# Supplementary material for: Miniature Dungey-like cycle at Mars
Source: Nat Commun. 2026 Jul 23;17:6129. doi: 10.1038/s41467-026-75019-3 (PMC13396348; doi:10.1038/s41467-026-75019-3)
Supplement: Supplementary file 3 — Source data [file 41467_2026_75019_MOESM3_ESM.zip]

Archive with 258 entries (257 files):
- data_files/
- __MACOSX/._data_files
- data_files/Fig_maven_20180113_190000_mvn_swe_pad.txt
- __MACOSX/data_files/._Fig_maven_20180113_190000_mvn_swe_pad.txt
- data_files/Fig_maven_20180113_190000_mvn_sta_ca_Anode.txt
- __MACOSX/data_files/._Fig_maven_20180113_190000_mvn_sta_ca_Anode.txt
- data_files/Fig_maven_20160821_212200_vel_o_unc_GEO_local.txt
- __MACOSX/data_files/._Fig_maven_20160821_212200_vel_o_unc_GEO_local.txt
- data_files/Fig_maven_20170225_221700_mvn_swe_pad.txt
- __MACOSX/data_files/._Fig_maven_20170225_221700_mvn_swe_pad.txt
- data_files/Fig_maven_20160821_212200_eph.txt
- __MACOSX/data_files/._Fig_maven_20160821_212200_eph.txt
- data_files/Fig_maven_20180113_190000_j_ste_unc.txt
- __MACOSX/data_files/._Fig_maven_20180113_190000_j_ste_unc.txt
- data_files/Fig_maven_20190310_182200_dL.txt
- __MACOSX/data_files/._Fig_maven_20190310_182200_dL.txt
- data_files/Fig_maven_20170225_221700_mvn_sta_ca_Anode.txt
- __MACOSX/data_files/._Fig_maven_20170225_221700_mvn_sta_ca_Anode.txt
- data_files/Fig_maven_20160821_212200_vel_o2_unc_GEO_local.txt
- __MACOSX/data_files/._Fig_maven_20160821_212200_vel_o2_unc_GEO_local.txt
- data_files/Fig_maven_20190227_120500_j_ste.txt
- __MACOSX/data_files/._Fig_maven_20190227_120500_j_ste.txt
- data_files/Fig_maven_20190303_112600_eph.txt
- __MACOSX/data_files/._Fig_maven_20190303_112600_eph.txt
- data_files/Fig_maven_20190227_120500_Bcrust_model_local.txt
- __MACOSX/data_files/._Fig_maven_20190227_120500_Bcrust_model_local.txt
- data_files/Fig_maven_20170225_221700_vel_o_unc_GEO_local.txt
- __MACOSX/data_files/._Fig_maven_20170225_221700_vel_o_unc_GEO_local.txt
- data_files/Fig_maven_20190310_182200_mvn_swe_pad.txt
- __MACOSX/data_files/._Fig_maven_20190310_182200_mvn_swe_pad.txt
- data_files/Fig_maven_20160821_212200_mvn_sta_c8_Deflecter.txt
- __MACOSX/data_files/._Fig_maven_20160821_212200_mvn_sta_c8_Deflecter.txt
- data_files/Fig_maven_20170225_221700_Bcrust_model_local.txt
- __MACOSX/data_files/._Fig_maven_20170225_221700_Bcrust_model_local.txt
- data_files/Fig_maven_20190310_182200_j_ste.txt
- __MACOSX/data_files/._Fig_maven_20190310_182200_j_ste.txt
- data_files/Fig_maven_20211102_204700_vel_o_GEO_local.txt
- __MACOSX/data_files/._Fig_maven_20211102_204700_vel_o_GEO_local.txt
- data_files/Fig_maven_20211102_204700_dL.txt
- __MACOSX/data_files/._Fig_maven_20211102_204700_dL.txt
- data_files/Fig_maven_20170225_221700_j_b_unc.txt
- __MACOSX/data_files/._Fig_maven_20170225_221700_j_b_unc.txt
- data_files/Fig_maven_20170225_221700_B^r.txt
- __MACOSX/data_files/._Fig_maven_20170225_221700_B^r.txt
- data_files/.DS_Store
- __MACOSX/data_files/._.DS_Store
- data_files/Fig_maven_20190310_182200_vel_o_unc_GEO_local.txt
- __MACOSX/data_files/._Fig_maven_20190310_182200_vel_o_unc_GEO_local.txt
- data_files/Fig_maven_20190310_182200_vel_o2_unc_GEO_local.txt
- __MACOSX/data_files/._Fig_maven_20190310_182200_vel_o2_unc_GEO_local.txt
- data_files/Fig_maven_20170225_221700_vel_o_GEO_local.txt
- __MACOSX/data_files/._Fig_maven_20170225_221700_vel_o_GEO_local.txt
- data_files/Fig_maven_20190303_112600_j_ste.txt
- __MACOSX/data_files/._Fig_maven_20190303_112600_j_ste.txt
- data_files/Fig_maven_20170225_221700_j_ste_unc.txt
- __MACOSX/data_files/._Fig_maven_20170225_221700_j_ste_unc.txt
- data_files/Fig_maven_20211102_204700_eph.txt
- __MACOSX/data_files/._Fig_maven_20211102_204700_eph.txt
- data_files/Fig_maven_20190310_182200_Bmaven_local.txt
- __MACOSX/data_files/._Fig_maven_20190310_182200_Bmaven_local.txt
- data_files/Fig_maven_20190310_182200_mvn_swe_spec.txt
- __MACOSX/data_files/._Fig_maven_20190310_182200_mvn_swe_spec.txt
- data_files/Fig_maven_20190310_182200_mvn_sta_c8_Deflecter.txt
- __MACOSX/data_files/._Fig_maven_20190310_182200_mvn_sta_c8_Deflecter.txt
- data_files/Fig_maven_20190310_182200_B^r.txt
- __MACOSX/data_files/._Fig_maven_20190310_182200_B^r.txt
- data_files/Fig_maven_20190227_120500_eph.txt
- __MACOSX/data_files/._Fig_maven_20190227_120500_eph.txt
- data_files/Fig_maven_20190303_112600_mvn_sta_ca_Anode.txt
- __MACOSX/data_files/._Fig_maven_20190303_112600_mvn_sta_ca_Anode.txt
- data_files/Fig_maven_20211102_204700_j_b.txt
- __MACOSX/data_files/._Fig_maven_20211102_204700_j_b.txt
- data_files/Fig_maven_20180113_190000_dL.txt
- __MACOSX/data_files/._Fig_maven_20180113_190000_dL.txt
- data_files/Fig_maven_20160821_212200_B_EW.txt
- __MACOSX/data_files/._Fig_maven_20160821_212200_B_EW.txt
- data_files/Fig_maven_20160821_212200_vel_o2_GEO_local.txt
- __MACOSX/data_files/._Fig_maven_20160821_212200_vel_o2_GEO_local.txt
- data_files/Fig_maven_20190303_112600_dL.txt
- __MACOSX/data_files/._Fig_maven_20190303_112600_dL.txt
- data_files/Fig_maven_20160821_212200_j_ste_unc.txt
- __MACOSX/data_files/._Fig_maven_20160821_212200_j_ste_unc.txt
- data_files/Fig_maven_20190227_120500_j_b.txt
- __MACOSX/data_files/._Fig_maven_20190227_120500_j_b.txt
- data_files/Fig_maven_20160821_212200_dL.txt
- __MACOSX/data_files/._Fig_maven_20160821_212200_dL.txt
- data_files/Fig_maven_20211102_204700_vel_o2_GEO_local.txt
- __MACOSX/data_files/._Fig_maven_20211102_204700_vel_o2_GEO_local.txt
- data_files/Fig_maven_20160821_212200_j_ste.txt
- __MACOSX/data_files/._Fig_maven_20160821_212200_j_ste.txt
- data_files/Fig_maven_20211102_204700_mvn_swe_pad.txt
- __MACOSX/data_files/._Fig_maven_20211102_204700_mvn_swe_pad.txt
- data_files/Fig_maven_20190303_112600_Bmaven_local.txt
- __MACOSX/data_files/._Fig_maven_20190303_112600_Bmaven_local.txt
- data_files/Fig_maven_20190303_112600_B_EW.txt
- __MACOSX/data_files/._Fig_maven_20190303_112600_B_EW.txt
- data_files/Fig_maven_20190303_112600_mvn_swe_spec.txt
- __MACOSX/data_files/._Fig_maven_20190303_112600_mvn_swe_spec.txt
- data_files/Fig_maven_20170225_221700_j_ste.txt
- __MACOSX/data_files/._Fig_maven_20170225_221700_j_ste.txt
- data_files/Fig_maven_20180113_190000_mvn_sta_c8_Deflecter.txt
- __MACOSX/data_files/._Fig_maven_20180113_190000_mvn_sta_c8_Deflecter.txt
- data_files/Fig_maven_20160821_212200_j_b.txt
- __MACOSX/data_files/._Fig_maven_20160821_212200_j_b.txt
- data_files/Fig_maven_20170225_221700_dL.txt
- __MACOSX/data_files/._Fig_maven_20170225_221700_dL.txt
- data_files/Fig_maven_20190227_120500_vel_o_unc_GEO_local.txt
- __MACOSX/data_files/._Fig_maven_20190227_120500_vel_o_unc_GEO_local.txt
- data_files/Fig_maven_20180113_190000_vel_o2_unc_GEO_local.txt
- __MACOSX/data_files/._Fig_maven_20180113_190000_vel_o2_unc_GEO_local.txt
- data_files/Fig_maven_20180113_190000_B^r.txt
- __MACOSX/data_files/._Fig_maven_20180113_190000_B^r.txt
- data_files/Fig_maven_20180113_190000_Bcrust_model_local.txt
- __MACOSX/data_files/._Fig_maven_20180113_190000_Bcrust_model_local.txt
- data_files/Fig_maven_20160821_212200_Bcrust_model_local.txt
- __MACOSX/data_files/._Fig_maven_20160821_212200_Bcrust_model_local.txt
- data_files/Fig_maven_20211102_204700_j_b_unc.txt
- __MACOSX/data_files/._Fig_maven_20211102_204700_j_b_unc.txt
- data_files/Fig_maven_20211102_204700_j_ste_unc.txt
- __MACOSX/data_files/._Fig_maven_20211102_204700_j_ste_unc.txt
- data_files/Fig_maven_20180113_190000_vel_o_GEO_local.txt
- __MACOSX/data_files/._Fig_maven_20180113_190000_vel_o_GEO_local.txt
- data_files/Fig_maven_20190227_120500_vel_o2_GEO_local.txt
- __MACOSX/data_files/._Fig_maven_20190227_120500_vel_o2_GEO_local.txt
- data_files/Fig_maven_20190303_112600_j_b.txt
- __MACOSX/data_files/._Fig_maven_20190303_112600_j_b.txt
- data_files/Fig_maven_20211102_204700_mvn_swe_spec.txt
- __MACOSX/data_files/._Fig_maven_20211102_204700_mvn_swe_spec.txt
- data_files/Fig_maven_20211102_204700_Bmaven_local.txt
- __MACOSX/data_files/._Fig_maven_20211102_204700_Bmaven_local.txt
- data_files/Fig_maven_20170225_221700_mvn_swe_spec.txt
- __MACOSX/data_files/._Fig_maven_20170225_221700_mvn_swe_spec.txt
- data_files/Fig_maven_20190310_182200_mvn_sta_ca_Anode.txt
- __MACOSX/data_files/._Fig_maven_20190310_182200_mvn_sta_ca_Anode.txt
- data_files/Fig_maven_20170225_221700_Bmaven_local.txt
- __MACOSX/data_files/._Fig_maven_20170225_221700_Bmaven_local.txt
- data_files/Fig_maven_20190303_112600_vel_o_unc_GEO_local.txt
- __MACOSX/data_files/._Fig_maven_20190303_112600_vel_o_unc_GEO_local.txt
- data_files/Fig_maven_20211102_204700_vel_o_unc_GEO_local.txt
- __MACOSX/data_files/._Fig_maven_20211102_204700_vel_o_unc_GEO_local.txt
- data_files/Fig_maven_20190227_120500_vel_o2_unc_GEO_local.txt
- __MACOSX/data_files/._Fig_maven_20190227_120500_vel_o2_unc_GEO_local.txt
- data_files/Fig_maven_20160821_212200_mvn_sta_ca_Anode.txt
- __MACOSX/data_files/._Fig_maven_20160821_212200_mvn_sta_ca_Anode.txt
- data_files/Fig_maven_20190227_120500_vel_o_GEO_local.txt
- __MACOSX/data_files/._Fig_maven_20190227_120500_vel_o_GEO_local.txt
- data_files/Fig_maven_20180113_190000_j_ste.txt
- __MACOSX/data_files/._Fig_maven_20180113_190000_j_ste.txt
- data_files/Fig_maven_20211102_204700_j_ste.txt
- __MACOSX/data_files/._Fig_maven_20211102_204700_j_ste.txt
- data_files/Fig_maven_20190227_120500_B^r.txt
- __MACOSX/data_files/._Fig_maven_20190227_120500_B^r.txt
- data_files/Fig_maven_20190310_182200_eph.txt
- __MACOSX/data_files/._Fig_maven_20190310_182200_eph.txt
- data_files/Fig_maven_20190310_182200_j_b_unc.txt
- __MACOSX/data_files/._Fig_maven_20190310_182200_j_b_unc.txt
- data_files/Fig_maven_20190310_182200_Bcrust_model_local.txt
- __MACOSX/data_files/._Fig_maven_20190310_182200_Bcrust_model_local.txt
- data_files/Fig_maven_20190227_120500_mvn_sta_c8_Deflecter.txt
- __MACOSX/data_files/._Fig_maven_20190227_120500_mvn_sta_c8_Deflecter.txt
- data_files/Fig_maven_20211102_204700_mvn_sta_ca_Anode.txt
- __MACOSX/data_files/._Fig_maven_20211102_204700_mvn_sta_ca_Anode.txt
- data_files/Fig_maven_20211102_204700_B^r.txt
- __MACOSX/data_files/._Fig_maven_20211102_204700_B^r.txt
- data_files/Fig_maven_20190227_120500_dL.txt
- __MACOSX/data_files/._Fig_maven_20190227_120500_dL.txt
- data_files/Fig_maven_20190310_182200_vel_o_GEO_local.txt
- __MACOSX/data_files/._Fig_maven_20190310_182200_vel_o_GEO_local.txt
- data_files/Fig_maven_20170225_221700_eph.txt
- __MACOSX/data_files/._Fig_maven_20170225_221700_eph.txt
- data_files/Fig_maven_20190310_182200_B_EW.txt
- __MACOSX/data_files/._Fig_maven_20190310_182200_B_EW.txt
- data_files/Fig_maven_20190303_112600_j_ste_unc.txt
- __MACOSX/data_files/._Fig_maven_20190303_112600_j_ste_unc.txt
- data_files/Fig_maven_20180113_190000_j_b.txt
- __MACOSX/data_files/._Fig_maven_20180113_190000_j_b.txt
- data_files/Fig_maven_20190303_112600_B^r.txt
- __MACOSX/data_files/._Fig_maven_20190303_112600_B^r.txt
- data_files/Fig_maven_20190227_120500_B_EW.txt
- __MACOSX/data_files/._Fig_maven_20190227_120500_B_EW.txt
- data_files/Fig_maven_20190310_182200_j_ste_unc.txt
- __MACOSX/data_files/._Fig_maven_20190310_182200_j_ste_unc.txt
- data_files/Fig_maven_20190227_120500_mvn_sta_ca_Anode.txt
- __MACOSX/data_files/._Fig_maven_20190227_120500_mvn_sta_ca_Anode.txt
- data_files/Fig_maven_20180113_190000_vel_o_unc_GEO_local.txt
- __MACOSX/data_files/._Fig_maven_20180113_190000_vel_o_unc_GEO_local.txt
- data_files/Fig_maven_20180113_190000_j_b_unc.txt
- __MACOSX/data_files/._Fig_maven_20180113_190000_j_b_unc.txt
- data_files/Fig_maven_20190310_182200_vel_o2_GEO_local.txt
- __MACOSX/data_files/._Fig_maven_20190310_182200_vel_o2_GEO_local.txt
- data_files/README_SourceDataFile.rtf
- __MACOSX/data_files/._README_SourceDataFile.rtf
- data_files/Fig_maven_20160821_212200_mvn_swe_pad.txt
- __MACOSX/data_files/._Fig_maven_20160821_212200_mvn_swe_pad.txt
- data_files/Fig_maven_20190227_120500_Bmaven_local.txt
- __MACOSX/data_files/._Fig_maven_20190227_120500_Bmaven_local.txt
- data_files/Fig_maven_20190227_120500_mvn_swe_spec.txt
- __MACOSX/data_files/._Fig_maven_20190227_120500_mvn_swe_spec.txt
- data_files/Fig_maven_20160821_212200_B^r.txt
- __MACOSX/data_files/._Fig_maven_20160821_212200_B^r.txt
- data_files/Fig_maven_20190303_112600_Bcrust_model_local.txt
- __MACOSX/data_files/._Fig_maven_20190303_112600_Bcrust_model_local.txt
- data_files/Fig_maven_20180113_190000_mvn_swe_spec.txt
- __MACOSX/data_files/._Fig_maven_20180113_190000_mvn_swe_spec.txt
- data_files/Fig_maven_20180113_190000_Bmaven_local.txt
- __MACOSX/data_files/._Fig_maven_20180113_190000_Bmaven_local.txt
- data_files/Fig_maven_20170225_221700_B_EW.txt
- __MACOSX/data_files/._Fig_maven_20170225_221700_B_EW.txt
- data_files/Fig_maven_20170225_221700_vel_o2_GEO_local.txt
- __MACOSX/data_files/._Fig_maven_20170225_221700_vel_o2_GEO_local.txt
- data_files/Fig_maven_20160821_212200_vel_o_GEO_local.txt
- __MACOSX/data_files/._Fig_maven_20160821_212200_vel_o_GEO_local.txt
- data_files/Fig_maven_20170225_221700_mvn_sta_c8_Deflecter.txt
- __MACOSX/data_files/._Fig_maven_20170225_221700_mvn_sta_c8_Deflecter.txt
- data_files/Fig_maven_20211102_204700_mvn_sta_c8_Deflecter.txt
- __MACOSX/data_files/._Fig_maven_20211102_204700_mvn_sta_c8_Deflecter.txt
- data_files/Fig_maven_20180113_190000_eph.txt
- __MACOSX/data_files/._Fig_maven_20180113_190000_eph.txt
- data_files/Fig_maven_20180113_190000_vel_o2_GEO_local.txt
- __MACOSX/data_files/._Fig_maven_20180113_190000_vel_o2_GEO_local.txt
- data_files/Fig_maven_20211102_204700_vel_o2_unc_GEO_local.txt
- __MACOSX/data_files/._Fig_maven_20211102_204700_vel_o2_unc_GEO_local.txt
- data_files/Fig_maven_20170225_221700_vel_o2_unc_GEO_local.txt
- __MACOSX/data_files/._Fig_maven_20170225_221700_vel_o2_unc_GEO_local.txt
- data_files/Fig_maven_20190227_120500_mvn_swe_pad.txt
- __MACOSX/data_files/._Fig_maven_20190227_120500_mvn_swe_pad.txt
- data_files/Fig_maven_20190303_112600_vel_o_GEO_local.txt
- __MACOSX/data_files/._Fig_maven_20190303_112600_vel_o_GEO_local.txt
- data_files/Fig_maven_20180113_190000_B_EW.txt
- __MACOSX/data_files/._Fig_maven_20180113_190000_B_EW.txt
- data_files/Fig_maven_20190310_182200_j_b.txt
- __MACOSX/data_files/._Fig_maven_20190310_182200_j_b.txt
- data_files/Fig_maven_20190227_120500_j_b_unc.txt
- __MACOSX/data_files/._Fig_maven_20190227_120500_j_b_unc.txt
- data_files/Fig_maven_20160821_212200_mvn_swe_spec.txt
- __MACOSX/data_files/._Fig_maven_20160821_212200_mvn_swe_spec.txt
- data_files/Fig_maven_20160821_212200_Bmaven_local.txt
- __MACOSX/data_files/._Fig_maven_20160821_212200_Bmaven_local.txt
- data_files/Fig_maven_20190303_112600_vel_o2_unc_GEO_local.txt
- __MACOSX/data_files/._Fig_maven_20190303_112600_vel_o2_unc_GEO_local.txt
- data_files/Fig_maven_20190303_112600_j_b_unc.txt
- __MACOSX/data_files/._Fig_maven_20190303_112600_j_b_unc.txt
- data_files/Fig_maven_20160821_212200_j_b_unc.txt
- __MACOSX/data_files/._Fig_maven_20160821_212200_j_b_unc.txt
- data_files/Fig_maven_20190303_112600_mvn_sta_c8_Deflecter.txt
- __MACOSX/data_files/._Fig_maven_20190303_112600_mvn_sta_c8_Deflecter.txt
- data_files/Fig_maven_20170225_221700_j_b.txt
- __MACOSX/data_files/._Fig_maven_20170225_221700_j_b.txt
- data_files/Fig_maven_20190303_112600_vel_o2_GEO_local.txt
- __MACOSX/data_files/._Fig_maven_20190303_112600_vel_o2_GEO_local.txt
- data_files/Fig_maven_20211102_204700_B_EW.txt
- __MACOSX/data_files/._Fig_maven_20211102_204700_B_EW.txt
- data_files/Fig_maven_20211102_204700_Bcrust_model_local.txt
- __MACOSX/data_files/._Fig_maven_20211102_204700_Bcrust_model_local.txt
- data_files/Fig_maven_20190227_120500_j_ste_unc.txt
- __MACOSX/data_files/._Fig_maven_20190227_120500_j_ste_unc.txt
- data_files/Fig_maven_20190303_112600_mvn_swe_pad.txt
- __MACOSX/data_files/._Fig_maven_20190303_112600_mvn_swe_pad.txt
