# Supplementary material for: Miniature Dungey-like cycle at Mars
Source: Nat Commun. 2026 Jul 23;17:6129. doi: 10.1038/s41467-026-75019-3 (PMC13396348; doi:10.1038/s41467-026-75019-3)
Supplement: Supplementary file 3 — Source data [file 41467_2026_75019_MOESM3_ESM.zip › data_files/Fig_maven_20180113_190000_mvn_swe_pad.txt]

Panel        1:  mvn_swe_pad_resample
ytitle=SWEA PAD!C(111-140 eV)
ztitle=Norm. Flux
Time               Y=      0.703125      2.10938      3.51562      4.92187      6.32812      7.73437      9.14062      10.5469      11.9531      13.3594      14.7656      16.1719      17.5781      18.9844      20.3906      21.7969      23.2031      24.6094              26.0156      27.4219      28.8281      30.2344      31.6406      33.0469        34.45        35.86        37.27        38.67        40.08        41.48        42.89        44.30        45.70        47.11        48.52        49.92        51.33        52.73        54.14        55.55        56.95        58.36        59.77        61.17        62.58        63.98        65.39        66.80        68.20        69.61        71.02        72.42        73.83        75.23        76.64        78.05        79.45        80.86        82.27        83.67        85.08        86.48        87.89        89.30        90.70        92.11        93.52        94.92        96.33        97.73        99.14       100.55       101.95       103.36       104.77       106.17       107.58       108.98       110.39       111.80       113.20       114.61       116.02       117.42       118.83       120.23       121.64       123.05       124.45       125.86       127.27       128.67       130.08       131.48       132.89       134.30       135.70       137.11       138.52       139.92       141.33       142.73       144.14       145.55       146.95       148.36       149.77       151.17       152.58       153.98       155.39       156.80       158.20       159.61       161.02       162.42       163.83       165.23       166.64       168.05       169.45       170.86       172.27       173.67       175.08       176.48       177.89       179.30
2018-01-13/18:59:00.61             -NaN         -NaN         -NaN         -NaN         -NaN         -NaN         -NaN         -NaN         -NaN         -NaN         -NaN         -NaN         -NaN         -NaN         -NaN         -NaN         -NaN         -NaN                 -NaN         -NaN         -NaN         -NaN         -NaN         -NaN         -NaN         -NaN         -NaN         -NaN         -NaN         -NaN         -NaN         -NaN         -NaN         -NaN         -NaN         -NaN         -NaN         -NaN         -NaN         -NaN         -NaN         -NaN         -NaN         -NaN         -NaN         -NaN         -NaN         -NaN         -NaN         -NaN         -NaN         -NaN         -NaN         -NaN         -NaN         -NaN         -NaN         -NaN         -NaN         -NaN         -NaN         -NaN         -NaN         -NaN         -NaN         -NaN         -NaN         -NaN         -NaN         -NaN         -NaN         -NaN         -NaN         -NaN         -NaN         -NaN         -NaN         -NaN         -NaN         -NaN         -NaN         -NaN         -NaN         -NaN         -NaN         -NaN         -NaN         -NaN         -NaN         -NaN         -NaN         -NaN         -NaN         -NaN         -NaN         -NaN         -NaN         -NaN         -NaN         -NaN         -NaN         -NaN         -NaN         -NaN         -NaN         -NaN         -NaN         -NaN         -NaN         -NaN         -NaN         -NaN         -NaN         -NaN         -NaN         -NaN         -NaN         -NaN         -NaN         -NaN         -NaN         -NaN         -NaN         -NaN         -NaN         -NaN         -NaN         -NaN
2018-01-13/18:59:02.61             -NaN         -NaN         -NaN         -NaN         -NaN         -NaN         -NaN         -NaN         -NaN         -NaN         -NaN         -NaN         -NaN         -NaN         -NaN         -NaN         -NaN         -NaN                 -NaN         -NaN         -NaN         -NaN         -NaN         -NaN         -NaN         -NaN         -NaN         -NaN         -NaN         -NaN         -NaN         -NaN         -NaN         -NaN         -NaN         -NaN         -NaN         -NaN         -NaN         -NaN         -NaN         -NaN         -NaN         -NaN         -NaN         -NaN         -NaN         -NaN         -NaN         -NaN         -NaN         -NaN         -NaN         -NaN         -NaN         -NaN         -NaN         -NaN         -NaN         -NaN         -NaN         -NaN         -NaN         -NaN         -NaN         -NaN         -NaN         -NaN         -NaN         -NaN         -NaN         -NaN         -NaN         -NaN         -NaN         -NaN         -NaN         -NaN         -NaN         -NaN         -NaN         -NaN         -NaN         -NaN         -NaN         -NaN         -NaN         -NaN         -NaN         -NaN         -NaN         -NaN         -NaN         -NaN         -NaN         -NaN         -NaN         -NaN         -NaN         -NaN         -NaN         -NaN         -NaN         -NaN         -NaN         -NaN         -NaN         -NaN         -NaN         -NaN         -NaN         -NaN         -NaN         -NaN         -NaN         -NaN         -NaN         -NaN         -NaN         -NaN         -NaN         -NaN         -NaN         -NaN         -NaN         -NaN         -NaN         -NaN
2018-01-13/18:59:04.61             -NaN         -NaN         -NaN         -NaN         -NaN         -NaN         -NaN         -NaN         -NaN         -NaN         -NaN         -NaN         -NaN         -NaN         -NaN         -NaN         -NaN         -NaN                 -NaN         -NaN         -NaN         -NaN         -NaN         -NaN         -NaN         -NaN         -NaN         -NaN         -NaN         -NaN         -NaN         -NaN         -NaN         -NaN         -NaN         -NaN         -NaN         -NaN         -NaN         -NaN         -NaN         -NaN         -NaN         -NaN         -NaN         -NaN         -NaN         -NaN         -NaN         -NaN         -NaN         -NaN         -NaN         -NaN         -NaN         -NaN         -NaN         -NaN         -NaN         -NaN         -NaN         -NaN         -NaN         -NaN         -NaN         -NaN         -NaN         -NaN         -NaN         -NaN         -NaN         -NaN         -NaN         -NaN         -NaN         -NaN         -NaN         -NaN         -NaN         -NaN         -NaN         -NaN         -NaN         -NaN         -NaN         -NaN         -NaN         -NaN         -NaN         -NaN         -NaN         -NaN         -NaN         -NaN         -NaN         -NaN         -NaN         -NaN         -NaN         -NaN         -NaN         -NaN         -NaN         -NaN         -NaN         -NaN         -NaN         -NaN         -NaN         -NaN         -NaN         -NaN         -NaN         -NaN         -NaN         -NaN         -NaN         -NaN         -NaN         -NaN         -NaN         -NaN         -NaN         -NaN         -NaN         -NaN         -NaN         -NaN
2018-01-13/18:59:06.61             -NaN         -NaN         -NaN         -NaN         -NaN         -NaN         -NaN         -NaN         -NaN         -NaN         -NaN         -NaN         -NaN         -NaN         -NaN         -NaN         -NaN         -NaN                 -NaN         -NaN         -NaN         -NaN         -NaN         -NaN         -NaN         -NaN         -NaN         -NaN         -NaN         -NaN         -NaN         -NaN         -NaN         -NaN         -NaN         -NaN         -NaN         -NaN         -NaN         -NaN         -NaN         -NaN         -NaN         -NaN         -NaN         -NaN         -NaN         -NaN         -NaN         -NaN         -NaN         -NaN         -NaN         -NaN         -NaN         -NaN         -NaN         -NaN         -NaN         -NaN         -NaN         -NaN         -NaN         -NaN         -NaN         -NaN         -NaN         -NaN         -NaN         -NaN         -NaN         -NaN         -NaN         -NaN         -NaN         -NaN         -NaN         -NaN         -NaN         -NaN         -NaN         -NaN         -NaN         -NaN         -NaN         -NaN         -NaN         -NaN         -NaN         -NaN         -NaN         -NaN         -NaN         -NaN         -NaN         -NaN         -NaN         -NaN         -NaN         -NaN         -NaN         -NaN         -NaN         -NaN         -NaN         -NaN         -NaN         -NaN         -NaN         -NaN         -NaN         -NaN         -NaN         -NaN         -NaN         -NaN         -NaN         -NaN         -NaN         -NaN         -NaN         -NaN         -NaN         -NaN         -NaN         -NaN         -NaN         -NaN
2018-01-13/18:59:08.61             -NaN         -NaN         -NaN         -NaN         -NaN         -NaN         -NaN         -NaN         -NaN         -NaN         -NaN         -NaN         -NaN         -NaN         -NaN         -NaN         -NaN         -NaN                 -NaN         -NaN         -NaN         -NaN         -NaN         -NaN         -NaN         -NaN         -NaN         -NaN         -NaN         -NaN         -NaN         -NaN         -NaN         -NaN         -NaN         -NaN         -NaN         -NaN         -NaN         -NaN         -NaN         -NaN         -NaN         -NaN         -NaN         -NaN         -NaN         -NaN         -NaN         -NaN         -NaN         -NaN         -NaN         -NaN         -NaN         -NaN         -NaN         -NaN         -NaN         -NaN         -NaN         -NaN         -NaN         -NaN         -NaN         -NaN         -NaN         -NaN         -NaN         -NaN         -NaN         -NaN         -NaN         -NaN         -NaN         -NaN         -NaN         -NaN         -NaN         -NaN         -NaN         -NaN         -NaN         -NaN         -NaN         -NaN         -NaN         -NaN         -NaN         -NaN         -NaN         -NaN         -NaN         -NaN         -NaN         -NaN         -NaN         -NaN         -NaN         -NaN         -NaN         -NaN         -NaN         -NaN         -NaN         -NaN         -NaN         -NaN         -NaN         -NaN         -NaN         -NaN         -NaN         -NaN         -NaN         -NaN         -NaN         -NaN         -NaN         -NaN         -NaN         -NaN         -NaN         -NaN         -NaN         -NaN         -NaN         -NaN
2018-01-13/18:59:10.61             -NaN         -NaN         -NaN         -NaN         -NaN         -NaN         -NaN         -NaN         -NaN         -NaN         -NaN         -NaN         -NaN         -NaN         -NaN         -NaN         -NaN         -NaN                 -NaN         -NaN         -NaN         -NaN         -NaN         -NaN         -NaN         -NaN         -NaN         -NaN         -NaN         -NaN         -NaN         -NaN         -NaN         -NaN         -NaN         -NaN         -NaN         -NaN         -NaN         -NaN         -NaN         -NaN         -NaN         -NaN         -NaN         -NaN         -NaN         -NaN         -NaN         -NaN         -NaN         -NaN         -NaN         -NaN         -NaN         -NaN         -NaN         -NaN         -NaN         -NaN         -NaN         -NaN         -NaN         -NaN         -NaN         -NaN         -NaN         -NaN         -NaN         -NaN         -NaN         -NaN         -NaN         -NaN         -NaN         -NaN         -NaN         -NaN         -NaN         -NaN         -NaN         -NaN         -NaN         -NaN         -NaN         -NaN         -NaN         -NaN         -NaN         -NaN         -NaN         -NaN         -NaN         -NaN         -NaN         -NaN         -NaN         -NaN         -NaN         -NaN         -NaN         -NaN         -NaN         -NaN         -NaN         -NaN         -NaN         -NaN         -NaN         -NaN         -NaN         -NaN         -NaN         -NaN         -NaN         -NaN         -NaN         -NaN         -NaN         -NaN         -NaN         -NaN         -NaN         -NaN         -NaN         -NaN         -NaN         -NaN
2018-01-13/18:59:12.61             -NaN         -NaN         -NaN         -NaN         -NaN         -NaN         -NaN         -NaN         -NaN         -NaN         -NaN         -NaN         -NaN         -NaN         -NaN         -NaN         -NaN         -NaN                 -NaN         -NaN         -NaN         -NaN         -NaN         -NaN         -NaN         -NaN         -NaN         -NaN         -NaN         -NaN         -NaN         -NaN         -NaN         -NaN         -NaN         -NaN         -NaN         -NaN         -NaN         -NaN         -NaN         -NaN         -NaN         -NaN         -NaN         -NaN         -NaN         -NaN         -NaN         -NaN         -NaN         -NaN         -NaN         -NaN         -NaN         -NaN         -NaN         -NaN         -NaN         -NaN         -NaN         -NaN         -NaN         -NaN         -NaN         -NaN         -NaN         -NaN         -NaN         -NaN         -NaN         -NaN         -NaN         -NaN         -NaN         -NaN         -NaN         -NaN         -NaN         -NaN         -NaN         -NaN         -NaN         -NaN         -NaN         -NaN         -NaN         -NaN         -NaN         -NaN         -NaN         -NaN         -NaN         -NaN         -NaN         -NaN         -NaN         -NaN         -NaN         -NaN         -NaN         -NaN         -NaN         -NaN         -NaN         -NaN         -NaN         -NaN         -NaN         -NaN         -NaN         -NaN         -NaN         -NaN         -NaN         -NaN         -NaN         -NaN         -NaN         -NaN         -NaN         -NaN         -NaN         -NaN         -NaN         -NaN         -NaN         -NaN
2018-01-13/18:59:14.61             -NaN         -NaN         -NaN         -NaN         -NaN         -NaN         -NaN         -NaN         -NaN         -NaN         -NaN         -NaN         -NaN         -NaN         -NaN         -NaN         -NaN         -NaN                 -NaN         -NaN         -NaN         -NaN         -NaN         -NaN         -NaN         -NaN         -NaN         -NaN         -NaN         -NaN         -NaN         -NaN         -NaN         -NaN         -NaN         -NaN         -NaN         -NaN         -NaN         -NaN         -NaN         -NaN         -NaN         -NaN         -NaN         -NaN         -NaN         -NaN         -NaN         -NaN         -NaN         -NaN         -NaN         -NaN         -NaN         -NaN         -NaN         -NaN         -NaN         -NaN         -NaN         -NaN         -NaN         -NaN         -NaN         -NaN         -NaN         -NaN         -NaN         -NaN         -NaN         -NaN         -NaN         -NaN         -NaN         -NaN         -NaN         -NaN         -NaN         -NaN         -NaN         -NaN         -NaN         -NaN         -NaN         -NaN         -NaN         -NaN         -NaN         -NaN         -NaN         -NaN         -NaN         -NaN         -NaN         -NaN         -NaN         -NaN         -NaN         -NaN         -NaN         -NaN         -NaN         -NaN         -NaN         -NaN         -NaN         -NaN         -NaN         -NaN         -NaN         -NaN         -NaN         -NaN         -NaN         -NaN         -NaN         -NaN         -NaN         -NaN         -NaN         -NaN         -NaN         -NaN         -NaN         -NaN         -NaN         -NaN
2018-01-13/18:59:16.61             -NaN         -NaN         -NaN         -NaN         -NaN         -NaN         -NaN         -NaN         -NaN         -NaN         -NaN         -NaN         -NaN         -NaN         -NaN         -NaN         -NaN         -NaN                 -NaN         -NaN         -NaN         -NaN         -NaN         -NaN         -NaN         -NaN         -NaN         -NaN         -NaN         -NaN         -NaN         -NaN         -NaN         -NaN         -NaN         -NaN         -NaN         -NaN         -NaN         -NaN         -NaN         -NaN         -NaN         -NaN         -NaN         -NaN         -NaN         -NaN         -NaN         -NaN         -NaN         -NaN         -NaN         -NaN         -NaN         -NaN         -NaN         -NaN         -NaN         -NaN         -NaN         -NaN         -NaN         -NaN         -NaN         -NaN         -NaN         -NaN         -NaN         -NaN         -NaN         -NaN         -NaN         -NaN         -NaN         -NaN         -NaN         -NaN         -NaN         -NaN         -NaN         -NaN         -NaN         -NaN         -NaN         -NaN         -NaN         -NaN         -NaN         -NaN         -NaN         -NaN         -NaN         -NaN         -NaN         -NaN         -NaN         -NaN         -NaN         -NaN         -NaN         -NaN         -NaN         -NaN         -NaN         -NaN         -NaN         -NaN         -NaN         -NaN         -NaN         -NaN         -NaN         -NaN         -NaN         -NaN         -NaN         -NaN         -NaN         -NaN         -NaN         -NaN         -NaN         -NaN         -NaN         -NaN         -NaN         -NaN
2018-01-13/18:59:18.61             -NaN         -NaN         -NaN         -NaN         -NaN         -NaN         -NaN         -NaN         -NaN         -NaN         -NaN         -NaN         -NaN         -NaN         -NaN         -NaN         -NaN         -NaN                 -NaN         -NaN         -NaN         -NaN         -NaN         -NaN         -NaN         -NaN         -NaN         -NaN         -NaN         -NaN         -NaN         -NaN         -NaN         -NaN         -NaN         -NaN         -NaN         -NaN         -NaN         -NaN         -NaN         -NaN         -NaN         -NaN         -NaN         -NaN         -NaN         -NaN         -NaN         -NaN         -NaN         -NaN         -NaN         -NaN         -NaN         -NaN         -NaN         -NaN         -NaN         -NaN         -NaN         -NaN         -NaN         -NaN         -NaN         -NaN         -NaN         -NaN         -NaN         -NaN         -NaN         -NaN         -NaN         -NaN         -NaN         -NaN         -NaN         -NaN         -NaN         -NaN         -NaN         -NaN         -NaN         -NaN         -NaN         -NaN         -NaN         -NaN         -NaN         -NaN         -NaN         -NaN         -NaN         -NaN         -NaN         -NaN         -NaN         -NaN         -NaN         -NaN         -NaN         -NaN         -NaN         -NaN         -NaN         -NaN         -NaN         -NaN         -NaN         -NaN         -NaN         -NaN         -NaN         -NaN         -NaN         -NaN         -NaN         -NaN         -NaN         -NaN         -NaN         -NaN         -NaN         -NaN         -NaN         -NaN         -NaN         -NaN
2018-01-13/18:59:20.61             -NaN         -NaN         -NaN         -NaN         -NaN         -NaN         -NaN         -NaN         -NaN         -NaN         -NaN         -NaN         -NaN         -NaN         -NaN         -NaN         -NaN         -NaN                 -NaN         -NaN         -NaN         -NaN         -NaN         -NaN         -NaN         -NaN         -NaN         -NaN         -NaN         -NaN         -NaN         -NaN         -NaN         -NaN         -NaN         -NaN         -NaN         -NaN         -NaN         -NaN         -NaN         -NaN         -NaN         -NaN         -NaN         -NaN         -NaN         -NaN         -NaN         -NaN         -NaN         -NaN         -NaN         -NaN         -NaN         -NaN         -NaN         -NaN         -NaN         -NaN         -NaN         -NaN         -NaN         -NaN         -NaN         -NaN         -NaN         -NaN         -NaN         -NaN         -NaN         -NaN         -NaN         -NaN         -NaN         -NaN         -NaN         -NaN         -NaN         -NaN         -NaN         -NaN         -NaN         -NaN         -NaN         -NaN         -NaN         -NaN         -NaN         -NaN         -NaN         -NaN         -NaN         -NaN         -NaN         -NaN         -NaN         -NaN         -NaN         -NaN         -NaN         -NaN         -NaN         -NaN         -NaN         -NaN         -NaN         -NaN         -NaN         -NaN         -NaN         -NaN         -NaN         -NaN         -NaN         -NaN         -NaN         -NaN         -NaN         -NaN         -NaN         -NaN         -NaN         -NaN         -NaN         -NaN         -NaN         -NaN
2018-01-13/18:59:22.61              NaN          NaN          NaN          NaN          NaN          NaN          NaN          NaN          NaN          NaN          NaN          NaN          NaN          NaN          NaN          NaN          NaN          NaN                  NaN          NaN          NaN          NaN          NaN          NaN          NaN          NaN          NaN          NaN          NaN          NaN          NaN          NaN          NaN          NaN          NaN          NaN          NaN          NaN          NaN          NaN          NaN          NaN          NaN          NaN          NaN          NaN          NaN          NaN          NaN          NaN          NaN          NaN          NaN          NaN          NaN          NaN          NaN          NaN          NaN          NaN          NaN          NaN          NaN          NaN          NaN          NaN          NaN          NaN          NaN          NaN          NaN          NaN          NaN          NaN          NaN          NaN          NaN          NaN          NaN          NaN          NaN          NaN          NaN          NaN          NaN          NaN          NaN          NaN          NaN          NaN          NaN          NaN          NaN          NaN          NaN          NaN          NaN          NaN          NaN          NaN          NaN          NaN          NaN          NaN          NaN          NaN          NaN          NaN          NaN          NaN          NaN          NaN          NaN          NaN          NaN          NaN          NaN          NaN          NaN          NaN          NaN          NaN          NaN          NaN          NaN          NaN          NaN          NaN
2018-01-13/18:59:24.61             -NaN         -NaN         -NaN         -NaN         -NaN         -NaN         -NaN         -NaN         -NaN         -NaN         -NaN         -NaN         -NaN         -NaN         -NaN         -NaN         -NaN         -NaN                 -NaN         -NaN         -NaN         -NaN         -NaN         -NaN         -NaN         -NaN         -NaN         -NaN         -NaN         -NaN         -NaN         -NaN         -NaN         -NaN         -NaN         -NaN         -NaN         -NaN         -NaN         -NaN         -NaN         -NaN         -NaN         -NaN         -NaN         -NaN         -NaN         -NaN         -NaN         -NaN         -NaN         -NaN         -NaN         -NaN         -NaN         -NaN         -NaN         -NaN         -NaN         -NaN         -NaN         -NaN         -NaN         -NaN         -NaN         -NaN         -NaN         -NaN         -NaN         -NaN         -NaN         -NaN         -NaN         -NaN         -NaN         -NaN         -NaN         -NaN         -NaN         -NaN         -NaN         -NaN         -NaN         -NaN         -NaN         -NaN         -NaN         -NaN         -NaN         -NaN         -NaN         -NaN         -NaN         -NaN         -NaN         -NaN         -NaN         -NaN         -NaN         -NaN         -NaN         -NaN         -NaN         -NaN         -NaN         -NaN         -NaN         -NaN         -NaN         -NaN         -NaN         -NaN         -NaN         -NaN         -NaN         -NaN         -NaN         -NaN         -NaN         -NaN         -NaN         -NaN         -NaN         -NaN         -NaN         -NaN         -NaN         -NaN
2018-01-13/18:59:26.61             -NaN         -NaN         -NaN         -NaN         -NaN         -NaN         -NaN         -NaN         -NaN         -NaN         -NaN         -NaN         -NaN         -NaN         -NaN         -NaN         -NaN         -NaN                 -NaN         -NaN         -NaN         -NaN         -NaN         -NaN         -NaN         -NaN         -NaN         -NaN         -NaN         -NaN         -NaN         -NaN         -NaN         -NaN         -NaN         -NaN         -NaN         -NaN         -NaN         -NaN         -NaN         -NaN         -NaN         -NaN         -NaN         -NaN         -NaN         -NaN         -NaN         -NaN         -NaN         -NaN         -NaN         -NaN         -NaN         -NaN         -NaN         -NaN         -NaN         -NaN         -NaN         -NaN         -NaN         -NaN         -NaN         -NaN         -NaN         -NaN         -NaN         -NaN         -NaN         -NaN         -NaN         -NaN         -NaN         -NaN         -NaN         -NaN         -NaN         -NaN         -NaN         -NaN         -NaN         -NaN         -NaN         -NaN         -NaN         -NaN         -NaN         -NaN         -NaN         -NaN         -NaN         -NaN         -NaN         -NaN         -NaN         -NaN         -NaN         -NaN         -NaN         -NaN         -NaN         -NaN         -NaN         -NaN         -NaN         -NaN         -NaN         -NaN         -NaN         -NaN         -NaN         -NaN         -NaN         -NaN         -NaN         -NaN         -NaN         -NaN         -NaN         -NaN         -NaN         -NaN         -NaN         -NaN         -NaN         -NaN
2018-01-13/18:59:28.61             -NaN         -NaN         -NaN         -NaN         -NaN         -NaN         -NaN         -NaN         -NaN         -NaN         -NaN         -NaN         -NaN         -NaN         -NaN         -NaN         -NaN         -NaN                 -NaN         -NaN         -NaN         -NaN         -NaN         -NaN         -NaN         -NaN         -NaN         -NaN         -NaN         -NaN         -NaN         -NaN         -NaN         -NaN         -NaN         -NaN         -NaN         -NaN         -NaN         -NaN         -NaN         -NaN         -NaN         -NaN         -NaN         -NaN         -NaN         -NaN         -NaN         -NaN         -NaN         -NaN         -NaN         -NaN         -NaN         -NaN         -NaN         -NaN         -NaN         -NaN         -NaN         -NaN         -NaN         -NaN         -NaN         -NaN         -NaN         -NaN         -NaN         -NaN         -NaN         -NaN         -NaN         -NaN         -NaN         -NaN         -NaN         -NaN         -NaN         -NaN         -NaN         -NaN         -NaN         -NaN         -NaN         -NaN         -NaN         -NaN         -NaN         -NaN         -NaN         -NaN         -NaN         -NaN         -NaN         -NaN         -NaN         -NaN         -NaN         -NaN         -NaN         -NaN         -NaN         -NaN         -NaN         -NaN         -NaN         -NaN         -NaN         -NaN         -NaN         -NaN         -NaN         -NaN         -NaN         -NaN         -NaN         -NaN         -NaN         -NaN         -NaN         -NaN         -NaN         -NaN         -NaN         -NaN         -NaN         -NaN
2018-01-13/18:59:30.61             -NaN         -NaN         -NaN         -NaN         -NaN         -NaN         -NaN         -NaN         -NaN         -NaN         -NaN         -NaN         -NaN         -NaN         -NaN         -NaN         -NaN         -NaN                 -NaN         -NaN         -NaN         -NaN         -NaN         -NaN         -NaN         -NaN         -NaN         -NaN         -NaN         -NaN         -NaN         -NaN         -NaN         -NaN         -NaN         -NaN         -NaN         -NaN         -NaN         -NaN         -NaN         -NaN         -NaN         -NaN         -NaN         -NaN         -NaN         -NaN         -NaN         -NaN         -NaN         -NaN         -NaN         -NaN         -NaN         -NaN         -NaN         -NaN         -NaN         -NaN         -NaN         -NaN         -NaN         -NaN         -NaN         -NaN         -NaN         -NaN         -NaN         -NaN         -NaN         -NaN         -NaN         -NaN         -NaN         -NaN         -NaN         -NaN         -NaN         -NaN         -NaN         -NaN         -NaN         -NaN         -NaN         -NaN         -NaN         -NaN         -NaN         -NaN         -NaN         -NaN         -NaN         -NaN         -NaN         -NaN         -NaN         -NaN         -NaN         -NaN         -NaN         -NaN         -NaN         -NaN         -NaN         -NaN         -NaN         -NaN         -NaN         -NaN         -NaN         -NaN         -NaN         -NaN         -NaN         -NaN         -NaN         -NaN         -NaN         -NaN         -NaN         -NaN         -NaN         -NaN         -NaN         -NaN         -NaN         -NaN
2018-01-13/18:59:32.61             -NaN         -NaN         -NaN         -NaN         -NaN         -NaN         -NaN         -NaN         -NaN         -NaN         -NaN         -NaN         -NaN         -NaN         -NaN         -NaN         -NaN         -NaN                 -NaN         -NaN         -NaN         -NaN         -NaN         -NaN         -NaN         -NaN         -NaN         -NaN         -NaN         -NaN         -NaN         -NaN         -NaN         -NaN         -NaN         -NaN         -NaN         -NaN         -NaN         -NaN         -NaN         -NaN         -NaN         -NaN         -NaN         -NaN         -NaN         -NaN         -NaN         -NaN         -NaN         -NaN         -NaN         -NaN         -NaN         -NaN         -NaN         -NaN         -NaN         -NaN         -NaN         -NaN         -NaN         -NaN         -NaN         -NaN         -NaN         -NaN         -NaN         -NaN         -NaN         -NaN         -NaN         -NaN         -NaN         -NaN         -NaN         -NaN         -NaN         -NaN         -NaN         -NaN         -NaN         -NaN         -NaN         -NaN         -NaN         -NaN         -NaN         -NaN         -NaN         -NaN         -NaN         -NaN         -NaN         -NaN         -NaN         -NaN         -NaN         -NaN         -NaN         -NaN         -NaN         -NaN         -NaN         -NaN         -NaN         -NaN         -NaN         -NaN         -NaN         -NaN         -NaN         -NaN         -NaN         -NaN         -NaN         -NaN         -NaN         -NaN         -NaN         -NaN         -NaN         -NaN         -NaN         -NaN         -NaN         -NaN
2018-01-13/18:59:34.61              NaN          NaN          NaN          NaN          NaN          NaN          NaN          NaN          NaN          NaN          NaN          NaN          NaN          NaN          NaN          NaN          NaN          NaN                  NaN          NaN          NaN          NaN          NaN          NaN          NaN          NaN          NaN          NaN          NaN          NaN          NaN          NaN          NaN          NaN          NaN          NaN          NaN          NaN          NaN          NaN          NaN          NaN          NaN          NaN          NaN          NaN          NaN          NaN          NaN          NaN          NaN          NaN          NaN          NaN          NaN          NaN          NaN          NaN          NaN          NaN          NaN          NaN          NaN          NaN          NaN          NaN          NaN          NaN          NaN          NaN          NaN          NaN          NaN          NaN          NaN          NaN          NaN          NaN          NaN          NaN          NaN          NaN          NaN          NaN          NaN          NaN          NaN          NaN          NaN          NaN          NaN          NaN          NaN          NaN          NaN          NaN          NaN          NaN          NaN          NaN          NaN          NaN          NaN          NaN          NaN          NaN          NaN          NaN          NaN          NaN          NaN          NaN          NaN          NaN          NaN          NaN          NaN          NaN          NaN          NaN          NaN          NaN          NaN          NaN          NaN          NaN          NaN          NaN
2018-01-13/18:59:36.61              NaN          NaN          NaN          NaN          NaN          NaN          NaN          NaN          NaN          NaN          NaN          NaN          NaN          NaN          NaN          NaN          NaN          NaN                  NaN          NaN          NaN          NaN          NaN          NaN          NaN          NaN          NaN          NaN          NaN          NaN          NaN          NaN          NaN          NaN          NaN          NaN          NaN          NaN          NaN          NaN          NaN          NaN          NaN          NaN          NaN          NaN          NaN          NaN          NaN          NaN          NaN          NaN          NaN          NaN          NaN          NaN          NaN          NaN          NaN          NaN          NaN          NaN          NaN          NaN          NaN          NaN          NaN          NaN          NaN          NaN          NaN          NaN          NaN          NaN          NaN          NaN          NaN          NaN          NaN          NaN          NaN          NaN          NaN          NaN          NaN          NaN          NaN          NaN          NaN          NaN          NaN          NaN          NaN          NaN          NaN          NaN          NaN          NaN          NaN          NaN          NaN          NaN          NaN          NaN          NaN          NaN          NaN          NaN          NaN          NaN          NaN          NaN          NaN          NaN          NaN          NaN          NaN          NaN          NaN          NaN          NaN          NaN          NaN          NaN          NaN          NaN          NaN          NaN
2018-01-13/18:59:38.61              NaN          NaN          NaN          NaN          NaN          NaN          NaN          NaN          NaN          NaN          NaN          NaN          NaN          NaN          NaN          NaN          NaN          NaN                  NaN          NaN          NaN          NaN          NaN          NaN          NaN          NaN          NaN          NaN          NaN          NaN          NaN          NaN          NaN          NaN          NaN          NaN          NaN          NaN          NaN          NaN          NaN          NaN          NaN          NaN          NaN          NaN          NaN          NaN          NaN          NaN          NaN          NaN          NaN          NaN          NaN          NaN          NaN          NaN          NaN          NaN          NaN          NaN          NaN          NaN          NaN          NaN          NaN          NaN          NaN          NaN          NaN          NaN          NaN          NaN          NaN          NaN          NaN          NaN          NaN          NaN          NaN          NaN          NaN          NaN          NaN          NaN          NaN          NaN          NaN          NaN          NaN          NaN          NaN          NaN          NaN          NaN          NaN          NaN          NaN          NaN          NaN          NaN          NaN          NaN          NaN          NaN          NaN          NaN          NaN          NaN          NaN          NaN          NaN          NaN          NaN          NaN          NaN          NaN          NaN          NaN          NaN          NaN          NaN          NaN          NaN          NaN          NaN          NaN
2018-01-13/18:59:40.61             -NaN         -NaN         -NaN         -NaN         -NaN         -NaN         -NaN         -NaN         -NaN         -NaN         -NaN         -NaN         -NaN         -NaN         -NaN         -NaN         -NaN         -NaN                 -NaN         -NaN         -NaN         -NaN         -NaN         -NaN         -NaN         -NaN         -NaN         -NaN         -NaN         -NaN         -NaN         -NaN         -NaN         -NaN         -NaN         -NaN         -NaN         -NaN         -NaN         -NaN         -NaN         -NaN         -NaN         -NaN         -NaN         -NaN         -NaN         -NaN         -NaN         -NaN         -NaN         -NaN         -NaN         -NaN         -NaN         -NaN         -NaN         -NaN         -NaN         -NaN         -NaN         -NaN         -NaN         -NaN         -NaN         -NaN         -NaN         -NaN         -NaN         -NaN         -NaN         -NaN         -NaN         -NaN         -NaN         -NaN         -NaN         -NaN         -NaN         -NaN         -NaN         -NaN         -NaN         -NaN         -NaN         -NaN         -NaN         -NaN         -NaN         -NaN         -NaN         -NaN         -NaN         -NaN         -NaN         -NaN         -NaN         -NaN         -NaN         -NaN         -NaN         -NaN         -NaN         -NaN         -NaN         -NaN         -NaN         -NaN         -NaN         -NaN         -NaN         -NaN         -NaN         -NaN         -NaN         -NaN         -NaN         -NaN         -NaN         -NaN         -NaN         -NaN         -NaN         -NaN         -NaN         -NaN         -NaN         -NaN
2018-01-13/18:59:42.61             -NaN         -NaN         -NaN         -NaN         -NaN         -NaN         -NaN         -NaN         -NaN         -NaN         -NaN         -NaN         -NaN         -NaN         -NaN         -NaN         -NaN         -NaN                 -NaN         -NaN         -NaN         -NaN         -NaN         -NaN         -NaN         -NaN         -NaN         -NaN         -NaN         -NaN         -NaN         -NaN         -NaN         -NaN         -NaN         -NaN         -NaN         -NaN         -NaN         -NaN         -NaN         -NaN         -NaN         -NaN         -NaN         -NaN         -NaN         -NaN         -NaN         -NaN         -NaN         -NaN         -NaN         -NaN         -NaN         -NaN         -NaN         -NaN         -NaN         -NaN         -NaN         -NaN         -NaN         -NaN         -NaN         -NaN         -NaN         -NaN         -NaN         -NaN         -NaN         -NaN         -NaN         -NaN         -NaN         -NaN         -NaN         -NaN         -NaN         -NaN         -NaN         -NaN         -NaN         -NaN         -NaN         -NaN         -NaN         -NaN         -NaN         -NaN         -NaN         -NaN         -NaN         -NaN         -NaN         -NaN         -NaN         -NaN         -NaN         -NaN         -NaN         -NaN         -NaN         -NaN         -NaN         -NaN         -NaN         -NaN         -NaN         -NaN         -NaN         -NaN         -NaN         -NaN         -NaN         -NaN         -NaN         -NaN         -NaN         -NaN         -NaN         -NaN         -NaN         -NaN         -NaN         -NaN         -NaN         -NaN
2018-01-13/18:59:44.61             -NaN         -NaN         -NaN         -NaN         -NaN         -NaN         -NaN         -NaN         -NaN         -NaN         -NaN         -NaN         -NaN         -NaN         -NaN         -NaN         -NaN         -NaN                 -NaN         -NaN         -NaN         -NaN         -NaN         -NaN         -NaN         -NaN         -NaN         -NaN         -NaN         -NaN         -NaN         -NaN         -NaN         -NaN         -NaN         -NaN         -NaN         -NaN         -NaN         -NaN         -NaN         -NaN         -NaN         -NaN         -NaN         -NaN         -NaN         -NaN         -NaN         -NaN         -NaN         -NaN         -NaN         -NaN         -NaN         -NaN         -NaN         -NaN         -NaN         -NaN         -NaN         -NaN         -NaN         -NaN         -NaN         -NaN         -NaN         -NaN         -NaN         -NaN         -NaN         -NaN         -NaN         -NaN         -NaN         -NaN         -NaN         -NaN         -NaN         -NaN         -NaN         -NaN         -NaN         -NaN         -NaN         -NaN         -NaN         -NaN         -NaN         -NaN         -NaN         -NaN         -NaN         -NaN         -NaN         -NaN         -NaN         -NaN         -NaN         -NaN         -NaN         -NaN         -NaN         -NaN         -NaN         -NaN         -NaN         -NaN         -NaN         -NaN         -NaN         -NaN         -NaN         -NaN         -NaN         -NaN         -NaN         -NaN         -NaN         -NaN         -NaN         -NaN         -NaN         -NaN         -NaN         -NaN         -NaN         -NaN
2018-01-13/18:59:46.61             -NaN         -NaN         -NaN         -NaN         -NaN         -NaN         -NaN         -NaN         -NaN         -NaN         -NaN         -NaN         -NaN         -NaN         -NaN         -NaN         -NaN         -NaN                 -NaN         -NaN         -NaN         -NaN         -NaN         -NaN         -NaN         -NaN         -NaN         -NaN         -NaN         -NaN         -NaN         -NaN         -NaN         -NaN         -NaN         -NaN         -NaN         -NaN         -NaN         -NaN         -NaN         -NaN         -NaN         -NaN         -NaN         -NaN         -NaN         -NaN         -NaN         -NaN         -NaN         -NaN         -NaN         -NaN         -NaN         -NaN         -NaN         -NaN         -NaN         -NaN         -NaN         -NaN         -NaN         -NaN         -NaN         -NaN         -NaN         -NaN         -NaN         -NaN         -NaN         -NaN         -NaN         -NaN         -NaN         -NaN         -NaN         -NaN         -NaN         -NaN         -NaN         -NaN         -NaN         -NaN         -NaN         -NaN         -NaN         -NaN         -NaN         -NaN         -NaN         -NaN         -NaN         -NaN         -NaN         -NaN         -NaN         -NaN         -NaN         -NaN         -NaN         -NaN         -NaN         -NaN         -NaN         -NaN         -NaN         -NaN         -NaN         -NaN         -NaN         -NaN         -NaN         -NaN         -NaN         -NaN         -NaN         -NaN         -NaN         -NaN         -NaN         -NaN         -NaN         -NaN         -NaN         -NaN         -NaN         -NaN
2018-01-13/18:59:48.61             -NaN         -NaN         -NaN         -NaN         -NaN         -NaN         -NaN         -NaN         -NaN         -NaN         -NaN         -NaN         -NaN         -NaN         -NaN         -NaN         -NaN         -NaN                 -NaN         -NaN         -NaN         -NaN         -NaN         -NaN         -NaN         -NaN         -NaN         -NaN         -NaN         -NaN         -NaN         -NaN         -NaN         -NaN         -NaN         -NaN         -NaN         -NaN         -NaN         -NaN         -NaN         -NaN         -NaN         -NaN         -NaN         -NaN         -NaN         -NaN         -NaN         -NaN         -NaN         -NaN         -NaN         -NaN         -NaN         -NaN         -NaN         -NaN         -NaN         -NaN         -NaN         -NaN         -NaN         -NaN         -NaN         -NaN         -NaN         -NaN         -NaN         -NaN         -NaN         -NaN         -NaN         -NaN         -NaN         -NaN         -NaN         -NaN         -NaN         -NaN         -NaN         -NaN         -NaN         -NaN         -NaN         -NaN         -NaN         -NaN         -NaN         -NaN         -NaN         -NaN         -NaN         -NaN         -NaN         -NaN         -NaN         -NaN         -NaN         -NaN         -NaN         -NaN         -NaN         -NaN         -NaN         -NaN         -NaN         -NaN         -NaN         -NaN         -NaN         -NaN         -NaN         -NaN         -NaN         -NaN         -NaN         -NaN         -NaN         -NaN         -NaN         -NaN         -NaN         -NaN         -NaN         -NaN         -NaN         -NaN
2018-01-13/18:59:50.61             -NaN         -NaN         -NaN         -NaN         -NaN         -NaN         -NaN         -NaN         -NaN         -NaN         -NaN         -NaN         -NaN         -NaN         -NaN         -NaN         -NaN         -NaN                 -NaN         -NaN         -NaN         -NaN         -NaN         -NaN         -NaN         -NaN         -NaN         -NaN         -NaN         -NaN         -NaN         -NaN         -NaN         -NaN         -NaN         -NaN         -NaN         -NaN         -NaN         -NaN         -NaN         -NaN         -NaN         -NaN         -NaN         -NaN         -NaN         -NaN         -NaN         -NaN         -NaN         -NaN         -NaN         -NaN         -NaN         -NaN         -NaN         -NaN         -NaN         -NaN         -NaN         -NaN         -NaN         -NaN         -NaN         -NaN         -NaN         -NaN         -NaN         -NaN         -NaN         -NaN         -NaN         -NaN         -NaN         -NaN         -NaN         -NaN         -NaN         -NaN         -NaN         -NaN         -NaN         -NaN         -NaN         -NaN         -NaN         -NaN         -NaN         -NaN         -NaN         -NaN         -NaN         -NaN         -NaN         -NaN         -NaN         -NaN         -NaN         -NaN         -NaN         -NaN         -NaN         -NaN         -NaN         -NaN         -NaN         -NaN         -NaN         -NaN         -NaN         -NaN         -NaN         -NaN         -NaN         -NaN         -NaN         -NaN         -NaN         -NaN         -NaN         -NaN         -NaN         -NaN         -NaN         -NaN         -NaN         -NaN
2018-01-13/18:59:52.61              NaN          NaN          NaN          NaN          NaN          NaN          NaN          NaN          NaN          NaN          NaN          NaN          NaN          NaN          NaN          NaN          NaN          NaN                  NaN          NaN          NaN          NaN          NaN          NaN          NaN          NaN          NaN          NaN          NaN          NaN          NaN          NaN          NaN          NaN          NaN          NaN          NaN          NaN          NaN          NaN          NaN          NaN          NaN          NaN          NaN          NaN          NaN          NaN          NaN          NaN          NaN          NaN          NaN          NaN          NaN          NaN          NaN          NaN          NaN          NaN          NaN          NaN          NaN          NaN          NaN          NaN          NaN          NaN          NaN          NaN          NaN          NaN          NaN          NaN          NaN          NaN          NaN          NaN          NaN          NaN          NaN          NaN          NaN          NaN          NaN          NaN          NaN          NaN          NaN          NaN          NaN          NaN          NaN          NaN          NaN          NaN          NaN          NaN          NaN          NaN          NaN          NaN          NaN          NaN          NaN          NaN          NaN          NaN          NaN          NaN          NaN          NaN          NaN          NaN          NaN          NaN          NaN          NaN          NaN          NaN          NaN          NaN          NaN          NaN          NaN          NaN          NaN          NaN
2018-01-13/18:59:54.61             -NaN         -NaN         -NaN         -NaN         -NaN         -NaN         -NaN         -NaN         -NaN         -NaN         -NaN         -NaN         -NaN         -NaN         -NaN         -NaN         -NaN         -NaN                 -NaN         -NaN         -NaN         -NaN         -NaN         -NaN         -NaN         -NaN         -NaN         -NaN         -NaN         -NaN         -NaN         -NaN         -NaN         -NaN         -NaN         -NaN         -NaN         -NaN         -NaN         -NaN         -NaN         -NaN         -NaN         -NaN         -NaN         -NaN         -NaN         -NaN         -NaN         -NaN         -NaN         -NaN         -NaN         -NaN         -NaN         -NaN         -NaN         -NaN         -NaN         -NaN         -NaN         -NaN         -NaN         -NaN         -NaN         -NaN         -NaN         -NaN         -NaN         -NaN         -NaN         -NaN         -NaN         -NaN         -NaN         -NaN         -NaN         -NaN         -NaN         -NaN         -NaN         -NaN         -NaN         -NaN         -NaN         -NaN         -NaN         -NaN         -NaN         -NaN         -NaN         -NaN         -NaN         -NaN         -NaN         -NaN         -NaN         -NaN         -NaN         -NaN         -NaN         -NaN         -NaN         -NaN         -NaN         -NaN         -NaN         -NaN         -NaN         -NaN         -NaN         -NaN         -NaN         -NaN         -NaN         -NaN         -NaN         -NaN         -NaN         -NaN         -NaN         -NaN         -NaN         -NaN         -NaN         -NaN         -NaN         -NaN
2018-01-13/18:59:56.61              NaN          NaN          NaN          NaN          NaN          NaN          NaN          NaN          NaN          NaN          NaN          NaN          NaN          NaN          NaN          NaN          NaN          NaN                  NaN          NaN          NaN          NaN          NaN          NaN          NaN          NaN          NaN          NaN          NaN          NaN          NaN          NaN          NaN          NaN          NaN          NaN          NaN          NaN          NaN          NaN          NaN          NaN          NaN          NaN          NaN          NaN          NaN          NaN          NaN          NaN          NaN          NaN          NaN          NaN          NaN          NaN          NaN          NaN          NaN          NaN          NaN          NaN          NaN          NaN          NaN          NaN          NaN          NaN          NaN          NaN          NaN          NaN          NaN          NaN          NaN          NaN          NaN          NaN          NaN          NaN          NaN          NaN          NaN          NaN          NaN          NaN          NaN          NaN          NaN          NaN          NaN          NaN          NaN          NaN          NaN          NaN          NaN          NaN          NaN          NaN          NaN          NaN          NaN          NaN          NaN          NaN          NaN          NaN          NaN          NaN          NaN          NaN          NaN          NaN          NaN          NaN          NaN          NaN          NaN          NaN          NaN          NaN          NaN          NaN          NaN          NaN          NaN          NaN
2018-01-13/18:59:58.61             -NaN         -NaN         -NaN         -NaN         -NaN         -NaN         -NaN         -NaN         -NaN         -NaN         -NaN         -NaN         -NaN         -NaN         -NaN         -NaN         -NaN         -NaN                 -NaN         -NaN         -NaN         -NaN         -NaN         -NaN         -NaN         -NaN         -NaN         -NaN         -NaN         -NaN         -NaN         -NaN         -NaN         -NaN         -NaN         -NaN         -NaN         -NaN         -NaN         -NaN         -NaN         -NaN         -NaN         -NaN         -NaN         -NaN         -NaN         -NaN         -NaN         -NaN         -NaN         -NaN         -NaN         -NaN         -NaN         -NaN         -NaN         -NaN         -NaN         -NaN         -NaN         -NaN         -NaN         -NaN         -NaN         -NaN         -NaN         -NaN         -NaN         -NaN         -NaN         -NaN         -NaN         -NaN         -NaN         -NaN         -NaN         -NaN         -NaN         -NaN         -NaN         -NaN         -NaN         -NaN         -NaN         -NaN         -NaN         -NaN         -NaN         -NaN         -NaN         -NaN         -NaN         -NaN         -NaN         -NaN         -NaN         -NaN         -NaN         -NaN         -NaN         -NaN         -NaN         -NaN         -NaN         -NaN         -NaN         -NaN         -NaN         -NaN         -NaN         -NaN         -NaN         -NaN         -NaN         -NaN         -NaN         -NaN         -NaN         -NaN         -NaN         -NaN         -NaN         -NaN         -NaN         -NaN         -NaN         -NaN
2018-01-13/19:00:00.61              NaN          NaN          NaN          NaN          NaN          NaN          NaN          NaN          NaN          NaN          NaN          NaN          NaN          NaN          NaN          NaN          NaN          NaN                  NaN          NaN          NaN          NaN          NaN          NaN          NaN          NaN          NaN          NaN          NaN          NaN          NaN          NaN          NaN          NaN          NaN          NaN          NaN          NaN          NaN          NaN          NaN          NaN          NaN          NaN          NaN          NaN          NaN          NaN          NaN          NaN          NaN          NaN          NaN          NaN          NaN          NaN          NaN          NaN          NaN          NaN          NaN          NaN          NaN          NaN          NaN          NaN          NaN          NaN          NaN          NaN          NaN          NaN          NaN          NaN          NaN          NaN          NaN          NaN          NaN          NaN          NaN          NaN          NaN          NaN          NaN          NaN          NaN          NaN          NaN          NaN          NaN          NaN          NaN          NaN          NaN          NaN          NaN          NaN          NaN          NaN          NaN          NaN          NaN          NaN          NaN          NaN          NaN          NaN          NaN          NaN          NaN          NaN          NaN          NaN          NaN          NaN          NaN          NaN          NaN          NaN          NaN          NaN          NaN          NaN          NaN          NaN          NaN          NaN
2018-01-13/19:00:02.61              NaN          NaN          NaN          NaN          NaN          NaN          NaN          NaN          NaN          NaN          NaN          NaN          NaN          NaN          NaN          NaN          NaN          NaN                  NaN          NaN          NaN          NaN          NaN          NaN          NaN          NaN          NaN          NaN          NaN          NaN          NaN          NaN          NaN          NaN          NaN          NaN          NaN          NaN          NaN          NaN          NaN          NaN          NaN          NaN          NaN          NaN          NaN          NaN          NaN          NaN          NaN          NaN          NaN          NaN          NaN          NaN          NaN          NaN          NaN          NaN          NaN          NaN          NaN          NaN          NaN          NaN          NaN          NaN          NaN          NaN          NaN          NaN          NaN          NaN          NaN          NaN          NaN          NaN          NaN          NaN          NaN          NaN          NaN          NaN          NaN          NaN          NaN          NaN          NaN          NaN          NaN          NaN          NaN          NaN          NaN          NaN          NaN          NaN          NaN          NaN          NaN          NaN          NaN          NaN          NaN          NaN          NaN          NaN          NaN          NaN          NaN          NaN          NaN          NaN          NaN          NaN          NaN          NaN          NaN          NaN          NaN          NaN          NaN          NaN          NaN          NaN          NaN          NaN
2018-01-13/19:00:04.61             -NaN         -NaN         -NaN         -NaN         -NaN         -NaN         -NaN         -NaN         -NaN         -NaN         -NaN         -NaN         -NaN         -NaN         -NaN         -NaN         -NaN         -NaN                 -NaN         -NaN         -NaN         -NaN         -NaN         -NaN         -NaN         -NaN         -NaN         -NaN         -NaN         -NaN         -NaN         -NaN         -NaN         -NaN         -NaN         -NaN         -NaN         -NaN         -NaN         -NaN         -NaN         -NaN         -NaN         -NaN         -NaN         -NaN         -NaN         -NaN         -NaN         -NaN         -NaN         -NaN         -NaN         -NaN         -NaN         -NaN         -NaN         -NaN         -NaN         -NaN         -NaN         -NaN         -NaN         -NaN         -NaN         -NaN         -NaN         -NaN         -NaN         -NaN         -NaN         -NaN         -NaN         -NaN         -NaN         -NaN         -NaN         -NaN         -NaN         -NaN         -NaN         -NaN         -NaN         -NaN         -NaN         -NaN         -NaN         -NaN         -NaN         -NaN         -NaN         -NaN         -NaN         -NaN         -NaN         -NaN         -NaN         -NaN         -NaN         -NaN         -NaN         -NaN         -NaN         -NaN         -NaN         -NaN         -NaN         -NaN         -NaN         -NaN         -NaN         -NaN         -NaN         -NaN         -NaN         -NaN         -NaN         -NaN         -NaN         -NaN         -NaN         -NaN         -NaN         -NaN         -NaN         -NaN         -NaN         -NaN
2018-01-13/19:00:06.61              NaN          NaN          NaN          NaN          NaN          NaN          NaN          NaN          NaN          NaN          NaN          NaN          NaN          NaN          NaN          NaN          NaN          NaN                  NaN          NaN          NaN          NaN          NaN          NaN          NaN          NaN          NaN          NaN          NaN          NaN          NaN          NaN          NaN          NaN          NaN          NaN          NaN          NaN          NaN          NaN          NaN          NaN          NaN          NaN          NaN          NaN          NaN          NaN          NaN          NaN          NaN          NaN          NaN          NaN          NaN          NaN          NaN          NaN          NaN          NaN          NaN          NaN          NaN          NaN          NaN          NaN          NaN          NaN          NaN          NaN          NaN          NaN          NaN          NaN          NaN          NaN          NaN          NaN          NaN          NaN          NaN          NaN          NaN          NaN          NaN          NaN          NaN          NaN          NaN          NaN          NaN          NaN          NaN          NaN          NaN          NaN          NaN          NaN          NaN          NaN          NaN          NaN          NaN          NaN          NaN          NaN          NaN          NaN          NaN          NaN          NaN          NaN          NaN          NaN          NaN          NaN          NaN          NaN          NaN          NaN          NaN          NaN          NaN          NaN          NaN          NaN          NaN          NaN
2018-01-13/19:00:08.61             -NaN         -NaN         -NaN         -NaN         -NaN         -NaN         -NaN         -NaN         -NaN         -NaN         -NaN         -NaN         -NaN         -NaN         -NaN         -NaN         -NaN         -NaN                 -NaN         -NaN         -NaN         -NaN         -NaN         -NaN         -NaN         -NaN         -NaN         -NaN         -NaN         -NaN         -NaN         -NaN         -NaN         -NaN         -NaN         -NaN         -NaN         -NaN         -NaN         -NaN         -NaN         -NaN         -NaN         -NaN         -NaN         -NaN         -NaN         -NaN         -NaN         -NaN         -NaN         -NaN         -NaN         -NaN         -NaN         -NaN         -NaN         -NaN         -NaN         -NaN         -NaN         -NaN         -NaN         -NaN         -NaN         -NaN         -NaN         -NaN         -NaN         -NaN         -NaN         -NaN         -NaN         -NaN         -NaN         -NaN         -NaN         -NaN         -NaN         -NaN         -NaN         -NaN         -NaN         -NaN         -NaN         -NaN         -NaN         -NaN         -NaN         -NaN         -NaN         -NaN         -NaN         -NaN         -NaN         -NaN         -NaN         -NaN         -NaN         -NaN         -NaN         -NaN         -NaN         -NaN         -NaN         -NaN         -NaN         -NaN         -NaN         -NaN         -NaN         -NaN         -NaN         -NaN         -NaN         -NaN         -NaN         -NaN         -NaN         -NaN         -NaN         -NaN         -NaN         -NaN         -NaN         -NaN         -NaN         -NaN
2018-01-13/19:00:10.61             -NaN         -NaN         -NaN         -NaN         -NaN         -NaN         -NaN         -NaN         -NaN         -NaN         -NaN         -NaN         -NaN         -NaN         -NaN         -NaN         -NaN         -NaN                 -NaN         -NaN         -NaN         -NaN         -NaN         -NaN         -NaN         -NaN         -NaN         -NaN         -NaN         -NaN         -NaN         -NaN         -NaN         -NaN         -NaN         -NaN         -NaN         -NaN         -NaN         -NaN         -NaN         -NaN         -NaN         -NaN         -NaN         -NaN         -NaN         -NaN         -NaN         -NaN         -NaN         -NaN         -NaN         -NaN         -NaN         -NaN         -NaN         -NaN         -NaN         -NaN         -NaN         -NaN         -NaN         -NaN         -NaN         -NaN         -NaN         -NaN         -NaN         -NaN         -NaN         -NaN         -NaN         -NaN         -NaN         -NaN         -NaN         -NaN         -NaN         -NaN         -NaN         -NaN         -NaN         -NaN         -NaN         -NaN         -NaN         -NaN         -NaN         -NaN         -NaN         -NaN         -NaN         -NaN         -NaN         -NaN         -NaN         -NaN         -NaN         -NaN         -NaN         -NaN         -NaN         -NaN         -NaN         -NaN         -NaN         -NaN         -NaN         -NaN         -NaN         -NaN         -NaN         -NaN         -NaN         -NaN         -NaN         -NaN         -NaN         -NaN         -NaN         -NaN         -NaN         -NaN         -NaN         -NaN         -NaN         -NaN
2018-01-13/19:00:12.61              NaN          NaN          NaN          NaN          NaN          NaN          NaN          NaN          NaN          NaN          NaN          NaN          NaN          NaN          NaN          NaN          NaN          NaN                  NaN          NaN          NaN          NaN          NaN          NaN          NaN          NaN          NaN          NaN          NaN          NaN          NaN          NaN          NaN          NaN          NaN          NaN          NaN          NaN          NaN          NaN          NaN          NaN          NaN          NaN          NaN          NaN          NaN          NaN          NaN          NaN          NaN          NaN          NaN          NaN          NaN          NaN          NaN          NaN          NaN          NaN          NaN          NaN          NaN          NaN          NaN          NaN          NaN          NaN          NaN          NaN          NaN          NaN          NaN          NaN          NaN          NaN          NaN          NaN          NaN          NaN          NaN          NaN          NaN          NaN          NaN          NaN          NaN          NaN          NaN          NaN          NaN          NaN          NaN          NaN          NaN          NaN          NaN          NaN          NaN          NaN          NaN          NaN          NaN          NaN          NaN          NaN          NaN          NaN          NaN          NaN          NaN          NaN          NaN          NaN          NaN          NaN          NaN          NaN          NaN          NaN          NaN          NaN          NaN          NaN          NaN          NaN          NaN          NaN
2018-01-13/19:00:14.61              NaN          NaN          NaN          NaN          NaN          NaN          NaN          NaN          NaN          NaN          NaN          NaN          NaN          NaN          NaN          NaN          NaN          NaN                  NaN          NaN          NaN          NaN          NaN          NaN          NaN          NaN          NaN          NaN          NaN          NaN          NaN          NaN          NaN          NaN          NaN          NaN          NaN          NaN          NaN          NaN          NaN          NaN          NaN          NaN          NaN          NaN          NaN          NaN          NaN          NaN          NaN          NaN          NaN          NaN          NaN          NaN          NaN          NaN          NaN          NaN          NaN          NaN          NaN          NaN          NaN          NaN          NaN          NaN          NaN          NaN          NaN          NaN          NaN          NaN          NaN          NaN          NaN          NaN          NaN          NaN          NaN          NaN          NaN          NaN          NaN          NaN          NaN          NaN          NaN          NaN          NaN          NaN          NaN          NaN          NaN          NaN          NaN          NaN          NaN          NaN          NaN          NaN          NaN          NaN          NaN          NaN          NaN          NaN          NaN          NaN          NaN          NaN          NaN          NaN          NaN          NaN          NaN          NaN          NaN          NaN          NaN          NaN          NaN          NaN          NaN          NaN          NaN          NaN
2018-01-13/19:00:16.61             -NaN         -NaN         -NaN         -NaN         -NaN         -NaN         -NaN         -NaN         -NaN         -NaN         -NaN         -NaN         -NaN         -NaN         -NaN         -NaN         -NaN         -NaN                 -NaN         -NaN         -NaN         -NaN         -NaN         -NaN         -NaN         -NaN         -NaN         -NaN         -NaN         -NaN         -NaN         -NaN         -NaN         -NaN         -NaN         -NaN         -NaN         -NaN         -NaN         -NaN         -NaN         -NaN         -NaN         -NaN         -NaN         -NaN         -NaN         -NaN         -NaN         -NaN         -NaN         -NaN         -NaN         -NaN         -NaN         -NaN         -NaN         -NaN         -NaN         -NaN         -NaN         -NaN         -NaN         -NaN         -NaN         -NaN         -NaN         -NaN         -NaN         -NaN         -NaN         -NaN         -NaN         -NaN         -NaN         -NaN         -NaN         -NaN         -NaN         -NaN         -NaN         -NaN         -NaN         -NaN         -NaN         -NaN         -NaN         -NaN         -NaN         -NaN         -NaN         -NaN         -NaN         -NaN         -NaN         -NaN         -NaN         -NaN         -NaN         -NaN         -NaN         -NaN         -NaN         -NaN         -NaN         -NaN         -NaN         -NaN         -NaN         -NaN         -NaN         -NaN         -NaN         -NaN         -NaN         -NaN         -NaN         -NaN         -NaN         -NaN         -NaN         -NaN         -NaN         -NaN         -NaN         -NaN         -NaN         -NaN
2018-01-13/19:00:18.61             -NaN         -NaN         -NaN         -NaN         -NaN         -NaN         -NaN         -NaN         -NaN         -NaN         -NaN         -NaN         -NaN         -NaN         -NaN         -NaN         -NaN         -NaN                 -NaN         -NaN         -NaN         -NaN         -NaN         -NaN         -NaN         -NaN         -NaN         -NaN         -NaN         -NaN         -NaN         -NaN         -NaN         -NaN         -NaN         -NaN         -NaN         -NaN         -NaN         -NaN         -NaN         -NaN         -NaN         -NaN         -NaN         -NaN         -NaN         -NaN         -NaN         -NaN         -NaN         -NaN         -NaN         -NaN         -NaN         -NaN         -NaN         -NaN         -NaN         -NaN         -NaN         -NaN         -NaN         -NaN         -NaN         -NaN         -NaN         -NaN         -NaN         -NaN         -NaN         -NaN         -NaN         -NaN         -NaN         -NaN         -NaN         -NaN         -NaN         -NaN         -NaN         -NaN         -NaN         -NaN         -NaN         -NaN         -NaN         -NaN         -NaN         -NaN         -NaN         -NaN         -NaN         -NaN         -NaN         -NaN         -NaN         -NaN         -NaN         -NaN         -NaN         -NaN         -NaN         -NaN         -NaN         -NaN         -NaN         -NaN         -NaN         -NaN         -NaN         -NaN         -NaN         -NaN         -NaN         -NaN         -NaN         -NaN         -NaN         -NaN         -NaN         -NaN         -NaN         -NaN         -NaN         -NaN         -NaN         -NaN
2018-01-13/19:00:20.61              NaN          NaN          NaN          NaN          NaN          NaN          NaN          NaN          NaN          NaN          NaN          NaN          NaN          NaN          NaN          NaN          NaN          NaN                  NaN          NaN          NaN          NaN          NaN          NaN          NaN          NaN          NaN          NaN          NaN          NaN          NaN          NaN          NaN          NaN          NaN          NaN          NaN          NaN          NaN          NaN          NaN          NaN          NaN          NaN          NaN          NaN          NaN          NaN          NaN          NaN          NaN          NaN          NaN          NaN          NaN          NaN          NaN          NaN          NaN          NaN          NaN          NaN          NaN          NaN          NaN          NaN          NaN          NaN          NaN          NaN          NaN          NaN          NaN          NaN          NaN          NaN          NaN          NaN          NaN          NaN          NaN          NaN          NaN          NaN          NaN          NaN          NaN          NaN          NaN          NaN          NaN          NaN          NaN          NaN          NaN          NaN          NaN          NaN          NaN          NaN          NaN          NaN          NaN          NaN          NaN          NaN          NaN          NaN          NaN          NaN          NaN          NaN          NaN          NaN          NaN          NaN          NaN          NaN          NaN          NaN          NaN          NaN          NaN          NaN          NaN          NaN          NaN          NaN
2018-01-13/19:00:22.61             -NaN         -NaN         -NaN         -NaN         -NaN         -NaN         -NaN         -NaN         -NaN         -NaN         -NaN         -NaN         -NaN         -NaN         -NaN         -NaN         -NaN         -NaN                 -NaN         -NaN         -NaN         -NaN         -NaN         -NaN         -NaN         -NaN         -NaN         -NaN         -NaN         -NaN         -NaN         -NaN         -NaN         -NaN         -NaN         -NaN         -NaN         -NaN         -NaN         -NaN         -NaN         -NaN         -NaN         -NaN         -NaN         -NaN         -NaN         -NaN         -NaN         -NaN         -NaN         -NaN         -NaN         -NaN         -NaN         -NaN         -NaN         -NaN         -NaN         -NaN         -NaN         -NaN         -NaN         -NaN         -NaN         -NaN         -NaN         -NaN         -NaN         -NaN         -NaN         -NaN         -NaN         -NaN         -NaN         -NaN         -NaN         -NaN         -NaN         -NaN         -NaN         -NaN         -NaN         -NaN         -NaN         -NaN         -NaN         -NaN         -NaN         -NaN         -NaN         -NaN         -NaN         -NaN         -NaN         -NaN         -NaN         -NaN         -NaN         -NaN         -NaN         -NaN         -NaN         -NaN         -NaN         -NaN         -NaN         -NaN         -NaN         -NaN         -NaN         -NaN         -NaN         -NaN         -NaN         -NaN         -NaN         -NaN         -NaN         -NaN         -NaN         -NaN         -NaN         -NaN         -NaN         -NaN         -NaN         -NaN
2018-01-13/19:00:24.61             -NaN         -NaN         -NaN         -NaN         -NaN         -NaN         -NaN         -NaN         -NaN         -NaN         -NaN         -NaN         -NaN         -NaN         -NaN         -NaN         -NaN         -NaN                 -NaN         -NaN         -NaN         -NaN         -NaN         -NaN         -NaN         -NaN         -NaN         -NaN         -NaN         -NaN         -NaN         -NaN         -NaN         -NaN         -NaN         -NaN         -NaN         -NaN         -NaN         -NaN         -NaN         -NaN         -NaN         -NaN         -NaN         -NaN         -NaN         -NaN         -NaN         -NaN         -NaN         -NaN         -NaN         -NaN         -NaN         -NaN         -NaN         -NaN         -NaN         -NaN         -NaN         -NaN         -NaN         -NaN         -NaN         -NaN         -NaN         -NaN         -NaN         -NaN         -NaN         -NaN         -NaN         -NaN         -NaN         -NaN         -NaN         -NaN         -NaN         -NaN         -NaN         -NaN         -NaN         -NaN         -NaN         -NaN         -NaN         -NaN         -NaN         -NaN         -NaN         -NaN         -NaN         -NaN         -NaN         -NaN         -NaN         -NaN         -NaN         -NaN         -NaN         -NaN         -NaN         -NaN         -NaN         -NaN         -NaN         -NaN         -NaN         -NaN         -NaN         -NaN         -NaN         -NaN         -NaN         -NaN         -NaN         -NaN         -NaN         -NaN         -NaN         -NaN         -NaN         -NaN         -NaN         -NaN         -NaN         -NaN
2018-01-13/19:00:26.61              NaN          NaN          NaN          NaN          NaN          NaN          NaN          NaN          NaN          NaN          NaN          NaN          NaN          NaN          NaN          NaN          NaN          NaN                  NaN          NaN          NaN          NaN          NaN          NaN          NaN          NaN          NaN          NaN          NaN          NaN          NaN          NaN          NaN          NaN          NaN          NaN          NaN          NaN          NaN          NaN          NaN          NaN          NaN          NaN          NaN          NaN          NaN          NaN          NaN          NaN          NaN          NaN          NaN          NaN          NaN          NaN          NaN          NaN          NaN          NaN          NaN          NaN          NaN          NaN          NaN          NaN          NaN          NaN          NaN          NaN          NaN          NaN          NaN          NaN          NaN          NaN          NaN          NaN          NaN          NaN          NaN          NaN          NaN          NaN          NaN          NaN          NaN          NaN          NaN          NaN          NaN          NaN          NaN          NaN          NaN          NaN          NaN          NaN          NaN          NaN          NaN          NaN          NaN          NaN          NaN          NaN          NaN          NaN          NaN          NaN          NaN          NaN          NaN          NaN          NaN          NaN          NaN          NaN          NaN          NaN          NaN          NaN          NaN          NaN          NaN          NaN          NaN          NaN
2018-01-13/19:00:28.61              NaN          NaN          NaN          NaN          NaN          NaN          NaN          NaN          NaN          NaN          NaN          NaN          NaN          NaN          NaN          NaN          NaN          NaN                  NaN          NaN          NaN          NaN          NaN          NaN          NaN          NaN          NaN          NaN          NaN          NaN          NaN          NaN          NaN          NaN          NaN          NaN          NaN          NaN          NaN          NaN          NaN          NaN          NaN          NaN          NaN          NaN          NaN          NaN          NaN          NaN          NaN          NaN          NaN          NaN          NaN          NaN          NaN          NaN          NaN          NaN          NaN          NaN          NaN          NaN          NaN          NaN          NaN          NaN          NaN          NaN          NaN          NaN          NaN          NaN          NaN          NaN          NaN          NaN          NaN          NaN          NaN          NaN          NaN          NaN          NaN          NaN          NaN          NaN          NaN          NaN          NaN          NaN          NaN          NaN          NaN          NaN          NaN          NaN          NaN          NaN          NaN          NaN          NaN          NaN          NaN          NaN          NaN          NaN          NaN          NaN          NaN          NaN          NaN          NaN          NaN          NaN          NaN          NaN          NaN          NaN          NaN          NaN          NaN          NaN          NaN          NaN          NaN          NaN
2018-01-13/19:00:30.61             -NaN         -NaN         -NaN         -NaN         -NaN         -NaN         -NaN         -NaN         -NaN         -NaN         -NaN         -NaN         -NaN         -NaN         -NaN         -NaN         -NaN         -NaN                 -NaN         -NaN         -NaN         -NaN         -NaN         -NaN         -NaN         -NaN         -NaN         -NaN         -NaN         -NaN         -NaN         -NaN         -NaN         -NaN         -NaN         -NaN         -NaN         -NaN         -NaN         -NaN         -NaN         -NaN         -NaN         -NaN         -NaN         -NaN         -NaN         -NaN         -NaN         -NaN         -NaN         -NaN         -NaN         -NaN         -NaN         -NaN         -NaN         -NaN         -NaN         -NaN         -NaN         -NaN         -NaN         -NaN         -NaN         -NaN         -NaN         -NaN         -NaN         -NaN         -NaN         -NaN         -NaN         -NaN         -NaN         -NaN         -NaN         -NaN         -NaN         -NaN         -NaN         -NaN         -NaN         -NaN         -NaN         -NaN         -NaN         -NaN         -NaN         -NaN         -NaN         -NaN         -NaN         -NaN         -NaN         -NaN         -NaN         -NaN         -NaN         -NaN         -NaN         -NaN         -NaN         -NaN         -NaN         -NaN         -NaN         -NaN         -NaN         -NaN         -NaN         -NaN         -NaN         -NaN         -NaN         -NaN         -NaN         -NaN         -NaN         -NaN         -NaN         -NaN         -NaN         -NaN         -NaN         -NaN         -NaN         -NaN
2018-01-13/19:00:32.61              NaN          NaN          NaN          NaN          NaN          NaN          NaN          NaN          NaN          NaN          NaN          NaN          NaN          NaN          NaN          NaN          NaN          NaN                  NaN          NaN          NaN          NaN          NaN          NaN          NaN          NaN          NaN          NaN          NaN          NaN          NaN          NaN          NaN          NaN          NaN          NaN          NaN          NaN          NaN          NaN          NaN          NaN          NaN          NaN          NaN          NaN          NaN          NaN          NaN          NaN          NaN          NaN          NaN          NaN          NaN          NaN          NaN          NaN          NaN          NaN          NaN          NaN          NaN          NaN          NaN          NaN          NaN          NaN          NaN          NaN          NaN          NaN          NaN          NaN          NaN          NaN          NaN          NaN          NaN          NaN          NaN          NaN          NaN          NaN          NaN          NaN          NaN          NaN          NaN          NaN          NaN          NaN          NaN          NaN          NaN          NaN          NaN          NaN          NaN          NaN          NaN          NaN          NaN          NaN          NaN          NaN          NaN          NaN          NaN          NaN          NaN          NaN          NaN          NaN          NaN          NaN          NaN          NaN          NaN          NaN          NaN          NaN          NaN          NaN          NaN          NaN          NaN          NaN
2018-01-13/19:00:34.61             -NaN         -NaN         -NaN         -NaN         -NaN         -NaN         -NaN         -NaN         -NaN         -NaN         -NaN         -NaN         -NaN         -NaN         -NaN         -NaN         -NaN         -NaN                 -NaN         -NaN         -NaN         -NaN         -NaN         -NaN         -NaN         -NaN         -NaN         -NaN         -NaN         -NaN         -NaN         -NaN         -NaN         -NaN         -NaN         -NaN         -NaN         -NaN         -NaN         -NaN         -NaN         -NaN         -NaN         -NaN         -NaN         -NaN         -NaN         -NaN         -NaN         -NaN         -NaN         -NaN         -NaN         -NaN         -NaN         -NaN         -NaN         -NaN         -NaN         -NaN         -NaN         -NaN         -NaN         -NaN         -NaN         -NaN         -NaN         -NaN         -NaN         -NaN         -NaN         -NaN         -NaN         -NaN         -NaN         -NaN         -NaN         -NaN         -NaN         -NaN         -NaN         -NaN         -NaN         -NaN         -NaN         -NaN         -NaN         -NaN         -NaN         -NaN         -NaN         -NaN         -NaN         -NaN         -NaN         -NaN         -NaN         -NaN         -NaN         -NaN         -NaN         -NaN         -NaN         -NaN         -NaN         -NaN         -NaN         -NaN         -NaN         -NaN         -NaN         -NaN         -NaN         -NaN         -NaN         -NaN         -NaN         -NaN         -NaN         -NaN         -NaN         -NaN         -NaN         -NaN         -NaN         -NaN         -NaN         -NaN
2018-01-13/19:00:36.61             -NaN         -NaN         -NaN         -NaN         -NaN         -NaN         -NaN         -NaN         -NaN         -NaN         -NaN         -NaN         -NaN         -NaN         -NaN         -NaN         -NaN         -NaN                 -NaN         -NaN         -NaN         -NaN         -NaN         -NaN         -NaN         -NaN         -NaN         -NaN         -NaN         -NaN         -NaN         -NaN         -NaN         -NaN         -NaN         -NaN         -NaN         -NaN         -NaN         -NaN         -NaN         -NaN         -NaN         -NaN         -NaN         -NaN         -NaN         -NaN         -NaN         -NaN         -NaN         -NaN         -NaN         -NaN         -NaN         -NaN         -NaN         -NaN         -NaN         -NaN         -NaN         -NaN         -NaN         -NaN         -NaN         -NaN         -NaN         -NaN         -NaN         -NaN         -NaN         -NaN         -NaN         -NaN         -NaN         -NaN         -NaN         -NaN         -NaN         -NaN         -NaN         -NaN         -NaN         -NaN         -NaN         -NaN         -NaN         -NaN         -NaN         -NaN         -NaN         -NaN         -NaN         -NaN         -NaN         -NaN         -NaN         -NaN         -NaN         -NaN         -NaN         -NaN         -NaN         -NaN         -NaN         -NaN         -NaN         -NaN         -NaN         -NaN         -NaN         -NaN         -NaN         -NaN         -NaN         -NaN         -NaN         -NaN         -NaN         -NaN         -NaN         -NaN         -NaN         -NaN         -NaN         -NaN         -NaN         -NaN
2018-01-13/19:00:38.61          0.00000      0.00000      0.00000      0.00000      0.00000      0.00000      0.00000      0.00000      0.00000      0.00000      0.00000      0.00000      0.00000      0.00000      0.00000      0.00000      2.18991      2.18991                 2.19         2.19         2.19         2.19         2.19         1.46         1.65         1.65         1.65         1.65         1.65         1.65         1.65         1.65         1.65         1.65         2.20         2.20         1.12         1.12         1.12         1.12         1.12         1.12         1.12         1.87         0.76         0.76         0.76         0.76         0.76         0.76         0.76         0.76         0.76         0.76         0.76         0.76         0.76         0.76         0.76         0.76         0.76         0.76         0.76         0.76         2.31         3.12         3.12         3.12         3.12         3.12         3.12         3.12         3.12         3.12         3.12         3.12         3.12         3.12         3.12         3.12         3.12         3.12         3.12         3.12         3.12         0.81         0.00         0.00         0.00         0.00         0.00         0.00         0.00         0.00         0.00         0.00         0.00         0.00         0.00         0.00         0.00         0.00         0.00         0.00         0.00         0.00         0.00         0.00         0.00         0.00         0.00         0.00         0.00         0.00         0.00         0.00         0.00         0.00         0.00         0.00         0.00         0.00         0.00         0.00         0.00         0.00         0.00         0.00
2018-01-13/19:00:40.61              NaN          NaN          NaN          NaN          NaN          NaN          NaN          NaN          NaN          NaN          NaN          NaN          NaN          NaN          NaN          NaN          NaN          NaN                  NaN          NaN          NaN          NaN          NaN          NaN          NaN          NaN          NaN          NaN          NaN          NaN          NaN          NaN          NaN          NaN          NaN          NaN          NaN          NaN          NaN          NaN          NaN          NaN          NaN          NaN          NaN          NaN          NaN          NaN          NaN          NaN          NaN          NaN          NaN          NaN          NaN          NaN          NaN          NaN          NaN          NaN          NaN          NaN          NaN          NaN          NaN          NaN          NaN          NaN          NaN          NaN          NaN          NaN          NaN          NaN          NaN          NaN          NaN          NaN          NaN          NaN          NaN          NaN          NaN          NaN          NaN          NaN          NaN          NaN          NaN          NaN          NaN          NaN          NaN          NaN          NaN          NaN          NaN          NaN          NaN          NaN          NaN          NaN          NaN          NaN          NaN          NaN          NaN          NaN          NaN          NaN          NaN          NaN          NaN          NaN          NaN          NaN          NaN          NaN          NaN          NaN          NaN          NaN          NaN          NaN          NaN          NaN          NaN          NaN
2018-01-13/19:00:42.61          1.53780      1.53780      1.53780      1.53780      1.53780      1.53780      1.17461      1.17461      1.17461      1.17461      1.17461      1.17461      1.04697      1.04697     0.801549     0.801549     0.801549     0.735757                 0.74         0.74         0.74         0.94         0.94         0.94         0.94         0.94         0.94         0.94         0.94         0.94         1.37         1.37         1.37         1.37         1.37         1.37         1.37         1.45         1.45         1.45         1.45         1.46         1.46         1.46         1.46         1.46         1.46         1.46         1.46         1.46         1.21         1.21         1.21         1.21         1.21         1.21         1.21         1.21         1.44         1.44         1.44         1.44         1.44         1.44         1.44         1.44         1.44         1.44         1.44         1.44         1.44         1.09         1.09         1.09         1.09         1.09         1.09         1.09         1.09         1.51         1.51         1.51         1.51         1.51         1.51         1.51         1.51         1.51         1.25         1.25         1.25         1.25         1.01         1.01         1.01         1.01         1.01         1.01         1.01         0.32         0.32         0.32         0.32         0.32         0.32         0.32         0.32         0.32         0.08         0.08         0.08         0.08         0.06         0.06         0.06         0.07         0.07         0.07         0.07         0.07         0.07         0.07         0.09         0.09         0.09         0.09         0.09         0.09
2018-01-13/19:00:44.61          1.43955      1.43955      1.43955      1.43955      1.43955      1.08351      1.08351      1.08351      1.08351      1.08351      1.08351      1.08351      1.11126     0.947118     0.947118     0.947118     0.947118     0.947118                 0.95         0.91         0.91         0.91         0.91         0.91         0.91         0.91         0.91         0.91         0.80         0.80         0.80         0.67         0.67         0.67         0.67         0.67         0.67         0.67         0.67         1.05         1.22         1.22         1.22         1.22         1.22         1.22         1.22         1.22         1.55         1.55         1.55         1.55         1.55         1.55         1.55         1.55         1.55         1.55         1.55         1.55         1.36         1.36         1.36         1.36         1.36         1.36         1.36         1.36         1.36         1.47         1.47         1.47         1.47         1.47         1.47         1.47         1.47         1.47         1.47         1.47         1.47         1.57         1.57         1.57         1.57         1.57         1.57         1.57         1.57         1.57         0.89         0.89         0.89         0.89         0.89         0.89         0.89         0.89         0.75         0.75         0.75         0.39         0.39         0.39         0.39         0.39         0.39         0.39         0.39         0.38         0.29         0.29         0.29         0.29         0.29         0.29         0.24         0.21         0.21         0.21         0.21         0.21         0.21         0.16         0.16         0.16         0.16         0.16
2018-01-13/19:00:46.61         0.567478     0.567478     0.567478      1.03733      1.03733      1.03733      1.03733      1.03733      1.03733      1.03733      1.03733      1.03733      1.03733      1.67277      1.67277      1.67277      1.67277      1.67277                 1.28         1.28         1.43         1.43         1.43         1.43         1.43         1.43         1.43         1.52         1.52         1.52         1.52         1.52         1.52         1.42         1.42         1.42         1.42         1.42         1.77         1.77         1.60         1.60         1.60         1.60         1.60         1.60         1.60         1.69         1.69         1.69         1.69         1.69         1.69         1.69         1.69         1.69         1.69         1.69         1.69         1.69         1.69         1.51         1.51         1.51         1.51         1.51         1.51         1.51         0.87         0.87         0.87         0.87         0.87         0.87         0.87         0.87         0.87         0.87         0.87         0.87         0.87         0.87         0.35         0.35         0.35         0.35         0.35         0.35         0.35         0.51         0.51         0.60         0.60         0.60         0.60         0.60         0.45         0.45         0.45         0.45         0.45         0.45         0.60         0.60         0.60         0.60         0.60         0.60         0.60         0.40         0.40         0.24         0.24         0.24         0.24         0.24         0.24         0.24         0.24         0.24         0.24         0.24         0.24         0.24         0.24         0.00         0.00         0.00
2018-01-13/19:00:48.61          1.47927      1.47927      1.30081      1.30081      1.30081      1.30081      1.37640      1.37640      1.37640      1.37640      1.19322      1.19322      1.19322      1.19322      1.19322      1.09787      1.09787      1.09787                 1.09         1.09         1.09         1.09         1.74         1.74         1.74         2.46         2.46         2.46         2.46         2.46         2.46         2.46         2.46         2.46         2.46         2.46         2.46         2.46         2.46         2.46         2.46         2.46         1.96         1.96         1.96         1.96         0.92         0.92         0.92         0.92         0.92         0.92         0.92         0.92         0.92         0.92         0.92         0.92         0.92         0.92         0.92         0.92         0.92         0.68         0.68         0.68         1.29         1.29         1.29         1.29         1.29         1.29         1.29         1.29         1.29         1.29         1.29         1.29         1.29         1.29         1.29         1.29         1.29         1.29         0.61         0.61         0.61         0.00         0.00         0.00         0.00         0.00         0.00         0.00         0.00         0.00         0.00         0.00         0.00         0.00         0.00         0.00         0.00         0.00         0.00         0.00         0.00         0.00         0.00         0.00         0.00         0.00         0.21         0.21         0.21         0.15         0.15         0.15         0.21         0.21         0.21         0.21         0.31         0.31         0.31         0.31         0.00         0.00
2018-01-13/19:00:50.61             -NaN      0.00000      0.00000      0.00000      0.00000      0.00000      0.00000      0.00000      0.00000     0.331924     0.331924     0.331924     0.331924     0.331924     0.331924     0.331924     0.442565     0.663848                 0.66         0.66         0.66         0.66         0.66         1.54         0.87         0.87         0.87         0.87         0.87         0.87         0.87         0.87         0.87         0.87         0.87         0.87         0.87         0.87         0.87         0.87         0.87         0.87         0.87         1.89         3.21         3.21         3.21         3.21         3.21         3.21         3.21         3.21         3.21         3.21         3.21         3.21         3.21         3.21         3.21         3.21         3.21         3.21         3.21         3.21         2.02         1.33         1.33         1.33         1.33         1.33         1.33         1.33         1.33         1.33         1.33         1.33         1.33         1.33         1.33         1.33         1.33         1.33         1.33         1.33         1.33         0.63         0.34         0.34         0.34         0.34         0.34         0.34         0.34         0.34         0.34         0.34         0.34         0.34         0.34         0.34         0.34         0.34         0.34         0.34         0.34         0.34         0.00         0.00         0.00         0.00         0.00         0.00         0.00         0.00         0.00         0.00         0.00         0.00         0.00         0.00         0.00         0.00         0.00         0.00         0.00         0.00         0.00         0.00
2018-01-13/19:00:52.61          1.34229      1.34229      1.34229      1.34229      1.34229      1.34229      1.34229      1.34229      1.71561      1.28671      1.28671      1.28671      1.28671      1.28671      1.28671      1.28671      1.23113      1.23113                 1.23         1.23         1.23         1.23         1.23         0.79         0.79         0.79         0.79         0.79         0.79         0.79         0.79         0.79         0.79         0.79         0.79         0.79         0.79         0.79         0.79         0.79         0.79         0.79         0.79         0.49         0.96         0.96         0.96         0.96         0.96         0.96         0.96         0.96         0.96         0.96         0.96         0.96         0.96         0.96         0.96         0.96         0.96         0.96         0.96         0.96         1.41         1.20         1.20         1.20         1.20         1.20         1.20         1.20         1.20         1.20         1.20         1.20         1.20         1.20         1.20         1.20         1.20         1.20         1.20         1.20         1.20         0.77         0.91         0.91         0.91         0.91         0.91         0.91         0.91         0.91         0.91         0.91         0.91         0.91         0.91         0.91         0.91         0.91         0.91         0.91         0.91         0.69         0.29         0.29         0.29         0.29         0.29         0.29         0.29         0.81         0.81         0.81         0.81         0.81         0.81         0.88         1.32         1.32         1.32         1.32         1.32         1.32         1.32         1.32
2018-01-13/19:00:54.61         0.866043     0.717566     0.717566     0.717566     0.717566     0.717566     0.717566     0.975377     0.975377     0.975377     0.878450     0.878450     0.878450     0.878450     0.878450     0.882586     0.882586      1.03933                 1.04         1.04         1.04         1.04         0.49         0.49         0.49         1.08         1.08         1.08         1.08         1.08         1.08         1.08         1.08         1.08         1.08         1.08         1.08         1.08         1.08         1.08         1.08         1.08         1.12         1.12         1.12         1.19         1.19         1.19         1.19         1.19         1.19         1.19         1.19         1.19         1.19         1.19         1.19         1.19         1.19         1.19         1.19         1.19         1.19         1.42         1.42         1.42         2.31         2.31         2.31         2.31         2.31         2.31         2.31         2.31         2.31         2.31         2.31         2.31         2.31         2.31         2.31         2.31         2.31         2.31         1.84         1.84         1.84         0.00         0.00         0.00         0.00         0.00         0.00         0.00         0.00         0.00         0.00         0.00         0.00         0.00         0.00         0.00         0.00         0.00         0.30         0.30         0.30         0.58         0.58         0.58         0.58         0.58         0.39         0.39         0.53         0.53         0.53         0.53         0.51         0.51         0.51         0.48         0.48         0.48         0.48         0.48         0.96         0.96
2018-01-13/19:00:56.61          1.97102      1.97102      1.97102      1.30920      1.30920      1.30920     0.872799     0.872799     0.872799     0.872799     0.872799     0.872799     0.872799     0.800123     0.800123     0.409825     0.409825     0.409825                 0.19         0.19         0.19         0.29         0.29         0.29         0.29         0.29         0.29         0.29         0.29         0.76         0.76         0.76         0.76         0.76         0.76         0.76         0.76         0.76         1.03         1.03         1.03         1.03         1.03         1.03         1.03         1.03         1.03         1.03         1.03         0.28         0.28         0.28         0.28         0.28         0.28         0.28         0.28         0.28         0.28         1.45         1.45         1.45         1.45         1.45         1.45         1.45         1.45         1.45         1.45         1.45         1.72         1.72         1.72         1.72         1.72         1.72         1.72         1.72         1.72         1.72         0.27         0.27         0.27         0.27         0.27         0.27         0.27         0.27         0.27         0.27         0.27         1.84         1.84         1.84         1.84         1.84         1.84         1.84         1.84         1.84         2.67         2.67         2.67         2.67         2.67         2.67         2.67         2.67         1.78         1.78         1.78         0.55         0.55         0.55         0.55         0.18         0.18         0.18         0.18         0.18         0.18         0.18         0.27         0.27         0.27         0.54         0.54         0.54
2018-01-13/19:00:58.61         0.310989     0.310989     0.310989     0.310989     0.566550     0.856193     0.856193     0.856193     0.856193     0.856193     0.856193     0.856193     0.918731     0.918731      1.12131      1.12131      1.12131      1.12131                 1.12         1.74         1.89         1.89         1.89         1.89         1.89         1.89         1.89         1.89         1.81         1.81         1.81         1.81         1.81         1.81         1.81         1.81         1.81         1.81         1.81         1.53         1.53         1.53         1.53         1.53         1.53         1.53         1.53         1.53         1.37         1.37         1.37         1.37         1.37         1.37         1.37         1.37         1.37         1.37         1.37         1.37         1.60         1.60         1.60         1.60         1.60         1.60         1.60         1.60         1.60         1.29         1.29         1.29         1.29         1.29         1.29         1.29         1.29         1.29         1.29         1.29         1.29         0.79         0.79         0.79         0.79         0.79         0.79         0.79         0.79         0.79         0.79         0.79         0.79         0.79         0.79         0.79         0.79         0.79         0.79         0.79         0.79         0.00         0.00         0.00         0.00         0.00         0.00         0.00         0.00         0.00         0.00         0.00         0.00         0.00         0.00         0.00         0.00         0.00         0.00         0.00         0.00         0.00         0.00         0.00         0.00         0.00         0.00         0.00
2018-01-13/19:01:00.61          1.77166      1.77166      1.77166      1.05528      1.05528     0.703522     0.703522     0.703522     0.703522     0.703522     0.703522     0.702270     0.702270     0.702270     0.345805     0.345805     0.345805     0.345805                 0.35         0.35         0.35         0.66         0.66         0.66         0.66         0.66         0.66         0.31         0.31         0.31         0.31         0.31         0.31         0.31         0.31         0.31         0.31         0.31         0.31         0.31         0.33         0.33         0.33         0.33         0.33         0.33         0.33         1.98         1.98         1.98         1.98         1.98         1.98         1.98         1.98         1.98         1.98         1.98         1.98         1.98         1.98         2.69         2.69         2.69         2.69         2.69         2.69         2.69         1.37         1.37         1.37         1.37         1.37         1.37         1.37         1.37         1.37         1.37         1.37         1.37         1.37         1.37         1.26         1.26         1.26         1.26         1.26         1.26         1.26         1.49         1.49         1.49         1.49         1.49         1.49         1.49         1.49         1.49         1.49         1.49         1.49         1.49         0.55         0.55         0.55         0.55         0.55         0.55         0.00         0.00         0.00         0.00         0.00         0.00         0.00         0.16         0.16         0.22         0.22         0.22         0.22         0.22         0.22         0.33         0.33         0.65         0.65         0.65
2018-01-13/19:01:02.61          1.45945      1.45945      1.42874      1.42874      1.42874      1.42874      1.27298      1.27298      1.27298      1.27298      1.17086      1.17086      1.17086      1.17086      1.17086      1.07467      1.07467      1.07467                 0.91         0.91         0.91         0.91         1.34         1.34         1.34         1.34         1.03         1.03         1.03         1.03         1.03         1.03         1.03         1.03         1.03         1.03         1.03         1.03         1.03         1.03         1.03         1.03         0.67         0.67         0.67         0.67         1.53         1.53         1.53         1.53         1.53         1.53         1.53         1.53         1.53         1.53         1.53         1.53         1.53         1.53         1.53         1.53         1.85         1.85         1.85         1.85         1.85         1.39         1.39         1.39         1.39         1.39         1.39         1.39         1.39         1.39         1.39         1.39         1.39         1.39         1.39         1.39         1.39         0.84         0.84         0.84         0.84         0.61         0.61         0.61         0.61         0.61         0.61         0.61         0.61         0.61         0.61         0.61         0.61         0.61         0.61         0.61         0.61         0.71         0.71         0.71         0.71         0.57         0.57         0.57         0.57         0.38         0.38         0.38         0.29         0.29         0.29         0.29         0.11         0.11         0.11         0.11         0.00         0.00         0.00         0.00         0.00         0.00
2018-01-13/19:01:04.61         0.168404     0.141779     0.141779     0.141779     0.141779     0.141779     0.141779     0.180933     0.180933     0.203011     0.203011     0.203011     0.203011     0.203011     0.203011     0.203011     0.214547     0.214547                 0.26         0.26         0.26         0.26         0.26         0.80         0.80         1.28         1.28         1.28         1.28         1.28         1.28         1.28         1.28         1.28         1.28         1.28         1.28         1.28         1.28         1.28         1.28         1.28         1.28         1.67         1.67         1.88         1.88         1.88         1.88         1.88         1.88         1.88         1.88         1.88         1.88         1.88         1.88         1.88         1.88         1.88         1.88         1.88         1.88         2.18         2.18         2.18         2.19         2.19         2.19         2.19         2.19         2.19         2.19         2.19         2.19         2.19         2.19         2.19         2.19         2.19         2.19         2.19         2.19         2.19         1.21         1.21         1.21         0.59         0.59         0.59         0.59         0.59         0.59         0.59         0.59         0.59         0.59         0.59         0.59         0.59         0.59         0.59         0.59         0.59         0.24         0.24         0.09         0.09         0.09         0.09         0.09         0.09         0.09         0.08         0.08         0.08         0.08         0.08         0.08         0.08         0.08         0.07         0.07         0.07         0.07         0.07         0.07         0.07
2018-01-13/19:01:06.61          0.00000      0.00000      0.00000      0.00000      0.00000      0.00000      0.00000      0.00000     0.103957     0.103957     0.103957     0.103957     0.103957     0.103957     0.103957     0.103957     0.138609     0.207913                 0.21         0.21         0.21         0.21         0.21         0.21         1.16         1.16         1.16         1.16         1.16         1.16         1.16         1.16         1.16         1.16         1.16         1.16         1.16         1.16         1.16         1.16         1.16         1.16         1.16         2.10         3.21         3.21         3.21         3.21         3.21         3.21         3.21         3.21         3.21         3.21         3.21         3.21         3.21         3.21         3.21         3.21         3.21         3.21         3.21         3.21         2.08         1.24         1.24         1.24         1.24         1.24         1.24         1.24         1.24         1.24         1.24         1.24         1.24         1.24         1.24         1.24         1.24         1.24         1.24         1.24         1.24         0.88         0.49         0.49         0.49         0.49         0.49         0.49         0.49         0.49         0.49         0.49         0.49         0.49         0.49         0.49         0.49         0.49         0.49         0.49         0.49         0.00         0.00         0.00         0.00         0.00         0.00         0.00         0.00         0.00         0.00         0.00         0.00         0.00         0.00         0.00         0.00         0.00         0.00         0.00         0.00         0.00         0.00         0.00
2018-01-13/19:01:08.61          0.00000      0.00000      0.00000      0.00000      0.00000      0.00000      0.00000      0.00000      0.00000      0.00000      0.00000      0.00000      0.00000      0.00000      0.00000      0.00000      0.00000      0.00000                 0.00         0.00         0.00         0.00         0.00         0.00         0.00         0.00         0.00         0.00         0.00         0.00         0.00         0.00         0.00         0.00         0.00         0.00         0.00         0.00         0.00         0.00         0.00         0.00         0.00         1.10         2.33         2.33         2.33         2.33         2.33         2.33         2.33         2.33         2.33         2.33         2.33         2.33         2.33         2.33         2.33         2.33         2.33         2.33         2.33         2.33         2.42         3.76         3.76         3.76         3.76         3.76         3.76         3.76         3.76         3.76         3.76         3.76         3.76         3.76         3.76         3.76         3.76         3.76         3.76         3.76         3.76         2.58         0.00         0.00         0.00         0.00         0.00         0.00         0.00         0.00         0.00         0.00         0.00         0.00         0.00         0.00         0.00         0.00         0.00         0.00         0.00         0.00         0.00         0.00         0.00         0.00         0.00         0.00         0.00         0.00         0.00         0.00         0.00         0.00         0.00         0.00         0.00         0.00         0.00         0.00         0.00         0.00         0.00         0.00
2018-01-13/19:01:10.61              NaN          NaN          NaN          NaN          NaN          NaN          NaN          NaN          NaN          NaN          NaN          NaN          NaN          NaN          NaN          NaN          NaN          NaN                  NaN          NaN          NaN          NaN          NaN          NaN          NaN          NaN          NaN          NaN          NaN          NaN          NaN          NaN          NaN          NaN          NaN          NaN          NaN          NaN          NaN          NaN          NaN          NaN          NaN          NaN          NaN          NaN          NaN          NaN          NaN          NaN          NaN          NaN          NaN          NaN          NaN          NaN          NaN          NaN          NaN          NaN          NaN          NaN          NaN          NaN          NaN          NaN          NaN          NaN          NaN          NaN          NaN          NaN          NaN          NaN          NaN          NaN          NaN          NaN          NaN          NaN          NaN          NaN          NaN          NaN          NaN          NaN          NaN          NaN          NaN          NaN          NaN          NaN          NaN          NaN          NaN          NaN          NaN          NaN          NaN          NaN          NaN          NaN          NaN          NaN          NaN          NaN          NaN          NaN          NaN          NaN          NaN          NaN          NaN          NaN          NaN          NaN          NaN          NaN          NaN          NaN          NaN          NaN          NaN          NaN          NaN          NaN          NaN          NaN
2018-01-13/19:01:12.61              NaN          NaN          NaN          NaN          NaN          NaN          NaN          NaN          NaN          NaN          NaN          NaN          NaN          NaN          NaN          NaN          NaN          NaN                  NaN          NaN          NaN          NaN          NaN          NaN          NaN          NaN          NaN          NaN          NaN          NaN          NaN          NaN          NaN          NaN          NaN          NaN          NaN          NaN          NaN          NaN          NaN          NaN          NaN          NaN          NaN          NaN          NaN          NaN          NaN          NaN          NaN          NaN          NaN          NaN          NaN          NaN          NaN          NaN          NaN          NaN          NaN          NaN          NaN          NaN          NaN          NaN          NaN          NaN          NaN          NaN          NaN          NaN          NaN          NaN          NaN          NaN          NaN          NaN          NaN          NaN          NaN          NaN          NaN          NaN          NaN          NaN          NaN          NaN          NaN          NaN          NaN          NaN          NaN          NaN          NaN          NaN          NaN          NaN          NaN          NaN          NaN          NaN          NaN          NaN          NaN          NaN          NaN          NaN          NaN          NaN          NaN          NaN          NaN          NaN          NaN          NaN          NaN          NaN          NaN          NaN          NaN          NaN          NaN          NaN          NaN          NaN          NaN          NaN
2018-01-13/19:01:14.61              NaN          NaN          NaN          NaN          NaN          NaN          NaN          NaN          NaN          NaN          NaN          NaN          NaN          NaN          NaN          NaN          NaN          NaN                  NaN          NaN          NaN          NaN          NaN          NaN          NaN          NaN          NaN          NaN          NaN          NaN          NaN          NaN          NaN          NaN          NaN          NaN          NaN          NaN          NaN          NaN          NaN          NaN          NaN          NaN          NaN          NaN          NaN          NaN          NaN          NaN          NaN          NaN          NaN          NaN          NaN          NaN          NaN          NaN          NaN          NaN          NaN          NaN          NaN          NaN          NaN          NaN          NaN          NaN          NaN          NaN          NaN          NaN          NaN          NaN          NaN          NaN          NaN          NaN          NaN          NaN          NaN          NaN          NaN          NaN          NaN          NaN          NaN          NaN          NaN          NaN          NaN          NaN          NaN          NaN          NaN          NaN          NaN          NaN          NaN          NaN          NaN          NaN          NaN          NaN          NaN          NaN          NaN          NaN          NaN          NaN          NaN          NaN          NaN          NaN          NaN          NaN          NaN          NaN          NaN          NaN          NaN          NaN          NaN          NaN          NaN          NaN          NaN          NaN
2018-01-13/19:01:16.61              NaN          NaN          NaN          NaN          NaN          NaN          NaN          NaN          NaN          NaN          NaN          NaN          NaN          NaN          NaN          NaN          NaN          NaN                  NaN          NaN          NaN          NaN          NaN          NaN          NaN          NaN          NaN          NaN          NaN          NaN          NaN          NaN          NaN          NaN          NaN          NaN          NaN          NaN          NaN          NaN          NaN          NaN          NaN          NaN          NaN          NaN          NaN          NaN          NaN          NaN          NaN          NaN          NaN          NaN          NaN          NaN          NaN          NaN          NaN          NaN          NaN          NaN          NaN          NaN          NaN          NaN          NaN          NaN          NaN          NaN          NaN          NaN          NaN          NaN          NaN          NaN          NaN          NaN          NaN          NaN          NaN          NaN          NaN          NaN          NaN          NaN          NaN          NaN          NaN          NaN          NaN          NaN          NaN          NaN          NaN          NaN          NaN          NaN          NaN          NaN          NaN          NaN          NaN          NaN          NaN          NaN          NaN          NaN          NaN          NaN          NaN          NaN          NaN          NaN          NaN          NaN          NaN          NaN          NaN          NaN          NaN          NaN          NaN          NaN          NaN          NaN          NaN          NaN
2018-01-13/19:01:18.61             -NaN         -NaN         -NaN         -NaN         -NaN         -NaN         -NaN         -NaN         -NaN         -NaN         -NaN         -NaN         -NaN         -NaN         -NaN         -NaN         -NaN         -NaN                 -NaN         -NaN         -NaN         -NaN         -NaN         -NaN         -NaN         -NaN         -NaN         -NaN         -NaN         -NaN         -NaN         -NaN         -NaN         -NaN         -NaN         -NaN         -NaN         -NaN         -NaN         -NaN         -NaN         -NaN         -NaN         -NaN         -NaN         -NaN         -NaN         -NaN         -NaN         -NaN         -NaN         -NaN         -NaN         -NaN         -NaN         -NaN         -NaN         -NaN         -NaN         -NaN         -NaN         -NaN         -NaN         -NaN         -NaN         -NaN         -NaN         -NaN         -NaN         -NaN         -NaN         -NaN         -NaN         -NaN         -NaN         -NaN         -NaN         -NaN         -NaN         -NaN         -NaN         -NaN         -NaN         -NaN         -NaN         -NaN         -NaN         -NaN         -NaN         -NaN         -NaN         -NaN         -NaN         -NaN         -NaN         -NaN         -NaN         -NaN         -NaN         -NaN         -NaN         -NaN         -NaN         -NaN         -NaN         -NaN         -NaN         -NaN         -NaN         -NaN         -NaN         -NaN         -NaN         -NaN         -NaN         -NaN         -NaN         -NaN         -NaN         -NaN         -NaN         -NaN         -NaN         -NaN         -NaN         -NaN         -NaN         -NaN
2018-01-13/19:01:20.61              NaN          NaN          NaN          NaN          NaN          NaN          NaN          NaN          NaN          NaN          NaN          NaN          NaN          NaN          NaN          NaN          NaN          NaN                  NaN          NaN          NaN          NaN          NaN          NaN          NaN          NaN          NaN          NaN          NaN          NaN          NaN          NaN          NaN          NaN          NaN          NaN          NaN          NaN          NaN          NaN          NaN          NaN          NaN          NaN          NaN          NaN          NaN          NaN          NaN          NaN          NaN          NaN          NaN          NaN          NaN          NaN          NaN          NaN          NaN          NaN          NaN          NaN          NaN          NaN          NaN          NaN          NaN          NaN          NaN          NaN          NaN          NaN          NaN          NaN          NaN          NaN          NaN          NaN          NaN          NaN          NaN          NaN          NaN          NaN          NaN          NaN          NaN          NaN          NaN          NaN          NaN          NaN          NaN          NaN          NaN          NaN          NaN          NaN          NaN          NaN          NaN          NaN          NaN          NaN          NaN          NaN          NaN          NaN          NaN          NaN          NaN          NaN          NaN          NaN          NaN          NaN          NaN          NaN          NaN          NaN          NaN          NaN          NaN          NaN          NaN          NaN          NaN          NaN
2018-01-13/19:01:22.61              NaN          NaN          NaN          NaN          NaN          NaN          NaN          NaN          NaN          NaN          NaN          NaN          NaN          NaN          NaN          NaN          NaN          NaN                  NaN          NaN          NaN          NaN          NaN          NaN          NaN          NaN          NaN          NaN          NaN          NaN          NaN          NaN          NaN          NaN          NaN          NaN          NaN          NaN          NaN          NaN          NaN          NaN          NaN          NaN          NaN          NaN          NaN          NaN          NaN          NaN          NaN          NaN          NaN          NaN          NaN          NaN          NaN          NaN          NaN          NaN          NaN          NaN          NaN          NaN          NaN          NaN          NaN          NaN          NaN          NaN          NaN          NaN          NaN          NaN          NaN          NaN          NaN          NaN          NaN          NaN          NaN          NaN          NaN          NaN          NaN          NaN          NaN          NaN          NaN          NaN          NaN          NaN          NaN          NaN          NaN          NaN          NaN          NaN          NaN          NaN          NaN          NaN          NaN          NaN          NaN          NaN          NaN          NaN          NaN          NaN          NaN          NaN          NaN          NaN          NaN          NaN          NaN          NaN          NaN          NaN          NaN          NaN          NaN          NaN          NaN          NaN          NaN          NaN
2018-01-13/19:01:24.61              NaN          NaN          NaN          NaN          NaN          NaN          NaN          NaN          NaN          NaN          NaN          NaN          NaN          NaN          NaN          NaN          NaN          NaN                  NaN          NaN          NaN          NaN          NaN          NaN          NaN          NaN          NaN          NaN          NaN          NaN          NaN          NaN          NaN          NaN          NaN          NaN          NaN          NaN          NaN          NaN          NaN          NaN          NaN          NaN          NaN          NaN          NaN          NaN          NaN          NaN          NaN          NaN          NaN          NaN          NaN          NaN          NaN          NaN          NaN          NaN          NaN          NaN          NaN          NaN          NaN          NaN          NaN          NaN          NaN          NaN          NaN          NaN          NaN          NaN          NaN          NaN          NaN          NaN          NaN          NaN          NaN          NaN          NaN          NaN          NaN          NaN          NaN          NaN          NaN          NaN          NaN          NaN          NaN          NaN          NaN          NaN          NaN          NaN          NaN          NaN          NaN          NaN          NaN          NaN          NaN          NaN          NaN          NaN          NaN          NaN          NaN          NaN          NaN          NaN          NaN          NaN          NaN          NaN          NaN          NaN          NaN          NaN          NaN          NaN          NaN          NaN          NaN          NaN
2018-01-13/19:01:26.61             -NaN         -NaN         -NaN         -NaN         -NaN         -NaN         -NaN         -NaN         -NaN         -NaN         -NaN         -NaN         -NaN         -NaN         -NaN         -NaN         -NaN         -NaN                 -NaN         -NaN         -NaN         -NaN         -NaN         -NaN         -NaN         -NaN         -NaN         -NaN         -NaN         -NaN         -NaN         -NaN         -NaN         -NaN         -NaN         -NaN         -NaN         -NaN         -NaN         -NaN         -NaN         -NaN         -NaN         -NaN         -NaN         -NaN         -NaN         -NaN         -NaN         -NaN         -NaN         -NaN         -NaN         -NaN         -NaN         -NaN         -NaN         -NaN         -NaN         -NaN         -NaN         -NaN         -NaN         -NaN         -NaN         -NaN         -NaN         -NaN         -NaN         -NaN         -NaN         -NaN         -NaN         -NaN         -NaN         -NaN         -NaN         -NaN         -NaN         -NaN         -NaN         -NaN         -NaN         -NaN         -NaN         -NaN         -NaN         -NaN         -NaN         -NaN         -NaN         -NaN         -NaN         -NaN         -NaN         -NaN         -NaN         -NaN         -NaN         -NaN         -NaN         -NaN         -NaN         -NaN         -NaN         -NaN         -NaN         -NaN         -NaN         -NaN         -NaN         -NaN         -NaN         -NaN         -NaN         -NaN         -NaN         -NaN         -NaN         -NaN         -NaN         -NaN         -NaN         -NaN         -NaN         -NaN         -NaN         -NaN
2018-01-13/19:01:28.61              NaN          NaN          NaN          NaN          NaN          NaN          NaN          NaN          NaN          NaN          NaN          NaN          NaN          NaN          NaN          NaN          NaN          NaN                  NaN          NaN          NaN          NaN          NaN          NaN          NaN          NaN          NaN          NaN          NaN          NaN          NaN          NaN          NaN          NaN          NaN          NaN          NaN          NaN          NaN          NaN          NaN          NaN          NaN          NaN          NaN          NaN          NaN          NaN          NaN          NaN          NaN          NaN          NaN          NaN          NaN          NaN          NaN          NaN          NaN          NaN          NaN          NaN          NaN          NaN          NaN          NaN          NaN          NaN          NaN          NaN          NaN          NaN          NaN          NaN          NaN          NaN          NaN          NaN          NaN          NaN          NaN          NaN          NaN          NaN          NaN          NaN          NaN          NaN          NaN          NaN          NaN          NaN          NaN          NaN          NaN          NaN          NaN          NaN          NaN          NaN          NaN          NaN          NaN          NaN          NaN          NaN          NaN          NaN          NaN          NaN          NaN          NaN          NaN          NaN          NaN          NaN          NaN          NaN          NaN          NaN          NaN          NaN          NaN          NaN          NaN          NaN          NaN          NaN
2018-01-13/19:01:30.61              NaN          NaN          NaN          NaN          NaN          NaN          NaN          NaN          NaN          NaN          NaN          NaN          NaN          NaN          NaN          NaN          NaN          NaN                  NaN          NaN          NaN          NaN          NaN          NaN          NaN          NaN          NaN          NaN          NaN          NaN          NaN          NaN          NaN          NaN          NaN          NaN          NaN          NaN          NaN          NaN          NaN          NaN          NaN          NaN          NaN          NaN          NaN          NaN          NaN          NaN          NaN          NaN          NaN          NaN          NaN          NaN          NaN          NaN          NaN          NaN          NaN          NaN          NaN          NaN          NaN          NaN          NaN          NaN          NaN          NaN          NaN          NaN          NaN          NaN          NaN          NaN          NaN          NaN          NaN          NaN          NaN          NaN          NaN          NaN          NaN          NaN          NaN          NaN          NaN          NaN          NaN          NaN          NaN          NaN          NaN          NaN          NaN          NaN          NaN          NaN          NaN          NaN          NaN          NaN          NaN          NaN          NaN          NaN          NaN          NaN          NaN          NaN          NaN          NaN          NaN          NaN          NaN          NaN          NaN          NaN          NaN          NaN          NaN          NaN          NaN          NaN          NaN          NaN
2018-01-13/19:01:32.61              NaN          NaN          NaN          NaN          NaN          NaN          NaN          NaN          NaN          NaN          NaN          NaN          NaN          NaN          NaN          NaN          NaN          NaN                  NaN          NaN          NaN          NaN          NaN          NaN          NaN          NaN          NaN          NaN          NaN          NaN          NaN          NaN          NaN          NaN          NaN          NaN          NaN          NaN          NaN          NaN          NaN          NaN          NaN          NaN          NaN          NaN          NaN          NaN          NaN          NaN          NaN          NaN          NaN          NaN          NaN          NaN          NaN          NaN          NaN          NaN          NaN          NaN          NaN          NaN          NaN          NaN          NaN          NaN          NaN          NaN          NaN          NaN          NaN          NaN          NaN          NaN          NaN          NaN          NaN          NaN          NaN          NaN          NaN          NaN          NaN          NaN          NaN          NaN          NaN          NaN          NaN          NaN          NaN          NaN          NaN          NaN          NaN          NaN          NaN          NaN          NaN          NaN          NaN          NaN          NaN          NaN          NaN          NaN          NaN          NaN          NaN          NaN          NaN          NaN          NaN          NaN          NaN          NaN          NaN          NaN          NaN          NaN          NaN          NaN          NaN          NaN          NaN          NaN
2018-01-13/19:01:34.61             -NaN         -NaN         -NaN         -NaN         -NaN         -NaN         -NaN         -NaN         -NaN         -NaN         -NaN         -NaN         -NaN         -NaN         -NaN         -NaN         -NaN         -NaN                 -NaN         -NaN         -NaN         -NaN         -NaN         -NaN         -NaN         -NaN         -NaN         -NaN         -NaN         -NaN         -NaN         -NaN         -NaN         -NaN         -NaN         -NaN         -NaN         -NaN         -NaN         -NaN         -NaN         -NaN         -NaN         -NaN         -NaN         -NaN         -NaN         -NaN         -NaN         -NaN         -NaN         -NaN         -NaN         -NaN         -NaN         -NaN         -NaN         -NaN         -NaN         -NaN         -NaN         -NaN         -NaN         -NaN         -NaN         -NaN         -NaN         -NaN         -NaN         -NaN         -NaN         -NaN         -NaN         -NaN         -NaN         -NaN         -NaN         -NaN         -NaN         -NaN         -NaN         -NaN         -NaN         -NaN         -NaN         -NaN         -NaN         -NaN         -NaN         -NaN         -NaN         -NaN         -NaN         -NaN         -NaN         -NaN         -NaN         -NaN         -NaN         -NaN         -NaN         -NaN         -NaN         -NaN         -NaN         -NaN         -NaN         -NaN         -NaN         -NaN         -NaN         -NaN         -NaN         -NaN         -NaN         -NaN         -NaN         -NaN         -NaN         -NaN         -NaN         -NaN         -NaN         -NaN         -NaN         -NaN         -NaN         -NaN
2018-01-13/19:01:36.61              NaN          NaN          NaN          NaN          NaN          NaN          NaN          NaN          NaN          NaN          NaN          NaN          NaN          NaN          NaN          NaN          NaN          NaN                  NaN          NaN          NaN          NaN          NaN          NaN          NaN          NaN          NaN          NaN          NaN          NaN          NaN          NaN          NaN          NaN          NaN          NaN          NaN          NaN          NaN          NaN          NaN          NaN          NaN          NaN          NaN          NaN          NaN          NaN          NaN          NaN          NaN          NaN          NaN          NaN          NaN          NaN          NaN          NaN          NaN          NaN          NaN          NaN          NaN          NaN          NaN          NaN          NaN          NaN          NaN          NaN          NaN          NaN          NaN          NaN          NaN          NaN          NaN          NaN          NaN          NaN          NaN          NaN          NaN          NaN          NaN          NaN          NaN          NaN          NaN          NaN          NaN          NaN          NaN          NaN          NaN          NaN          NaN          NaN          NaN          NaN          NaN          NaN          NaN          NaN          NaN          NaN          NaN          NaN          NaN          NaN          NaN          NaN          NaN          NaN          NaN          NaN          NaN          NaN          NaN          NaN          NaN          NaN          NaN          NaN          NaN          NaN          NaN          NaN
2018-01-13/19:01:38.61              NaN          NaN          NaN          NaN          NaN          NaN          NaN          NaN          NaN          NaN          NaN          NaN          NaN          NaN          NaN          NaN          NaN          NaN                  NaN          NaN          NaN          NaN          NaN          NaN          NaN          NaN          NaN          NaN          NaN          NaN          NaN          NaN          NaN          NaN          NaN          NaN          NaN          NaN          NaN          NaN          NaN          NaN          NaN          NaN          NaN          NaN          NaN          NaN          NaN          NaN          NaN          NaN          NaN          NaN          NaN          NaN          NaN          NaN          NaN          NaN          NaN          NaN          NaN          NaN          NaN          NaN          NaN          NaN          NaN          NaN          NaN          NaN          NaN          NaN          NaN          NaN          NaN          NaN          NaN          NaN          NaN          NaN          NaN          NaN          NaN          NaN          NaN          NaN          NaN          NaN          NaN          NaN          NaN          NaN          NaN          NaN          NaN          NaN          NaN          NaN          NaN          NaN          NaN          NaN          NaN          NaN          NaN          NaN          NaN          NaN          NaN          NaN          NaN          NaN          NaN          NaN          NaN          NaN          NaN          NaN          NaN          NaN          NaN          NaN          NaN          NaN          NaN          NaN
2018-01-13/19:01:40.61              NaN          NaN          NaN          NaN          NaN          NaN          NaN          NaN          NaN          NaN          NaN          NaN          NaN          NaN          NaN          NaN          NaN          NaN                  NaN          NaN          NaN          NaN          NaN          NaN          NaN          NaN          NaN          NaN          NaN          NaN          NaN          NaN          NaN          NaN          NaN          NaN          NaN          NaN          NaN          NaN          NaN          NaN          NaN          NaN          NaN          NaN          NaN          NaN          NaN          NaN          NaN          NaN          NaN          NaN          NaN          NaN          NaN          NaN          NaN          NaN          NaN          NaN          NaN          NaN          NaN          NaN          NaN          NaN          NaN          NaN          NaN          NaN          NaN          NaN          NaN          NaN          NaN          NaN          NaN          NaN          NaN          NaN          NaN          NaN          NaN          NaN          NaN          NaN          NaN          NaN          NaN          NaN          NaN          NaN          NaN          NaN          NaN          NaN          NaN          NaN          NaN          NaN          NaN          NaN          NaN          NaN          NaN          NaN          NaN          NaN          NaN          NaN          NaN          NaN          NaN          NaN          NaN          NaN          NaN          NaN          NaN          NaN          NaN          NaN          NaN          NaN          NaN          NaN
2018-01-13/19:01:42.61             -NaN         -NaN         -NaN         -NaN         -NaN         -NaN         -NaN         -NaN         -NaN         -NaN         -NaN         -NaN         -NaN         -NaN         -NaN         -NaN         -NaN         -NaN                 -NaN         -NaN         -NaN         -NaN         -NaN         -NaN         -NaN         -NaN         -NaN         -NaN         -NaN         -NaN         -NaN         -NaN         -NaN         -NaN         -NaN         -NaN         -NaN         -NaN         -NaN         -NaN         -NaN         -NaN         -NaN         -NaN         -NaN         -NaN         -NaN         -NaN         -NaN         -NaN         -NaN         -NaN         -NaN         -NaN         -NaN         -NaN         -NaN         -NaN         -NaN         -NaN         -NaN         -NaN         -NaN         -NaN         -NaN         -NaN         -NaN         -NaN         -NaN         -NaN         -NaN         -NaN         -NaN         -NaN         -NaN         -NaN         -NaN         -NaN         -NaN         -NaN         -NaN         -NaN         -NaN         -NaN         -NaN         -NaN         -NaN         -NaN         -NaN         -NaN         -NaN         -NaN         -NaN         -NaN         -NaN         -NaN         -NaN         -NaN         -NaN         -NaN         -NaN         -NaN         -NaN         -NaN         -NaN         -NaN         -NaN         -NaN         -NaN         -NaN         -NaN         -NaN         -NaN         -NaN         -NaN         -NaN         -NaN         -NaN         -NaN         -NaN         -NaN         -NaN         -NaN         -NaN         -NaN         -NaN         -NaN         -NaN
2018-01-13/19:01:44.61             -NaN         -NaN         -NaN         -NaN         -NaN         -NaN         -NaN         -NaN         -NaN         -NaN         -NaN         -NaN         -NaN         -NaN         -NaN         -NaN         -NaN         -NaN                 -NaN         -NaN         -NaN         -NaN         -NaN         -NaN         -NaN         -NaN         -NaN         -NaN         -NaN         -NaN         -NaN         -NaN         -NaN         -NaN         -NaN         -NaN         -NaN         -NaN         -NaN         -NaN         -NaN         -NaN         -NaN         -NaN         -NaN         -NaN         -NaN         -NaN         -NaN         -NaN         -NaN         -NaN         -NaN         -NaN         -NaN         -NaN         -NaN         -NaN         -NaN         -NaN         -NaN         -NaN         -NaN         -NaN         -NaN         -NaN         -NaN         -NaN         -NaN         -NaN         -NaN         -NaN         -NaN         -NaN         -NaN         -NaN         -NaN         -NaN         -NaN         -NaN         -NaN         -NaN         -NaN         -NaN         -NaN         -NaN         -NaN         -NaN         -NaN         -NaN         -NaN         -NaN         -NaN         -NaN         -NaN         -NaN         -NaN         -NaN         -NaN         -NaN         -NaN         -NaN         -NaN         -NaN         -NaN         -NaN         -NaN         -NaN         -NaN         -NaN         -NaN         -NaN         -NaN         -NaN         -NaN         -NaN         -NaN         -NaN         -NaN         -NaN         -NaN         -NaN         -NaN         -NaN         -NaN         -NaN         -NaN         -NaN
2018-01-13/19:01:46.61              NaN          NaN          NaN          NaN          NaN          NaN          NaN          NaN          NaN          NaN          NaN          NaN          NaN          NaN          NaN          NaN          NaN          NaN                  NaN          NaN          NaN          NaN          NaN          NaN          NaN          NaN          NaN          NaN          NaN          NaN          NaN          NaN          NaN          NaN          NaN          NaN          NaN          NaN          NaN          NaN          NaN          NaN          NaN          NaN          NaN          NaN          NaN          NaN          NaN          NaN          NaN          NaN          NaN          NaN          NaN          NaN          NaN          NaN          NaN          NaN          NaN          NaN          NaN          NaN          NaN          NaN          NaN          NaN          NaN          NaN          NaN          NaN          NaN          NaN          NaN          NaN          NaN          NaN          NaN          NaN          NaN          NaN          NaN          NaN          NaN          NaN          NaN          NaN          NaN          NaN          NaN          NaN          NaN          NaN          NaN          NaN          NaN          NaN          NaN          NaN          NaN          NaN          NaN          NaN          NaN          NaN          NaN          NaN          NaN          NaN          NaN          NaN          NaN          NaN          NaN          NaN          NaN          NaN          NaN          NaN          NaN          NaN          NaN          NaN          NaN          NaN          NaN          NaN
2018-01-13/19:01:48.61             -NaN         -NaN         -NaN         -NaN         -NaN         -NaN         -NaN         -NaN         -NaN         -NaN         -NaN         -NaN         -NaN         -NaN         -NaN         -NaN         -NaN         -NaN                 -NaN         -NaN         -NaN         -NaN         -NaN         -NaN         -NaN         -NaN         -NaN         -NaN         -NaN         -NaN         -NaN         -NaN         -NaN         -NaN         -NaN         -NaN         -NaN         -NaN         -NaN         -NaN         -NaN         -NaN         -NaN         -NaN         -NaN         -NaN         -NaN         -NaN         -NaN         -NaN         -NaN         -NaN         -NaN         -NaN         -NaN         -NaN         -NaN         -NaN         -NaN         -NaN         -NaN         -NaN         -NaN         -NaN         -NaN         -NaN         -NaN         -NaN         -NaN         -NaN         -NaN         -NaN         -NaN         -NaN         -NaN         -NaN         -NaN         -NaN         -NaN         -NaN         -NaN         -NaN         -NaN         -NaN         -NaN         -NaN         -NaN         -NaN         -NaN         -NaN         -NaN         -NaN         -NaN         -NaN         -NaN         -NaN         -NaN         -NaN         -NaN         -NaN         -NaN         -NaN         -NaN         -NaN         -NaN         -NaN         -NaN         -NaN         -NaN         -NaN         -NaN         -NaN         -NaN         -NaN         -NaN         -NaN         -NaN         -NaN         -NaN         -NaN         -NaN         -NaN         -NaN         -NaN         -NaN         -NaN         -NaN         -NaN
2018-01-13/19:01:50.61              NaN          NaN          NaN          NaN          NaN          NaN          NaN          NaN          NaN          NaN          NaN          NaN          NaN          NaN          NaN          NaN          NaN          NaN                  NaN          NaN          NaN          NaN          NaN          NaN          NaN          NaN          NaN          NaN          NaN          NaN          NaN          NaN          NaN          NaN          NaN          NaN          NaN          NaN          NaN          NaN          NaN          NaN          NaN          NaN          NaN          NaN          NaN          NaN          NaN          NaN          NaN          NaN          NaN          NaN          NaN          NaN          NaN          NaN          NaN          NaN          NaN          NaN          NaN          NaN          NaN          NaN          NaN          NaN          NaN          NaN          NaN          NaN          NaN          NaN          NaN          NaN          NaN          NaN          NaN          NaN          NaN          NaN          NaN          NaN          NaN          NaN          NaN          NaN          NaN          NaN          NaN          NaN          NaN          NaN          NaN          NaN          NaN          NaN          NaN          NaN          NaN          NaN          NaN          NaN          NaN          NaN          NaN          NaN          NaN          NaN          NaN          NaN          NaN          NaN          NaN          NaN          NaN          NaN          NaN          NaN          NaN          NaN          NaN          NaN          NaN          NaN          NaN          NaN
2018-01-13/19:01:52.61             -NaN         -NaN         -NaN         -NaN         -NaN         -NaN         -NaN         -NaN         -NaN         -NaN         -NaN         -NaN         -NaN         -NaN         -NaN         -NaN         -NaN         -NaN                 -NaN         -NaN         -NaN         -NaN         -NaN         -NaN         -NaN         -NaN         -NaN         -NaN         -NaN         -NaN         -NaN         -NaN         -NaN         -NaN         -NaN         -NaN         -NaN         -NaN         -NaN         -NaN         -NaN         -NaN         -NaN         -NaN         -NaN         -NaN         -NaN         -NaN         -NaN         -NaN         -NaN         -NaN         -NaN         -NaN         -NaN         -NaN         -NaN         -NaN         -NaN         -NaN         -NaN         -NaN         -NaN         -NaN         -NaN         -NaN         -NaN         -NaN         -NaN         -NaN         -NaN         -NaN         -NaN         -NaN         -NaN         -NaN         -NaN         -NaN         -NaN         -NaN         -NaN         -NaN         -NaN         -NaN         -NaN         -NaN         -NaN         -NaN         -NaN         -NaN         -NaN         -NaN         -NaN         -NaN         -NaN         -NaN         -NaN         -NaN         -NaN         -NaN         -NaN         -NaN         -NaN         -NaN         -NaN         -NaN         -NaN         -NaN         -NaN         -NaN         -NaN         -NaN         -NaN         -NaN         -NaN         -NaN         -NaN         -NaN         -NaN         -NaN         -NaN         -NaN         -NaN         -NaN         -NaN         -NaN         -NaN         -NaN
2018-01-13/19:01:54.61             -NaN         -NaN         -NaN         -NaN         -NaN         -NaN         -NaN         -NaN         -NaN         -NaN         -NaN         -NaN         -NaN         -NaN         -NaN         -NaN         -NaN         -NaN                 -NaN         -NaN         -NaN         -NaN         -NaN         -NaN         -NaN         -NaN         -NaN         -NaN         -NaN         -NaN         -NaN         -NaN         -NaN         -NaN         -NaN         -NaN         -NaN         -NaN         -NaN         -NaN         -NaN         -NaN         -NaN         -NaN         -NaN         -NaN         -NaN         -NaN         -NaN         -NaN         -NaN         -NaN         -NaN         -NaN         -NaN         -NaN         -NaN         -NaN         -NaN         -NaN         -NaN         -NaN         -NaN         -NaN         -NaN         -NaN         -NaN         -NaN         -NaN         -NaN         -NaN         -NaN         -NaN         -NaN         -NaN         -NaN         -NaN         -NaN         -NaN         -NaN         -NaN         -NaN         -NaN         -NaN         -NaN         -NaN         -NaN         -NaN         -NaN         -NaN         -NaN         -NaN         -NaN         -NaN         -NaN         -NaN         -NaN         -NaN         -NaN         -NaN         -NaN         -NaN         -NaN         -NaN         -NaN         -NaN         -NaN         -NaN         -NaN         -NaN         -NaN         -NaN         -NaN         -NaN         -NaN         -NaN         -NaN         -NaN         -NaN         -NaN         -NaN         -NaN         -NaN         -NaN         -NaN         -NaN         -NaN         -NaN
2018-01-13/19:01:56.61             -NaN         -NaN         -NaN         -NaN         -NaN         -NaN         -NaN         -NaN         -NaN         -NaN         -NaN         -NaN         -NaN         -NaN         -NaN         -NaN         -NaN         -NaN                 -NaN         -NaN         -NaN         -NaN         -NaN         -NaN         -NaN         -NaN         -NaN         -NaN         -NaN         -NaN         -NaN         -NaN         -NaN         -NaN         -NaN         -NaN         -NaN         -NaN         -NaN         -NaN         -NaN         -NaN         -NaN         -NaN         -NaN         -NaN         -NaN         -NaN         -NaN         -NaN         -NaN         -NaN         -NaN         -NaN         -NaN         -NaN         -NaN         -NaN         -NaN         -NaN         -NaN         -NaN         -NaN         -NaN         -NaN         -NaN         -NaN         -NaN         -NaN         -NaN         -NaN         -NaN         -NaN         -NaN         -NaN         -NaN         -NaN         -NaN         -NaN         -NaN         -NaN         -NaN         -NaN         -NaN         -NaN         -NaN         -NaN         -NaN         -NaN         -NaN         -NaN         -NaN         -NaN         -NaN         -NaN         -NaN         -NaN         -NaN         -NaN         -NaN         -NaN         -NaN         -NaN         -NaN         -NaN         -NaN         -NaN         -NaN         -NaN         -NaN         -NaN         -NaN         -NaN         -NaN         -NaN         -NaN         -NaN         -NaN         -NaN         -NaN         -NaN         -NaN         -NaN         -NaN         -NaN         -NaN         -NaN         -NaN
2018-01-13/19:01:58.61              NaN          NaN          NaN          NaN          NaN          NaN          NaN          NaN          NaN          NaN          NaN          NaN          NaN          NaN          NaN          NaN          NaN          NaN                  NaN          NaN          NaN          NaN          NaN          NaN          NaN          NaN          NaN          NaN          NaN          NaN          NaN          NaN          NaN          NaN          NaN          NaN          NaN          NaN          NaN          NaN          NaN          NaN          NaN          NaN          NaN          NaN          NaN          NaN          NaN          NaN          NaN          NaN          NaN          NaN          NaN          NaN          NaN          NaN          NaN          NaN          NaN          NaN          NaN          NaN          NaN          NaN          NaN          NaN          NaN          NaN          NaN          NaN          NaN          NaN          NaN          NaN          NaN          NaN          NaN          NaN          NaN          NaN          NaN          NaN          NaN          NaN          NaN          NaN          NaN          NaN          NaN          NaN          NaN          NaN          NaN          NaN          NaN          NaN          NaN          NaN          NaN          NaN          NaN          NaN          NaN          NaN          NaN          NaN          NaN          NaN          NaN          NaN          NaN          NaN          NaN          NaN          NaN          NaN          NaN          NaN          NaN          NaN          NaN          NaN          NaN          NaN          NaN          NaN
2018-01-13/19:02:00.61              NaN          NaN          NaN          NaN          NaN          NaN          NaN          NaN          NaN          NaN          NaN          NaN          NaN          NaN          NaN          NaN          NaN          NaN                  NaN          NaN          NaN          NaN          NaN          NaN          NaN          NaN          NaN          NaN          NaN          NaN          NaN          NaN          NaN          NaN          NaN          NaN          NaN          NaN          NaN          NaN          NaN          NaN          NaN          NaN          NaN          NaN          NaN          NaN          NaN          NaN          NaN          NaN          NaN          NaN          NaN          NaN          NaN          NaN          NaN          NaN          NaN          NaN          NaN          NaN          NaN          NaN          NaN          NaN          NaN          NaN          NaN          NaN          NaN          NaN          NaN          NaN          NaN          NaN          NaN          NaN          NaN          NaN          NaN          NaN          NaN          NaN          NaN          NaN          NaN          NaN          NaN          NaN          NaN          NaN          NaN          NaN          NaN          NaN          NaN          NaN          NaN          NaN          NaN          NaN          NaN          NaN          NaN          NaN          NaN          NaN          NaN          NaN          NaN          NaN          NaN          NaN          NaN          NaN          NaN          NaN          NaN          NaN          NaN          NaN          NaN          NaN          NaN          NaN
2018-01-13/19:02:02.61             -NaN         -NaN         -NaN         -NaN         -NaN         -NaN         -NaN         -NaN         -NaN         -NaN         -NaN         -NaN         -NaN         -NaN         -NaN         -NaN         -NaN         -NaN                 -NaN         -NaN         -NaN         -NaN         -NaN         -NaN         -NaN         -NaN         -NaN         -NaN         -NaN         -NaN         -NaN         -NaN         -NaN         -NaN         -NaN         -NaN         -NaN         -NaN         -NaN         -NaN         -NaN         -NaN         -NaN         -NaN         -NaN         -NaN         -NaN         -NaN         -NaN         -NaN         -NaN         -NaN         -NaN         -NaN         -NaN         -NaN         -NaN         -NaN         -NaN         -NaN         -NaN         -NaN         -NaN         -NaN         -NaN         -NaN         -NaN         -NaN         -NaN         -NaN         -NaN         -NaN         -NaN         -NaN         -NaN         -NaN         -NaN         -NaN         -NaN         -NaN         -NaN         -NaN         -NaN         -NaN         -NaN         -NaN         -NaN         -NaN         -NaN         -NaN         -NaN         -NaN         -NaN         -NaN         -NaN         -NaN         -NaN         -NaN         -NaN         -NaN         -NaN         -NaN         -NaN         -NaN         -NaN         -NaN         -NaN         -NaN         -NaN         -NaN         -NaN         -NaN         -NaN         -NaN         -NaN         -NaN         -NaN         -NaN         -NaN         -NaN         -NaN         -NaN         -NaN         -NaN         -NaN         -NaN         -NaN         -NaN
2018-01-13/19:02:04.61             -NaN         -NaN         -NaN         -NaN         -NaN         -NaN         -NaN         -NaN         -NaN         -NaN         -NaN         -NaN         -NaN         -NaN         -NaN         -NaN         -NaN         -NaN                 -NaN         -NaN         -NaN         -NaN         -NaN         -NaN         -NaN         -NaN         -NaN         -NaN         -NaN         -NaN         -NaN         -NaN         -NaN         -NaN         -NaN         -NaN         -NaN         -NaN         -NaN         -NaN         -NaN         -NaN         -NaN         -NaN         -NaN         -NaN         -NaN         -NaN         -NaN         -NaN         -NaN         -NaN         -NaN         -NaN         -NaN         -NaN         -NaN         -NaN         -NaN         -NaN         -NaN         -NaN         -NaN         -NaN         -NaN         -NaN         -NaN         -NaN         -NaN         -NaN         -NaN         -NaN         -NaN         -NaN         -NaN         -NaN         -NaN         -NaN         -NaN         -NaN         -NaN         -NaN         -NaN         -NaN         -NaN         -NaN         -NaN         -NaN         -NaN         -NaN         -NaN         -NaN         -NaN         -NaN         -NaN         -NaN         -NaN         -NaN         -NaN         -NaN         -NaN         -NaN         -NaN         -NaN         -NaN         -NaN         -NaN         -NaN         -NaN         -NaN         -NaN         -NaN         -NaN         -NaN         -NaN         -NaN         -NaN         -NaN         -NaN         -NaN         -NaN         -NaN         -NaN         -NaN         -NaN         -NaN         -NaN         -NaN
2018-01-13/19:02:06.61              NaN          NaN          NaN          NaN          NaN          NaN          NaN          NaN          NaN          NaN          NaN          NaN          NaN          NaN          NaN          NaN          NaN          NaN                  NaN          NaN          NaN          NaN          NaN          NaN          NaN          NaN          NaN          NaN          NaN          NaN          NaN          NaN          NaN          NaN          NaN          NaN          NaN          NaN          NaN          NaN          NaN          NaN          NaN          NaN          NaN          NaN          NaN          NaN          NaN          NaN          NaN          NaN          NaN          NaN          NaN          NaN          NaN          NaN          NaN          NaN          NaN          NaN          NaN          NaN          NaN          NaN          NaN          NaN          NaN          NaN          NaN          NaN          NaN          NaN          NaN          NaN          NaN          NaN          NaN          NaN          NaN          NaN          NaN          NaN          NaN          NaN          NaN          NaN          NaN          NaN          NaN          NaN          NaN          NaN          NaN          NaN          NaN          NaN          NaN          NaN          NaN          NaN          NaN          NaN          NaN          NaN          NaN          NaN          NaN          NaN          NaN          NaN          NaN          NaN          NaN          NaN          NaN          NaN          NaN          NaN          NaN          NaN          NaN          NaN          NaN          NaN          NaN          NaN
2018-01-13/19:02:08.61              NaN          NaN          NaN          NaN          NaN          NaN          NaN          NaN          NaN          NaN          NaN          NaN          NaN          NaN          NaN          NaN          NaN          NaN                  NaN          NaN          NaN          NaN          NaN          NaN          NaN          NaN          NaN          NaN          NaN          NaN          NaN          NaN          NaN          NaN          NaN          NaN          NaN          NaN          NaN          NaN          NaN          NaN          NaN          NaN          NaN          NaN          NaN          NaN          NaN          NaN          NaN          NaN          NaN          NaN          NaN          NaN          NaN          NaN          NaN          NaN          NaN          NaN          NaN          NaN          NaN          NaN          NaN          NaN          NaN          NaN          NaN          NaN          NaN          NaN          NaN          NaN          NaN          NaN          NaN          NaN          NaN          NaN          NaN          NaN          NaN          NaN          NaN          NaN          NaN          NaN          NaN          NaN          NaN          NaN          NaN          NaN          NaN          NaN          NaN          NaN          NaN          NaN          NaN          NaN          NaN          NaN          NaN          NaN          NaN          NaN          NaN          NaN          NaN          NaN          NaN          NaN          NaN          NaN          NaN          NaN          NaN          NaN          NaN          NaN          NaN          NaN          NaN          NaN
2018-01-13/19:02:10.61             -NaN         -NaN         -NaN         -NaN         -NaN         -NaN         -NaN         -NaN         -NaN         -NaN         -NaN         -NaN         -NaN         -NaN         -NaN         -NaN         -NaN         -NaN                 -NaN         -NaN         -NaN         -NaN         -NaN         -NaN         -NaN         -NaN         -NaN         -NaN         -NaN         -NaN         -NaN         -NaN         -NaN         -NaN         -NaN         -NaN         -NaN         -NaN         -NaN         -NaN         -NaN         -NaN         -NaN         -NaN         -NaN         -NaN         -NaN         -NaN         -NaN         -NaN         -NaN         -NaN         -NaN         -NaN         -NaN         -NaN         -NaN         -NaN         -NaN         -NaN         -NaN         -NaN         -NaN         -NaN         -NaN         -NaN         -NaN         -NaN         -NaN         -NaN         -NaN         -NaN         -NaN         -NaN         -NaN         -NaN         -NaN         -NaN         -NaN         -NaN         -NaN         -NaN         -NaN         -NaN         -NaN         -NaN         -NaN         -NaN         -NaN         -NaN         -NaN         -NaN         -NaN         -NaN         -NaN         -NaN         -NaN         -NaN         -NaN         -NaN         -NaN         -NaN         -NaN         -NaN         -NaN         -NaN         -NaN         -NaN         -NaN         -NaN         -NaN         -NaN         -NaN         -NaN         -NaN         -NaN         -NaN         -NaN         -NaN         -NaN         -NaN         -NaN         -NaN         -NaN         -NaN         -NaN         -NaN         -NaN
2018-01-13/19:02:12.61             -NaN         -NaN         -NaN         -NaN         -NaN         -NaN         -NaN         -NaN         -NaN         -NaN         -NaN         -NaN         -NaN         -NaN         -NaN         -NaN         -NaN         -NaN                 -NaN         -NaN         -NaN         -NaN         -NaN         -NaN         -NaN         -NaN         -NaN         -NaN         -NaN         -NaN         -NaN         -NaN         -NaN         -NaN         -NaN         -NaN         -NaN         -NaN         -NaN         -NaN         -NaN         -NaN         -NaN         -NaN         -NaN         -NaN         -NaN         -NaN         -NaN         -NaN         -NaN         -NaN         -NaN         -NaN         -NaN         -NaN         -NaN         -NaN         -NaN         -NaN         -NaN         -NaN         -NaN         -NaN         -NaN         -NaN         -NaN         -NaN         -NaN         -NaN         -NaN         -NaN         -NaN         -NaN         -NaN         -NaN         -NaN         -NaN         -NaN         -NaN         -NaN         -NaN         -NaN         -NaN         -NaN         -NaN         -NaN         -NaN         -NaN         -NaN         -NaN         -NaN         -NaN         -NaN         -NaN         -NaN         -NaN         -NaN         -NaN         -NaN         -NaN         -NaN         -NaN         -NaN         -NaN         -NaN         -NaN         -NaN         -NaN         -NaN         -NaN         -NaN         -NaN         -NaN         -NaN         -NaN         -NaN         -NaN         -NaN         -NaN         -NaN         -NaN         -NaN         -NaN         -NaN         -NaN         -NaN         -NaN
2018-01-13/19:02:14.61             -NaN         -NaN         -NaN         -NaN         -NaN         -NaN         -NaN         -NaN         -NaN         -NaN         -NaN         -NaN         -NaN         -NaN         -NaN         -NaN         -NaN         -NaN                 -NaN         -NaN         -NaN         -NaN         -NaN         -NaN         -NaN         -NaN         -NaN         -NaN         -NaN         -NaN         -NaN         -NaN         -NaN         -NaN         -NaN         -NaN         -NaN         -NaN         -NaN         -NaN         -NaN         -NaN         -NaN         -NaN         -NaN         -NaN         -NaN         -NaN         -NaN         -NaN         -NaN         -NaN         -NaN         -NaN         -NaN         -NaN         -NaN         -NaN         -NaN         -NaN         -NaN         -NaN         -NaN         -NaN         -NaN         -NaN         -NaN         -NaN         -NaN         -NaN         -NaN         -NaN         -NaN         -NaN         -NaN         -NaN         -NaN         -NaN         -NaN         -NaN         -NaN         -NaN         -NaN         -NaN         -NaN         -NaN         -NaN         -NaN         -NaN         -NaN         -NaN         -NaN         -NaN         -NaN         -NaN         -NaN         -NaN         -NaN         -NaN         -NaN         -NaN         -NaN         -NaN         -NaN         -NaN         -NaN         -NaN         -NaN         -NaN         -NaN         -NaN         -NaN         -NaN         -NaN         -NaN         -NaN         -NaN         -NaN         -NaN         -NaN         -NaN         -NaN         -NaN         -NaN         -NaN         -NaN         -NaN         -NaN
2018-01-13/19:02:16.61             -NaN         -NaN         -NaN         -NaN         -NaN         -NaN         -NaN         -NaN         -NaN         -NaN         -NaN         -NaN         -NaN         -NaN         -NaN         -NaN         -NaN         -NaN                 -NaN         -NaN         -NaN         -NaN         -NaN         -NaN         -NaN         -NaN         -NaN         -NaN         -NaN         -NaN         -NaN         -NaN         -NaN         -NaN         -NaN         -NaN         -NaN         -NaN         -NaN         -NaN         -NaN         -NaN         -NaN         -NaN         -NaN         -NaN         -NaN         -NaN         -NaN         -NaN         -NaN         -NaN         -NaN         -NaN         -NaN         -NaN         -NaN         -NaN         -NaN         -NaN         -NaN         -NaN         -NaN         -NaN         -NaN         -NaN         -NaN         -NaN         -NaN         -NaN         -NaN         -NaN         -NaN         -NaN         -NaN         -NaN         -NaN         -NaN         -NaN         -NaN         -NaN         -NaN         -NaN         -NaN         -NaN         -NaN         -NaN         -NaN         -NaN         -NaN         -NaN         -NaN         -NaN         -NaN         -NaN         -NaN         -NaN         -NaN         -NaN         -NaN         -NaN         -NaN         -NaN         -NaN         -NaN         -NaN         -NaN         -NaN         -NaN         -NaN         -NaN         -NaN         -NaN         -NaN         -NaN         -NaN         -NaN         -NaN         -NaN         -NaN         -NaN         -NaN         -NaN         -NaN         -NaN         -NaN         -NaN         -NaN
2018-01-13/19:02:18.61             -NaN         -NaN         -NaN         -NaN         -NaN         -NaN         -NaN         -NaN         -NaN         -NaN         -NaN         -NaN         -NaN         -NaN         -NaN         -NaN         -NaN         -NaN                 -NaN         -NaN         -NaN         -NaN         -NaN         -NaN         -NaN         -NaN         -NaN         -NaN         -NaN         -NaN         -NaN         -NaN         -NaN         -NaN         -NaN         -NaN         -NaN         -NaN         -NaN         -NaN         -NaN         -NaN         -NaN         -NaN         -NaN         -NaN         -NaN         -NaN         -NaN         -NaN         -NaN         -NaN         -NaN         -NaN         -NaN         -NaN         -NaN         -NaN         -NaN         -NaN         -NaN         -NaN         -NaN         -NaN         -NaN         -NaN         -NaN         -NaN         -NaN         -NaN         -NaN         -NaN         -NaN         -NaN         -NaN         -NaN         -NaN         -NaN         -NaN         -NaN         -NaN         -NaN         -NaN         -NaN         -NaN         -NaN         -NaN         -NaN         -NaN         -NaN         -NaN         -NaN         -NaN         -NaN         -NaN         -NaN         -NaN         -NaN         -NaN         -NaN         -NaN         -NaN         -NaN         -NaN         -NaN         -NaN         -NaN         -NaN         -NaN         -NaN         -NaN         -NaN         -NaN         -NaN         -NaN         -NaN         -NaN         -NaN         -NaN         -NaN         -NaN         -NaN         -NaN         -NaN         -NaN         -NaN         -NaN         -NaN
2018-01-13/19:02:20.61             -NaN         -NaN         -NaN         -NaN         -NaN         -NaN         -NaN         -NaN         -NaN         -NaN         -NaN         -NaN         -NaN         -NaN         -NaN         -NaN         -NaN         -NaN                 -NaN         -NaN         -NaN         -NaN         -NaN         -NaN         -NaN         -NaN         -NaN         -NaN         -NaN         -NaN         -NaN         -NaN         -NaN         -NaN         -NaN         -NaN         -NaN         -NaN         -NaN         -NaN         -NaN         -NaN         -NaN         -NaN         -NaN         -NaN         -NaN         -NaN         -NaN         -NaN         -NaN         -NaN         -NaN         -NaN         -NaN         -NaN         -NaN         -NaN         -NaN         -NaN         -NaN         -NaN         -NaN         -NaN         -NaN         -NaN         -NaN         -NaN         -NaN         -NaN         -NaN         -NaN         -NaN         -NaN         -NaN         -NaN         -NaN         -NaN         -NaN         -NaN         -NaN         -NaN         -NaN         -NaN         -NaN         -NaN         -NaN         -NaN         -NaN         -NaN         -NaN         -NaN         -NaN         -NaN         -NaN         -NaN         -NaN         -NaN         -NaN         -NaN         -NaN         -NaN         -NaN         -NaN         -NaN         -NaN         -NaN         -NaN         -NaN         -NaN         -NaN         -NaN         -NaN         -NaN         -NaN         -NaN         -NaN         -NaN         -NaN         -NaN         -NaN         -NaN         -NaN         -NaN         -NaN         -NaN         -NaN         -NaN
2018-01-13/19:02:22.61             -NaN         -NaN         -NaN         -NaN         -NaN         -NaN         -NaN         -NaN         -NaN         -NaN         -NaN         -NaN         -NaN         -NaN         -NaN         -NaN         -NaN         -NaN                 -NaN         -NaN         -NaN         -NaN         -NaN         -NaN         -NaN         -NaN         -NaN         -NaN         -NaN         -NaN         -NaN         -NaN         -NaN         -NaN         -NaN         -NaN         -NaN         -NaN         -NaN         -NaN         -NaN         -NaN         -NaN         -NaN         -NaN         -NaN         -NaN         -NaN         -NaN         -NaN         -NaN         -NaN         -NaN         -NaN         -NaN         -NaN         -NaN         -NaN         -NaN         -NaN         -NaN         -NaN         -NaN         -NaN         -NaN         -NaN         -NaN         -NaN         -NaN         -NaN         -NaN         -NaN         -NaN         -NaN         -NaN         -NaN         -NaN         -NaN         -NaN         -NaN         -NaN         -NaN         -NaN         -NaN         -NaN         -NaN         -NaN         -NaN         -NaN         -NaN         -NaN         -NaN         -NaN         -NaN         -NaN         -NaN         -NaN         -NaN         -NaN         -NaN         -NaN         -NaN         -NaN         -NaN         -NaN         -NaN         -NaN         -NaN         -NaN         -NaN         -NaN         -NaN         -NaN         -NaN         -NaN         -NaN         -NaN         -NaN         -NaN         -NaN         -NaN         -NaN         -NaN         -NaN         -NaN         -NaN         -NaN         -NaN
2018-01-13/19:02:24.61              NaN          NaN          NaN          NaN          NaN          NaN          NaN          NaN          NaN          NaN          NaN          NaN          NaN          NaN          NaN          NaN          NaN          NaN                  NaN          NaN          NaN          NaN          NaN          NaN          NaN          NaN          NaN          NaN          NaN          NaN          NaN          NaN          NaN          NaN          NaN          NaN          NaN          NaN          NaN          NaN          NaN          NaN          NaN          NaN          NaN          NaN          NaN          NaN          NaN          NaN          NaN          NaN          NaN          NaN          NaN          NaN          NaN          NaN          NaN          NaN          NaN          NaN          NaN          NaN          NaN          NaN          NaN          NaN          NaN          NaN          NaN          NaN          NaN          NaN          NaN          NaN          NaN          NaN          NaN          NaN          NaN          NaN          NaN          NaN          NaN          NaN          NaN          NaN          NaN          NaN          NaN          NaN          NaN          NaN          NaN          NaN          NaN          NaN          NaN          NaN          NaN          NaN          NaN          NaN          NaN          NaN          NaN          NaN          NaN          NaN          NaN          NaN          NaN          NaN          NaN          NaN          NaN          NaN          NaN          NaN          NaN          NaN          NaN          NaN          NaN          NaN          NaN          NaN
2018-01-13/19:02:26.61             -NaN         -NaN         -NaN         -NaN         -NaN         -NaN         -NaN         -NaN         -NaN         -NaN         -NaN         -NaN         -NaN         -NaN         -NaN         -NaN         -NaN         -NaN                 -NaN         -NaN         -NaN         -NaN         -NaN         -NaN         -NaN         -NaN         -NaN         -NaN         -NaN         -NaN         -NaN         -NaN         -NaN         -NaN         -NaN         -NaN         -NaN         -NaN         -NaN         -NaN         -NaN         -NaN         -NaN         -NaN         -NaN         -NaN         -NaN         -NaN         -NaN         -NaN         -NaN         -NaN         -NaN         -NaN         -NaN         -NaN         -NaN         -NaN         -NaN         -NaN         -NaN         -NaN         -NaN         -NaN         -NaN         -NaN         -NaN         -NaN         -NaN         -NaN         -NaN         -NaN         -NaN         -NaN         -NaN         -NaN         -NaN         -NaN         -NaN         -NaN         -NaN         -NaN         -NaN         -NaN         -NaN         -NaN         -NaN         -NaN         -NaN         -NaN         -NaN         -NaN         -NaN         -NaN         -NaN         -NaN         -NaN         -NaN         -NaN         -NaN         -NaN         -NaN         -NaN         -NaN         -NaN         -NaN         -NaN         -NaN         -NaN         -NaN         -NaN         -NaN         -NaN         -NaN         -NaN         -NaN         -NaN         -NaN         -NaN         -NaN         -NaN         -NaN         -NaN         -NaN         -NaN         -NaN         -NaN         -NaN
2018-01-13/19:02:28.61             -NaN         -NaN         -NaN         -NaN         -NaN         -NaN         -NaN         -NaN         -NaN         -NaN         -NaN         -NaN         -NaN         -NaN         -NaN         -NaN         -NaN         -NaN                 -NaN         -NaN         -NaN         -NaN         -NaN         -NaN         -NaN         -NaN         -NaN         -NaN         -NaN         -NaN         -NaN         -NaN         -NaN         -NaN         -NaN         -NaN         -NaN         -NaN         -NaN         -NaN         -NaN         -NaN         -NaN         -NaN         -NaN         -NaN         -NaN         -NaN         -NaN         -NaN         -NaN         -NaN         -NaN         -NaN         -NaN         -NaN         -NaN         -NaN         -NaN         -NaN         -NaN         -NaN         -NaN         -NaN         -NaN         -NaN         -NaN         -NaN         -NaN         -NaN         -NaN         -NaN         -NaN         -NaN         -NaN         -NaN         -NaN         -NaN         -NaN         -NaN         -NaN         -NaN         -NaN         -NaN         -NaN         -NaN         -NaN         -NaN         -NaN         -NaN         -NaN         -NaN         -NaN         -NaN         -NaN         -NaN         -NaN         -NaN         -NaN         -NaN         -NaN         -NaN         -NaN         -NaN         -NaN         -NaN         -NaN         -NaN         -NaN         -NaN         -NaN         -NaN         -NaN         -NaN         -NaN         -NaN         -NaN         -NaN         -NaN         -NaN         -NaN         -NaN         -NaN         -NaN         -NaN         -NaN         -NaN         -NaN
2018-01-13/19:02:30.61             -NaN         -NaN         -NaN         -NaN         -NaN         -NaN         -NaN         -NaN         -NaN         -NaN         -NaN         -NaN         -NaN         -NaN         -NaN         -NaN         -NaN         -NaN                 -NaN         -NaN         -NaN         -NaN         -NaN         -NaN         -NaN         -NaN         -NaN         -NaN         -NaN         -NaN         -NaN         -NaN         -NaN         -NaN         -NaN         -NaN         -NaN         -NaN         -NaN         -NaN         -NaN         -NaN         -NaN         -NaN         -NaN         -NaN         -NaN         -NaN         -NaN         -NaN         -NaN         -NaN         -NaN         -NaN         -NaN         -NaN         -NaN         -NaN         -NaN         -NaN         -NaN         -NaN         -NaN         -NaN         -NaN         -NaN         -NaN         -NaN         -NaN         -NaN         -NaN         -NaN         -NaN         -NaN         -NaN         -NaN         -NaN         -NaN         -NaN         -NaN         -NaN         -NaN         -NaN         -NaN         -NaN         -NaN         -NaN         -NaN         -NaN         -NaN         -NaN         -NaN         -NaN         -NaN         -NaN         -NaN         -NaN         -NaN         -NaN         -NaN         -NaN         -NaN         -NaN         -NaN         -NaN         -NaN         -NaN         -NaN         -NaN         -NaN         -NaN         -NaN         -NaN         -NaN         -NaN         -NaN         -NaN         -NaN         -NaN         -NaN         -NaN         -NaN         -NaN         -NaN         -NaN         -NaN         -NaN         -NaN
2018-01-13/19:02:32.61             -NaN         -NaN         -NaN         -NaN         -NaN         -NaN         -NaN         -NaN         -NaN         -NaN         -NaN         -NaN         -NaN         -NaN         -NaN         -NaN         -NaN         -NaN                 -NaN         -NaN         -NaN         -NaN         -NaN         -NaN         -NaN         -NaN         -NaN         -NaN         -NaN         -NaN         -NaN         -NaN         -NaN         -NaN         -NaN         -NaN         -NaN         -NaN         -NaN         -NaN         -NaN         -NaN         -NaN         -NaN         -NaN         -NaN         -NaN         -NaN         -NaN         -NaN         -NaN         -NaN         -NaN         -NaN         -NaN         -NaN         -NaN         -NaN         -NaN         -NaN         -NaN         -NaN         -NaN         -NaN         -NaN         -NaN         -NaN         -NaN         -NaN         -NaN         -NaN         -NaN         -NaN         -NaN         -NaN         -NaN         -NaN         -NaN         -NaN         -NaN         -NaN         -NaN         -NaN         -NaN         -NaN         -NaN         -NaN         -NaN         -NaN         -NaN         -NaN         -NaN         -NaN         -NaN         -NaN         -NaN         -NaN         -NaN         -NaN         -NaN         -NaN         -NaN         -NaN         -NaN         -NaN         -NaN         -NaN         -NaN         -NaN         -NaN         -NaN         -NaN         -NaN         -NaN         -NaN         -NaN         -NaN         -NaN         -NaN         -NaN         -NaN         -NaN         -NaN         -NaN         -NaN         -NaN         -NaN         -NaN
2018-01-13/19:02:34.61              NaN          NaN          NaN          NaN          NaN          NaN          NaN          NaN          NaN          NaN          NaN          NaN          NaN          NaN          NaN          NaN          NaN          NaN                  NaN          NaN          NaN          NaN          NaN          NaN          NaN          NaN          NaN          NaN          NaN          NaN          NaN          NaN          NaN          NaN          NaN          NaN          NaN          NaN          NaN          NaN          NaN          NaN          NaN          NaN          NaN          NaN          NaN          NaN          NaN          NaN          NaN          NaN          NaN          NaN          NaN          NaN          NaN          NaN          NaN          NaN          NaN          NaN          NaN          NaN          NaN          NaN          NaN          NaN          NaN          NaN          NaN          NaN          NaN          NaN          NaN          NaN          NaN          NaN          NaN          NaN          NaN          NaN          NaN          NaN          NaN          NaN          NaN          NaN          NaN          NaN          NaN          NaN          NaN          NaN          NaN          NaN          NaN          NaN          NaN          NaN          NaN          NaN          NaN          NaN          NaN          NaN          NaN          NaN          NaN          NaN          NaN          NaN          NaN          NaN          NaN          NaN          NaN          NaN          NaN          NaN          NaN          NaN          NaN          NaN          NaN          NaN          NaN          NaN
2018-01-13/19:02:36.61             -NaN         -NaN         -NaN         -NaN         -NaN         -NaN         -NaN         -NaN         -NaN         -NaN         -NaN         -NaN         -NaN         -NaN         -NaN         -NaN         -NaN         -NaN                 -NaN         -NaN         -NaN         -NaN         -NaN         -NaN         -NaN         -NaN         -NaN         -NaN         -NaN         -NaN         -NaN         -NaN         -NaN         -NaN         -NaN         -NaN         -NaN         -NaN         -NaN         -NaN         -NaN         -NaN         -NaN         -NaN         -NaN         -NaN         -NaN         -NaN         -NaN         -NaN         -NaN         -NaN         -NaN         -NaN         -NaN         -NaN         -NaN         -NaN         -NaN         -NaN         -NaN         -NaN         -NaN         -NaN         -NaN         -NaN         -NaN         -NaN         -NaN         -NaN         -NaN         -NaN         -NaN         -NaN         -NaN         -NaN         -NaN         -NaN         -NaN         -NaN         -NaN         -NaN         -NaN         -NaN         -NaN         -NaN         -NaN         -NaN         -NaN         -NaN         -NaN         -NaN         -NaN         -NaN         -NaN         -NaN         -NaN         -NaN         -NaN         -NaN         -NaN         -NaN         -NaN         -NaN         -NaN         -NaN         -NaN         -NaN         -NaN         -NaN         -NaN         -NaN         -NaN         -NaN         -NaN         -NaN         -NaN         -NaN         -NaN         -NaN         -NaN         -NaN         -NaN         -NaN         -NaN         -NaN         -NaN         -NaN
2018-01-13/19:02:38.61             -NaN         -NaN         -NaN         -NaN         -NaN         -NaN         -NaN         -NaN         -NaN         -NaN         -NaN         -NaN         -NaN         -NaN         -NaN         -NaN         -NaN         -NaN                 -NaN         -NaN         -NaN         -NaN         -NaN         -NaN         -NaN         -NaN         -NaN         -NaN         -NaN         -NaN         -NaN         -NaN         -NaN         -NaN         -NaN         -NaN         -NaN         -NaN         -NaN         -NaN         -NaN         -NaN         -NaN         -NaN         -NaN         -NaN         -NaN         -NaN         -NaN         -NaN         -NaN         -NaN         -NaN         -NaN         -NaN         -NaN         -NaN         -NaN         -NaN         -NaN         -NaN         -NaN         -NaN         -NaN         -NaN         -NaN         -NaN         -NaN         -NaN         -NaN         -NaN         -NaN         -NaN         -NaN         -NaN         -NaN         -NaN         -NaN         -NaN         -NaN         -NaN         -NaN         -NaN         -NaN         -NaN         -NaN         -NaN         -NaN         -NaN         -NaN         -NaN         -NaN         -NaN         -NaN         -NaN         -NaN         -NaN         -NaN         -NaN         -NaN         -NaN         -NaN         -NaN         -NaN         -NaN         -NaN         -NaN         -NaN         -NaN         -NaN         -NaN         -NaN         -NaN         -NaN         -NaN         -NaN         -NaN         -NaN         -NaN         -NaN         -NaN         -NaN         -NaN         -NaN         -NaN         -NaN         -NaN         -NaN
2018-01-13/19:02:40.61             -NaN         -NaN         -NaN         -NaN         -NaN         -NaN         -NaN         -NaN         -NaN         -NaN         -NaN         -NaN         -NaN         -NaN         -NaN         -NaN         -NaN         -NaN                 -NaN         -NaN         -NaN         -NaN         -NaN         -NaN         -NaN         -NaN         -NaN         -NaN         -NaN         -NaN         -NaN         -NaN         -NaN         -NaN         -NaN         -NaN         -NaN         -NaN         -NaN         -NaN         -NaN         -NaN         -NaN         -NaN         -NaN         -NaN         -NaN         -NaN         -NaN         -NaN         -NaN         -NaN         -NaN         -NaN         -NaN         -NaN         -NaN         -NaN         -NaN         -NaN         -NaN         -NaN         -NaN         -NaN         -NaN         -NaN         -NaN         -NaN         -NaN         -NaN         -NaN         -NaN         -NaN         -NaN         -NaN         -NaN         -NaN         -NaN         -NaN         -NaN         -NaN         -NaN         -NaN         -NaN         -NaN         -NaN         -NaN         -NaN         -NaN         -NaN         -NaN         -NaN         -NaN         -NaN         -NaN         -NaN         -NaN         -NaN         -NaN         -NaN         -NaN         -NaN         -NaN         -NaN         -NaN         -NaN         -NaN         -NaN         -NaN         -NaN         -NaN         -NaN         -NaN         -NaN         -NaN         -NaN         -NaN         -NaN         -NaN         -NaN         -NaN         -NaN         -NaN         -NaN         -NaN         -NaN         -NaN         -NaN
2018-01-13/19:02:42.61              NaN          NaN          NaN          NaN          NaN          NaN          NaN          NaN          NaN          NaN          NaN          NaN          NaN          NaN          NaN          NaN          NaN          NaN                  NaN          NaN          NaN          NaN          NaN          NaN          NaN          NaN          NaN          NaN          NaN          NaN          NaN          NaN          NaN          NaN          NaN          NaN          NaN          NaN          NaN          NaN          NaN          NaN          NaN          NaN          NaN          NaN          NaN          NaN          NaN          NaN          NaN          NaN          NaN          NaN          NaN          NaN          NaN          NaN          NaN          NaN          NaN          NaN          NaN          NaN          NaN          NaN          NaN          NaN          NaN          NaN          NaN          NaN          NaN          NaN          NaN          NaN          NaN          NaN          NaN          NaN          NaN          NaN          NaN          NaN          NaN          NaN          NaN          NaN          NaN          NaN          NaN          NaN          NaN          NaN          NaN          NaN          NaN          NaN          NaN          NaN          NaN          NaN          NaN          NaN          NaN          NaN          NaN          NaN          NaN          NaN          NaN          NaN          NaN          NaN          NaN          NaN          NaN          NaN          NaN          NaN          NaN          NaN          NaN          NaN          NaN          NaN          NaN          NaN
2018-01-13/19:02:44.61              NaN          NaN          NaN          NaN          NaN          NaN          NaN          NaN          NaN          NaN          NaN          NaN          NaN          NaN          NaN          NaN          NaN          NaN                  NaN          NaN          NaN          NaN          NaN          NaN          NaN          NaN          NaN          NaN          NaN          NaN          NaN          NaN          NaN          NaN          NaN          NaN          NaN          NaN          NaN          NaN          NaN          NaN          NaN          NaN          NaN          NaN          NaN          NaN          NaN          NaN          NaN          NaN          NaN          NaN          NaN          NaN          NaN          NaN          NaN          NaN          NaN          NaN          NaN          NaN          NaN          NaN          NaN          NaN          NaN          NaN          NaN          NaN          NaN          NaN          NaN          NaN          NaN          NaN          NaN          NaN          NaN          NaN          NaN          NaN          NaN          NaN          NaN          NaN          NaN          NaN          NaN          NaN          NaN          NaN          NaN          NaN          NaN          NaN          NaN          NaN          NaN          NaN          NaN          NaN          NaN          NaN          NaN          NaN          NaN          NaN          NaN          NaN          NaN          NaN          NaN          NaN          NaN          NaN          NaN          NaN          NaN          NaN          NaN          NaN          NaN          NaN          NaN          NaN
2018-01-13/19:02:46.61             -NaN         -NaN         -NaN         -NaN         -NaN         -NaN         -NaN         -NaN         -NaN         -NaN         -NaN         -NaN         -NaN         -NaN         -NaN         -NaN         -NaN         -NaN                 -NaN         -NaN         -NaN         -NaN         -NaN         -NaN         -NaN         -NaN         -NaN         -NaN         -NaN         -NaN         -NaN         -NaN         -NaN         -NaN         -NaN         -NaN         -NaN         -NaN         -NaN         -NaN         -NaN         -NaN         -NaN         -NaN         -NaN         -NaN         -NaN         -NaN         -NaN         -NaN         -NaN         -NaN         -NaN         -NaN         -NaN         -NaN         -NaN         -NaN         -NaN         -NaN         -NaN         -NaN         -NaN         -NaN         -NaN         -NaN         -NaN         -NaN         -NaN         -NaN         -NaN         -NaN         -NaN         -NaN         -NaN         -NaN         -NaN         -NaN         -NaN         -NaN         -NaN         -NaN         -NaN         -NaN         -NaN         -NaN         -NaN         -NaN         -NaN         -NaN         -NaN         -NaN         -NaN         -NaN         -NaN         -NaN         -NaN         -NaN         -NaN         -NaN         -NaN         -NaN         -NaN         -NaN         -NaN         -NaN         -NaN         -NaN         -NaN         -NaN         -NaN         -NaN         -NaN         -NaN         -NaN         -NaN         -NaN         -NaN         -NaN         -NaN         -NaN         -NaN         -NaN         -NaN         -NaN         -NaN         -NaN         -NaN
2018-01-13/19:02:48.61             -NaN         -NaN         -NaN         -NaN         -NaN         -NaN         -NaN         -NaN         -NaN         -NaN         -NaN         -NaN         -NaN         -NaN         -NaN         -NaN         -NaN         -NaN                 -NaN         -NaN         -NaN         -NaN         -NaN         -NaN         -NaN         -NaN         -NaN         -NaN         -NaN         -NaN         -NaN         -NaN         -NaN         -NaN         -NaN         -NaN         -NaN         -NaN         -NaN         -NaN         -NaN         -NaN         -NaN         -NaN         -NaN         -NaN         -NaN         -NaN         -NaN         -NaN         -NaN         -NaN         -NaN         -NaN         -NaN         -NaN         -NaN         -NaN         -NaN         -NaN         -NaN         -NaN         -NaN         -NaN         -NaN         -NaN         -NaN         -NaN         -NaN         -NaN         -NaN         -NaN         -NaN         -NaN         -NaN         -NaN         -NaN         -NaN         -NaN         -NaN         -NaN         -NaN         -NaN         -NaN         -NaN         -NaN         -NaN         -NaN         -NaN         -NaN         -NaN         -NaN         -NaN         -NaN         -NaN         -NaN         -NaN         -NaN         -NaN         -NaN         -NaN         -NaN         -NaN         -NaN         -NaN         -NaN         -NaN         -NaN         -NaN         -NaN         -NaN         -NaN         -NaN         -NaN         -NaN         -NaN         -NaN         -NaN         -NaN         -NaN         -NaN         -NaN         -NaN         -NaN         -NaN         -NaN         -NaN         -NaN
2018-01-13/19:02:50.61             -NaN         -NaN         -NaN         -NaN         -NaN         -NaN         -NaN         -NaN         -NaN         -NaN         -NaN         -NaN         -NaN         -NaN         -NaN         -NaN         -NaN         -NaN                 -NaN         -NaN         -NaN         -NaN         -NaN         -NaN         -NaN         -NaN         -NaN         -NaN         -NaN         -NaN         -NaN         -NaN         -NaN         -NaN         -NaN         -NaN         -NaN         -NaN         -NaN         -NaN         -NaN         -NaN         -NaN         -NaN         -NaN         -NaN         -NaN         -NaN         -NaN         -NaN         -NaN         -NaN         -NaN         -NaN         -NaN         -NaN         -NaN         -NaN         -NaN         -NaN         -NaN         -NaN         -NaN         -NaN         -NaN         -NaN         -NaN         -NaN         -NaN         -NaN         -NaN         -NaN         -NaN         -NaN         -NaN         -NaN         -NaN         -NaN         -NaN         -NaN         -NaN         -NaN         -NaN         -NaN         -NaN         -NaN         -NaN         -NaN         -NaN         -NaN         -NaN         -NaN         -NaN         -NaN         -NaN         -NaN         -NaN         -NaN         -NaN         -NaN         -NaN         -NaN         -NaN         -NaN         -NaN         -NaN         -NaN         -NaN         -NaN         -NaN         -NaN         -NaN         -NaN         -NaN         -NaN         -NaN         -NaN         -NaN         -NaN         -NaN         -NaN         -NaN         -NaN         -NaN         -NaN         -NaN         -NaN         -NaN
2018-01-13/19:02:52.61             -NaN         -NaN         -NaN         -NaN         -NaN         -NaN         -NaN         -NaN         -NaN         -NaN         -NaN         -NaN         -NaN         -NaN         -NaN         -NaN         -NaN         -NaN                 -NaN         -NaN         -NaN         -NaN         -NaN         -NaN         -NaN         -NaN         -NaN         -NaN         -NaN         -NaN         -NaN         -NaN         -NaN         -NaN         -NaN         -NaN         -NaN         -NaN         -NaN         -NaN         -NaN         -NaN         -NaN         -NaN         -NaN         -NaN         -NaN         -NaN         -NaN         -NaN         -NaN         -NaN         -NaN         -NaN         -NaN         -NaN         -NaN         -NaN         -NaN         -NaN         -NaN         -NaN         -NaN         -NaN         -NaN         -NaN         -NaN         -NaN         -NaN         -NaN         -NaN         -NaN         -NaN         -NaN         -NaN         -NaN         -NaN         -NaN         -NaN         -NaN         -NaN         -NaN         -NaN         -NaN         -NaN         -NaN         -NaN         -NaN         -NaN         -NaN         -NaN         -NaN         -NaN         -NaN         -NaN         -NaN         -NaN         -NaN         -NaN         -NaN         -NaN         -NaN         -NaN         -NaN         -NaN         -NaN         -NaN         -NaN         -NaN         -NaN         -NaN         -NaN         -NaN         -NaN         -NaN         -NaN         -NaN         -NaN         -NaN         -NaN         -NaN         -NaN         -NaN         -NaN         -NaN         -NaN         -NaN         -NaN
2018-01-13/19:02:54.61             -NaN         -NaN         -NaN         -NaN         -NaN         -NaN         -NaN         -NaN         -NaN         -NaN         -NaN         -NaN         -NaN         -NaN         -NaN         -NaN         -NaN         -NaN                 -NaN         -NaN         -NaN         -NaN         -NaN         -NaN         -NaN         -NaN         -NaN         -NaN         -NaN         -NaN         -NaN         -NaN         -NaN         -NaN         -NaN         -NaN         -NaN         -NaN         -NaN         -NaN         -NaN         -NaN         -NaN         -NaN         -NaN         -NaN         -NaN         -NaN         -NaN         -NaN         -NaN         -NaN         -NaN         -NaN         -NaN         -NaN         -NaN         -NaN         -NaN         -NaN         -NaN         -NaN         -NaN         -NaN         -NaN         -NaN         -NaN         -NaN         -NaN         -NaN         -NaN         -NaN         -NaN         -NaN         -NaN         -NaN         -NaN         -NaN         -NaN         -NaN         -NaN         -NaN         -NaN         -NaN         -NaN         -NaN         -NaN         -NaN         -NaN         -NaN         -NaN         -NaN         -NaN         -NaN         -NaN         -NaN         -NaN         -NaN         -NaN         -NaN         -NaN         -NaN         -NaN         -NaN         -NaN         -NaN         -NaN         -NaN         -NaN         -NaN         -NaN         -NaN         -NaN         -NaN         -NaN         -NaN         -NaN         -NaN         -NaN         -NaN         -NaN         -NaN         -NaN         -NaN         -NaN         -NaN         -NaN         -NaN
2018-01-13/19:02:56.61              NaN          NaN          NaN          NaN          NaN          NaN          NaN          NaN          NaN          NaN          NaN          NaN          NaN          NaN          NaN          NaN          NaN          NaN                  NaN          NaN          NaN          NaN          NaN          NaN          NaN          NaN          NaN          NaN          NaN          NaN          NaN          NaN          NaN          NaN          NaN          NaN          NaN          NaN          NaN          NaN          NaN          NaN          NaN          NaN          NaN          NaN          NaN          NaN          NaN          NaN          NaN          NaN          NaN          NaN          NaN          NaN          NaN          NaN          NaN          NaN          NaN          NaN          NaN          NaN          NaN          NaN          NaN          NaN          NaN          NaN          NaN          NaN          NaN          NaN          NaN          NaN          NaN          NaN          NaN          NaN          NaN          NaN          NaN          NaN          NaN          NaN          NaN          NaN          NaN          NaN          NaN          NaN          NaN          NaN          NaN          NaN          NaN          NaN          NaN          NaN          NaN          NaN          NaN          NaN          NaN          NaN          NaN          NaN          NaN          NaN          NaN          NaN          NaN          NaN          NaN          NaN          NaN          NaN          NaN          NaN          NaN          NaN          NaN          NaN          NaN          NaN          NaN          NaN
2018-01-13/19:02:58.61             -NaN         -NaN         -NaN         -NaN         -NaN         -NaN         -NaN         -NaN         -NaN         -NaN         -NaN         -NaN         -NaN         -NaN         -NaN         -NaN         -NaN         -NaN                 -NaN         -NaN         -NaN         -NaN         -NaN         -NaN         -NaN         -NaN         -NaN         -NaN         -NaN         -NaN         -NaN         -NaN         -NaN         -NaN         -NaN         -NaN         -NaN         -NaN         -NaN         -NaN         -NaN         -NaN         -NaN         -NaN         -NaN         -NaN         -NaN         -NaN         -NaN         -NaN         -NaN         -NaN         -NaN         -NaN         -NaN         -NaN         -NaN         -NaN         -NaN         -NaN         -NaN         -NaN         -NaN         -NaN         -NaN         -NaN         -NaN         -NaN         -NaN         -NaN         -NaN         -NaN         -NaN         -NaN         -NaN         -NaN         -NaN         -NaN         -NaN         -NaN         -NaN         -NaN         -NaN         -NaN         -NaN         -NaN         -NaN         -NaN         -NaN         -NaN         -NaN         -NaN         -NaN         -NaN         -NaN         -NaN         -NaN         -NaN         -NaN         -NaN         -NaN         -NaN         -NaN         -NaN         -NaN         -NaN         -NaN         -NaN         -NaN         -NaN         -NaN         -NaN         -NaN         -NaN         -NaN         -NaN         -NaN         -NaN         -NaN         -NaN         -NaN         -NaN         -NaN         -NaN         -NaN         -NaN         -NaN         -NaN
                               
