# Supplementary material for: Miniature Dungey-like cycle at Mars
Source: Nat Commun. 2026 Jul 23;17:6129. doi: 10.1038/s41467-026-75019-3 (PMC13396348; doi:10.1038/s41467-026-75019-3)
Supplement: Supplementary file 3 — Source data [file 41467_2026_75019_MOESM3_ESM.zip › data_files/Fig_maven_20180113_190000_mvn_sta_ca_Anode.txt]

Panel        1:  mvn_sta_ca_A
ytitle=STA ca!CPhi [deg]
ztitle=Energy Flux
Time               Y=      -157.500     -135.000     -112.500     -90.0000     -67.5000     -45.0000     -22.5000      0.00000      22.5000      45.0000      67.5000      90.0000      112.500      135.000      157.500      180.000
2018-01-13/18:59:04.61          15191.9      29352.1      17448.7      12011.7      26849.0      0.00000      43628.9      42819.8      0.00000      4502.40      0.00000      0.00000      0.00000      0.00000      0.00000      0.00000
2018-01-13/18:59:08.61          0.00000      0.00000      0.00000      0.00000      0.00000      5477.23      20072.9      19607.9      0.00000      0.00000      0.00000      0.00000      0.00000      0.00000      0.00000      0.00000
2018-01-13/18:59:12.61          5111.27      0.00000      0.00000      0.00000      6703.52      5179.18      46069.0      33974.5      10391.4      4338.59      0.00000      0.00000      0.00000      0.00000      0.00000      4623.93
2018-01-13/18:59:16.61          0.00000      5792.51      0.00000      7332.79      0.00000      0.00000      52102.3      54024.8      4415.18      4346.05      0.00000      0.00000      0.00000      0.00000      0.00000      0.00000
2018-01-13/18:59:20.61          4476.87      0.00000      0.00000      0.00000      0.00000      0.00000      41423.2      53039.6      5163.64      8655.46      0.00000      0.00000      0.00000      0.00000      0.00000      0.00000
2018-01-13/18:59:24.61          0.00000      0.00000      6725.61      0.00000      4935.24      5355.16      85208.7      15361.0      13459.4      22363.4      0.00000      0.00000      0.00000      0.00000      0.00000      0.00000
2018-01-13/18:59:28.61          0.00000      0.00000      0.00000      0.00000      0.00000      0.00000      46115.2      31138.3      20707.3      8816.92      5781.34      0.00000      0.00000      0.00000      0.00000      0.00000
2018-01-13/18:59:32.61          0.00000      7273.43      0.00000      0.00000      0.00000      5139.74      77579.8      37189.4      9591.04      4310.85      0.00000      0.00000      0.00000      0.00000      0.00000      0.00000
2018-01-13/18:59:36.61          0.00000      0.00000      0.00000      0.00000      0.00000      5467.47      49742.4      68378.3      12069.2      0.00000      0.00000      0.00000      0.00000      0.00000      0.00000      0.00000
2018-01-13/18:59:40.61          0.00000      0.00000      0.00000      0.00000      0.00000      0.00000      101367.      62706.0      8746.37      4411.04      0.00000      0.00000      0.00000      0.00000      0.00000      0.00000
2018-01-13/18:59:44.61          0.00000      0.00000      0.00000      0.00000      0.00000      5497.37      97147.3      38902.3      10120.6      4623.18      0.00000      0.00000      0.00000      0.00000      0.00000      0.00000
2018-01-13/18:59:48.61          0.00000      0.00000      0.00000      0.00000      0.00000      4245.65      140595.      67521.7      13562.7      8491.30      0.00000      0.00000      0.00000      0.00000      0.00000      0.00000
2018-01-13/18:59:52.61          0.00000      0.00000      0.00000      0.00000      0.00000      0.00000      107804.      95026.1      23598.5      14333.5      0.00000      0.00000      0.00000      0.00000      0.00000      0.00000
2018-01-13/18:59:56.61          0.00000      0.00000      0.00000      0.00000      0.00000      10426.8      104381.      69801.5      4402.08      10426.8      0.00000      0.00000      0.00000      0.00000      0.00000      0.00000
2018-01-13/19:00:00.61          0.00000      0.00000      0.00000      0.00000      0.00000      4783.03      124093.      50773.7      4076.76      8153.53      0.00000      0.00000      0.00000      0.00000      0.00000      0.00000
2018-01-13/19:00:04.61          0.00000      0.00000      0.00000      0.00000      0.00000      9071.17      91679.5      53766.2      21253.4      8225.76      0.00000      0.00000      0.00000      0.00000      0.00000      0.00000
2018-01-13/19:00:08.61          0.00000      0.00000      0.00000      0.00000      0.00000      8477.86      142995.      88063.7      20976.5      16649.9      5305.16      0.00000      0.00000      0.00000      0.00000      0.00000
2018-01-13/19:00:12.61          0.00000      0.00000      0.00000      0.00000      0.00000      18804.4      148912.      94191.2      19765.8      17230.0      0.00000      0.00000      0.00000      0.00000      0.00000      0.00000
2018-01-13/19:00:16.61          0.00000      0.00000      0.00000      0.00000      0.00000      9449.09      246119.      93503.2      31683.5      5965.89      0.00000      0.00000      0.00000      0.00000      0.00000      0.00000
2018-01-13/19:00:20.61          0.00000      0.00000      0.00000      0.00000      0.00000      14930.7      267735.      163836.      19132.8      8394.16      0.00000      0.00000      0.00000      0.00000      0.00000      0.00000
2018-01-13/19:00:24.61          0.00000      0.00000      0.00000      0.00000      0.00000      17988.8      288974.      262843.      25553.1      41218.5      0.00000      0.00000      0.00000      0.00000      0.00000      0.00000
2018-01-13/19:00:28.61          0.00000      0.00000      0.00000      0.00000      0.00000      21442.2      254145.      180927.      45480.7      45238.9      0.00000      0.00000      0.00000      0.00000      0.00000      0.00000
2018-01-13/19:00:32.61          0.00000      0.00000      6504.09      0.00000      0.00000      21333.8      293092.      124068.      36998.0      16406.5      5158.24      0.00000      0.00000      0.00000      0.00000      0.00000
2018-01-13/19:00:36.61          4447.02      11466.4      19800.3      8772.65      12679.8      134963.  1.38695e+06      261297.      218371.      299356.      11344.3      0.00000      0.00000      4580.26      20083.2      15533.7
2018-01-13/19:00:40.61          23279.1      20186.5      34928.2      89541.6      114960.      230189.  1.41209e+06  1.29723e+06  1.09165e+06  1.00364e+06      103694.      31462.4      25004.4      35850.3      38074.2      20179.6
2018-01-13/19:00:44.61          44688.5      20466.7      52330.0      84451.7      323108.  1.23264e+06  2.45599e+06      983590.      329310.      198317.      88609.9      18180.0      36644.8      30510.2      30783.4      55816.7
2018-01-13/19:00:48.61          88897.8      72536.2      40279.0      165413.      352060.  1.13402e+06  1.14273e+06      509408.      269924.      286611.      125374.      32645.7      78019.5      58264.5      37302.5      66076.9
2018-01-13/19:00:52.61          0.00000      16320.5      5971.44      49615.3      99444.2      561202.  2.03584e+06  1.02210e+06      330565.      89092.2      18837.9      15475.5      0.00000      8506.46      0.00000      0.00000
2018-01-13/19:00:56.61          0.00000      5331.11      6174.21      5331.11      37523.4      326544.  3.37645e+06  1.66685e+06      177380.      13349.6      0.00000      0.00000      5669.90      0.00000      5099.53      0.00000
2018-01-13/19:01:00.61          0.00000      0.00000      0.00000      6715.02      0.00000      171537.  1.23910e+07  1.06081e+07      220913.      33936.7      0.00000      0.00000      0.00000      0.00000      0.00000      0.00000
2018-01-13/19:01:04.61          0.00000      0.00000      0.00000      34291.6      79230.8      233515.  1.93977e+07  2.43851e+07  2.67046e+06      98520.1      9683.36      0.00000      11694.4      16429.3      18126.3      27189.4
2018-01-13/19:01:08.61          158055.      38331.1      18096.1      7252.56      28434.5      275324.  1.30429e+07  1.53870e+07  2.51301e+06      174318.      175553.      89150.5      191395.      106275.      110166.      167684.
2018-01-13/19:01:12.61          270507.      129281.      42699.1      5556.29      53598.7      698311.  1.06609e+07  9.23786e+06  1.76339e+06      161312.      146684.      18472.5      100918.      84200.9      157377.      218646.
2018-01-13/19:01:16.61          102344.      16889.9      12282.1      7271.98      30102.7      597515.  1.71201e+07  1.14196e+07  2.34279e+06      807419.      128836.      0.00000      48693.9      72760.1      165953.      108649.
2018-01-13/19:01:20.61          31360.5      12718.7      0.00000      0.00000      0.00000      130730.      887334.  1.05864e+07  2.97117e+06      137847.      60631.5      0.00000      152445.      36303.2      20125.6      6614.11
2018-01-13/19:01:24.61          0.00000      13125.8      0.00000      0.00000      52027.0      13232.5  1.17263e+06  1.30039e+07  2.02996e+06      93500.6      6697.04      0.00000      20736.3      5356.87      12478.4      5356.87
2018-01-13/19:01:28.61          12077.0      0.00000      8012.75      0.00000      0.00000      12140.5      29622.2      844620.      183322.      30693.0      7361.03      0.00000      7096.97      13789.9      0.00000      12643.7
2018-01-13/19:01:32.61          0.00000      0.00000      0.00000      0.00000      0.00000      0.00000      32024.7      714162.      34620.6      5809.35      0.00000      0.00000      9571.95      6927.10      0.00000      12644.1
2018-01-13/19:01:36.61          0.00000      0.00000      0.00000      53937.6      0.00000      0.00000      22500.7      232736.      24535.7      13881.0      0.00000      0.00000      8878.69      0.00000      0.00000      0.00000
2018-01-13/19:01:40.61          0.00000      0.00000      0.00000      0.00000      0.00000      0.00000      32814.0      257296.      160264.      0.00000      0.00000      0.00000      0.00000      0.00000      0.00000      0.00000
2018-01-13/19:01:44.61          0.00000      0.00000      0.00000      0.00000      0.00000      7195.20      17964.0      38838.0      16167.2      0.00000      0.00000      0.00000      7946.65      0.00000      0.00000      0.00000
2018-01-13/19:01:48.61          7700.46      0.00000      0.00000      0.00000      0.00000      0.00000      12634.7      82041.5      84975.8      5812.60      0.00000      0.00000      0.00000      0.00000      0.00000      0.00000
2018-01-13/19:01:52.61          0.00000      0.00000      0.00000      0.00000      0.00000      0.00000      223208.      221342.      67560.6      11721.9      6529.14      0.00000      0.00000      0.00000      0.00000      0.00000
2018-01-13/19:01:56.61          0.00000      0.00000      0.00000      0.00000      0.00000      10120.7      193079.      161749.      52867.1      20223.0      0.00000      0.00000      0.00000      0.00000      0.00000      0.00000
2018-01-13/19:02:00.61          0.00000      0.00000      0.00000      0.00000      0.00000      4901.62      210046.      176661.      42370.6      19711.9      0.00000      0.00000      0.00000      0.00000      0.00000      0.00000
2018-01-13/19:02:04.61          0.00000      0.00000      0.00000      0.00000      0.00000      9700.65      186662.      159620.      57626.3      19505.2      7369.40      17573.2      0.00000      0.00000      0.00000      0.00000
2018-01-13/19:02:08.61          0.00000      0.00000      0.00000      0.00000      0.00000      9765.82      171558.      145629.      43379.4      14648.7      0.00000      0.00000      0.00000      0.00000      0.00000      0.00000
2018-01-13/19:02:12.61          0.00000      0.00000      0.00000      0.00000      0.00000      0.00000      156001.      171592.      44064.3      4852.33      0.00000      0.00000      0.00000      0.00000      0.00000      0.00000
2018-01-13/19:02:16.61          0.00000      0.00000      0.00000      0.00000      0.00000      9783.58      214987.      79200.3      28585.9      15614.8      0.00000      0.00000      8528.85      0.00000      0.00000      0.00000
2018-01-13/19:02:20.61          0.00000      0.00000      0.00000      0.00000      0.00000      12906.3      187458.      130555.      17232.0      11287.9      0.00000      0.00000      0.00000      0.00000      0.00000      0.00000
2018-01-13/19:02:24.61          0.00000      0.00000      0.00000      0.00000      0.00000      7025.61      111328.      113391.      21468.1      15660.7      0.00000      0.00000      0.00000      0.00000      0.00000      0.00000
2018-01-13/19:02:28.61          0.00000      0.00000      0.00000      0.00000      6606.87      6836.84      154816.      96123.3      26267.8      23607.2      0.00000      0.00000      0.00000      0.00000      0.00000      0.00000
2018-01-13/19:02:32.61          0.00000      0.00000      0.00000      0.00000      0.00000      0.00000      158717.      84259.6      23220.5      19093.0      0.00000      0.00000      0.00000      0.00000      0.00000      0.00000
2018-01-13/19:02:36.61          0.00000      0.00000      0.00000      0.00000      0.00000      9765.51      218803.      105335.      32546.7      14332.0      0.00000      0.00000      0.00000      0.00000      0.00000      0.00000
2018-01-13/19:02:40.61          0.00000      0.00000      0.00000      0.00000      0.00000      21016.8      177484.      172283.      74969.5      39260.2      6188.38      0.00000      0.00000      0.00000      0.00000      0.00000
2018-01-13/19:02:44.61          0.00000      0.00000      0.00000      0.00000      4661.55      16199.6      238583.      212944.      43546.1      46782.0      6204.97      0.00000      0.00000      0.00000      0.00000      0.00000
2018-01-13/19:02:48.61          0.00000      0.00000      0.00000      0.00000      0.00000      18813.4      363840.      340776.      98961.7      133503.      5871.33      13392.2      0.00000      0.00000      0.00000      0.00000
2018-01-13/19:02:52.61          0.00000      0.00000      0.00000      0.00000      0.00000      34409.1      293349.      341657.      142340.      85637.0      5842.26      0.00000      0.00000      0.00000      0.00000      0.00000
2018-01-13/19:02:56.61          0.00000      0.00000      0.00000      0.00000      0.00000      0.00000      152366.      157385.      74623.5      39525.6      5953.32      0.00000      0.00000      0.00000      0.00000      0.00000
2018-01-13/19:03:00.61          0.00000      0.00000      0.00000      0.00000      0.00000      27865.5      112707.      111125.      29486.1      21317.2      0.00000      0.00000      0.00000      0.00000      0.00000      0.00000
                               
