# Supplementary material for: Miniature Dungey-like cycle at Mars
Source: Nat Commun. 2026 Jul 23;17:6129. doi: 10.1038/s41467-026-75019-3 (PMC13396348; doi:10.1038/s41467-026-75019-3)
Supplement: Supplementary file 3 — Source data [file 41467_2026_75019_MOESM3_ESM.zip › data_files/Fig_maven_20160821_212200_vel_o_unc_GEO_local.txt]

Panel        1:  dvel_o_corr_GEO_local
ytitle=dV(O+) [km/s]
dV!DEW!N dV!DNS!N dV!Dr!N
2016-08-21/21:22:02.04         0.079584428     -0.12277486     0.031109985
2016-08-21/21:22:06.04          0.11278424     -0.22526745     0.067606331
2016-08-21/21:22:10.04          0.13731412     -0.38759256      0.12742301
2016-08-21/21:22:14.04          0.29488330     -0.41128062   -0.0076046736
2016-08-21/21:22:18.04          0.11523017     -0.18114758     0.050980748
2016-08-21/21:22:22.04          0.53833176     -0.84031494    -0.082302622
2016-08-21/21:22:26.04           1.0823076      -1.0912723    -0.072475354
2016-08-21/21:22:30.04         0.055546914     -0.11642737     0.032584114
2016-08-21/21:22:34.04          0.23620254     -0.33310080      0.10296242
2016-08-21/21:22:38.04         0.020774149    -0.076545097     0.022351438
2016-08-21/21:22:42.04          0.40802489     -0.60090105      0.13002733
2016-08-21/21:22:46.04          0.35096240     -0.48211894    -0.040441378
2016-08-21/21:22:50.04          0.87650571     -0.79943557      0.12820076
2016-08-21/21:22:54.04          0.27840637     -0.53914917     0.097351102
2016-08-21/21:22:58.04          0.43990367     -0.99271159      0.51559351
2016-08-21/21:23:02.04          0.15903374     -0.37558660     0.025766464
2016-08-21/21:23:06.04          0.23463482      -1.1564770     0.071643256
2016-08-21/21:23:10.04          0.25124060     -0.72671380     0.087015176
2016-08-21/21:23:14.04          0.31649172     -0.36738678    -0.080491491
2016-08-21/21:23:18.04                -NaN            -NaN            -NaN
2016-08-21/21:23:22.04         0.050606993     -0.58786942      0.10419097
2016-08-21/21:23:26.04          0.34451049     -0.56464623      0.21402135
2016-08-21/21:23:30.04           1.4328284      -1.1578305      0.36596686
2016-08-21/21:23:34.04           1.7979515      -2.4253703       2.1343172
2016-08-21/21:23:38.04          0.41408260      -2.2351975       1.2805818
2016-08-21/21:23:42.04          0.41119747      -6.2515316      0.74958831
2016-08-21/21:23:46.04                -NaN            -NaN            -NaN
2016-08-21/21:23:50.04         -0.32165023      -1.1772839      0.40210193
2016-08-21/21:23:54.04                -NaN            -NaN            -NaN
2016-08-21/21:23:58.04         -0.34785013      -1.2931491      0.43701739
2016-08-21/21:24:02.04                -NaN            -NaN            -NaN
2016-08-21/21:24:06.04         -0.77433453      -2.9241719      0.97777682
2016-08-21/21:24:10.04          0.80821951     -0.60988411      0.15802261
2016-08-21/21:24:14.04         0.092055127    -0.095290909    -0.014061767
2016-08-21/21:24:18.04          0.14601710     -0.19593580      0.12912228
2016-08-21/21:24:22.04          0.52511883     -0.60294753      0.15624172
2016-08-21/21:24:26.04           1.0562101      -1.1853106      0.18688087
2016-08-21/21:24:30.04           5.8944312      -6.3145765       3.0080039
2016-08-21/21:24:34.04           3.1963120      -5.1095086       1.0994233
2016-08-21/21:24:38.04           1.1378590     -0.98442306      0.17488855
2016-08-21/21:24:42.04           4.5703575      -3.4778479       1.0175872
2016-08-21/21:24:46.04           2.0798881      -2.3566506      0.48019691
2016-08-21/21:24:50.04           2.0431676      -2.2131451      0.50921443
2016-08-21/21:24:54.04           2.6618523      -1.5192744     -0.18508314
2016-08-21/21:24:58.04           1.0800974      -2.4438092      0.39200777
2016-08-21/21:25:02.04           1.5226681      -2.7853355      0.78038759
2016-08-21/21:25:06.04          0.65431808      -2.9291261      0.11924249
2016-08-21/21:25:10.04          0.97266929     -0.96852667      0.30526231
2016-08-21/21:25:14.04           1.9485893      -2.0084164      0.32968873
2016-08-21/21:25:18.04          0.75315153      -1.7768411     0.049226346
2016-08-21/21:25:22.04           3.7472901      -3.1934624    0.0014249262
2016-08-21/21:25:26.04           1.1917105      -1.6081692     0.081461066
2016-08-21/21:25:30.04          0.93418353      -1.1144827      0.46966182
2016-08-21/21:25:34.04           1.2272706      -1.9951038     -0.32891968
2016-08-21/21:25:38.04           2.6199417      -2.8084346       1.5837996
2016-08-21/21:25:42.04           3.2546902      -2.6934133      0.97295164
2016-08-21/21:25:46.04           3.5976935      -3.1992263      -1.1130437
2016-08-21/21:25:50.04           2.1126977      -5.1843090       2.4169024
2016-08-21/21:25:54.04          0.24709285     -0.65102868      0.16340479
2016-08-21/21:25:58.04           6.1217519      -9.6365653      0.87687761
2016-08-21/21:26:02.04           1.4208032      -1.8430029      0.43679314
2016-08-21/21:26:06.04          0.64765321      -1.1137556     0.024101668
2016-08-21/21:26:10.04           8.2284884      -5.8374834      -2.4309172
2016-08-21/21:26:14.04           1.1467619      -1.4099201     -0.40400509
2016-08-21/21:26:18.04         0.084545523     -0.30780805     0.069796093
2016-08-21/21:26:22.04          0.17224518     -0.21274603     0.035041377
2016-08-21/21:26:26.04         0.031722840    -0.057902533   -0.0033284713
2016-08-21/21:26:30.04         0.045411212    -0.080700219    0.0083035243
2016-08-21/21:26:34.04         0.025006763    -0.090707057    0.0058355141
2016-08-21/21:26:38.04          0.19976332     -0.59729150     0.085224350
2016-08-21/21:26:42.04          0.28838255     -0.29772716     0.026571218
2016-08-21/21:26:46.04         0.089133347     -0.15948312     0.031980297
2016-08-21/21:26:50.04          0.16712387     -0.21641347     0.059097909
2016-08-21/21:26:54.04          0.18976308     -0.29453316     0.036917435
                               
