# Supplementary material for: Miniature Dungey-like cycle at Mars
Source: Nat Commun. 2026 Jul 23;17:6129. doi: 10.1038/s41467-026-75019-3 (PMC13396348; doi:10.1038/s41467-026-75019-3)
Supplement: Supplementary file 3 — Source data [file 41467_2026_75019_MOESM3_ESM.zip › data_files/Fig_maven_20160821_212200_eph.txt]

Panel        1:  lon
ytitle=Long. (deg)
2016-08-20/21:21:00.00            5.7386836
2016-08-20/21:21:10.00            5.7476190
2016-08-20/21:21:20.00            5.7568032
2016-08-20/21:21:30.00            5.7662394
2016-08-20/21:21:40.00            5.7759296
2016-08-20/21:21:50.00            5.7858781
2016-08-20/21:22:00.00            5.7960862
2016-08-20/21:22:10.00            5.8065576
2016-08-20/21:22:20.00            5.8172957
2016-08-20/21:22:30.00            5.8283025
2016-08-20/21:22:40.00            5.8395819
2016-08-20/21:22:50.00            5.8511372
2016-08-20/21:23:00.00            5.8629706
2016-08-20/21:23:10.00            5.8750862
2016-08-20/21:23:20.00            5.8874866
2016-08-20/21:23:30.00            5.9001755
2016-08-20/21:23:40.00            5.9131566
2016-08-20/21:23:50.00            5.9264323
2016-08-20/21:24:00.00            5.9400068
2016-08-20/21:24:10.00            5.9538842
2016-08-20/21:24:20.00            5.9680673
2016-08-20/21:24:30.00            5.9825597
2016-08-20/21:24:40.00            5.9973645
2016-08-20/21:24:50.00            6.0124873
2016-08-20/21:25:00.00            6.0279303
2016-08-20/21:25:10.00            6.0436978
2016-08-20/21:25:20.00            6.0597941
2016-08-20/21:25:30.00            6.0762226
2016-08-20/21:25:40.00            6.0929879
2016-08-20/21:25:50.00            6.1100933
2016-08-20/21:26:00.00            6.1275441
2016-08-20/21:26:10.00            6.1453444
2016-08-20/21:26:20.00            6.1634979
2016-08-20/21:26:30.00            6.1820089
2016-08-20/21:26:40.00            6.2008820
2016-08-20/21:26:50.00            6.2201229
2016-08-20/21:27:00.00            6.2397349
2016-08-20/21:27:10.00            6.2597224
2016-08-20/21:27:20.00            6.2800913
2016-08-20/21:27:30.00            6.3008464
2016-08-20/21:27:40.00            6.3219924
2016-08-20/21:27:50.00            6.3435334
2016-08-20/21:28:00.00            6.3654761
2016-08-20/21:28:10.00            6.3878238
2016-08-20/21:28:20.00            6.4105835
2016-08-20/21:28:30.00            6.4337606
2016-08-20/21:28:40.00            6.4573593
2016-08-20/21:28:50.00            6.4813858
2016-08-20/21:29:00.00            6.5058457
2016-08-20/21:29:10.00            6.5307441
2016-08-20/21:29:20.00            6.5560892
2016-08-20/21:29:30.00            6.5818836
2016-08-20/21:29:40.00            6.6081366
2016-08-20/21:29:50.00            6.6348517
2016-08-20/21:30:00.00            6.6620374
2016-08-20/21:30:10.00            6.6896984
2016-08-20/21:30:20.00            6.7178419
2016-08-20/21:30:30.00            6.7464744
2016-08-20/21:30:40.00            6.7756028
2016-08-20/21:30:50.00            6.8052346
2016-08-20/21:31:00.00            6.8353757
2016-08-20/21:31:10.00            6.8660338
2016-08-20/21:31:20.00            6.8972162
2016-08-20/21:31:30.00            6.9289306
2016-08-20/21:31:40.00            6.9611838
2016-08-20/21:31:50.00            6.9939836
2016-08-20/21:32:00.00            7.0273386
2016-08-20/21:32:10.00            7.0612562
2016-08-20/21:32:20.00            7.0957454
2016-08-20/21:32:30.00            7.1308125
2016-08-20/21:32:40.00            7.1664682
2016-08-20/21:32:50.00            7.2027193
2016-08-20/21:33:00.00            7.2395759
2016-08-20/21:33:10.00            7.2770465
2016-08-20/21:33:20.00            7.3151411
2016-08-20/21:33:30.00            7.3538673
2016-08-20/21:33:40.00            7.3932353
2016-08-20/21:33:50.00            7.4332557
2016-08-20/21:34:00.00            7.4739373
2016-08-20/21:34:10.00            7.5152910
2016-08-20/21:34:20.00            7.5573267
2016-08-20/21:34:30.00            7.6000545
2016-08-20/21:34:40.00            7.6434867
2016-08-20/21:34:50.00            7.6876325
2016-08-20/21:35:00.00            7.7325032
2016-08-20/21:35:10.00            7.7781113
2016-08-20/21:35:20.00            7.8244682
2016-08-20/21:35:30.00            7.8715858
2016-08-20/21:35:40.00            7.9194753
2016-08-20/21:35:50.00            7.9681496
2016-08-20/21:36:00.00            8.0176221
2016-08-20/21:36:10.00            8.0679050
2016-08-20/21:36:20.00            8.1190124
2016-08-20/21:36:30.00            8.1709569
2016-08-20/21:36:40.00            8.2237527
2016-08-20/21:36:50.00            8.2774128
2016-08-20/21:37:00.00            8.3319544
2016-08-20/21:37:10.00            8.3873896
2016-08-20/21:37:20.00            8.4437349
2016-08-20/21:37:30.00            8.5010044
2016-08-20/21:37:40.00            8.5592155
2016-08-20/21:37:50.00            8.6183839
2016-08-20/21:38:00.00            8.6785243
2016-08-20/21:38:10.00            8.7396565
2016-08-20/21:38:20.00            8.8017954
2016-08-20/21:38:30.00            8.8649606
2016-08-20/21:38:40.00            8.9291679
2016-08-20/21:38:50.00            8.9944379
2016-08-20/21:39:00.00            9.0607877
2016-08-20/21:39:10.00            9.1282393
2016-08-20/21:39:20.00            9.1968097
2016-08-20/21:39:30.00            9.2665211
2016-08-20/21:39:40.00            9.3373933
2016-08-20/21:39:50.00            9.4094484
2016-08-20/21:40:00.00            9.4827067
2016-08-20/21:40:10.00            9.5571931
2016-08-20/21:40:20.00            9.6329287
2016-08-20/21:40:30.00            9.7099370
2016-08-20/21:40:40.00            9.7882425
2016-08-20/21:40:50.00            9.8678698
2016-08-20/21:41:00.00            9.9488444
2016-08-20/21:41:10.00            10.031193
2016-08-20/21:41:20.00            10.114941
2016-08-20/21:41:30.00            10.200115
2016-08-20/21:41:40.00            10.286745
2016-08-20/21:41:50.00            10.374858
2016-08-20/21:42:00.00            10.464484
2016-08-20/21:42:10.00            10.555654
2016-08-20/21:42:20.00            10.648399
2016-08-20/21:42:30.00            10.742749
2016-08-20/21:42:40.00            10.838740
2016-08-20/21:42:50.00            10.936403
2016-08-20/21:43:00.00            11.035772
2016-08-20/21:43:10.00            11.136884
2016-08-20/21:43:20.00            11.239774
2016-08-20/21:43:30.00            11.344482
2016-08-20/21:43:40.00            11.451045
2016-08-20/21:43:50.00            11.559501
2016-08-20/21:44:00.00            11.669891
2016-08-20/21:44:10.00            11.782260
2016-08-20/21:44:20.00            11.896647
2016-08-20/21:44:30.00            12.013099
2016-08-20/21:44:40.00            12.131659
2016-08-20/21:44:50.00            12.252376
2016-08-20/21:45:00.00            12.375295
2016-08-20/21:45:10.00            12.500470
2016-08-20/21:45:20.00            12.627948
2016-08-20/21:45:30.00            12.757782
2016-08-20/21:45:40.00            12.890028
2016-08-20/21:45:50.00            13.024740
2016-08-20/21:46:00.00            13.161976
2016-08-20/21:46:10.00            13.301795
2016-08-20/21:46:20.00            13.444257
2016-08-20/21:46:30.00            13.589425
2016-08-20/21:46:40.00            13.737363
2016-08-20/21:46:50.00            13.888140
2016-08-20/21:47:00.00            14.041822
2016-08-20/21:47:10.00            14.198481
2016-08-20/21:47:20.00            14.358190
2016-08-20/21:47:30.00            14.521023
2016-08-20/21:47:40.00            14.687060
2016-08-20/21:47:50.00            14.856380
2016-08-20/21:48:00.00            15.029065
2016-08-20/21:48:10.00            15.205202
2016-08-20/21:48:20.00            15.384879
2016-08-20/21:48:30.00            15.568187
2016-08-20/21:48:40.00            15.755219
2016-08-20/21:48:50.00            15.946073
2016-08-20/21:49:00.00            16.140851
2016-08-20/21:49:10.00            16.339655
2016-08-20/21:49:20.00            16.542593
2016-08-20/21:49:30.00            16.749777
2016-08-20/21:49:40.00            16.961319
2016-08-20/21:49:50.00            17.177340
2016-08-20/21:50:00.00            17.397962
2016-08-20/21:50:10.00            17.623313
2016-08-20/21:50:20.00            17.853524
2016-08-20/21:50:30.00            18.088730
2016-08-20/21:50:40.00            18.329071
2016-08-20/21:50:50.00            18.574694
2016-08-20/21:51:00.00            18.825751
2016-08-20/21:51:10.00            19.082397
2016-08-20/21:51:20.00            19.344791
2016-08-20/21:51:30.00            19.613105
2016-08-20/21:51:40.00            19.887509
2016-08-20/21:51:50.00            20.168185
2016-08-20/21:52:00.00            20.455318
2016-08-20/21:52:10.00            20.749098
2016-08-20/21:52:20.00            21.049731
2016-08-20/21:52:30.00            21.357418
2016-08-20/21:52:40.00            21.672377
2016-08-20/21:52:50.00            21.994827
2016-08-20/21:53:00.00            22.325002
2016-08-20/21:53:10.00            22.663138
2016-08-20/21:53:20.00            23.009484
2016-08-20/21:53:30.00            23.364296
2016-08-20/21:53:40.00            23.727839
2016-08-20/21:53:50.00            24.100385
2016-08-20/21:54:00.00            24.482227
2016-08-20/21:54:10.00            24.873652
2016-08-20/21:54:20.00            25.274969
2016-08-20/21:54:30.00            25.686499
2016-08-20/21:54:40.00            26.108564
2016-08-20/21:54:50.00            26.541507
2016-08-20/21:55:00.00            26.985678
2016-08-20/21:55:10.00            27.441439
2016-08-20/21:55:20.00            27.909167
2016-08-20/21:55:30.00            28.389249
2016-08-20/21:55:40.00            28.882088
2016-08-20/21:55:50.00            29.388099
2016-08-20/21:56:00.00            29.907705
2016-08-20/21:56:10.00            30.441348
2016-08-20/21:56:20.00            30.989483
2016-08-20/21:56:30.00            31.552575
2016-08-20/21:56:40.00            32.131105
2016-08-20/21:56:50.00            32.725566
2016-08-20/21:57:00.00            33.336460
2016-08-20/21:57:10.00            33.964307
2016-08-20/21:57:20.00            34.609636
2016-08-20/21:57:30.00            35.272987
2016-08-20/21:57:40.00            35.954909
2016-08-20/21:57:50.00            36.655962
2016-08-20/21:58:00.00            37.376708
2016-08-20/21:58:10.00            38.117720
2016-08-20/21:58:20.00            38.879577
2016-08-20/21:58:30.00            39.662857
2016-08-20/21:58:40.00            40.468133
2016-08-20/21:58:50.00            41.295981
2016-08-20/21:59:00.00            42.146974
2016-08-20/21:59:10.00            43.021663
2016-08-20/21:59:20.00            43.920595
2016-08-20/21:59:30.00            44.844292
2016-08-20/21:59:40.00            45.793257
2016-08-20/21:59:50.00            46.767963
2016-08-20/22:00:00.00            47.768849
2016-08-20/22:00:10.00            48.796305
2016-08-20/22:00:20.00            49.850681
2016-08-20/22:00:30.00            50.932272
2016-08-20/22:00:40.00            52.041301
2016-08-20/22:00:50.00            53.177929
2016-08-20/22:01:00.00            54.342226
2016-08-20/22:01:10.00            55.534186
2016-08-20/22:01:20.00            56.753694
2016-08-20/22:01:30.00            58.000538
2016-08-20/22:01:40.00            59.274382
2016-08-20/22:01:50.00            60.574781
2016-08-20/22:02:00.00            61.901149
2016-08-20/22:02:10.00            63.252774
2016-08-20/22:02:20.00            64.628795
2016-08-20/22:02:30.00            66.028213
2016-08-20/22:02:40.00            67.449882
2016-08-20/22:02:50.00            68.892511
2016-08-20/22:03:00.00            70.354659
2016-08-20/22:03:10.00            71.834751
2016-08-20/22:03:20.00            73.331074
2016-08-20/22:03:30.00            74.841789
2016-08-20/22:03:40.00            76.364944
2016-08-20/22:03:50.00            77.898485
2016-08-20/22:04:00.00            79.440270
2016-08-20/22:04:10.00            80.988090
2016-08-20/22:04:20.00            82.539680
2016-08-20/22:04:30.00            84.092748
2016-08-20/22:04:40.00            85.644988
2016-08-20/22:04:50.00            87.194101
2016-08-20/22:05:00.00            88.737820
2016-08-20/22:05:10.00            90.273924
2016-08-20/22:05:20.00            91.800262
2016-08-20/22:05:30.00            93.314763
2016-08-20/22:05:40.00            94.815460
2016-08-20/22:05:50.00            96.300496
2016-08-20/22:06:00.00            97.768139
2016-08-20/22:06:10.00            99.216792
2016-08-20/22:06:20.00            100.64500
2016-08-20/22:06:30.00            102.05143
2016-08-20/22:06:40.00            103.43494
2016-08-20/22:06:50.00            104.79449
2016-08-20/22:07:00.00            106.12920
2016-08-20/22:07:10.00            107.43835
2016-08-20/22:07:20.00            108.72132
2016-08-20/22:07:30.00            109.97765
2016-08-20/22:07:40.00            111.20699
2016-08-20/22:07:50.00            112.40911
2016-08-20/22:08:00.00            113.58388
2016-08-20/22:08:10.00            114.73128
2016-08-20/22:08:20.00            115.85136
2016-08-20/22:08:30.00            116.94429
2016-08-20/22:08:40.00            118.01027
2016-08-20/22:08:50.00            119.04958
2016-08-20/22:09:00.00            120.06257
2016-08-20/22:09:10.00            121.04963
2016-08-20/22:09:20.00            122.01118
2016-08-20/22:09:30.00            122.94771
2016-08-20/22:09:40.00            123.85970
2016-08-20/22:09:50.00            124.74767
2016-08-20/22:10:00.00            125.61218
2016-08-20/22:10:10.00            126.45377
2016-08-20/22:10:20.00            127.27302
2016-08-20/22:10:30.00            128.07050
2016-08-20/22:10:40.00            128.84678
2016-08-20/22:10:50.00            129.60246
2016-08-20/22:11:00.00            130.33809
2016-08-20/22:11:10.00            131.05426
2016-08-20/22:11:20.00            131.75154
2016-08-20/22:11:30.00            132.43049
2016-08-20/22:11:40.00            133.09166
2016-08-20/22:11:50.00            133.73559
2016-08-20/22:12:00.00            134.36282
2016-08-20/22:12:10.00            134.97386
2016-08-20/22:12:20.00            135.56923
2016-08-20/22:12:30.00            136.14942
2016-08-20/22:12:40.00            136.71491
2016-08-20/22:12:50.00            137.26618
2016-08-20/22:13:00.00            137.80368
2016-08-20/22:13:10.00            138.32785
2016-08-20/22:13:20.00            138.83913
2016-08-20/22:13:30.00            139.33794
2016-08-20/22:13:40.00            139.82467
2016-08-20/22:13:50.00            140.29973
2016-08-20/22:14:00.00            140.76349
2016-08-20/22:14:10.00            141.21631
2016-08-20/22:14:20.00            141.65856
2016-08-20/22:14:30.00            142.09058
2016-08-20/22:14:40.00            142.51269
2016-08-20/22:14:50.00            142.92522
2016-08-20/22:15:00.00            143.32849
2016-08-20/22:15:10.00            143.72278
2016-08-20/22:15:20.00            144.10838
2016-08-20/22:15:30.00            144.48558
2016-08-20/22:15:40.00            144.85465
2016-08-20/22:15:50.00            145.21584
2016-08-20/22:16:00.00            145.56941
2016-08-20/22:16:10.00            145.91559
2016-08-20/22:16:20.00            146.25463
2016-08-20/22:16:30.00            146.58674
2016-08-20/22:16:40.00            146.91216
2016-08-20/22:16:50.00            147.23108
2016-08-20/22:17:00.00            147.54371
2016-08-20/22:17:10.00            147.85025
2016-08-20/22:17:20.00            148.15089
2016-08-20/22:17:30.00            148.44581
2016-08-20/22:17:40.00            148.73518
2016-08-20/22:17:50.00            149.01919
2016-08-20/22:18:00.00            149.29799
2016-08-20/22:18:10.00            149.57174
2016-08-20/22:18:20.00            149.84061
2016-08-20/22:18:30.00            150.10473
2016-08-20/22:18:40.00            150.36426
2016-08-20/22:18:50.00            150.61933
2016-08-20/22:19:00.00            150.87008
2016-08-20/22:19:10.00            151.11664
2016-08-20/22:19:20.00            151.35913
2016-08-20/22:19:30.00            151.59769
2016-08-20/22:19:40.00            151.83242
2016-08-20/22:19:50.00            152.06345
2016-08-20/22:20:00.00            152.29088
2016-08-20/22:20:10.00            152.51482
2016-08-20/22:20:20.00            152.73539
2016-08-20/22:20:30.00            152.95267
2016-08-20/22:20:40.00            153.16677
2016-08-20/22:20:50.00            153.37778
2016-08-20/22:21:00.00            153.58580
2016-08-20/22:21:10.00            153.79091
2016-08-20/22:21:20.00            153.99321
2016-08-20/22:21:30.00            154.19277
2016-08-20/22:21:40.00            154.38968
2016-08-20/22:21:50.00            154.58402
2016-08-20/22:22:00.00            154.77587
2016-08-20/22:22:10.00            154.96531
2016-08-20/22:22:20.00            155.15240
2016-08-20/22:22:30.00            155.33721
2016-08-20/22:22:40.00            155.51983
2016-08-20/22:22:50.00            155.70030
2016-08-20/22:23:00.00            155.87871
2016-08-20/22:23:10.00            156.05511
2016-08-20/22:23:20.00            156.22957
2016-08-20/22:23:30.00            156.40214
2016-08-20/22:23:40.00            156.57290
2016-08-20/22:23:50.00            156.74188
2016-08-20/22:24:00.00            156.90915
2016-08-20/22:24:10.00            157.07477
2016-08-20/22:24:20.00            157.23879
2016-08-20/22:24:30.00            157.40126
2016-08-20/22:24:40.00            157.56223
2016-08-20/22:24:50.00            157.72175
2016-08-20/22:25:00.00            157.87987
2016-08-20/22:25:10.00            158.03664
2016-08-20/22:25:20.00            158.19210
2016-08-20/22:25:30.00            158.34631
2016-08-20/22:25:40.00            158.49929
2016-08-20/22:25:50.00            158.65111
2016-08-20/22:26:00.00            158.80179
2016-08-20/22:26:10.00            158.95139
2016-08-20/22:26:20.00            159.09993
2016-08-20/22:26:30.00            159.24747
2016-08-20/22:26:40.00            159.39405
2016-08-20/22:26:50.00            159.53969
2016-08-20/22:27:00.00            159.68444
2016-08-20/22:27:10.00            159.82833
2016-08-20/22:27:20.00            159.97140
2016-08-20/22:27:30.00            160.11370
2016-08-20/22:27:40.00            160.25524
2016-08-20/22:27:50.00            160.39607
2016-08-20/22:28:00.00            160.53622
2016-08-20/22:28:10.00            160.67573
2016-08-20/22:28:20.00            160.81461
2016-08-20/22:28:30.00            160.95293
2016-08-20/22:28:40.00            161.09068
2016-08-20/22:28:50.00            161.22793
2016-08-20/22:29:00.00            161.36468
2016-08-20/22:29:10.00            161.50097
2016-08-20/22:29:20.00            161.63684
2016-08-20/22:29:30.00            161.77232
2016-08-20/22:29:40.00            161.90742
2016-08-20/22:29:50.00            162.04218
2016-08-20/22:30:00.00            162.17664
2016-08-20/22:30:10.00            162.31081
2016-08-20/22:30:20.00            162.44472
2016-08-20/22:30:30.00            162.57841
2016-08-20/22:30:40.00            162.71190
2016-08-20/22:30:50.00            162.84521
2016-08-20/22:31:00.00            162.97838
2016-08-20/22:31:10.00            163.11143
2016-08-20/22:31:20.00            163.24439
2016-08-20/22:31:30.00            163.37727
2016-08-20/22:31:40.00            163.51012
2016-08-20/22:31:50.00            163.64295
2016-08-20/22:32:00.00            163.77579
2016-08-20/22:32:10.00            163.90867
2016-08-20/22:32:20.00            164.04160
2016-08-20/22:32:30.00            164.17462
2016-08-20/22:32:40.00            164.30775
2016-08-20/22:32:50.00            164.44102
2016-08-20/22:33:00.00            164.57445
2016-08-20/22:33:10.00            164.70806
2016-08-20/22:33:20.00            164.84188
2016-08-20/22:33:30.00            164.97593
2016-08-20/22:33:40.00            165.11024
2016-08-20/22:33:50.00            165.24483
2016-08-20/22:34:00.00            165.37973
2016-08-20/22:34:10.00            165.51496
2016-08-20/22:34:20.00            165.65055
2016-08-20/22:34:30.00            165.78652
2016-08-20/22:34:40.00            165.92289
2016-08-20/22:34:50.00            166.05968
2016-08-20/22:35:00.00            166.19694
2016-08-20/22:35:10.00            166.33466
2016-08-20/22:35:20.00            166.47289
2016-08-20/22:35:30.00            166.61165
2016-08-20/22:35:40.00            166.75095
2016-08-20/22:35:50.00            166.89084
2016-08-20/22:36:00.00            167.03132
2016-08-20/22:36:10.00            167.17242
2016-08-20/22:36:20.00            167.31418
2016-08-20/22:36:30.00            167.45661
2016-08-20/22:36:40.00            167.59974
2016-08-20/22:36:50.00            167.74359
2016-08-20/22:37:00.00            167.88820
2016-08-20/22:37:10.00            168.03358
2016-08-20/22:37:20.00            168.17977
2016-08-20/22:37:30.00            168.32678
2016-08-20/22:37:40.00            168.47465
2016-08-20/22:37:50.00            168.62339
2016-08-20/22:38:00.00            168.77305
2016-08-20/22:38:10.00            168.92363
2016-08-20/22:38:20.00            169.07518
2016-08-20/22:38:30.00            169.22772
2016-08-20/22:38:40.00            169.38127
2016-08-20/22:38:50.00            169.53586
2016-08-20/22:39:00.00            169.69153
2016-08-20/22:39:10.00            169.84829
2016-08-20/22:39:20.00            170.00618
2016-08-20/22:39:30.00            170.16523
2016-08-20/22:39:40.00            170.32546
2016-08-20/22:39:50.00            170.48691
2016-08-20/22:40:00.00            170.64960
2016-08-20/22:40:10.00            170.81357
2016-08-20/22:40:20.00            170.97884
2016-08-20/22:40:30.00            171.14545
2016-08-20/22:40:40.00            171.31343
2016-08-20/22:40:50.00            171.48280
2016-08-20/22:41:00.00            171.65361
2016-08-20/22:41:10.00            171.82587
2016-08-20/22:41:20.00            171.99964
2016-08-20/22:41:30.00            172.17493
2016-08-20/22:41:40.00            172.35178
2016-08-20/22:41:50.00            172.53023
2016-08-20/22:42:00.00            172.71031
2016-08-20/22:42:10.00            172.89206
2016-08-20/22:42:20.00            173.07551
2016-08-20/22:42:30.00            173.26070
2016-08-20/22:42:40.00            173.44765
2016-08-20/22:42:50.00            173.63642
2016-08-20/22:43:00.00            173.82704
2016-08-20/22:43:10.00            174.01955
2016-08-20/22:43:20.00            174.21398
2016-08-20/22:43:30.00            174.41037
2016-08-20/22:43:40.00            174.60876
2016-08-20/22:43:50.00            174.80920
2016-08-20/22:44:00.00            175.01173
2016-08-20/22:44:10.00            175.21638
2016-08-20/22:44:20.00            175.42320
2016-08-20/22:44:30.00            175.63223
2016-08-20/22:44:40.00            175.84352
2016-08-20/22:44:50.00            176.05710
2016-08-20/22:45:00.00            176.27303
2016-08-20/22:45:10.00            176.49135
2016-08-20/22:45:20.00            176.71210
2016-08-20/22:45:30.00            176.93534
2016-08-20/22:45:40.00            177.16110
2016-08-20/22:45:50.00            177.38944
2016-08-20/22:46:00.00            177.62041
2016-08-20/22:46:10.00            177.85406
2016-08-20/22:46:20.00            178.09043
2016-08-20/22:46:30.00            178.32958
2016-08-20/22:46:40.00            178.57157
2016-08-20/22:46:50.00            178.81643
2016-08-20/22:47:00.00            179.06423
2016-08-20/22:47:10.00            179.31503
2016-08-20/22:47:20.00            179.56887
2016-08-20/22:47:30.00            179.82581
2016-08-20/22:47:40.00            180.08594
2016-08-20/22:47:50.00            180.34926
2016-08-20/22:48:00.00            180.61586
2016-08-20/22:48:10.00            180.88579
2016-08-20/22:48:20.00            181.15912
2016-08-20/22:48:30.00            181.43590
2016-08-20/22:48:40.00            181.71620
2016-08-20/22:48:50.00            182.00009
2016-08-20/22:49:00.00            182.28762
2016-08-20/22:49:10.00            182.57885
2016-08-20/22:49:20.00            182.87386
2016-08-20/22:49:30.00            183.17272
2016-08-20/22:49:40.00            183.47547
2016-08-20/22:49:50.00            183.78221
2016-08-20/22:50:00.00            184.09298
2016-08-20/22:50:10.00            184.40787
2016-08-20/22:50:20.00            184.72693
2016-08-20/22:50:30.00            185.05025
2016-08-20/22:50:40.00            185.37790
2016-08-20/22:50:50.00            185.70993
2016-08-20/22:51:00.00            186.04644
2016-08-20/22:51:10.00            186.38748
2016-08-20/22:51:20.00            186.73314
2016-08-20/22:51:30.00            187.08349
2016-08-20/22:51:40.00            187.43860
2016-08-20/22:51:50.00            187.79855
2016-08-20/22:52:00.00            188.16341
2016-08-20/22:52:10.00            188.53326
2016-08-20/22:52:20.00            188.90818
2016-08-20/22:52:30.00            189.28824
2016-08-20/22:52:40.00            189.67352
2016-08-20/22:52:50.00            190.06409
2016-08-20/22:53:00.00            190.46003
2016-08-20/22:53:10.00            190.86142
2016-08-20/22:53:20.00            191.26833
2016-08-20/22:53:30.00            191.68084
2016-08-20/22:53:40.00            192.09903
2016-08-20/22:53:50.00            192.52296
2016-08-20/22:54:00.00            192.95272
2016-08-20/22:54:10.00            193.38837
2016-08-20/22:54:20.00            193.82999
2016-08-20/22:54:30.00            194.27765
2016-08-20/22:54:40.00            194.73142
2016-08-20/22:54:50.00            195.19137
2016-08-20/22:55:00.00            195.65756
2016-08-20/22:55:10.00            196.13007
2016-08-20/22:55:20.00            196.60894
2016-08-20/22:55:30.00            197.09426
2016-08-20/22:55:40.00            197.58606
2016-08-20/22:55:50.00            198.08442
2016-08-20/22:56:00.00            198.58938
2016-08-20/22:56:10.00            199.10100
2016-08-20/22:56:20.00            199.61932
2016-08-20/22:56:30.00            200.14439
2016-08-20/22:56:40.00            200.67624
2016-08-20/22:56:50.00            201.21492
2016-08-20/22:57:00.00            201.76045
2016-08-20/22:57:10.00            202.31286
2016-08-20/22:57:20.00            202.87218
2016-08-20/22:57:30.00            203.43843
2016-08-20/22:57:40.00            204.01161
2016-08-20/22:57:50.00            204.59173
2016-08-20/22:58:00.00            205.17880
2016-08-20/22:58:10.00            205.77281
2016-08-20/22:58:20.00            206.37375
2016-08-20/22:58:30.00            206.98159
2016-08-20/22:58:40.00            207.59632
2016-08-20/22:58:50.00            208.21790
2016-08-20/22:59:00.00            208.84629
2016-08-20/22:59:10.00            209.48145
2016-08-20/22:59:20.00            210.12331
2016-08-20/22:59:30.00            210.77181
2016-08-20/22:59:40.00            211.42689
2016-08-20/22:59:50.00            212.08845
2016-08-20/23:00:00.00            212.75641
2016-08-20/23:00:10.00            213.43066
2016-08-20/23:00:20.00            214.11110
2016-08-20/23:00:30.00            214.79761
2016-08-20/23:00:40.00            215.49006
2016-08-20/23:00:50.00            216.18831
2016-08-20/23:01:00.00            216.89222
2016-08-20/23:01:10.00            217.60163
2016-08-20/23:01:20.00            218.31637
2016-08-20/23:01:30.00            219.03627
2016-08-20/23:01:40.00            219.76114
2016-08-20/23:01:50.00            220.49078
2016-08-20/23:02:00.00            221.22500
2016-08-20/23:02:10.00            221.96357
2016-08-20/23:02:20.00            222.70629
2016-08-20/23:02:30.00            223.45291
2016-08-20/23:02:40.00            224.20319
2016-08-20/23:02:50.00            224.95691
2016-08-20/23:03:00.00            225.71379
2016-08-20/23:03:10.00            226.47358
2016-08-20/23:03:20.00            227.23602
2016-08-20/23:03:30.00            228.00082
2016-08-20/23:03:40.00            228.76772
2016-08-20/23:03:50.00            229.53643
2016-08-20/23:04:00.00            230.30667
2016-08-20/23:04:10.00            231.07813
2016-08-20/23:04:20.00            231.85054
2016-08-20/23:04:30.00            232.62359
2016-08-20/23:04:40.00            233.39699
2016-08-20/23:04:50.00            234.17044
2016-08-20/23:05:00.00            234.94364
2016-08-20/23:05:10.00            235.71629
2016-08-20/23:05:20.00            236.48809
2016-08-20/23:05:30.00            237.25875
2016-08-20/23:05:40.00            238.02798
2016-08-20/23:05:50.00            238.79549
2016-08-20/23:06:00.00            239.56098
2016-08-20/23:06:10.00            240.32419
2016-08-20/23:06:20.00            241.08482
2016-08-20/23:06:30.00            241.84261
2016-08-20/23:06:40.00            242.59730
2016-08-20/23:06:50.00            243.34862
2016-08-20/23:07:00.00            244.09632
2016-08-20/23:07:10.00            244.84016
2016-08-20/23:07:20.00            245.57989
2016-08-20/23:07:30.00            246.31530
2016-08-20/23:07:40.00            247.04616
2016-08-20/23:07:50.00            247.77225
2016-08-20/23:08:00.00            248.49338
2016-08-20/23:08:10.00            249.20936
2016-08-20/23:08:20.00            249.91998
2016-08-20/23:08:30.00            250.62509
2016-08-20/23:08:40.00            251.32452
2016-08-20/23:08:50.00            252.01810
2016-08-20/23:09:00.00            252.70570
2016-08-20/23:09:10.00            253.38718
2016-08-20/23:09:20.00            254.06241
2016-08-20/23:09:30.00            254.73127
2016-08-20/23:09:40.00            255.39365
2016-08-20/23:09:50.00            256.04946
2016-08-20/23:10:00.00            256.69861
2016-08-20/23:10:10.00            257.34101
2016-08-20/23:10:20.00            257.97659
2016-08-20/23:10:30.00            258.60530
2016-08-20/23:10:40.00            259.22706
2016-08-20/23:10:50.00            259.84184
2016-08-20/23:11:00.00            260.44960
2016-08-20/23:11:10.00            261.05030
2016-08-20/23:11:20.00            261.64392
2016-08-20/23:11:30.00            262.23044
2016-08-20/23:11:40.00            262.80985
2016-08-20/23:11:50.00            263.38214
2016-08-20/23:12:00.00            263.94732
2016-08-20/23:12:10.00            264.50539
2016-08-20/23:12:20.00            265.05637
2016-08-20/23:12:30.00            265.60028
2016-08-20/23:12:40.00            266.13713
2016-08-20/23:12:50.00            266.66695
2016-08-20/23:13:00.00            267.18979
2016-08-20/23:13:10.00            267.70566
2016-08-20/23:13:20.00            268.21462
2016-08-20/23:13:30.00            268.71670
2016-08-20/23:13:40.00            269.21196
2016-08-20/23:13:50.00            269.70044
2016-08-20/23:14:00.00            270.18220
2016-08-20/23:14:10.00            270.65729
2016-08-20/23:14:20.00            271.12578
2016-08-20/23:14:30.00            271.58771
2016-08-20/23:14:40.00            272.04317
2016-08-20/23:14:50.00            272.49220
2016-08-20/23:15:00.00            272.93487
2016-08-20/23:15:10.00            273.37127
2016-08-20/23:15:20.00            273.80144
2016-08-20/23:15:30.00            274.22547
2016-08-20/23:15:40.00            274.64342
2016-08-20/23:15:50.00            275.05537
2016-08-20/23:16:00.00            275.46139
2016-08-20/23:16:10.00            275.86155
2016-08-20/23:16:20.00            276.25593
2016-08-20/23:16:30.00            276.64461
2016-08-20/23:16:40.00            277.02765
2016-08-20/23:16:50.00            277.40514
2016-08-20/23:17:00.00            277.77714
2016-08-20/23:17:10.00            278.14373
2016-08-20/23:17:20.00            278.50499
2016-08-20/23:17:30.00            278.86100
2016-08-20/23:17:40.00            279.21182
2016-08-20/23:17:50.00            279.55754
2016-08-20/23:18:00.00            279.89822
2016-08-20/23:18:10.00            280.23393
2016-08-20/23:18:20.00            280.56477
2016-08-20/23:18:30.00            280.89078
2016-08-20/23:18:40.00            281.21206
2016-08-20/23:18:50.00            281.52866
2016-08-20/23:19:00.00            281.84066
2016-08-20/23:19:10.00            282.14814
2016-08-20/23:19:20.00            282.45115
2016-08-20/23:19:30.00            282.74976
2016-08-20/23:19:40.00            283.04406
2016-08-20/23:19:50.00            283.33410
2016-08-20/23:20:00.00            283.61995
2016-08-20/23:20:10.00            283.90167
2016-08-20/23:20:20.00            284.17933
2016-08-20/23:20:30.00            284.45300
2016-08-20/23:20:40.00            284.72273
2016-08-20/23:20:50.00            284.98859
2016-08-20/23:21:00.00            285.25064
2016-08-20/23:21:10.00            285.50895
2016-08-20/23:21:20.00            285.76356
2016-08-20/23:21:30.00            286.01455
2016-08-20/23:21:40.00            286.26196
2016-08-20/23:21:50.00            286.50586
2016-08-20/23:22:00.00            286.74630
2016-08-20/23:22:10.00            286.98333
2016-08-20/23:22:20.00            287.21702
2016-08-20/23:22:30.00            287.44741
2016-08-20/23:22:40.00            287.67455
2016-08-20/23:22:50.00            287.89851
2016-08-20/23:23:00.00            288.11933
2016-08-20/23:23:10.00            288.33705
2016-08-20/23:23:20.00            288.55174
2016-08-20/23:23:30.00            288.76344
2016-08-20/23:23:40.00            288.97219
2016-08-20/23:23:50.00            289.17804
2016-08-20/23:24:00.00            289.38105
2016-08-20/23:24:10.00            289.58125
2016-08-20/23:24:20.00            289.77869
2016-08-20/23:24:30.00            289.97341
2016-08-20/23:24:40.00            290.16546
2016-08-20/23:24:50.00            290.35488
2016-08-20/23:25:00.00            290.54171
2016-08-20/23:25:10.00            290.72599
2016-08-20/23:25:20.00            290.90776
2016-08-20/23:25:30.00            291.08706
2016-08-20/23:25:40.00            291.26393
2016-08-20/23:25:50.00            291.43841
2016-08-20/23:26:00.00            291.61054
2016-08-20/23:26:10.00            291.78034
2016-08-20/23:26:20.00            291.94787
2016-08-20/23:26:30.00            292.11315
2016-08-20/23:26:40.00            292.27621
2016-08-20/23:26:50.00            292.43710
2016-08-20/23:27:00.00            292.59585
2016-08-20/23:27:10.00            292.75249
2016-08-20/23:27:20.00            292.90704
2016-08-20/23:27:30.00            293.05955
2016-08-20/23:27:40.00            293.21005
2016-08-20/23:27:50.00            293.35856
2016-08-20/23:28:00.00            293.50512
2016-08-20/23:28:10.00            293.64975
2016-08-20/23:28:20.00            293.79248
2016-08-20/23:28:30.00            293.93335
2016-08-20/23:28:40.00            294.07238
2016-08-20/23:28:50.00            294.20961
2016-08-20/23:29:00.00            294.34504
2016-08-20/23:29:10.00            294.47872
2016-08-20/23:29:20.00            294.61066
2016-08-20/23:29:30.00            294.74090
2016-08-20/23:29:40.00            294.86946
2016-08-20/23:29:50.00            294.99636
2016-08-20/23:30:00.00            295.12163
2016-08-20/23:30:10.00            295.24530
2016-08-20/23:30:20.00            295.36738
2016-08-20/23:30:30.00            295.48790
2016-08-20/23:30:40.00            295.60688
2016-08-20/23:30:50.00            295.72434
2016-08-20/23:31:00.00            295.84031
2016-08-20/23:31:10.00            295.95480
2016-08-20/23:31:20.00            296.06785
2016-08-20/23:31:30.00            296.17946
2016-08-20/23:31:40.00            296.28966
2016-08-20/23:31:50.00            296.39847
2016-08-20/23:32:00.00            296.50591
2016-08-20/23:32:10.00            296.61200
2016-08-20/23:32:20.00            296.71676
2016-08-20/23:32:30.00            296.82020
2016-08-20/23:32:40.00            296.92234
2016-08-20/23:32:50.00            297.02321
2016-08-20/23:33:00.00            297.12282
2016-08-20/23:33:10.00            297.22118
2016-08-20/23:33:20.00            297.31832
2016-08-20/23:33:30.00            297.41425
2016-08-20/23:33:40.00            297.50899
2016-08-20/23:33:50.00            297.60255
2016-08-20/23:34:00.00            297.69496
2016-08-20/23:34:10.00            297.78621
2016-08-20/23:34:20.00            297.87634
2016-08-20/23:34:30.00            297.96536
2016-08-20/23:34:40.00            298.05328
2016-08-20/23:34:50.00            298.14011
2016-08-20/23:35:00.00            298.22587
2016-08-20/23:35:10.00            298.31058
2016-08-20/23:35:20.00            298.39424
2016-08-20/23:35:30.00            298.47688
2016-08-20/23:35:40.00            298.55851
2016-08-20/23:35:50.00            298.63913
2016-08-20/23:36:00.00            298.71877
2016-08-20/23:36:10.00            298.79743
2016-08-20/23:36:20.00            298.87513
2016-08-20/23:36:30.00            298.95187
2016-08-20/23:36:40.00            299.02768
2016-08-20/23:36:50.00            299.10257
2016-08-20/23:37:00.00            299.17654
2016-08-20/23:37:10.00            299.24961
2016-08-20/23:37:20.00            299.32179
2016-08-20/23:37:30.00            299.39309
2016-08-20/23:37:40.00            299.46352
2016-08-20/23:37:50.00            299.53309
2016-08-20/23:38:00.00            299.60181
2016-08-20/23:38:10.00            299.66971
2016-08-20/23:38:20.00            299.73677
2016-08-20/23:38:30.00            299.80302
2016-08-20/23:38:40.00            299.86846
2016-08-20/23:38:50.00            299.93311
2016-08-20/23:39:00.00            299.99697
2016-08-20/23:39:10.00            300.06006
2016-08-20/23:39:20.00            300.12238
2016-08-20/23:39:30.00            300.18394
2016-08-20/23:39:40.00            300.24475
2016-08-20/23:39:50.00            300.30483
2016-08-20/23:40:00.00            300.36417
2016-08-20/23:40:10.00            300.42279
2016-08-20/23:40:20.00            300.48070
2016-08-20/23:40:30.00            300.53791
2016-08-20/23:40:40.00            300.59442
2016-08-20/23:40:50.00            300.65024
2016-08-20/23:41:00.00            300.70538
2016-08-20/23:41:10.00            300.75985
2016-08-20/23:41:20.00            300.81366
2016-08-20/23:41:30.00            300.86681
2016-08-20/23:41:40.00            300.91931
2016-08-20/23:41:50.00            300.97117
2016-08-20/23:42:00.00            301.02240
2016-08-20/23:42:10.00            301.07300
2016-08-20/23:42:20.00            301.12299
2016-08-20/23:42:30.00            301.17236
2016-08-20/23:42:40.00            301.22113
2016-08-20/23:42:50.00            301.26930
2016-08-20/23:43:00.00            301.31687
2016-08-20/23:43:10.00            301.36387
2016-08-20/23:43:20.00            301.41028
2016-08-20/23:43:30.00            301.45612
2016-08-20/23:43:40.00            301.50140
2016-08-20/23:43:50.00            301.54612
2016-08-20/23:44:00.00            301.59029
2016-08-20/23:44:10.00            301.63391
2016-08-20/23:44:20.00            301.67699
2016-08-20/23:44:30.00            301.71954
2016-08-20/23:44:40.00            301.76156
2016-08-20/23:44:50.00            301.80305
2016-08-20/23:45:00.00            301.84403
2016-08-20/23:45:10.00            301.88449
2016-08-20/23:45:20.00            301.92446
2016-08-20/23:45:30.00            301.96392
2016-08-20/23:45:40.00            302.00288
2016-08-20/23:45:50.00            302.04136
2016-08-20/23:46:00.00            302.07935
2016-08-20/23:46:10.00            302.11686
2016-08-20/23:46:20.00            302.15390
2016-08-20/23:46:30.00            302.19047
2016-08-20/23:46:40.00            302.22657
2016-08-20/23:46:50.00            302.26222
2016-08-20/23:47:00.00            302.29741
2016-08-20/23:47:10.00            302.33215
2016-08-20/23:47:20.00            302.36645
2016-08-20/23:47:30.00            302.40031
2016-08-20/23:47:40.00            302.43373
2016-08-20/23:47:50.00            302.46672
2016-08-20/23:48:00.00            302.49928
2016-08-20/23:48:10.00            302.53142
2016-08-20/23:48:20.00            302.56315
2016-08-20/23:48:30.00            302.59446
2016-08-20/23:48:40.00            302.62535
2016-08-20/23:48:50.00            302.65585
2016-08-20/23:49:00.00            302.68594
2016-08-20/23:49:10.00            302.71564
2016-08-20/23:49:20.00            302.74494
2016-08-20/23:49:30.00            302.77386
2016-08-20/23:49:40.00            302.80238
2016-08-20/23:49:50.00            302.83053
2016-08-20/23:50:00.00            302.85830
2016-08-20/23:50:10.00            302.88570
2016-08-20/23:50:20.00            302.91272
2016-08-20/23:50:30.00            302.93938
2016-08-20/23:50:40.00            302.96568
2016-08-20/23:50:50.00            302.99162
2016-08-20/23:51:00.00            303.01720
2016-08-20/23:51:10.00            303.04243
2016-08-20/23:51:20.00            303.06731
2016-08-20/23:51:30.00            303.09184
2016-08-20/23:51:40.00            303.11604
2016-08-20/23:51:50.00            303.13989
2016-08-20/23:52:00.00            303.16341
2016-08-20/23:52:10.00            303.18660
2016-08-20/23:52:20.00            303.20945
2016-08-20/23:52:30.00            303.23199
2016-08-20/23:52:40.00            303.25419
2016-08-20/23:52:50.00            303.27608
2016-08-20/23:53:00.00            303.29766
2016-08-20/23:53:10.00            303.31891
2016-08-20/23:53:20.00            303.33986
2016-08-20/23:53:30.00            303.36050
2016-08-20/23:53:40.00            303.38084
2016-08-20/23:53:50.00            303.40087
2016-08-20/23:54:00.00            303.42061
2016-08-20/23:54:10.00            303.44004
2016-08-20/23:54:20.00            303.45919
2016-08-20/23:54:30.00            303.47804
2016-08-20/23:54:40.00            303.49660
2016-08-20/23:54:50.00            303.51488
2016-08-20/23:55:00.00            303.53288
2016-08-20/23:55:10.00            303.55059
2016-08-20/23:55:20.00            303.56803
2016-08-20/23:55:30.00            303.58519
2016-08-20/23:55:40.00            303.60208
2016-08-20/23:55:50.00            303.61870
2016-08-20/23:56:00.00            303.63505
2016-08-20/23:56:10.00            303.65114
2016-08-20/23:56:20.00            303.66696
2016-08-20/23:56:30.00            303.68252
2016-08-20/23:56:40.00            303.69782
2016-08-20/23:56:50.00            303.71287
2016-08-20/23:57:00.00            303.72766
2016-08-20/23:57:10.00            303.74221
2016-08-20/23:57:20.00            303.75650
2016-08-20/23:57:30.00            303.77055
2016-08-20/23:57:40.00            303.78435
2016-08-20/23:57:50.00            303.79791
2016-08-20/23:58:00.00            303.81122
2016-08-20/23:58:10.00            303.82430
2016-08-20/23:58:20.00            303.83714
2016-08-20/23:58:30.00            303.84975
2016-08-20/23:58:40.00            303.86213
2016-08-20/23:58:50.00            303.87428
2016-08-20/23:59:00.00            303.88619
2016-08-20/23:59:10.00            303.89788
2016-08-20/23:59:20.00            303.90935
2016-08-20/23:59:30.00            303.92060
2016-08-20/23:59:40.00            303.93162
2016-08-20/23:59:50.00            303.94243
2016-08-21/00:00:00.00            303.95302
2016-08-21/00:00:10.00            303.96339
2016-08-21/00:00:20.00            303.97355
2016-08-21/00:00:30.00            303.98350
2016-08-21/00:00:40.00            303.99324
2016-08-21/00:00:50.00            304.00277
2016-08-21/00:01:00.00            304.01210
2016-08-21/00:01:10.00            304.02122
2016-08-21/00:01:20.00            304.03014
2016-08-21/00:01:30.00            304.03886
2016-08-21/00:01:40.00            304.04738
2016-08-21/00:01:50.00            304.05571
2016-08-21/00:02:00.00            304.06383
2016-08-21/00:02:10.00            304.07177
2016-08-21/00:02:20.00            304.07951
2016-08-21/00:02:30.00            304.08705
2016-08-21/00:02:40.00            304.09441
2016-08-21/00:02:50.00            304.10159
2016-08-21/00:03:00.00            304.10858
2016-08-21/00:03:10.00            304.11537
2016-08-21/00:03:20.00            304.12199
2016-08-21/00:03:30.00            304.12843
2016-08-21/00:03:40.00            304.13469
2016-08-21/00:03:50.00            304.14076
2016-08-21/00:04:00.00            304.14666
2016-08-21/00:04:10.00            304.15239
2016-08-21/00:04:20.00            304.15794
2016-08-21/00:04:30.00            304.16331
2016-08-21/00:04:40.00            304.16852
2016-08-21/00:04:50.00            304.17356
2016-08-21/00:05:00.00            304.17842
2016-08-21/00:05:10.00            304.18312
2016-08-21/00:05:20.00            304.18765
2016-08-21/00:05:30.00            304.19202
2016-08-21/00:05:40.00            304.19622
2016-08-21/00:05:50.00            304.20027
2016-08-21/00:06:00.00            304.20415
2016-08-21/00:06:10.00            304.20787
2016-08-21/00:06:20.00            304.21143
2016-08-21/00:06:30.00            304.21484
2016-08-21/00:06:40.00            304.21809
2016-08-21/00:06:50.00            304.22118
2016-08-21/00:07:00.00            304.22412
2016-08-21/00:07:10.00            304.22691
2016-08-21/00:07:20.00            304.22955
2016-08-21/00:07:30.00            304.23204
2016-08-21/00:07:40.00            304.23438
2016-08-21/00:07:50.00            304.23657
2016-08-21/00:08:00.00            304.23862
2016-08-21/00:08:10.00            304.24052
2016-08-21/00:08:20.00            304.24227
2016-08-21/00:08:30.00            304.24389
2016-08-21/00:08:40.00            304.24536
2016-08-21/00:08:50.00            304.24669
2016-08-21/00:09:00.00            304.24788
2016-08-21/00:09:10.00            304.24894
2016-08-21/00:09:20.00            304.24985
2016-08-21/00:09:30.00            304.25063
2016-08-21/00:09:40.00            304.25127
2016-08-21/00:09:50.00            304.25178
2016-08-21/00:10:00.00            304.25216
2016-08-21/00:10:10.00            304.25240
2016-08-21/00:10:20.00            304.25251
2016-08-21/00:10:30.00            304.25249
2016-08-21/00:10:40.00            304.25234
2016-08-21/00:10:50.00            304.25207
2016-08-21/00:11:00.00            304.25167
2016-08-21/00:11:10.00            304.25113
2016-08-21/00:11:20.00            304.25048
2016-08-21/00:11:30.00            304.24970
2016-08-21/00:11:40.00            304.24879
2016-08-21/00:11:50.00            304.24777
2016-08-21/00:12:00.00            304.24662
2016-08-21/00:12:10.00            304.24535
2016-08-21/00:12:20.00            304.24396
2016-08-21/00:12:30.00            304.24245
2016-08-21/00:12:40.00            304.24083
2016-08-21/00:12:50.00            304.23908
2016-08-21/00:13:00.00            304.23723
2016-08-21/00:13:10.00            304.23525
2016-08-21/00:13:20.00            304.23316
2016-08-21/00:13:30.00            304.23096
2016-08-21/00:13:40.00            304.22864
2016-08-21/00:13:50.00            304.22621
2016-08-21/00:14:00.00            304.22367
2016-08-21/00:14:10.00            304.22102
2016-08-21/00:14:20.00            304.21826
2016-08-21/00:14:30.00            304.21539
2016-08-21/00:14:40.00            304.21241
2016-08-21/00:14:50.00            304.20933
2016-08-21/00:15:00.00            304.20614
2016-08-21/00:15:10.00            304.20284
2016-08-21/00:15:20.00            304.19944
2016-08-21/00:15:30.00            304.19594
2016-08-21/00:15:40.00            304.19233
2016-08-21/00:15:50.00            304.18862
2016-08-21/00:16:00.00            304.18480
2016-08-21/00:16:10.00            304.18089
2016-08-21/00:16:20.00            304.17687
2016-08-21/00:16:30.00            304.17276
2016-08-21/00:16:40.00            304.16855
2016-08-21/00:16:50.00            304.16424
2016-08-21/00:17:00.00            304.15983
2016-08-21/00:17:10.00            304.15532
2016-08-21/00:17:20.00            304.15072
2016-08-21/00:17:30.00            304.14603
2016-08-21/00:17:40.00            304.14124
2016-08-21/00:17:50.00            304.13635
2016-08-21/00:18:00.00            304.13137
2016-08-21/00:18:10.00            304.12630
2016-08-21/00:18:20.00            304.12114
2016-08-21/00:18:30.00            304.11589
2016-08-21/00:18:40.00            304.11054
2016-08-21/00:18:50.00            304.10511
2016-08-21/00:19:00.00            304.09958
2016-08-21/00:19:10.00            304.09397
2016-08-21/00:19:20.00            304.08827
2016-08-21/00:19:30.00            304.08248
2016-08-21/00:19:40.00            304.07661
2016-08-21/00:19:50.00            304.07065
2016-08-21/00:20:00.00            304.06461
2016-08-21/00:20:10.00            304.05847
2016-08-21/00:20:20.00            304.05226
2016-08-21/00:20:30.00            304.04596
2016-08-21/00:20:40.00            304.03958
2016-08-21/00:20:50.00            304.03312
2016-08-21/00:21:00.00            304.02657
2016-08-21/00:21:10.00            304.01994
2016-08-21/00:21:20.00            304.01324
2016-08-21/00:21:30.00            304.00645
2016-08-21/00:21:40.00            303.99958
2016-08-21/00:21:50.00            303.99263
2016-08-21/00:22:00.00            303.98561
2016-08-21/00:22:10.00            303.97851
2016-08-21/00:22:20.00            303.97133
2016-08-21/00:22:30.00            303.96407
2016-08-21/00:22:40.00            303.95674
2016-08-21/00:22:50.00            303.94933
2016-08-21/00:23:00.00            303.94185
2016-08-21/00:23:10.00            303.93429
2016-08-21/00:23:20.00            303.92666
2016-08-21/00:23:30.00            303.91896
2016-08-21/00:23:40.00            303.91118
2016-08-21/00:23:50.00            303.90333
2016-08-21/00:24:00.00            303.89541
2016-08-21/00:24:10.00            303.88742
2016-08-21/00:24:20.00            303.87935
2016-08-21/00:24:30.00            303.87122
2016-08-21/00:24:40.00            303.86301
2016-08-21/00:24:50.00            303.85474
2016-08-21/00:25:00.00            303.84640
2016-08-21/00:25:10.00            303.83799
2016-08-21/00:25:20.00            303.82951
2016-08-21/00:25:30.00            303.82097
2016-08-21/00:25:40.00            303.81236
2016-08-21/00:25:50.00            303.80368
2016-08-21/00:26:00.00            303.79493
2016-08-21/00:26:10.00            303.78613
2016-08-21/00:26:20.00            303.77725
2016-08-21/00:26:30.00            303.76831
2016-08-21/00:26:40.00            303.75931
2016-08-21/00:26:50.00            303.75025
2016-08-21/00:27:00.00            303.74111
2016-08-21/00:27:10.00            303.73192
2016-08-21/00:27:20.00            303.72267
2016-08-21/00:27:30.00            303.71335
2016-08-21/00:27:40.00            303.70398
2016-08-21/00:27:50.00            303.69454
2016-08-21/00:28:00.00            303.68504
2016-08-21/00:28:10.00            303.67548
2016-08-21/00:28:20.00            303.66587
2016-08-21/00:28:30.00            303.65619
2016-08-21/00:28:40.00            303.64646
2016-08-21/00:28:50.00            303.63666
2016-08-21/00:29:00.00            303.62681
2016-08-21/00:29:10.00            303.61690
2016-08-21/00:29:20.00            303.60694
2016-08-21/00:29:30.00            303.59692
2016-08-21/00:29:40.00            303.58684
2016-08-21/00:29:50.00            303.57671
2016-08-21/00:30:00.00            303.56652
2016-08-21/00:30:10.00            303.55628
2016-08-21/00:30:20.00            303.54598
2016-08-21/00:30:30.00            303.53563
2016-08-21/00:30:40.00            303.52523
2016-08-21/00:30:50.00            303.51477
2016-08-21/00:31:00.00            303.50426
2016-08-21/00:31:10.00            303.49369
2016-08-21/00:31:20.00            303.48308
2016-08-21/00:31:30.00            303.47241
2016-08-21/00:31:40.00            303.46169
2016-08-21/00:31:50.00            303.45093
2016-08-21/00:32:00.00            303.44011
2016-08-21/00:32:10.00            303.42924
2016-08-21/00:32:20.00            303.41832
2016-08-21/00:32:30.00            303.40735
2016-08-21/00:32:40.00            303.39633
2016-08-21/00:32:50.00            303.38527
2016-08-21/00:33:00.00            303.37415
2016-08-21/00:33:10.00            303.36299
2016-08-21/00:33:20.00            303.35178
2016-08-21/00:33:30.00            303.34052
2016-08-21/00:33:40.00            303.32922
2016-08-21/00:33:50.00            303.31787
2016-08-21/00:34:00.00            303.30648
2016-08-21/00:34:10.00            303.29503
2016-08-21/00:34:20.00            303.28355
2016-08-21/00:34:30.00            303.27202
2016-08-21/00:34:40.00            303.26044
2016-08-21/00:34:50.00            303.24882
2016-08-21/00:35:00.00            303.23716
2016-08-21/00:35:10.00            303.22545
2016-08-21/00:35:20.00            303.21370
2016-08-21/00:35:30.00            303.20190
2016-08-21/00:35:40.00            303.19007
2016-08-21/00:35:50.00            303.17819
2016-08-21/00:36:00.00            303.16627
2016-08-21/00:36:10.00            303.15431
2016-08-21/00:36:20.00            303.14230
2016-08-21/00:36:30.00            303.13026
2016-08-21/00:36:40.00            303.11817
2016-08-21/00:36:50.00            303.10605
2016-08-21/00:37:00.00            303.09389
2016-08-21/00:37:10.00            303.08168
2016-08-21/00:37:20.00            303.06944
2016-08-21/00:37:30.00            303.05715
2016-08-21/00:37:40.00            303.04483
2016-08-21/00:37:50.00            303.03247
2016-08-21/00:38:00.00            303.02008
2016-08-21/00:38:10.00            303.00764
2016-08-21/00:38:20.00            302.99517
2016-08-21/00:38:30.00            302.98266
2016-08-21/00:38:40.00            302.97011
2016-08-21/00:38:50.00            302.95753
2016-08-21/00:39:00.00            302.94491
2016-08-21/00:39:10.00            302.93226
2016-08-21/00:39:20.00            302.91957
2016-08-21/00:39:30.00            302.90685
2016-08-21/00:39:40.00            302.89408
2016-08-21/00:39:50.00            302.88129
2016-08-21/00:40:00.00            302.86846
2016-08-21/00:40:10.00            302.85560
2016-08-21/00:40:20.00            302.84270
2016-08-21/00:40:30.00            302.82977
2016-08-21/00:40:40.00            302.81681
2016-08-21/00:40:50.00            302.80382
2016-08-21/00:41:00.00            302.79079
2016-08-21/00:41:10.00            302.77773
2016-08-21/00:41:20.00            302.76464
2016-08-21/00:41:30.00            302.75151
2016-08-21/00:41:40.00            302.73836
2016-08-21/00:41:50.00            302.72517
2016-08-21/00:42:00.00            302.71195
2016-08-21/00:42:10.00            302.69871
2016-08-21/00:42:20.00            302.68543
2016-08-21/00:42:30.00            302.67212
2016-08-21/00:42:40.00            302.65879
2016-08-21/00:42:50.00            302.64542
2016-08-21/00:43:00.00            302.63202
2016-08-21/00:43:10.00            302.61860
2016-08-21/00:43:20.00            302.60515
2016-08-21/00:43:30.00            302.59167
2016-08-21/00:43:40.00            302.57816
2016-08-21/00:43:50.00            302.56462
2016-08-21/00:44:00.00            302.55106
2016-08-21/00:44:10.00            302.53747
2016-08-21/00:44:20.00            302.52384
2016-08-21/00:44:30.00            302.51020
2016-08-21/00:44:40.00            302.49653
2016-08-21/00:44:50.00            302.48283
2016-08-21/00:45:00.00            302.46911
2016-08-21/00:45:10.00            302.45536
2016-08-21/00:45:20.00            302.44159
2016-08-21/00:45:30.00            302.42779
2016-08-21/00:45:40.00            302.41396
2016-08-21/00:45:50.00            302.40012
2016-08-21/00:46:00.00            302.38625
2016-08-21/00:46:10.00            302.37235
2016-08-21/00:46:20.00            302.35843
2016-08-21/00:46:30.00            302.34449
2016-08-21/00:46:40.00            302.33052
2016-08-21/00:46:50.00            302.31653
2016-08-21/00:47:00.00            302.30252
2016-08-21/00:47:10.00            302.28848
2016-08-21/00:47:20.00            302.27443
2016-08-21/00:47:30.00            302.26035
2016-08-21/00:47:40.00            302.24625
2016-08-21/00:47:50.00            302.23212
2016-08-21/00:48:00.00            302.21798
2016-08-21/00:48:10.00            302.20382
2016-08-21/00:48:20.00            302.18963
2016-08-21/00:48:30.00            302.17543
2016-08-21/00:48:40.00            302.16120
2016-08-21/00:48:50.00            302.14696
2016-08-21/00:49:00.00            302.13269
2016-08-21/00:49:10.00            302.11841
2016-08-21/00:49:20.00            302.10411
2016-08-21/00:49:30.00            302.08979
2016-08-21/00:49:40.00            302.07544
2016-08-21/00:49:50.00            302.06108
2016-08-21/00:50:00.00            302.04671
2016-08-21/00:50:10.00            302.03231
2016-08-21/00:50:20.00            302.01790
2016-08-21/00:50:30.00            302.00347
2016-08-21/00:50:40.00            301.98902
2016-08-21/00:50:50.00            301.97456
2016-08-21/00:51:00.00            301.96007
2016-08-21/00:51:10.00            301.94558
2016-08-21/00:51:20.00            301.93106
2016-08-21/00:51:30.00            301.91653
2016-08-21/00:51:40.00            301.90199
2016-08-21/00:51:50.00            301.88743
2016-08-21/00:52:00.00            301.87285
2016-08-21/00:52:10.00            301.85826
2016-08-21/00:52:20.00            301.84365
2016-08-21/00:52:30.00            301.82903
2016-08-21/00:52:40.00            301.81440
2016-08-21/00:52:50.00            301.79975
2016-08-21/00:53:00.00            301.78508
2016-08-21/00:53:10.00            301.77041
2016-08-21/00:53:20.00            301.75572
2016-08-21/00:53:30.00            301.74101
2016-08-21/00:53:40.00            301.72630
2016-08-21/00:53:50.00            301.71157
2016-08-21/00:54:00.00            301.69683
2016-08-21/00:54:10.00            301.68207
2016-08-21/00:54:20.00            301.66731
2016-08-21/00:54:30.00            301.65253
2016-08-21/00:54:40.00            301.63774
2016-08-21/00:54:50.00            301.62294
2016-08-21/00:55:00.00            301.60813
2016-08-21/00:55:10.00            301.59331
2016-08-21/00:55:20.00            301.57848
2016-08-21/00:55:30.00            301.56363
2016-08-21/00:55:40.00            301.54878
2016-08-21/00:55:50.00            301.53392
2016-08-21/00:56:00.00            301.51904
2016-08-21/00:56:10.00            301.50416
2016-08-21/00:56:20.00            301.48927
2016-08-21/00:56:30.00            301.47437
2016-08-21/00:56:40.00            301.45946
2016-08-21/00:56:50.00            301.44454
2016-08-21/00:57:00.00            301.42962
2016-08-21/00:57:10.00            301.41468
2016-08-21/00:57:20.00            301.39974
2016-08-21/00:57:30.00            301.38479
2016-08-21/00:57:40.00            301.36983
2016-08-21/00:57:50.00            301.35487
2016-08-21/00:58:00.00            301.33990
2016-08-21/00:58:10.00            301.32492
2016-08-21/00:58:20.00            301.30994
2016-08-21/00:58:30.00            301.29495
2016-08-21/00:58:40.00            301.27995
2016-08-21/00:58:50.00            301.26495
2016-08-21/00:59:00.00            301.24994
2016-08-21/00:59:10.00            301.23493
2016-08-21/00:59:20.00            301.21991
2016-08-21/00:59:30.00            301.20489
2016-08-21/00:59:40.00            301.18986
2016-08-21/00:59:50.00            301.17483
2016-08-21/01:00:00.00            301.15979
2016-08-21/01:00:10.00            301.14475
2016-08-21/01:00:20.00            301.12971
2016-08-21/01:00:30.00            301.11466
2016-08-21/01:00:40.00            301.09961
2016-08-21/01:00:50.00            301.08456
2016-08-21/01:01:00.00            301.06950
2016-08-21/01:01:10.00            301.05444
2016-08-21/01:01:20.00            301.03938
2016-08-21/01:01:30.00            301.02432
2016-08-21/01:01:40.00            301.00925
2016-08-21/01:01:50.00            300.99418
2016-08-21/01:02:00.00            300.97912
2016-08-21/01:02:10.00            300.96404
2016-08-21/01:02:20.00            300.94898
2016-08-21/01:02:30.00            300.93390
2016-08-21/01:02:40.00            300.91883
2016-08-21/01:02:50.00            300.90376
2016-08-21/01:03:00.00            300.88869
2016-08-21/01:03:10.00            300.87362
2016-08-21/01:03:20.00            300.85854
2016-08-21/01:03:30.00            300.84347
2016-08-21/01:03:40.00            300.82840
2016-08-21/01:03:50.00            300.81333
2016-08-21/01:04:00.00            300.79827
2016-08-21/01:04:10.00            300.78320
2016-08-21/01:04:20.00            300.76813
2016-08-21/01:04:30.00            300.75307
2016-08-21/01:04:40.00            300.73801
2016-08-21/01:04:50.00            300.72295
2016-08-21/01:05:00.00            300.70790
2016-08-21/01:05:10.00            300.69285
2016-08-21/01:05:20.00            300.67780
2016-08-21/01:05:30.00            300.66275
2016-08-21/01:05:40.00            300.64771
2016-08-21/01:05:50.00            300.63267
2016-08-21/01:06:00.00            300.61764
2016-08-21/01:06:10.00            300.60261
2016-08-21/01:06:20.00            300.58758
2016-08-21/01:06:30.00            300.57256
2016-08-21/01:06:40.00            300.55755
2016-08-21/01:06:50.00            300.54254
2016-08-21/01:07:00.00            300.52753
2016-08-21/01:07:10.00            300.51254
2016-08-21/01:07:20.00            300.49754
2016-08-21/01:07:30.00            300.48256
2016-08-21/01:07:40.00            300.46758
2016-08-21/01:07:50.00            300.45261
2016-08-21/01:08:00.00            300.43764
2016-08-21/01:08:10.00            300.42268
2016-08-21/01:08:20.00            300.40773
2016-08-21/01:08:30.00            300.39279
2016-08-21/01:08:40.00            300.37785
2016-08-21/01:08:50.00            300.36292
2016-08-21/01:09:00.00            300.34800
2016-08-21/01:09:10.00            300.33309
2016-08-21/01:09:20.00            300.31819
2016-08-21/01:09:30.00            300.30330
2016-08-21/01:09:40.00            300.28842
2016-08-21/01:09:50.00            300.27354
2016-08-21/01:10:00.00            300.25868
2016-08-21/01:10:10.00            300.24383
2016-08-21/01:10:20.00            300.22898
2016-08-21/01:10:30.00            300.21415
2016-08-21/01:10:40.00            300.19933
2016-08-21/01:10:50.00            300.18452
2016-08-21/01:11:00.00            300.16972
2016-08-21/01:11:10.00            300.15493
2016-08-21/01:11:20.00            300.14016
2016-08-21/01:11:30.00            300.12539
2016-08-21/01:11:40.00            300.11064
2016-08-21/01:11:50.00            300.09590
2016-08-21/01:12:00.00            300.08118
2016-08-21/01:12:10.00            300.06647
2016-08-21/01:12:20.00            300.05177
2016-08-21/01:12:30.00            300.03708
2016-08-21/01:12:40.00            300.02241
2016-08-21/01:12:50.00            300.00775
2016-08-21/01:13:00.00            299.99311
2016-08-21/01:13:10.00            299.97848
2016-08-21/01:13:20.00            299.96387
2016-08-21/01:13:30.00            299.94927
2016-08-21/01:13:40.00            299.93469
2016-08-21/01:13:50.00            299.92012
2016-08-21/01:14:00.00            299.90557
2016-08-21/01:14:10.00            299.89104
2016-08-21/01:14:20.00            299.87652
2016-08-21/01:14:30.00            299.86202
2016-08-21/01:14:40.00            299.84754
2016-08-21/01:14:50.00            299.83307
2016-08-21/01:15:00.00            299.81862
2016-08-21/01:15:10.00            299.80419
2016-08-21/01:15:20.00            299.78978
2016-08-21/01:15:30.00            299.77538
2016-08-21/01:15:40.00            299.76101
2016-08-21/01:15:50.00            299.74665
2016-08-21/01:16:00.00            299.73231
2016-08-21/01:16:10.00            299.71800
2016-08-21/01:16:20.00            299.70370
2016-08-21/01:16:30.00            299.68942
2016-08-21/01:16:40.00            299.67516
2016-08-21/01:16:50.00            299.66093
2016-08-21/01:17:00.00            299.64671
2016-08-21/01:17:10.00            299.63252
2016-08-21/01:17:20.00            299.61834
2016-08-21/01:17:30.00            299.60419
2016-08-21/01:17:40.00            299.59006
2016-08-21/01:17:50.00            299.57596
2016-08-21/01:18:00.00            299.56188
2016-08-21/01:18:10.00            299.54781
2016-08-21/01:18:20.00            299.53378
2016-08-21/01:18:30.00            299.51976
2016-08-21/01:18:40.00            299.50577
2016-08-21/01:18:50.00            299.49181
2016-08-21/01:19:00.00            299.47787
2016-08-21/01:19:10.00            299.46395
2016-08-21/01:19:20.00            299.45006
2016-08-21/01:19:30.00            299.43619
2016-08-21/01:19:40.00            299.42235
2016-08-21/01:19:50.00            299.40854
2016-08-21/01:20:00.00            299.39475
2016-08-21/01:20:10.00            299.38099
2016-08-21/01:20:20.00            299.36726
2016-08-21/01:20:30.00            299.35355
2016-08-21/01:20:40.00            299.33987
2016-08-21/01:20:50.00            299.32622
2016-08-21/01:21:00.00            299.31259
2016-08-21/01:21:10.00            299.29900
2016-08-21/01:21:20.00            299.28543
2016-08-21/01:21:30.00            299.27190
2016-08-21/01:21:40.00            299.25839
2016-08-21/01:21:50.00            299.24491
2016-08-21/01:22:00.00            299.23146
2016-08-21/01:22:10.00            299.21805
2016-08-21/01:22:20.00            299.20466
2016-08-21/01:22:30.00            299.19131
2016-08-21/01:22:40.00            299.17798
2016-08-21/01:22:50.00            299.16469
2016-08-21/01:23:00.00            299.15143
2016-08-21/01:23:10.00            299.13821
2016-08-21/01:23:20.00            299.12501
2016-08-21/01:23:30.00            299.11185
2016-08-21/01:23:40.00            299.09873
2016-08-21/01:23:50.00            299.08563
2016-08-21/01:24:00.00            299.07257
2016-08-21/01:24:10.00            299.05955
2016-08-21/01:24:20.00            299.04656
2016-08-21/01:24:30.00            299.03361
2016-08-21/01:24:40.00            299.02069
2016-08-21/01:24:50.00            299.00781
2016-08-21/01:25:00.00            298.99496
2016-08-21/01:25:10.00            298.98215
2016-08-21/01:25:20.00            298.96938
2016-08-21/01:25:30.00            298.95665
2016-08-21/01:25:40.00            298.94395
2016-08-21/01:25:50.00            298.93129
2016-08-21/01:26:00.00            298.91867
2016-08-21/01:26:10.00            298.90609
2016-08-21/01:26:20.00            298.89355
2016-08-21/01:26:30.00            298.88105
2016-08-21/01:26:40.00            298.86859
2016-08-21/01:26:50.00            298.85617
2016-08-21/01:27:00.00            298.84379
2016-08-21/01:27:10.00            298.83145
2016-08-21/01:27:20.00            298.81916
2016-08-21/01:27:30.00            298.80690
2016-08-21/01:27:40.00            298.79469
2016-08-21/01:27:50.00            298.78253
2016-08-21/01:28:00.00            298.77040
2016-08-21/01:28:10.00            298.75832
2016-08-21/01:28:20.00            298.74628
2016-08-21/01:28:30.00            298.73429
2016-08-21/01:28:40.00            298.72234
2016-08-21/01:28:50.00            298.71044
2016-08-21/01:29:00.00            298.69859
2016-08-21/01:29:10.00            298.68678
2016-08-21/01:29:20.00            298.67502
2016-08-21/01:29:30.00            298.66331
2016-08-21/01:29:40.00            298.65164
2016-08-21/01:29:50.00            298.64002
2016-08-21/01:30:00.00            298.62845
2016-08-21/01:30:10.00            298.61693
2016-08-21/01:30:20.00            298.60545
2016-08-21/01:30:30.00            298.59403
2016-08-21/01:30:40.00            298.58266
2016-08-21/01:30:50.00            298.57134
2016-08-21/01:31:00.00            298.56007
2016-08-21/01:31:10.00            298.54885
2016-08-21/01:31:20.00            298.53769
2016-08-21/01:31:30.00            298.52658
2016-08-21/01:31:40.00            298.51552
2016-08-21/01:31:50.00            298.50451
2016-08-21/01:32:00.00            298.49356
2016-08-21/01:32:10.00            298.48266
2016-08-21/01:32:20.00            298.47182
2016-08-21/01:32:30.00            298.46104
2016-08-21/01:32:40.00            298.45031
2016-08-21/01:32:50.00            298.43963
2016-08-21/01:33:00.00            298.42902
2016-08-21/01:33:10.00            298.41846
2016-08-21/01:33:20.00            298.40796
2016-08-21/01:33:30.00            298.39752
2016-08-21/01:33:40.00            298.38714
2016-08-21/01:33:50.00            298.37682
2016-08-21/01:34:00.00            298.36655
2016-08-21/01:34:10.00            298.35635
2016-08-21/01:34:20.00            298.34621
2016-08-21/01:34:30.00            298.33614
2016-08-21/01:34:40.00            298.32612
2016-08-21/01:34:50.00            298.31617
2016-08-21/01:35:00.00            298.30629
2016-08-21/01:35:10.00            298.29646
2016-08-21/01:35:20.00            298.28670
2016-08-21/01:35:30.00            298.27701
2016-08-21/01:35:40.00            298.26738
2016-08-21/01:35:50.00            298.25782
2016-08-21/01:36:00.00            298.24833
2016-08-21/01:36:10.00            298.23890
2016-08-21/01:36:20.00            298.22954
2016-08-21/01:36:30.00            298.22026
2016-08-21/01:36:40.00            298.21104
2016-08-21/01:36:50.00            298.20189
2016-08-21/01:37:00.00            298.19281
2016-08-21/01:37:10.00            298.18380
2016-08-21/01:37:20.00            298.17487
2016-08-21/01:37:30.00            298.16601
2016-08-21/01:37:40.00            298.15722
2016-08-21/01:37:50.00            298.14850
2016-08-21/01:38:00.00            298.13987
2016-08-21/01:38:10.00            298.13130
2016-08-21/01:38:20.00            298.12281
2016-08-21/01:38:30.00            298.11440
2016-08-21/01:38:40.00            298.10607
2016-08-21/01:38:50.00            298.09781
2016-08-21/01:39:00.00            298.08963
2016-08-21/01:39:10.00            298.08153
2016-08-21/01:39:20.00            298.07352
2016-08-21/01:39:30.00            298.06558
2016-08-21/01:39:40.00            298.05772
2016-08-21/01:39:50.00            298.04995
2016-08-21/01:40:00.00            298.04226
2016-08-21/01:40:10.00            298.03465
2016-08-21/01:40:20.00            298.02713
2016-08-21/01:40:30.00            298.01969
2016-08-21/01:40:40.00            298.01234
2016-08-21/01:40:50.00            298.00508
2016-08-21/01:41:00.00            297.99791
2016-08-21/01:41:10.00            297.99082
2016-08-21/01:41:20.00            297.98382
2016-08-21/01:41:30.00            297.97691
2016-08-21/01:41:40.00            297.97009
2016-08-21/01:41:50.00            297.96336
2016-08-21/01:42:00.00            297.95673
2016-08-21/01:42:10.00            297.95019
2016-08-21/01:42:20.00            297.94374
2016-08-21/01:42:30.00            297.93739
2016-08-21/01:42:40.00            297.93113
2016-08-21/01:42:50.00            297.92497
2016-08-21/01:43:00.00            297.91891
2016-08-21/01:43:10.00            297.91295
2016-08-21/01:43:20.00            297.90708
2016-08-21/01:43:30.00            297.90132
2016-08-21/01:43:40.00            297.89566
2016-08-21/01:43:50.00            297.89010
2016-08-21/01:44:00.00            297.88464
2016-08-21/01:44:10.00            297.87928
2016-08-21/01:44:20.00            297.87403
2016-08-21/01:44:30.00            297.86889
2016-08-21/01:44:40.00            297.86385
2016-08-21/01:44:50.00            297.85892
2016-08-21/01:45:00.00            297.85410
2016-08-21/01:45:10.00            297.84939
2016-08-21/01:45:20.00            297.84479
2016-08-21/01:45:30.00            297.84030
2016-08-21/01:45:40.00            297.83593
2016-08-21/01:45:50.00            297.83166
2016-08-21/01:46:00.00            297.82752
2016-08-21/01:46:10.00            297.82348
2016-08-21/01:46:20.00            297.81957
2016-08-21/01:46:30.00            297.81577
2016-08-21/01:46:40.00            297.81210
2016-08-21/01:46:50.00            297.80854
2016-08-21/01:47:00.00            297.80510
2016-08-21/01:47:10.00            297.80179
2016-08-21/01:47:20.00            297.79860
2016-08-21/01:47:30.00            297.79553
2016-08-21/01:47:40.00            297.79260
2016-08-21/01:47:50.00            297.78978
2016-08-21/01:48:00.00            297.78710
2016-08-21/01:48:10.00            297.78455
2016-08-21/01:48:20.00            297.78212
2016-08-21/01:48:30.00            297.77983
2016-08-21/01:48:40.00            297.77767
2016-08-21/01:48:50.00            297.77565
2016-08-21/01:49:00.00            297.77376
2016-08-21/01:49:10.00            297.77202
2016-08-21/01:49:20.00            297.77040
2016-08-21/01:49:30.00            297.76893
2016-08-21/01:49:40.00            297.76760
2016-08-21/01:49:50.00            297.76641
2016-08-21/01:50:00.00            297.76537
2016-08-21/01:50:10.00            297.76447
2016-08-21/01:50:20.00            297.76371
2016-08-21/01:50:30.00            297.76311
2016-08-21/01:50:40.00            297.76265
2016-08-21/01:50:50.00            297.76235
2016-08-21/01:51:00.00            297.76220
2016-08-21/01:51:10.00            297.76220
2016-08-21/01:51:20.00            297.76236
2016-08-21/01:51:30.00            297.76267
2016-08-21/01:51:40.00            297.76315
2016-08-21/01:51:50.00            297.76378
2016-08-21/01:52:00.00            297.76458
2016-08-21/01:52:10.00            297.76553
2016-08-21/01:52:20.00            297.76666
2016-08-21/01:52:30.00            297.76795
2016-08-21/01:52:40.00            297.76941
2016-08-21/01:52:50.00            297.77103
2016-08-21/01:53:00.00            297.77283
2016-08-21/01:53:10.00            297.77481
2016-08-21/01:53:20.00            297.77696
2016-08-21/01:53:30.00            297.77928
2016-08-21/01:53:40.00            297.78178
2016-08-21/01:53:50.00            297.78447
2016-08-21/01:54:00.00            297.78733
2016-08-21/01:54:10.00            297.79038
2016-08-21/01:54:20.00            297.79362
2016-08-21/01:54:30.00            297.79705
2016-08-21/01:54:40.00            297.80066
2016-08-21/01:54:50.00            297.80447
2016-08-21/01:55:00.00            297.80847
2016-08-21/01:55:10.00            297.81267
2016-08-21/01:55:20.00            297.81706
2016-08-21/01:55:30.00            297.82165
2016-08-21/01:55:40.00            297.82645
2016-08-21/01:55:50.00            297.83145
2016-08-21/01:56:00.00            297.83666
2016-08-21/01:56:10.00            297.84207
2016-08-21/01:56:20.00            297.84770
2016-08-21/01:56:30.00            297.85354
2016-08-21/01:56:40.00            297.85960
2016-08-21/01:56:50.00            297.86587
2016-08-21/01:57:00.00            297.87236
2016-08-21/01:57:10.00            297.87908
2016-08-21/01:57:20.00            297.88602
2016-08-21/01:57:30.00            297.89319
2016-08-21/01:57:40.00            297.90058
2016-08-21/01:57:50.00            297.90821
2016-08-21/01:58:00.00            297.91608
2016-08-21/01:58:10.00            297.92418
2016-08-21/01:58:20.00            297.93252
2016-08-21/01:58:30.00            297.94111
2016-08-21/01:58:40.00            297.94993
2016-08-21/01:58:50.00            297.95901
2016-08-21/01:59:00.00            297.96834
2016-08-21/01:59:10.00            297.97792
2016-08-21/01:59:20.00            297.98776
2016-08-21/01:59:30.00            297.99786
2016-08-21/01:59:40.00            298.00822
2016-08-21/01:59:50.00            298.01884
2016-08-21/02:00:00.00            298.02974
2016-08-21/02:00:10.00            298.04090
2016-08-21/02:00:20.00            298.05234
2016-08-21/02:00:30.00            298.06406
2016-08-21/02:00:40.00            298.07606
2016-08-21/02:00:50.00            298.08834
2016-08-21/02:01:00.00            298.10091
2016-08-21/02:01:10.00            298.11377
2016-08-21/02:01:20.00            298.12692
2016-08-21/02:01:30.00            298.14038
2016-08-21/02:01:40.00            298.15413
2016-08-21/02:01:50.00            298.16819
2016-08-21/02:02:00.00            298.18255
2016-08-21/02:02:10.00            298.19723
2016-08-21/02:02:20.00            298.21223
2016-08-21/02:02:30.00            298.22754
2016-08-21/02:02:40.00            298.24318
2016-08-21/02:02:50.00            298.25914
2016-08-21/02:03:00.00            298.27544
2016-08-21/02:03:10.00            298.29207
2016-08-21/02:03:20.00            298.30904
2016-08-21/02:03:30.00            298.32635
2016-08-21/02:03:40.00            298.34401
2016-08-21/02:03:50.00            298.36203
2016-08-21/02:04:00.00            298.38040
2016-08-21/02:04:10.00            298.39913
2016-08-21/02:04:20.00            298.41823
2016-08-21/02:04:30.00            298.43770
2016-08-21/02:04:40.00            298.45754
2016-08-21/02:04:50.00            298.47776
2016-08-21/02:05:00.00            298.49837
2016-08-21/02:05:10.00            298.51936
2016-08-21/02:05:20.00            298.54075
2016-08-21/02:05:30.00            298.56254
2016-08-21/02:05:40.00            298.58474
2016-08-21/02:05:50.00            298.60734
2016-08-21/02:06:00.00            298.63036
2016-08-21/02:06:10.00            298.65380
2016-08-21/02:06:20.00            298.67767
2016-08-21/02:06:30.00            298.70197
2016-08-21/02:06:40.00            298.72670
2016-08-21/02:06:50.00            298.75188
2016-08-21/02:07:00.00            298.77751
2016-08-21/02:07:10.00            298.80359
2016-08-21/02:07:20.00            298.83014
2016-08-21/02:07:30.00            298.85715
2016-08-21/02:07:40.00            298.88464
2016-08-21/02:07:50.00            298.91261
2016-08-21/02:08:00.00            298.94107
2016-08-21/02:08:10.00            298.97002
2016-08-21/02:08:20.00            298.99947
2016-08-21/02:08:30.00            299.02943
2016-08-21/02:08:40.00            299.05991
2016-08-21/02:08:50.00            299.09090
2016-08-21/02:09:00.00            299.12243
2016-08-21/02:09:10.00            299.15450
2016-08-21/02:09:20.00            299.18710
2016-08-21/02:09:30.00            299.22027
2016-08-21/02:09:40.00            299.25399
2016-08-21/02:09:50.00            299.28828
2016-08-21/02:10:00.00            299.32315
2016-08-21/02:10:10.00            299.35860
2016-08-21/02:10:20.00            299.39465
2016-08-21/02:10:30.00            299.43130
2016-08-21/02:10:40.00            299.46857
2016-08-21/02:10:50.00            299.50645
2016-08-21/02:11:00.00            299.54497
2016-08-21/02:11:10.00            299.58412
2016-08-21/02:11:20.00            299.62393
2016-08-21/02:11:30.00            299.66439
2016-08-21/02:11:40.00            299.70552
2016-08-21/02:11:50.00            299.74733
2016-08-21/02:12:00.00            299.78984
2016-08-21/02:12:10.00            299.83304
2016-08-21/02:12:20.00            299.87696
2016-08-21/02:12:30.00            299.92160
2016-08-21/02:12:40.00            299.96697
2016-08-21/02:12:50.00            300.01309
2016-08-21/02:13:00.00            300.05997
2016-08-21/02:13:10.00            300.10761
2016-08-21/02:13:20.00            300.15604
2016-08-21/02:13:30.00            300.20527
2016-08-21/02:13:40.00            300.25530
2016-08-21/02:13:50.00            300.30615
2016-08-21/02:14:00.00            300.35784
2016-08-21/02:14:10.00            300.41037
2016-08-21/02:14:20.00            300.46378
2016-08-21/02:14:30.00            300.51805
2016-08-21/02:14:40.00            300.57321
2016-08-21/02:14:50.00            300.62929
2016-08-21/02:15:00.00            300.68629
2016-08-21/02:15:10.00            300.74421
2016-08-21/02:15:20.00            300.80311
2016-08-21/02:15:30.00            300.86296
2016-08-21/02:15:40.00            300.92381
2016-08-21/02:15:50.00            300.98565
2016-08-21/02:16:00.00            301.04853
2016-08-21/02:16:10.00            301.11243
2016-08-21/02:16:20.00            301.17740
2016-08-21/02:16:30.00            301.24345
2016-08-21/02:16:40.00            301.31059
2016-08-21/02:16:50.00            301.37885
2016-08-21/02:17:00.00            301.44824
2016-08-21/02:17:10.00            301.51880
2016-08-21/02:17:20.00            301.59053
2016-08-21/02:17:30.00            301.66346
2016-08-21/02:17:40.00            301.73761
2016-08-21/02:17:50.00            301.81301
2016-08-21/02:18:00.00            301.88968
2016-08-21/02:18:10.00            301.96765
2016-08-21/02:18:20.00            302.04693
2016-08-21/02:18:30.00            302.12755
2016-08-21/02:18:40.00            302.20954
2016-08-21/02:18:50.00            302.29293
2016-08-21/02:19:00.00            302.37773
2016-08-21/02:19:10.00            302.46399
2016-08-21/02:19:20.00            302.55173
2016-08-21/02:19:30.00            302.64098
2016-08-21/02:19:40.00            302.73176
2016-08-21/02:19:50.00            302.82412
2016-08-21/02:20:00.00            302.91807
2016-08-21/02:20:10.00            303.01366
2016-08-21/02:20:20.00            303.11092
2016-08-21/02:20:30.00            303.20988
2016-08-21/02:20:40.00            303.31058
2016-08-21/02:20:50.00            303.41305
2016-08-21/02:21:00.00            303.51733
2016-08-21/02:21:10.00            303.62346
2016-08-21/02:21:20.00            303.73148
2016-08-21/02:21:30.00            303.84143
2016-08-21/02:21:40.00            303.95334
2016-08-21/02:21:50.00            304.06728
2016-08-21/02:22:00.00            304.18327
2016-08-21/02:22:10.00            304.30136
2016-08-21/02:22:20.00            304.42160
2016-08-21/02:22:30.00            304.54404
2016-08-21/02:22:40.00            304.66873
2016-08-21/02:22:50.00            304.79571
2016-08-21/02:23:00.00            304.92505
2016-08-21/02:23:10.00            305.05679
2016-08-21/02:23:20.00            305.19098
2016-08-21/02:23:30.00            305.32770
2016-08-21/02:23:40.00            305.46699
2016-08-21/02:23:50.00            305.60892
2016-08-21/02:24:00.00            305.75354
2016-08-21/02:24:10.00            305.90093
2016-08-21/02:24:20.00            306.05114
2016-08-21/02:24:30.00            306.20426
2016-08-21/02:24:40.00            306.36035
2016-08-21/02:24:50.00            306.51948
2016-08-21/02:25:00.00            306.68172
2016-08-21/02:25:10.00            306.84716
2016-08-21/02:25:20.00            307.01587
2016-08-21/02:25:30.00            307.18794
2016-08-21/02:25:40.00            307.36346
2016-08-21/02:25:50.00            307.54250
2016-08-21/02:26:00.00            307.72517
2016-08-21/02:26:10.00            307.91155
2016-08-21/02:26:20.00            308.10174
2016-08-21/02:26:30.00            308.29585
2016-08-21/02:26:40.00            308.49398
2016-08-21/02:26:50.00            308.69623
2016-08-21/02:27:00.00            308.90272
2016-08-21/02:27:10.00            309.11355
2016-08-21/02:27:20.00            309.32886
2016-08-21/02:27:30.00            309.54876
2016-08-21/02:27:40.00            309.77337
2016-08-21/02:27:50.00            310.00284
2016-08-21/02:28:00.00            310.23729
2016-08-21/02:28:10.00            310.47687
2016-08-21/02:28:20.00            310.72172
2016-08-21/02:28:30.00            310.97199
2016-08-21/02:28:40.00            311.22784
2016-08-21/02:28:50.00            311.48943
2016-08-21/02:29:00.00            311.75693
2016-08-21/02:29:10.00            312.03051
2016-08-21/02:29:20.00            312.31035
2016-08-21/02:29:30.00            312.59663
2016-08-21/02:29:40.00            312.88956
2016-08-21/02:29:50.00            313.18933
2016-08-21/02:30:00.00            313.49614
2016-08-21/02:30:10.00            313.81022
2016-08-21/02:30:20.00            314.13177
2016-08-21/02:30:30.00            314.46105
2016-08-21/02:30:40.00            314.79827
2016-08-21/02:30:50.00            315.14370
2016-08-21/02:31:00.00            315.49759
2016-08-21/02:31:10.00            315.86020
2016-08-21/02:31:20.00            316.23180
2016-08-21/02:31:30.00            316.61270
2016-08-21/02:31:40.00            317.00317
2016-08-21/02:31:50.00            317.40354
2016-08-21/02:32:00.00            317.81411
2016-08-21/02:32:10.00            318.23521
2016-08-21/02:32:20.00            318.66718
2016-08-21/02:32:30.00            319.11039
2016-08-21/02:32:40.00            319.56518
2016-08-21/02:32:50.00            320.03194
2016-08-21/02:33:00.00            320.51107
2016-08-21/02:33:10.00            321.00295
2016-08-21/02:33:20.00            321.50801
2016-08-21/02:33:30.00            322.02667
2016-08-21/02:33:40.00            322.55939
2016-08-21/02:33:50.00            323.10660
2016-08-21/02:34:00.00            323.66880
2016-08-21/02:34:10.00            324.24644
2016-08-21/02:34:20.00            324.84005
2016-08-21/02:34:30.00            325.45011
2016-08-21/02:34:40.00            326.07715
2016-08-21/02:34:50.00            326.72170
2016-08-21/02:35:00.00            327.38432
2016-08-21/02:35:10.00            328.06555
2016-08-21/02:35:20.00            328.76595
2016-08-21/02:35:30.00            329.48610
2016-08-21/02:35:40.00            330.22658
2016-08-21/02:35:50.00            330.98796
2016-08-21/02:36:00.00            331.77084
2016-08-21/02:36:10.00            332.57579
2016-08-21/02:36:20.00            333.40340
2016-08-21/02:36:30.00            334.25425
2016-08-21/02:36:40.00            335.12889
2016-08-21/02:36:50.00            336.02789
2016-08-21/02:37:00.00            336.95177
2016-08-21/02:37:10.00            337.90105
2016-08-21/02:37:20.00            338.87621
2016-08-21/02:37:30.00            339.87769
2016-08-21/02:37:40.00            340.90591
2016-08-21/02:37:50.00            341.96121
2016-08-21/02:38:00.00            343.04391
2016-08-21/02:38:10.00            344.15424
2016-08-21/02:38:20.00            345.29237
2016-08-21/02:38:30.00            346.45837
2016-08-21/02:38:40.00            347.65226
2016-08-21/02:38:50.00            348.87393
2016-08-21/02:39:00.00            350.12316
2016-08-21/02:39:10.00            351.39965
2016-08-21/02:39:20.00            352.70293
2016-08-21/02:39:30.00            354.03244
2016-08-21/02:39:40.00            355.38746
2016-08-21/02:39:50.00            356.76714
2016-08-21/02:40:00.00            358.17047
2016-08-21/02:40:10.00            359.59631
2016-08-21/02:40:20.00            1.0433508
2016-08-21/02:40:30.00            2.5101527
2016-08-21/02:40:40.00            3.9951264
2016-08-21/02:40:50.00            5.4965471
2016-08-21/02:41:00.00            7.0125613
2016-08-21/02:41:10.00            8.5411975
2016-08-21/02:41:20.00            10.080383
2016-08-21/02:41:30.00            11.627954
2016-08-21/02:41:40.00            13.181675
2016-08-21/02:41:50.00            14.739259
2016-08-21/02:42:00.00            16.298386
2016-08-21/02:42:10.00            17.856723
2016-08-21/02:42:20.00            19.411943
2016-08-21/02:42:30.00            20.961756
2016-08-21/02:42:40.00            22.503910
2016-08-21/02:42:50.00            24.036229
2016-08-21/02:43:00.00            25.556622
2016-08-21/02:43:10.00            27.063092
2016-08-21/02:43:20.00            28.553769
2016-08-21/02:43:30.00            30.026897
2016-08-21/02:43:40.00            31.480859
2016-08-21/02:43:50.00            32.914186
2016-08-21/02:44:00.00            34.325552
2016-08-21/02:44:10.00            35.713775
2016-08-21/02:44:20.00            37.077821
2016-08-21/02:44:30.00            38.416816
2016-08-21/02:44:40.00            39.730013
2016-08-21/02:44:50.00            41.016811
2016-08-21/02:45:00.00            42.276740
2016-08-21/02:45:10.00            43.509452
2016-08-21/02:45:20.00            44.714721
2016-08-21/02:45:30.00            45.892424
2016-08-21/02:45:40.00            47.042540
2016-08-21/02:45:50.00            48.165140
2016-08-21/02:46:00.00            49.260378
2016-08-21/02:46:10.00            50.328477
2016-08-21/02:46:20.00            51.369726
2016-08-21/02:46:30.00            52.384480
2016-08-21/02:46:40.00            53.373129
2016-08-21/02:46:50.00            54.336121
2016-08-21/02:47:00.00            55.273928
2016-08-21/02:47:10.00            56.187057
2016-08-21/02:47:20.00            57.076041
2016-08-21/02:47:30.00            57.941430
2016-08-21/02:47:40.00            58.783786
2016-08-21/02:47:50.00            59.603685
2016-08-21/02:48:00.00            60.401711
2016-08-21/02:48:10.00            61.178447
2016-08-21/02:48:20.00            61.934480
2016-08-21/02:48:30.00            62.670397
2016-08-21/02:48:40.00            63.386773
2016-08-21/02:48:50.00            64.084184
2016-08-21/02:49:00.00            64.763196
2016-08-21/02:49:10.00            65.424368
2016-08-21/02:49:20.00            66.068247
2016-08-21/02:49:30.00            66.695369
2016-08-21/02:49:40.00            67.306258
2016-08-21/02:49:50.00            67.901431
2016-08-21/02:50:00.00            68.481383
2016-08-21/02:50:10.00            69.046602
2016-08-21/02:50:20.00            69.597564
2016-08-21/02:50:30.00            70.134728
2016-08-21/02:50:40.00            70.658539
2016-08-21/02:50:50.00            71.169431
2016-08-21/02:51:00.00            71.667829
2016-08-21/02:51:10.00            72.154135
2016-08-21/02:51:20.00            72.628743
2016-08-21/02:51:30.00            73.092037
2016-08-21/02:51:40.00            73.544386
2016-08-21/02:51:50.00            73.986144
2016-08-21/02:52:00.00            74.417659
2016-08-21/02:52:10.00            74.839262
2016-08-21/02:52:20.00            75.251278
2016-08-21/02:52:30.00            75.654013
2016-08-21/02:52:40.00            76.047770
2016-08-21/02:52:50.00            76.432841
2016-08-21/02:53:00.00            76.809501
2016-08-21/02:53:10.00            77.178023
2016-08-21/02:53:20.00            77.538671
2016-08-21/02:53:30.00            77.891691
2016-08-21/02:53:40.00            78.237330
2016-08-21/02:53:50.00            78.575821
2016-08-21/02:54:00.00            78.907390
2016-08-21/02:54:10.00            79.232258
2016-08-21/02:54:20.00            79.550635
2016-08-21/02:54:30.00            79.862724
2016-08-21/02:54:40.00            80.168723
2016-08-21/02:54:50.00            80.468822
2016-08-21/02:55:00.00            80.763205
2016-08-21/02:55:10.00            81.052049
2016-08-21/02:55:20.00            81.335527
2016-08-21/02:55:30.00            81.613802
2016-08-21/02:55:40.00            81.887036
2016-08-21/02:55:50.00            82.155383
2016-08-21/02:56:00.00            82.418994
2016-08-21/02:56:10.00            82.678013
2016-08-21/02:56:20.00            82.932580
2016-08-21/02:56:30.00            83.182830
2016-08-21/02:56:40.00            83.428895
2016-08-21/02:56:50.00            83.670902
2016-08-21/02:57:00.00            83.908973
2016-08-21/02:57:10.00            84.143227
2016-08-21/02:57:20.00            84.373781
2016-08-21/02:57:30.00            84.600744
2016-08-21/02:57:40.00            84.824225
2016-08-21/02:57:50.00            85.044329
2016-08-21/02:58:00.00            85.261158
2016-08-21/02:58:10.00            85.474810
2016-08-21/02:58:20.00            85.685380
2016-08-21/02:58:30.00            85.892962
2016-08-21/02:58:40.00            86.097644
2016-08-21/02:58:50.00            86.299514
2016-08-21/02:59:00.00            86.498657
2016-08-21/02:59:10.00            86.695155
2016-08-21/02:59:20.00            86.889088
2016-08-21/02:59:30.00            87.080533
2016-08-21/02:59:40.00            87.269566
2016-08-21/02:59:50.00            87.456259
2016-08-21/03:00:00.00            87.640686
2016-08-21/03:00:10.00            87.822913
2016-08-21/03:00:20.00            88.003010
2016-08-21/03:00:30.00            88.181042
2016-08-21/03:00:40.00            88.357072
2016-08-21/03:00:50.00            88.531163
2016-08-21/03:01:00.00            88.703376
2016-08-21/03:01:10.00            88.873770
2016-08-21/03:01:20.00            89.042402
2016-08-21/03:01:30.00            89.209328
2016-08-21/03:01:40.00            89.374604
2016-08-21/03:01:50.00            89.538282
2016-08-21/03:02:00.00            89.700415
2016-08-21/03:02:10.00            89.861054
2016-08-21/03:02:20.00            90.020248
2016-08-21/03:02:30.00            90.178046
2016-08-21/03:02:40.00            90.334495
2016-08-21/03:02:50.00            90.489642
2016-08-21/03:03:00.00            90.643532
2016-08-21/03:03:10.00            90.796209
2016-08-21/03:03:20.00            90.947718
2016-08-21/03:03:30.00            91.098099
2016-08-21/03:03:40.00            91.247396
2016-08-21/03:03:50.00            91.395648
2016-08-21/03:04:00.00            91.542896
2016-08-21/03:04:10.00            91.689179
2016-08-21/03:04:20.00            91.834535
2016-08-21/03:04:30.00            91.979002
2016-08-21/03:04:40.00            92.122616
2016-08-21/03:04:50.00            92.265415
2016-08-21/03:05:00.00            92.407433
2016-08-21/03:05:10.00            92.548706
2016-08-21/03:05:20.00            92.689268
2016-08-21/03:05:30.00            92.829153
2016-08-21/03:05:40.00            92.968394
2016-08-21/03:05:50.00            93.107024
2016-08-21/03:06:00.00            93.245075
2016-08-21/03:06:10.00            93.382578
2016-08-21/03:06:20.00            93.519567
2016-08-21/03:06:30.00            93.656069
2016-08-21/03:06:40.00            93.792117
2016-08-21/03:06:50.00            93.927740
2016-08-21/03:07:00.00            94.062967
2016-08-21/03:07:10.00            94.197829
2016-08-21/03:07:20.00            94.332353
2016-08-21/03:07:30.00            94.466568
2016-08-21/03:07:40.00            94.600502
2016-08-21/03:07:50.00            94.734183
2016-08-21/03:08:00.00            94.867638
2016-08-21/03:08:10.00            95.000895
2016-08-21/03:08:20.00            95.133981
2016-08-21/03:08:30.00            95.266922
2016-08-21/03:08:40.00            95.399744
2016-08-21/03:08:50.00            95.532473
2016-08-21/03:09:00.00            95.665137
2016-08-21/03:09:10.00            95.797761
2016-08-21/03:09:20.00            95.930370
2016-08-21/03:09:30.00            96.062989
2016-08-21/03:09:40.00            96.195644
2016-08-21/03:09:50.00            96.328361
2016-08-21/03:10:00.00            96.461164
2016-08-21/03:10:10.00            96.594078
2016-08-21/03:10:20.00            96.727128
2016-08-21/03:10:30.00            96.860339
2016-08-21/03:10:40.00            96.993734
2016-08-21/03:10:50.00            97.127340
2016-08-21/03:11:00.00            97.261180
2016-08-21/03:11:10.00            97.395278
2016-08-21/03:11:20.00            97.529660
2016-08-21/03:11:30.00            97.664348
2016-08-21/03:11:40.00            97.799368
2016-08-21/03:11:50.00            97.934744
2016-08-21/03:12:00.00            98.070500
2016-08-21/03:12:10.00            98.206661
2016-08-21/03:12:20.00            98.343250
2016-08-21/03:12:30.00            98.480292
2016-08-21/03:12:40.00            98.617811
2016-08-21/03:12:50.00            98.755833
2016-08-21/03:13:00.00            98.894380
2016-08-21/03:13:10.00            99.033478
2016-08-21/03:13:20.00            99.173151
2016-08-21/03:13:30.00            99.313423
2016-08-21/03:13:40.00            99.454321
2016-08-21/03:13:50.00            99.595868
2016-08-21/03:14:00.00            99.738090
2016-08-21/03:14:10.00            99.881010
2016-08-21/03:14:20.00            100.02466
2016-08-21/03:14:30.00            100.16905
2016-08-21/03:14:40.00            100.31422
2016-08-21/03:14:50.00            100.46020
2016-08-21/03:15:00.00            100.60700
2016-08-21/03:15:10.00            100.75465
2016-08-21/03:15:20.00            100.90318
2016-08-21/03:15:30.00            101.05262
2016-08-21/03:15:40.00            101.20299
2016-08-21/03:15:50.00            101.35432
2016-08-21/03:16:00.00            101.50664
2016-08-21/03:16:10.00            101.65997
2016-08-21/03:16:20.00            101.81435
2016-08-21/03:16:30.00            101.96979
2016-08-21/03:16:40.00            102.12633
2016-08-21/03:16:50.00            102.28399
2016-08-21/03:17:00.00            102.44281
2016-08-21/03:17:10.00            102.60282
2016-08-21/03:17:20.00            102.76403
2016-08-21/03:17:30.00            102.92649
2016-08-21/03:17:40.00            103.09023
2016-08-21/03:17:50.00            103.25526
2016-08-21/03:18:00.00            103.42163
2016-08-21/03:18:10.00            103.58936
2016-08-21/03:18:20.00            103.75849
2016-08-21/03:18:30.00            103.92905
2016-08-21/03:18:40.00            104.10106
2016-08-21/03:18:50.00            104.27457
2016-08-21/03:19:00.00            104.44961
2016-08-21/03:19:10.00            104.62620
2016-08-21/03:19:20.00            104.80439
2016-08-21/03:19:30.00            104.98420
2016-08-21/03:19:40.00            105.16568
2016-08-21/03:19:50.00            105.34885
2016-08-21/03:20:00.00            105.53376
2016-08-21/03:20:10.00            105.72044
2016-08-21/03:20:20.00            105.90892
2016-08-21/03:20:30.00            106.09925
2016-08-21/03:20:40.00            106.29146
2016-08-21/03:20:50.00            106.48558
2016-08-21/03:21:00.00            106.68167
2016-08-21/03:21:10.00            106.87976
2016-08-21/03:21:20.00            107.07989
2016-08-21/03:21:30.00            107.28209
2016-08-21/03:21:40.00            107.48642
2016-08-21/03:21:50.00            107.69291
2016-08-21/03:22:00.00            107.90160
2016-08-21/03:22:10.00            108.11255
2016-08-21/03:22:20.00            108.32579
2016-08-21/03:22:30.00            108.54136
2016-08-21/03:22:40.00            108.75932
2016-08-21/03:22:50.00            108.97970
2016-08-21/03:23:00.00            109.20257
2016-08-21/03:23:10.00            109.42795
2016-08-21/03:23:20.00            109.65590
2016-08-21/03:23:30.00            109.88648
2016-08-21/03:23:40.00            110.11972
2016-08-21/03:23:50.00            110.35569
2016-08-21/03:24:00.00            110.59442
2016-08-21/03:24:10.00            110.83597
2016-08-21/03:24:20.00            111.08041
2016-08-21/03:24:30.00            111.32777
2016-08-21/03:24:40.00            111.57811
2016-08-21/03:24:50.00            111.83149
2016-08-21/03:25:00.00            112.08796
2016-08-21/03:25:10.00            112.34758
2016-08-21/03:25:20.00            112.61041
2016-08-21/03:25:30.00            112.87651
2016-08-21/03:25:40.00            113.14593
2016-08-21/03:25:50.00            113.41874
2016-08-21/03:26:00.00            113.69499
2016-08-21/03:26:10.00            113.97475
2016-08-21/03:26:20.00            114.25808
2016-08-21/03:26:30.00            114.54504
2016-08-21/03:26:40.00            114.83570
2016-08-21/03:26:50.00            115.13012
2016-08-21/03:27:00.00            115.42837
2016-08-21/03:27:10.00            115.73051
2016-08-21/03:27:20.00            116.03662
2016-08-21/03:27:30.00            116.34675
2016-08-21/03:27:40.00            116.66098
2016-08-21/03:27:50.00            116.97937
2016-08-21/03:28:00.00            117.30201
2016-08-21/03:28:10.00            117.62895
2016-08-21/03:28:20.00            117.96028
2016-08-21/03:28:30.00            118.29605
2016-08-21/03:28:40.00            118.63635
2016-08-21/03:28:50.00            118.98125
2016-08-21/03:29:00.00            119.33082
2016-08-21/03:29:10.00            119.68513
2016-08-21/03:29:20.00            120.04427
2016-08-21/03:29:30.00            120.40831
2016-08-21/03:29:40.00            120.77731
2016-08-21/03:29:50.00            121.15137
2016-08-21/03:30:00.00            121.53054
2016-08-21/03:30:10.00            121.91492
2016-08-21/03:30:20.00            122.30457
2016-08-21/03:30:30.00            122.69957
2016-08-21/03:30:40.00            123.10001
2016-08-21/03:30:50.00            123.50594
2016-08-21/03:31:00.00            123.91745
2016-08-21/03:31:10.00            124.33462
2016-08-21/03:31:20.00            124.75752
2016-08-21/03:31:30.00            125.18621
2016-08-21/03:31:40.00            125.62079
2016-08-21/03:31:50.00            126.06131
2016-08-21/03:32:00.00            126.50785
2016-08-21/03:32:10.00            126.96048
2016-08-21/03:32:20.00            127.41926
2016-08-21/03:32:30.00            127.88426
2016-08-21/03:32:40.00            128.35556
2016-08-21/03:32:50.00            128.83321
2016-08-21/03:33:00.00            129.31727
2016-08-21/03:33:10.00            129.80780
2016-08-21/03:33:20.00            130.30486
2016-08-21/03:33:30.00            130.80851
2016-08-21/03:33:40.00            131.31878
2016-08-21/03:33:50.00            131.83574
2016-08-21/03:34:00.00            132.35943
2016-08-21/03:34:10.00            132.88987
2016-08-21/03:34:20.00            133.42712
2016-08-21/03:34:30.00            133.97121
2016-08-21/03:34:40.00            134.52215
2016-08-21/03:34:50.00            135.07999
2016-08-21/03:35:00.00            135.64472
2016-08-21/03:35:10.00            136.21638
2016-08-21/03:35:20.00            136.79496
2016-08-21/03:35:30.00            137.38046
2016-08-21/03:35:40.00            137.97289
2016-08-21/03:35:50.00            138.57223
2016-08-21/03:36:00.00            139.17846
2016-08-21/03:36:10.00            139.79156
2016-08-21/03:36:20.00            140.41150
2016-08-21/03:36:30.00            141.03824
2016-08-21/03:36:40.00            141.67173
2016-08-21/03:36:50.00            142.31191
2016-08-21/03:37:00.00            142.95873
2016-08-21/03:37:10.00            143.61210
2016-08-21/03:37:20.00            144.27197
2016-08-21/03:37:30.00            144.93821
2016-08-21/03:37:40.00            145.61076
2016-08-21/03:37:50.00            146.28949
2016-08-21/03:38:00.00            146.97428
2016-08-21/03:38:10.00            147.66502
2016-08-21/03:38:20.00            148.36157
2016-08-21/03:38:30.00            149.06377
2016-08-21/03:38:40.00            149.77148
2016-08-21/03:38:50.00            150.48453
2016-08-21/03:39:00.00            151.20275
2016-08-21/03:39:10.00            151.92595
2016-08-21/03:39:20.00            152.65394
2016-08-21/03:39:30.00            153.38652
2016-08-21/03:39:40.00            154.12348
2016-08-21/03:39:50.00            154.86459
2016-08-21/03:40:00.00            155.60964
2016-08-21/03:40:10.00            156.35837
2016-08-21/03:40:20.00            157.11056
2016-08-21/03:40:30.00            157.86595
2016-08-21/03:40:40.00            158.62428
2016-08-21/03:40:50.00            159.38528
2016-08-21/03:41:00.00            160.14869
2016-08-21/03:41:10.00            160.91423
2016-08-21/03:41:20.00            161.68161
2016-08-21/03:41:30.00            162.45057
2016-08-21/03:41:40.00            163.22079
2016-08-21/03:41:50.00            163.99200
2016-08-21/03:42:00.00            164.76390
2016-08-21/03:42:10.00            165.53619
2016-08-21/03:42:20.00            166.30858
2016-08-21/03:42:30.00            167.08076
2016-08-21/03:42:40.00            167.85245
2016-08-21/03:42:50.00            168.62334
2016-08-21/03:43:00.00            169.39314
2016-08-21/03:43:10.00            170.16156
2016-08-21/03:43:20.00            170.92831
2016-08-21/03:43:30.00            171.69311
2016-08-21/03:43:40.00            172.45566
2016-08-21/03:43:50.00            173.21570
2016-08-21/03:44:00.00            173.97295
2016-08-21/03:44:10.00            174.72714
2016-08-21/03:44:20.00            175.47803
2016-08-21/03:44:30.00            176.22535
2016-08-21/03:44:40.00            176.96886
2016-08-21/03:44:50.00            177.70832
2016-08-21/03:45:00.00            178.44350
2016-08-21/03:45:10.00            179.17419
2016-08-21/03:45:20.00            179.90016
2016-08-21/03:45:30.00            180.62124
2016-08-21/03:45:40.00            181.33719
2016-08-21/03:45:50.00            182.04784
2016-08-21/03:46:00.00            182.75302
2016-08-21/03:46:10.00            183.45256
2016-08-21/03:46:20.00            184.14630
2016-08-21/03:46:30.00            184.83411
2016-08-21/03:46:40.00            185.51583
2016-08-21/03:46:50.00            186.19134
2016-08-21/03:47:00.00            186.86053
2016-08-21/03:47:10.00            187.52327
2016-08-21/03:47:20.00            188.17948
2016-08-21/03:47:30.00            188.82906
2016-08-21/03:47:40.00            189.47193
2016-08-21/03:47:50.00            190.10801
2016-08-21/03:48:00.00            190.73724
2016-08-21/03:48:10.00            191.35956
2016-08-21/03:48:20.00            191.97492
2016-08-21/03:48:30.00            192.58329
2016-08-21/03:48:40.00            193.18463
2016-08-21/03:48:50.00            193.77890
2016-08-21/03:49:00.00            194.36610
2016-08-21/03:49:10.00            194.94621
2016-08-21/03:49:20.00            195.51923
2016-08-21/03:49:30.00            196.08515
2016-08-21/03:49:40.00            196.64398
2016-08-21/03:49:50.00            197.19573
2016-08-21/03:50:00.00            197.74041
2016-08-21/03:50:10.00            198.27806
2016-08-21/03:50:20.00            198.80870
2016-08-21/03:50:30.00            199.33235
2016-08-21/03:50:40.00            199.84905
2016-08-21/03:50:50.00            200.35885
2016-08-21/03:51:00.00            200.86178
2016-08-21/03:51:10.00            201.35789
2016-08-21/03:51:20.00            201.84723
2016-08-21/03:51:30.00            202.32986
2016-08-21/03:51:40.00            202.80582
2016-08-21/03:51:50.00            203.27518
2016-08-21/03:52:00.00            203.73799
2016-08-21/03:52:10.00            204.19432
2016-08-21/03:52:20.00            204.64423
2016-08-21/03:52:30.00            205.08778
2016-08-21/03:52:40.00            205.52506
2016-08-21/03:52:50.00            205.95611
2016-08-21/03:53:00.00            206.38102
2016-08-21/03:53:10.00            206.79985
2016-08-21/03:53:20.00            207.21267
2016-08-21/03:53:30.00            207.61956
2016-08-21/03:53:40.00            208.02060
2016-08-21/03:53:50.00            208.41584
2016-08-21/03:54:00.00            208.80538
2016-08-21/03:54:10.00            209.18928
2016-08-21/03:54:20.00            209.56762
2016-08-21/03:54:30.00            209.94047
2016-08-21/03:54:40.00            210.30791
2016-08-21/03:54:50.00            210.67001
2016-08-21/03:55:00.00            211.02685
2016-08-21/03:55:10.00            211.37850
2016-08-21/03:55:20.00            211.72504
2016-08-21/03:55:30.00            212.06653
2016-08-21/03:55:40.00            212.40306
2016-08-21/03:55:50.00            212.73470
2016-08-21/03:56:00.00            213.06151
2016-08-21/03:56:10.00            213.38358
2016-08-21/03:56:20.00            213.70096
2016-08-21/03:56:30.00            214.01374
2016-08-21/03:56:40.00            214.32198
2016-08-21/03:56:50.00            214.62576
2016-08-21/03:57:00.00            214.92513
2016-08-21/03:57:10.00            215.22017
2016-08-21/03:57:20.00            215.51095
2016-08-21/03:57:30.00            215.79753
2016-08-21/03:57:40.00            216.07998
2016-08-21/03:57:50.00            216.35836
2016-08-21/03:58:00.00            216.63273
2016-08-21/03:58:10.00            216.90317
2016-08-21/03:58:20.00            217.16973
2016-08-21/03:58:30.00            217.43247
2016-08-21/03:58:40.00            217.69145
2016-08-21/03:58:50.00            217.94674
2016-08-21/03:59:00.00            218.19839
2016-08-21/03:59:10.00            218.44646
2016-08-21/03:59:20.00            218.69101
2016-08-21/03:59:30.00            218.93210
2016-08-21/03:59:40.00            219.16977
2016-08-21/03:59:50.00            219.40408
2016-08-21/04:00:00.00            219.63510
2016-08-21/04:00:10.00            219.86286
2016-08-21/04:00:20.00            220.08742
2016-08-21/04:00:30.00            220.30884
2016-08-21/04:00:40.00            220.52716
2016-08-21/04:00:50.00            220.74244
2016-08-21/04:01:00.00            220.95471
2016-08-21/04:01:10.00            221.16404
2016-08-21/04:01:20.00            221.37046
2016-08-21/04:01:30.00            221.57403
2016-08-21/04:01:40.00            221.77478
2016-08-21/04:01:50.00            221.97276
2016-08-21/04:02:00.00            222.16803
2016-08-21/04:02:10.00            222.36061
2016-08-21/04:02:20.00            222.55056
2016-08-21/04:02:30.00            222.73791
2016-08-21/04:02:40.00            222.92270
2016-08-21/04:02:50.00            223.10498
2016-08-21/04:03:00.00            223.28478
2016-08-21/04:03:10.00            223.46215
2016-08-21/04:03:20.00            223.63713
2016-08-21/04:03:30.00            223.80974
2016-08-21/04:03:40.00            223.98002
2016-08-21/04:03:50.00            224.14802
2016-08-21/04:04:00.00            224.31377
2016-08-21/04:04:10.00            224.47730
2016-08-21/04:04:20.00            224.63864
2016-08-21/04:04:30.00            224.79784
2016-08-21/04:04:40.00            224.95492
2016-08-21/04:04:50.00            225.10992
2016-08-21/04:05:00.00            225.26287
2016-08-21/04:05:10.00            225.41379
2016-08-21/04:05:20.00            225.56273
2016-08-21/04:05:30.00            225.70970
2016-08-21/04:05:40.00            225.85475
2016-08-21/04:05:50.00            225.99790
2016-08-21/04:06:00.00            226.13917
2016-08-21/04:06:10.00            226.27860
2016-08-21/04:06:20.00            226.41622
2016-08-21/04:06:30.00            226.55204
2016-08-21/04:06:40.00            226.68611
2016-08-21/04:06:50.00            226.81843
2016-08-21/04:07:00.00            226.94905
2016-08-21/04:07:10.00            227.07798
2016-08-21/04:07:20.00            227.20525
2016-08-21/04:07:30.00            227.33089
2016-08-21/04:07:40.00            227.45491
2016-08-21/04:07:50.00            227.57735
2016-08-21/04:08:00.00            227.69822
2016-08-21/04:08:10.00            227.81755
2016-08-21/04:08:20.00            227.93535
2016-08-21/04:08:30.00            228.05166
2016-08-21/04:08:40.00            228.16649
2016-08-21/04:08:50.00            228.27987
2016-08-21/04:09:00.00            228.39181
2016-08-21/04:09:10.00            228.50233
2016-08-21/04:09:20.00            228.61147
2016-08-21/04:09:30.00            228.71922
2016-08-21/04:09:40.00            228.82563
2016-08-21/04:09:50.00            228.93069
2016-08-21/04:10:00.00            229.03444
2016-08-21/04:10:10.00            229.13688
2016-08-21/04:10:20.00            229.23805
2016-08-21/04:10:30.00            229.33795
2016-08-21/04:10:40.00            229.43661
2016-08-21/04:10:50.00            229.53404
2016-08-21/04:11:00.00            229.63026
2016-08-21/04:11:10.00            229.72528
2016-08-21/04:11:20.00            229.81912
2016-08-21/04:11:30.00            229.91180
2016-08-21/04:11:40.00            230.00333
2016-08-21/04:11:50.00            230.09373
2016-08-21/04:12:00.00            230.18301
2016-08-21/04:12:10.00            230.27120
2016-08-21/04:12:20.00            230.35829
2016-08-21/04:12:30.00            230.44431
2016-08-21/04:12:40.00            230.52928
2016-08-21/04:12:50.00            230.61320
2016-08-21/04:13:00.00            230.69609
2016-08-21/04:13:10.00            230.77796
2016-08-21/04:13:20.00            230.85883
2016-08-21/04:13:30.00            230.93871
2016-08-21/04:13:40.00            231.01761
2016-08-21/04:13:50.00            231.09554
2016-08-21/04:14:00.00            231.17253
2016-08-21/04:14:10.00            231.24857
2016-08-21/04:14:20.00            231.32368
2016-08-21/04:14:30.00            231.39788
2016-08-21/04:14:40.00            231.47118
2016-08-21/04:14:50.00            231.54358
2016-08-21/04:15:00.00            231.61510
2016-08-21/04:15:10.00            231.68575
2016-08-21/04:15:20.00            231.75554
2016-08-21/04:15:30.00            231.82448
2016-08-21/04:15:40.00            231.89258
2016-08-21/04:15:50.00            231.95985
2016-08-21/04:16:00.00            232.02631
2016-08-21/04:16:10.00            232.09196
2016-08-21/04:16:20.00            232.15681
2016-08-21/04:16:30.00            232.22087
2016-08-21/04:16:40.00            232.28416
2016-08-21/04:16:50.00            232.34667
2016-08-21/04:17:00.00            232.40843
2016-08-21/04:17:10.00            232.46944
2016-08-21/04:17:20.00            232.52970
2016-08-21/04:17:30.00            232.58924
2016-08-21/04:17:40.00            232.64805
2016-08-21/04:17:50.00            232.70614
2016-08-21/04:18:00.00            232.76353
2016-08-21/04:18:10.00            232.82022
2016-08-21/04:18:20.00            232.87623
2016-08-21/04:18:30.00            232.93155
2016-08-21/04:18:40.00            232.98620
2016-08-21/04:18:50.00            233.04018
2016-08-21/04:19:00.00            233.09350
2016-08-21/04:19:10.00            233.14618
2016-08-21/04:19:20.00            233.19821
2016-08-21/04:19:30.00            233.24960
2016-08-21/04:19:40.00            233.30037
2016-08-21/04:19:50.00            233.35052
2016-08-21/04:20:00.00            233.40006
2016-08-21/04:20:10.00            233.44898
2016-08-21/04:20:20.00            233.49731
2016-08-21/04:20:30.00            233.54505
2016-08-21/04:20:40.00            233.59220
2016-08-21/04:20:50.00            233.63877
2016-08-21/04:21:00.00            233.68477
2016-08-21/04:21:10.00            233.73020
2016-08-21/04:21:20.00            233.77507
2016-08-21/04:21:30.00            233.81939
2016-08-21/04:21:40.00            233.86316
2016-08-21/04:21:50.00            233.90639
2016-08-21/04:22:00.00            233.94908
2016-08-21/04:22:10.00            233.99124
2016-08-21/04:22:20.00            234.03288
2016-08-21/04:22:30.00            234.07400
2016-08-21/04:22:40.00            234.11461
2016-08-21/04:22:50.00            234.15471
2016-08-21/04:23:00.00            234.19431
2016-08-21/04:23:10.00            234.23341
2016-08-21/04:23:20.00            234.27202
2016-08-21/04:23:30.00            234.31015
2016-08-21/04:23:40.00            234.34780
2016-08-21/04:23:50.00            234.38497
2016-08-21/04:24:00.00            234.42167
2016-08-21/04:24:10.00            234.45790
2016-08-21/04:24:20.00            234.49367
2016-08-21/04:24:30.00            234.52899
2016-08-21/04:24:40.00            234.56386
2016-08-21/04:24:50.00            234.59829
2016-08-21/04:25:00.00            234.63227
2016-08-21/04:25:10.00            234.66581
2016-08-21/04:25:20.00            234.69892
2016-08-21/04:25:30.00            234.73161
2016-08-21/04:25:40.00            234.76387
2016-08-21/04:25:50.00            234.79571
2016-08-21/04:26:00.00            234.82714
2016-08-21/04:26:10.00            234.85815
2016-08-21/04:26:20.00            234.88876
2016-08-21/04:26:30.00            234.91897
2016-08-21/04:26:40.00            234.94879
2016-08-21/04:26:50.00            234.97820
2016-08-21/04:27:00.00            235.00723
2016-08-21/04:27:10.00            235.03587
2016-08-21/04:27:20.00            235.06412
2016-08-21/04:27:30.00            235.09200
2016-08-21/04:27:40.00            235.11951
2016-08-21/04:27:50.00            235.14664
2016-08-21/04:28:00.00            235.17341
2016-08-21/04:28:10.00            235.19981
2016-08-21/04:28:20.00            235.22585
2016-08-21/04:28:30.00            235.25154
2016-08-21/04:28:40.00            235.27687
2016-08-21/04:28:50.00            235.30185
2016-08-21/04:29:00.00            235.32649
2016-08-21/04:29:10.00            235.35078
2016-08-21/04:29:20.00            235.37474
2016-08-21/04:29:30.00            235.39836
2016-08-21/04:29:40.00            235.42164
2016-08-21/04:29:50.00            235.44460
2016-08-21/04:30:00.00            235.46722
2016-08-21/04:30:10.00            235.48953
2016-08-21/04:30:20.00            235.51151
2016-08-21/04:30:30.00            235.53318
2016-08-21/04:30:40.00            235.55453
2016-08-21/04:30:50.00            235.57557
2016-08-21/04:31:00.00            235.59630
2016-08-21/04:31:10.00            235.61673
2016-08-21/04:31:20.00            235.63686
2016-08-21/04:31:30.00            235.65668
2016-08-21/04:31:40.00            235.67620
2016-08-21/04:31:50.00            235.69544
2016-08-21/04:32:00.00            235.71438
2016-08-21/04:32:10.00            235.73303
2016-08-21/04:32:20.00            235.75139
2016-08-21/04:32:30.00            235.76947
2016-08-21/04:32:40.00            235.78728
2016-08-21/04:32:50.00            235.80480
2016-08-21/04:33:00.00            235.82204
2016-08-21/04:33:10.00            235.83902
2016-08-21/04:33:20.00            235.85572
2016-08-21/04:33:30.00            235.87215
2016-08-21/04:33:40.00            235.88832
2016-08-21/04:33:50.00            235.90422
2016-08-21/04:34:00.00            235.91986
2016-08-21/04:34:10.00            235.93525
2016-08-21/04:34:20.00            235.95037
2016-08-21/04:34:30.00            235.96525
2016-08-21/04:34:40.00            235.97986
2016-08-21/04:34:50.00            235.99424
2016-08-21/04:35:00.00            236.00836
2016-08-21/04:35:10.00            236.02223
2016-08-21/04:35:20.00            236.03587
2016-08-21/04:35:30.00            236.04926
2016-08-21/04:35:40.00            236.06241
2016-08-21/04:35:50.00            236.07533
2016-08-21/04:36:00.00            236.08801
2016-08-21/04:36:10.00            236.10046
2016-08-21/04:36:20.00            236.11268
2016-08-21/04:36:30.00            236.12467
2016-08-21/04:36:40.00            236.13643
2016-08-21/04:36:50.00            236.14797
2016-08-21/04:37:00.00            236.15928
2016-08-21/04:37:10.00            236.17038
2016-08-21/04:37:20.00            236.18125
2016-08-21/04:37:30.00            236.19191
2016-08-21/04:37:40.00            236.20235
2016-08-21/04:37:50.00            236.21258
2016-08-21/04:38:00.00            236.22260
2016-08-21/04:38:10.00            236.23241
2016-08-21/04:38:20.00            236.24200
2016-08-21/04:38:30.00            236.25140
2016-08-21/04:38:40.00            236.26058
2016-08-21/04:38:50.00            236.26957
2016-08-21/04:39:00.00            236.27835
2016-08-21/04:39:10.00            236.28694
2016-08-21/04:39:20.00            236.29533
2016-08-21/04:39:30.00            236.30352
2016-08-21/04:39:40.00            236.31151
2016-08-21/04:39:50.00            236.31931
2016-08-21/04:40:00.00            236.32692
2016-08-21/04:40:10.00            236.33434
2016-08-21/04:40:20.00            236.34158
2016-08-21/04:40:30.00            236.34863
2016-08-21/04:40:40.00            236.35549
2016-08-21/04:40:50.00            236.36216
2016-08-21/04:41:00.00            236.36866
2016-08-21/04:41:10.00            236.37498
2016-08-21/04:41:20.00            236.38111
2016-08-21/04:41:30.00            236.38707
2016-08-21/04:41:40.00            236.39285
2016-08-21/04:41:50.00            236.39846
2016-08-21/04:42:00.00            236.40389
2016-08-21/04:42:10.00            236.40915
2016-08-21/04:42:20.00            236.41424
2016-08-21/04:42:30.00            236.41917
2016-08-21/04:42:40.00            236.42392
2016-08-21/04:42:50.00            236.42851
2016-08-21/04:43:00.00            236.43293
2016-08-21/04:43:10.00            236.43719
2016-08-21/04:43:20.00            236.44128
2016-08-21/04:43:30.00            236.44522
2016-08-21/04:43:40.00            236.44899
2016-08-21/04:43:50.00            236.45261
2016-08-21/04:44:00.00            236.45607
2016-08-21/04:44:10.00            236.45937
2016-08-21/04:44:20.00            236.46252
2016-08-21/04:44:30.00            236.46551
2016-08-21/04:44:40.00            236.46835
2016-08-21/04:44:50.00            236.47104
2016-08-21/04:45:00.00            236.47358
2016-08-21/04:45:10.00            236.47597
2016-08-21/04:45:20.00            236.47821
2016-08-21/04:45:30.00            236.48031
2016-08-21/04:45:40.00            236.48226
2016-08-21/04:45:50.00            236.48406
2016-08-21/04:46:00.00            236.48572
2016-08-21/04:46:10.00            236.48725
2016-08-21/04:46:20.00            236.48862
2016-08-21/04:46:30.00            236.48986
2016-08-21/04:46:40.00            236.49096
2016-08-21/04:46:50.00            236.49192
2016-08-21/04:47:00.00            236.49275
2016-08-21/04:47:10.00            236.49344
2016-08-21/04:47:20.00            236.49399
2016-08-21/04:47:30.00            236.49441
2016-08-21/04:47:40.00            236.49471
2016-08-21/04:47:50.00            236.49486
2016-08-21/04:48:00.00            236.49489
2016-08-21/04:48:10.00            236.49478
2016-08-21/04:48:20.00            236.49455
2016-08-21/04:48:30.00            236.49419
2016-08-21/04:48:40.00            236.49371
2016-08-21/04:48:50.00            236.49309
2016-08-21/04:49:00.00            236.49236
2016-08-21/04:49:10.00            236.49149
2016-08-21/04:49:20.00            236.49051
2016-08-21/04:49:30.00            236.48941
2016-08-21/04:49:40.00            236.48818
2016-08-21/04:49:50.00            236.48683
2016-08-21/04:50:00.00            236.48537
2016-08-21/04:50:10.00            236.48378
2016-08-21/04:50:20.00            236.48208
2016-08-21/04:50:30.00            236.48026
2016-08-21/04:50:40.00            236.47833
2016-08-21/04:50:50.00            236.47627
2016-08-21/04:51:00.00            236.47411
2016-08-21/04:51:10.00            236.47184
2016-08-21/04:51:20.00            236.46945
2016-08-21/04:51:30.00            236.46695
2016-08-21/04:51:40.00            236.46434
2016-08-21/04:51:50.00            236.46162
2016-08-21/04:52:00.00            236.45878
2016-08-21/04:52:10.00            236.45585
2016-08-21/04:52:20.00            236.45280
2016-08-21/04:52:30.00            236.44965
2016-08-21/04:52:40.00            236.44639
2016-08-21/04:52:50.00            236.44303
2016-08-21/04:53:00.00            236.43956
2016-08-21/04:53:10.00            236.43599
2016-08-21/04:53:20.00            236.43231
2016-08-21/04:53:30.00            236.42854
2016-08-21/04:53:40.00            236.42466
2016-08-21/04:53:50.00            236.42068
2016-08-21/04:54:00.00            236.41661
2016-08-21/04:54:10.00            236.41243
2016-08-21/04:54:20.00            236.40815
2016-08-21/04:54:30.00            236.40378
2016-08-21/04:54:40.00            236.39931
2016-08-21/04:54:50.00            236.39475
2016-08-21/04:55:00.00            236.39008
2016-08-21/04:55:10.00            236.38533
2016-08-21/04:55:20.00            236.38047
2016-08-21/04:55:30.00            236.37553
2016-08-21/04:55:40.00            236.37050
2016-08-21/04:55:50.00            236.36537
2016-08-21/04:56:00.00            236.36015
2016-08-21/04:56:10.00            236.35484
2016-08-21/04:56:20.00            236.34944
2016-08-21/04:56:30.00            236.34395
2016-08-21/04:56:40.00            236.33837
2016-08-21/04:56:50.00            236.33270
2016-08-21/04:57:00.00            236.32694
2016-08-21/04:57:10.00            236.32110
2016-08-21/04:57:20.00            236.31517
2016-08-21/04:57:30.00            236.30916
2016-08-21/04:57:40.00            236.30306
2016-08-21/04:57:50.00            236.29688
2016-08-21/04:58:00.00            236.29061
2016-08-21/04:58:10.00            236.28426
2016-08-21/04:58:20.00            236.27783
2016-08-21/04:58:30.00            236.27131
2016-08-21/04:58:40.00            236.26472
2016-08-21/04:58:50.00            236.25804
2016-08-21/04:59:00.00            236.25128
2016-08-21/04:59:10.00            236.24445
2016-08-21/04:59:20.00            236.23753
2016-08-21/04:59:30.00            236.23054
2016-08-21/04:59:40.00            236.22347
2016-08-21/04:59:50.00            236.21632
2016-08-21/05:00:00.00            236.20909
2016-08-21/05:00:10.00            236.20179
2016-08-21/05:00:20.00            236.19441
2016-08-21/05:00:30.00            236.18696
2016-08-21/05:00:40.00            236.17943
2016-08-21/05:00:50.00            236.17183
2016-08-21/05:01:00.00            236.16415
2016-08-21/05:01:10.00            236.15640
2016-08-21/05:01:20.00            236.14858
2016-08-21/05:01:30.00            236.14069
2016-08-21/05:01:40.00            236.13272
2016-08-21/05:01:50.00            236.12468
2016-08-21/05:02:00.00            236.11658
2016-08-21/05:02:10.00            236.10840
2016-08-21/05:02:20.00            236.10016
2016-08-21/05:02:30.00            236.09184
2016-08-21/05:02:40.00            236.08346
2016-08-21/05:02:50.00            236.07501
2016-08-21/05:03:00.00            236.06649
2016-08-21/05:03:10.00            236.05790
2016-08-21/05:03:20.00            236.04925
2016-08-21/05:03:30.00            236.04054
2016-08-21/05:03:40.00            236.03175
2016-08-21/05:03:50.00            236.02291
2016-08-21/05:04:00.00            236.01399
2016-08-21/05:04:10.00            236.00502
2016-08-21/05:04:20.00            235.99598
2016-08-21/05:04:30.00            235.98687
2016-08-21/05:04:40.00            235.97770
2016-08-21/05:04:50.00            235.96848
2016-08-21/05:05:00.00            235.95919
2016-08-21/05:05:10.00            235.94983
2016-08-21/05:05:20.00            235.94042
2016-08-21/05:05:30.00            235.93095
2016-08-21/05:05:40.00            235.92142
2016-08-21/05:05:50.00            235.91182
2016-08-21/05:06:00.00            235.90217
2016-08-21/05:06:10.00            235.89246
2016-08-21/05:06:20.00            235.88269
2016-08-21/05:06:30.00            235.87287
2016-08-21/05:06:40.00            235.86298
2016-08-21/05:06:50.00            235.85304
2016-08-21/05:07:00.00            235.84304
2016-08-21/05:07:10.00            235.83299
2016-08-21/05:07:20.00            235.82288
2016-08-21/05:07:30.00            235.81271
2016-08-21/05:07:40.00            235.80250
2016-08-21/05:07:50.00            235.79222
2016-08-21/05:08:00.00            235.78189
2016-08-21/05:08:10.00            235.77151
2016-08-21/05:08:20.00            235.76108
2016-08-21/05:08:30.00            235.75059
2016-08-21/05:08:40.00            235.74005
2016-08-21/05:08:50.00            235.72945
2016-08-21/05:09:00.00            235.71881
2016-08-21/05:09:10.00            235.70811
2016-08-21/05:09:20.00            235.69737
2016-08-21/05:09:30.00            235.68657
2016-08-21/05:09:40.00            235.67572
2016-08-21/05:09:50.00            235.66482
2016-08-21/05:10:00.00            235.65388
2016-08-21/05:10:10.00            235.64288
2016-08-21/05:10:20.00            235.63184
2016-08-21/05:10:30.00            235.62075
2016-08-21/05:10:40.00            235.60960
2016-08-21/05:10:50.00            235.59842
2016-08-21/05:11:00.00            235.58718
2016-08-21/05:11:10.00            235.57590
2016-08-21/05:11:20.00            235.56457
2016-08-21/05:11:30.00            235.55319
2016-08-21/05:11:40.00            235.54177
2016-08-21/05:11:50.00            235.53031
2016-08-21/05:12:00.00            235.51880
2016-08-21/05:12:10.00            235.50724
2016-08-21/05:12:20.00            235.49564
2016-08-21/05:12:30.00            235.48400
2016-08-21/05:12:40.00            235.47231
2016-08-21/05:12:50.00            235.46058
2016-08-21/05:13:00.00            235.44880
2016-08-21/05:13:10.00            235.43699
2016-08-21/05:13:20.00            235.42513
2016-08-21/05:13:30.00            235.41323
2016-08-21/05:13:40.00            235.40129
2016-08-21/05:13:50.00            235.38930
2016-08-21/05:14:00.00            235.37728
2016-08-21/05:14:10.00            235.36521
2016-08-21/05:14:20.00            235.35310
2016-08-21/05:14:30.00            235.34096
2016-08-21/05:14:40.00            235.32877
2016-08-21/05:14:50.00            235.31655
2016-08-21/05:15:00.00            235.30428
2016-08-21/05:15:10.00            235.29198
2016-08-21/05:15:20.00            235.27964
2016-08-21/05:15:30.00            235.26726
2016-08-21/05:15:40.00            235.25484
2016-08-21/05:15:50.00            235.24239
2016-08-21/05:16:00.00            235.22990
2016-08-21/05:16:10.00            235.21737
2016-08-21/05:16:20.00            235.20481
2016-08-21/05:16:30.00            235.19221
2016-08-21/05:16:40.00            235.17957
2016-08-21/05:16:50.00            235.16690
2016-08-21/05:17:00.00            235.15419
2016-08-21/05:17:10.00            235.14145
2016-08-21/05:17:20.00            235.12867
2016-08-21/05:17:30.00            235.11586
2016-08-21/05:17:40.00            235.10302
2016-08-21/05:17:50.00            235.09014
2016-08-21/05:18:00.00            235.07723
2016-08-21/05:18:10.00            235.06428
2016-08-21/05:18:20.00            235.05130
2016-08-21/05:18:30.00            235.03829
2016-08-21/05:18:40.00            235.02525
2016-08-21/05:18:50.00            235.01217
2016-08-21/05:19:00.00            234.99906
2016-08-21/05:19:10.00            234.98593
2016-08-21/05:19:20.00            234.97275
2016-08-21/05:19:30.00            234.95955
2016-08-21/05:19:40.00            234.94633
2016-08-21/05:19:50.00            234.93306
2016-08-21/05:20:00.00            234.91977
2016-08-21/05:20:10.00            234.90645
2016-08-21/05:20:20.00            234.89310
2016-08-21/05:20:30.00            234.87972
2016-08-21/05:20:40.00            234.86632
2016-08-21/05:20:50.00            234.85288
2016-08-21/05:21:00.00            234.83941
2016-08-21/05:21:10.00            234.82592
2016-08-21/05:21:20.00            234.81240
2016-08-21/05:21:30.00            234.79885
2016-08-21/05:21:40.00            234.78527
2016-08-21/05:21:50.00            234.77167
2016-08-21/05:22:00.00            234.75804
2016-08-21/05:22:10.00            234.74439
2016-08-21/05:22:20.00            234.73070
2016-08-21/05:22:30.00            234.71700
2016-08-21/05:22:40.00            234.70326
2016-08-21/05:22:50.00            234.68951
2016-08-21/05:23:00.00            234.67572
2016-08-21/05:23:10.00            234.66191
2016-08-21/05:23:20.00            234.64808
2016-08-21/05:23:30.00            234.63422
2016-08-21/05:23:40.00            234.62034
2016-08-21/05:23:50.00            234.60643
2016-08-21/05:24:00.00            234.59250
2016-08-21/05:24:10.00            234.57855
2016-08-21/05:24:20.00            234.56458
2016-08-21/05:24:30.00            234.55058
2016-08-21/05:24:40.00            234.53656
2016-08-21/05:24:50.00            234.52252
2016-08-21/05:25:00.00            234.50845
2016-08-21/05:25:10.00            234.49437
2016-08-21/05:25:20.00            234.48026
2016-08-21/05:25:30.00            234.46613
2016-08-21/05:25:40.00            234.45198
2016-08-21/05:25:50.00            234.43781
2016-08-21/05:26:00.00            234.42362
2016-08-21/05:26:10.00            234.40941
2016-08-21/05:26:20.00            234.39518
2016-08-21/05:26:30.00            234.38092
2016-08-21/05:26:40.00            234.36666
2016-08-21/05:26:50.00            234.35237
2016-08-21/05:27:00.00            234.33806
2016-08-21/05:27:10.00            234.32373
2016-08-21/05:27:20.00            234.30938
2016-08-21/05:27:30.00            234.29502
2016-08-21/05:27:40.00            234.28064
2016-08-21/05:27:50.00            234.26624
2016-08-21/05:28:00.00            234.25182
2016-08-21/05:28:10.00            234.23739
2016-08-21/05:28:20.00            234.22294
2016-08-21/05:28:30.00            234.20847
2016-08-21/05:28:40.00            234.19398
2016-08-21/05:28:50.00            234.17948
2016-08-21/05:29:00.00            234.16497
2016-08-21/05:29:10.00            234.15043
2016-08-21/05:29:20.00            234.13588
2016-08-21/05:29:30.00            234.12132
2016-08-21/05:29:40.00            234.10674
2016-08-21/05:29:50.00            234.09215
2016-08-21/05:30:00.00            234.07754
2016-08-21/05:30:10.00            234.06292
2016-08-21/05:30:20.00            234.04828
2016-08-21/05:30:30.00            234.03363
2016-08-21/05:30:40.00            234.01896
2016-08-21/05:30:50.00            234.00429
2016-08-21/05:31:00.00            233.98959
2016-08-21/05:31:10.00            233.97489
2016-08-21/05:31:20.00            233.96017
2016-08-21/05:31:30.00            233.94544
2016-08-21/05:31:40.00            233.93070
2016-08-21/05:31:50.00            233.91595
2016-08-21/05:32:00.00            233.90119
2016-08-21/05:32:10.00            233.88641
2016-08-21/05:32:20.00            233.87162
2016-08-21/05:32:30.00            233.85682
2016-08-21/05:32:40.00            233.84201
2016-08-21/05:32:50.00            233.82719
2016-08-21/05:33:00.00            233.81236
2016-08-21/05:33:10.00            233.79751
2016-08-21/05:33:20.00            233.78266
2016-08-21/05:33:30.00            233.76780
2016-08-21/05:33:40.00            233.75293
2016-08-21/05:33:50.00            233.73805
2016-08-21/05:34:00.00            233.72317
2016-08-21/05:34:10.00            233.70827
2016-08-21/05:34:20.00            233.69336
2016-08-21/05:34:30.00            233.67845
2016-08-21/05:34:40.00            233.66352
2016-08-21/05:34:50.00            233.64859
2016-08-21/05:35:00.00            233.63365
2016-08-21/05:35:10.00            233.61871
2016-08-21/05:35:20.00            233.60376
2016-08-21/05:35:30.00            233.58880
2016-08-21/05:35:40.00            233.57383
2016-08-21/05:35:50.00            233.55886
2016-08-21/05:36:00.00            233.54388
2016-08-21/05:36:10.00            233.52889
2016-08-21/05:36:20.00            233.51390
2016-08-21/05:36:30.00            233.49890
2016-08-21/05:36:40.00            233.48390
2016-08-21/05:36:50.00            233.46890
2016-08-21/05:37:00.00            233.45389
2016-08-21/05:37:10.00            233.43887
2016-08-21/05:37:20.00            233.42385
2016-08-21/05:37:30.00            233.40882
2016-08-21/05:37:40.00            233.39379
2016-08-21/05:37:50.00            233.37876
2016-08-21/05:38:00.00            233.36372
2016-08-21/05:38:10.00            233.34868
2016-08-21/05:38:20.00            233.33364
2016-08-21/05:38:30.00            233.31859
2016-08-21/05:38:40.00            233.30354
2016-08-21/05:38:50.00            233.28850
2016-08-21/05:39:00.00            233.27344
2016-08-21/05:39:10.00            233.25839
2016-08-21/05:39:20.00            233.24333
2016-08-21/05:39:30.00            233.22827
2016-08-21/05:39:40.00            233.21321
2016-08-21/05:39:50.00            233.19815
2016-08-21/05:40:00.00            233.18309
2016-08-21/05:40:10.00            233.16803
2016-08-21/05:40:20.00            233.15297
2016-08-21/05:40:30.00            233.13791
2016-08-21/05:40:40.00            233.12284
2016-08-21/05:40:50.00            233.10778
2016-08-21/05:41:00.00            233.09272
2016-08-21/05:41:10.00            233.07766
2016-08-21/05:41:20.00            233.06260
2016-08-21/05:41:30.00            233.04754
2016-08-21/05:41:40.00            233.03249
2016-08-21/05:41:50.00            233.01743
2016-08-21/05:42:00.00            233.00238
2016-08-21/05:42:10.00            232.98733
2016-08-21/05:42:20.00            232.97228
2016-08-21/05:42:30.00            232.95724
2016-08-21/05:42:40.00            232.94220
2016-08-21/05:42:50.00            232.92716
2016-08-21/05:43:00.00            232.91212
2016-08-21/05:43:10.00            232.89709
2016-08-21/05:43:20.00            232.88206
2016-08-21/05:43:30.00            232.86704
2016-08-21/05:43:40.00            232.85202
2016-08-21/05:43:50.00            232.83700
2016-08-21/05:44:00.00            232.82199
2016-08-21/05:44:10.00            232.80698
2016-08-21/05:44:20.00            232.79198
2016-08-21/05:44:30.00            232.77699
2016-08-21/05:44:40.00            232.76200
2016-08-21/05:44:50.00            232.74702
2016-08-21/05:45:00.00            232.73204
2016-08-21/05:45:10.00            232.71707
2016-08-21/05:45:20.00            232.70211
2016-08-21/05:45:30.00            232.68715
2016-08-21/05:45:40.00            232.67220
2016-08-21/05:45:50.00            232.65726
2016-08-21/05:46:00.00            232.64233
2016-08-21/05:46:10.00            232.62740
2016-08-21/05:46:20.00            232.61248
2016-08-21/05:46:30.00            232.59757
2016-08-21/05:46:40.00            232.58267
2016-08-21/05:46:50.00            232.56778
2016-08-21/05:47:00.00            232.55289
2016-08-21/05:47:10.00            232.53802
2016-08-21/05:47:20.00            232.52316
2016-08-21/05:47:30.00            232.50830
2016-08-21/05:47:40.00            232.49346
2016-08-21/05:47:50.00            232.47862
2016-08-21/05:48:00.00            232.46380
2016-08-21/05:48:10.00            232.44899
2016-08-21/05:48:20.00            232.43419
2016-08-21/05:48:30.00            232.41940
2016-08-21/05:48:40.00            232.40462
2016-08-21/05:48:50.00            232.38985
2016-08-21/05:49:00.00            232.37510
2016-08-21/05:49:10.00            232.36036
2016-08-21/05:49:20.00            232.34563
2016-08-21/05:49:30.00            232.33091
2016-08-21/05:49:40.00            232.31621
2016-08-21/05:49:50.00            232.30152
2016-08-21/05:50:00.00            232.28684
2016-08-21/05:50:10.00            232.27218
2016-08-21/05:50:20.00            232.25753
2016-08-21/05:50:30.00            232.24290
2016-08-21/05:50:40.00            232.22828
2016-08-21/05:50:50.00            232.21367
2016-08-21/05:51:00.00            232.19908
2016-08-21/05:51:10.00            232.18451
2016-08-21/05:51:20.00            232.16995
2016-08-21/05:51:30.00            232.15541
2016-08-21/05:51:40.00            232.14089
2016-08-21/05:51:50.00            232.12638
2016-08-21/05:52:00.00            232.11188
2016-08-21/05:52:10.00            232.09741
2016-08-21/05:52:20.00            232.08295
2016-08-21/05:52:30.00            232.06851
2016-08-21/05:52:40.00            232.05409
2016-08-21/05:52:50.00            232.03969
2016-08-21/05:53:00.00            232.02530
2016-08-21/05:53:10.00            232.01093
2016-08-21/05:53:20.00            231.99659
2016-08-21/05:53:30.00            231.98226
2016-08-21/05:53:40.00            231.96795
2016-08-21/05:53:50.00            231.95366
2016-08-21/05:54:00.00            231.93939
2016-08-21/05:54:10.00            231.92514
2016-08-21/05:54:20.00            231.91092
2016-08-21/05:54:30.00            231.89671
2016-08-21/05:54:40.00            231.88252
2016-08-21/05:54:50.00            231.86836
2016-08-21/05:55:00.00            231.85422
2016-08-21/05:55:10.00            231.84010
2016-08-21/05:55:20.00            231.82600
2016-08-21/05:55:30.00            231.81192
2016-08-21/05:55:40.00            231.79787
2016-08-21/05:55:50.00            231.78384
2016-08-21/05:56:00.00            231.76984
2016-08-21/05:56:10.00            231.75586
2016-08-21/05:56:20.00            231.74190
2016-08-21/05:56:30.00            231.72797
2016-08-21/05:56:40.00            231.71406
2016-08-21/05:56:50.00            231.70018
2016-08-21/05:57:00.00            231.68632
2016-08-21/05:57:10.00            231.67249
2016-08-21/05:57:20.00            231.65868
2016-08-21/05:57:30.00            231.64490
2016-08-21/05:57:40.00            231.63115
2016-08-21/05:57:50.00            231.61743
2016-08-21/05:58:00.00            231.60373
2016-08-21/05:58:10.00            231.59006
2016-08-21/05:58:20.00            231.57642
2016-08-21/05:58:30.00            231.56280
2016-08-21/05:58:40.00            231.54922
2016-08-21/05:58:50.00            231.53566
2016-08-21/05:59:00.00            231.52212
2016-08-21/05:59:10.00            231.50862
2016-08-21/05:59:20.00            231.49515
2016-08-21/05:59:30.00            231.48171
2016-08-21/05:59:40.00            231.46831
2016-08-21/05:59:50.00            231.45493
2016-08-21/06:00:00.00            231.44158
2016-08-21/06:00:10.00            231.42827
2016-08-21/06:00:20.00            231.41499
2016-08-21/06:00:30.00            231.40174
2016-08-21/06:00:40.00            231.38852
2016-08-21/06:00:50.00            231.37533
2016-08-21/06:01:00.00            231.36218
2016-08-21/06:01:10.00            231.34906
2016-08-21/06:01:20.00            231.33598
2016-08-21/06:01:30.00            231.32293
2016-08-21/06:01:40.00            231.30991
2016-08-21/06:01:50.00            231.29694
2016-08-21/06:02:00.00            231.28399
2016-08-21/06:02:10.00            231.27108
2016-08-21/06:02:20.00            231.25821
2016-08-21/06:02:30.00            231.24537
2016-08-21/06:02:40.00            231.23257
2016-08-21/06:02:50.00            231.21981
2016-08-21/06:03:00.00            231.20708
2016-08-21/06:03:10.00            231.19440
2016-08-21/06:03:20.00            231.18175
2016-08-21/06:03:30.00            231.16914
2016-08-21/06:03:40.00            231.15657
2016-08-21/06:03:50.00            231.14403
2016-08-21/06:04:00.00            231.13154
2016-08-21/06:04:10.00            231.11909
2016-08-21/06:04:20.00            231.10668
2016-08-21/06:04:30.00            231.09431
2016-08-21/06:04:40.00            231.08198
2016-08-21/06:04:50.00            231.06969
2016-08-21/06:05:00.00            231.05745
2016-08-21/06:05:10.00            231.04525
2016-08-21/06:05:20.00            231.03309
2016-08-21/06:05:30.00            231.02098
2016-08-21/06:05:40.00            231.00891
2016-08-21/06:05:50.00            230.99688
2016-08-21/06:06:00.00            230.98490
2016-08-21/06:06:10.00            230.97296
2016-08-21/06:06:20.00            230.96107
2016-08-21/06:06:30.00            230.94922
2016-08-21/06:06:40.00            230.93742
2016-08-21/06:06:50.00            230.92567
2016-08-21/06:07:00.00            230.91396
2016-08-21/06:07:10.00            230.90231
2016-08-21/06:07:20.00            230.89070
2016-08-21/06:07:30.00            230.87914
2016-08-21/06:07:40.00            230.86763
2016-08-21/06:07:50.00            230.85616
2016-08-21/06:08:00.00            230.84475
2016-08-21/06:08:10.00            230.83339
2016-08-21/06:08:20.00            230.82208
2016-08-21/06:08:30.00            230.81082
2016-08-21/06:08:40.00            230.79961
2016-08-21/06:08:50.00            230.78846
2016-08-21/06:09:00.00            230.77735
2016-08-21/06:09:10.00            230.76631
2016-08-21/06:09:20.00            230.75531
2016-08-21/06:09:30.00            230.74437
2016-08-21/06:09:40.00            230.73348
2016-08-21/06:09:50.00            230.72265
2016-08-21/06:10:00.00            230.71188
2016-08-21/06:10:10.00            230.70116
2016-08-21/06:10:20.00            230.69050
2016-08-21/06:10:30.00            230.67989
2016-08-21/06:10:40.00            230.66934
2016-08-21/06:10:50.00            230.65885
2016-08-21/06:11:00.00            230.64842
2016-08-21/06:11:10.00            230.63806
2016-08-21/06:11:20.00            230.62774
2016-08-21/06:11:30.00            230.61749
2016-08-21/06:11:40.00            230.60730
2016-08-21/06:11:50.00            230.59718
2016-08-21/06:12:00.00            230.58711
2016-08-21/06:12:10.00            230.57711
2016-08-21/06:12:20.00            230.56717
2016-08-21/06:12:30.00            230.55729
2016-08-21/06:12:40.00            230.54748
2016-08-21/06:12:50.00            230.53773
2016-08-21/06:13:00.00            230.52805
2016-08-21/06:13:10.00            230.51843
2016-08-21/06:13:20.00            230.50888
2016-08-21/06:13:30.00            230.49940
2016-08-21/06:13:40.00            230.48999
2016-08-21/06:13:50.00            230.48064
2016-08-21/06:14:00.00            230.47136
2016-08-21/06:14:10.00            230.46216
2016-08-21/06:14:20.00            230.45302
2016-08-21/06:14:30.00            230.44395
2016-08-21/06:14:40.00            230.43496
2016-08-21/06:14:50.00            230.42604
2016-08-21/06:15:00.00            230.41719
2016-08-21/06:15:10.00            230.40841
2016-08-21/06:15:20.00            230.39971
2016-08-21/06:15:30.00            230.39108
2016-08-21/06:15:40.00            230.38253
2016-08-21/06:15:50.00            230.37405
2016-08-21/06:16:00.00            230.36565
2016-08-21/06:16:10.00            230.35733
2016-08-21/06:16:20.00            230.34909
2016-08-21/06:16:30.00            230.34093
2016-08-21/06:16:40.00            230.33284
2016-08-21/06:16:50.00            230.32484
2016-08-21/06:17:00.00            230.31691
2016-08-21/06:17:10.00            230.30907
2016-08-21/06:17:20.00            230.30131
2016-08-21/06:17:30.00            230.29363
2016-08-21/06:17:40.00            230.28604
2016-08-21/06:17:50.00            230.27853
2016-08-21/06:18:00.00            230.27111
2016-08-21/06:18:10.00            230.26377
2016-08-21/06:18:20.00            230.25652
2016-08-21/06:18:30.00            230.24936
2016-08-21/06:18:40.00            230.24229
2016-08-21/06:18:50.00            230.23530
2016-08-21/06:19:00.00            230.22841
2016-08-21/06:19:10.00            230.22160
2016-08-21/06:19:20.00            230.21489
2016-08-21/06:19:30.00            230.20827
2016-08-21/06:19:40.00            230.20175
2016-08-21/06:19:50.00            230.19532
2016-08-21/06:20:00.00            230.18898
2016-08-21/06:20:10.00            230.18274
2016-08-21/06:20:20.00            230.17659
2016-08-21/06:20:30.00            230.17055
2016-08-21/06:20:40.00            230.16460
2016-08-21/06:20:50.00            230.15875
2016-08-21/06:21:00.00            230.15300
2016-08-21/06:21:10.00            230.14735
2016-08-21/06:21:20.00            230.14181
2016-08-21/06:21:30.00            230.13637
2016-08-21/06:21:40.00            230.13103
2016-08-21/06:21:50.00            230.12580
2016-08-21/06:22:00.00            230.12067
2016-08-21/06:22:10.00            230.11565
2016-08-21/06:22:20.00            230.11074
2016-08-21/06:22:30.00            230.10593
2016-08-21/06:22:40.00            230.10124
2016-08-21/06:22:50.00            230.09665
2016-08-21/06:23:00.00            230.09218
2016-08-21/06:23:10.00            230.08782
2016-08-21/06:23:20.00            230.08358
2016-08-21/06:23:30.00            230.07945
2016-08-21/06:23:40.00            230.07544
2016-08-21/06:23:50.00            230.07154
2016-08-21/06:24:00.00            230.06776
2016-08-21/06:24:10.00            230.06411
2016-08-21/06:24:20.00            230.06057
2016-08-21/06:24:30.00            230.05715
2016-08-21/06:24:40.00            230.05385
2016-08-21/06:24:50.00            230.05069
2016-08-21/06:25:00.00            230.04764
2016-08-21/06:25:10.00            230.04472
2016-08-21/06:25:20.00            230.04193
2016-08-21/06:25:30.00            230.03927
2016-08-21/06:25:40.00            230.03673
2016-08-21/06:25:50.00            230.03433
2016-08-21/06:26:00.00            230.03206
2016-08-21/06:26:10.00            230.02992
2016-08-21/06:26:20.00            230.02792
2016-08-21/06:26:30.00            230.02606
2016-08-21/06:26:40.00            230.02433
2016-08-21/06:26:50.00            230.02274
2016-08-21/06:27:00.00            230.02129
2016-08-21/06:27:10.00            230.01998
2016-08-21/06:27:20.00            230.01881
2016-08-21/06:27:30.00            230.01779
2016-08-21/06:27:40.00            230.01691
2016-08-21/06:27:50.00            230.01618
2016-08-21/06:28:00.00            230.01560
2016-08-21/06:28:10.00            230.01517
2016-08-21/06:28:20.00            230.01489
2016-08-21/06:28:30.00            230.01476
2016-08-21/06:28:40.00            230.01479
2016-08-21/06:28:50.00            230.01497
2016-08-21/06:29:00.00            230.01531
2016-08-21/06:29:10.00            230.01581
2016-08-21/06:29:20.00            230.01647
2016-08-21/06:29:30.00            230.01729
2016-08-21/06:29:40.00            230.01827
2016-08-21/06:29:50.00            230.01943
2016-08-21/06:30:00.00            230.02074
2016-08-21/06:30:10.00            230.02222
2016-08-21/06:30:20.00            230.02388
2016-08-21/06:30:30.00            230.02571
2016-08-21/06:30:40.00            230.02771
2016-08-21/06:30:50.00            230.02988
2016-08-21/06:31:00.00            230.03224
2016-08-21/06:31:10.00            230.03477
2016-08-21/06:31:20.00            230.03749
2016-08-21/06:31:30.00            230.04038
2016-08-21/06:31:40.00            230.04346
2016-08-21/06:31:50.00            230.04673
2016-08-21/06:32:00.00            230.05018
2016-08-21/06:32:10.00            230.05383
2016-08-21/06:32:20.00            230.05767
2016-08-21/06:32:30.00            230.06170
2016-08-21/06:32:40.00            230.06593
2016-08-21/06:32:50.00            230.07035
2016-08-21/06:33:00.00            230.07498
2016-08-21/06:33:10.00            230.07981
2016-08-21/06:33:20.00            230.08485
2016-08-21/06:33:30.00            230.09009
2016-08-21/06:33:40.00            230.09554
2016-08-21/06:33:50.00            230.10120
2016-08-21/06:34:00.00            230.10707
2016-08-21/06:34:10.00            230.11316
2016-08-21/06:34:20.00            230.11947
2016-08-21/06:34:30.00            230.12600
2016-08-21/06:34:40.00            230.13275
2016-08-21/06:34:50.00            230.13973
2016-08-21/06:35:00.00            230.14694
2016-08-21/06:35:10.00            230.15437
2016-08-21/06:35:20.00            230.16204
2016-08-21/06:35:30.00            230.16995
2016-08-21/06:35:40.00            230.17809
2016-08-21/06:35:50.00            230.18647
2016-08-21/06:36:00.00            230.19509
2016-08-21/06:36:10.00            230.20396
2016-08-21/06:36:20.00            230.21308
2016-08-21/06:36:30.00            230.22245
2016-08-21/06:36:40.00            230.23208
2016-08-21/06:36:50.00            230.24196
2016-08-21/06:37:00.00            230.25210
2016-08-21/06:37:10.00            230.26250
2016-08-21/06:37:20.00            230.27318
2016-08-21/06:37:30.00            230.28412
2016-08-21/06:37:40.00            230.29533
2016-08-21/06:37:50.00            230.30681
2016-08-21/06:38:00.00            230.31858
2016-08-21/06:38:10.00            230.33062
2016-08-21/06:38:20.00            230.34295
2016-08-21/06:38:30.00            230.35557
2016-08-21/06:38:40.00            230.36849
2016-08-21/06:38:50.00            230.38169
2016-08-21/06:39:00.00            230.39519
2016-08-21/06:39:10.00            230.40900
2016-08-21/06:39:20.00            230.42311
2016-08-21/06:39:30.00            230.43753
2016-08-21/06:39:40.00            230.45226
2016-08-21/06:39:50.00            230.46731
2016-08-21/06:40:00.00            230.48268
2016-08-21/06:40:10.00            230.49838
2016-08-21/06:40:20.00            230.51439
2016-08-21/06:40:30.00            230.53075
2016-08-21/06:40:40.00            230.54744
2016-08-21/06:40:50.00            230.56447
2016-08-21/06:41:00.00            230.58185
2016-08-21/06:41:10.00            230.59957
2016-08-21/06:41:20.00            230.61765
2016-08-21/06:41:30.00            230.63608
2016-08-21/06:41:40.00            230.65488
2016-08-21/06:41:50.00            230.67404
2016-08-21/06:42:00.00            230.69357
2016-08-21/06:42:10.00            230.71348
2016-08-21/06:42:20.00            230.73378
2016-08-21/06:42:30.00            230.75445
2016-08-21/06:42:40.00            230.77552
2016-08-21/06:42:50.00            230.79698
2016-08-21/06:43:00.00            230.81884
2016-08-21/06:43:10.00            230.84111
2016-08-21/06:43:20.00            230.86379
2016-08-21/06:43:30.00            230.88688
2016-08-21/06:43:40.00            230.91040
2016-08-21/06:43:50.00            230.93434
2016-08-21/06:44:00.00            230.95872
2016-08-21/06:44:10.00            230.98354
2016-08-21/06:44:20.00            231.00880
2016-08-21/06:44:30.00            231.03451
2016-08-21/06:44:40.00            231.06068
2016-08-21/06:44:50.00            231.08731
2016-08-21/06:45:00.00            231.11441
2016-08-21/06:45:10.00            231.14199
2016-08-21/06:45:20.00            231.17005
2016-08-21/06:45:30.00            231.19860
2016-08-21/06:45:40.00            231.22764
2016-08-21/06:45:50.00            231.25719
2016-08-21/06:46:00.00            231.28724
2016-08-21/06:46:10.00            231.31782
2016-08-21/06:46:20.00            231.34891
2016-08-21/06:46:30.00            231.38054
2016-08-21/06:46:40.00            231.41271
2016-08-21/06:46:50.00            231.44542
2016-08-21/06:47:00.00            231.47869
2016-08-21/06:47:10.00            231.51252
2016-08-21/06:47:20.00            231.54692
2016-08-21/06:47:30.00            231.58190
2016-08-21/06:47:40.00            231.61747
2016-08-21/06:47:50.00            231.65364
2016-08-21/06:48:00.00            231.69040
2016-08-21/06:48:10.00            231.72778
2016-08-21/06:48:20.00            231.76579
2016-08-21/06:48:30.00            231.80443
2016-08-21/06:48:40.00            231.84371
2016-08-21/06:48:50.00            231.88364
2016-08-21/06:49:00.00            231.92424
2016-08-21/06:49:10.00            231.96550
2016-08-21/06:49:20.00            232.00745
2016-08-21/06:49:30.00            232.05008
2016-08-21/06:49:40.00            232.09343
2016-08-21/06:49:50.00            232.13749
2016-08-21/06:50:00.00            232.18227
2016-08-21/06:50:10.00            232.22779
2016-08-21/06:50:20.00            232.27406
2016-08-21/06:50:30.00            232.32109
2016-08-21/06:50:40.00            232.36889
2016-08-21/06:50:50.00            232.41748
2016-08-21/06:51:00.00            232.46686
2016-08-21/06:51:10.00            232.51706
2016-08-21/06:51:20.00            232.56808
2016-08-21/06:51:30.00            232.61994
2016-08-21/06:51:40.00            232.67265
2016-08-21/06:51:50.00            232.72622
2016-08-21/06:52:00.00            232.78068
2016-08-21/06:52:10.00            232.83603
2016-08-21/06:52:20.00            232.89229
2016-08-21/06:52:30.00            232.94947
2016-08-21/06:52:40.00            233.00760
2016-08-21/06:52:50.00            233.06669
2016-08-21/06:53:00.00            233.12675
2016-08-21/06:53:10.00            233.18780
2016-08-21/06:53:20.00            233.24985
2016-08-21/06:53:30.00            233.31294
2016-08-21/06:53:40.00            233.37707
2016-08-21/06:53:50.00            233.44226
2016-08-21/06:54:00.00            233.50853
2016-08-21/06:54:10.00            233.57591
2016-08-21/06:54:20.00            233.64440
2016-08-21/06:54:30.00            233.71404
2016-08-21/06:54:40.00            233.78484
2016-08-21/06:54:50.00            233.85683
2016-08-21/06:55:00.00            233.93002
2016-08-21/06:55:10.00            234.00443
2016-08-21/06:55:20.00            234.08010
2016-08-21/06:55:30.00            234.15704
2016-08-21/06:55:40.00            234.23529
2016-08-21/06:55:50.00            234.31485
2016-08-21/06:56:00.00            234.39577
2016-08-21/06:56:10.00            234.47806
2016-08-21/06:56:20.00            234.56175
2016-08-21/06:56:30.00            234.64687
2016-08-21/06:56:40.00            234.73345
2016-08-21/06:56:50.00            234.82151
2016-08-21/06:57:00.00            234.91109
2016-08-21/06:57:10.00            235.00222
2016-08-21/06:57:20.00            235.09492
2016-08-21/06:57:30.00            235.18923
2016-08-21/06:57:40.00            235.28519
2016-08-21/06:57:50.00            235.38282
2016-08-21/06:58:00.00            235.48216
2016-08-21/06:58:10.00            235.58325
2016-08-21/06:58:20.00            235.68612
2016-08-21/06:58:30.00            235.79081
2016-08-21/06:58:40.00            235.89736
2016-08-21/06:58:50.00            236.00581
2016-08-21/06:59:00.00            236.11619
2016-08-21/06:59:10.00            236.22856
2016-08-21/06:59:20.00            236.34296
2016-08-21/06:59:30.00            236.45942
2016-08-21/06:59:40.00            236.57799
2016-08-21/06:59:50.00            236.69873
2016-08-21/07:00:00.00            236.82168
2016-08-21/07:00:10.00            236.94689
2016-08-21/07:00:20.00            237.07441
2016-08-21/07:00:30.00            237.20429
2016-08-21/07:00:40.00            237.33659
2016-08-21/07:00:50.00            237.47136
2016-08-21/07:01:00.00            237.60867
2016-08-21/07:01:10.00            237.74857
2016-08-21/07:01:20.00            237.89111
2016-08-21/07:01:30.00            238.03638
2016-08-21/07:01:40.00            238.18442
2016-08-21/07:01:50.00            238.33532
2016-08-21/07:02:00.00            238.48912
2016-08-21/07:02:10.00            238.64592
2016-08-21/07:02:20.00            238.80577
2016-08-21/07:02:30.00            238.96877
2016-08-21/07:02:40.00            239.13498
2016-08-21/07:02:50.00            239.30448
2016-08-21/07:03:00.00            239.47736
2016-08-21/07:03:10.00            239.65371
2016-08-21/07:03:20.00            239.83362
2016-08-21/07:03:30.00            240.01717
2016-08-21/07:03:40.00            240.20446
2016-08-21/07:03:50.00            240.39559
2016-08-21/07:04:00.00            240.59067
2016-08-21/07:04:10.00            240.78979
2016-08-21/07:04:20.00            240.99306
2016-08-21/07:04:30.00            241.20060
2016-08-21/07:04:40.00            241.41251
2016-08-21/07:04:50.00            241.62894
2016-08-21/07:05:00.00            241.84998
2016-08-21/07:05:10.00            242.07578
2016-08-21/07:05:20.00            242.30647
2016-08-21/07:05:30.00            242.54217
2016-08-21/07:05:40.00            242.78305
2016-08-21/07:05:50.00            243.02923
2016-08-21/07:06:00.00            243.28088
2016-08-21/07:06:10.00            243.53816
2016-08-21/07:06:20.00            243.80122
2016-08-21/07:06:30.00            244.07023
2016-08-21/07:06:40.00            244.34537
2016-08-21/07:06:50.00            244.62683
2016-08-21/07:07:00.00            244.91478
2016-08-21/07:07:10.00            245.20943
2016-08-21/07:07:20.00            245.51098
2016-08-21/07:07:30.00            245.81963
2016-08-21/07:07:40.00            246.13560
2016-08-21/07:07:50.00            246.45913
2016-08-21/07:08:00.00            246.79043
2016-08-21/07:08:10.00            247.12975
2016-08-21/07:08:20.00            247.47735
2016-08-21/07:08:30.00            247.83348
2016-08-21/07:08:40.00            248.19841
2016-08-21/07:08:50.00            248.57242
2016-08-21/07:09:00.00            248.95581
2016-08-21/07:09:10.00            249.34885
2016-08-21/07:09:20.00            249.75188
2016-08-21/07:09:30.00            250.16520
2016-08-21/07:09:40.00            250.58916
2016-08-21/07:09:50.00            251.02409
2016-08-21/07:10:00.00            251.47036
2016-08-21/07:10:10.00            251.92832
2016-08-21/07:10:20.00            252.39837
2016-08-21/07:10:30.00            252.88089
2016-08-21/07:10:40.00            253.37630
2016-08-21/07:10:50.00            253.88501
2016-08-21/07:11:00.00            254.40745
2016-08-21/07:11:10.00            254.94408
2016-08-21/07:11:20.00            255.49536
2016-08-21/07:11:30.00            256.06175
2016-08-21/07:11:40.00            256.64375
2016-08-21/07:11:50.00            257.24186
2016-08-21/07:12:00.00            257.85658
2016-08-21/07:12:10.00            258.48845
2016-08-21/07:12:20.00            259.13801
2016-08-21/07:12:30.00            259.80579
2016-08-21/07:12:40.00            260.49237
2016-08-21/07:12:50.00            261.19830
2016-08-21/07:13:00.00            261.92417
2016-08-21/07:13:10.00            262.67055
2016-08-21/07:13:20.00            263.43803
2016-08-21/07:13:30.00            264.22720
2016-08-21/07:13:40.00            265.03863
2016-08-21/07:13:50.00            265.87293
2016-08-21/07:14:00.00            266.73065
2016-08-21/07:14:10.00            267.61237
2016-08-21/07:14:20.00            268.51863
2016-08-21/07:14:30.00            269.44997
2016-08-21/07:14:40.00            270.40689
2016-08-21/07:14:50.00            271.38987
2016-08-21/07:15:00.00            272.39934
2016-08-21/07:15:10.00            273.43571
2016-08-21/07:15:20.00            274.49932
2016-08-21/07:15:30.00            275.59045
2016-08-21/07:15:40.00            276.70933
2016-08-21/07:15:50.00            277.85611
2016-08-21/07:16:00.00            279.03084
2016-08-21/07:16:10.00            280.23351
2016-08-21/07:16:20.00            281.46398
2016-08-21/07:16:30.00            282.72201
2016-08-21/07:16:40.00            284.00725
2016-08-21/07:16:50.00            285.31921
2016-08-21/07:17:00.00            286.65729
2016-08-21/07:17:10.00            288.02072
2016-08-21/07:17:20.00            289.40861
2016-08-21/07:17:30.00            290.81992
2016-08-21/07:17:40.00            292.25345
2016-08-21/07:17:50.00            293.70785
2016-08-21/07:18:00.00            295.18164
2016-08-21/07:18:10.00            296.67319
2016-08-21/07:18:20.00            298.18071
2016-08-21/07:18:30.00            299.70233
2016-08-21/07:18:40.00            301.23604
2016-08-21/07:18:50.00            302.77972
2016-08-21/07:19:00.00            304.33117
2016-08-21/07:19:10.00            305.88815
2016-08-21/07:19:20.00            307.44835
2016-08-21/07:19:30.00            309.00942
2016-08-21/07:19:40.00            310.56904
2016-08-21/07:19:50.00            312.12486
2016-08-21/07:20:00.00            313.67461
2016-08-21/07:20:10.00            315.21604
2016-08-21/07:20:20.00            316.74699
2016-08-21/07:20:30.00            318.26539
2016-08-21/07:20:40.00            319.76927
2016-08-21/07:20:50.00            321.25679
2016-08-21/07:21:00.00            322.72622
2016-08-21/07:21:10.00            324.17599
2016-08-21/07:21:20.00            325.60465
2016-08-21/07:21:30.00            327.01093
2016-08-21/07:21:40.00            328.39369
2016-08-21/07:21:50.00            329.75193
2016-08-21/07:22:00.00            331.08482
2016-08-21/07:22:10.00            332.39164
2016-08-21/07:22:20.00            333.67185
2016-08-21/07:22:30.00            334.92500
2016-08-21/07:22:40.00            336.15079
2016-08-21/07:22:50.00            337.34902
2016-08-21/07:23:00.00            338.51960
2016-08-21/07:23:10.00            339.66253
2016-08-21/07:23:20.00            340.77793
2016-08-21/07:23:30.00            341.86595
2016-08-21/07:23:40.00            342.92686
2016-08-21/07:23:50.00            343.96096
2016-08-21/07:24:00.00            344.96862
2016-08-21/07:24:10.00            345.95025
2016-08-21/07:24:20.00            346.90630
2016-08-21/07:24:30.00            347.83727
2016-08-21/07:24:40.00            348.74368
2016-08-21/07:24:50.00            349.62605
2016-08-21/07:25:00.00            350.48496
2016-08-21/07:25:10.00            351.32096
2016-08-21/07:25:20.00            352.13464
2016-08-21/07:25:30.00            352.92659
2016-08-21/07:25:40.00            353.69739
2016-08-21/07:25:50.00            354.44763
2016-08-21/07:26:00.00            355.17790
2016-08-21/07:26:10.00            355.88877
2016-08-21/07:26:20.00            356.58082
2016-08-21/07:26:30.00            357.25462
2016-08-21/07:26:40.00            357.91072
2016-08-21/07:26:50.00            358.54967
2016-08-21/07:27:00.00            359.17200
2016-08-21/07:27:10.00            359.77823
2016-08-21/07:27:20.00           0.36888175
2016-08-21/07:27:30.00           0.94444373
2016-08-21/07:27:40.00            1.5054021
2016-08-21/07:27:50.00            2.0522278
2016-08-21/07:28:00.00            2.5853780
2016-08-21/07:28:10.00            3.1052964
2016-08-21/07:28:20.00            3.6124137
2016-08-21/07:28:30.00            4.1071465
2016-08-21/07:28:40.00            4.5898997
2016-08-21/07:28:50.00            5.0610628
2016-08-21/07:29:00.00            5.5210158
2016-08-21/07:29:10.00            5.9701236
2016-08-21/07:29:20.00            6.4087408
2016-08-21/07:29:30.00            6.8372080
2016-08-21/07:29:40.00            7.2558567
2016-08-21/07:29:50.00            7.6650053
2016-08-21/07:30:00.00            8.0649619
2016-08-21/07:30:10.00            8.4560252
2016-08-21/07:30:20.00            8.8384805
2016-08-21/07:30:30.00            9.2126067
2016-08-21/07:30:40.00            9.5786717
2016-08-21/07:30:50.00            9.9369325
2016-08-21/07:31:00.00            10.287639
2016-08-21/07:31:10.00            10.631032
2016-08-21/07:31:20.00            10.967346
2016-08-21/07:31:30.00            11.296803
2016-08-21/07:31:40.00            11.619622
2016-08-21/07:31:50.00            11.936008
2016-08-21/07:32:00.00            12.246166
2016-08-21/07:32:10.00            12.550293
2016-08-21/07:32:20.00            12.848573
2016-08-21/07:32:30.00            13.141191
2016-08-21/07:32:40.00            13.428322
2016-08-21/07:32:50.00            13.710136
2016-08-21/07:33:00.00            13.986796
2016-08-21/07:33:10.00            14.258462
2016-08-21/07:33:20.00            14.525289
2016-08-21/07:33:30.00            14.787422
2016-08-21/07:33:40.00            15.045005
2016-08-21/07:33:50.00            15.298178
2016-08-21/07:34:00.00            15.547074
2016-08-21/07:34:10.00            15.791823
2016-08-21/07:34:20.00            16.032552
2016-08-21/07:34:30.00            16.269384
2016-08-21/07:34:40.00            16.502431
2016-08-21/07:34:50.00            16.731813
2016-08-21/07:35:00.00            16.957637
2016-08-21/07:35:10.00            17.180012
2016-08-21/07:35:20.00            17.399039
2016-08-21/07:35:30.00            17.614823
2016-08-21/07:35:40.00            17.827458
2016-08-21/07:35:50.00            18.037041
2016-08-21/07:36:00.00            18.243662
2016-08-21/07:36:10.00            18.447410
2016-08-21/07:36:20.00            18.648373
2016-08-21/07:36:30.00            18.846635
2016-08-21/07:36:40.00            19.042274
2016-08-21/07:36:50.00            19.235373
2016-08-21/07:37:00.00            19.426008
2016-08-21/07:37:10.00            19.614254
2016-08-21/07:37:20.00            19.800181
2016-08-21/07:37:30.00            19.983864
2016-08-21/07:37:40.00            20.165368
2016-08-21/07:37:50.00            20.344763
2016-08-21/07:38:00.00            20.522111
2016-08-21/07:38:10.00            20.697478
2016-08-21/07:38:20.00            20.870926
2016-08-21/07:38:30.00            21.042514
2016-08-21/07:38:40.00            21.212301
2016-08-21/07:38:50.00            21.380341
2016-08-21/07:39:00.00            21.546695
2016-08-21/07:39:10.00            21.711417
2016-08-21/07:39:20.00            21.874555
2016-08-21/07:39:30.00            22.036166
2016-08-21/07:39:40.00            22.196298
2016-08-21/07:39:50.00            22.354999
2016-08-21/07:40:00.00            22.512320
2016-08-21/07:40:10.00            22.668309
2016-08-21/07:40:20.00            22.823009
2016-08-21/07:40:30.00            22.976464
2016-08-21/07:40:40.00            23.128722
2016-08-21/07:40:50.00            23.279827
2016-08-21/07:41:00.00            23.429816
2016-08-21/07:41:10.00            23.578732
2016-08-21/07:41:20.00            23.726618
2016-08-21/07:41:30.00            23.873513
2016-08-21/07:41:40.00            24.019455
2016-08-21/07:41:50.00            24.164480
2016-08-21/07:42:00.00            24.308629
2016-08-21/07:42:10.00            24.451937
2016-08-21/07:42:20.00            24.594440
2016-08-21/07:42:30.00            24.736174
2016-08-21/07:42:40.00            24.877171
2016-08-21/07:42:50.00            25.017470
2016-08-21/07:43:00.00            25.157102
2016-08-21/07:43:10.00            25.296100
2016-08-21/07:43:20.00            25.434498
2016-08-21/07:43:30.00            25.572324
2016-08-21/07:43:40.00            25.709613
2016-08-21/07:43:50.00            25.846397
2016-08-21/07:44:00.00            25.982702
2016-08-21/07:44:10.00            26.118562
2016-08-21/07:44:20.00            26.254007
2016-08-21/07:44:30.00            26.389064
2016-08-21/07:44:40.00            26.523763
2016-08-21/07:44:50.00            26.658133
2016-08-21/07:45:00.00            26.792204
2016-08-21/07:45:10.00            26.926000
2016-08-21/07:45:20.00            27.059551
2016-08-21/07:45:30.00            27.192884
2016-08-21/07:45:40.00            27.326026
2016-08-21/07:45:50.00            27.459006
2016-08-21/07:46:00.00            27.591846
2016-08-21/07:46:10.00            27.724577
2016-08-21/07:46:20.00            27.857222
2016-08-21/07:46:30.00            27.989807
2016-08-21/07:46:40.00            28.122358
2016-08-21/07:46:50.00            28.254905
2016-08-21/07:47:00.00            28.387467
2016-08-21/07:47:10.00            28.520073
2016-08-21/07:47:20.00            28.652745
2016-08-21/07:47:30.00            28.785509
2016-08-21/07:47:40.00            28.918391
2016-08-21/07:47:50.00            29.051416
2016-08-21/07:48:00.00            29.184608
2016-08-21/07:48:10.00            29.317989
2016-08-21/07:48:20.00            29.451586
2016-08-21/07:48:30.00            29.585425
2016-08-21/07:48:40.00            29.719529
2016-08-21/07:48:50.00            29.853919
2016-08-21/07:49:00.00            29.988623
2016-08-21/07:49:10.00            30.123662
2016-08-21/07:49:20.00            30.259064
2016-08-21/07:49:30.00            30.394850
2016-08-21/07:49:40.00            30.531046
2016-08-21/07:49:50.00            30.667675
2016-08-21/07:50:00.00            30.804763
2016-08-21/07:50:10.00            30.942333
2016-08-21/07:50:20.00            31.080407
2016-08-21/07:50:30.00            31.219013
2016-08-21/07:50:40.00            31.358174
2016-08-21/07:50:50.00            31.497914
2016-08-21/07:51:00.00            31.638259
2016-08-21/07:51:10.00            31.779232
2016-08-21/07:51:20.00            31.920859
2016-08-21/07:51:30.00            32.063164
2016-08-21/07:51:40.00            32.206175
2016-08-21/07:51:50.00            32.349912
2016-08-21/07:52:00.00            32.494403
2016-08-21/07:52:10.00            32.639676
2016-08-21/07:52:20.00            32.785750
2016-08-21/07:52:30.00            32.932656
2016-08-21/07:52:40.00            33.080421
2016-08-21/07:52:50.00            33.229066
2016-08-21/07:53:00.00            33.378622
2016-08-21/07:53:10.00            33.529112
2016-08-21/07:53:20.00            33.680567
2016-08-21/07:53:30.00            33.833009
2016-08-21/07:53:40.00            33.986469
2016-08-21/07:53:50.00            34.140975
2016-08-21/07:54:00.00            34.296552
2016-08-21/07:54:10.00            34.453228
2016-08-21/07:54:20.00            34.611033
2016-08-21/07:54:30.00            34.769995
2016-08-21/07:54:40.00            34.930144
2016-08-21/07:54:50.00            35.091506
2016-08-21/07:55:00.00            35.254116
2016-08-21/07:55:10.00            35.417997
2016-08-21/07:55:20.00            35.583184
2016-08-21/07:55:30.00            35.749707
2016-08-21/07:55:40.00            35.917598
2016-08-21/07:55:50.00            36.086884
2016-08-21/07:56:00.00            36.257603
2016-08-21/07:56:10.00            36.429780
2016-08-21/07:56:20.00            36.603453
2016-08-21/07:56:30.00            36.778649
2016-08-21/07:56:40.00            36.955412
2016-08-21/07:56:50.00            37.133765
2016-08-21/07:57:00.00            37.313745
2016-08-21/07:57:10.00            37.495392
2016-08-21/07:57:20.00            37.678733
2016-08-21/07:57:30.00            37.863810
2016-08-21/07:57:40.00            38.050658
2016-08-21/07:57:50.00            38.239313
2016-08-21/07:58:00.00            38.429809
2016-08-21/07:58:10.00            38.622190
2016-08-21/07:58:20.00            38.816489
2016-08-21/07:58:30.00            39.012749
2016-08-21/07:58:40.00            39.211006
2016-08-21/07:58:50.00            39.411304
2016-08-21/07:59:00.00            39.613676
2016-08-21/07:59:10.00            39.818171
2016-08-21/07:59:20.00            40.024825
2016-08-21/07:59:30.00            40.233688
2016-08-21/07:59:40.00            40.444799
2016-08-21/07:59:50.00            40.658195
2016-08-21/08:00:00.00            40.873930
2016-08-21/08:00:10.00            41.092047
2016-08-21/08:00:20.00            41.312589
2016-08-21/08:00:30.00            41.535604
2016-08-21/08:00:40.00            41.761138
2016-08-21/08:00:50.00            41.989241
2016-08-21/08:01:00.00            42.219958
2016-08-21/08:01:10.00            42.453343
2016-08-21/08:01:20.00            42.689442
2016-08-21/08:01:30.00            42.928308
2016-08-21/08:01:40.00            43.169995
2016-08-21/08:01:50.00            43.414551
2016-08-21/08:02:00.00            43.662025
2016-08-21/08:02:10.00            43.912482
2016-08-21/08:02:20.00            44.165970
2016-08-21/08:02:30.00            44.422545
2016-08-21/08:02:40.00            44.682266
2016-08-21/08:02:50.00            44.945185
2016-08-21/08:03:00.00            45.211365
2016-08-21/08:03:10.00            45.480861
2016-08-21/08:03:20.00            45.753735
2016-08-21/08:03:30.00            46.030048
2016-08-21/08:03:40.00            46.309857
2016-08-21/08:03:50.00            46.593227
2016-08-21/08:04:00.00            46.880220
2016-08-21/08:04:10.00            47.170901
2016-08-21/08:04:20.00            47.465333
2016-08-21/08:04:30.00            47.763580
2016-08-21/08:04:40.00            48.065711
2016-08-21/08:04:50.00            48.371792
2016-08-21/08:05:00.00            48.681887
2016-08-21/08:05:10.00            48.996070
2016-08-21/08:05:20.00            49.314403
2016-08-21/08:05:30.00            49.636960
2016-08-21/08:05:40.00            49.963812
2016-08-21/08:05:50.00            50.295027
2016-08-21/08:06:00.00            50.630679
2016-08-21/08:06:10.00            50.970836
2016-08-21/08:06:20.00            51.315578
2016-08-21/08:06:30.00            51.664970
2016-08-21/08:06:40.00            52.019092
2016-08-21/08:06:50.00            52.378012
2016-08-21/08:07:00.00            52.741811
2016-08-21/08:07:10.00            53.110559
2016-08-21/08:07:20.00            53.484332
2016-08-21/08:07:30.00            53.863205
2016-08-21/08:07:40.00            54.247256
2016-08-21/08:07:50.00            54.636555
2016-08-21/08:08:00.00            55.031182
2016-08-21/08:08:10.00            55.431209
2016-08-21/08:08:20.00            55.836712
2016-08-21/08:08:30.00            56.247768
2016-08-21/08:08:40.00            56.664444
2016-08-21/08:08:50.00            57.086821
2016-08-21/08:09:00.00            57.514968
2016-08-21/08:09:10.00            57.948958
2016-08-21/08:09:20.00            58.388861
2016-08-21/08:09:30.00            58.834749
2016-08-21/08:09:40.00            59.286688
2016-08-21/08:09:50.00            59.744748
2016-08-21/08:10:00.00            60.208994
2016-08-21/08:10:10.00            60.679491
2016-08-21/08:10:20.00            61.156299
2016-08-21/08:10:30.00            61.639481
2016-08-21/08:10:40.00            62.129092
2016-08-21/08:10:50.00            62.625188
2016-08-21/08:11:00.00            63.127822
2016-08-21/08:11:10.00            63.637046
2016-08-21/08:11:20.00            64.152903
2016-08-21/08:11:30.00            64.675439
2016-08-21/08:11:40.00            65.204692
2016-08-21/08:11:50.00            65.740698
2016-08-21/08:12:00.00            66.283488
2016-08-21/08:12:10.00            66.833090
2016-08-21/08:12:20.00            67.389525
2016-08-21/08:12:30.00            67.952813
2016-08-21/08:12:40.00            68.522965
2016-08-21/08:12:50.00            69.099988
2016-08-21/08:13:00.00            69.683882
2016-08-21/08:13:10.00            70.274643
2016-08-21/08:13:20.00            70.872259
2016-08-21/08:13:30.00            71.476713
2016-08-21/08:13:40.00            72.087977
2016-08-21/08:13:50.00            72.706025
2016-08-21/08:14:00.00            73.330812
2016-08-21/08:14:10.00            73.962293
2016-08-21/08:14:20.00            74.600414
2016-08-21/08:14:30.00            75.245110
2016-08-21/08:14:40.00            75.896312
2016-08-21/08:14:50.00            76.553936
2016-08-21/08:15:00.00            77.217897
2016-08-21/08:15:10.00            77.888094
2016-08-21/08:15:20.00            78.564422
2016-08-21/08:15:30.00            79.246766
2016-08-21/08:15:40.00            79.934999
2016-08-21/08:15:50.00            80.628985
2016-08-21/08:16:00.00            81.328583
2016-08-21/08:16:10.00            82.033637
2016-08-21/08:16:20.00            82.743985
2016-08-21/08:16:30.00            83.459455
2016-08-21/08:16:40.00            84.179864
2016-08-21/08:16:50.00            84.905022
2016-08-21/08:17:00.00            85.634731
2016-08-21/08:17:10.00            86.368779
2016-08-21/08:17:20.00            87.106952
2016-08-21/08:17:30.00            87.849023
2016-08-21/08:17:40.00            88.594759
2016-08-21/08:17:50.00            89.343919
2016-08-21/08:18:00.00            90.096255
2016-08-21/08:18:10.00            90.851511
2016-08-21/08:18:20.00            91.609428
2016-08-21/08:18:30.00            92.369736
2016-08-21/08:18:40.00            93.132164
2016-08-21/08:18:50.00            93.896434
2016-08-21/08:19:00.00            94.662265
2016-08-21/08:19:10.00            95.429372
2016-08-21/08:19:20.00            96.197465
2016-08-21/08:19:30.00            96.966255
2016-08-21/08:19:40.00            97.735449
2016-08-21/08:19:50.00            98.504752
2016-08-21/08:20:00.00            99.273873
2016-08-21/08:20:10.00            100.04252
2016-08-21/08:20:20.00            100.81039
2016-08-21/08:20:30.00            101.57720
2016-08-21/08:20:40.00            102.34266
2016-08-21/08:20:50.00            103.10649
2016-08-21/08:21:00.00            103.86839
2016-08-21/08:21:10.00            104.62810
2016-08-21/08:21:20.00            105.38533
2016-08-21/08:21:30.00            106.13982
2016-08-21/08:21:40.00            106.89131
2016-08-21/08:21:50.00            107.63954
2016-08-21/08:22:00.00            108.38425
2016-08-21/08:22:10.00            109.12521
2016-08-21/08:22:20.00            109.86218
2016-08-21/08:22:30.00            110.59493
2016-08-21/08:22:40.00            111.32323
2016-08-21/08:22:50.00            112.04689
2016-08-21/08:23:00.00            112.76570
2016-08-21/08:23:10.00            113.47946
2016-08-21/08:23:20.00            114.18800
2016-08-21/08:23:30.00            114.89112
2016-08-21/08:23:40.00            115.58867
2016-08-21/08:23:50.00            116.28050
2016-08-21/08:24:00.00            116.96645
2016-08-21/08:24:10.00            117.64639
2016-08-21/08:24:20.00            118.32018
2016-08-21/08:24:30.00            118.98772
2016-08-21/08:24:40.00            119.64888
2016-08-21/08:24:50.00            120.30357
2016-08-21/08:25:00.00            120.95170
2016-08-21/08:25:10.00            121.59318
2016-08-21/08:25:20.00            122.22795
2016-08-21/08:25:30.00            122.85592
2016-08-21/08:25:40.00            123.47705
2016-08-21/08:25:50.00            124.09129
2016-08-21/08:26:00.00            124.69859
2016-08-21/08:26:10.00            125.29892
2016-08-21/08:26:20.00            125.89225
2016-08-21/08:26:30.00            126.47856
2016-08-21/08:26:40.00            127.05784
2016-08-21/08:26:50.00            127.63008
2016-08-21/08:27:00.00            128.19528
2016-08-21/08:27:10.00            128.75344
2016-08-21/08:27:20.00            129.30458
2016-08-21/08:27:30.00            129.84870
2016-08-21/08:27:40.00            130.38583
2016-08-21/08:27:50.00            130.91600
2016-08-21/08:28:00.00            131.43923
2016-08-21/08:28:10.00            131.95556
2016-08-21/08:28:20.00            132.46502
2016-08-21/08:28:30.00            132.96766
2016-08-21/08:28:40.00            133.46352
2016-08-21/08:28:50.00            133.95265
2016-08-21/08:29:00.00            134.43510
2016-08-21/08:29:10.00            134.91093
2016-08-21/08:29:20.00            135.38018
2016-08-21/08:29:30.00            135.84293
2016-08-21/08:29:40.00            136.29923
2016-08-21/08:29:50.00            136.74913
2016-08-21/08:30:00.00            137.19271
2016-08-21/08:30:10.00            137.63005
2016-08-21/08:30:20.00            138.06118
2016-08-21/08:30:30.00            138.48620
2016-08-21/08:30:40.00            138.90516
2016-08-21/08:30:50.00            139.31815
2016-08-21/08:31:00.00            139.72522
2016-08-21/08:31:10.00            140.12646
2016-08-21/08:31:20.00            140.52194
2016-08-21/08:31:30.00            140.91172
2016-08-21/08:31:40.00            141.29589
2016-08-21/08:31:50.00            141.67451
2016-08-21/08:32:00.00            142.04767
2016-08-21/08:32:10.00            142.41543
2016-08-21/08:32:20.00            142.77786
2016-08-21/08:32:30.00            143.13505
2016-08-21/08:32:40.00            143.48707
2016-08-21/08:32:50.00            143.83398
2016-08-21/08:33:00.00            144.17587
2016-08-21/08:33:10.00            144.51280
2016-08-21/08:33:20.00            144.84485
2016-08-21/08:33:30.00            145.17209
2016-08-21/08:33:40.00            145.49459
2016-08-21/08:33:50.00            145.81241
2016-08-21/08:34:00.00            146.12565
2016-08-21/08:34:10.00            146.43435
2016-08-21/08:34:20.00            146.73859
2016-08-21/08:34:30.00            147.03844
2016-08-21/08:34:40.00            147.33397
2016-08-21/08:34:50.00            147.62524
2016-08-21/08:35:00.00            147.91231
2016-08-21/08:35:10.00            148.19526
2016-08-21/08:35:20.00            148.47414
2016-08-21/08:35:30.00            148.74903
2016-08-21/08:35:40.00            149.01998
2016-08-21/08:35:50.00            149.28706
2016-08-21/08:36:00.00            149.55032
2016-08-21/08:36:10.00            149.80983
2016-08-21/08:36:20.00            150.06564
2016-08-21/08:36:30.00            150.31783
2016-08-21/08:36:40.00            150.56643
2016-08-21/08:36:50.00            150.81151
2016-08-21/08:37:00.00            151.05313
2016-08-21/08:37:10.00            151.29134
2016-08-21/08:37:20.00            151.52619
2016-08-21/08:37:30.00            151.75774
2016-08-21/08:37:40.00            151.98604
2016-08-21/08:37:50.00            152.21115
2016-08-21/08:38:00.00            152.43311
2016-08-21/08:38:10.00            152.65197
2016-08-21/08:38:20.00            152.86778
2016-08-21/08:38:30.00            153.08060
2016-08-21/08:38:40.00            153.29046
2016-08-21/08:38:50.00            153.49743
2016-08-21/08:39:00.00            153.70153
2016-08-21/08:39:10.00            153.90282
2016-08-21/08:39:20.00            154.10134
2016-08-21/08:39:30.00            154.29714
2016-08-21/08:39:40.00            154.49025
2016-08-21/08:39:50.00            154.68073
2016-08-21/08:40:00.00            154.86861
2016-08-21/08:40:10.00            155.05394
2016-08-21/08:40:20.00            155.23674
2016-08-21/08:40:30.00            155.41707
2016-08-21/08:40:40.00            155.59497
2016-08-21/08:40:50.00            155.77046
2016-08-21/08:41:00.00            155.94359
2016-08-21/08:41:10.00            156.11439
2016-08-21/08:41:20.00            156.28291
2016-08-21/08:41:30.00            156.44917
2016-08-21/08:41:40.00            156.61321
2016-08-21/08:41:50.00            156.77506
2016-08-21/08:42:00.00            156.93477
2016-08-21/08:42:10.00            157.09235
2016-08-21/08:42:20.00            157.24785
2016-08-21/08:42:30.00            157.40130
2016-08-21/08:42:40.00            157.55272
2016-08-21/08:42:50.00            157.70215
2016-08-21/08:43:00.00            157.84962
2016-08-21/08:43:10.00            157.99515
2016-08-21/08:43:20.00            158.13879
2016-08-21/08:43:30.00            158.28055
2016-08-21/08:43:40.00            158.42046
2016-08-21/08:43:50.00            158.55855
2016-08-21/08:44:00.00            158.69485
2016-08-21/08:44:10.00            158.82939
2016-08-21/08:44:20.00            158.96218
2016-08-21/08:44:30.00            159.09327
2016-08-21/08:44:40.00            159.22267
2016-08-21/08:44:50.00            159.35040
2016-08-21/08:45:00.00            159.47649
2016-08-21/08:45:10.00            159.60097
2016-08-21/08:45:20.00            159.72386
2016-08-21/08:45:30.00            159.84518
2016-08-21/08:45:40.00            159.96495
2016-08-21/08:45:50.00            160.08321
2016-08-21/08:46:00.00            160.19996
2016-08-21/08:46:10.00            160.31523
2016-08-21/08:46:20.00            160.42904
2016-08-21/08:46:30.00            160.54141
2016-08-21/08:46:40.00            160.65237
2016-08-21/08:46:50.00            160.76193
2016-08-21/08:47:00.00            160.87011
2016-08-21/08:47:10.00            160.97694
2016-08-21/08:47:20.00            161.08242
2016-08-21/08:47:30.00            161.18659
2016-08-21/08:47:40.00            161.28945
2016-08-21/08:47:50.00            161.39103
2016-08-21/08:48:00.00            161.49134
2016-08-21/08:48:10.00            161.59040
2016-08-21/08:48:20.00            161.68823
2016-08-21/08:48:30.00            161.78485
2016-08-21/08:48:40.00            161.88027
2016-08-21/08:48:50.00            161.97451
2016-08-21/08:49:00.00            162.06758
2016-08-21/08:49:10.00            162.15950
2016-08-21/08:49:20.00            162.25029
2016-08-21/08:49:30.00            162.33996
2016-08-21/08:49:40.00            162.42852
2016-08-21/08:49:50.00            162.51599
2016-08-21/08:50:00.00            162.60239
2016-08-21/08:50:10.00            162.68773
2016-08-21/08:50:20.00            162.77203
2016-08-21/08:50:30.00            162.85528
2016-08-21/08:50:40.00            162.93752
2016-08-21/08:50:50.00            163.01876
2016-08-21/08:51:00.00            163.09900
2016-08-21/08:51:10.00            163.17826
2016-08-21/08:51:20.00            163.25655
2016-08-21/08:51:30.00            163.33389
2016-08-21/08:51:40.00            163.41029
2016-08-21/08:51:50.00            163.48575
2016-08-21/08:52:00.00            163.56030
2016-08-21/08:52:10.00            163.63394
2016-08-21/08:52:20.00            163.70668
2016-08-21/08:52:30.00            163.77854
2016-08-21/08:52:40.00            163.84953
2016-08-21/08:52:50.00            163.91965
2016-08-21/08:53:00.00            163.98893
2016-08-21/08:53:10.00            164.05736
2016-08-21/08:53:20.00            164.12496
2016-08-21/08:53:30.00            164.19175
2016-08-21/08:53:40.00            164.25772
2016-08-21/08:53:50.00            164.32289
2016-08-21/08:54:00.00            164.38728
2016-08-21/08:54:10.00            164.45088
2016-08-21/08:54:20.00            164.51371
2016-08-21/08:54:30.00            164.57578
2016-08-21/08:54:40.00            164.63710
2016-08-21/08:54:50.00            164.69768
2016-08-21/08:55:00.00            164.75752
2016-08-21/08:55:10.00            164.81664
2016-08-21/08:55:20.00            164.87504
2016-08-21/08:55:30.00            164.93273
2016-08-21/08:55:40.00            164.98972
2016-08-21/08:55:50.00            165.04602
2016-08-21/08:56:00.00            165.10164
2016-08-21/08:56:10.00            165.15658
2016-08-21/08:56:20.00            165.21085
2016-08-21/08:56:30.00            165.26447
2016-08-21/08:56:40.00            165.31743
2016-08-21/08:56:50.00            165.36975
2016-08-21/08:57:00.00            165.42143
2016-08-21/08:57:10.00            165.47248
2016-08-21/08:57:20.00            165.52291
2016-08-21/08:57:30.00            165.57272
2016-08-21/08:57:40.00            165.62193
2016-08-21/08:57:50.00            165.67053
2016-08-21/08:58:00.00            165.71854
2016-08-21/08:58:10.00            165.76597
2016-08-21/08:58:20.00            165.81280
2016-08-21/08:58:30.00            165.85907
2016-08-21/08:58:40.00            165.90477
2016-08-21/08:58:50.00            165.94991
2016-08-21/08:59:00.00            165.99449
2016-08-21/08:59:10.00            166.03852
2016-08-21/08:59:20.00            166.08201
2016-08-21/08:59:30.00            166.12496
2016-08-21/08:59:40.00            166.16738
2016-08-21/08:59:50.00            166.20927
2016-08-21/09:00:00.00            166.25064
2016-08-21/09:00:10.00            166.29150
2016-08-21/09:00:20.00            166.33185
2016-08-21/09:00:30.00            166.37170
2016-08-21/09:00:40.00            166.41105
2016-08-21/09:00:50.00            166.44991
2016-08-21/09:01:00.00            166.48828
2016-08-21/09:01:10.00            166.52617
2016-08-21/09:01:20.00            166.56358
2016-08-21/09:01:30.00            166.60052
2016-08-21/09:01:40.00            166.63699
2016-08-21/09:01:50.00            166.67300
2016-08-21/09:02:00.00            166.70856
2016-08-21/09:02:10.00            166.74366
2016-08-21/09:02:20.00            166.77831
2016-08-21/09:02:30.00            166.81253
2016-08-21/09:02:40.00            166.84630
2016-08-21/09:02:50.00            166.87964
2016-08-21/09:03:00.00            166.91255
2016-08-21/09:03:10.00            166.94504
2016-08-21/09:03:20.00            166.97710
2016-08-21/09:03:30.00            167.00876
2016-08-21/09:03:40.00            167.03999
2016-08-21/09:03:50.00            167.07082
2016-08-21/09:04:00.00            167.10125
2016-08-21/09:04:10.00            167.13128
2016-08-21/09:04:20.00            167.16091
2016-08-21/09:04:30.00            167.19015
2016-08-21/09:04:40.00            167.21901
2016-08-21/09:04:50.00            167.24748
2016-08-21/09:05:00.00            167.27557
2016-08-21/09:05:10.00            167.30328
2016-08-21/09:05:20.00            167.33062
2016-08-21/09:05:30.00            167.35760
2016-08-21/09:05:40.00            167.38421
2016-08-21/09:05:50.00            167.41045
2016-08-21/09:06:00.00            167.43634
2016-08-21/09:06:10.00            167.46188
2016-08-21/09:06:20.00            167.48706
2016-08-21/09:06:30.00            167.51190
2016-08-21/09:06:40.00            167.53639
2016-08-21/09:06:50.00            167.56054
2016-08-21/09:07:00.00            167.58436
2016-08-21/09:07:10.00            167.60784
2016-08-21/09:07:20.00            167.63099
2016-08-21/09:07:30.00            167.65381
2016-08-21/09:07:40.00            167.67631
2016-08-21/09:07:50.00            167.69849
2016-08-21/09:08:00.00            167.72034
2016-08-21/09:08:10.00            167.74188
2016-08-21/09:08:20.00            167.76311
2016-08-21/09:08:30.00            167.78403
2016-08-21/09:08:40.00            167.80465
2016-08-21/09:08:50.00            167.82496
2016-08-21/09:09:00.00            167.84496
2016-08-21/09:09:10.00            167.86467
2016-08-21/09:09:20.00            167.88409
2016-08-21/09:09:30.00            167.90321
2016-08-21/09:09:40.00            167.92204
2016-08-21/09:09:50.00            167.94058
2016-08-21/09:10:00.00            167.95885
2016-08-21/09:10:10.00            167.97682
2016-08-21/09:10:20.00            167.99452
2016-08-21/09:10:30.00            168.01194
2016-08-21/09:10:40.00            168.02909
2016-08-21/09:10:50.00            168.04597
2016-08-21/09:11:00.00            168.06257
2016-08-21/09:11:10.00            168.07891
2016-08-21/09:11:20.00            168.09498
2016-08-21/09:11:30.00            168.11080
2016-08-21/09:11:40.00            168.12635
2016-08-21/09:11:50.00            168.14164
2016-08-21/09:12:00.00            168.15668
2016-08-21/09:12:10.00            168.17147
2016-08-21/09:12:20.00            168.18600
2016-08-21/09:12:30.00            168.20029
2016-08-21/09:12:40.00            168.21433
2016-08-21/09:12:50.00            168.22813
2016-08-21/09:13:00.00            168.24168
2016-08-21/09:13:10.00            168.25500
2016-08-21/09:13:20.00            168.26808
2016-08-21/09:13:30.00            168.28092
2016-08-21/09:13:40.00            168.29353
2016-08-21/09:13:50.00            168.30590
2016-08-21/09:14:00.00            168.31805
2016-08-21/09:14:10.00            168.32997
2016-08-21/09:14:20.00            168.34166
2016-08-21/09:14:30.00            168.35313
2016-08-21/09:14:40.00            168.36438
2016-08-21/09:14:50.00            168.37541
2016-08-21/09:15:00.00            168.38622
2016-08-21/09:15:10.00            168.39681
2016-08-21/09:15:20.00            168.40719
2016-08-21/09:15:30.00            168.41736
2016-08-21/09:15:40.00            168.42731
2016-08-21/09:15:50.00            168.43706
2016-08-21/09:16:00.00            168.44660
2016-08-21/09:16:10.00            168.45594
2016-08-21/09:16:20.00            168.46507
2016-08-21/09:16:30.00            168.47400
2016-08-21/09:16:40.00            168.48273
2016-08-21/09:16:50.00            168.49126
2016-08-21/09:17:00.00            168.49959
2016-08-21/09:17:10.00            168.50773
2016-08-21/09:17:20.00            168.51568
2016-08-21/09:17:30.00            168.52343
2016-08-21/09:17:40.00            168.53099
2016-08-21/09:17:50.00            168.53837
2016-08-21/09:18:00.00            168.54555
2016-08-21/09:18:10.00            168.55255
2016-08-21/09:18:20.00            168.55937
2016-08-21/09:18:30.00            168.56600
2016-08-21/09:18:40.00            168.57245
2016-08-21/09:18:50.00            168.57873
2016-08-21/09:19:00.00            168.58482
2016-08-21/09:19:10.00            168.59074
2016-08-21/09:19:20.00            168.59648
2016-08-21/09:19:30.00            168.60205
2016-08-21/09:19:40.00            168.60744
2016-08-21/09:19:50.00            168.61267
2016-08-21/09:20:00.00            168.61772
2016-08-21/09:20:10.00            168.62261
2016-08-21/09:20:20.00            168.62732
2016-08-21/09:20:30.00            168.63188
2016-08-21/09:20:40.00            168.63626
2016-08-21/09:20:50.00            168.64049
2016-08-21/09:21:00.00            168.64455
2016-08-21/09:21:10.00            168.64845
2016-08-21/09:21:20.00            168.65220
2016-08-21/09:21:30.00            168.65578
2016-08-21/09:21:40.00            168.65921
2016-08-21/09:21:50.00            168.66248
2016-08-21/09:22:00.00            168.66560
2016-08-21/09:22:10.00            168.66857
2016-08-21/09:22:20.00            168.67138
2016-08-21/09:22:30.00            168.67404
2016-08-21/09:22:40.00            168.67656
2016-08-21/09:22:50.00            168.67892
2016-08-21/09:23:00.00            168.68114
2016-08-21/09:23:10.00            168.68321
2016-08-21/09:23:20.00            168.68513
2016-08-21/09:23:30.00            168.68692
2016-08-21/09:23:40.00            168.68856
2016-08-21/09:23:50.00            168.69005
2016-08-21/09:24:00.00            168.69141
2016-08-21/09:24:10.00            168.69263
2016-08-21/09:24:20.00            168.69371
2016-08-21/09:24:30.00            168.69465
2016-08-21/09:24:40.00            168.69546
2016-08-21/09:24:50.00            168.69613
2016-08-21/09:25:00.00            168.69667
2016-08-21/09:25:10.00            168.69707
2016-08-21/09:25:20.00            168.69734
2016-08-21/09:25:30.00            168.69748
2016-08-21/09:25:40.00            168.69749
2016-08-21/09:25:50.00            168.69737
2016-08-21/09:26:00.00            168.69713
2016-08-21/09:26:10.00            168.69675
2016-08-21/09:26:20.00            168.69625
2016-08-21/09:26:30.00            168.69563
2016-08-21/09:26:40.00            168.69488
2016-08-21/09:26:50.00            168.69400
2016-08-21/09:27:00.00            168.69301
2016-08-21/09:27:10.00            168.69189
2016-08-21/09:27:20.00            168.69065
2016-08-21/09:27:30.00            168.68929
2016-08-21/09:27:40.00            168.68782
2016-08-21/09:27:50.00            168.68622
2016-08-21/09:28:00.00            168.68451
2016-08-21/09:28:10.00            168.68268
2016-08-21/09:28:20.00            168.68074
2016-08-21/09:28:30.00            168.67868
2016-08-21/09:28:40.00            168.67651
2016-08-21/09:28:50.00            168.67423
2016-08-21/09:29:00.00            168.67183
2016-08-21/09:29:10.00            168.66932
2016-08-21/09:29:20.00            168.66671
2016-08-21/09:29:30.00            168.66398
2016-08-21/09:29:40.00            168.66114
2016-08-21/09:29:50.00            168.65820
2016-08-21/09:30:00.00            168.65515
2016-08-21/09:30:10.00            168.65199
2016-08-21/09:30:20.00            168.64873
2016-08-21/09:30:30.00            168.64537
2016-08-21/09:30:40.00            168.64189
2016-08-21/09:30:50.00            168.63832
2016-08-21/09:31:00.00            168.63464
2016-08-21/09:31:10.00            168.63087
2016-08-21/09:31:20.00            168.62699
2016-08-21/09:31:30.00            168.62301
2016-08-21/09:31:40.00            168.61893
2016-08-21/09:31:50.00            168.61475
2016-08-21/09:32:00.00            168.61048
2016-08-21/09:32:10.00            168.60610
2016-08-21/09:32:20.00            168.60164
2016-08-21/09:32:30.00            168.59707
2016-08-21/09:32:40.00            168.59241
2016-08-21/09:32:50.00            168.58765
2016-08-21/09:33:00.00            168.58281
2016-08-21/09:33:10.00            168.57786
2016-08-21/09:33:20.00            168.57283
2016-08-21/09:33:30.00            168.56770
2016-08-21/09:33:40.00            168.56249
2016-08-21/09:33:50.00            168.55718
2016-08-21/09:34:00.00            168.55178
2016-08-21/09:34:10.00            168.54630
2016-08-21/09:34:20.00            168.54072
2016-08-21/09:34:30.00            168.53506
2016-08-21/09:34:40.00            168.52931
2016-08-21/09:34:50.00            168.52347
2016-08-21/09:35:00.00            168.51755
2016-08-21/09:35:10.00            168.51154
2016-08-21/09:35:20.00            168.50545
2016-08-21/09:35:30.00            168.49927
2016-08-21/09:35:40.00            168.49301
2016-08-21/09:35:50.00            168.48667
2016-08-21/09:36:00.00            168.48024
2016-08-21/09:36:10.00            168.47374
2016-08-21/09:36:20.00            168.46715
2016-08-21/09:36:30.00            168.46048
2016-08-21/09:36:40.00            168.45373
2016-08-21/09:36:50.00            168.44690
2016-08-21/09:37:00.00            168.43999
2016-08-21/09:37:10.00            168.43301
2016-08-21/09:37:20.00            168.42595
2016-08-21/09:37:30.00            168.41880
2016-08-21/09:37:40.00            168.41159
2016-08-21/09:37:50.00            168.40430
2016-08-21/09:38:00.00            168.39693
2016-08-21/09:38:10.00            168.38948
2016-08-21/09:38:20.00            168.38197
2016-08-21/09:38:30.00            168.37437
2016-08-21/09:38:40.00            168.36671
2016-08-21/09:38:50.00            168.35897
2016-08-21/09:39:00.00            168.35116
2016-08-21/09:39:10.00            168.34328
2016-08-21/09:39:20.00            168.33533
2016-08-21/09:39:30.00            168.32730
2016-08-21/09:39:40.00            168.31921
2016-08-21/09:39:50.00            168.31105
2016-08-21/09:40:00.00            168.30281
2016-08-21/09:40:10.00            168.29451
2016-08-21/09:40:20.00            168.28614
2016-08-21/09:40:30.00            168.27770
2016-08-21/09:40:40.00            168.26920
2016-08-21/09:40:50.00            168.26063
2016-08-21/09:41:00.00            168.25199
2016-08-21/09:41:10.00            168.24329
2016-08-21/09:41:20.00            168.23452
2016-08-21/09:41:30.00            168.22569
2016-08-21/09:41:40.00            168.21679
2016-08-21/09:41:50.00            168.20783
2016-08-21/09:42:00.00            168.19880
2016-08-21/09:42:10.00            168.18971
2016-08-21/09:42:20.00            168.18056
2016-08-21/09:42:30.00            168.17135
2016-08-21/09:42:40.00            168.16207
2016-08-21/09:42:50.00            168.15274
2016-08-21/09:43:00.00            168.14334
2016-08-21/09:43:10.00            168.13389
2016-08-21/09:43:20.00            168.12437
2016-08-21/09:43:30.00            168.11480
2016-08-21/09:43:40.00            168.10516
2016-08-21/09:43:50.00            168.09547
2016-08-21/09:44:00.00            168.08572
2016-08-21/09:44:10.00            168.07591
2016-08-21/09:44:20.00            168.06604
2016-08-21/09:44:30.00            168.05612
2016-08-21/09:44:40.00            168.04614
2016-08-21/09:44:50.00            168.03610
2016-08-21/09:45:00.00            168.02601
2016-08-21/09:45:10.00            168.01587
2016-08-21/09:45:20.00            168.00567
2016-08-21/09:45:30.00            167.99541
2016-08-21/09:45:40.00            167.98510
2016-08-21/09:45:50.00            167.97474
2016-08-21/09:46:00.00            167.96432
2016-08-21/09:46:10.00            167.95386
2016-08-21/09:46:20.00            167.94333
2016-08-21/09:46:30.00            167.93276
2016-08-21/09:46:40.00            167.92214
2016-08-21/09:46:50.00            167.91146
2016-08-21/09:47:00.00            167.90074
2016-08-21/09:47:10.00            167.88996
2016-08-21/09:47:20.00            167.87913
2016-08-21/09:47:30.00            167.86826
2016-08-21/09:47:40.00            167.85733
2016-08-21/09:47:50.00            167.84636
2016-08-21/09:48:00.00            167.83533
2016-08-21/09:48:10.00            167.82426
2016-08-21/09:48:20.00            167.81314
2016-08-21/09:48:30.00            167.80198
2016-08-21/09:48:40.00            167.79076
2016-08-21/09:48:50.00            167.77950
2016-08-21/09:49:00.00            167.76820
2016-08-21/09:49:10.00            167.75685
2016-08-21/09:49:20.00            167.74545
2016-08-21/09:49:30.00            167.73400
2016-08-21/09:49:40.00            167.72252
2016-08-21/09:49:50.00            167.71098
2016-08-21/09:50:00.00            167.69941
2016-08-21/09:50:10.00            167.68779
2016-08-21/09:50:20.00            167.67612
2016-08-21/09:50:30.00            167.66441
2016-08-21/09:50:40.00            167.65266
2016-08-21/09:50:50.00            167.64087
2016-08-21/09:51:00.00            167.62904
2016-08-21/09:51:10.00            167.61716
2016-08-21/09:51:20.00            167.60524
2016-08-21/09:51:30.00            167.59328
2016-08-21/09:51:40.00            167.58128
2016-08-21/09:51:50.00            167.56924
2016-08-21/09:52:00.00            167.55716
2016-08-21/09:52:10.00            167.54504
2016-08-21/09:52:20.00            167.53288
2016-08-21/09:52:30.00            167.52068
2016-08-21/09:52:40.00            167.50844
2016-08-21/09:52:50.00            167.49616
2016-08-21/09:53:00.00            167.48385
2016-08-21/09:53:10.00            167.47149
2016-08-21/09:53:20.00            167.45910
2016-08-21/09:53:30.00            167.44668
2016-08-21/09:53:40.00            167.43421
2016-08-21/09:53:50.00            167.42171
2016-08-21/09:54:00.00            167.40917
2016-08-21/09:54:10.00            167.39660
2016-08-21/09:54:20.00            167.38399
2016-08-21/09:54:30.00            167.37134
2016-08-21/09:54:40.00            167.35866
2016-08-21/09:54:50.00            167.34595
2016-08-21/09:55:00.00            167.33320
2016-08-21/09:55:10.00            167.32041
2016-08-21/09:55:20.00            167.30760
2016-08-21/09:55:30.00            167.29474
2016-08-21/09:55:40.00            167.28186
2016-08-21/09:55:50.00            167.26894
2016-08-21/09:56:00.00            167.25599
2016-08-21/09:56:10.00            167.24301
2016-08-21/09:56:20.00            167.22999
2016-08-21/09:56:30.00            167.21695
2016-08-21/09:56:40.00            167.20387
2016-08-21/09:56:50.00            167.19076
2016-08-21/09:57:00.00            167.17762
2016-08-21/09:57:10.00            167.16444
2016-08-21/09:57:20.00            167.15124
2016-08-21/09:57:30.00            167.13801
2016-08-21/09:57:40.00            167.12475
2016-08-21/09:57:50.00            167.11146
2016-08-21/09:58:00.00            167.09814
2016-08-21/09:58:10.00            167.08479
2016-08-21/09:58:20.00            167.07141
2016-08-21/09:58:30.00            167.05800
2016-08-21/09:58:40.00            167.04456
2016-08-21/09:58:50.00            167.03110
2016-08-21/09:59:00.00            167.01761
2016-08-21/09:59:10.00            167.00409
2016-08-21/09:59:20.00            166.99054
2016-08-21/09:59:30.00            166.97697
2016-08-21/09:59:40.00            166.96337
2016-08-21/09:59:50.00            166.94975
2016-08-21/10:00:00.00            166.93610
2016-08-21/10:00:10.00            166.92242
2016-08-21/10:00:20.00            166.90872
2016-08-21/10:00:30.00            166.89499
2016-08-21/10:00:40.00            166.88124
2016-08-21/10:00:50.00            166.86746
2016-08-21/10:01:00.00            166.85366
2016-08-21/10:01:10.00            166.83983
2016-08-21/10:01:20.00            166.82598
2016-08-21/10:01:30.00            166.81211
2016-08-21/10:01:40.00            166.79821
2016-08-21/10:01:50.00            166.78429
2016-08-21/10:02:00.00            166.77035
2016-08-21/10:02:10.00            166.75638
2016-08-21/10:02:20.00            166.74239
2016-08-21/10:02:30.00            166.72838
2016-08-21/10:02:40.00            166.71435
2016-08-21/10:02:50.00            166.70030
2016-08-21/10:03:00.00            166.68622
2016-08-21/10:03:10.00            166.67213
2016-08-21/10:03:20.00            166.65801
2016-08-21/10:03:30.00            166.64387
2016-08-21/10:03:40.00            166.62971
2016-08-21/10:03:50.00            166.61554
2016-08-21/10:04:00.00            166.60134
2016-08-21/10:04:10.00            166.58712
2016-08-21/10:04:20.00            166.57288
2016-08-21/10:04:30.00            166.55863
2016-08-21/10:04:40.00            166.54435
2016-08-21/10:04:50.00            166.53006
2016-08-21/10:05:00.00            166.51575
2016-08-21/10:05:10.00            166.50142
2016-08-21/10:05:20.00            166.48707
2016-08-21/10:05:30.00            166.47270
2016-08-21/10:05:40.00            166.45832
2016-08-21/10:05:50.00            166.44392
2016-08-21/10:06:00.00            166.42951
2016-08-21/10:06:10.00            166.41507
2016-08-21/10:06:20.00            166.40062
2016-08-21/10:06:30.00            166.38616
2016-08-21/10:06:40.00            166.37167
2016-08-21/10:06:50.00            166.35718
2016-08-21/10:07:00.00            166.34266
2016-08-21/10:07:10.00            166.32813
2016-08-21/10:07:20.00            166.31359
2016-08-21/10:07:30.00            166.29903
2016-08-21/10:07:40.00            166.28446
2016-08-21/10:07:50.00            166.26987
2016-08-21/10:08:00.00            166.25527
2016-08-21/10:08:10.00            166.24066
2016-08-21/10:08:20.00            166.22603
2016-08-21/10:08:30.00            166.21139
2016-08-21/10:08:40.00            166.19673
2016-08-21/10:08:50.00            166.18206
2016-08-21/10:09:00.00            166.16738
2016-08-21/10:09:10.00            166.15269
2016-08-21/10:09:20.00            166.13799
2016-08-21/10:09:30.00            166.12327
2016-08-21/10:09:40.00            166.10854
2016-08-21/10:09:50.00            166.09380
2016-08-21/10:10:00.00            166.07905
2016-08-21/10:10:10.00            166.06429
2016-08-21/10:10:20.00            166.04951
2016-08-21/10:10:30.00            166.03473
2016-08-21/10:10:40.00            166.01994
2016-08-21/10:10:50.00            166.00513
2016-08-21/10:11:00.00            165.99032
2016-08-21/10:11:10.00            165.97550
2016-08-21/10:11:20.00            165.96066
2016-08-21/10:11:30.00            165.94582
2016-08-21/10:11:40.00            165.93097
2016-08-21/10:11:50.00            165.91611
2016-08-21/10:12:00.00            165.90125
2016-08-21/10:12:10.00            165.88637
2016-08-21/10:12:20.00            165.87148
2016-08-21/10:12:30.00            165.85659
2016-08-21/10:12:40.00            165.84169
2016-08-21/10:12:50.00            165.82679
2016-08-21/10:13:00.00            165.81187
2016-08-21/10:13:10.00            165.79695
2016-08-21/10:13:20.00            165.78203
2016-08-21/10:13:30.00            165.76709
2016-08-21/10:13:40.00            165.75215
2016-08-21/10:13:50.00            165.73721
2016-08-21/10:14:00.00            165.72226
2016-08-21/10:14:10.00            165.70730
2016-08-21/10:14:20.00            165.69234
2016-08-21/10:14:30.00            165.67737
2016-08-21/10:14:40.00            165.66240
2016-08-21/10:14:50.00            165.64742
2016-08-21/10:15:00.00            165.63244
2016-08-21/10:15:10.00            165.61746
2016-08-21/10:15:20.00            165.60247
2016-08-21/10:15:30.00            165.58748
2016-08-21/10:15:40.00            165.57248
2016-08-21/10:15:50.00            165.55748
2016-08-21/10:16:00.00            165.54248
2016-08-21/10:16:10.00            165.52747
2016-08-21/10:16:20.00            165.51247
2016-08-21/10:16:30.00            165.49746
2016-08-21/10:16:40.00            165.48245
2016-08-21/10:16:50.00            165.46743
2016-08-21/10:17:00.00            165.45242
2016-08-21/10:17:10.00            165.43740
2016-08-21/10:17:20.00            165.42239
2016-08-21/10:17:30.00            165.40737
2016-08-21/10:17:40.00            165.39235
2016-08-21/10:17:50.00            165.37733
2016-08-21/10:18:00.00            165.36231
2016-08-21/10:18:10.00            165.34729
2016-08-21/10:18:20.00            165.33227
2016-08-21/10:18:30.00            165.31725
2016-08-21/10:18:40.00            165.30224
2016-08-21/10:18:50.00            165.28722
2016-08-21/10:19:00.00            165.27220
2016-08-21/10:19:10.00            165.25719
2016-08-21/10:19:20.00            165.24217
2016-08-21/10:19:30.00            165.22716
2016-08-21/10:19:40.00            165.21216
2016-08-21/10:19:50.00            165.19715
2016-08-21/10:20:00.00            165.18215
2016-08-21/10:20:10.00            165.16715
2016-08-21/10:20:20.00            165.15215
2016-08-21/10:20:30.00            165.13715
2016-08-21/10:20:40.00            165.12216
2016-08-21/10:20:50.00            165.10717
2016-08-21/10:21:00.00            165.09219
2016-08-21/10:21:10.00            165.07721
2016-08-21/10:21:20.00            165.06224
2016-08-21/10:21:30.00            165.04727
2016-08-21/10:21:40.00            165.03230
2016-08-21/10:21:50.00            165.01734
2016-08-21/10:22:00.00            165.00239
2016-08-21/10:22:10.00            164.98744
2016-08-21/10:22:20.00            164.97250
2016-08-21/10:22:30.00            164.95756
2016-08-21/10:22:40.00            164.94263
2016-08-21/10:22:50.00            164.92770
2016-08-21/10:23:00.00            164.91279
2016-08-21/10:23:10.00            164.89788
2016-08-21/10:23:20.00            164.88298
2016-08-21/10:23:30.00            164.86808
2016-08-21/10:23:40.00            164.85319
2016-08-21/10:23:50.00            164.83831
2016-08-21/10:24:00.00            164.82344
2016-08-21/10:24:10.00            164.80858
2016-08-21/10:24:20.00            164.79373
2016-08-21/10:24:30.00            164.77888
2016-08-21/10:24:40.00            164.76405
2016-08-21/10:24:50.00            164.74922
2016-08-21/10:25:00.00            164.73441
2016-08-21/10:25:10.00            164.71960
2016-08-21/10:25:20.00            164.70480
2016-08-21/10:25:30.00            164.69002
2016-08-21/10:25:40.00            164.67524
2016-08-21/10:25:50.00            164.66048
2016-08-21/10:26:00.00            164.64573
2016-08-21/10:26:10.00            164.63099
2016-08-21/10:26:20.00            164.61626
2016-08-21/10:26:30.00            164.60154
2016-08-21/10:26:40.00            164.58684
2016-08-21/10:26:50.00            164.57215
2016-08-21/10:27:00.00            164.55747
2016-08-21/10:27:10.00            164.54280
2016-08-21/10:27:20.00            164.52815
2016-08-21/10:27:30.00            164.51351
2016-08-21/10:27:40.00            164.49888
2016-08-21/10:27:50.00            164.48427
2016-08-21/10:28:00.00            164.46968
2016-08-21/10:28:10.00            164.45509
2016-08-21/10:28:20.00            164.44052
2016-08-21/10:28:30.00            164.42597
2016-08-21/10:28:40.00            164.41144
2016-08-21/10:28:50.00            164.39691
2016-08-21/10:29:00.00            164.38241
2016-08-21/10:29:10.00            164.36792
2016-08-21/10:29:20.00            164.35344
2016-08-21/10:29:30.00            164.33899
2016-08-21/10:29:40.00            164.32455
2016-08-21/10:29:50.00            164.31013
2016-08-21/10:30:00.00            164.29572
2016-08-21/10:30:10.00            164.28134
2016-08-21/10:30:20.00            164.26697
2016-08-21/10:30:30.00            164.25262
2016-08-21/10:30:40.00            164.23829
2016-08-21/10:30:50.00            164.22397
2016-08-21/10:31:00.00            164.20968
2016-08-21/10:31:10.00            164.19541
2016-08-21/10:31:20.00            164.18115
2016-08-21/10:31:30.00            164.16692
2016-08-21/10:31:40.00            164.15270
2016-08-21/10:31:50.00            164.13851
2016-08-21/10:32:00.00            164.12434
2016-08-21/10:32:10.00            164.11019
2016-08-21/10:32:20.00            164.09606
2016-08-21/10:32:30.00            164.08195
2016-08-21/10:32:40.00            164.06786
2016-08-21/10:32:50.00            164.05380
2016-08-21/10:33:00.00            164.03976
2016-08-21/10:33:10.00            164.02574
2016-08-21/10:33:20.00            164.01175
2016-08-21/10:33:30.00            163.99777
2016-08-21/10:33:40.00            163.98383
2016-08-21/10:33:50.00            163.96990
2016-08-21/10:34:00.00            163.95600
2016-08-21/10:34:10.00            163.94213
2016-08-21/10:34:20.00            163.92828
2016-08-21/10:34:30.00            163.91445
2016-08-21/10:34:40.00            163.90065
2016-08-21/10:34:50.00            163.88688
2016-08-21/10:35:00.00            163.87314
2016-08-21/10:35:10.00            163.85942
2016-08-21/10:35:20.00            163.84572
2016-08-21/10:35:30.00            163.83206
2016-08-21/10:35:40.00            163.81842
2016-08-21/10:35:50.00            163.80481
2016-08-21/10:36:00.00            163.79123
2016-08-21/10:36:10.00            163.77767
2016-08-21/10:36:20.00            163.76415
2016-08-21/10:36:30.00            163.75065
2016-08-21/10:36:40.00            163.73719
2016-08-21/10:36:50.00            163.72375
2016-08-21/10:37:00.00            163.71034
2016-08-21/10:37:10.00            163.69696
2016-08-21/10:37:20.00            163.68362
2016-08-21/10:37:30.00            163.67030
2016-08-21/10:37:40.00            163.65702
2016-08-21/10:37:50.00            163.64377
2016-08-21/10:38:00.00            163.63055
2016-08-21/10:38:10.00            163.61736
2016-08-21/10:38:20.00            163.60421
2016-08-21/10:38:30.00            163.59109
2016-08-21/10:38:40.00            163.57800
2016-08-21/10:38:50.00            163.56495
2016-08-21/10:39:00.00            163.55193
2016-08-21/10:39:10.00            163.53894
2016-08-21/10:39:20.00            163.52599
2016-08-21/10:39:30.00            163.51308
2016-08-21/10:39:40.00            163.50020
2016-08-21/10:39:50.00            163.48736
2016-08-21/10:40:00.00            163.47455
2016-08-21/10:40:10.00            163.46178
2016-08-21/10:40:20.00            163.44905
2016-08-21/10:40:30.00            163.43635
2016-08-21/10:40:40.00            163.42369
2016-08-21/10:40:50.00            163.41108
2016-08-21/10:41:00.00            163.39849
2016-08-21/10:41:10.00            163.38595
2016-08-21/10:41:20.00            163.37345
2016-08-21/10:41:30.00            163.36099
2016-08-21/10:41:40.00            163.34856
2016-08-21/10:41:50.00            163.33618
2016-08-21/10:42:00.00            163.32384
2016-08-21/10:42:10.00            163.31154
2016-08-21/10:42:20.00            163.29928
2016-08-21/10:42:30.00            163.28707
2016-08-21/10:42:40.00            163.27489
2016-08-21/10:42:50.00            163.26276
2016-08-21/10:43:00.00            163.25068
2016-08-21/10:43:10.00            163.23863
2016-08-21/10:43:20.00            163.22663
2016-08-21/10:43:30.00            163.21468
2016-08-21/10:43:40.00            163.20277
2016-08-21/10:43:50.00            163.19091
2016-08-21/10:44:00.00            163.17909
2016-08-21/10:44:10.00            163.16732
2016-08-21/10:44:20.00            163.15559
2016-08-21/10:44:30.00            163.14391
2016-08-21/10:44:40.00            163.13228
2016-08-21/10:44:50.00            163.12070
2016-08-21/10:45:00.00            163.10917
2016-08-21/10:45:10.00            163.09768
2016-08-21/10:45:20.00            163.08625
2016-08-21/10:45:30.00            163.07486
2016-08-21/10:45:40.00            163.06353
2016-08-21/10:45:50.00            163.05224
2016-08-21/10:46:00.00            163.04101
2016-08-21/10:46:10.00            163.02983
2016-08-21/10:46:20.00            163.01870
2016-08-21/10:46:30.00            163.00762
2016-08-21/10:46:40.00            162.99660
2016-08-21/10:46:50.00            162.98563
2016-08-21/10:47:00.00            162.97471
2016-08-21/10:47:10.00            162.96385
2016-08-21/10:47:20.00            162.95304
2016-08-21/10:47:30.00            162.94229
2016-08-21/10:47:40.00            162.93160
2016-08-21/10:47:50.00            162.92096
2016-08-21/10:48:00.00            162.91039
2016-08-21/10:48:10.00            162.89986
2016-08-21/10:48:20.00            162.88940
2016-08-21/10:48:30.00            162.87899
2016-08-21/10:48:40.00            162.86865
2016-08-21/10:48:50.00            162.85836
2016-08-21/10:49:00.00            162.84813
2016-08-21/10:49:10.00            162.83797
2016-08-21/10:49:20.00            162.82786
2016-08-21/10:49:30.00            162.81782
2016-08-21/10:49:40.00            162.80784
2016-08-21/10:49:50.00            162.79792
2016-08-21/10:50:00.00            162.78807
2016-08-21/10:50:10.00            162.77828
2016-08-21/10:50:20.00            162.76856
2016-08-21/10:50:30.00            162.75890
2016-08-21/10:50:40.00            162.74931
2016-08-21/10:50:50.00            162.73978
2016-08-21/10:51:00.00            162.73032
2016-08-21/10:51:10.00            162.72093
2016-08-21/10:51:20.00            162.71161
2016-08-21/10:51:30.00            162.70235
2016-08-21/10:51:40.00            162.69317
2016-08-21/10:51:50.00            162.68405
2016-08-21/10:52:00.00            162.67501
2016-08-21/10:52:10.00            162.66603
2016-08-21/10:52:20.00            162.65713
2016-08-21/10:52:30.00            162.64831
2016-08-21/10:52:40.00            162.63955
2016-08-21/10:52:50.00            162.63087
2016-08-21/10:53:00.00            162.62226
2016-08-21/10:53:10.00            162.61373
2016-08-21/10:53:20.00            162.60528
2016-08-21/10:53:30.00            162.59690
2016-08-21/10:53:40.00            162.58860
2016-08-21/10:53:50.00            162.58038
2016-08-21/10:54:00.00            162.57223
2016-08-21/10:54:10.00            162.56417
2016-08-21/10:54:20.00            162.55619
2016-08-21/10:54:30.00            162.54828
2016-08-21/10:54:40.00            162.54046
2016-08-21/10:54:50.00            162.53272
2016-08-21/10:55:00.00            162.52506
2016-08-21/10:55:10.00            162.51749
2016-08-21/10:55:20.00            162.51000
2016-08-21/10:55:30.00            162.50260
2016-08-21/10:55:40.00            162.49528
2016-08-21/10:55:50.00            162.48805
2016-08-21/10:56:00.00            162.48090
2016-08-21/10:56:10.00            162.47385
2016-08-21/10:56:20.00            162.46688
2016-08-21/10:56:30.00            162.46000
2016-08-21/10:56:40.00            162.45322
2016-08-21/10:56:50.00            162.44653
2016-08-21/10:57:00.00            162.43993
2016-08-21/10:57:10.00            162.43342
2016-08-21/10:57:20.00            162.42700
2016-08-21/10:57:30.00            162.42068
2016-08-21/10:57:40.00            162.41446
2016-08-21/10:57:50.00            162.40833
2016-08-21/10:58:00.00            162.40230
2016-08-21/10:58:10.00            162.39637
2016-08-21/10:58:20.00            162.39054
2016-08-21/10:58:30.00            162.38481
2016-08-21/10:58:40.00            162.37918
2016-08-21/10:58:50.00            162.37365
2016-08-21/10:59:00.00            162.36822
2016-08-21/10:59:10.00            162.36290
2016-08-21/10:59:20.00            162.35768
2016-08-21/10:59:30.00            162.35257
2016-08-21/10:59:40.00            162.34756
2016-08-21/10:59:50.00            162.34267
2016-08-21/11:00:00.00            162.33788
2016-08-21/11:00:10.00            162.33320
2016-08-21/11:00:20.00            162.32863
2016-08-21/11:00:30.00            162.32417
2016-08-21/11:00:40.00            162.31983
2016-08-21/11:00:50.00            162.31560
2016-08-21/11:01:00.00            162.31148
2016-08-21/11:01:10.00            162.30749
2016-08-21/11:01:20.00            162.30360
2016-08-21/11:01:30.00            162.29984
2016-08-21/11:01:40.00            162.29619
2016-08-21/11:01:50.00            162.29267
2016-08-21/11:02:00.00            162.28926
2016-08-21/11:02:10.00            162.28598
2016-08-21/11:02:20.00            162.28282
2016-08-21/11:02:30.00            162.27979
2016-08-21/11:02:40.00            162.27688
2016-08-21/11:02:50.00            162.27410
2016-08-21/11:03:00.00            162.27145
2016-08-21/11:03:10.00            162.26893
2016-08-21/11:03:20.00            162.26654
2016-08-21/11:03:30.00            162.26428
2016-08-21/11:03:40.00            162.26215
2016-08-21/11:03:50.00            162.26016
2016-08-21/11:04:00.00            162.25831
2016-08-21/11:04:10.00            162.25659
2016-08-21/11:04:20.00            162.25501
2016-08-21/11:04:30.00            162.25357
2016-08-21/11:04:40.00            162.25227
2016-08-21/11:04:50.00            162.25111
2016-08-21/11:05:00.00            162.25010
2016-08-21/11:05:10.00            162.24923
2016-08-21/11:05:20.00            162.24851
2016-08-21/11:05:30.00            162.24794
2016-08-21/11:05:40.00            162.24752
2016-08-21/11:05:50.00            162.24724
2016-08-21/11:06:00.00            162.24712
2016-08-21/11:06:10.00            162.24716
2016-08-21/11:06:20.00            162.24735
2016-08-21/11:06:30.00            162.24769
2016-08-21/11:06:40.00            162.24820
2016-08-21/11:06:50.00            162.24886
2016-08-21/11:07:00.00            162.24969
2016-08-21/11:07:10.00            162.25068
2016-08-21/11:07:20.00            162.25184
2016-08-21/11:07:30.00            162.25316
2016-08-21/11:07:40.00            162.25465
2016-08-21/11:07:50.00            162.25631
2016-08-21/11:08:00.00            162.25814
2016-08-21/11:08:10.00            162.26015
2016-08-21/11:08:20.00            162.26233
2016-08-21/11:08:30.00            162.26468
2016-08-21/11:08:40.00            162.26722
2016-08-21/11:08:50.00            162.26994
2016-08-21/11:09:00.00            162.27284
2016-08-21/11:09:10.00            162.27592
2016-08-21/11:09:20.00            162.27919
2016-08-21/11:09:30.00            162.28265
2016-08-21/11:09:40.00            162.28629
2016-08-21/11:09:50.00            162.29013
2016-08-21/11:10:00.00            162.29416
2016-08-21/11:10:10.00            162.29839
2016-08-21/11:10:20.00            162.30282
2016-08-21/11:10:30.00            162.30745
2016-08-21/11:10:40.00            162.31228
2016-08-21/11:10:50.00            162.31731
2016-08-21/11:11:00.00            162.32255
2016-08-21/11:11:10.00            162.32800
2016-08-21/11:11:20.00            162.33367
2016-08-21/11:11:30.00            162.33954
2016-08-21/11:11:40.00            162.34563
2016-08-21/11:11:50.00            162.35193
2016-08-21/11:12:00.00            162.35846
2016-08-21/11:12:10.00            162.36521
2016-08-21/11:12:20.00            162.37218
2016-08-21/11:12:30.00            162.37938
2016-08-21/11:12:40.00            162.38682
2016-08-21/11:12:50.00            162.39448
2016-08-21/11:13:00.00            162.40238
2016-08-21/11:13:10.00            162.41051
2016-08-21/11:13:20.00            162.41889
2016-08-21/11:13:30.00            162.42751
2016-08-21/11:13:40.00            162.43637
2016-08-21/11:13:50.00            162.44549
2016-08-21/11:14:00.00            162.45485
2016-08-21/11:14:10.00            162.46447
2016-08-21/11:14:20.00            162.47434
2016-08-21/11:14:30.00            162.48447
2016-08-21/11:14:40.00            162.49487
2016-08-21/11:14:50.00            162.50553
2016-08-21/11:15:00.00            162.51646
2016-08-21/11:15:10.00            162.52766
2016-08-21/11:15:20.00            162.53914
2016-08-21/11:15:30.00            162.55089
2016-08-21/11:15:40.00            162.56293
2016-08-21/11:15:50.00            162.57525
2016-08-21/11:16:00.00            162.58785
2016-08-21/11:16:10.00            162.60075
2016-08-21/11:16:20.00            162.61394
2016-08-21/11:16:30.00            162.62743
2016-08-21/11:16:40.00            162.64122
2016-08-21/11:16:50.00            162.65532
2016-08-21/11:17:00.00            162.66972
2016-08-21/11:17:10.00            162.68444
2016-08-21/11:17:20.00            162.69947
2016-08-21/11:17:30.00            162.71483
2016-08-21/11:17:40.00            162.73050
2016-08-21/11:17:50.00            162.74651
2016-08-21/11:18:00.00            162.76284
2016-08-21/11:18:10.00            162.77951
2016-08-21/11:18:20.00            162.79652
2016-08-21/11:18:30.00            162.81388
2016-08-21/11:18:40.00            162.83158
2016-08-21/11:18:50.00            162.84964
2016-08-21/11:19:00.00            162.86805
2016-08-21/11:19:10.00            162.88682
2016-08-21/11:19:20.00            162.90596
2016-08-21/11:19:30.00            162.92547
2016-08-21/11:19:40.00            162.94536
2016-08-21/11:19:50.00            162.96562
2016-08-21/11:20:00.00            162.98627
2016-08-21/11:20:10.00            163.00731
2016-08-21/11:20:20.00            163.02875
2016-08-21/11:20:30.00            163.05058
2016-08-21/11:20:40.00            163.07282
2016-08-21/11:20:50.00            163.09547
2016-08-21/11:21:00.00            163.11854
2016-08-21/11:21:10.00            163.14202
2016-08-21/11:21:20.00            163.16594
2016-08-21/11:21:30.00            163.19028
2016-08-21/11:21:40.00            163.21507
2016-08-21/11:21:50.00            163.24029
2016-08-21/11:22:00.00            163.26597
2016-08-21/11:22:10.00            163.29210
2016-08-21/11:22:20.00            163.31870
2016-08-21/11:22:30.00            163.34577
2016-08-21/11:22:40.00            163.37331
2016-08-21/11:22:50.00            163.40133
2016-08-21/11:23:00.00            163.42983
2016-08-21/11:23:10.00            163.45884
2016-08-21/11:23:20.00            163.48834
2016-08-21/11:23:30.00            163.51836
2016-08-21/11:23:40.00            163.54889
2016-08-21/11:23:50.00            163.57994
2016-08-21/11:24:00.00            163.61152
2016-08-21/11:24:10.00            163.64364
2016-08-21/11:24:20.00            163.67631
2016-08-21/11:24:30.00            163.70953
2016-08-21/11:24:40.00            163.74331
2016-08-21/11:24:50.00            163.77766
2016-08-21/11:25:00.00            163.81259
2016-08-21/11:25:10.00            163.84811
2016-08-21/11:25:20.00            163.88422
2016-08-21/11:25:30.00            163.92093
2016-08-21/11:25:40.00            163.95826
2016-08-21/11:25:50.00            163.99621
2016-08-21/11:26:00.00            164.03479
2016-08-21/11:26:10.00            164.07401
2016-08-21/11:26:20.00            164.11388
2016-08-21/11:26:30.00            164.15441
2016-08-21/11:26:40.00            164.19562
2016-08-21/11:26:50.00            164.23750
2016-08-21/11:27:00.00            164.28007
2016-08-21/11:27:10.00            164.32335
2016-08-21/11:27:20.00            164.36734
2016-08-21/11:27:30.00            164.41205
2016-08-21/11:27:40.00            164.45750
2016-08-21/11:27:50.00            164.50370
2016-08-21/11:28:00.00            164.55066
2016-08-21/11:28:10.00            164.59838
2016-08-21/11:28:20.00            164.64689
2016-08-21/11:28:30.00            164.69620
2016-08-21/11:28:40.00            164.74632
2016-08-21/11:28:50.00            164.79726
2016-08-21/11:29:00.00            164.84903
2016-08-21/11:29:10.00            164.90166
2016-08-21/11:29:20.00            164.95515
2016-08-21/11:29:30.00            165.00951
2016-08-21/11:29:40.00            165.06477
2016-08-21/11:29:50.00            165.12094
2016-08-21/11:30:00.00            165.17804
2016-08-21/11:30:10.00            165.23607
2016-08-21/11:30:20.00            165.29506
2016-08-21/11:30:30.00            165.35502
2016-08-21/11:30:40.00            165.41597
2016-08-21/11:30:50.00            165.47792
2016-08-21/11:31:00.00            165.54090
2016-08-21/11:31:10.00            165.60493
2016-08-21/11:31:20.00            165.67001
2016-08-21/11:31:30.00            165.73617
2016-08-21/11:31:40.00            165.80343
2016-08-21/11:31:50.00            165.87181
2016-08-21/11:32:00.00            165.94133
2016-08-21/11:32:10.00            166.01201
2016-08-21/11:32:20.00            166.08387
2016-08-21/11:32:30.00            166.15693
2016-08-21/11:32:40.00            166.23122
2016-08-21/11:32:50.00            166.30676
2016-08-21/11:33:00.00            166.38357
2016-08-21/11:33:10.00            166.46168
2016-08-21/11:33:20.00            166.54110
2016-08-21/11:33:30.00            166.62188
2016-08-21/11:33:40.00            166.70402
2016-08-21/11:33:50.00            166.78756
2016-08-21/11:34:00.00            166.87254
2016-08-21/11:34:10.00            166.95896
2016-08-21/11:34:20.00            167.04687
2016-08-21/11:34:30.00            167.13629
2016-08-21/11:34:40.00            167.22725
2016-08-21/11:34:50.00            167.31979
2016-08-21/11:35:00.00            167.41393
2016-08-21/11:35:10.00            167.50971
2016-08-21/11:35:20.00            167.60716
2016-08-21/11:35:30.00            167.70632
2016-08-21/11:35:40.00            167.80723
2016-08-21/11:35:50.00            167.90991
2016-08-21/11:36:00.00            168.01441
2016-08-21/11:36:10.00            168.12076
2016-08-21/11:36:20.00            168.22900
2016-08-21/11:36:30.00            168.33919
2016-08-21/11:36:40.00            168.45135
2016-08-21/11:36:50.00            168.56552
2016-08-21/11:37:00.00            168.68177
2016-08-21/11:37:10.00            168.80012
2016-08-21/11:37:20.00            168.92063
2016-08-21/11:37:30.00            169.04334
2016-08-21/11:37:40.00            169.16831
2016-08-21/11:37:50.00            169.29559
2016-08-21/11:38:00.00            169.42522
2016-08-21/11:38:10.00            169.55727
2016-08-21/11:38:20.00            169.69178
2016-08-21/11:38:30.00            169.82882
2016-08-21/11:38:40.00            169.96844
2016-08-21/11:38:50.00            170.11072
2016-08-21/11:39:00.00            170.25570
2016-08-21/11:39:10.00            170.40345
2016-08-21/11:39:20.00            170.55404
2016-08-21/11:39:30.00            170.70754
2016-08-21/11:39:40.00            170.86403
2016-08-21/11:39:50.00            171.02357
2016-08-21/11:40:00.00            171.18623
2016-08-21/11:40:10.00            171.35211
2016-08-21/11:40:20.00            171.52127
2016-08-21/11:40:30.00            171.69381
2016-08-21/11:40:40.00            171.86980
2016-08-21/11:40:50.00            172.04934
2016-08-21/11:41:00.00            172.23252
2016-08-21/11:41:10.00            172.41942
2016-08-21/11:41:20.00            172.61016
2016-08-21/11:41:30.00            172.80483
2016-08-21/11:41:40.00            173.00354
2016-08-21/11:41:50.00            173.20639
2016-08-21/11:42:00.00            173.41350
2016-08-21/11:42:10.00            173.62497
2016-08-21/11:42:20.00            173.84094
2016-08-21/11:42:30.00            174.06152
2016-08-21/11:42:40.00            174.28685
2016-08-21/11:42:50.00            174.51704
2016-08-21/11:43:00.00            174.75225
2016-08-21/11:43:10.00            174.99261
2016-08-21/11:43:20.00            175.23827
2016-08-21/11:43:30.00            175.48939
2016-08-21/11:43:40.00            175.74611
2016-08-21/11:43:50.00            176.00860
2016-08-21/11:44:00.00            176.27703
2016-08-21/11:44:10.00            176.55158
2016-08-21/11:44:20.00            176.83242
2016-08-21/11:44:30.00            177.11975
2016-08-21/11:44:40.00            177.41376
2016-08-21/11:44:50.00            177.71464
2016-08-21/11:45:00.00            178.02262
2016-08-21/11:45:10.00            178.33790
2016-08-21/11:45:20.00            178.66071
2016-08-21/11:45:30.00            178.99128
2016-08-21/11:45:40.00            179.32985
2016-08-21/11:45:50.00            179.67668
2016-08-21/11:46:00.00            180.03204
2016-08-21/11:46:10.00            180.39616
2016-08-21/11:46:20.00            180.76933
2016-08-21/11:46:30.00            181.15186
2016-08-21/11:46:40.00            181.54403
2016-08-21/11:46:50.00            181.94615
2016-08-21/11:47:00.00            182.35855
2016-08-21/11:47:10.00            182.78156
2016-08-21/11:47:20.00            183.21552
2016-08-21/11:47:30.00            183.66079
2016-08-21/11:47:40.00            184.11773
2016-08-21/11:47:50.00            184.58672
2016-08-21/11:48:00.00            185.06816
2016-08-21/11:48:10.00            185.56246
2016-08-21/11:48:20.00            186.07004
2016-08-21/11:48:30.00            186.59132
2016-08-21/11:48:40.00            187.12676
2016-08-21/11:48:50.00            187.67681
2016-08-21/11:49:00.00            188.24195
2016-08-21/11:49:10.00            188.82267
2016-08-21/11:49:20.00            189.41947
2016-08-21/11:49:30.00            190.03285
2016-08-21/11:49:40.00            190.66336
2016-08-21/11:49:50.00            191.31151
2016-08-21/11:50:00.00            191.97787
2016-08-21/11:50:10.00            192.66299
2016-08-21/11:50:20.00            193.36744
2016-08-21/11:50:30.00            194.09179
2016-08-21/11:50:40.00            194.83663
2016-08-21/11:50:50.00            195.60255
2016-08-21/11:51:00.00            196.39013
2016-08-21/11:51:10.00            197.19996
2016-08-21/11:51:20.00            198.03263
2016-08-21/11:51:30.00            198.88871
2016-08-21/11:51:40.00            199.76877
2016-08-21/11:51:50.00            200.67337
2016-08-21/11:52:00.00            201.60303
2016-08-21/11:52:10.00            202.55828
2016-08-21/11:52:20.00            203.53959
2016-08-21/11:52:30.00            204.54740
2016-08-21/11:52:40.00            205.58212
2016-08-21/11:52:50.00            206.64410
2016-08-21/11:53:00.00            207.73363
2016-08-21/11:53:10.00            208.85094
2016-08-21/11:53:20.00            209.99619
2016-08-21/11:53:30.00            211.16945
2016-08-21/11:53:40.00            212.37070
2016-08-21/11:53:50.00            213.59983
2016-08-21/11:54:00.00            214.85660
2016-08-21/11:54:10.00            216.14066
2016-08-21/11:54:20.00            217.45155
2016-08-21/11:54:30.00            218.78866
2016-08-21/11:54:40.00            220.15126
2016-08-21/11:54:50.00            221.53844
2016-08-21/11:55:00.00            222.94918
2016-08-21/11:55:10.00            224.38228
2016-08-21/11:55:20.00            225.83643
2016-08-21/11:55:30.00            227.31013
2016-08-21/11:55:40.00            228.80175
2016-08-21/11:55:50.00            230.30955
2016-08-21/11:56:00.00            231.83162
2016-08-21/11:56:10.00            233.36595
2016-08-21/11:56:20.00            234.91045
2016-08-21/11:56:30.00            236.46293
2016-08-21/11:56:40.00            238.02111
2016-08-21/11:56:50.00            239.58269
2016-08-21/11:57:00.00            241.14532
2016-08-21/11:57:10.00            242.70667
2016-08-21/11:57:20.00            244.26439
2016-08-21/11:57:30.00            245.81618
2016-08-21/11:57:40.00            247.35980
2016-08-21/11:57:50.00            248.89307
2016-08-21/11:58:00.00            250.41390
2016-08-21/11:58:10.00            251.92031
2016-08-21/11:58:20.00            253.41045
2016-08-21/11:58:30.00            254.88258
2016-08-21/11:58:40.00            256.33510
2016-08-21/11:58:50.00            257.76658
2016-08-21/11:59:00.00            259.17570
2016-08-21/11:59:10.00            260.56132
2016-08-21/11:59:20.00            261.92243
2016-08-21/11:59:30.00            263.25818
2016-08-21/11:59:40.00            264.56786
2016-08-21/11:59:50.00            265.85090
2016-08-21/12:00:00.00            267.10686
2016-08-21/12:00:10.00            268.33541
2016-08-21/12:00:20.00            269.53635
2016-08-21/12:00:30.00            270.70959
2016-08-21/12:00:40.00            271.85514
2016-08-21/12:00:50.00            272.97308
2016-08-21/12:01:00.00            274.06359
2016-08-21/12:01:10.00            275.12691
2016-08-21/12:01:20.00            276.16336
2016-08-21/12:01:30.00            277.17329
2016-08-21/12:01:40.00            278.15712
2016-08-21/12:01:50.00            279.11531
2016-08-21/12:02:00.00            280.04834
2016-08-21/12:02:10.00            280.95673
2016-08-21/12:02:20.00            281.84102
2016-08-21/12:02:30.00            282.70177
2016-08-21/12:02:40.00            283.53954
2016-08-21/12:02:50.00            284.35493
2016-08-21/12:03:00.00            285.14852
2016-08-21/12:03:10.00            285.92090
2016-08-21/12:03:20.00            286.67265
2016-08-21/12:03:30.00            287.40436
2016-08-21/12:03:40.00            288.11663
2016-08-21/12:03:50.00            288.81001
2016-08-21/12:04:00.00            289.48509
2016-08-21/12:04:10.00            290.14241
2016-08-21/12:04:20.00            290.78253
2016-08-21/12:04:30.00            291.40598
2016-08-21/12:04:40.00            292.01329
2016-08-21/12:04:50.00            292.60496
2016-08-21/12:05:00.00            293.18151
2016-08-21/12:05:10.00            293.74341
2016-08-21/12:05:20.00            294.29113
2016-08-21/12:05:30.00            294.82514
2016-08-21/12:05:40.00            295.34588
2016-08-21/12:05:50.00            295.85378
2016-08-21/12:06:00.00            296.34927
2016-08-21/12:06:10.00            296.83274
2016-08-21/12:06:20.00            297.30459
2016-08-21/12:06:30.00            297.76520
2016-08-21/12:06:40.00            298.21493
2016-08-21/12:06:50.00            298.65415
2016-08-21/12:07:00.00            299.08318
2016-08-21/12:07:10.00            299.50238
2016-08-21/12:07:20.00            299.91205
2016-08-21/12:07:30.00            300.31250
2016-08-21/12:07:40.00            300.70404
2016-08-21/12:07:50.00            301.08695
2016-08-21/12:08:00.00            301.46151
2016-08-21/12:08:10.00            301.82798
2016-08-21/12:08:20.00            302.18664
2016-08-21/12:08:30.00            302.53772
2016-08-21/12:08:40.00            302.88147
2016-08-21/12:08:50.00            303.21812
2016-08-21/12:09:00.00            303.54790
2016-08-21/12:09:10.00            303.87103
2016-08-21/12:09:20.00            304.18771
2016-08-21/12:09:30.00            304.49814
2016-08-21/12:09:40.00            304.80253
2016-08-21/12:09:50.00            305.10107
2016-08-21/12:10:00.00            305.39392
2016-08-21/12:10:10.00            305.68128
2016-08-21/12:10:20.00            305.96331
2016-08-21/12:10:30.00            306.24017
2016-08-21/12:10:40.00            306.51202
2016-08-21/12:10:50.00            306.77903
2016-08-21/12:11:00.00            307.04133
2016-08-21/12:11:10.00            307.29908
2016-08-21/12:11:20.00            307.55240
2016-08-21/12:11:30.00            307.80144
2016-08-21/12:11:40.00            308.04631
2016-08-21/12:11:50.00            308.28717
2016-08-21/12:12:00.00            308.52411
2016-08-21/12:12:10.00            308.75726
2016-08-21/12:12:20.00            308.98675
2016-08-21/12:12:30.00            309.21266
2016-08-21/12:12:40.00            309.43512
2016-08-21/12:12:50.00            309.65422
2016-08-21/12:13:00.00            309.87007
2016-08-21/12:13:10.00            310.08277
2016-08-21/12:13:20.00            310.29240
2016-08-21/12:13:30.00            310.49908
2016-08-21/12:13:40.00            310.70287
2016-08-21/12:13:50.00            310.90387
2016-08-21/12:14:00.00            311.10216
2016-08-21/12:14:10.00            311.29782
2016-08-21/12:14:20.00            311.49094
2016-08-21/12:14:30.00            311.68159
2016-08-21/12:14:40.00            311.86984
2016-08-21/12:14:50.00            312.05578
2016-08-21/12:15:00.00            312.23946
2016-08-21/12:15:10.00            312.42095
2016-08-21/12:15:20.00            312.60034
2016-08-21/12:15:30.00            312.77767
2016-08-21/12:15:40.00            312.95302
2016-08-21/12:15:50.00            313.12644
2016-08-21/12:16:00.00            313.29799
2016-08-21/12:16:10.00            313.46775
2016-08-21/12:16:20.00            313.63575
2016-08-21/12:16:30.00            313.80206
2016-08-21/12:16:40.00            313.96673
2016-08-21/12:16:50.00            314.12982
2016-08-21/12:17:00.00            314.29137
2016-08-21/12:17:10.00            314.45144
2016-08-21/12:17:20.00            314.61008
2016-08-21/12:17:30.00            314.76733
2016-08-21/12:17:40.00            314.92324
2016-08-21/12:17:50.00            315.07787
2016-08-21/12:18:00.00            315.23124
2016-08-21/12:18:10.00            315.38342
2016-08-21/12:18:20.00            315.53443
2016-08-21/12:18:30.00            315.68432
2016-08-21/12:18:40.00            315.83314
2016-08-21/12:18:50.00            315.98092
2016-08-21/12:19:00.00            316.12771
2016-08-21/12:19:10.00            316.27354
2016-08-21/12:19:20.00            316.41846
2016-08-21/12:19:30.00            316.56248
2016-08-21/12:19:40.00            316.70566
2016-08-21/12:19:50.00            316.84804
2016-08-21/12:20:00.00            316.98964
2016-08-21/12:20:10.00            317.13050
2016-08-21/12:20:20.00            317.27065
2016-08-21/12:20:30.00            317.41014
2016-08-21/12:20:40.00            317.54898
2016-08-21/12:20:50.00            317.68722
2016-08-21/12:21:00.00            317.82489
2016-08-21/12:21:10.00            317.96201
2016-08-21/12:21:20.00            318.09862
2016-08-21/12:21:30.00            318.23475
2016-08-21/12:21:40.00            318.37043
2016-08-21/12:21:50.00            318.50569
2016-08-21/12:22:00.00            318.64055
2016-08-21/12:22:10.00            318.77505
2016-08-21/12:22:20.00            318.90923
2016-08-21/12:22:30.00            319.04309
2016-08-21/12:22:40.00            319.17667
2016-08-21/12:22:50.00            319.31001
2016-08-21/12:23:00.00            319.44312
2016-08-21/12:23:10.00            319.57603
2016-08-21/12:23:20.00            319.70878
2016-08-21/12:23:30.00            319.84139
2016-08-21/12:23:40.00            319.97387
2016-08-21/12:23:50.00            320.10627
2016-08-21/12:24:00.00            320.23860
2016-08-21/12:24:10.00            320.37090
2016-08-21/12:24:20.00            320.50318
2016-08-21/12:24:30.00            320.63547
2016-08-21/12:24:40.00            320.76780
2016-08-21/12:24:50.00            320.90019
2016-08-21/12:25:00.00            321.03267
2016-08-21/12:25:10.00            321.16526
2016-08-21/12:25:20.00            321.29799
2016-08-21/12:25:30.00            321.43088
2016-08-21/12:25:40.00            321.56395
2016-08-21/12:25:50.00            321.69723
2016-08-21/12:26:00.00            321.83075
2016-08-21/12:26:10.00            321.96452
2016-08-21/12:26:20.00            322.09857
2016-08-21/12:26:30.00            322.23294
2016-08-21/12:26:40.00            322.36763
2016-08-21/12:26:50.00            322.50267
2016-08-21/12:27:00.00            322.63810
2016-08-21/12:27:10.00            322.77392
2016-08-21/12:27:20.00            322.91018
2016-08-21/12:27:30.00            323.04688
2016-08-21/12:27:40.00            323.18406
2016-08-21/12:27:50.00            323.32174
2016-08-21/12:28:00.00            323.45994
2016-08-21/12:28:10.00            323.59869
2016-08-21/12:28:20.00            323.73801
2016-08-21/12:28:30.00            323.87792
2016-08-21/12:28:40.00            324.01846
2016-08-21/12:28:50.00            324.15964
2016-08-21/12:29:00.00            324.30149
2016-08-21/12:29:10.00            324.44403
2016-08-21/12:29:20.00            324.58730
2016-08-21/12:29:30.00            324.73131
2016-08-21/12:29:40.00            324.87609
2016-08-21/12:29:50.00            325.02167
2016-08-21/12:30:00.00            325.16807
2016-08-21/12:30:10.00            325.31531
2016-08-21/12:30:20.00            325.46343
2016-08-21/12:30:30.00            325.61245
2016-08-21/12:30:40.00            325.76239
2016-08-21/12:30:50.00            325.91329
2016-08-21/12:31:00.00            326.06516
2016-08-21/12:31:10.00            326.21804
2016-08-21/12:31:20.00            326.37195
2016-08-21/12:31:30.00            326.52693
2016-08-21/12:31:40.00            326.68299
2016-08-21/12:31:50.00            326.84017
2016-08-21/12:32:00.00            326.99850
2016-08-21/12:32:10.00            327.15800
2016-08-21/12:32:20.00            327.31870
2016-08-21/12:32:30.00            327.48063
2016-08-21/12:32:40.00            327.64383
2016-08-21/12:32:50.00            327.80831
2016-08-21/12:33:00.00            327.97412
2016-08-21/12:33:10.00            328.14128
2016-08-21/12:33:20.00            328.30983
2016-08-21/12:33:30.00            328.47979
2016-08-21/12:33:40.00            328.65119
2016-08-21/12:33:50.00            328.82408
2016-08-21/12:34:00.00            328.99848
2016-08-21/12:34:10.00            329.17442
2016-08-21/12:34:20.00            329.35194
2016-08-21/12:34:30.00            329.53107
2016-08-21/12:34:40.00            329.71185
2016-08-21/12:34:50.00            329.89431
2016-08-21/12:35:00.00            330.07849
2016-08-21/12:35:10.00            330.26442
2016-08-21/12:35:20.00            330.45214
2016-08-21/12:35:30.00            330.64168
2016-08-21/12:35:40.00            330.83309
2016-08-21/12:35:50.00            331.02639
2016-08-21/12:36:00.00            331.22164
2016-08-21/12:36:10.00            331.41887
2016-08-21/12:36:20.00            331.61811
2016-08-21/12:36:30.00            331.81941
2016-08-21/12:36:40.00            332.02281
2016-08-21/12:36:50.00            332.22835
2016-08-21/12:37:00.00            332.43607
2016-08-21/12:37:10.00            332.64602
2016-08-21/12:37:20.00            332.85823
2016-08-21/12:37:30.00            333.07275
2016-08-21/12:37:40.00            333.28964
2016-08-21/12:37:50.00            333.50892
2016-08-21/12:38:00.00            333.73065
2016-08-21/12:38:10.00            333.95488
2016-08-21/12:38:20.00            334.18165
2016-08-21/12:38:30.00            334.41100
2016-08-21/12:38:40.00            334.64300
2016-08-21/12:38:50.00            334.87768
2016-08-21/12:39:00.00            335.11509
2016-08-21/12:39:10.00            335.35530
2016-08-21/12:39:20.00            335.59835
2016-08-21/12:39:30.00            335.84429
2016-08-21/12:39:40.00            336.09318
2016-08-21/12:39:50.00            336.34507
2016-08-21/12:40:00.00            336.60001
2016-08-21/12:40:10.00            336.85807
2016-08-21/12:40:20.00            337.11929
2016-08-21/12:40:30.00            337.38373
2016-08-21/12:40:40.00            337.65146
2016-08-21/12:40:50.00            337.92253
2016-08-21/12:41:00.00            338.19700
2016-08-21/12:41:10.00            338.47493
2016-08-21/12:41:20.00            338.75638
2016-08-21/12:41:30.00            339.04142
2016-08-21/12:41:40.00            339.33011
2016-08-21/12:41:50.00            339.62250
2016-08-21/12:42:00.00            339.91867
2016-08-21/12:42:10.00            340.21869
2016-08-21/12:42:20.00            340.52260
2016-08-21/12:42:30.00            340.83050
2016-08-21/12:42:40.00            341.14243
2016-08-21/12:42:50.00            341.45847
2016-08-21/12:43:00.00            341.77869
2016-08-21/12:43:10.00            342.10315
2016-08-21/12:43:20.00            342.43194
2016-08-21/12:43:30.00            342.76511
2016-08-21/12:43:40.00            343.10274
2016-08-21/12:43:50.00            343.44490
2016-08-21/12:44:00.00            343.79166
2016-08-21/12:44:10.00            344.14310
2016-08-21/12:44:20.00            344.49929
2016-08-21/12:44:30.00            344.86031
2016-08-21/12:44:40.00            345.22622
2016-08-21/12:44:50.00            345.59710
2016-08-21/12:45:00.00            345.97303
2016-08-21/12:45:10.00            346.35408
2016-08-21/12:45:20.00            346.74032
2016-08-21/12:45:30.00            347.13184
2016-08-21/12:45:40.00            347.52870
2016-08-21/12:45:50.00            347.93097
2016-08-21/12:46:00.00            348.33874
2016-08-21/12:46:10.00            348.75208
2016-08-21/12:46:20.00            349.17106
2016-08-21/12:46:30.00            349.59574
2016-08-21/12:46:40.00            350.02622
2016-08-21/12:46:50.00            350.46254
2016-08-21/12:47:00.00            350.90479
2016-08-21/12:47:10.00            351.35304
2016-08-21/12:47:20.00            351.80734
2016-08-21/12:47:30.00            352.26777
2016-08-21/12:47:40.00            352.73440
2016-08-21/12:47:50.00            353.20727
2016-08-21/12:48:00.00            353.68646
2016-08-21/12:48:10.00            354.17202
2016-08-21/12:48:20.00            354.66401
2016-08-21/12:48:30.00            355.16249
2016-08-21/12:48:40.00            355.66749
2016-08-21/12:48:50.00            356.17908
2016-08-21/12:49:00.00            356.69728
2016-08-21/12:49:10.00            357.22216
2016-08-21/12:49:20.00            357.75373
2016-08-21/12:49:30.00            358.29204
2016-08-21/12:49:40.00            358.83712
2016-08-21/12:49:50.00            359.38898
2016-08-21/12:50:00.00            359.94765
2016-08-21/12:50:10.00           0.51314404
2016-08-21/12:50:20.00            1.0854682
2016-08-21/12:50:30.00            1.6646275
2016-08-21/12:50:40.00            2.2506197
2016-08-21/12:50:50.00            2.8434360
2016-08-21/12:51:00.00            3.4430619
2016-08-21/12:51:10.00            4.0494761
2016-08-21/12:51:20.00            4.6626501
2016-08-21/12:51:30.00            5.2825480
2016-08-21/12:51:40.00            5.9091259
2016-08-21/12:51:50.00            6.5423345
2016-08-21/12:52:00.00            7.1821141
2016-08-21/12:52:10.00            7.8283977
2016-08-21/12:52:20.00            8.4811102
2016-08-21/12:52:30.00            9.1401675
2016-08-21/12:52:40.00            9.8054763
2016-08-21/12:52:50.00            10.476936
2016-08-21/12:53:00.00            11.154436
2016-08-21/12:53:10.00            11.837855
2016-08-21/12:53:20.00            12.527066
2016-08-21/12:53:30.00            13.221928
2016-08-21/12:53:40.00            13.922295
2016-08-21/12:53:50.00            14.628011
2016-08-21/12:54:00.00            15.338907
2016-08-21/12:54:10.00            16.054810
2016-08-21/12:54:20.00            16.775534
2016-08-21/12:54:30.00            17.500885
2016-08-21/12:54:40.00            18.230661
2016-08-21/12:54:50.00            18.964652
2016-08-21/12:55:00.00            19.702638
2016-08-21/12:55:10.00            20.444391
2016-08-21/12:55:20.00            21.189677
2016-08-21/12:55:30.00            21.938253
2016-08-21/12:55:40.00            22.689867
2016-08-21/12:55:50.00            23.444267
2016-08-21/12:56:00.00            24.201193
2016-08-21/12:56:10.00            24.960368
2016-08-21/12:56:20.00            25.721529
2016-08-21/12:56:30.00            26.484392
2016-08-21/12:56:40.00            27.248683
2016-08-21/12:56:50.00            28.014109
2016-08-21/12:57:00.00            28.780390
2016-08-21/12:57:10.00            29.547234
2016-08-21/12:57:20.00            30.314347
2016-08-21/12:57:30.00            31.081446
2016-08-21/12:57:40.00            31.848231
2016-08-21/12:57:50.00            32.614415
2016-08-21/12:58:00.00            33.379708
2016-08-21/12:58:10.00            34.143820
2016-08-21/12:58:20.00            34.906469
2016-08-21/12:58:30.00            35.667369
2016-08-21/12:58:40.00            36.426244
2016-08-21/12:58:50.00            37.182814
2016-08-21/12:59:00.00            37.936816
2016-08-21/12:59:10.00            38.687982
2016-08-21/12:59:20.00            39.436051
2016-08-21/12:59:30.00            40.180772
2016-08-21/12:59:40.00            40.921904
2016-08-21/12:59:50.00            41.659204
2016-08-21/13:00:00.00            42.392445
2016-08-21/13:00:10.00            43.121401
2016-08-21/13:00:20.00            43.845856
2016-08-21/13:00:30.00            44.565608
2016-08-21/13:00:40.00            45.280455
2016-08-21/13:00:50.00            45.990215
2016-08-21/13:01:00.00            46.694703
2016-08-21/13:01:10.00            47.393748
2016-08-21/13:01:20.00            48.087190
2016-08-21/13:01:30.00            48.774881
2016-08-21/13:01:40.00            49.456676
2016-08-21/13:01:50.00            50.132440
2016-08-21/13:02:00.00            50.802052
2016-08-21/13:02:10.00            51.465394
2016-08-21/13:02:20.00            52.122361
2016-08-21/13:02:30.00            52.772860
2016-08-21/13:02:40.00            53.416799
2016-08-21/13:02:50.00            54.054101
2016-08-21/13:03:00.00            54.684695
2016-08-21/13:03:10.00            55.308516
2016-08-21/13:03:20.00            55.925512
2016-08-21/13:03:30.00            56.535634
2016-08-21/13:03:40.00            57.138848
2016-08-21/13:03:50.00            57.735115
2016-08-21/13:04:00.00            58.324413
2016-08-21/13:04:10.00            58.906726
2016-08-21/13:04:20.00            59.482041
2016-08-21/13:04:30.00            60.050353
2016-08-21/13:04:40.00            60.611661
2016-08-21/13:04:50.00            61.165971
2016-08-21/13:05:00.00            61.713299
2016-08-21/13:05:10.00            62.253659
2016-08-21/13:05:20.00            62.787071
2016-08-21/13:05:30.00            63.313565
2016-08-21/13:05:40.00            63.833168
2016-08-21/13:05:50.00            64.345917
2016-08-21/13:06:00.00            64.851850
2016-08-21/13:06:10.00            65.351010
2016-08-21/13:06:20.00            65.843441
2016-08-21/13:06:30.00            66.329192
2016-08-21/13:06:40.00            66.808315
2016-08-21/13:06:50.00            67.280864
2016-08-21/13:07:00.00            67.746894
2016-08-21/13:07:10.00            68.206467
2016-08-21/13:07:20.00            68.659640
2016-08-21/13:07:30.00            69.106478
2016-08-21/13:07:40.00            69.547046
2016-08-21/13:07:50.00            69.981408
2016-08-21/13:08:00.00            70.409629
2016-08-21/13:08:10.00            70.831785
2016-08-21/13:08:20.00            71.247938
2016-08-21/13:08:30.00            71.658161
2016-08-21/13:08:40.00            72.062527
2016-08-21/13:08:50.00            72.461106
2016-08-21/13:09:00.00            72.853970
2016-08-21/13:09:10.00            73.241191
2016-08-21/13:09:20.00            73.622845
2016-08-21/13:09:30.00            73.999003
2016-08-21/13:09:40.00            74.369736
2016-08-21/13:09:50.00            74.735124
2016-08-21/13:10:00.00            75.095234
2016-08-21/13:10:10.00            75.450144
2016-08-21/13:10:20.00            75.799922
2016-08-21/13:10:30.00            76.144645
2016-08-21/13:10:40.00            76.484383
2016-08-21/13:10:50.00            76.819209
2016-08-21/13:11:00.00            77.149195
2016-08-21/13:11:10.00            77.474412
2016-08-21/13:11:20.00            77.794930
2016-08-21/13:11:30.00            78.110819
2016-08-21/13:11:40.00            78.422149
2016-08-21/13:11:50.00            78.728989
2016-08-21/13:12:00.00            79.031404
2016-08-21/13:12:10.00            79.329467
2016-08-21/13:12:20.00            79.623242
2016-08-21/13:12:30.00            79.912793
2016-08-21/13:12:40.00            80.198190
2016-08-21/13:12:50.00            80.479492
2016-08-21/13:13:00.00            80.756767
2016-08-21/13:13:10.00            81.030074
2016-08-21/13:13:20.00            81.299480
2016-08-21/13:13:30.00            81.565042
2016-08-21/13:13:40.00            81.826822
2016-08-21/13:13:50.00            82.084880
2016-08-21/13:14:00.00            82.339274
2016-08-21/13:14:10.00            82.590063
2016-08-21/13:14:20.00            82.837303
2016-08-21/13:14:30.00            83.081050
2016-08-21/13:14:40.00            83.321361
2016-08-21/13:14:50.00            83.558288
2016-08-21/13:15:00.00            83.791888
2016-08-21/13:15:10.00            84.022211
2016-08-21/13:15:20.00            84.249310
2016-08-21/13:15:30.00            84.473237
2016-08-21/13:15:40.00            84.694042
2016-08-21/13:15:50.00            84.911773
2016-08-21/13:16:00.00            85.126482
2016-08-21/13:16:10.00            85.338213
2016-08-21/13:16:20.00            85.547017
2016-08-21/13:16:30.00            85.752938
2016-08-21/13:16:40.00            85.956023
2016-08-21/13:16:50.00            86.156315
2016-08-21/13:17:00.00            86.353860
2016-08-21/13:17:10.00            86.548701
2016-08-21/13:17:20.00            86.740880
2016-08-21/13:17:30.00            86.930440
2016-08-21/13:17:40.00            87.117420
2016-08-21/13:17:50.00            87.301862
2016-08-21/13:18:00.00            87.483807
2016-08-21/13:18:10.00            87.663291
2016-08-21/13:18:20.00            87.840354
2016-08-21/13:18:30.00            88.015034
2016-08-21/13:18:40.00            88.187368
2016-08-21/13:18:50.00            88.357392
2016-08-21/13:19:00.00            88.525142
2016-08-21/13:19:10.00            88.690653
2016-08-21/13:19:20.00            88.853960
2016-08-21/13:19:30.00            89.015096
2016-08-21/13:19:40.00            89.174095
2016-08-21/13:19:50.00            89.330989
2016-08-21/13:20:00.00            89.485811
2016-08-21/13:20:10.00            89.638592
2016-08-21/13:20:20.00            89.789363
2016-08-21/13:20:30.00            89.938155
2016-08-21/13:20:40.00            90.084998
2016-08-21/13:20:50.00            90.229920
2016-08-21/13:21:00.00            90.372951
2016-08-21/13:21:10.00            90.514120
2016-08-21/13:21:20.00            90.653454
2016-08-21/13:21:30.00            90.790980
2016-08-21/13:21:40.00            90.926725
2016-08-21/13:21:50.00            91.060716
2016-08-21/13:22:00.00            91.192979
2016-08-21/13:22:10.00            91.323539
2016-08-21/13:22:20.00            91.452421
2016-08-21/13:22:30.00            91.579650
2016-08-21/13:22:40.00            91.705250
2016-08-21/13:22:50.00            91.829244
2016-08-21/13:23:00.00            91.951656
2016-08-21/13:23:10.00            92.072510
2016-08-21/13:23:20.00            92.191826
2016-08-21/13:23:30.00            92.309628
2016-08-21/13:23:40.00            92.425938
2016-08-21/13:23:50.00            92.540776
2016-08-21/13:24:00.00            92.654163
2016-08-21/13:24:10.00            92.766121
2016-08-21/13:24:20.00            92.876669
2016-08-21/13:24:30.00            92.985828
2016-08-21/13:24:40.00            93.093616
2016-08-21/13:24:50.00            93.200054
2016-08-21/13:25:00.00            93.305160
2016-08-21/13:25:10.00            93.408952
2016-08-21/13:25:20.00            93.511449
2016-08-21/13:25:30.00            93.612669
2016-08-21/13:25:40.00            93.712629
2016-08-21/13:25:50.00            93.811347
2016-08-21/13:26:00.00            93.908840
2016-08-21/13:26:10.00            94.005124
2016-08-21/13:26:20.00            94.100217
2016-08-21/13:26:30.00            94.194133
2016-08-21/13:26:40.00            94.286890
2016-08-21/13:26:50.00            94.378502
2016-08-21/13:27:00.00            94.468986
2016-08-21/13:27:10.00            94.558356
2016-08-21/13:27:20.00            94.646627
2016-08-21/13:27:30.00            94.733813
2016-08-21/13:27:40.00            94.819930
2016-08-21/13:27:50.00            94.904992
2016-08-21/13:28:00.00            94.989011
2016-08-21/13:28:10.00            95.072002
2016-08-21/13:28:20.00            95.153979
2016-08-21/13:28:30.00            95.234954
2016-08-21/13:28:40.00            95.314941
2016-08-21/13:28:50.00            95.393952
2016-08-21/13:29:00.00            95.472001
2016-08-21/13:29:10.00            95.549098
2016-08-21/13:29:20.00            95.625257
2016-08-21/13:29:30.00            95.700490
2016-08-21/13:29:40.00            95.774808
2016-08-21/13:29:50.00            95.848223
2016-08-21/13:30:00.00            95.920747
2016-08-21/13:30:10.00            95.992391
2016-08-21/13:30:20.00            96.063165
2016-08-21/13:30:30.00            96.133082
2016-08-21/13:30:40.00            96.202150
2016-08-21/13:30:50.00            96.270381
2016-08-21/13:31:00.00            96.337786
2016-08-21/13:31:10.00            96.404374
2016-08-21/13:31:20.00            96.470155
2016-08-21/13:31:30.00            96.535141
2016-08-21/13:31:40.00            96.599339
2016-08-21/13:31:50.00            96.662761
2016-08-21/13:32:00.00            96.725415
2016-08-21/13:32:10.00            96.787310
2016-08-21/13:32:20.00            96.848456
2016-08-21/13:32:30.00            96.908861
2016-08-21/13:32:40.00            96.968536
2016-08-21/13:32:50.00            97.027488
2016-08-21/13:33:00.00            97.085726
2016-08-21/13:33:10.00            97.143258
2016-08-21/13:33:20.00            97.200094
2016-08-21/13:33:30.00            97.256241
2016-08-21/13:33:40.00            97.311706
2016-08-21/13:33:50.00            97.366499
2016-08-21/13:34:00.00            97.420626
2016-08-21/13:34:10.00            97.474097
2016-08-21/13:34:20.00            97.526918
2016-08-21/13:34:30.00            97.579098
2016-08-21/13:34:40.00            97.630642
2016-08-21/13:34:50.00            97.681559
2016-08-21/13:35:00.00            97.731856
2016-08-21/13:35:10.00            97.781539
2016-08-21/13:35:20.00            97.830618
2016-08-21/13:35:30.00            97.879097
2016-08-21/13:35:40.00            97.926983
2016-08-21/13:35:50.00            97.974283
2016-08-21/13:36:00.00            98.021005
2016-08-21/13:36:10.00            98.067154
2016-08-21/13:36:20.00            98.112735
2016-08-21/13:36:30.00            98.157758
2016-08-21/13:36:40.00            98.202226
2016-08-21/13:36:50.00            98.246148
2016-08-21/13:37:00.00            98.289527
2016-08-21/13:37:10.00            98.332371
2016-08-21/13:37:20.00            98.374685
2016-08-21/13:37:30.00            98.416475
2016-08-21/13:37:40.00            98.457747
2016-08-21/13:37:50.00            98.498506
2016-08-21/13:38:00.00            98.538758
2016-08-21/13:38:10.00            98.578509
2016-08-21/13:38:20.00            98.617764
2016-08-21/13:38:30.00            98.656528
2016-08-21/13:38:40.00            98.694805
2016-08-21/13:38:50.00            98.732603
2016-08-21/13:39:00.00            98.769925
2016-08-21/13:39:10.00            98.806777
2016-08-21/13:39:20.00            98.843164
2016-08-21/13:39:30.00            98.879090
2016-08-21/13:39:40.00            98.914560
2016-08-21/13:39:50.00            98.949580
2016-08-21/13:40:00.00            98.984154
2016-08-21/13:40:10.00            99.018286
2016-08-21/13:40:20.00            99.051981
2016-08-21/13:40:30.00            99.085243
2016-08-21/13:40:40.00            99.118078
2016-08-21/13:40:50.00            99.150490
2016-08-21/13:41:00.00            99.182482
2016-08-21/13:41:10.00            99.214060
2016-08-21/13:41:20.00            99.245226
2016-08-21/13:41:30.00            99.275987
2016-08-21/13:41:40.00            99.306345
2016-08-21/13:41:50.00            99.336305
2016-08-21/13:42:00.00            99.365870
2016-08-21/13:42:10.00            99.395044
2016-08-21/13:42:20.00            99.423833
2016-08-21/13:42:30.00            99.452240
2016-08-21/13:42:40.00            99.480267
2016-08-21/13:42:50.00            99.507919
2016-08-21/13:43:00.00            99.535200
2016-08-21/13:43:10.00            99.562113
2016-08-21/13:43:20.00            99.588663
2016-08-21/13:43:30.00            99.614852
2016-08-21/13:43:40.00            99.640685
2016-08-21/13:43:50.00            99.666163
2016-08-21/13:44:00.00            99.691292
2016-08-21/13:44:10.00            99.716075
2016-08-21/13:44:20.00            99.740514
2016-08-21/13:44:30.00            99.764614
2016-08-21/13:44:40.00            99.788376
2016-08-21/13:44:50.00            99.811805
2016-08-21/13:45:00.00            99.834905
2016-08-21/13:45:10.00            99.857676
2016-08-21/13:45:20.00            99.880125
2016-08-21/13:45:30.00            99.902252
2016-08-21/13:45:40.00            99.924061
2016-08-21/13:45:50.00            99.945556
2016-08-21/13:46:00.00            99.966739
2016-08-21/13:46:10.00            99.987614
2016-08-21/13:46:20.00            100.00818
2016-08-21/13:46:30.00            100.02845
2016-08-21/13:46:40.00            100.04841
2016-08-21/13:46:50.00            100.06808
2016-08-21/13:47:00.00            100.08745
2016-08-21/13:47:10.00            100.10653
2016-08-21/13:47:20.00            100.12532
2016-08-21/13:47:30.00            100.14383
2016-08-21/13:47:40.00            100.16205
2016-08-21/13:47:50.00            100.17999
2016-08-21/13:48:00.00            100.19765
2016-08-21/13:48:10.00            100.21503
2016-08-21/13:48:20.00            100.23214
2016-08-21/13:48:30.00            100.24898
2016-08-21/13:48:40.00            100.26555
2016-08-21/13:48:50.00            100.28185
2016-08-21/13:49:00.00            100.29789
2016-08-21/13:49:10.00            100.31367
2016-08-21/13:49:20.00            100.32919
2016-08-21/13:49:30.00            100.34445
2016-08-21/13:49:40.00            100.35946
2016-08-21/13:49:50.00            100.37421
2016-08-21/13:50:00.00            100.38871
2016-08-21/13:50:10.00            100.40297
2016-08-21/13:50:20.00            100.41698
2016-08-21/13:50:30.00            100.43075
2016-08-21/13:50:40.00            100.44427
2016-08-21/13:50:50.00            100.45756
2016-08-21/13:51:00.00            100.47061
2016-08-21/13:51:10.00            100.48342
2016-08-21/13:51:20.00            100.49600
2016-08-21/13:51:30.00            100.50835
2016-08-21/13:51:40.00            100.52047
2016-08-21/13:51:50.00            100.53236
2016-08-21/13:52:00.00            100.54403
2016-08-21/13:52:10.00            100.55547
2016-08-21/13:52:20.00            100.56669
2016-08-21/13:52:30.00            100.57770
2016-08-21/13:52:40.00            100.58848
2016-08-21/13:52:50.00            100.59905
2016-08-21/13:53:00.00            100.60941
2016-08-21/13:53:10.00            100.61955
2016-08-21/13:53:20.00            100.62949
2016-08-21/13:53:30.00            100.63921
2016-08-21/13:53:40.00            100.64873
2016-08-21/13:53:50.00            100.65804
2016-08-21/13:54:00.00            100.66715
2016-08-21/13:54:10.00            100.67606
2016-08-21/13:54:20.00            100.68477
2016-08-21/13:54:30.00            100.69328
2016-08-21/13:54:40.00            100.70160
2016-08-21/13:54:50.00            100.70971
2016-08-21/13:55:00.00            100.71764
2016-08-21/13:55:10.00            100.72537
2016-08-21/13:55:20.00            100.73292
2016-08-21/13:55:30.00            100.74027
2016-08-21/13:55:40.00            100.74744
2016-08-21/13:55:50.00            100.75442
2016-08-21/13:56:00.00            100.76122
2016-08-21/13:56:10.00            100.76784
2016-08-21/13:56:20.00            100.77427
2016-08-21/13:56:30.00            100.78053
2016-08-21/13:56:40.00            100.78660
2016-08-21/13:56:50.00            100.79251
2016-08-21/13:57:00.00            100.79823
2016-08-21/13:57:10.00            100.80378
2016-08-21/13:57:20.00            100.80916
2016-08-21/13:57:30.00            100.81437
2016-08-21/13:57:40.00            100.81941
2016-08-21/13:57:50.00            100.82428
2016-08-21/13:58:00.00            100.82899
2016-08-21/13:58:10.00            100.83352
2016-08-21/13:58:20.00            100.83790
2016-08-21/13:58:30.00            100.84211
2016-08-21/13:58:40.00            100.84616
2016-08-21/13:58:50.00            100.85005
2016-08-21/13:59:00.00            100.85378
2016-08-21/13:59:10.00            100.85735
2016-08-21/13:59:20.00            100.86077
2016-08-21/13:59:30.00            100.86403
2016-08-21/13:59:40.00            100.86713
2016-08-21/13:59:50.00            100.87009
2016-08-21/14:00:00.00            100.87289
2016-08-21/14:00:10.00            100.87554
2016-08-21/14:00:20.00            100.87804
2016-08-21/14:00:30.00            100.88039
2016-08-21/14:00:40.00            100.88260
2016-08-21/14:00:50.00            100.88466
2016-08-21/14:01:00.00            100.88658
2016-08-21/14:01:10.00            100.88835
2016-08-21/14:01:20.00            100.88998
2016-08-21/14:01:30.00            100.89147
2016-08-21/14:01:40.00            100.89281
2016-08-21/14:01:50.00            100.89402
2016-08-21/14:02:00.00            100.89509
2016-08-21/14:02:10.00            100.89603
2016-08-21/14:02:20.00            100.89682
2016-08-21/14:02:30.00            100.89749
2016-08-21/14:02:40.00            100.89802
2016-08-21/14:02:50.00            100.89841
2016-08-21/14:03:00.00            100.89867
2016-08-21/14:03:10.00            100.89881
2016-08-21/14:03:20.00            100.89881
2016-08-21/14:03:30.00            100.89868
2016-08-21/14:03:40.00            100.89843
2016-08-21/14:03:50.00            100.89805
2016-08-21/14:04:00.00            100.89754
2016-08-21/14:04:10.00            100.89691
2016-08-21/14:04:20.00            100.89615
2016-08-21/14:04:30.00            100.89527
2016-08-21/14:04:40.00            100.89427
2016-08-21/14:04:50.00            100.89314
2016-08-21/14:05:00.00            100.89190
2016-08-21/14:05:10.00            100.89053
2016-08-21/14:05:20.00            100.88905
2016-08-21/14:05:30.00            100.88745
2016-08-21/14:05:40.00            100.88573
2016-08-21/14:05:50.00            100.88390
2016-08-21/14:06:00.00            100.88195
2016-08-21/14:06:10.00            100.87989
2016-08-21/14:06:20.00            100.87771
2016-08-21/14:06:30.00            100.87542
2016-08-21/14:06:40.00            100.87302
2016-08-21/14:06:50.00            100.87051
2016-08-21/14:07:00.00            100.86789
2016-08-21/14:07:10.00            100.86516
2016-08-21/14:07:20.00            100.86232
2016-08-21/14:07:30.00            100.85937
2016-08-21/14:07:40.00            100.85632
2016-08-21/14:07:50.00            100.85315
2016-08-21/14:08:00.00            100.84989
2016-08-21/14:08:10.00            100.84652
2016-08-21/14:08:20.00            100.84304
2016-08-21/14:08:30.00            100.83947
2016-08-21/14:08:40.00            100.83579
2016-08-21/14:08:50.00            100.83201
2016-08-21/14:09:00.00            100.82812
2016-08-21/14:09:10.00            100.82414
2016-08-21/14:09:20.00            100.82006
2016-08-21/14:09:30.00            100.81588
2016-08-21/14:09:40.00            100.81160
2016-08-21/14:09:50.00            100.80723
2016-08-21/14:10:00.00            100.80275
2016-08-21/14:10:10.00            100.79819
2016-08-21/14:10:20.00            100.79352
2016-08-21/14:10:30.00            100.78877
2016-08-21/14:10:40.00            100.78391
2016-08-21/14:10:50.00            100.77897
2016-08-21/14:11:00.00            100.77393
2016-08-21/14:11:10.00            100.76881
2016-08-21/14:11:20.00            100.76359
2016-08-21/14:11:30.00            100.75828
2016-08-21/14:11:40.00            100.75288
2016-08-21/14:11:50.00            100.74739
2016-08-21/14:12:00.00            100.74182
2016-08-21/14:12:10.00            100.73615
2016-08-21/14:12:20.00            100.73040
2016-08-21/14:12:30.00            100.72456
2016-08-21/14:12:40.00            100.71864
2016-08-21/14:12:50.00            100.71263
2016-08-21/14:13:00.00            100.70654
2016-08-21/14:13:10.00            100.70036
2016-08-21/14:13:20.00            100.69410
2016-08-21/14:13:30.00            100.68775
2016-08-21/14:13:40.00            100.68133
2016-08-21/14:13:50.00            100.67482
2016-08-21/14:14:00.00            100.66823
2016-08-21/14:14:10.00            100.66156
2016-08-21/14:14:20.00            100.65481
2016-08-21/14:14:30.00            100.64798
2016-08-21/14:14:40.00            100.64107
2016-08-21/14:14:50.00            100.63409
2016-08-21/14:15:00.00            100.62703
2016-08-21/14:15:10.00            100.61989
2016-08-21/14:15:20.00            100.61267
2016-08-21/14:15:30.00            100.60538
2016-08-21/14:15:40.00            100.59801
2016-08-21/14:15:50.00            100.59057
2016-08-21/14:16:00.00            100.58305
2016-08-21/14:16:10.00            100.57546
2016-08-21/14:16:20.00            100.56779
2016-08-21/14:16:30.00            100.56006
2016-08-21/14:16:40.00            100.55225
2016-08-21/14:16:50.00            100.54437
2016-08-21/14:17:00.00            100.53641
2016-08-21/14:17:10.00            100.52839
2016-08-21/14:17:20.00            100.52030
2016-08-21/14:17:30.00            100.51214
2016-08-21/14:17:40.00            100.50390
2016-08-21/14:17:50.00            100.49560
2016-08-21/14:18:00.00            100.48723
2016-08-21/14:18:10.00            100.47880
2016-08-21/14:18:20.00            100.47030
2016-08-21/14:18:30.00            100.46173
2016-08-21/14:18:40.00            100.45309
2016-08-21/14:18:50.00            100.44439
2016-08-21/14:19:00.00            100.43562
2016-08-21/14:19:10.00            100.42679
2016-08-21/14:19:20.00            100.41789
2016-08-21/14:19:30.00            100.40893
2016-08-21/14:19:40.00            100.39991
2016-08-21/14:19:50.00            100.39082
2016-08-21/14:20:00.00            100.38167
2016-08-21/14:20:10.00            100.37246
2016-08-21/14:20:20.00            100.36319
2016-08-21/14:20:30.00            100.35386
2016-08-21/14:20:40.00            100.34446
2016-08-21/14:20:50.00            100.33501
2016-08-21/14:21:00.00            100.32549
2016-08-21/14:21:10.00            100.31592
2016-08-21/14:21:20.00            100.30629
2016-08-21/14:21:30.00            100.29660
2016-08-21/14:21:40.00            100.28685
2016-08-21/14:21:50.00            100.27704
2016-08-21/14:22:00.00            100.26718
2016-08-21/14:22:10.00            100.25726
2016-08-21/14:22:20.00            100.24728
2016-08-21/14:22:30.00            100.23725
2016-08-21/14:22:40.00            100.22716
2016-08-21/14:22:50.00            100.21702
2016-08-21/14:23:00.00            100.20682
2016-08-21/14:23:10.00            100.19657
2016-08-21/14:23:20.00            100.18626
2016-08-21/14:23:30.00            100.17590
2016-08-21/14:23:40.00            100.16549
2016-08-21/14:23:50.00            100.15502
2016-08-21/14:24:00.00            100.14451
2016-08-21/14:24:10.00            100.13394
2016-08-21/14:24:20.00            100.12332
2016-08-21/14:24:30.00            100.11264
2016-08-21/14:24:40.00            100.10192
2016-08-21/14:24:50.00            100.09115
2016-08-21/14:25:00.00            100.08032
2016-08-21/14:25:10.00            100.06945
2016-08-21/14:25:20.00            100.05853
2016-08-21/14:25:30.00            100.04756
2016-08-21/14:25:40.00            100.03654
2016-08-21/14:25:50.00            100.02547
2016-08-21/14:26:00.00            100.01436
2016-08-21/14:26:10.00            100.00319
2016-08-21/14:26:20.00            99.991983
2016-08-21/14:26:30.00            99.980727
2016-08-21/14:26:40.00            99.969424
2016-08-21/14:26:50.00            99.958076
2016-08-21/14:27:00.00            99.946682
2016-08-21/14:27:10.00            99.935241
2016-08-21/14:27:20.00            99.923758
2016-08-21/14:27:30.00            99.912229
2016-08-21/14:27:40.00            99.900656
2016-08-21/14:27:50.00            99.889039
2016-08-21/14:28:00.00            99.877379
2016-08-21/14:28:10.00            99.865676
2016-08-21/14:28:20.00            99.853929
2016-08-21/14:28:30.00            99.842141
2016-08-21/14:28:40.00            99.830311
2016-08-21/14:28:50.00            99.818437
2016-08-21/14:29:00.00            99.806524
2016-08-21/14:29:10.00            99.794568
2016-08-21/14:29:20.00            99.782572
2016-08-21/14:29:30.00            99.770536
2016-08-21/14:29:40.00            99.758460
2016-08-21/14:29:50.00            99.746344
2016-08-21/14:30:00.00            99.734188
2016-08-21/14:30:10.00            99.721993
2016-08-21/14:30:20.00            99.709759
2016-08-21/14:30:30.00            99.697487
2016-08-21/14:30:40.00            99.685177
2016-08-21/14:30:50.00            99.672828
2016-08-21/14:31:00.00            99.660442
2016-08-21/14:31:10.00            99.648020
2016-08-21/14:31:20.00            99.635560
2016-08-21/14:31:30.00            99.623063
2016-08-21/14:31:40.00            99.610530
2016-08-21/14:31:50.00            99.597961
2016-08-21/14:32:00.00            99.585356
2016-08-21/14:32:10.00            99.572717
2016-08-21/14:32:20.00            99.560041
2016-08-21/14:32:30.00            99.547331
2016-08-21/14:32:40.00            99.534586
2016-08-21/14:32:50.00            99.521808
2016-08-21/14:33:00.00            99.508996
2016-08-21/14:33:10.00            99.496149
2016-08-21/14:33:20.00            99.483271
2016-08-21/14:33:30.00            99.470358
2016-08-21/14:33:40.00            99.457412
2016-08-21/14:33:50.00            99.444435
2016-08-21/14:34:00.00            99.431426
2016-08-21/14:34:10.00            99.418384
2016-08-21/14:34:20.00            99.405311
2016-08-21/14:34:30.00            99.392207
2016-08-21/14:34:40.00            99.379071
2016-08-21/14:34:50.00            99.365905
2016-08-21/14:35:00.00            99.352709
2016-08-21/14:35:10.00            99.339483
2016-08-21/14:35:20.00            99.326226
2016-08-21/14:35:30.00            99.312941
2016-08-21/14:35:40.00            99.299625
2016-08-21/14:35:50.00            99.286281
2016-08-21/14:36:00.00            99.272909
2016-08-21/14:36:10.00            99.259507
2016-08-21/14:36:20.00            99.246078
2016-08-21/14:36:30.00            99.232621
2016-08-21/14:36:40.00            99.219135
2016-08-21/14:36:50.00            99.205623
2016-08-21/14:37:00.00            99.192084
2016-08-21/14:37:10.00            99.178517
2016-08-21/14:37:20.00            99.164925
2016-08-21/14:37:30.00            99.151307
2016-08-21/14:37:40.00            99.137661
2016-08-21/14:37:50.00            99.123990
2016-08-21/14:38:00.00            99.110295
2016-08-21/14:38:10.00            99.096574
2016-08-21/14:38:20.00            99.082827
2016-08-21/14:38:30.00            99.069056
2016-08-21/14:38:40.00            99.055261
2016-08-21/14:38:50.00            99.041441
2016-08-21/14:39:00.00            99.027598
2016-08-21/14:39:10.00            99.013730
2016-08-21/14:39:20.00            98.999840
2016-08-21/14:39:30.00            98.985928
2016-08-21/14:39:40.00            98.971991
2016-08-21/14:39:50.00            98.958032
2016-08-21/14:40:00.00            98.944051
2016-08-21/14:40:10.00            98.930047
2016-08-21/14:40:20.00            98.916022
2016-08-21/14:40:30.00            98.901976
2016-08-21/14:40:40.00            98.887908
2016-08-21/14:40:50.00            98.873818
2016-08-21/14:41:00.00            98.859709
2016-08-21/14:41:10.00            98.845578
2016-08-21/14:41:20.00            98.831427
2016-08-21/14:41:30.00            98.817256
2016-08-21/14:41:40.00            98.803066
2016-08-21/14:41:50.00            98.788856
2016-08-21/14:42:00.00            98.774627
2016-08-21/14:42:10.00            98.760377
2016-08-21/14:42:20.00            98.746110
2016-08-21/14:42:30.00            98.731824
2016-08-21/14:42:40.00            98.717520
2016-08-21/14:42:50.00            98.703198
2016-08-21/14:43:00.00            98.688857
2016-08-21/14:43:10.00            98.674500
2016-08-21/14:43:20.00            98.660124
2016-08-21/14:43:30.00            98.645732
2016-08-21/14:43:40.00            98.631323
2016-08-21/14:43:50.00            98.616897
2016-08-21/14:44:00.00            98.602455
2016-08-21/14:44:10.00            98.587997
2016-08-21/14:44:20.00            98.573523
2016-08-21/14:44:30.00            98.559033
2016-08-21/14:44:40.00            98.544528
2016-08-21/14:44:50.00            98.530008
2016-08-21/14:45:00.00            98.515472
2016-08-21/14:45:10.00            98.500922
2016-08-21/14:45:20.00            98.486357
2016-08-21/14:45:30.00            98.471778
2016-08-21/14:45:40.00            98.457186
2016-08-21/14:45:50.00            98.442579
2016-08-21/14:46:00.00            98.427959
2016-08-21/14:46:10.00            98.413326
2016-08-21/14:46:20.00            98.398679
2016-08-21/14:46:30.00            98.384020
2016-08-21/14:46:40.00            98.369348
2016-08-21/14:46:50.00            98.354665
2016-08-21/14:47:00.00            98.339968
2016-08-21/14:47:10.00            98.325259
2016-08-21/14:47:20.00            98.310540
2016-08-21/14:47:30.00            98.295809
2016-08-21/14:47:40.00            98.281067
2016-08-21/14:47:50.00            98.266313
2016-08-21/14:48:00.00            98.251549
2016-08-21/14:48:10.00            98.236774
2016-08-21/14:48:20.00            98.221990
2016-08-21/14:48:30.00            98.207195
2016-08-21/14:48:40.00            98.192391
2016-08-21/14:48:50.00            98.177577
2016-08-21/14:49:00.00            98.162754
2016-08-21/14:49:10.00            98.147921
2016-08-21/14:49:20.00            98.133080
2016-08-21/14:49:30.00            98.118230
2016-08-21/14:49:40.00            98.103371
2016-08-21/14:49:50.00            98.088505
2016-08-21/14:50:00.00            98.073630
2016-08-21/14:50:10.00            98.058748
2016-08-21/14:50:20.00            98.043858
2016-08-21/14:50:30.00            98.028962
2016-08-21/14:50:40.00            98.014058
2016-08-21/14:50:50.00            97.999147
2016-08-21/14:51:00.00            97.984230
2016-08-21/14:51:10.00            97.969306
2016-08-21/14:51:20.00            97.954377
2016-08-21/14:51:30.00            97.939441
2016-08-21/14:51:40.00            97.924500
2016-08-21/14:51:50.00            97.909553
2016-08-21/14:52:00.00            97.894601
2016-08-21/14:52:10.00            97.879645
2016-08-21/14:52:20.00            97.864683
2016-08-21/14:52:30.00            97.849717
2016-08-21/14:52:40.00            97.834747
2016-08-21/14:52:50.00            97.819773
2016-08-21/14:53:00.00            97.804794
2016-08-21/14:53:10.00            97.789812
2016-08-21/14:53:20.00            97.774827
2016-08-21/14:53:30.00            97.759840
2016-08-21/14:53:40.00            97.744849
2016-08-21/14:53:50.00            97.729855
2016-08-21/14:54:00.00            97.714859
2016-08-21/14:54:10.00            97.699860
2016-08-21/14:54:20.00            97.684860
2016-08-21/14:54:30.00            97.669858
2016-08-21/14:54:40.00            97.654855
2016-08-21/14:54:50.00            97.639849
2016-08-21/14:55:00.00            97.624843
2016-08-21/14:55:10.00            97.609837
2016-08-21/14:55:20.00            97.594829
2016-08-21/14:55:30.00            97.579821
2016-08-21/14:55:40.00            97.564814
2016-08-21/14:55:50.00            97.549806
2016-08-21/14:56:00.00            97.534798
2016-08-21/14:56:10.00            97.519792
2016-08-21/14:56:20.00            97.504785
2016-08-21/14:56:30.00            97.489780
2016-08-21/14:56:40.00            97.474777
2016-08-21/14:56:50.00            97.459774
2016-08-21/14:57:00.00            97.444774
2016-08-21/14:57:10.00            97.429775
2016-08-21/14:57:20.00            97.414778
2016-08-21/14:57:30.00            97.399784
2016-08-21/14:57:40.00            97.384793
2016-08-21/14:57:50.00            97.369804
2016-08-21/14:58:00.00            97.354819
2016-08-21/14:58:10.00            97.339837
2016-08-21/14:58:20.00            97.324859
2016-08-21/14:58:30.00            97.309884
2016-08-21/14:58:40.00            97.294913
2016-08-21/14:58:50.00            97.279947
2016-08-21/14:59:00.00            97.264986
2016-08-21/14:59:10.00            97.250028
2016-08-21/14:59:20.00            97.235076
2016-08-21/14:59:30.00            97.220129
2016-08-21/14:59:40.00            97.205188
2016-08-21/14:59:50.00            97.190253
2016-08-21/15:00:00.00            97.175324
2016-08-21/15:00:10.00            97.160400
2016-08-21/15:00:20.00            97.145483
2016-08-21/15:00:30.00            97.130573
2016-08-21/15:00:40.00            97.115669
2016-08-21/15:00:50.00            97.100773
2016-08-21/15:01:00.00            97.085885
2016-08-21/15:01:10.00            97.071004
2016-08-21/15:01:20.00            97.056131
2016-08-21/15:01:30.00            97.041266
2016-08-21/15:01:40.00            97.026408
2016-08-21/15:01:50.00            97.011561
2016-08-21/15:02:00.00            96.996722
2016-08-21/15:02:10.00            96.981892
2016-08-21/15:02:20.00            96.967071
2016-08-21/15:02:30.00            96.952260
2016-08-21/15:02:40.00            96.937459
2016-08-21/15:02:50.00            96.922667
2016-08-21/15:03:00.00            96.907887
2016-08-21/15:03:10.00            96.893117
2016-08-21/15:03:20.00            96.878358
2016-08-21/15:03:30.00            96.863609
2016-08-21/15:03:40.00            96.848872
2016-08-21/15:03:50.00            96.834147
2016-08-21/15:04:00.00            96.819433
2016-08-21/15:04:10.00            96.804732
2016-08-21/15:04:20.00            96.790044
2016-08-21/15:04:30.00            96.775367
2016-08-21/15:04:40.00            96.760704
2016-08-21/15:04:50.00            96.746053
2016-08-21/15:05:00.00            96.731417
2016-08-21/15:05:10.00            96.716794
2016-08-21/15:05:20.00            96.702184
2016-08-21/15:05:30.00            96.687589
2016-08-21/15:05:40.00            96.673008
2016-08-21/15:05:50.00            96.658443
2016-08-21/15:06:00.00            96.643892
2016-08-21/15:06:10.00            96.629356
2016-08-21/15:06:20.00            96.614836
2016-08-21/15:06:30.00            96.600331
2016-08-21/15:06:40.00            96.585843
2016-08-21/15:06:50.00            96.571371
2016-08-21/15:07:00.00            96.556915
2016-08-21/15:07:10.00            96.542476
2016-08-21/15:07:20.00            96.528055
2016-08-21/15:07:30.00            96.513650
2016-08-21/15:07:40.00            96.499264
2016-08-21/15:07:50.00            96.484894
2016-08-21/15:08:00.00            96.470545
2016-08-21/15:08:10.00            96.456212
2016-08-21/15:08:20.00            96.441899
2016-08-21/15:08:30.00            96.427604
2016-08-21/15:08:40.00            96.413329
2016-08-21/15:08:50.00            96.399074
2016-08-21/15:09:00.00            96.384838
2016-08-21/15:09:10.00            96.370623
2016-08-21/15:09:20.00            96.356428
2016-08-21/15:09:30.00            96.342254
2016-08-21/15:09:40.00            96.328101
2016-08-21/15:09:50.00            96.313968
2016-08-21/15:10:00.00            96.299859
2016-08-21/15:10:10.00            96.285770
2016-08-21/15:10:20.00            96.271704
2016-08-21/15:10:30.00            96.257660
2016-08-21/15:10:40.00            96.243639
2016-08-21/15:10:50.00            96.229640
2016-08-21/15:11:00.00            96.215666
2016-08-21/15:11:10.00            96.201715
2016-08-21/15:11:20.00            96.187787
2016-08-21/15:11:30.00            96.173885
2016-08-21/15:11:40.00            96.160007
2016-08-21/15:11:50.00            96.146153
2016-08-21/15:12:00.00            96.132324
2016-08-21/15:12:10.00            96.118522
2016-08-21/15:12:20.00            96.104745
2016-08-21/15:12:30.00            96.090994
2016-08-21/15:12:40.00            96.077269
2016-08-21/15:12:50.00            96.063571
2016-08-21/15:13:00.00            96.049900
2016-08-21/15:13:10.00            96.036256
2016-08-21/15:13:20.00            96.022640
2016-08-21/15:13:30.00            96.009052
2016-08-21/15:13:40.00            95.995493
2016-08-21/15:13:50.00            95.981961
2016-08-21/15:14:00.00            95.968459
2016-08-21/15:14:10.00            95.954987
2016-08-21/15:14:20.00            95.941543
2016-08-21/15:14:30.00            95.928129
2016-08-21/15:14:40.00            95.914746
2016-08-21/15:14:50.00            95.901394
2016-08-21/15:15:00.00            95.888072
2016-08-21/15:15:10.00            95.874782
2016-08-21/15:15:20.00            95.861523
2016-08-21/15:15:30.00            95.848296
2016-08-21/15:15:40.00            95.835101
2016-08-21/15:15:50.00            95.821939
2016-08-21/15:16:00.00            95.808810
2016-08-21/15:16:10.00            95.795715
2016-08-21/15:16:20.00            95.782653
2016-08-21/15:16:30.00            95.769624
2016-08-21/15:16:40.00            95.756631
2016-08-21/15:16:50.00            95.743672
2016-08-21/15:17:00.00            95.730748
2016-08-21/15:17:10.00            95.717860
2016-08-21/15:17:20.00            95.705008
2016-08-21/15:17:30.00            95.692192
2016-08-21/15:17:40.00            95.679412
2016-08-21/15:17:50.00            95.666669
2016-08-21/15:18:00.00            95.653963
2016-08-21/15:18:10.00            95.641295
2016-08-21/15:18:20.00            95.628665
2016-08-21/15:18:30.00            95.616074
2016-08-21/15:18:40.00            95.603522
2016-08-21/15:18:50.00            95.591008
2016-08-21/15:19:00.00            95.578534
2016-08-21/15:19:10.00            95.566100
2016-08-21/15:19:20.00            95.553707
2016-08-21/15:19:30.00            95.541354
2016-08-21/15:19:40.00            95.529042
2016-08-21/15:19:50.00            95.516773
2016-08-21/15:20:00.00            95.504544
2016-08-21/15:20:10.00            95.492359
2016-08-21/15:20:20.00            95.480216
2016-08-21/15:20:30.00            95.468116
2016-08-21/15:20:40.00            95.456060
2016-08-21/15:20:50.00            95.444047
2016-08-21/15:21:00.00            95.432080
2016-08-21/15:21:10.00            95.420157
2016-08-21/15:21:20.00            95.408279
2016-08-21/15:21:30.00            95.396447
2016-08-21/15:21:40.00            95.384662
2016-08-21/15:21:50.00            95.372922
2016-08-21/15:22:00.00            95.361230
2016-08-21/15:22:10.00            95.349585
2016-08-21/15:22:20.00            95.337988
2016-08-21/15:22:30.00            95.326440
2016-08-21/15:22:40.00            95.314940
2016-08-21/15:22:50.00            95.303489
2016-08-21/15:23:00.00            95.292088
2016-08-21/15:23:10.00            95.280738
2016-08-21/15:23:20.00            95.269437
2016-08-21/15:23:30.00            95.258188
2016-08-21/15:23:40.00            95.246991
2016-08-21/15:23:50.00            95.235845
2016-08-21/15:24:00.00            95.224752
2016-08-21/15:24:10.00            95.213712
2016-08-21/15:24:20.00            95.202726
2016-08-21/15:24:30.00            95.191793
2016-08-21/15:24:40.00            95.180915
2016-08-21/15:24:50.00            95.170092
2016-08-21/15:25:00.00            95.159324
2016-08-21/15:25:10.00            95.148612
2016-08-21/15:25:20.00            95.137956
2016-08-21/15:25:30.00            95.127358
2016-08-21/15:25:40.00            95.116817
2016-08-21/15:25:50.00            95.106334
2016-08-21/15:26:00.00            95.095909
2016-08-21/15:26:10.00            95.085544
2016-08-21/15:26:20.00            95.075238
2016-08-21/15:26:30.00            95.064992
2016-08-21/15:26:40.00            95.054807
2016-08-21/15:26:50.00            95.044683
2016-08-21/15:27:00.00            95.034621
2016-08-21/15:27:10.00            95.024621
2016-08-21/15:27:20.00            95.014683
2016-08-21/15:27:30.00            95.004810
2016-08-21/15:27:40.00            94.995001
2016-08-21/15:27:50.00            94.985256
2016-08-21/15:28:00.00            94.975575
2016-08-21/15:28:10.00            94.965961
2016-08-21/15:28:20.00            94.956413
2016-08-21/15:28:30.00            94.946932
2016-08-21/15:28:40.00            94.937518
2016-08-21/15:28:50.00            94.928173
2016-08-21/15:29:00.00            94.918896
2016-08-21/15:29:10.00            94.909688
2016-08-21/15:29:20.00            94.900551
2016-08-21/15:29:30.00            94.891484
2016-08-21/15:29:40.00            94.882488
2016-08-21/15:29:50.00            94.873564
2016-08-21/15:30:00.00            94.864712
2016-08-21/15:30:10.00            94.855933
2016-08-21/15:30:20.00            94.847229
2016-08-21/15:30:30.00            94.838598
2016-08-21/15:30:40.00            94.830043
2016-08-21/15:30:50.00            94.821563
2016-08-21/15:31:00.00            94.813160
2016-08-21/15:31:10.00            94.804834
2016-08-21/15:31:20.00            94.796586
2016-08-21/15:31:30.00            94.788416
2016-08-21/15:31:40.00            94.780325
2016-08-21/15:31:50.00            94.772314
2016-08-21/15:32:00.00            94.764384
2016-08-21/15:32:10.00            94.756535
2016-08-21/15:32:20.00            94.748768
2016-08-21/15:32:30.00            94.741083
2016-08-21/15:32:40.00            94.733483
2016-08-21/15:32:50.00            94.725966
2016-08-21/15:33:00.00            94.718535
2016-08-21/15:33:10.00            94.711189
2016-08-21/15:33:20.00            94.703929
2016-08-21/15:33:30.00            94.696758
2016-08-21/15:33:40.00            94.689674
2016-08-21/15:33:50.00            94.682679
2016-08-21/15:34:00.00            94.675774
2016-08-21/15:34:10.00            94.668959
2016-08-21/15:34:20.00            94.662235
2016-08-21/15:34:30.00            94.655604
2016-08-21/15:34:40.00            94.649065
2016-08-21/15:34:50.00            94.642621
2016-08-21/15:35:00.00            94.636271
2016-08-21/15:35:10.00            94.630016
2016-08-21/15:35:20.00            94.623858
2016-08-21/15:35:30.00            94.617797
2016-08-21/15:35:40.00            94.611834
2016-08-21/15:35:50.00            94.605970
2016-08-21/15:36:00.00            94.600206
2016-08-21/15:36:10.00            94.594542
2016-08-21/15:36:20.00            94.588981
2016-08-21/15:36:30.00            94.583522
2016-08-21/15:36:40.00            94.578166
2016-08-21/15:36:50.00            94.572915
2016-08-21/15:37:00.00            94.567770
2016-08-21/15:37:10.00            94.562730
2016-08-21/15:37:20.00            94.557799
2016-08-21/15:37:30.00            94.552976
2016-08-21/15:37:40.00            94.548262
2016-08-21/15:37:50.00            94.543659
2016-08-21/15:38:00.00            94.539166
2016-08-21/15:38:10.00            94.534787
2016-08-21/15:38:20.00            94.530520
2016-08-21/15:38:30.00            94.526369
2016-08-21/15:38:40.00            94.522333
2016-08-21/15:38:50.00            94.518413
2016-08-21/15:39:00.00            94.514611
2016-08-21/15:39:10.00            94.510929
2016-08-21/15:39:20.00            94.507366
2016-08-21/15:39:30.00            94.503924
2016-08-21/15:39:40.00            94.500604
2016-08-21/15:39:50.00            94.497408
2016-08-21/15:40:00.00            94.494336
2016-08-21/15:40:10.00            94.491390
2016-08-21/15:40:20.00            94.488571
2016-08-21/15:40:30.00            94.485880
2016-08-21/15:40:40.00            94.483318
2016-08-21/15:40:50.00            94.480887
2016-08-21/15:41:00.00            94.478587
2016-08-21/15:41:10.00            94.476420
2016-08-21/15:41:20.00            94.474388
2016-08-21/15:41:30.00            94.472491
2016-08-21/15:41:40.00            94.470730
2016-08-21/15:41:50.00            94.469109
2016-08-21/15:42:00.00            94.467626
2016-08-21/15:42:10.00            94.466285
2016-08-21/15:42:20.00            94.465085
2016-08-21/15:42:30.00            94.464029
2016-08-21/15:42:40.00            94.463118
2016-08-21/15:42:50.00            94.462353
2016-08-21/15:43:00.00            94.461736
2016-08-21/15:43:10.00            94.461268
2016-08-21/15:43:20.00            94.460951
2016-08-21/15:43:30.00            94.460786
2016-08-21/15:43:40.00            94.460775
2016-08-21/15:43:50.00            94.460919
2016-08-21/15:44:00.00            94.461219
2016-08-21/15:44:10.00            94.461678
2016-08-21/15:44:20.00            94.462296
2016-08-21/15:44:30.00            94.463076
2016-08-21/15:44:40.00            94.464019
2016-08-21/15:44:50.00            94.465126
2016-08-21/15:45:00.00            94.466400
2016-08-21/15:45:10.00            94.467841
2016-08-21/15:45:20.00            94.469453
2016-08-21/15:45:30.00            94.471235
2016-08-21/15:45:40.00            94.473191
2016-08-21/15:45:50.00            94.475320
2016-08-21/15:46:00.00            94.477628
2016-08-21/15:46:10.00            94.480113
2016-08-21/15:46:20.00            94.482778
2016-08-21/15:46:30.00            94.485626
2016-08-21/15:46:40.00            94.488657
2016-08-21/15:46:50.00            94.491874
2016-08-21/15:47:00.00            94.495279
2016-08-21/15:47:10.00            94.498873
2016-08-21/15:47:20.00            94.502659
2016-08-21/15:47:30.00            94.506638
2016-08-21/15:47:40.00            94.510813
2016-08-21/15:47:50.00            94.515187
2016-08-21/15:48:00.00            94.519759
2016-08-21/15:48:10.00            94.524533
2016-08-21/15:48:20.00            94.529512
2016-08-21/15:48:30.00            94.534696
2016-08-21/15:48:40.00            94.540089
2016-08-21/15:48:50.00            94.545692
2016-08-21/15:49:00.00            94.551509
2016-08-21/15:49:10.00            94.557540
2016-08-21/15:49:20.00            94.563788
2016-08-21/15:49:30.00            94.570257
2016-08-21/15:49:40.00            94.576947
2016-08-21/15:49:50.00            94.583862
2016-08-21/15:50:00.00            94.591003
2016-08-21/15:50:10.00            94.598374
2016-08-21/15:50:20.00            94.605977
2016-08-21/15:50:30.00            94.613815
2016-08-21/15:50:40.00            94.621889
2016-08-21/15:50:50.00            94.630204
2016-08-21/15:51:00.00            94.638760
2016-08-21/15:51:10.00            94.647561
2016-08-21/15:51:20.00            94.656610
2016-08-21/15:51:30.00            94.665909
2016-08-21/15:51:40.00            94.675463
2016-08-21/15:51:50.00            94.685271
2016-08-21/15:52:00.00            94.695340
2016-08-21/15:52:10.00            94.705670
2016-08-21/15:52:20.00            94.716265
2016-08-21/15:52:30.00            94.727128
2016-08-21/15:52:40.00            94.738262
2016-08-21/15:52:50.00            94.749670
2016-08-21/15:53:00.00            94.761356
2016-08-21/15:53:10.00            94.773322
2016-08-21/15:53:20.00            94.785572
2016-08-21/15:53:30.00            94.798109
2016-08-21/15:53:40.00            94.810937
2016-08-21/15:53:50.00            94.824057
2016-08-21/15:54:00.00            94.837476
2016-08-21/15:54:10.00            94.851196
2016-08-21/15:54:20.00            94.865220
2016-08-21/15:54:30.00            94.879552
2016-08-21/15:54:40.00            94.894196
2016-08-21/15:54:50.00            94.909155
2016-08-21/15:55:00.00            94.924434
2016-08-21/15:55:10.00            94.940035
2016-08-21/15:55:20.00            94.955964
2016-08-21/15:55:30.00            94.972224
2016-08-21/15:55:40.00            94.988819
2016-08-21/15:55:50.00            95.005753
2016-08-21/15:56:00.00            95.023030
2016-08-21/15:56:10.00            95.040655
2016-08-21/15:56:20.00            95.058633
2016-08-21/15:56:30.00            95.076966
2016-08-21/15:56:40.00            95.095660
2016-08-21/15:56:50.00            95.114719
2016-08-21/15:57:00.00            95.134149
2016-08-21/15:57:10.00            95.153953
2016-08-21/15:57:20.00            95.174136
2016-08-21/15:57:30.00            95.194704
2016-08-21/15:57:40.00            95.215661
2016-08-21/15:57:50.00            95.237012
2016-08-21/15:58:00.00            95.258762
2016-08-21/15:58:10.00            95.280917
2016-08-21/15:58:20.00            95.303481
2016-08-21/15:58:30.00            95.326461
2016-08-21/15:58:40.00            95.349861
2016-08-21/15:58:50.00            95.373687
2016-08-21/15:59:00.00            95.397945
2016-08-21/15:59:10.00            95.422640
2016-08-21/15:59:20.00            95.447779
2016-08-21/15:59:30.00            95.473367
2016-08-21/15:59:40.00            95.499411
2016-08-21/15:59:50.00            95.525916
2016-08-21/16:00:00.00            95.552888
2016-08-21/16:00:10.00            95.580336
2016-08-21/16:00:20.00            95.608263
2016-08-21/16:00:30.00            95.636678
2016-08-21/16:00:40.00            95.665588
2016-08-21/16:00:50.00            95.694998
2016-08-21/16:01:00.00            95.724916
2016-08-21/16:01:10.00            95.755349
2016-08-21/16:01:20.00            95.786304
2016-08-21/16:01:30.00            95.817790
2016-08-21/16:01:40.00            95.849813
2016-08-21/16:01:50.00            95.882381
2016-08-21/16:02:00.00            95.915501
2016-08-21/16:02:10.00            95.949183
2016-08-21/16:02:20.00            95.983433
2016-08-21/16:02:30.00            96.018261
2016-08-21/16:02:40.00            96.053674
2016-08-21/16:02:50.00            96.089682
2016-08-21/16:03:00.00            96.126293
2016-08-21/16:03:10.00            96.163516
2016-08-21/16:03:20.00            96.201361
2016-08-21/16:03:30.00            96.239835
2016-08-21/16:03:40.00            96.278950
2016-08-21/16:03:50.00            96.318715
2016-08-21/16:04:00.00            96.359139
2016-08-21/16:04:10.00            96.400233
2016-08-21/16:04:20.00            96.442008
2016-08-21/16:04:30.00            96.484472
2016-08-21/16:04:40.00            96.527638
2016-08-21/16:04:50.00            96.571517
2016-08-21/16:05:00.00            96.616118
2016-08-21/16:05:10.00            96.661455
2016-08-21/16:05:20.00            96.707538
2016-08-21/16:05:30.00            96.754379
2016-08-21/16:05:40.00            96.801992
2016-08-21/16:05:50.00            96.850386
2016-08-21/16:06:00.00            96.899578
2016-08-21/16:06:10.00            96.949577
2016-08-21/16:06:20.00            97.000398
2016-08-21/16:06:30.00            97.052055
2016-08-21/16:06:40.00            97.104560
2016-08-21/16:06:50.00            97.157930
2016-08-21/16:07:00.00            97.212177
2016-08-21/16:07:10.00            97.267316
2016-08-21/16:07:20.00            97.323364
2016-08-21/16:07:30.00            97.380334
2016-08-21/16:07:40.00            97.438243
2016-08-21/16:07:50.00            97.497107
2016-08-21/16:08:00.00            97.556942
2016-08-21/16:08:10.00            97.617766
2016-08-21/16:08:20.00            97.679596
2016-08-21/16:08:30.00            97.742449
2016-08-21/16:08:40.00            97.806343
2016-08-21/16:08:50.00            97.871298
2016-08-21/16:09:00.00            97.937332
2016-08-21/16:09:10.00            98.004464
2016-08-21/16:09:20.00            98.072714
2016-08-21/16:09:30.00            98.142102
2016-08-21/16:09:40.00            98.212650
2016-08-21/16:09:50.00            98.284379
2016-08-21/16:10:00.00            98.357310
2016-08-21/16:10:10.00            98.431467
2016-08-21/16:10:20.00            98.506872
2016-08-21/16:10:30.00            98.583548
2016-08-21/16:10:40.00            98.661519
2016-08-21/16:10:50.00            98.740812
2016-08-21/16:11:00.00            98.821450
2016-08-21/16:11:10.00            98.903460
2016-08-21/16:11:20.00            98.986868
2016-08-21/16:11:30.00            99.071702
2016-08-21/16:11:40.00            99.157991
2016-08-21/16:11:50.00            99.245761
2016-08-21/16:12:00.00            99.335044
2016-08-21/16:12:10.00            99.425870
2016-08-21/16:12:20.00            99.518270
2016-08-21/16:12:30.00            99.612274
2016-08-21/16:12:40.00            99.707917
2016-08-21/16:12:50.00            99.805233
2016-08-21/16:13:00.00            99.904255
2016-08-21/16:13:10.00            100.00502
2016-08-21/16:13:20.00            100.10756
2016-08-21/16:13:30.00            100.21192
2016-08-21/16:13:40.00            100.31814
2016-08-21/16:13:50.00            100.42625
2016-08-21/16:14:00.00            100.53629
2016-08-21/16:14:10.00            100.64831
2016-08-21/16:14:20.00            100.76236
2016-08-21/16:14:30.00            100.87846
2016-08-21/16:14:40.00            100.99668
2016-08-21/16:14:50.00            101.11706
2016-08-21/16:15:00.00            101.23964
2016-08-21/16:15:10.00            101.36448
2016-08-21/16:15:20.00            101.49162
2016-08-21/16:15:30.00            101.62112
2016-08-21/16:15:40.00            101.75304
2016-08-21/16:15:50.00            101.88742
2016-08-21/16:16:00.00            102.02434
2016-08-21/16:16:10.00            102.16384
2016-08-21/16:16:20.00            102.30599
2016-08-21/16:16:30.00            102.45084
2016-08-21/16:16:40.00            102.59848
2016-08-21/16:16:50.00            102.74895
2016-08-21/16:17:00.00            102.90234
2016-08-21/16:17:10.00            103.05872
2016-08-21/16:17:20.00            103.21814
2016-08-21/16:17:30.00            103.38071
2016-08-21/16:17:40.00            103.54648
2016-08-21/16:17:50.00            103.71554
2016-08-21/16:18:00.00            103.88798
2016-08-21/16:18:10.00            104.06388
2016-08-21/16:18:20.00            104.24333
2016-08-21/16:18:30.00            104.42643
2016-08-21/16:18:40.00            104.61326
2016-08-21/16:18:50.00            104.80392
2016-08-21/16:19:00.00            104.99853
2016-08-21/16:19:10.00            105.19717
2016-08-21/16:19:20.00            105.39997
2016-08-21/16:19:30.00            105.60703
2016-08-21/16:19:40.00            105.81846
2016-08-21/16:19:50.00            106.03440
2016-08-21/16:20:00.00            106.25495
2016-08-21/16:20:10.00            106.48026
2016-08-21/16:20:20.00            106.71045
2016-08-21/16:20:30.00            106.94566
2016-08-21/16:20:40.00            107.18603
2016-08-21/16:20:50.00            107.43171
2016-08-21/16:21:00.00            107.68286
2016-08-21/16:21:10.00            107.93963
2016-08-21/16:21:20.00            108.20218
2016-08-21/16:21:30.00            108.47068
2016-08-21/16:21:40.00            108.74532
2016-08-21/16:21:50.00            109.02627
2016-08-21/16:22:00.00            109.31372
2016-08-21/16:22:10.00            109.60786
2016-08-21/16:22:20.00            109.90890
2016-08-21/16:22:30.00            110.21706
2016-08-21/16:22:40.00            110.53253
2016-08-21/16:22:50.00            110.85556
2016-08-21/16:23:00.00            111.18638
2016-08-21/16:23:10.00            111.52522
2016-08-21/16:23:20.00            111.87234
2016-08-21/16:23:30.00            112.22800
2016-08-21/16:23:40.00            112.59248
2016-08-21/16:23:50.00            112.96604
2016-08-21/16:24:00.00            113.34898
2016-08-21/16:24:10.00            113.74161
2016-08-21/16:24:20.00            114.14423
2016-08-21/16:24:30.00            114.55716
2016-08-21/16:24:40.00            114.98074
2016-08-21/16:24:50.00            115.41532
2016-08-21/16:25:00.00            115.86125
2016-08-21/16:25:10.00            116.31891
2016-08-21/16:25:20.00            116.78867
2016-08-21/16:25:30.00            117.27094
2016-08-21/16:25:40.00            117.76613
2016-08-21/16:25:50.00            118.27465
2016-08-21/16:26:00.00            118.79695
2016-08-21/16:26:10.00            119.33347
2016-08-21/16:26:20.00            119.88469
2016-08-21/16:26:30.00            120.45107
2016-08-21/16:26:40.00            121.03311
2016-08-21/16:26:50.00            121.63131
2016-08-21/16:27:00.00            122.24620
2016-08-21/16:27:10.00            122.87830
2016-08-21/16:27:20.00            123.52816
2016-08-21/16:27:30.00            124.19633
2016-08-21/16:27:40.00            124.88337
2016-08-21/16:27:50.00            125.58986
2016-08-21/16:28:00.00            126.31638
2016-08-21/16:28:10.00            127.06352
2016-08-21/16:28:20.00            127.83187
2016-08-21/16:28:30.00            128.62202
2016-08-21/16:28:40.00            129.43458
2016-08-21/16:28:50.00            130.27013
2016-08-21/16:29:00.00            131.12925
2016-08-21/16:29:10.00            132.01252
2016-08-21/16:29:20.00            132.92050
2016-08-21/16:29:30.00            133.85373
2016-08-21/16:29:40.00            134.81272
2016-08-21/16:29:50.00            135.79796
2016-08-21/16:30:00.00            136.80989
2016-08-21/16:30:10.00            137.84892
2016-08-21/16:30:20.00            138.91542
2016-08-21/16:30:30.00            140.00966
2016-08-21/16:30:40.00            141.13188
2016-08-21/16:30:50.00            142.28224
2016-08-21/16:31:00.00            143.46080
2016-08-21/16:31:10.00            144.66754
2016-08-21/16:31:20.00            145.90234
2016-08-21/16:31:30.00            147.16495
2016-08-21/16:31:40.00            148.45503
2016-08-21/16:31:50.00            149.77209
2016-08-21/16:32:00.00            151.11551
2016-08-21/16:32:10.00            152.48453
2016-08-21/16:32:20.00            153.87825
2016-08-21/16:32:30.00            155.29560
2016-08-21/16:32:40.00            156.73538
2016-08-21/16:32:50.00            158.19623
2016-08-21/16:33:00.00            159.67664
2016-08-21/16:33:10.00            161.17495
2016-08-21/16:33:20.00            162.68938
2016-08-21/16:33:30.00            164.21799
2016-08-21/16:33:40.00            165.75877
2016-08-21/16:33:50.00            167.30956
2016-08-21/16:34:00.00            168.86814
2016-08-21/16:34:10.00            170.43222
2016-08-21/16:34:20.00            171.99947
2016-08-21/16:34:30.00            173.56752
2016-08-21/16:34:40.00            175.13398
2016-08-21/16:34:50.00            176.69652
2016-08-21/16:35:00.00            178.25280
2016-08-21/16:35:10.00            179.80057
2016-08-21/16:35:20.00            181.33765
2016-08-21/16:35:30.00            182.86192
2016-08-21/16:35:40.00            184.37141
2016-08-21/16:35:50.00            185.86425
2016-08-21/16:36:00.00            187.33872
2016-08-21/16:36:10.00            188.79323
2016-08-21/16:36:20.00            190.22632
2016-08-21/16:36:30.00            191.63672
2016-08-21/16:36:40.00            193.02329
2016-08-21/16:36:50.00            194.38502
2016-08-21/16:37:00.00            195.72110
2016-08-21/16:37:10.00            197.03082
2016-08-21/16:37:20.00            198.31362
2016-08-21/16:37:30.00            199.56908
2016-08-21/16:37:40.00            200.79691
2016-08-21/16:37:50.00            201.99691
2016-08-21/16:38:00.00            203.16902
2016-08-21/16:38:10.00            204.31324
2016-08-21/16:38:20.00            205.42969
2016-08-21/16:38:30.00            206.51857
2016-08-21/16:38:40.00            207.58012
2016-08-21/16:38:50.00            208.61469
2016-08-21/16:39:00.00            209.62263
2016-08-21/16:39:10.00            210.60439
2016-08-21/16:39:20.00            211.56043
2016-08-21/16:39:30.00            212.49124
2016-08-21/16:39:40.00            213.39736
2016-08-21/16:39:50.00            214.27934
2016-08-21/16:40:00.00            215.13774
2016-08-21/16:40:10.00            215.97315
2016-08-21/16:40:20.00            216.78615
2016-08-21/16:40:30.00            217.57733
2016-08-21/16:40:40.00            218.34730
2016-08-21/16:40:50.00            219.09665
2016-08-21/16:41:00.00            219.82597
2016-08-21/16:41:10.00            220.53585
2016-08-21/16:41:20.00            221.22686
2016-08-21/16:41:30.00            221.89958
2016-08-21/16:41:40.00            222.55457
2016-08-21/16:41:50.00            223.19238
2016-08-21/16:42:00.00            223.81355
2016-08-21/16:42:10.00            224.41860
2016-08-21/16:42:20.00            225.00806
2016-08-21/16:42:30.00            225.58241
2016-08-21/16:42:40.00            226.14215
2016-08-21/16:42:50.00            226.68775
2016-08-21/16:43:00.00            227.21967
2016-08-21/16:43:10.00            227.73835
2016-08-21/16:43:20.00            228.24424
2016-08-21/16:43:30.00            228.73774
2016-08-21/16:43:40.00            229.21927
2016-08-21/16:43:50.00            229.68921
2016-08-21/16:44:00.00            230.14794
2016-08-21/16:44:10.00            230.59584
2016-08-21/16:44:20.00            231.03326
2016-08-21/16:44:30.00            231.46054
2016-08-21/16:44:40.00            231.87800
2016-08-21/16:44:50.00            232.28598
2016-08-21/16:45:00.00            232.68478
2016-08-21/16:45:10.00            233.07470
2016-08-21/16:45:20.00            233.45602
2016-08-21/16:45:30.00            233.82902
2016-08-21/16:45:40.00            234.19398
2016-08-21/16:45:50.00            234.55115
2016-08-21/16:46:00.00            234.90078
2016-08-21/16:46:10.00            235.24311
2016-08-21/16:46:20.00            235.57837
2016-08-21/16:46:30.00            235.90679
2016-08-21/16:46:40.00            236.22858
2016-08-21/16:46:50.00            236.54396
2016-08-21/16:47:00.00            236.85313
2016-08-21/16:47:10.00            237.15628
2016-08-21/16:47:20.00            237.45360
2016-08-21/16:47:30.00            237.74526
2016-08-21/16:47:40.00            238.03146
2016-08-21/16:47:50.00            238.31236
2016-08-21/16:48:00.00            238.58811
2016-08-21/16:48:10.00            238.85888
2016-08-21/16:48:20.00            239.12483
2016-08-21/16:48:30.00            239.38610
2016-08-21/16:48:40.00            239.64284
2016-08-21/16:48:50.00            239.89517
2016-08-21/16:49:00.00            240.14325
2016-08-21/16:49:10.00            240.38719
2016-08-21/16:49:20.00            240.62713
2016-08-21/16:49:30.00            240.86317
2016-08-21/16:49:40.00            241.09545
2016-08-21/16:49:50.00            241.32408
2016-08-21/16:50:00.00            241.54916
2016-08-21/16:50:10.00            241.77080
2016-08-21/16:50:20.00            241.98911
2016-08-21/16:50:30.00            242.20419
2016-08-21/16:50:40.00            242.41613
2016-08-21/16:50:50.00            242.62503
2016-08-21/16:51:00.00            242.83098
2016-08-21/16:51:10.00            243.03406
2016-08-21/16:51:20.00            243.23438
2016-08-21/16:51:30.00            243.43200
2016-08-21/16:51:40.00            243.62700
2016-08-21/16:51:50.00            243.81949
2016-08-21/16:52:00.00            244.00951
2016-08-21/16:52:10.00            244.19716
2016-08-21/16:52:20.00            244.38250
2016-08-21/16:52:30.00            244.56560
2016-08-21/16:52:40.00            244.74653
2016-08-21/16:52:50.00            244.92536
2016-08-21/16:53:00.00            245.10216
2016-08-21/16:53:10.00            245.27698
2016-08-21/16:53:20.00            245.44989
2016-08-21/16:53:30.00            245.62095
2016-08-21/16:53:40.00            245.79021
2016-08-21/16:53:50.00            245.95773
2016-08-21/16:54:00.00            246.12358
2016-08-21/16:54:10.00            246.28780
2016-08-21/16:54:20.00            246.45044
2016-08-21/16:54:30.00            246.61157
2016-08-21/16:54:40.00            246.77122
2016-08-21/16:54:50.00            246.92945
2016-08-21/16:55:00.00            247.08630
2016-08-21/16:55:10.00            247.24182
2016-08-21/16:55:20.00            247.39606
2016-08-21/16:55:30.00            247.54907
2016-08-21/16:55:40.00            247.70088
2016-08-21/16:55:50.00            247.85154
2016-08-21/16:56:00.00            248.00109
2016-08-21/16:56:10.00            248.14958
2016-08-21/16:56:20.00            248.29703
2016-08-21/16:56:30.00            248.44350
2016-08-21/16:56:40.00            248.58902
2016-08-21/16:56:50.00            248.73363
2016-08-21/16:57:00.00            248.87736
2016-08-21/16:57:10.00            249.02026
2016-08-21/16:57:20.00            249.16236
2016-08-21/16:57:30.00            249.30368
2016-08-21/16:57:40.00            249.44428
2016-08-21/16:57:50.00            249.58418
2016-08-21/16:58:00.00            249.72341
2016-08-21/16:58:10.00            249.86202
2016-08-21/16:58:20.00            250.00002
2016-08-21/16:58:30.00            250.13746
2016-08-21/16:58:40.00            250.27436
2016-08-21/16:58:50.00            250.41075
2016-08-21/16:59:00.00            250.54667
2016-08-21/16:59:10.00            250.68215
2016-08-21/16:59:20.00            250.81721
2016-08-21/16:59:30.00            250.95189
2016-08-21/16:59:40.00            251.08621
2016-08-21/16:59:50.00            251.22020
2016-08-21/17:00:00.00            251.35390
2016-08-21/17:00:10.00            251.48732
2016-08-21/17:00:20.00            251.62050
2016-08-21/17:00:30.00            251.75346
2016-08-21/17:00:40.00            251.88624
2016-08-21/17:00:50.00            252.01885
2016-08-21/17:01:00.00            252.15133
2016-08-21/17:01:10.00            252.28369
2016-08-21/17:01:20.00            252.41598
2016-08-21/17:01:30.00            252.54820
2016-08-21/17:01:40.00            252.68039
2016-08-21/17:01:50.00            252.81258
2016-08-21/17:02:00.00            252.94479
2016-08-21/17:02:10.00            253.07703
2016-08-21/17:02:20.00            253.20935
2016-08-21/17:02:30.00            253.34176
2016-08-21/17:02:40.00            253.47428
2016-08-21/17:02:50.00            253.60695
2016-08-21/17:03:00.00            253.73979
2016-08-21/17:03:10.00            253.87281
2016-08-21/17:03:20.00            254.00605
2016-08-21/17:03:30.00            254.13953
2016-08-21/17:03:40.00            254.27327
2016-08-21/17:03:50.00            254.40730
2016-08-21/17:04:00.00            254.54164
2016-08-21/17:04:10.00            254.67631
2016-08-21/17:04:20.00            254.81135
2016-08-21/17:04:30.00            254.94677
2016-08-21/17:04:40.00            255.08259
2016-08-21/17:04:50.00            255.21885
2016-08-21/17:05:00.00            255.35556
2016-08-21/17:05:10.00            255.49275
2016-08-21/17:05:20.00            255.63044
2016-08-21/17:05:30.00            255.76866
2016-08-21/17:05:40.00            255.90744
2016-08-21/17:05:50.00            256.04678
2016-08-21/17:06:00.00            256.18673
2016-08-21/17:06:10.00            256.32731
2016-08-21/17:06:20.00            256.46853
2016-08-21/17:06:30.00            256.61043
2016-08-21/17:06:40.00            256.75303
2016-08-21/17:06:50.00            256.89635
2016-08-21/17:07:00.00            257.04043
2016-08-21/17:07:10.00            257.18527
2016-08-21/17:07:20.00            257.33092
2016-08-21/17:07:30.00            257.47739
2016-08-21/17:07:40.00            257.62471
2016-08-21/17:07:50.00            257.77291
2016-08-21/17:08:00.00            257.92202
2016-08-21/17:08:10.00            258.07205
2016-08-21/17:08:20.00            258.22304
2016-08-21/17:08:30.00            258.37502
2016-08-21/17:08:40.00            258.52800
2016-08-21/17:08:50.00            258.68202
2016-08-21/17:09:00.00            258.83711
2016-08-21/17:09:10.00            258.99329
2016-08-21/17:09:20.00            259.15059
2016-08-21/17:09:30.00            259.30904
2016-08-21/17:09:40.00            259.46867
2016-08-21/17:09:50.00            259.62950
2016-08-21/17:10:00.00            259.79157
2016-08-21/17:10:10.00            259.95491
2016-08-21/17:10:20.00            260.11955
2016-08-21/17:10:30.00            260.28551
2016-08-21/17:10:40.00            260.45282
2016-08-21/17:10:50.00            260.62153
2016-08-21/17:11:00.00            260.79165
2016-08-21/17:11:10.00            260.96323
2016-08-21/17:11:20.00            261.13629
2016-08-21/17:11:30.00            261.31086
2016-08-21/17:11:40.00            261.48698
2016-08-21/17:11:50.00            261.66469
2016-08-21/17:12:00.00            261.84402
2016-08-21/17:12:10.00            262.02499
2016-08-21/17:12:20.00            262.20765
2016-08-21/17:12:30.00            262.39203
2016-08-21/17:12:40.00            262.57817
2016-08-21/17:12:50.00            262.76610
2016-08-21/17:13:00.00            262.95586
2016-08-21/17:13:10.00            263.14749
2016-08-21/17:13:20.00            263.34102
2016-08-21/17:13:30.00            263.53650
2016-08-21/17:13:40.00            263.73396
2016-08-21/17:13:50.00            263.93345
2016-08-21/17:14:00.00            264.13499
2016-08-21/17:14:10.00            264.33864
2016-08-21/17:14:20.00            264.54443
2016-08-21/17:14:30.00            264.75242
2016-08-21/17:14:40.00            264.96263
2016-08-21/17:14:50.00            265.17511
2016-08-21/17:15:00.00            265.38991
2016-08-21/17:15:10.00            265.60707
2016-08-21/17:15:20.00            265.82663
2016-08-21/17:15:30.00            266.04865
2016-08-21/17:15:40.00            266.27317
2016-08-21/17:15:50.00            266.50023
2016-08-21/17:16:00.00            266.72989
2016-08-21/17:16:10.00            266.96219
2016-08-21/17:16:20.00            267.19719
2016-08-21/17:16:30.00            267.43492
2016-08-21/17:16:40.00            267.67545
2016-08-21/17:16:50.00            267.91883
2016-08-21/17:17:00.00            268.16510
2016-08-21/17:17:10.00            268.41432
2016-08-21/17:17:20.00            268.66655
2016-08-21/17:17:30.00            268.92184
2016-08-21/17:17:40.00            269.18024
2016-08-21/17:17:50.00            269.44182
2016-08-21/17:18:00.00            269.70662
2016-08-21/17:18:10.00            269.97472
2016-08-21/17:18:20.00            270.24616
2016-08-21/17:18:30.00            270.52100
2016-08-21/17:18:40.00            270.79931
2016-08-21/17:18:50.00            271.08115
2016-08-21/17:19:00.00            271.36657
2016-08-21/17:19:10.00            271.65565
2016-08-21/17:19:20.00            271.94844
2016-08-21/17:19:30.00            272.24502
2016-08-21/17:19:40.00            272.54544
2016-08-21/17:19:50.00            272.84976
2016-08-21/17:20:00.00            273.15807
2016-08-21/17:20:10.00            273.47042
2016-08-21/17:20:20.00            273.78689
2016-08-21/17:20:30.00            274.10753
2016-08-21/17:20:40.00            274.43243
2016-08-21/17:20:50.00            274.76165
2016-08-21/17:21:00.00            275.09526
2016-08-21/17:21:10.00            275.43333
2016-08-21/17:21:20.00            275.77594
2016-08-21/17:21:30.00            276.12315
2016-08-21/17:21:40.00            276.47505
2016-08-21/17:21:50.00            276.83169
2016-08-21/17:22:00.00            277.19317
2016-08-21/17:22:10.00            277.55954
2016-08-21/17:22:20.00            277.93089
2016-08-21/17:22:30.00            278.30728
2016-08-21/17:22:40.00            278.68880
2016-08-21/17:22:50.00            279.07552
2016-08-21/17:23:00.00            279.46750
2016-08-21/17:23:10.00            279.86483
2016-08-21/17:23:20.00            280.26759
2016-08-21/17:23:30.00            280.67583
2016-08-21/17:23:40.00            281.08965
2016-08-21/17:23:50.00            281.50910
2016-08-21/17:24:00.00            281.93426
2016-08-21/17:24:10.00            282.36521
2016-08-21/17:24:20.00            282.80201
2016-08-21/17:24:30.00            283.24473
2016-08-21/17:24:40.00            283.69345
2016-08-21/17:24:50.00            284.14822
2016-08-21/17:25:00.00            284.60912
2016-08-21/17:25:10.00            285.07621
2016-08-21/17:25:20.00            285.54954
2016-08-21/17:25:30.00            286.02919
2016-08-21/17:25:40.00            286.51520
2016-08-21/17:25:50.00            287.00764
2016-08-21/17:26:00.00            287.50655
2016-08-21/17:26:10.00            288.01199
2016-08-21/17:26:20.00            288.52400
2016-08-21/17:26:30.00            289.04263
2016-08-21/17:26:40.00            289.56791
2016-08-21/17:26:50.00            290.09989
2016-08-21/17:27:00.00            290.63859
2016-08-21/17:27:10.00            291.18405
2016-08-21/17:27:20.00            291.73628
2016-08-21/17:27:30.00            292.29531
2016-08-21/17:27:40.00            292.86115
2016-08-21/17:27:50.00            293.43381
2016-08-21/17:28:00.00            294.01328
2016-08-21/17:28:10.00            294.59958
2016-08-21/17:28:20.00            295.19268
2016-08-21/17:28:30.00            295.79258
2016-08-21/17:28:40.00            296.39924
2016-08-21/17:28:50.00            297.01265
2016-08-21/17:29:00.00            297.63276
2016-08-21/17:29:10.00            298.25953
2016-08-21/17:29:20.00            298.89291
2016-08-21/17:29:30.00            299.53284
2016-08-21/17:29:40.00            300.17925
2016-08-21/17:29:50.00            300.83206
2016-08-21/17:30:00.00            301.49120
2016-08-21/17:30:10.00            302.15656
2016-08-21/17:30:20.00            302.82804
2016-08-21/17:30:30.00            303.50554
2016-08-21/17:30:40.00            304.18893
2016-08-21/17:30:50.00            304.87808
2016-08-21/17:31:00.00            305.57285
2016-08-21/17:31:10.00            306.27311
2016-08-21/17:31:20.00            306.97867
2016-08-21/17:31:30.00            307.68939
2016-08-21/17:31:40.00            308.40508
2016-08-21/17:31:50.00            309.12556
2016-08-21/17:32:00.00            309.85064
2016-08-21/17:32:10.00            310.58010
2016-08-21/17:32:20.00            311.31375
2016-08-21/17:32:30.00            312.05136
2016-08-21/17:32:40.00            312.79270
2016-08-21/17:32:50.00            313.53755
2016-08-21/17:33:00.00            314.28564
2016-08-21/17:33:10.00            315.03675
2016-08-21/17:33:20.00            315.79060
2016-08-21/17:33:30.00            316.54695
2016-08-21/17:33:40.00            317.30552
2016-08-21/17:33:50.00            318.06603
2016-08-21/17:34:00.00            318.82822
2016-08-21/17:34:10.00            319.59180
2016-08-21/17:34:20.00            320.35649
2016-08-21/17:34:30.00            321.12200
2016-08-21/17:34:40.00            321.88805
2016-08-21/17:34:50.00            322.65434
2016-08-21/17:35:00.00            323.42058
2016-08-21/17:35:10.00            324.18648
2016-08-21/17:35:20.00            324.95176
2016-08-21/17:35:30.00            325.71611
2016-08-21/17:35:40.00            326.47927
2016-08-21/17:35:50.00            327.24094
2016-08-21/17:36:00.00            328.00083
2016-08-21/17:36:10.00            328.75869
2016-08-21/17:36:20.00            329.51422
2016-08-21/17:36:30.00            330.26716
2016-08-21/17:36:40.00            331.01725
2016-08-21/17:36:50.00            331.76423
2016-08-21/17:37:00.00            332.50785
2016-08-21/17:37:10.00            333.24786
2016-08-21/17:37:20.00            333.98404
2016-08-21/17:37:30.00            334.71614
2016-08-21/17:37:40.00            335.44395
2016-08-21/17:37:50.00            336.16725
2016-08-21/17:38:00.00            336.88584
2016-08-21/17:38:10.00            337.59953
2016-08-21/17:38:20.00            338.30812
2016-08-21/17:38:30.00            339.01144
2016-08-21/17:38:40.00            339.70932
2016-08-21/17:38:50.00            340.40160
2016-08-21/17:39:00.00            341.08812
2016-08-21/17:39:10.00            341.76875
2016-08-21/17:39:20.00            342.44336
2016-08-21/17:39:30.00            343.11182
2016-08-21/17:39:40.00            343.77401
2016-08-21/17:39:50.00            344.42984
2016-08-21/17:40:00.00            345.07920
2016-08-21/17:40:10.00            345.72202
2016-08-21/17:40:20.00            346.35820
2016-08-21/17:40:30.00            346.98769
2016-08-21/17:40:40.00            347.61042
2016-08-21/17:40:50.00            348.22633
2016-08-21/17:41:00.00            348.83538
2016-08-21/17:41:10.00            349.43754
2016-08-21/17:41:20.00            350.03276
2016-08-21/17:41:30.00            350.62102
2016-08-21/17:41:40.00            351.20232
2016-08-21/17:41:50.00            351.77663
2016-08-21/17:42:00.00            352.34395
2016-08-21/17:42:10.00            352.90429
2016-08-21/17:42:20.00            353.45764
2016-08-21/17:42:30.00            354.00402
2016-08-21/17:42:40.00            354.54345
2016-08-21/17:42:50.00            355.07595
2016-08-21/17:43:00.00            355.60155
2016-08-21/17:43:10.00            356.12027
2016-08-21/17:43:20.00            356.63216
2016-08-21/17:43:30.00            357.13724
2016-08-21/17:43:40.00            357.63557
2016-08-21/17:43:50.00            358.12718
2016-08-21/17:44:00.00            358.61214
2016-08-21/17:44:10.00            359.09047
2016-08-21/17:44:20.00            359.56225
2016-08-21/17:44:30.00          0.027533307
2016-08-21/17:44:40.00           0.48636835
2016-08-21/17:44:50.00           0.93882080
2016-08-21/17:45:00.00            1.3849531
2016-08-21/17:45:10.00            1.8248297
2016-08-21/17:45:20.00            2.2585163
2016-08-21/17:45:30.00            2.6860796
2016-08-21/17:45:40.00            3.1075881
2016-08-21/17:45:50.00            3.5231110
2016-08-21/17:46:00.00            3.9327183
2016-08-21/17:46:10.00            4.3364811
2016-08-21/17:46:20.00            4.7344711
2016-08-21/17:46:30.00            5.1267605
2016-08-21/17:46:40.00            5.5134211
2016-08-21/17:46:50.00            5.8945267
2016-08-21/17:47:00.00            6.2701495
2016-08-21/17:47:10.00            6.6403622
2016-08-21/17:47:20.00            7.0052396
2016-08-21/17:47:30.00            7.3648539
2016-08-21/17:47:40.00            7.7192777
2016-08-21/17:47:50.00            8.0685833
2016-08-21/17:48:00.00            8.4128442
2016-08-21/17:48:10.00            8.7521336
2016-08-21/17:48:20.00            9.0865212
2016-08-21/17:48:30.00            9.4160800
2016-08-21/17:48:40.00            9.7408794
2016-08-21/17:48:50.00            10.060991
2016-08-21/17:49:00.00            10.376483
2016-08-21/17:49:10.00            10.687428
2016-08-21/17:49:20.00            10.993890
2016-08-21/17:49:30.00            11.295942
2016-08-21/17:49:40.00            11.593647
2016-08-21/17:49:50.00            11.887074
2016-08-21/17:50:00.00            12.176287
2016-08-21/17:50:10.00            12.461352
2016-08-21/17:50:20.00            12.742332
2016-08-21/17:50:30.00            13.019293
2016-08-21/17:50:40.00            13.292297
2016-08-21/17:50:50.00            13.561405
2016-08-21/17:51:00.00            13.826679
2016-08-21/17:51:10.00            14.088178
2016-08-21/17:51:20.00            14.345961
2016-08-21/17:51:30.00            14.600088
2016-08-21/17:51:40.00            14.850616
2016-08-21/17:51:50.00            15.097604
2016-08-21/17:52:00.00            15.341105
2016-08-21/17:52:10.00            15.581176
2016-08-21/17:52:20.00            15.817870
2016-08-21/17:52:30.00            16.051243
2016-08-21/17:52:40.00            16.281344
2016-08-21/17:52:50.00            16.508230
2016-08-21/17:53:00.00            16.731946
2016-08-21/17:53:10.00            16.952548
2016-08-21/17:53:20.00            17.170081
2016-08-21/17:53:30.00            17.384597
2016-08-21/17:53:40.00            17.596142
2016-08-21/17:53:50.00            17.804763
2016-08-21/17:54:00.00            18.010507
2016-08-21/17:54:10.00            18.213418
2016-08-21/17:54:20.00            18.413544
2016-08-21/17:54:30.00            18.610925
2016-08-21/17:54:40.00            18.805607
2016-08-21/17:54:50.00            18.997633
2016-08-21/17:55:00.00            19.187042
2016-08-21/17:55:10.00            19.373877
2016-08-21/17:55:20.00            19.558177
2016-08-21/17:55:30.00            19.739983
2016-08-21/17:55:40.00            19.919333
2016-08-21/17:55:50.00            20.096268
2016-08-21/17:56:00.00            20.270820
2016-08-21/17:56:10.00            20.443030
2016-08-21/17:56:20.00            20.612936
2016-08-21/17:56:30.00            20.780569
2016-08-21/17:56:40.00            20.945967
2016-08-21/17:56:50.00            21.109165
2016-08-21/17:57:00.00            21.270193
2016-08-21/17:57:10.00            21.429089
2016-08-21/17:57:20.00            21.585883
2016-08-21/17:57:30.00            21.740608
2016-08-21/17:57:40.00            21.893293
2016-08-21/17:57:50.00            22.043974
2016-08-21/17:58:00.00            22.192675
2016-08-21/17:58:10.00            22.339433
2016-08-21/17:58:20.00            22.484270
2016-08-21/17:58:30.00            22.627221
2016-08-21/17:58:40.00            22.768309
2016-08-21/17:58:50.00            22.907566
2016-08-21/17:59:00.00            23.045018
2016-08-21/17:59:10.00            23.180690
2016-08-21/17:59:20.00            23.314612
2016-08-21/17:59:30.00            23.446807
2016-08-21/17:59:40.00            23.577301
2016-08-21/17:59:50.00            23.706118
2016-08-21/18:00:00.00            23.833287
2016-08-21/18:00:10.00            23.958825
2016-08-21/18:00:20.00            24.082763
2016-08-21/18:00:30.00            24.205118
2016-08-21/18:00:40.00            24.325918
2016-08-21/18:00:50.00            24.445181
2016-08-21/18:01:00.00            24.562932
2016-08-21/18:01:10.00            24.679192
2016-08-21/18:01:20.00            24.793983
2016-08-21/18:01:30.00            24.907324
2016-08-21/18:01:40.00            25.019237
2016-08-21/18:01:50.00            25.129743
2016-08-21/18:02:00.00            25.238860
2016-08-21/18:02:10.00            25.346608
2016-08-21/18:02:20.00            25.453006
2016-08-21/18:02:30.00            25.558074
2016-08-21/18:02:40.00            25.661831
2016-08-21/18:02:50.00            25.764292
2016-08-21/18:03:00.00            25.865479
2016-08-21/18:03:10.00            25.965406
2016-08-21/18:03:20.00            26.064094
2016-08-21/18:03:30.00            26.161556
2016-08-21/18:03:40.00            26.257813
2016-08-21/18:03:50.00            26.352877
2016-08-21/18:04:00.00            26.446768
2016-08-21/18:04:10.00            26.539497
2016-08-21/18:04:20.00            26.631087
2016-08-21/18:04:30.00            26.721547
2016-08-21/18:04:40.00            26.810893
2016-08-21/18:04:50.00            26.899143
2016-08-21/18:05:00.00            26.986308
2016-08-21/18:05:10.00            27.072406
2016-08-21/18:05:20.00            27.157449
2016-08-21/18:05:30.00            27.241450
2016-08-21/18:05:40.00            27.324425
2016-08-21/18:05:50.00            27.406383
2016-08-21/18:06:00.00            27.487345
2016-08-21/18:06:10.00            27.567316
2016-08-21/18:06:20.00            27.646315
2016-08-21/18:06:30.00            27.724349
2016-08-21/18:06:40.00            27.801435
2016-08-21/18:06:50.00            27.877581
2016-08-21/18:07:00.00            27.952803
2016-08-21/18:07:10.00            28.027112
2016-08-21/18:07:20.00            28.100519
2016-08-21/18:07:30.00            28.173033
2016-08-21/18:07:40.00            28.244666
2016-08-21/18:07:50.00            28.315432
2016-08-21/18:08:00.00            28.385342
2016-08-21/18:08:10.00            28.454404
2016-08-21/18:08:20.00            28.522629
2016-08-21/18:08:30.00            28.590029
2016-08-21/18:08:40.00            28.656612
2016-08-21/18:08:50.00            28.722388
2016-08-21/18:09:00.00            28.787371
2016-08-21/18:09:10.00            28.851565
2016-08-21/18:09:20.00            28.914983
2016-08-21/18:09:30.00            28.977636
2016-08-21/18:09:40.00            29.039530
2016-08-21/18:09:50.00            29.100673
2016-08-21/18:10:00.00            29.161076
2016-08-21/18:10:10.00            29.220752
2016-08-21/18:10:20.00            29.279705
2016-08-21/18:10:30.00            29.337943
2016-08-21/18:10:40.00            29.395475
2016-08-21/18:10:50.00            29.452312
2016-08-21/18:11:00.00            29.508459
2016-08-21/18:11:10.00            29.563929
2016-08-21/18:11:20.00            29.618721
2016-08-21/18:11:30.00            29.672855
2016-08-21/18:11:40.00            29.726328
2016-08-21/18:11:50.00            29.779151
2016-08-21/18:12:00.00            29.831335
2016-08-21/18:12:10.00            29.882882
2016-08-21/18:12:20.00            29.933802
2016-08-21/18:12:30.00            29.984104
2016-08-21/18:12:40.00            30.033794
2016-08-21/18:12:50.00            30.082876
2016-08-21/18:13:00.00            30.131361
2016-08-21/18:13:10.00            30.179254
2016-08-21/18:13:20.00            30.226559
2016-08-21/18:13:30.00            30.273287
2016-08-21/18:13:40.00            30.319442
2016-08-21/18:13:50.00            30.365029
2016-08-21/18:14:00.00            30.410062
2016-08-21/18:14:10.00            30.454536
2016-08-21/18:14:20.00            30.498464
2016-08-21/18:14:30.00            30.541852
2016-08-21/18:14:40.00            30.584705
2016-08-21/18:14:50.00            30.627025
2016-08-21/18:15:00.00            30.668826
2016-08-21/18:15:10.00            30.710106
2016-08-21/18:15:20.00            30.750875
2016-08-21/18:15:30.00            30.791134
2016-08-21/18:15:40.00            30.830896
2016-08-21/18:15:50.00            30.870158
2016-08-21/18:16:00.00            30.908933
2016-08-21/18:16:10.00            30.947221
2016-08-21/18:16:20.00            30.985028
2016-08-21/18:16:30.00            31.022360
2016-08-21/18:16:40.00            31.059222
2016-08-21/18:16:50.00            31.095620
2016-08-21/18:17:00.00            31.131555
2016-08-21/18:17:10.00            31.167037
2016-08-21/18:17:20.00            31.202068
2016-08-21/18:17:30.00            31.236653
2016-08-21/18:17:40.00            31.270796
2016-08-21/18:17:50.00            31.304504
2016-08-21/18:18:00.00            31.337779
2016-08-21/18:18:10.00            31.370625
2016-08-21/18:18:20.00            31.403046
2016-08-21/18:18:30.00            31.435049
2016-08-21/18:18:40.00            31.466641
2016-08-21/18:18:50.00            31.497820
2016-08-21/18:19:00.00            31.528593
2016-08-21/18:19:10.00            31.558964
2016-08-21/18:19:20.00            31.588935
2016-08-21/18:19:30.00            31.618512
2016-08-21/18:19:40.00            31.647702
2016-08-21/18:19:50.00            31.676500
2016-08-21/18:20:00.00            31.704921
2016-08-21/18:20:10.00            31.732961
2016-08-21/18:20:20.00            31.760626
2016-08-21/18:20:30.00            31.787921
2016-08-21/18:20:40.00            31.814848
2016-08-21/18:20:50.00            31.841410
2016-08-21/18:21:00.00            31.867614
2016-08-21/18:21:10.00            31.893460
2016-08-21/18:21:20.00            31.918951
2016-08-21/18:21:30.00            31.944093
2016-08-21/18:21:40.00            31.968889
2016-08-21/18:21:50.00            31.993344
2016-08-21/18:22:00.00            32.017455
2016-08-21/18:22:10.00            32.041232
2016-08-21/18:22:20.00            32.064676
2016-08-21/18:22:30.00            32.087789
2016-08-21/18:22:40.00            32.110575
2016-08-21/18:22:50.00            32.133038
2016-08-21/18:23:00.00            32.155179
2016-08-21/18:23:10.00            32.177003
2016-08-21/18:23:20.00            32.198514
2016-08-21/18:23:30.00            32.219711
2016-08-21/18:23:40.00            32.240597
2016-08-21/18:23:50.00            32.261182
2016-08-21/18:24:00.00            32.281462
2016-08-21/18:24:10.00            32.301441
2016-08-21/18:24:20.00            32.321124
2016-08-21/18:24:30.00            32.340511
2016-08-21/18:24:40.00            32.359605
2016-08-21/18:24:50.00            32.378410
2016-08-21/18:25:00.00            32.396929
2016-08-21/18:25:10.00            32.415167
2016-08-21/18:25:20.00            32.433120
2016-08-21/18:25:30.00            32.450796
2016-08-21/18:25:40.00            32.468194
2016-08-21/18:25:50.00            32.485318
2016-08-21/18:26:00.00            32.502174
2016-08-21/18:26:10.00            32.518757
2016-08-21/18:26:20.00            32.535076
2016-08-21/18:26:30.00            32.551131
2016-08-21/18:26:40.00            32.566924
2016-08-21/18:26:50.00            32.582459
2016-08-21/18:27:00.00            32.597736
2016-08-21/18:27:10.00            32.612757
2016-08-21/18:27:20.00            32.627526
2016-08-21/18:27:30.00            32.642047
2016-08-21/18:27:40.00            32.656318
2016-08-21/18:27:50.00            32.670342
2016-08-21/18:28:00.00            32.684124
2016-08-21/18:28:10.00            32.697664
2016-08-21/18:28:20.00            32.710965
2016-08-21/18:28:30.00            32.724030
2016-08-21/18:28:40.00            32.736859
2016-08-21/18:28:50.00            32.749454
2016-08-21/18:29:00.00            32.761818
2016-08-21/18:29:10.00            32.773952
2016-08-21/18:29:20.00            32.785860
2016-08-21/18:29:30.00            32.797545
2016-08-21/18:29:40.00            32.809003
2016-08-21/18:29:50.00            32.820242
2016-08-21/18:30:00.00            32.831260
2016-08-21/18:30:10.00            32.842061
2016-08-21/18:30:20.00            32.852648
2016-08-21/18:30:30.00            32.863019
2016-08-21/18:30:40.00            32.873177
2016-08-21/18:30:50.00            32.883128
2016-08-21/18:31:00.00            32.892869
2016-08-21/18:31:10.00            32.902403
2016-08-21/18:31:20.00            32.911731
2016-08-21/18:31:30.00            32.920856
2016-08-21/18:31:40.00            32.929781
2016-08-21/18:31:50.00            32.938505
2016-08-21/18:32:00.00            32.947031
2016-08-21/18:32:10.00            32.955359
2016-08-21/18:32:20.00            32.963496
2016-08-21/18:32:30.00            32.971437
2016-08-21/18:32:40.00            32.979185
2016-08-21/18:32:50.00            32.986744
2016-08-21/18:33:00.00            32.994117
2016-08-21/18:33:10.00            33.001301
2016-08-21/18:33:20.00            33.008297
2016-08-21/18:33:30.00            33.015113
2016-08-21/18:33:40.00            33.021744
2016-08-21/18:33:50.00            33.028194
2016-08-21/18:34:00.00            33.034466
2016-08-21/18:34:10.00            33.040558
2016-08-21/18:34:20.00            33.046475
2016-08-21/18:34:30.00            33.052216
2016-08-21/18:34:40.00            33.057784
2016-08-21/18:34:50.00            33.063179
2016-08-21/18:35:00.00            33.068402
2016-08-21/18:35:10.00            33.073458
2016-08-21/18:35:20.00            33.078344
2016-08-21/18:35:30.00            33.083064
2016-08-21/18:35:40.00            33.087618
2016-08-21/18:35:50.00            33.092008
2016-08-21/18:36:00.00            33.096233
2016-08-21/18:36:10.00            33.100298
2016-08-21/18:36:20.00            33.104205
2016-08-21/18:36:30.00            33.107951
2016-08-21/18:36:40.00            33.111538
2016-08-21/18:36:50.00            33.114969
2016-08-21/18:37:00.00            33.118245
2016-08-21/18:37:10.00            33.121367
2016-08-21/18:37:20.00            33.124334
2016-08-21/18:37:30.00            33.127154
2016-08-21/18:37:40.00            33.129820
2016-08-21/18:37:50.00            33.132338
2016-08-21/18:38:00.00            33.134706
2016-08-21/18:38:10.00            33.136928
2016-08-21/18:38:20.00            33.139005
2016-08-21/18:38:30.00            33.140935
2016-08-21/18:38:40.00            33.142724
2016-08-21/18:38:50.00            33.144368
2016-08-21/18:39:00.00            33.145872
2016-08-21/18:39:10.00            33.147236
2016-08-21/18:39:20.00            33.148460
2016-08-21/18:39:30.00            33.149545
2016-08-21/18:39:40.00            33.150492
2016-08-21/18:39:50.00            33.151308
2016-08-21/18:40:00.00            33.151984
2016-08-21/18:40:10.00            33.152529
2016-08-21/18:40:20.00            33.152938
2016-08-21/18:40:30.00            33.153216
2016-08-21/18:40:40.00            33.153366
2016-08-21/18:40:50.00            33.153383
2016-08-21/18:41:00.00            33.153272
2016-08-21/18:41:10.00            33.153033
2016-08-21/18:41:20.00            33.152666
2016-08-21/18:41:30.00            33.152174
2016-08-21/18:41:40.00            33.151557
2016-08-21/18:41:50.00            33.150815
2016-08-21/18:42:00.00            33.149950
2016-08-21/18:42:10.00            33.148963
2016-08-21/18:42:20.00            33.147855
2016-08-21/18:42:30.00            33.146625
2016-08-21/18:42:40.00            33.145276
2016-08-21/18:42:50.00            33.143810
2016-08-21/18:43:00.00            33.142224
2016-08-21/18:43:10.00            33.140521
2016-08-21/18:43:20.00            33.138703
2016-08-21/18:43:30.00            33.136768
2016-08-21/18:43:40.00            33.134723
2016-08-21/18:43:50.00            33.132561
2016-08-21/18:44:00.00            33.130288
2016-08-21/18:44:10.00            33.127900
2016-08-21/18:44:20.00            33.125404
2016-08-21/18:44:30.00            33.122797
2016-08-21/18:44:40.00            33.120082
2016-08-21/18:44:50.00            33.117257
2016-08-21/18:45:00.00            33.114322
2016-08-21/18:45:10.00            33.111283
2016-08-21/18:45:20.00            33.108138
2016-08-21/18:45:30.00            33.104889
2016-08-21/18:45:40.00            33.101531
2016-08-21/18:45:50.00            33.098071
2016-08-21/18:46:00.00            33.094509
2016-08-21/18:46:10.00            33.090844
2016-08-21/18:46:20.00            33.087080
2016-08-21/18:46:30.00            33.083212
2016-08-21/18:46:40.00            33.079243
2016-08-21/18:46:50.00            33.075178
2016-08-21/18:47:00.00            33.071010
2016-08-21/18:47:10.00            33.066747
2016-08-21/18:47:20.00            33.062387
2016-08-21/18:47:30.00            33.057932
2016-08-21/18:47:40.00            33.053377
2016-08-21/18:47:50.00            33.048731
2016-08-21/18:48:00.00            33.043986
2016-08-21/18:48:10.00            33.039150
2016-08-21/18:48:20.00            33.034221
2016-08-21/18:48:30.00            33.029201
2016-08-21/18:48:40.00            33.024088
2016-08-21/18:48:50.00            33.018883
2016-08-21/18:49:00.00            33.013588
2016-08-21/18:49:10.00            33.008204
2016-08-21/18:49:20.00            33.002732
2016-08-21/18:49:30.00            32.997169
2016-08-21/18:49:40.00            32.991517
2016-08-21/18:49:50.00            32.985782
2016-08-21/18:50:00.00            32.979960
2016-08-21/18:50:10.00            32.974049
2016-08-21/18:50:20.00            32.968056
2016-08-21/18:50:30.00            32.961975
2016-08-21/18:50:40.00            32.955813
2016-08-21/18:50:50.00            32.949569
2016-08-21/18:51:00.00            32.943238
2016-08-21/18:51:10.00            32.936826
2016-08-21/18:51:20.00            32.930333
2016-08-21/18:51:30.00            32.923757
2016-08-21/18:51:40.00            32.917102
2016-08-21/18:51:50.00            32.910370
2016-08-21/18:52:00.00            32.903555
2016-08-21/18:52:10.00            32.896661
2016-08-21/18:52:20.00            32.889689
2016-08-21/18:52:30.00            32.882640
2016-08-21/18:52:40.00            32.875515
2016-08-21/18:52:50.00            32.868313
2016-08-21/18:53:00.00            32.861036
2016-08-21/18:53:10.00            32.853680
2016-08-21/18:53:20.00            32.846254
2016-08-21/18:53:30.00            32.838750
2016-08-21/18:53:40.00            32.831173
2016-08-21/18:53:50.00            32.823521
2016-08-21/18:54:00.00            32.815800
2016-08-21/18:54:10.00            32.808005
2016-08-21/18:54:20.00            32.800137
2016-08-21/18:54:30.00            32.792199
2016-08-21/18:54:40.00            32.784191
2016-08-21/18:54:50.00            32.776114
2016-08-21/18:55:00.00            32.767965
2016-08-21/18:55:10.00            32.759748
2016-08-21/18:55:20.00            32.751463
2016-08-21/18:55:30.00            32.743107
2016-08-21/18:55:40.00            32.734685
2016-08-21/18:55:50.00            32.726196
2016-08-21/18:56:00.00            32.717640
2016-08-21/18:56:10.00            32.709017
2016-08-21/18:56:20.00            32.700330
2016-08-21/18:56:30.00            32.691578
2016-08-21/18:56:40.00            32.682759
2016-08-21/18:56:50.00            32.673878
2016-08-21/18:57:00.00            32.664931
2016-08-21/18:57:10.00            32.655923
2016-08-21/18:57:20.00            32.646849
2016-08-21/18:57:30.00            32.637715
2016-08-21/18:57:40.00            32.628517
2016-08-21/18:57:50.00            32.619261
2016-08-21/18:58:00.00            32.609939
2016-08-21/18:58:10.00            32.600563
2016-08-21/18:58:20.00            32.591119
2016-08-21/18:58:30.00            32.581621
2016-08-21/18:58:40.00            32.572061
2016-08-21/18:58:50.00            32.562443
2016-08-21/18:59:00.00            32.552764
2016-08-21/18:59:10.00            32.543033
2016-08-21/18:59:20.00            32.533239
2016-08-21/18:59:30.00            32.523390
2016-08-21/18:59:40.00            32.513482
2016-08-21/18:59:50.00            32.503519
2016-08-21/19:00:00.00            32.493502
2016-08-21/19:00:10.00            32.483429
2016-08-21/19:00:20.00            32.473299
2016-08-21/19:00:30.00            32.463113
2016-08-21/19:00:40.00            32.452875
2016-08-21/19:00:50.00            32.442585
2016-08-21/19:01:00.00            32.432237
2016-08-21/19:01:10.00            32.421840
2016-08-21/19:01:20.00            32.411387
2016-08-21/19:01:30.00            32.400885
2016-08-21/19:01:40.00            32.390328
2016-08-21/19:01:50.00            32.379720
2016-08-21/19:02:00.00            32.369061
2016-08-21/19:02:10.00            32.358354
2016-08-21/19:02:20.00            32.347591
2016-08-21/19:02:30.00            32.336782
2016-08-21/19:02:40.00            32.325925
2016-08-21/19:02:50.00            32.315016
2016-08-21/19:03:00.00            32.304059
2016-08-21/19:03:10.00            32.293053
2016-08-21/19:03:20.00            32.282000
2016-08-21/19:03:30.00            32.270899
2016-08-21/19:03:40.00            32.259750
2016-08-21/19:03:50.00            32.248553
2016-08-21/19:04:00.00            32.237311
2016-08-21/19:04:10.00            32.226021
2016-08-21/19:04:20.00            32.214685
2016-08-21/19:04:30.00            32.203306
2016-08-21/19:04:40.00            32.191881
2016-08-21/19:04:50.00            32.180410
2016-08-21/19:05:00.00            32.168893
2016-08-21/19:05:10.00            32.157336
2016-08-21/19:05:20.00            32.145734
2016-08-21/19:05:30.00            32.134084
2016-08-21/19:05:40.00            32.122396
2016-08-21/19:05:50.00            32.110664
2016-08-21/19:06:00.00            32.098888
2016-08-21/19:06:10.00            32.087072
2016-08-21/19:06:20.00            32.075212
2016-08-21/19:06:30.00            32.063312
2016-08-21/19:06:40.00            32.051371
2016-08-21/19:06:50.00            32.039388
2016-08-21/19:07:00.00            32.027367
2016-08-21/19:07:10.00            32.015305
2016-08-21/19:07:20.00            32.003201
2016-08-21/19:07:30.00            31.991057
2016-08-21/19:07:40.00            31.978878
2016-08-21/19:07:50.00            31.966656
2016-08-21/19:08:00.00            31.954398
2016-08-21/19:08:10.00            31.942101
2016-08-21/19:08:20.00            31.929766
2016-08-21/19:08:30.00            31.917394
2016-08-21/19:08:40.00            31.904986
2016-08-21/19:08:50.00            31.892540
2016-08-21/19:09:00.00            31.880057
2016-08-21/19:09:10.00            31.867537
2016-08-21/19:09:20.00            31.854982
2016-08-21/19:09:30.00            31.842390
2016-08-21/19:09:40.00            31.829765
2016-08-21/19:09:50.00            31.817103
2016-08-21/19:10:00.00            31.804406
2016-08-21/19:10:10.00            31.791674
2016-08-21/19:10:20.00            31.778910
2016-08-21/19:10:30.00            31.766110
2016-08-21/19:10:40.00            31.753277
2016-08-21/19:10:50.00            31.740414
2016-08-21/19:11:00.00            31.727514
2016-08-21/19:11:10.00            31.714580
2016-08-21/19:11:20.00            31.701617
2016-08-21/19:11:30.00            31.688621
2016-08-21/19:11:40.00            31.675594
2016-08-21/19:11:50.00            31.662536
2016-08-21/19:12:00.00            31.649443
2016-08-21/19:12:10.00            31.636321
2016-08-21/19:12:20.00            31.623169
2016-08-21/19:12:30.00            31.609987
2016-08-21/19:12:40.00            31.596774
2016-08-21/19:12:50.00            31.583530
2016-08-21/19:13:00.00            31.570259
2016-08-21/19:13:10.00            31.556959
2016-08-21/19:13:20.00            31.543629
2016-08-21/19:13:30.00            31.530268
2016-08-21/19:13:40.00            31.516878
2016-08-21/19:13:50.00            31.503463
2016-08-21/19:14:00.00            31.490021
2016-08-21/19:14:10.00            31.476548
2016-08-21/19:14:20.00            31.463050
2016-08-21/19:14:30.00            31.449525
2016-08-21/19:14:40.00            31.435972
2016-08-21/19:14:50.00            31.422392
2016-08-21/19:15:00.00            31.408787
2016-08-21/19:15:10.00            31.395155
2016-08-21/19:15:20.00            31.381498
2016-08-21/19:15:30.00            31.367816
2016-08-21/19:15:40.00            31.354109
2016-08-21/19:15:50.00            31.340376
2016-08-21/19:16:00.00            31.326618
2016-08-21/19:16:10.00            31.312837
2016-08-21/19:16:20.00            31.299031
2016-08-21/19:16:30.00            31.285200
2016-08-21/19:16:40.00            31.271347
2016-08-21/19:16:50.00            31.257470
2016-08-21/19:17:00.00            31.243571
2016-08-21/19:17:10.00            31.229649
2016-08-21/19:17:20.00            31.215702
2016-08-21/19:17:30.00            31.201733
2016-08-21/19:17:40.00            31.187746
2016-08-21/19:17:50.00            31.173733
2016-08-21/19:18:00.00            31.159701
2016-08-21/19:18:10.00            31.145647
2016-08-21/19:18:20.00            31.131571
2016-08-21/19:18:30.00            31.117475
2016-08-21/19:18:40.00            31.103356
2016-08-21/19:18:50.00            31.089222
2016-08-21/19:19:00.00            31.075063
2016-08-21/19:19:10.00            31.060885
2016-08-21/19:19:20.00            31.046690
2016-08-21/19:19:30.00            31.032472
2016-08-21/19:19:40.00            31.018237
2016-08-21/19:19:50.00            31.003985
2016-08-21/19:20:00.00            30.989713
2016-08-21/19:20:10.00            30.975422
2016-08-21/19:20:20.00            30.961113
2016-08-21/19:20:30.00            30.946787
2016-08-21/19:20:40.00            30.932443
2016-08-21/19:20:50.00            30.918079
2016-08-21/19:21:00.00            30.903702
2016-08-21/19:21:10.00            30.889308
2016-08-21/19:21:20.00            30.874896
2016-08-21/19:21:30.00            30.860467
2016-08-21/19:21:40.00            30.846021
2016-08-21/19:21:50.00            30.831561
2016-08-21/19:22:00.00            30.817086
2016-08-21/19:22:10.00            30.802596
2016-08-21/19:22:20.00            30.788086
2016-08-21/19:22:30.00            30.773566
2016-08-21/19:22:40.00            30.759029
2016-08-21/19:22:50.00            30.744479
2016-08-21/19:23:00.00            30.729912
2016-08-21/19:23:10.00            30.715335
2016-08-21/19:23:20.00            30.700741
2016-08-21/19:23:30.00            30.686134
2016-08-21/19:23:40.00            30.671515
2016-08-21/19:23:50.00            30.656883
2016-08-21/19:24:00.00            30.642237
2016-08-21/19:24:10.00            30.627579
2016-08-21/19:24:20.00            30.612910
2016-08-21/19:24:30.00            30.598227
2016-08-21/19:24:40.00            30.583532
2016-08-21/19:24:50.00            30.568828
2016-08-21/19:25:00.00            30.554111
2016-08-21/19:25:10.00            30.539382
2016-08-21/19:25:20.00            30.524643
2016-08-21/19:25:30.00            30.509893
2016-08-21/19:25:40.00            30.495131
2016-08-21/19:25:50.00            30.480360
2016-08-21/19:26:00.00            30.465581
2016-08-21/19:26:10.00            30.450790
2016-08-21/19:26:20.00            30.435991
2016-08-21/19:26:30.00            30.421182
2016-08-21/19:26:40.00            30.406360
2016-08-21/19:26:50.00            30.391535
2016-08-21/19:27:00.00            30.376700
2016-08-21/19:27:10.00            30.361855
2016-08-21/19:27:20.00            30.347000
2016-08-21/19:27:30.00            30.332141
2016-08-21/19:27:40.00            30.317274
2016-08-21/19:27:50.00            30.302398
2016-08-21/19:28:00.00            30.287512
2016-08-21/19:28:10.00            30.272626
2016-08-21/19:28:20.00            30.257729
2016-08-21/19:28:30.00            30.242823
2016-08-21/19:28:40.00            30.227914
2016-08-21/19:28:50.00            30.212998
2016-08-21/19:29:00.00            30.198079
2016-08-21/19:29:10.00            30.183153
2016-08-21/19:29:20.00            30.168219
2016-08-21/19:29:30.00            30.153282
2016-08-21/19:29:40.00            30.138340
2016-08-21/19:29:50.00            30.123393
2016-08-21/19:30:00.00            30.108441
2016-08-21/19:30:10.00            30.093484
2016-08-21/19:30:20.00            30.078524
2016-08-21/19:30:30.00            30.063561
2016-08-21/19:30:40.00            30.048595
2016-08-21/19:30:50.00            30.033624
2016-08-21/19:31:00.00            30.018648
2016-08-21/19:31:10.00            30.003672
2016-08-21/19:31:20.00            29.988692
2016-08-21/19:31:30.00            29.973713
2016-08-21/19:31:40.00            29.958727
2016-08-21/19:31:50.00            29.943742
2016-08-21/19:32:00.00            29.928755
2016-08-21/19:32:10.00            29.913764
2016-08-21/19:32:20.00            29.898775
2016-08-21/19:32:30.00            29.883783
2016-08-21/19:32:40.00            29.868792
2016-08-21/19:32:50.00            29.853797
2016-08-21/19:33:00.00            29.838805
2016-08-21/19:33:10.00            29.823812
2016-08-21/19:33:20.00            29.808818
2016-08-21/19:33:30.00            29.793826
2016-08-21/19:33:40.00            29.778833
2016-08-21/19:33:50.00            29.763843
2016-08-21/19:34:00.00            29.748851
2016-08-21/19:34:10.00            29.733864
2016-08-21/19:34:20.00            29.718876
2016-08-21/19:34:30.00            29.703889
2016-08-21/19:34:40.00            29.688905
2016-08-21/19:34:50.00            29.673923
2016-08-21/19:35:00.00            29.658944
2016-08-21/19:35:10.00            29.643968
2016-08-21/19:35:20.00            29.628996
2016-08-21/19:35:30.00            29.614025
2016-08-21/19:35:40.00            29.599057
2016-08-21/19:35:50.00            29.584095
2016-08-21/19:36:00.00            29.569132
2016-08-21/19:36:10.00            29.554178
2016-08-21/19:36:20.00            29.539227
2016-08-21/19:36:30.00            29.524282
2016-08-21/19:36:40.00            29.509338
2016-08-21/19:36:50.00            29.494402
2016-08-21/19:37:00.00            29.479469
2016-08-21/19:37:10.00            29.464544
2016-08-21/19:37:20.00            29.449623
2016-08-21/19:37:30.00            29.434711
2016-08-21/19:37:40.00            29.419802
2016-08-21/19:37:50.00            29.404898
2016-08-21/19:38:00.00            29.390004
2016-08-21/19:38:10.00            29.375116
2016-08-21/19:38:20.00            29.360235
2016-08-21/19:38:30.00            29.345362
2016-08-21/19:38:40.00            29.330496
2016-08-21/19:38:50.00            29.315638
2016-08-21/19:39:00.00            29.300789
2016-08-21/19:39:10.00            29.285950
2016-08-21/19:39:20.00            29.271117
2016-08-21/19:39:30.00            29.256294
2016-08-21/19:39:40.00            29.241478
2016-08-21/19:39:50.00            29.226673
2016-08-21/19:40:00.00            29.211877
2016-08-21/19:40:10.00            29.197094
2016-08-21/19:40:20.00            29.182317
2016-08-21/19:40:30.00            29.167552
2016-08-21/19:40:40.00            29.152796
2016-08-21/19:40:50.00            29.138054
2016-08-21/19:41:00.00            29.123321
2016-08-21/19:41:10.00            29.108602
2016-08-21/19:41:20.00            29.093894
2016-08-21/19:41:30.00            29.079196
2016-08-21/19:41:40.00            29.064509
2016-08-21/19:41:50.00            29.049834
2016-08-21/19:42:00.00            29.035176
2016-08-21/19:42:10.00            29.020529
2016-08-21/19:42:20.00            29.005895
2016-08-21/19:42:30.00            28.991274
2016-08-21/19:42:40.00            28.976667
2016-08-21/19:42:50.00            28.962074
2016-08-21/19:43:00.00            28.947493
2016-08-21/19:43:10.00            28.932932
2016-08-21/19:43:20.00            28.918381
2016-08-21/19:43:30.00            28.903847
2016-08-21/19:43:40.00            28.889327
2016-08-21/19:43:50.00            28.874823
2016-08-21/19:44:00.00            28.860334
2016-08-21/19:44:10.00            28.845864
2016-08-21/19:44:20.00            28.831406
2016-08-21/19:44:30.00            28.816969
2016-08-21/19:44:40.00            28.802547
2016-08-21/19:44:50.00            28.788143
2016-08-21/19:45:00.00            28.773753
2016-08-21/19:45:10.00            28.759383
2016-08-21/19:45:20.00            28.745033
2016-08-21/19:45:30.00            28.730697
2016-08-21/19:45:40.00            28.716382
2016-08-21/19:45:50.00            28.702087
2016-08-21/19:46:00.00            28.687811
2016-08-21/19:46:10.00            28.673554
2016-08-21/19:46:20.00            28.659312
2016-08-21/19:46:30.00            28.645097
2016-08-21/19:46:40.00            28.630897
2016-08-21/19:46:50.00            28.616718
2016-08-21/19:47:00.00            28.602562
2016-08-21/19:47:10.00            28.588426
2016-08-21/19:47:20.00            28.574311
2016-08-21/19:47:30.00            28.560218
2016-08-21/19:47:40.00            28.546148
2016-08-21/19:47:50.00            28.532100
2016-08-21/19:48:00.00            28.518074
2016-08-21/19:48:10.00            28.504070
2016-08-21/19:48:20.00            28.490090
2016-08-21/19:48:30.00            28.476132
2016-08-21/19:48:40.00            28.462198
2016-08-21/19:48:50.00            28.448289
2016-08-21/19:49:00.00            28.434405
2016-08-21/19:49:10.00            28.420543
2016-08-21/19:49:20.00            28.406706
2016-08-21/19:49:30.00            28.392898
2016-08-21/19:49:40.00            28.379113
2016-08-21/19:49:50.00            28.365354
2016-08-21/19:50:00.00            28.351623
2016-08-21/19:50:10.00            28.337914
2016-08-21/19:50:20.00            28.324234
2016-08-21/19:50:30.00            28.310582
2016-08-21/19:50:40.00            28.296957
2016-08-21/19:50:50.00            28.283361
2016-08-21/19:51:00.00            28.269790
2016-08-21/19:51:10.00            28.256250
2016-08-21/19:51:20.00            28.242737
2016-08-21/19:51:30.00            28.229253
2016-08-21/19:51:40.00            28.215799
2016-08-21/19:51:50.00            28.202374
2016-08-21/19:52:00.00            28.188982
2016-08-21/19:52:10.00            28.175616
2016-08-21/19:52:20.00            28.162282
2016-08-21/19:52:30.00            28.148981
2016-08-21/19:52:40.00            28.135710
2016-08-21/19:52:50.00            28.122471
2016-08-21/19:53:00.00            28.109262
2016-08-21/19:53:10.00            28.096088
2016-08-21/19:53:20.00            28.082944
2016-08-21/19:53:30.00            28.069837
2016-08-21/19:53:40.00            28.056758
2016-08-21/19:53:50.00            28.043715
2016-08-21/19:54:00.00            28.030709
2016-08-21/19:54:10.00            28.017733
2016-08-21/19:54:20.00            28.004796
2016-08-21/19:54:30.00            27.991892
2016-08-21/19:54:40.00            27.979025
2016-08-21/19:54:50.00            27.966191
2016-08-21/19:55:00.00            27.953395
2016-08-21/19:55:10.00            27.940636
2016-08-21/19:55:20.00            27.927912
2016-08-21/19:55:30.00            27.915229
2016-08-21/19:55:40.00            27.902580
2016-08-21/19:55:50.00            27.889971
2016-08-21/19:56:00.00            27.877401
2016-08-21/19:56:10.00            27.864868
2016-08-21/19:56:20.00            27.852377
2016-08-21/19:56:30.00            27.839921
2016-08-21/19:56:40.00            27.827508
2016-08-21/19:56:50.00            27.815137
2016-08-21/19:57:00.00            27.802806
2016-08-21/19:57:10.00            27.790515
2016-08-21/19:57:20.00            27.778268
2016-08-21/19:57:30.00            27.766057
2016-08-21/19:57:40.00            27.753895
2016-08-21/19:57:50.00            27.741773
2016-08-21/19:58:00.00            27.729695
2016-08-21/19:58:10.00            27.717661
2016-08-21/19:58:20.00            27.705671
2016-08-21/19:58:30.00            27.693723
2016-08-21/19:58:40.00            27.681822
2016-08-21/19:58:50.00            27.669967
2016-08-21/19:59:00.00            27.658158
2016-08-21/19:59:10.00            27.646395
2016-08-21/19:59:20.00            27.634677
2016-08-21/19:59:30.00            27.623007
2016-08-21/19:59:40.00            27.611386
2016-08-21/19:59:50.00            27.599808
2016-08-21/20:00:00.00            27.588284
2016-08-21/20:00:10.00            27.576808
2016-08-21/20:00:20.00            27.565378
2016-08-21/20:00:30.00            27.554001
2016-08-21/20:00:40.00            27.542675
2016-08-21/20:00:50.00            27.531396
2016-08-21/20:01:00.00            27.520172
2016-08-21/20:01:10.00            27.508997
2016-08-21/20:01:20.00            27.497875
2016-08-21/20:01:30.00            27.486805
2016-08-21/20:01:40.00            27.475788
2016-08-21/20:01:50.00            27.464825
2016-08-21/20:02:00.00            27.453917
2016-08-21/20:02:10.00            27.443064
2016-08-21/20:02:20.00            27.432265
2016-08-21/20:02:30.00            27.421519
2016-08-21/20:02:40.00            27.410833
2016-08-21/20:02:50.00            27.400202
2016-08-21/20:03:00.00            27.389628
2016-08-21/20:03:10.00            27.379111
2016-08-21/20:03:20.00            27.368653
2016-08-21/20:03:30.00            27.358254
2016-08-21/20:03:40.00            27.347914
2016-08-21/20:03:50.00            27.337632
2016-08-21/20:04:00.00            27.327412
2016-08-21/20:04:10.00            27.317253
2016-08-21/20:04:20.00            27.307155
2016-08-21/20:04:30.00            27.297118
2016-08-21/20:04:40.00            27.287144
2016-08-21/20:04:50.00            27.277231
2016-08-21/20:05:00.00            27.267384
2016-08-21/20:05:10.00            27.257602
2016-08-21/20:05:20.00            27.247882
2016-08-21/20:05:30.00            27.238229
2016-08-21/20:05:40.00            27.228641
2016-08-21/20:05:50.00            27.219119
2016-08-21/20:06:00.00            27.209665
2016-08-21/20:06:10.00            27.200279
2016-08-21/20:06:20.00            27.190960
2016-08-21/20:06:30.00            27.181711
2016-08-21/20:06:40.00            27.172531
2016-08-21/20:06:50.00            27.163420
2016-08-21/20:07:00.00            27.154380
2016-08-21/20:07:10.00            27.145411
2016-08-21/20:07:20.00            27.136516
2016-08-21/20:07:30.00            27.127693
2016-08-21/20:07:40.00            27.118942
2016-08-21/20:07:50.00            27.110265
2016-08-21/20:08:00.00            27.101663
2016-08-21/20:08:10.00            27.093138
2016-08-21/20:08:20.00            27.084687
2016-08-21/20:08:30.00            27.076312
2016-08-21/20:08:40.00            27.068016
2016-08-21/20:08:50.00            27.059798
2016-08-21/20:09:00.00            27.051655
2016-08-21/20:09:10.00            27.043594
2016-08-21/20:09:20.00            27.035614
2016-08-21/20:09:30.00            27.027712
2016-08-21/20:09:40.00            27.019894
2016-08-21/20:09:50.00            27.012158
2016-08-21/20:10:00.00            27.004505
2016-08-21/20:10:10.00            26.996933
2016-08-21/20:10:20.00            26.989449
2016-08-21/20:10:30.00            26.982049
2016-08-21/20:10:40.00            26.974734
2016-08-21/20:10:50.00            26.967505
2016-08-21/20:11:00.00            26.960365
2016-08-21/20:11:10.00            26.953314
2016-08-21/20:11:20.00            26.946350
2016-08-21/20:11:30.00            26.939477
2016-08-21/20:11:40.00            26.932696
2016-08-21/20:11:50.00            26.926004
2016-08-21/20:12:00.00            26.919405
2016-08-21/20:12:10.00            26.912900
2016-08-21/20:12:20.00            26.906489
2016-08-21/20:12:30.00            26.900171
2016-08-21/20:12:40.00            26.893950
2016-08-21/20:12:50.00            26.887827
2016-08-21/20:13:00.00            26.881798
2016-08-21/20:13:10.00            26.875869
2016-08-21/20:13:20.00            26.870040
2016-08-21/20:13:30.00            26.864311
2016-08-21/20:13:40.00            26.858682
2016-08-21/20:13:50.00            26.853156
2016-08-21/20:14:00.00            26.847732
2016-08-21/20:14:10.00            26.842413
2016-08-21/20:14:20.00            26.837197
2016-08-21/20:14:30.00            26.832087
2016-08-21/20:14:40.00            26.827084
2016-08-21/20:14:50.00            26.822190
2016-08-21/20:15:00.00            26.817404
2016-08-21/20:15:10.00            26.812726
2016-08-21/20:15:20.00            26.808160
2016-08-21/20:15:30.00            26.803704
2016-08-21/20:15:40.00            26.799363
2016-08-21/20:15:50.00            26.795134
2016-08-21/20:16:00.00            26.791022
2016-08-21/20:16:10.00            26.787023
2016-08-21/20:16:20.00            26.783144
2016-08-21/20:16:30.00            26.779381
2016-08-21/20:16:40.00            26.775737
2016-08-21/20:16:50.00            26.772214
2016-08-21/20:17:00.00            26.768811
2016-08-21/20:17:10.00            26.765532
2016-08-21/20:17:20.00            26.762377
2016-08-21/20:17:30.00            26.759345
2016-08-21/20:17:40.00            26.756440
2016-08-21/20:17:50.00            26.753661
2016-08-21/20:18:00.00            26.751013
2016-08-21/20:18:10.00            26.748493
2016-08-21/20:18:20.00            26.746103
2016-08-21/20:18:30.00            26.743847
2016-08-21/20:18:40.00            26.741722
2016-08-21/20:18:50.00            26.739733
2016-08-21/20:19:00.00            26.737879
2016-08-21/20:19:10.00            26.736162
2016-08-21/20:19:20.00            26.734586
2016-08-21/20:19:30.00            26.733147
2016-08-21/20:19:40.00            26.731849
2016-08-21/20:19:50.00            26.730697
2016-08-21/20:20:00.00            26.729686
2016-08-21/20:20:10.00            26.728821
2016-08-21/20:20:20.00            26.728101
2016-08-21/20:20:30.00            26.727530
2016-08-21/20:20:40.00            26.727109
2016-08-21/20:20:50.00            26.726841
2016-08-21/20:21:00.00            26.726723
2016-08-21/20:21:10.00            26.726760
2016-08-21/20:21:20.00            26.726952
2016-08-21/20:21:30.00            26.727300
2016-08-21/20:21:40.00            26.727808
2016-08-21/20:21:50.00            26.728477
2016-08-21/20:22:00.00            26.729306
2016-08-21/20:22:10.00            26.730299
2016-08-21/20:22:20.00            26.731457
2016-08-21/20:22:30.00            26.732781
2016-08-21/20:22:40.00            26.734276
2016-08-21/20:22:50.00            26.735939
2016-08-21/20:23:00.00            26.737774
2016-08-21/20:23:10.00            26.739782
2016-08-21/20:23:20.00            26.741964
2016-08-21/20:23:30.00            26.744325
2016-08-21/20:23:40.00            26.746866
2016-08-21/20:23:50.00            26.749585
2016-08-21/20:24:00.00            26.752488
2016-08-21/20:24:10.00            26.755574
2016-08-21/20:24:20.00            26.758849
2016-08-21/20:24:30.00            26.762310
2016-08-21/20:24:40.00            26.765960
2016-08-21/20:24:50.00            26.769804
2016-08-21/20:25:00.00            26.773843
2016-08-21/20:25:10.00            26.778077
2016-08-21/20:25:20.00            26.782507
2016-08-21/20:25:30.00            26.787141
2016-08-21/20:25:40.00            26.791975
2016-08-21/20:25:50.00            26.797014
2016-08-21/20:26:00.00            26.802260
2016-08-21/20:26:10.00            26.807715
2016-08-21/20:26:20.00            26.813379
2016-08-21/20:26:30.00            26.819259
2016-08-21/20:26:40.00            26.825355
2016-08-21/20:26:50.00            26.831667
2016-08-21/20:27:00.00            26.838201
2016-08-21/20:27:10.00            26.844955
2016-08-21/20:27:20.00            26.851935
2016-08-21/20:27:30.00            26.859145
2016-08-21/20:27:40.00            26.866583
2016-08-21/20:27:50.00            26.874254
2016-08-21/20:28:00.00            26.882161
2016-08-21/20:28:10.00            26.890304
2016-08-21/20:28:20.00            26.898689
2016-08-21/20:28:30.00            26.907316
2016-08-21/20:28:40.00            26.916187
2016-08-21/20:28:50.00            26.925309
2016-08-21/20:29:00.00            26.934682
2016-08-21/20:29:10.00            26.944308
2016-08-21/20:29:20.00            26.954189
2016-08-21/20:29:30.00            26.964332
2016-08-21/20:29:40.00            26.974739
2016-08-21/20:29:50.00            26.985410
2016-08-21/20:30:00.00            26.996352
2016-08-21/20:30:10.00            27.007564
2016-08-21/20:30:20.00            27.019049
2016-08-21/20:30:30.00            27.030817
2016-08-21/20:30:40.00            27.042862
2016-08-21/20:30:50.00            27.055193
2016-08-21/20:31:00.00            27.067813
2016-08-21/20:31:10.00            27.080723
2016-08-21/20:31:20.00            27.093928
2016-08-21/20:31:30.00            27.107433
2016-08-21/20:31:40.00            27.121237
2016-08-21/20:31:50.00            27.135348
2016-08-21/20:32:00.00            27.149767
2016-08-21/20:32:10.00            27.164500
2016-08-21/20:32:20.00            27.179548
2016-08-21/20:32:30.00            27.194917
2016-08-21/20:32:40.00            27.210612
2016-08-21/20:32:50.00            27.226633
2016-08-21/20:33:00.00            27.242987
2016-08-21/20:33:10.00            27.259675
2016-08-21/20:33:20.00            27.276707
2016-08-21/20:33:30.00            27.294079
2016-08-21/20:33:40.00            27.311803
2016-08-21/20:33:50.00            27.329878
2016-08-21/20:34:00.00            27.348312
2016-08-21/20:34:10.00            27.367108
2016-08-21/20:34:20.00            27.386271
2016-08-21/20:34:30.00            27.405804
2016-08-21/20:34:40.00            27.425711
2016-08-21/20:34:50.00            27.446001
2016-08-21/20:35:00.00            27.466676
2016-08-21/20:35:10.00            27.487741
2016-08-21/20:35:20.00            27.509203
2016-08-21/20:35:30.00            27.531064
2016-08-21/20:35:40.00            27.553331
2016-08-21/20:35:50.00            27.576012
2016-08-21/20:36:00.00            27.599107
2016-08-21/20:36:10.00            27.622623
2016-08-21/20:36:20.00            27.646567
2016-08-21/20:36:30.00            27.670945
2016-08-21/20:36:40.00            27.695762
2016-08-21/20:36:50.00            27.721023
2016-08-21/20:37:00.00            27.746737
2016-08-21/20:37:10.00            27.772905
2016-08-21/20:37:20.00            27.799539
2016-08-21/20:37:30.00            27.826642
2016-08-21/20:37:40.00            27.854220
2016-08-21/20:37:50.00            27.882280
2016-08-21/20:38:00.00            27.910827
2016-08-21/20:38:10.00            27.939874
2016-08-21/20:38:20.00            27.969422
2016-08-21/20:38:30.00            27.999480
2016-08-21/20:38:40.00            28.030055
2016-08-21/20:38:50.00            28.061154
2016-08-21/20:39:00.00            28.092787
2016-08-21/20:39:10.00            28.124956
2016-08-21/20:39:20.00            28.157673
2016-08-21/20:39:30.00            28.190945
2016-08-21/20:39:40.00            28.224779
2016-08-21/20:39:50.00            28.259186
2016-08-21/20:40:00.00            28.294173
2016-08-21/20:40:10.00            28.329748
2016-08-21/20:40:20.00            28.365916
2016-08-21/20:40:30.00            28.402694
2016-08-21/20:40:40.00            28.440083
2016-08-21/20:40:50.00            28.478097
2016-08-21/20:41:00.00            28.516744
2016-08-21/20:41:10.00            28.556035
2016-08-21/20:41:20.00            28.595976
2016-08-21/20:41:30.00            28.636580
2016-08-21/20:41:40.00            28.677857
2016-08-21/20:41:50.00            28.719815
2016-08-21/20:42:00.00            28.762468
2016-08-21/20:42:10.00            28.805824
2016-08-21/20:42:20.00            28.849898
2016-08-21/20:42:30.00            28.894693
2016-08-21/20:42:40.00            28.940229
2016-08-21/20:42:50.00            28.986516
2016-08-21/20:43:00.00            29.033564
2016-08-21/20:43:10.00            29.081386
2016-08-21/20:43:20.00            29.129993
2016-08-21/20:43:30.00            29.179399
2016-08-21/20:43:40.00            29.229617
2016-08-21/20:43:50.00            29.280663
2016-08-21/20:44:00.00            29.332545
2016-08-21/20:44:10.00            29.385281
2016-08-21/20:44:20.00            29.438883
2016-08-21/20:44:30.00            29.493370
2016-08-21/20:44:40.00            29.548749
2016-08-21/20:44:50.00            29.605043
2016-08-21/20:45:00.00            29.662262
2016-08-21/20:45:10.00            29.720427
2016-08-21/20:45:20.00            29.779545
2016-08-21/20:45:30.00            29.839644
2016-08-21/20:45:40.00            29.900735
2016-08-21/20:45:50.00            29.962838
2016-08-21/20:46:00.00            30.025966
2016-08-21/20:46:10.00            30.090142
2016-08-21/20:46:20.00            30.155381
2016-08-21/20:46:30.00            30.221707
2016-08-21/20:46:40.00            30.289134
2016-08-21/20:46:50.00            30.357686
2016-08-21/20:47:00.00            30.427380
2016-08-21/20:47:10.00            30.498242
2016-08-21/20:47:20.00            30.570289
2016-08-21/20:47:30.00            30.643545
2016-08-21/20:47:40.00            30.718030
2016-08-21/20:47:50.00            30.793770
2016-08-21/20:48:00.00            30.870790
2016-08-21/20:48:10.00            30.949111
2016-08-21/20:48:20.00            31.028757
2016-08-21/20:48:30.00            31.109759
2016-08-21/20:48:40.00            31.192136
2016-08-21/20:48:50.00            31.275920
2016-08-21/20:49:00.00            31.361139
2016-08-21/20:49:10.00            31.447819
2016-08-21/20:49:20.00            31.535987
2016-08-21/20:49:30.00            31.625678
2016-08-21/20:49:40.00            31.716916
2016-08-21/20:49:50.00            31.809739
2016-08-21/20:50:00.00            31.904176
2016-08-21/20:50:10.00            32.000260
2016-08-21/20:50:20.00            32.098025
2016-08-21/20:50:30.00            32.197505
2016-08-21/20:50:40.00            32.298738
2016-08-21/20:50:50.00            32.401762
2016-08-21/20:51:00.00            32.506607
2016-08-21/20:51:10.00            32.613320
2016-08-21/20:51:20.00            32.721939
2016-08-21/20:51:30.00            32.832503
2016-08-21/20:51:40.00            32.945058
2016-08-21/20:51:50.00            33.059644
2016-08-21/20:52:00.00            33.176306
2016-08-21/20:52:10.00            33.295091
2016-08-21/20:52:20.00            33.416047
2016-08-21/20:52:30.00            33.539220
2016-08-21/20:52:40.00            33.664664
2016-08-21/20:52:50.00            33.792425
2016-08-21/20:53:00.00            33.922563
2016-08-21/20:53:10.00            34.055128
2016-08-21/20:53:20.00            34.190177
2016-08-21/20:53:30.00            34.327770
2016-08-21/20:53:40.00            34.467966
2016-08-21/20:53:50.00            34.610825
2016-08-21/20:54:00.00            34.756412
2016-08-21/20:54:10.00            34.904793
2016-08-21/20:54:20.00            35.056035
2016-08-21/20:54:30.00            35.210206
2016-08-21/20:54:40.00            35.367381
2016-08-21/20:54:50.00            35.527632
2016-08-21/20:55:00.00            35.691035
2016-08-21/20:55:10.00            35.857671
2016-08-21/20:55:20.00            36.027621
2016-08-21/20:55:30.00            36.200970
2016-08-21/20:55:40.00            36.377804
2016-08-21/20:55:50.00            36.558212
2016-08-21/20:56:00.00            36.742286
2016-08-21/20:56:10.00            36.930123
2016-08-21/20:56:20.00            37.121824
2016-08-21/20:56:30.00            37.317488
2016-08-21/20:56:40.00            37.517223
2016-08-21/20:56:50.00            37.721137
2016-08-21/20:57:00.00            37.929345
2016-08-21/20:57:10.00            38.141958
2016-08-21/20:57:20.00            38.359105
2016-08-21/20:57:30.00            38.580911
2016-08-21/20:57:40.00            38.807497
2016-08-21/20:57:50.00            39.039004
2016-08-21/20:58:00.00            39.275569
2016-08-21/20:58:10.00            39.517338
2016-08-21/20:58:20.00            39.764455
2016-08-21/20:58:30.00            40.017079
2016-08-21/20:58:40.00            40.275364
2016-08-21/20:58:50.00            40.539483
2016-08-21/20:59:00.00            40.809597
2016-08-21/20:59:10.00            41.085892
2016-08-21/20:59:20.00            41.368549
2016-08-21/20:59:30.00            41.657756
2016-08-21/20:59:40.00            41.953713
2016-08-21/20:59:50.00            42.256623
2016-08-21/21:00:00.00            42.566700
2016-08-21/21:00:10.00            42.884165
2016-08-21/21:00:20.00            43.209241
2016-08-21/21:00:30.00            43.542167
2016-08-21/21:00:40.00            43.883190
2016-08-21/21:00:50.00            44.232557
2016-08-21/21:01:00.00            44.590538
2016-08-21/21:01:10.00            44.957404
2016-08-21/21:01:20.00            45.333435
2016-08-21/21:01:30.00            45.718927
2016-08-21/21:01:40.00            46.114184
2016-08-21/21:01:50.00            46.519517
2016-08-21/21:02:00.00            46.935258
2016-08-21/21:02:10.00            47.361738
2016-08-21/21:02:20.00            47.799308
2016-08-21/21:02:30.00            48.248330
2016-08-21/21:02:40.00            48.709182
2016-08-21/21:02:50.00            49.182247
2016-08-21/21:03:00.00            49.667927
2016-08-21/21:03:10.00            50.166630
2016-08-21/21:03:20.00            50.678792
2016-08-21/21:03:30.00            51.204849
2016-08-21/21:03:40.00            51.745256
2016-08-21/21:03:50.00            52.300480
2016-08-21/21:04:00.00            52.871003
2016-08-21/21:04:10.00            53.457324
2016-08-21/21:04:20.00            54.059944
2016-08-21/21:04:30.00            54.679389
2016-08-21/21:04:40.00            55.316198
2016-08-21/21:04:50.00            55.970911
2016-08-21/21:05:00.00            56.644085
2016-08-21/21:05:10.00            57.336291
2016-08-21/21:05:20.00            58.048102
2016-08-21/21:05:30.00            58.780105
2016-08-21/21:05:40.00            59.532888
2016-08-21/21:05:50.00            60.307044
2016-08-21/21:06:00.00            61.103168
2016-08-21/21:06:10.00            61.921858
2016-08-21/21:06:20.00            62.763696
2016-08-21/21:06:30.00            63.629272
2016-08-21/21:06:40.00            64.519153
2016-08-21/21:06:50.00            65.433892
2016-08-21/21:07:00.00            66.374026
2016-08-21/21:07:10.00            67.340061
2016-08-21/21:07:20.00            68.332476
2016-08-21/21:07:30.00            69.351708
2016-08-21/21:07:40.00            70.398146
2016-08-21/21:07:50.00            71.472134
2016-08-21/21:08:00.00            72.573949
2016-08-21/21:08:10.00            73.703799
2016-08-21/21:08:20.00            74.861822
2016-08-21/21:08:30.00            76.048059
2016-08-21/21:08:40.00            77.262462
2016-08-21/21:08:50.00            78.504879
2016-08-21/21:09:00.00            79.775041
2016-08-21/21:09:10.00            81.072558
2016-08-21/21:09:20.00            82.396911
2016-08-21/21:09:30.00            83.747445
2016-08-21/21:09:40.00            85.123360
2016-08-21/21:09:50.00            86.523710
2016-08-21/21:10:00.00            87.947396
2016-08-21/21:10:10.00            89.393170
2016-08-21/21:10:20.00            90.859629
2016-08-21/21:10:30.00            92.345225
2016-08-21/21:10:40.00            93.848264
2016-08-21/21:10:50.00            95.366919
2016-08-21/21:11:00.00            96.899234
2016-08-21/21:11:10.00            98.443146
2016-08-21/21:11:20.00            99.996488
2016-08-21/21:11:30.00            101.55702
2016-08-21/21:11:40.00            103.12243
2016-08-21/21:11:50.00            104.69037
2016-08-21/21:12:00.00            106.25846
2016-08-21/21:12:10.00            107.82435
2016-08-21/21:12:20.00            109.38567
2016-08-21/21:12:30.00            110.94012
2016-08-21/21:12:40.00            112.48546
2016-08-21/21:12:50.00            114.01952
2016-08-21/21:13:00.00            115.54023
2016-08-21/21:13:10.00            117.04564
2016-08-21/21:13:20.00            118.53392
2016-08-21/21:13:30.00            120.00337
2016-08-21/21:13:40.00            121.45245
2016-08-21/21:13:50.00            122.87975
2016-08-21/21:14:00.00            124.28403
2016-08-21/21:14:10.00            125.66418
2016-08-21/21:14:20.00            127.01925
2016-08-21/21:14:30.00            128.34845
2016-08-21/21:14:40.00            129.65112
2016-08-21/21:14:50.00            130.92674
2016-08-21/21:15:00.00            132.17492
2016-08-21/21:15:10.00            133.39539
2016-08-21/21:15:20.00            134.58799
2016-08-21/21:15:30.00            135.75269
2016-08-21/21:15:40.00            136.88951
2016-08-21/21:15:50.00            137.99861
2016-08-21/21:16:00.00            139.08018
2016-08-21/21:16:10.00            140.13450
2016-08-21/21:16:20.00            141.16192
2016-08-21/21:16:30.00            142.16283
2016-08-21/21:16:40.00            143.13767
2016-08-21/21:16:50.00            144.08691
2016-08-21/21:17:00.00            145.01106
2016-08-21/21:17:10.00            145.91066
2016-08-21/21:17:20.00            146.78626
2016-08-21/21:17:30.00            147.63843
2016-08-21/21:17:40.00            148.46776
2016-08-21/21:17:50.00            149.27485
2016-08-21/21:18:00.00            150.06027
2016-08-21/21:18:10.00            150.82463
2016-08-21/21:18:20.00            151.56853
2016-08-21/21:18:30.00            152.29255
2016-08-21/21:18:40.00            152.99729
2016-08-21/21:18:50.00            153.68331
2016-08-21/21:19:00.00            154.35119
2016-08-21/21:19:10.00            155.00149
2016-08-21/21:19:20.00            155.63475
2016-08-21/21:19:30.00            156.25151
2016-08-21/21:19:40.00            156.85229
2016-08-21/21:19:50.00            157.43760
2016-08-21/21:20:00.00            158.00795
2016-08-21/21:20:10.00            158.56381
2016-08-21/21:20:20.00            159.10566
2016-08-21/21:20:30.00            159.63394
2016-08-21/21:20:40.00            160.14911
2016-08-21/21:20:50.00            160.65158
2016-08-21/21:21:00.00            161.14179
2016-08-21/21:21:10.00            161.62012
2016-08-21/21:21:20.00            162.08697
2016-08-21/21:21:30.00            162.54272
2016-08-21/21:21:40.00            162.98772
2016-08-21/21:21:50.00            163.42234
2016-08-21/21:22:00.00            163.84690
2016-08-21/21:22:10.00            164.26174
2016-08-21/21:22:20.00            164.66718
2016-08-21/21:22:30.00            165.06352
2016-08-21/21:22:40.00            165.45105
2016-08-21/21:22:50.00            165.83006
2016-08-21/21:23:00.00            166.20083
2016-08-21/21:23:10.00            166.56362
2016-08-21/21:23:20.00            166.91869
2016-08-21/21:23:30.00            167.26628
2016-08-21/21:23:40.00            167.60664
2016-08-21/21:23:50.00            167.93999
2016-08-21/21:24:00.00            168.26656
2016-08-21/21:24:10.00            168.58656
2016-08-21/21:24:20.00            168.90019
2016-08-21/21:24:30.00            169.20767
2016-08-21/21:24:40.00            169.50918
2016-08-21/21:24:50.00            169.80491
2016-08-21/21:25:00.00            170.09504
2016-08-21/21:25:10.00            170.37974
2016-08-21/21:25:20.00            170.65918
2016-08-21/21:25:30.00            170.93352
2016-08-21/21:25:40.00            171.20293
2016-08-21/21:25:50.00            171.46755
2016-08-21/21:26:00.00            171.72753
2016-08-21/21:26:10.00            171.98300
2016-08-21/21:26:20.00            172.23412
2016-08-21/21:26:30.00            172.48101
2016-08-21/21:26:40.00            172.72380
2016-08-21/21:26:50.00            172.96262
2016-08-21/21:27:00.00            173.19758
2016-08-21/21:27:10.00            173.42880
2016-08-21/21:27:20.00            173.65640
2016-08-21/21:27:30.00            173.88048
2016-08-21/21:27:40.00            174.10115
2016-08-21/21:27:50.00            174.31851
2016-08-21/21:28:00.00            174.53266
2016-08-21/21:28:10.00            174.74371
2016-08-21/21:28:20.00            174.95173
2016-08-21/21:28:30.00            175.15683
2016-08-21/21:28:40.00            175.35909
2016-08-21/21:28:50.00            175.55859
2016-08-21/21:29:00.00            175.75543
2016-08-21/21:29:10.00            175.94968
2016-08-21/21:29:20.00            176.14141
2016-08-21/21:29:30.00            176.33071
2016-08-21/21:29:40.00            176.51765
2016-08-21/21:29:50.00            176.70230
2016-08-21/21:30:00.00            176.88473
2016-08-21/21:30:10.00            177.06501
2016-08-21/21:30:20.00            177.24321
2016-08-21/21:30:30.00            177.41939
2016-08-21/21:30:40.00            177.59360
2016-08-21/21:30:50.00            177.76592
2016-08-21/21:31:00.00            177.93641
2016-08-21/21:31:10.00            178.10511
2016-08-21/21:31:20.00            178.27210
2016-08-21/21:31:30.00            178.43741
2016-08-21/21:31:40.00            178.60112
2016-08-21/21:31:50.00            178.76326
2016-08-21/21:32:00.00            178.92389
2016-08-21/21:32:10.00            179.08306
2016-08-21/21:32:20.00            179.24083
2016-08-21/21:32:30.00            179.39722
2016-08-21/21:32:40.00            179.55231
2016-08-21/21:32:50.00            179.70612
2016-08-21/21:33:00.00            179.85870
2016-08-21/21:33:10.00            180.01012
2016-08-21/21:33:20.00            180.16039
2016-08-21/21:33:30.00            180.30955
2016-08-21/21:33:40.00            180.45765
2016-08-21/21:33:50.00            180.60474
2016-08-21/21:34:00.00            180.75085
2016-08-21/21:34:10.00            180.89602
2016-08-21/21:34:20.00            181.04029
2016-08-21/21:34:30.00            181.18369
2016-08-21/21:34:40.00            181.32626
2016-08-21/21:34:50.00            181.46804
2016-08-21/21:35:00.00            181.60906
2016-08-21/21:35:10.00            181.74936
2016-08-21/21:35:20.00            181.88897
2016-08-21/21:35:30.00            182.02792
2016-08-21/21:35:40.00            182.16625
2016-08-21/21:35:50.00            182.30399
2016-08-21/21:36:00.00            182.44116
2016-08-21/21:36:10.00            182.57781
2016-08-21/21:36:20.00            182.71396
2016-08-21/21:36:30.00            182.84964
2016-08-21/21:36:40.00            182.98489
2016-08-21/21:36:50.00            183.11972
2016-08-21/21:37:00.00            183.25418
2016-08-21/21:37:10.00            183.38829
2016-08-21/21:37:20.00            183.52207
2016-08-21/21:37:30.00            183.65556
2016-08-21/21:37:40.00            183.78878
2016-08-21/21:37:50.00            183.92177
2016-08-21/21:38:00.00            184.05454
2016-08-21/21:38:10.00            184.18713
2016-08-21/21:38:20.00            184.31956
2016-08-21/21:38:30.00            184.45186
2016-08-21/21:38:40.00            184.58405
2016-08-21/21:38:50.00            184.71616
2016-08-21/21:39:00.00            184.84821
2016-08-21/21:39:10.00            184.98024
2016-08-21/21:39:20.00            185.11226
2016-08-21/21:39:30.00            185.24430
2016-08-21/21:39:40.00            185.37639
2016-08-21/21:39:50.00            185.50855
2016-08-21/21:40:00.00            185.64081
2016-08-21/21:40:10.00            185.77318
2016-08-21/21:40:20.00            185.90570
2016-08-21/21:40:30.00            186.03839
2016-08-21/21:40:40.00            186.17127
2016-08-21/21:40:50.00            186.30437
2016-08-21/21:41:00.00            186.43771
2016-08-21/21:41:10.00            186.57131
2016-08-21/21:41:20.00            186.70521
2016-08-21/21:41:30.00            186.83941
2016-08-21/21:41:40.00            186.97396
2016-08-21/21:41:50.00            187.10886
2016-08-21/21:42:00.00            187.24415
2016-08-21/21:42:10.00            187.37985
2016-08-21/21:42:20.00            187.51598
2016-08-21/21:42:30.00            187.65257
2016-08-21/21:42:40.00            187.78963
2016-08-21/21:42:50.00            187.92721
2016-08-21/21:43:00.00            188.06531
2016-08-21/21:43:10.00            188.20396
2016-08-21/21:43:20.00            188.34319
2016-08-21/21:43:30.00            188.48302
2016-08-21/21:43:40.00            188.62348
2016-08-21/21:43:50.00            188.76459
2016-08-21/21:44:00.00            188.90637
2016-08-21/21:44:10.00            189.04885
2016-08-21/21:44:20.00            189.19206
2016-08-21/21:44:30.00            189.33601
2016-08-21/21:44:40.00            189.48074
2016-08-21/21:44:50.00            189.62627
2016-08-21/21:45:00.00            189.77263
2016-08-21/21:45:10.00            189.91983
2016-08-21/21:45:20.00            190.06791
2016-08-21/21:45:30.00            190.21690
2016-08-21/21:45:40.00            190.36681
2016-08-21/21:45:50.00            190.51768
2016-08-21/21:46:00.00            190.66953
2016-08-21/21:46:10.00            190.82239
2016-08-21/21:46:20.00            190.97629
2016-08-21/21:46:30.00            191.13125
2016-08-21/21:46:40.00            191.28730
2016-08-21/21:46:50.00            191.44447
2016-08-21/21:47:00.00            191.60278
2016-08-21/21:47:10.00            191.76228
2016-08-21/21:47:20.00            191.92297
2016-08-21/21:47:30.00            192.08490
2016-08-21/21:47:40.00            192.24809
2016-08-21/21:47:50.00            192.41258
2016-08-21/21:48:00.00            192.57839
2016-08-21/21:48:10.00            192.74555
2016-08-21/21:48:20.00            192.91410
2016-08-21/21:48:30.00            193.08407
2016-08-21/21:48:40.00            193.25548
2016-08-21/21:48:50.00            193.42836
2016-08-21/21:49:00.00            193.60277
2016-08-21/21:49:10.00            193.77871
2016-08-21/21:49:20.00            193.95624
2016-08-21/21:49:30.00            194.13537
2016-08-21/21:49:40.00            194.31615
2016-08-21/21:49:50.00            194.49861
2016-08-21/21:50:00.00            194.68279
2016-08-21/21:50:10.00            194.86872
2016-08-21/21:50:20.00            195.05643
2016-08-21/21:50:30.00            195.24597
2016-08-21/21:50:40.00            195.43737
2016-08-21/21:50:50.00            195.63067
2016-08-21/21:51:00.00            195.82590
2016-08-21/21:51:10.00            196.02311
2016-08-21/21:51:20.00            196.22233
2016-08-21/21:51:30.00            196.42361
2016-08-21/21:51:40.00            196.62698
2016-08-21/21:51:50.00            196.83249
2016-08-21/21:52:00.00            197.04018
2016-08-21/21:52:10.00            197.25009
2016-08-21/21:52:20.00            197.46226
2016-08-21/21:52:30.00            197.67673
2016-08-21/21:52:40.00            197.89356
2016-08-21/21:52:50.00            198.11278
2016-08-21/21:53:00.00            198.33445
2016-08-21/21:53:10.00            198.55860
2016-08-21/21:53:20.00            198.78529
2016-08-21/21:53:30.00            199.01455
2016-08-21/21:53:40.00            199.24645
2016-08-21/21:53:50.00            199.48103
2016-08-21/21:54:00.00            199.71833
2016-08-21/21:54:10.00            199.95842
2016-08-21/21:54:20.00            200.20133
2016-08-21/21:54:30.00            200.44713
2016-08-21/21:54:40.00            200.69587
2016-08-21/21:54:50.00            200.94759
2016-08-21/21:55:00.00            201.20236
2016-08-21/21:55:10.00            201.46023
2016-08-21/21:55:20.00            201.72125
2016-08-21/21:55:30.00            201.98548
2016-08-21/21:55:40.00            202.25298
2016-08-21/21:55:50.00            202.52381
2016-08-21/21:56:00.00            202.79802
2016-08-21/21:56:10.00            203.07568
2016-08-21/21:56:20.00            203.35685
2016-08-21/21:56:30.00            203.64158
2016-08-21/21:56:40.00            203.92995
2016-08-21/21:56:50.00            204.22200
2016-08-21/21:57:00.00            204.51782
2016-08-21/21:57:10.00            204.81745
2016-08-21/21:57:20.00            205.12098
2016-08-21/21:57:30.00            205.42845
2016-08-21/21:57:40.00            205.73994
2016-08-21/21:57:50.00            206.05552
2016-08-21/21:58:00.00            206.37525
2016-08-21/21:58:10.00            206.69920
2016-08-21/21:58:20.00            207.02745
2016-08-21/21:58:30.00            207.36006
2016-08-21/21:58:40.00            207.69710
2016-08-21/21:58:50.00            208.03865
2016-08-21/21:59:00.00            208.38477
2016-08-21/21:59:10.00            208.73553
2016-08-21/21:59:20.00            209.09102
2016-08-21/21:59:30.00            209.45129
2016-08-21/21:59:40.00            209.81643
2016-08-21/21:59:50.00            210.18651
2016-08-21/22:00:00.00            210.56160
2016-08-21/22:00:10.00            210.94177
2016-08-21/22:00:20.00            211.32711
2016-08-21/22:00:30.00            211.71767
2016-08-21/22:00:40.00            212.11354
2016-08-21/22:00:50.00            212.51479
2016-08-21/22:01:00.00            212.92149
2016-08-21/22:01:10.00            213.33371
2016-08-21/22:01:20.00            213.75152
2016-08-21/22:01:30.00            214.17501
2016-08-21/22:01:40.00            214.60423
2016-08-21/22:01:50.00            215.03926
2016-08-21/22:02:00.00            215.48016
2016-08-21/22:02:10.00            215.92701
2016-08-21/22:02:20.00            216.37986
2016-08-21/22:02:30.00            216.83879
2016-08-21/22:02:40.00            217.30386
2016-08-21/22:02:50.00            217.77513
2016-08-21/22:03:00.00            218.25265
2016-08-21/22:03:10.00            218.73649
2016-08-21/22:03:20.00            219.22670
2016-08-21/22:03:30.00            219.72333
2016-08-21/22:03:40.00            220.22643
2016-08-21/22:03:50.00            220.73605
2016-08-21/22:04:00.00            221.25223
2016-08-21/22:04:10.00            221.77501
2016-08-21/22:04:20.00            222.30443
2016-08-21/22:04:30.00            222.84052
2016-08-21/22:04:40.00            223.38331
2016-08-21/22:04:50.00            223.93281
2016-08-21/22:05:00.00            224.48906
2016-08-21/22:05:10.00            225.05206
2016-08-21/22:05:20.00            225.62183
2016-08-21/22:05:30.00            226.19836
2016-08-21/22:05:40.00            226.78165
2016-08-21/22:05:50.00            227.37170
2016-08-21/22:06:00.00            227.96849
2016-08-21/22:06:10.00            228.57199
2016-08-21/22:06:20.00            229.18219
2016-08-21/22:06:30.00            229.79904
2016-08-21/22:06:40.00            230.42251
2016-08-21/22:06:50.00            231.05253
2016-08-21/22:07:00.00            231.68906
2016-08-21/22:07:10.00            232.33202
2016-08-21/22:07:20.00            232.98135
2016-08-21/22:07:30.00            233.63696
2016-08-21/22:07:40.00            234.29876
2016-08-21/22:07:50.00            234.96665
2016-08-21/22:08:00.00            235.64051
2016-08-21/22:08:10.00            236.32024
2016-08-21/22:08:20.00            237.00571
2016-08-21/22:08:30.00            237.69678
2016-08-21/22:08:40.00            238.39329
2016-08-21/22:08:50.00            239.09511
2016-08-21/22:09:00.00            239.80207
2016-08-21/22:09:10.00            240.51399
2016-08-21/22:09:20.00            241.23069
2016-08-21/22:09:30.00            241.95199
2016-08-21/22:09:40.00            242.67768
2016-08-21/22:09:50.00            243.40756
2016-08-21/22:10:00.00            244.14140
2016-08-21/22:10:10.00            244.87900
2016-08-21/22:10:20.00            245.62011
2016-08-21/22:10:30.00            246.36450
2016-08-21/22:10:40.00            247.11192
2016-08-21/22:10:50.00            247.86213
2016-08-21/22:11:00.00            248.61486
2016-08-21/22:11:10.00            249.36985
2016-08-21/22:11:20.00            250.12683
2016-08-21/22:11:30.00            250.88554
2016-08-21/22:11:40.00            251.64569
2016-08-21/22:11:50.00            252.40700
2016-08-21/22:12:00.00            253.16920
2016-08-21/22:12:10.00            253.93199
2016-08-21/22:12:20.00            254.69510
2016-08-21/22:12:30.00            255.45823
2016-08-21/22:12:40.00            256.22110
2016-08-21/22:12:50.00            256.98341
2016-08-21/22:13:00.00            257.74490
2016-08-21/22:13:10.00            258.50526
2016-08-21/22:13:20.00            259.26422
2016-08-21/22:13:30.00            260.02150
2016-08-21/22:13:40.00            260.77683
2016-08-21/22:13:50.00            261.52993
2016-08-21/22:14:00.00            262.28054
2016-08-21/22:14:10.00            263.02839
2016-08-21/22:14:20.00            263.77323
2016-08-21/22:14:30.00            264.51481
2016-08-21/22:14:40.00            265.25288
2016-08-21/22:14:50.00            265.98721
2016-08-21/22:15:00.00            266.71758
2016-08-21/22:15:10.00            267.44375
2016-08-21/22:15:20.00            268.16552
2016-08-21/22:15:30.00            268.88268
2016-08-21/22:15:40.00            269.59503
2016-08-21/22:15:50.00            270.30239
2016-08-21/22:16:00.00            271.00458
2016-08-21/22:16:10.00            271.70142
2016-08-21/22:16:20.00            272.39276
2016-08-21/22:16:30.00            273.07844
2016-08-21/22:16:40.00            273.75833
2016-08-21/22:16:50.00            274.43228
2016-08-21/22:17:00.00            275.10017
2016-08-21/22:17:10.00            275.76189
2016-08-21/22:17:20.00            276.41733
2016-08-21/22:17:30.00            277.06639
2016-08-21/22:17:40.00            277.70899
2016-08-21/22:17:50.00            278.34504
2016-08-21/22:18:00.00            278.97446
2016-08-21/22:18:10.00            279.59721
2016-08-21/22:18:20.00            280.21321
2016-08-21/22:18:30.00            280.82242
2016-08-21/22:18:40.00            281.42481
2016-08-21/22:18:50.00            282.02033
2016-08-21/22:19:00.00            282.60895
2016-08-21/22:19:10.00            283.19067
2016-08-21/22:19:20.00            283.76546
2016-08-21/22:19:30.00            284.33333
2016-08-21/22:19:40.00            284.89425
2016-08-21/22:19:50.00            285.44825
2016-08-21/22:20:00.00            285.99533
2016-08-21/22:20:10.00            286.53550
2016-08-21/22:20:20.00            287.06879
2016-08-21/22:20:30.00            287.59522
2016-08-21/22:20:40.00            288.11481
2016-08-21/22:20:50.00            288.62760
2016-08-21/22:21:00.00            289.13363
2016-08-21/22:21:10.00            289.63294
2016-08-21/22:21:20.00            290.12557
2016-08-21/22:21:30.00            290.61156
2016-08-21/22:21:40.00            291.09097
2016-08-21/22:21:50.00            291.56385
2016-08-21/22:22:00.00            292.03025
2016-08-21/22:22:10.00            292.49022
2016-08-21/22:22:20.00            292.94384
2016-08-21/22:22:30.00            293.39116
2016-08-21/22:22:40.00            293.83224
2016-08-21/22:22:50.00            294.26715
2016-08-21/22:23:00.00            294.69594
2016-08-21/22:23:10.00            295.11870
2016-08-21/22:23:20.00            295.53549
2016-08-21/22:23:30.00            295.94637
2016-08-21/22:23:40.00            296.35142
2016-08-21/22:23:50.00            296.75070
2016-08-21/22:24:00.00            297.14429
2016-08-21/22:24:10.00            297.53225
2016-08-21/22:24:20.00            297.91467
2016-08-21/22:24:30.00            298.29161
2016-08-21/22:24:40.00            298.66314
2016-08-21/22:24:50.00            299.02935
2016-08-21/22:25:00.00            299.39029
2016-08-21/22:25:10.00            299.74604
2016-08-21/22:25:20.00            300.09667
2016-08-21/22:25:30.00            300.44226
2016-08-21/22:25:40.00            300.78288
2016-08-21/22:25:50.00            301.11859
2016-08-21/22:26:00.00            301.44947
2016-08-21/22:26:10.00            301.77559
2016-08-21/22:26:20.00            302.09702
2016-08-21/22:26:30.00            302.41383
2016-08-21/22:26:40.00            302.72608
2016-08-21/22:26:50.00            303.03385
2016-08-21/22:27:00.00            303.33720
2016-08-21/22:27:10.00            303.63620
2016-08-21/22:27:20.00            303.93092
2016-08-21/22:27:30.00            304.22141
2016-08-21/22:27:40.00            304.50776
2016-08-21/22:27:50.00            304.79001
2016-08-21/22:28:00.00            305.06823
2016-08-21/22:28:10.00            305.34249
2016-08-21/22:28:20.00            305.61285
2016-08-21/22:28:30.00            305.87936
2016-08-21/22:28:40.00            306.14210
2016-08-21/22:28:50.00            306.40110
2016-08-21/22:29:00.00            306.65645
2016-08-21/22:29:10.00            306.90818
2016-08-21/22:29:20.00            307.15637
2016-08-21/22:29:30.00            307.40106
2016-08-21/22:29:40.00            307.64232
2016-08-21/22:29:50.00            307.88018
2016-08-21/22:30:00.00            308.11472
2016-08-21/22:30:10.00            308.34598
2016-08-21/22:30:20.00            308.57401
2016-08-21/22:30:30.00            308.79887
2016-08-21/22:30:40.00            309.02059
2016-08-21/22:30:50.00            309.23925
2016-08-21/22:31:00.00            309.45487
2016-08-21/22:31:10.00            309.66752
2016-08-21/22:31:20.00            309.87723
2016-08-21/22:31:30.00            310.08405
2016-08-21/22:31:40.00            310.28804
2016-08-21/22:31:50.00            310.48923
2016-08-21/22:32:00.00            310.68766
2016-08-21/22:32:10.00            310.88339
2016-08-21/22:32:20.00            311.07644
2016-08-21/22:32:30.00            311.26688
2016-08-21/22:32:40.00            311.45473
2016-08-21/22:32:50.00            311.64004
2016-08-21/22:33:00.00            311.82284
2016-08-21/22:33:10.00            312.00319
2016-08-21/22:33:20.00            312.18110
2016-08-21/22:33:30.00            312.35662
2016-08-21/22:33:40.00            312.52979
2016-08-21/22:33:50.00            312.70065
2016-08-21/22:34:00.00            312.86923
2016-08-21/22:34:10.00            313.03556
2016-08-21/22:34:20.00            313.19969
2016-08-21/22:34:30.00            313.36163
2016-08-21/22:34:40.00            313.52144
2016-08-21/22:34:50.00            313.67913
2016-08-21/22:35:00.00            313.83474
2016-08-21/22:35:10.00            313.98831
2016-08-21/22:35:20.00            314.13987
2016-08-21/22:35:30.00            314.28944
2016-08-21/22:35:40.00            314.43705
2016-08-21/22:35:50.00            314.58274
[truncated: 3,411,413 more chars]
