# Supplementary material for: Miniature Dungey-like cycle at Mars
Source: Nat Commun. 2026 Jul 23;17:6129. doi: 10.1038/s41467-026-75019-3 (PMC13396348; doi:10.1038/s41467-026-75019-3)
Supplement: Supplementary file 3 — Source data [file 41467_2026_75019_MOESM3_ESM.zip › data_files/Fig_maven_20180113_190000_j_ste_unc.txt]

Panel        1:  junc_se
ytitle=j//_STE uncertainty [uA/m^2]
2018-01-13/18:58:31.58        0.00302501
2018-01-13/18:58:33.58        0.00110687
2018-01-13/18:58:35.58        0.00241669
2018-01-13/18:58:37.58        0.00340300
2018-01-13/18:58:39.58        0.00247335
2018-01-13/18:58:41.58        0.00195819
2018-01-13/18:58:43.58        0.00149765
2018-01-13/18:58:45.58       0.000753440
2018-01-13/18:58:47.58       0.000372687
2018-01-13/18:58:49.58       0.000168751
2018-01-13/18:58:51.58       0.000392163
2018-01-13/18:58:53.58       0.000190936
2018-01-13/18:58:55.58       0.000196626
2018-01-13/18:58:57.58       4.93320e-05
2018-01-13/18:58:59.58       2.16327e-05
2018-01-13/18:59:01.58       3.28435e-06
2018-01-13/18:59:03.58       2.59276e-05
2018-01-13/18:59:05.58       1.23012e-05
2018-01-13/18:59:07.58       2.86822e-05
2018-01-13/18:59:09.58       1.98159e-06
2018-01-13/18:59:11.58       2.70772e-05
2018-01-13/18:59:13.58       7.50671e-05
2018-01-13/18:59:15.58       6.73533e-06
2018-01-13/18:59:17.58       1.23191e-05
2018-01-13/18:59:19.58       9.55309e-06
2018-01-13/18:59:21.58       4.50039e-05
2018-01-13/18:59:23.58       3.36407e-05
2018-01-13/18:59:25.58       2.77141e-05
2018-01-13/18:59:27.58       2.44424e-05
2018-01-13/18:59:29.58       3.91550e-05
2018-01-13/18:59:31.58       1.55319e-05
2018-01-13/18:59:33.58       0.000120880
2018-01-13/18:59:35.58       6.35347e-06
2018-01-13/18:59:37.58       0.000103834
2018-01-13/18:59:39.58       1.71657e-05
2018-01-13/18:59:41.58       1.14085e-05
2018-01-13/18:59:43.58       4.09876e-05
2018-01-13/18:59:45.58       2.18151e-05
2018-01-13/18:59:47.58       9.85309e-06
2018-01-13/18:59:49.58       1.23422e-05
2018-01-13/18:59:51.58       2.49441e-05
2018-01-13/18:59:53.58       1.88930e-05
2018-01-13/18:59:55.58       3.33189e-05
2018-01-13/18:59:57.58       6.82915e-05
2018-01-13/18:59:59.58       1.02379e-07
2018-01-13/19:00:01.58       0.000118402
2018-01-13/19:00:03.58       1.36380e-05
2018-01-13/19:00:05.58       6.73450e-05
2018-01-13/19:00:07.58       1.30942e-05
2018-01-13/19:00:09.58       3.66322e-05
2018-01-13/19:00:11.58       3.95902e-05
2018-01-13/19:00:13.58       5.72859e-06
2018-01-13/19:00:15.58       5.89630e-05
2018-01-13/19:00:17.58       2.67036e-05
2018-01-13/19:00:19.58       2.04213e-05
2018-01-13/19:00:21.58       5.31037e-05
2018-01-13/19:00:23.58       5.85534e-05
2018-01-13/19:00:25.58       2.78914e-05
2018-01-13/19:00:27.58       7.46186e-06
2018-01-13/19:00:29.58       3.74794e-06
2018-01-13/19:00:31.58       1.59884e-05
2018-01-13/19:00:33.58       1.42731e-05
2018-01-13/19:00:35.58       7.88213e-05
2018-01-13/19:00:37.58       1.73683e-05
2018-01-13/19:00:39.58       0.000131389
2018-01-13/19:00:41.58       0.000159358
2018-01-13/19:00:43.58        0.00621763
2018-01-13/19:00:45.58         0.0226300
2018-01-13/19:00:47.58         0.0322826
2018-01-13/19:00:49.58        0.00250667
2018-01-13/19:00:51.58        0.00148674
2018-01-13/19:00:53.58       0.000747964
2018-01-13/19:00:55.58        0.00133388
2018-01-13/19:00:57.58       0.000722668
2018-01-13/19:00:59.58       0.000750273
2018-01-13/19:01:01.58       0.000349927
2018-01-13/19:01:03.58        0.00719250
2018-01-13/19:01:05.58         0.0381185
2018-01-13/19:01:07.58       1.35224e-05
2018-01-13/19:01:09.58       6.85392e-05
2018-01-13/19:01:11.58       2.56178e-05
2018-01-13/19:01:13.58       3.99782e-05
2018-01-13/19:01:15.58       2.86513e-05
2018-01-13/19:01:17.58       2.23374e-05
2018-01-13/19:01:19.58       8.31949e-05
2018-01-13/19:01:21.58       1.93456e-06
2018-01-13/19:01:23.58       9.02911e-05
2018-01-13/19:01:25.58       1.91818e-07
2018-01-13/19:01:27.58       6.53773e-05
2018-01-13/19:01:29.58       5.05741e-05
2018-01-13/19:01:31.58       3.59786e-05
2018-01-13/19:01:33.58       2.62938e-05
2018-01-13/19:01:35.58       6.46951e-06
2018-01-13/19:01:37.58       6.16471e-05
2018-01-13/19:01:39.58       9.48472e-05
2018-01-13/19:01:41.58       3.33506e-05
2018-01-13/19:01:43.58       7.27082e-06
2018-01-13/19:01:45.58       5.11372e-05
2018-01-13/19:01:47.58       2.38638e-05
2018-01-13/19:01:49.58       3.45231e-05
2018-01-13/19:01:51.58       2.39407e-05
2018-01-13/19:01:53.58       5.84017e-05
2018-01-13/19:01:55.58       7.53643e-06
2018-01-13/19:01:57.58       3.45450e-05
2018-01-13/19:01:59.58       2.04997e-05
2018-01-13/19:02:01.58       2.67908e-05
2018-01-13/19:02:03.58       8.68283e-05
2018-01-13/19:02:05.58       6.28971e-05
2018-01-13/19:02:07.58       6.76808e-05
2018-01-13/19:02:09.58       7.51374e-06
2018-01-13/19:02:11.58       5.70232e-05
2018-01-13/19:02:13.58       3.11289e-05
2018-01-13/19:02:15.58       3.00496e-05
2018-01-13/19:02:17.58       4.60926e-06
2018-01-13/19:02:19.58       2.13918e-05
2018-01-13/19:02:21.58       6.17730e-05
2018-01-13/19:02:23.58       6.89471e-06
2018-01-13/19:02:25.58       4.57317e-05
2018-01-13/19:02:27.58       2.07148e-05
2018-01-13/19:02:29.58       2.73050e-06
2018-01-13/19:02:31.58       4.97404e-05
2018-01-13/19:02:33.58       5.95900e-05
2018-01-13/19:02:35.58       2.36609e-05
2018-01-13/19:02:37.58       4.28602e-06
2018-01-13/19:02:39.58       1.10702e-05
2018-01-13/19:02:41.58       2.46725e-05
2018-01-13/19:02:43.58       1.06870e-05
2018-01-13/19:02:45.58       3.07672e-05
2018-01-13/19:02:47.58       7.31982e-06
2018-01-13/19:02:49.58       7.61513e-06
2018-01-13/19:02:51.58       5.68030e-05
2018-01-13/19:02:53.58       3.10422e-05
2018-01-13/19:02:55.58       1.23237e-05
2018-01-13/19:02:57.58       2.78631e-05
2018-01-13/19:02:59.58       7.73784e-06
2018-01-13/19:03:01.58       5.13733e-05
2018-01-13/19:03:03.58       4.34074e-05
2018-01-13/19:03:05.58       8.60181e-05
2018-01-13/19:03:07.58       1.99620e-05
2018-01-13/19:03:09.58       1.49030e-05
2018-01-13/19:03:11.58       2.48713e-05
2018-01-13/19:03:13.58       7.71810e-05
2018-01-13/19:03:15.58       0.000112662
2018-01-13/19:03:17.58       2.49804e-06
2018-01-13/19:03:19.58       9.20568e-06
2018-01-13/19:03:21.58       5.10541e-05
2018-01-13/19:03:23.58       5.96032e-06
2018-01-13/19:03:25.58       2.68386e-05
2018-01-13/19:03:27.58       1.71748e-05
2018-01-13/19:03:29.58       2.73210e-05
                               
