# Supplementary material for: Miniature Dungey-like cycle at Mars
Source: Nat Commun. 2026 Jul 23;17:6129. doi: 10.1038/s41467-026-75019-3 (PMC13396348; doi:10.1038/s41467-026-75019-3)
Supplement: Supplementary file 3 — Source data [file 41467_2026_75019_MOESM3_ESM.zip › data_files/Fig_maven_20190310_182200_dL.txt]

Panel        1:  dL
ytitle=dL [km]
dL!Dr!N dL!DNS!N dL!DEW!N
2019-03-10/18:20:30.03        -0.023799987      0.10419038     0.064633853
2019-03-10/18:20:30.06        -0.023056115      0.10093327     0.062616608
2019-03-10/18:20:30.09        -0.023056292      0.10093342     0.062619938
2019-03-10/18:20:30.12        -0.023056115      0.10093202     0.062622304
2019-03-10/18:20:30.15        -0.023799987      0.10418779     0.064645706
2019-03-10/18:20:30.18        -0.023056115      0.10093076     0.062628090
2019-03-10/18:20:30.22        -0.023056292      0.10093091     0.062631418
2019-03-10/18:20:30.25        -0.023056115      0.10092952     0.062633783
2019-03-10/18:20:30.28        -0.023799987      0.10418521     0.064657555
2019-03-10/18:20:30.31        -0.023056115      0.10092825     0.062639567
2019-03-10/18:20:30.34        -0.023056292      0.10092841     0.062642895
2019-03-10/18:20:30.37        -0.023056115      0.10092701     0.062645259
2019-03-10/18:20:30.40        -0.023799987      0.10418262     0.064669400
2019-03-10/18:20:30.43        -0.023056115      0.10092574     0.062651041
2019-03-10/18:20:30.47        -0.023056292      0.10092590     0.062654367
2019-03-10/18:20:30.50        -0.023056115      0.10092450     0.062656730
2019-03-10/18:20:30.53        -0.023259032      0.10181210     0.063211077
2019-03-10/18:20:30.56        -0.023236491      0.10171279     0.063152728
2019-03-10/18:20:30.59        -0.023236496      0.10171219     0.063155609
2019-03-10/18:20:30.62        -0.023236491      0.10171154     0.063158460
2019-03-10/18:20:30.65        -0.023259032      0.10180957     0.063222644
2019-03-10/18:20:30.68        -0.023236491      0.10171026     0.063164283
2019-03-10/18:20:30.72        -0.023236496      0.10170966     0.063167163
2019-03-10/18:20:30.75        -0.023236491      0.10170901     0.063170013
2019-03-10/18:20:30.78        -0.023259032      0.10180704     0.063234208
2019-03-10/18:20:30.81        -0.023236491      0.10170774     0.063175835
2019-03-10/18:20:30.84        -0.023236496      0.10170713     0.063178713
2019-03-10/18:20:30.87        -0.023236491      0.10170648     0.063181562
2019-03-10/18:20:30.90        -0.023259032      0.10180451     0.063245767
2019-03-10/18:20:30.93        -0.023236491      0.10170521     0.063187382
2019-03-10/18:20:30.97        -0.023236496      0.10170460     0.063190259
2019-03-10/18:20:31.00        -0.023236491      0.10170395     0.063193108
2019-03-10/18:20:31.03        -0.023259032      0.10180198     0.063257322
2019-03-10/18:20:31.06        -0.023236491      0.10170268     0.063198925
2019-03-10/18:20:31.09        -0.023236496      0.10170208     0.063201802
2019-03-10/18:20:31.12        -0.023236491      0.10170143     0.063204649
2019-03-10/18:20:31.15        -0.023259032      0.10179945     0.063268874
2019-03-10/18:20:31.18        -0.023236491      0.10170015     0.063210464
2019-03-10/18:20:31.22        -0.023236496      0.10169955     0.063213340
2019-03-10/18:20:31.25        -0.023236491      0.10169890     0.063216186
2019-03-10/18:20:31.28        -0.023259032      0.10179692     0.063280421
2019-03-10/18:20:31.31        -0.023236491      0.10169762     0.063221999
2019-03-10/18:20:31.34        -0.023236496      0.10169702     0.063224874
2019-03-10/18:20:31.37        -0.023236491      0.10169637     0.063227719
2019-03-10/18:20:31.40        -0.023259032      0.10179439     0.063291965
2019-03-10/18:20:31.43        -0.023236491      0.10169510     0.063233531
2019-03-10/18:20:31.47        -0.023236496      0.10169449     0.063236404
2019-03-10/18:20:31.50        -0.023236491      0.10169384     0.063239248
2019-03-10/18:20:31.53        -0.023259032      0.10179186     0.063303504
2019-03-10/18:20:31.56        -0.023236491      0.10169257     0.063245058
2019-03-10/18:20:31.59        -0.023236496      0.10169196     0.063247930
2019-03-10/18:20:31.62        -0.023236491      0.10169131     0.063250774
2019-03-10/18:20:31.65        -0.023259032      0.10178933     0.063315039
2019-03-10/18:20:31.68        -0.023236491      0.10169004     0.063256581
2019-03-10/18:20:31.72        -0.023236496      0.10168944     0.063259452
2019-03-10/18:20:31.75        -0.023236491      0.10168879     0.063262295
2019-03-10/18:20:31.78        -0.023259032      0.10178680     0.063326571
2019-03-10/18:20:31.81        -0.023236491      0.10168751     0.063268100
2019-03-10/18:20:31.84        -0.023236496      0.10168691     0.063270971
2019-03-10/18:20:31.87        -0.023236491      0.10168626     0.063273812
2019-03-10/18:20:31.90        -0.023259032      0.10178427     0.063338098
2019-03-10/18:20:31.93        -0.023236491      0.10168498     0.063279615
2019-03-10/18:20:31.97        -0.023236496      0.10168438     0.063282485
2019-03-10/18:20:32.00        -0.023236491      0.10168373     0.063285325
2019-03-10/18:20:32.03        -0.023259032      0.10178174     0.063349621
2019-03-10/18:20:32.06        -0.023236491      0.10168246     0.063291126
2019-03-10/18:20:32.09        -0.023236496      0.10168185     0.063293995
2019-03-10/18:20:32.12        -0.023236491      0.10168120     0.063296834
2019-03-10/18:20:32.15        -0.023259032      0.10177921     0.063361140
2019-03-10/18:20:32.18        -0.023236491      0.10167993     0.063302633
2019-03-10/18:20:32.22        -0.023236496      0.10167933     0.063305501
2019-03-10/18:20:32.25        -0.023236491      0.10167868     0.063308339
2019-03-10/18:20:32.28        -0.023259032      0.10177668     0.063372655
2019-03-10/18:20:32.31        -0.023236491      0.10167740     0.063314136
2019-03-10/18:20:32.34        -0.023236496      0.10167680     0.063317003
2019-03-10/18:20:32.37        -0.023236491      0.10167615     0.063319840
2019-03-10/18:20:32.40        -0.023259032      0.10177415     0.063384166
2019-03-10/18:20:32.43        -0.023236491      0.10167487     0.063325635
2019-03-10/18:20:32.47        -0.023236496      0.10167427     0.063328501
2019-03-10/18:20:32.50        -0.023236491      0.10167362     0.063331337
2019-03-10/18:20:32.53        -0.023259032      0.10177162     0.063395673
2019-03-10/18:20:32.56        -0.023236491      0.10167235     0.063337130
2019-03-10/18:20:32.59        -0.023236496      0.10167174     0.063339994
2019-03-10/18:20:32.62        -0.023236491      0.10167109     0.063342830
2019-03-10/18:20:32.65        -0.023259032      0.10176908     0.063407176
2019-03-10/18:20:32.68        -0.023236491      0.10166982     0.063348621
2019-03-10/18:20:32.72        -0.023236496      0.10166921     0.063351484
2019-03-10/18:20:32.75        -0.023236491      0.10166856     0.063354319
2019-03-10/18:20:32.78        -0.023259032      0.10176655     0.063418675
2019-03-10/18:20:32.81        -0.023236491      0.10166729     0.063360107
2019-03-10/18:20:32.84        -0.023236496      0.10166669     0.063362970
2019-03-10/18:20:32.87        -0.023236491      0.10166604     0.063365803
2019-03-10/18:20:32.90        -0.023259032      0.10176402     0.063430170
2019-03-10/18:20:32.93        -0.023236491      0.10166476     0.063371590
2019-03-10/18:20:32.97        -0.023236496      0.10166416     0.063374452
2019-03-10/18:20:33.00        -0.023236491      0.10166351     0.063377284
2019-03-10/18:20:33.03        -0.023259032      0.10176149     0.063441661
2019-03-10/18:20:33.06        -0.023236491      0.10166223     0.063383069
2019-03-10/18:20:33.09        -0.023236496      0.10166163     0.063385930
2019-03-10/18:20:33.12        -0.023236491      0.10166098     0.063388761
2019-03-10/18:20:33.15        -0.023259032      0.10175896     0.063453148
2019-03-10/18:20:33.18        -0.023236491      0.10165971     0.063394544
2019-03-10/18:20:33.22        -0.023236496      0.10165910     0.063397403
2019-03-10/18:20:33.25        -0.023236491      0.10165845     0.063400234
2019-03-10/18:20:33.28        -0.023259032      0.10175643     0.063464631
2019-03-10/18:20:33.31        -0.023236491      0.10165718     0.063406014
2019-03-10/18:20:33.34        -0.023236496      0.10165658     0.063408873
2019-03-10/18:20:33.37        -0.023236491      0.10165593     0.063411702
2019-03-10/18:20:33.40        -0.023259032      0.10175390     0.063476110
2019-03-10/18:20:33.43        -0.023236491      0.10165465     0.063417481
2019-03-10/18:20:33.47        -0.023236496      0.10165405     0.063420339
2019-03-10/18:20:33.50        -0.023236491      0.10165340     0.063423167
2019-03-10/18:20:33.53        -0.023259032      0.10175137     0.063487584
2019-03-10/18:20:33.56        -0.023236491      0.10165212     0.063428943
2019-03-10/18:20:33.59        -0.023236496      0.10165152     0.063431800
2019-03-10/18:20:33.62        -0.023236491      0.10165087     0.063434627
2019-03-10/18:20:33.65        -0.023259032      0.10174884     0.063499055
2019-03-10/18:20:33.68        -0.023236491      0.10164960     0.063440402
2019-03-10/18:20:33.72        -0.023236496      0.10164899     0.063443258
2019-03-10/18:20:33.75        -0.023236491      0.10164834     0.063446084
2019-03-10/18:20:33.78        -0.023259032      0.10174631     0.063510522
2019-03-10/18:20:33.81        -0.023236491      0.10164707     0.063451856
2019-03-10/18:20:33.84        -0.023236496      0.10164646     0.063454711
2019-03-10/18:20:33.87        -0.023236491      0.10164581     0.063457536
2019-03-10/18:20:33.90        -0.023259032      0.10174378     0.063521984
2019-03-10/18:20:33.93        -0.023236491      0.10164454     0.063463307
2019-03-10/18:20:33.97        -0.023236496      0.10164394     0.063466161
2019-03-10/18:20:34.00        -0.023236491      0.10164329     0.063468985
2019-03-10/18:20:34.03        -0.023259032      0.10174125     0.063533443
2019-03-10/18:20:34.06        -0.023236491      0.10164201     0.063474753
2019-03-10/18:20:34.09        -0.023236496      0.10164141     0.063477606
2019-03-10/18:20:34.12        -0.023236491      0.10164076     0.063480429
2019-03-10/18:20:34.15        -0.023259032      0.10173872     0.063544897
2019-03-10/18:20:34.18        -0.023236491      0.10163948     0.063486196
2019-03-10/18:20:34.22        -0.023236496      0.10163888     0.063489047
2019-03-10/18:20:34.25        -0.023236491      0.10163823     0.063491869
2019-03-10/18:20:34.28        -0.023259032      0.10173619     0.063556348
2019-03-10/18:20:34.31        -0.023236491      0.10163696     0.063497634
2019-03-10/18:20:34.34        -0.023236496      0.10163635     0.063500485
2019-03-10/18:20:34.37        -0.023236491      0.10163570     0.063503306
2019-03-10/18:20:34.40        -0.023259032      0.10173366     0.063567794
2019-03-10/18:20:34.43        -0.023236491      0.10163443     0.063509068
2019-03-10/18:20:34.47        -0.023236496      0.10163383     0.063511918
2019-03-10/18:20:34.50        -0.023236491      0.10163317     0.063514738
2019-03-10/18:20:34.53        -0.023259032      0.10173113     0.063579236
2019-03-10/18:20:34.56        -0.023236491      0.10163190     0.063520498
2019-03-10/18:20:34.59        -0.023236496      0.10163130     0.063523347
2019-03-10/18:20:34.62        -0.023236491      0.10163065     0.063526166
2019-03-10/18:20:34.65        -0.023259032      0.10172860     0.063590674
2019-03-10/18:20:34.68        -0.023236491      0.10162937     0.063531924
2019-03-10/18:20:34.72        -0.023236496      0.10162877     0.063534772
2019-03-10/18:20:34.75        -0.023236491      0.10162812     0.063537590
2019-03-10/18:20:34.78        -0.023259032      0.10172607     0.063602108
2019-03-10/18:20:34.81        -0.023236491      0.10162685     0.063543346
2019-03-10/18:20:34.84        -0.023236496      0.10162624     0.063546193
2019-03-10/18:20:34.87        -0.023236491      0.10162559     0.063549010
2019-03-10/18:20:34.90        -0.023259032      0.10172354     0.063613539
2019-03-10/18:20:34.93        -0.023236491      0.10162432     0.063554764
2019-03-10/18:20:34.97        -0.023236496      0.10162371     0.063557610
2019-03-10/18:20:35.00        -0.023236491      0.10162306     0.063560426
2019-03-10/18:20:35.03        -0.023259032      0.10172101     0.063624965
2019-03-10/18:20:35.06        -0.023236491      0.10162179     0.063566178
2019-03-10/18:20:35.09        -0.023236496      0.10162119     0.063569023
2019-03-10/18:20:35.12        -0.023236491      0.10162054     0.063571838
2019-03-10/18:20:35.15        -0.023259032      0.10171848     0.063636386
2019-03-10/18:20:35.18        -0.023236491      0.10161926     0.063577588
2019-03-10/18:20:35.22        -0.023236496      0.10161866     0.063580432
2019-03-10/18:20:35.25        -0.023236491      0.10161801     0.063583246
2019-03-10/18:20:35.28        -0.023259032      0.10171595     0.063647804
2019-03-10/18:20:35.31        -0.023236491      0.10161673     0.063588994
2019-03-10/18:20:35.34        -0.023236496      0.10161613     0.063591836
2019-03-10/18:20:35.37        -0.023236491      0.10161548     0.063594649
2019-03-10/18:20:35.40        -0.023259032      0.10171342     0.063659218
2019-03-10/18:20:35.43        -0.023236491      0.10161421     0.063600395
2019-03-10/18:20:35.47        -0.023236496      0.10161360     0.063603237
2019-03-10/18:20:35.50        -0.023236491      0.10161295     0.063606049
2019-03-10/18:20:35.53        -0.023259032      0.10171089     0.063670628
2019-03-10/18:20:35.56        -0.023236491      0.10161168     0.063611793
2019-03-10/18:20:35.59        -0.023236496      0.10161107     0.063614634
2019-03-10/18:20:35.62        -0.023236491      0.10161042     0.063617445
2019-03-10/18:20:35.65        -0.023259032      0.10170836     0.063682033
2019-03-10/18:20:35.68        -0.023236491      0.10160915     0.063623187
2019-03-10/18:20:35.72        -0.023236496      0.10160855     0.063626026
2019-03-10/18:20:35.75        -0.023236491      0.10160790     0.063628836
2019-03-10/18:20:35.78        -0.023259032      0.10170583     0.063693435
2019-03-10/18:20:35.81        -0.023236491      0.10160662     0.063634576
2019-03-10/18:20:35.84        -0.023236496      0.10160602     0.063637415
2019-03-10/18:20:35.87        -0.023236491      0.10160537     0.063640224
2019-03-10/18:20:35.90        -0.023259032      0.10170330     0.063704832
2019-03-10/18:20:35.93        -0.023236491      0.10160409     0.063645961
2019-03-10/18:20:35.97        -0.023236496      0.10160349     0.063648799
2019-03-10/18:20:36.00        -0.023236491      0.10160284     0.063651607
2019-03-10/18:20:36.03        -0.023259032      0.10170077     0.063716226
2019-03-10/18:20:36.06        -0.023236491      0.10160157     0.063657343
2019-03-10/18:20:36.09        -0.023236496      0.10160096     0.063660179
2019-03-10/18:20:36.12        -0.023236491      0.10160031     0.063662986
2019-03-10/18:20:36.15        -0.023259032      0.10169824     0.063727615
2019-03-10/18:20:36.18        -0.023236491      0.10159904     0.063668720
2019-03-10/18:20:36.22        -0.023236496      0.10159844     0.063671556
2019-03-10/18:20:36.25        -0.023236491      0.10159779     0.063674362
2019-03-10/18:20:36.28        -0.023259032      0.10169571     0.063739000
2019-03-10/18:20:36.31        -0.023236491      0.10159651     0.063680093
2019-03-10/18:20:36.34        -0.023236496      0.10159591     0.063682928
2019-03-10/18:20:36.37        -0.023236491      0.10159526     0.063685733
2019-03-10/18:20:36.40        -0.023259032      0.10169318     0.063750381
2019-03-10/18:20:36.43        -0.023236491      0.10159398     0.063691462
2019-03-10/18:20:36.47        -0.023236496      0.10159338     0.063694296
2019-03-10/18:20:36.50        -0.023236491      0.10159273     0.063697100
2019-03-10/18:20:36.53        -0.023259032      0.10169065     0.063761758
2019-03-10/18:20:36.56        -0.023236491      0.10159146     0.063702827
2019-03-10/18:20:36.59        -0.023236496      0.10159085     0.063705660
2019-03-10/18:20:36.62        -0.023236491      0.10159020     0.063708463
2019-03-10/18:20:36.65        -0.023259032      0.10168812     0.063773131
2019-03-10/18:20:36.68        -0.023236491      0.10158893     0.063714188
2019-03-10/18:20:36.72        -0.023236496      0.10158832     0.063717020
2019-03-10/18:20:36.75        -0.023236491      0.10158767     0.063719822
2019-03-10/18:20:36.78        -0.023259032      0.10168559     0.063784500
2019-03-10/18:20:36.81        -0.023236491      0.10158640     0.063725545
2019-03-10/18:20:36.84        -0.023236496      0.10158580     0.063728376
2019-03-10/18:20:36.87        -0.023236491      0.10158515     0.063731176
2019-03-10/18:20:36.90        -0.023259032      0.10168306     0.063795865
2019-03-10/18:20:36.93        -0.023236491      0.10158387     0.063736898
2019-03-10/18:20:36.97        -0.023236496      0.10158327     0.063739727
2019-03-10/18:20:37.00        -0.023236491      0.10158262     0.063742527
2019-03-10/18:20:37.03        -0.023259032      0.10168053     0.063807226
2019-03-10/18:20:37.06        -0.023236491      0.10158134     0.063748246
2019-03-10/18:20:37.09        -0.023236496      0.10158074     0.063751075
2019-03-10/18:20:37.12        -0.023236491      0.10158009     0.063753874
2019-03-10/18:20:37.15        -0.023259032      0.10167799     0.063818582
2019-03-10/18:20:37.18        -0.023236491      0.10157882     0.063759591
2019-03-10/18:20:37.22        -0.023236496      0.10157821     0.063762418
2019-03-10/18:20:37.25        -0.023236491      0.10157756     0.063765216
2019-03-10/18:20:37.28        -0.023259032      0.10167546     0.063829935
2019-03-10/18:20:37.31        -0.023236491      0.10157629     0.063770931
2019-03-10/18:20:37.34        -0.023236496      0.10157569     0.063773758
2019-03-10/18:20:37.37        -0.023236491      0.10157503     0.063776555
2019-03-10/18:20:37.40        -0.023259032      0.10167293     0.063841283
2019-03-10/18:20:37.43        -0.023236491      0.10157376     0.063782268
2019-03-10/18:20:37.47        -0.023236496      0.10157316     0.063785093
2019-03-10/18:20:37.50        -0.023236491      0.10157251     0.063787889
2019-03-10/18:20:37.53        -0.023259032      0.10167040     0.063852628
2019-03-10/18:20:37.56        -0.023236491      0.10157123     0.063793600
2019-03-10/18:20:37.59        -0.023236496      0.10157063     0.063796424
2019-03-10/18:20:37.62        -0.023236491      0.10156998     0.063799219
2019-03-10/18:20:37.65        -0.023259032      0.10166787     0.063863968
2019-03-10/18:20:37.68        -0.023236491      0.10156871     0.063804928
2019-03-10/18:20:37.72        -0.023236496      0.10156810     0.063807752
2019-03-10/18:20:37.75        -0.023236491      0.10156745     0.063810545
2019-03-10/18:20:37.78        -0.023259032      0.10166534     0.063875304
2019-03-10/18:20:37.81        -0.023236491      0.10156618     0.063816252
2019-03-10/18:20:37.84        -0.023236496      0.10156557     0.063819075
2019-03-10/18:20:37.87        -0.023236491      0.10156492     0.063821867
2019-03-10/18:20:37.90        -0.023259032      0.10166281     0.063886636
2019-03-10/18:20:37.93        -0.023236491      0.10156365     0.063827572
2019-03-10/18:20:37.97        -0.023236496      0.10156305     0.063830394
2019-03-10/18:20:38.00        -0.023236491      0.10156240     0.063833185
2019-03-10/18:20:38.03        -0.023259032      0.10166028     0.063897964
2019-03-10/18:20:38.06        -0.023236491      0.10156112     0.063838888
2019-03-10/18:20:38.09        -0.023236496      0.10156052     0.063841708
2019-03-10/18:20:38.12        -0.023236491      0.10155987     0.063844499
2019-03-10/18:20:38.15        -0.023259032      0.10165775     0.063909287
2019-03-10/18:20:38.18        -0.023236491      0.10155859     0.063850200
2019-03-10/18:20:38.22        -0.023236496      0.10155799     0.063853019
2019-03-10/18:20:38.25        -0.023236491      0.10155734     0.063855809
2019-03-10/18:20:38.28        -0.023259032      0.10165522     0.063920607
2019-03-10/18:20:38.31        -0.023236491      0.10155607     0.063861507
2019-03-10/18:20:38.34        -0.023236496      0.10155546     0.063864326
2019-03-10/18:20:38.37        -0.023236491      0.10155481     0.063867115
2019-03-10/18:20:38.40        -0.023259032      0.10165269     0.063931923
2019-03-10/18:20:38.43        -0.023236491      0.10155354     0.063872811
2019-03-10/18:20:38.47        -0.023236496      0.10155293     0.063875628
2019-03-10/18:20:38.50        -0.023236491      0.10155228     0.063878416
2019-03-10/18:20:38.53        -0.023259032      0.10165016     0.063943234
2019-03-10/18:20:38.56        -0.023236491      0.10155101     0.063884110
2019-03-10/18:20:38.59        -0.023236496      0.10155041     0.063886927
2019-03-10/18:20:38.62        -0.023236491      0.10154976     0.063889713
2019-03-10/18:20:38.65        -0.023259032      0.10164763     0.063954541
2019-03-10/18:20:38.68        -0.023236491      0.10154848     0.063895406
2019-03-10/18:20:38.72        -0.023236496      0.10154788     0.063898221
2019-03-10/18:20:38.75        -0.023236491      0.10154723     0.063901007
2019-03-10/18:20:38.78        -0.023259032      0.10164510     0.063965845
2019-03-10/18:20:38.81        -0.023236491      0.10154595     0.063906697
2019-03-10/18:20:38.84        -0.023236496      0.10154535     0.063909511
2019-03-10/18:20:38.87        -0.023236491      0.10154470     0.063912296
2019-03-10/18:20:38.90        -0.023259032      0.10164257     0.063977144
2019-03-10/18:20:38.93        -0.023236491      0.10154343     0.063917984
2019-03-10/18:20:38.97        -0.023236496      0.10154282     0.063920797
2019-03-10/18:20:39.00        -0.023236491      0.10154217     0.063923581
2019-03-10/18:20:39.03        -0.023259032      0.10164004     0.063988439
2019-03-10/18:20:39.06        -0.023236491      0.10154090     0.063929267
2019-03-10/18:20:39.09        -0.023236496      0.10154030     0.063932079
2019-03-10/18:20:39.12        -0.023236491      0.10153965     0.063934862
2019-03-10/18:20:39.15        -0.023259032      0.10163751     0.063999730
2019-03-10/18:20:39.18        -0.023236491      0.10153837     0.063940546
2019-03-10/18:20:39.22        -0.023236496      0.10153777     0.063943357
2019-03-10/18:20:39.25        -0.023236491      0.10153712     0.063946139
2019-03-10/18:20:39.28        -0.023259032      0.10163498     0.064011016
2019-03-10/18:20:39.31        -0.023236491      0.10153584     0.063951821
2019-03-10/18:20:39.34        -0.023236496      0.10153524     0.063954631
2019-03-10/18:20:39.37        -0.023236491      0.10153459     0.063957412
2019-03-10/18:20:39.40        -0.023259032      0.10163245     0.064022299
2019-03-10/18:20:39.43        -0.023236491      0.10153332     0.063963091
2019-03-10/18:20:39.47        -0.023236496      0.10153271     0.063965901
2019-03-10/18:20:39.50        -0.023231205      0.10155068     0.063937164
2019-03-10/18:20:39.53        -0.023243798      0.10168357     0.063942735
2019-03-10/18:20:39.56        -0.023211619      0.10161838     0.063826044
2019-03-10/18:20:39.59        -0.023201987      0.10165172     0.063771380
2019-03-10/18:20:39.62        -0.023192344      0.10168502     0.063716687
2019-03-10/18:20:39.65        -0.023204937      0.10181791     0.063722269
2019-03-10/18:20:39.68        -0.023172757      0.10175272     0.063605567
2019-03-10/18:20:39.72        -0.023163125      0.10178606     0.063550903
2019-03-10/18:20:39.75        -0.023153482      0.10181936     0.063496210
2019-03-10/18:20:39.78        -0.023166075      0.10195225     0.063501803
2019-03-10/18:20:39.81        -0.023133896      0.10188706     0.063385089
2019-03-10/18:20:39.84        -0.023124263      0.10192040     0.063330425
2019-03-10/18:20:39.87        -0.023114620      0.10195370     0.063275732
2019-03-10/18:20:39.90        -0.023127213      0.10208659     0.063281336
2019-03-10/18:20:39.93        -0.023095034      0.10202140     0.063164611
2019-03-10/18:20:39.97        -0.023085402      0.10205475     0.063109947
2019-03-10/18:20:40.00        -0.023075759      0.10208804     0.063055253
2019-03-10/18:20:40.03        -0.023088352      0.10222093     0.063060868
2019-03-10/18:20:40.06        -0.023056172      0.10215575     0.062944132
2019-03-10/18:20:40.09        -0.023046540      0.10218909     0.062889468
2019-03-10/18:20:40.12        -0.023036897      0.10222238     0.062834774
2019-03-10/18:20:40.15        -0.023049490      0.10235527     0.062840399
2019-03-10/18:20:40.18        -0.023017311      0.10229009     0.062723652
2019-03-10/18:20:40.22        -0.023007678      0.10232343     0.062668988
2019-03-10/18:20:40.25        -0.022998035      0.10235672     0.062614294
2019-03-10/18:20:40.28        -0.023010628      0.10248961     0.062619930
2019-03-10/18:20:40.31        -0.022978449      0.10242443     0.062503172
2019-03-10/18:20:40.34        -0.022968817      0.10245778     0.062448508
2019-03-10/18:20:40.37        -0.022959174      0.10249107     0.062393814
2019-03-10/18:20:40.40        -0.022949541      0.10252441     0.062339149
2019-03-10/18:20:40.43        -0.022939587      0.10255878     0.062282692
2019-03-10/18:20:40.47        -0.022929955      0.10259212     0.062228027
2019-03-10/18:20:40.50        -0.022920312      0.10262541     0.062173333
2019-03-10/18:20:40.53        -0.022915965      0.10264014     0.062150185
2019-03-10/18:20:40.56        -0.022915960      0.10263947     0.062153053
2019-03-10/18:20:40.59        -0.022915965      0.10263887     0.062155860
2019-03-10/18:20:40.62        -0.022915960      0.10263822     0.062158638
2019-03-10/18:20:40.65        -0.022915965      0.10263762     0.062161444
2019-03-10/18:20:40.68        -0.022915960      0.10263695     0.062164312
2019-03-10/18:20:40.72        -0.022915965      0.10263635     0.062167118
2019-03-10/18:20:40.75        -0.022915960      0.10263570     0.062169895
2019-03-10/18:20:40.78        -0.022915965      0.10263510     0.062172700
2019-03-10/18:20:40.81        -0.022915960      0.10263443     0.062175566
2019-03-10/18:20:40.84        -0.022915965      0.10263383     0.062178371
2019-03-10/18:20:40.87        -0.022915960      0.10263318     0.062181147
2019-03-10/18:20:40.90        -0.022915965      0.10263258     0.062183952
2019-03-10/18:20:40.93        -0.022915960      0.10263191     0.062186817
2019-03-10/18:20:40.97        -0.022915965      0.10263131     0.062189621
2019-03-10/18:20:41.00        -0.022915960      0.10263066     0.062192396
2019-03-10/18:20:41.03        -0.022915965      0.10263006     0.062195200
2019-03-10/18:20:41.06        -0.022915960      0.10262939     0.062198065
2019-03-10/18:20:41.09        -0.022915965      0.10262879     0.062200868
2019-03-10/18:20:41.12        -0.022915960      0.10262814     0.062203642
2019-03-10/18:20:41.15        -0.022915965      0.10262754     0.062206444
2019-03-10/18:20:41.18        -0.022915960      0.10262687     0.062209308
2019-03-10/18:20:41.22        -0.022915965      0.10262627     0.062212110
2019-03-10/18:20:41.25        -0.022915960      0.10262562     0.062214883
2019-03-10/18:20:41.28        -0.022915965      0.10262502     0.062217685
2019-03-10/18:20:41.31        -0.022915960      0.10262435     0.062220547
2019-03-10/18:20:41.34        -0.022915965      0.10262375     0.062223349
2019-03-10/18:20:41.37        -0.022915960      0.10262310     0.062226121
2019-03-10/18:20:41.40        -0.022915965      0.10262250     0.062228921
2019-03-10/18:20:41.43        -0.022938185      0.10272137     0.062292094
2019-03-10/18:20:41.47        -0.022915965      0.10262123     0.062234583
2019-03-10/18:20:41.50        -0.022915960      0.10262058     0.062237355
2019-03-10/18:20:41.53        -0.022915965      0.10261998     0.062240154
2019-03-10/18:20:41.56        -0.022938185      0.10271884     0.062303337
2019-03-10/18:20:41.59        -0.022915965      0.10261871     0.062245814
2019-03-10/18:20:41.62        -0.022915960      0.10261806     0.062248585
2019-03-10/18:20:41.65        -0.022915965      0.10261746     0.062251383
2019-03-10/18:20:41.68        -0.022938185      0.10271632     0.062314576
2019-03-10/18:20:41.72        -0.022915965      0.10261619     0.062257041
2019-03-10/18:20:41.75        -0.022915960      0.10261554     0.062259811
2019-03-10/18:20:41.78        -0.022915965      0.10261494     0.062262609
2019-03-10/18:20:41.81        -0.022938185      0.10271380     0.062325811
2019-03-10/18:20:41.84        -0.022915965      0.10261367     0.062268265
2019-03-10/18:20:41.87        -0.022915960      0.10261302     0.062271033
2019-03-10/18:20:41.90        -0.022915965      0.10261241     0.062273830
2019-03-10/18:20:41.93        -0.022938185      0.10271128     0.062337043
2019-03-10/18:20:41.97        -0.022915965      0.10261114     0.062279484
2019-03-10/18:20:42.00        -0.022915960      0.10261050     0.062282252
2019-03-10/18:20:42.03        -0.022915965      0.10260989     0.062285048
2019-03-10/18:20:42.06        -0.022938185      0.10270875     0.062348270
2019-03-10/18:20:42.09        -0.022915965      0.10260862     0.062290700
2019-03-10/18:20:42.12        -0.022915960      0.10260797     0.062293466
2019-03-10/18:20:42.15        -0.022915965      0.10260737     0.062296261
2019-03-10/18:20:42.18        -0.022938185      0.10270623     0.062359494
2019-03-10/18:20:42.22        -0.022915965      0.10260610     0.062301912
2019-03-10/18:20:42.25        -0.022915960      0.10260545     0.062304677
2019-03-10/18:20:42.28        -0.022915965      0.10260485     0.062307471
2019-03-10/18:20:42.31        -0.022938185      0.10270371     0.062370714
2019-03-10/18:20:42.34        -0.022915965      0.10260358     0.062313120
2019-03-10/18:20:42.37        -0.022915960      0.10260293     0.062315884
2019-03-10/18:20:42.40        -0.022915965      0.10260233     0.062318678
2019-03-10/18:20:42.43        -0.022938185      0.10270118     0.062381930
2019-03-10/18:20:42.47        -0.022915965      0.10260106     0.062324324
2019-03-10/18:20:42.50        -0.022915960      0.10260041     0.062327088
2019-03-10/18:20:42.53        -0.022915965      0.10259981     0.062329880
2019-03-10/18:20:42.56        -0.022938185      0.10269866     0.062393142
2019-03-10/18:20:42.59        -0.022915965      0.10259854     0.062335525
2019-03-10/18:20:42.62        -0.022915960      0.10259789     0.062338287
2019-03-10/18:20:42.65        -0.022915965      0.10259729     0.062341079
2019-03-10/18:20:42.68        -0.022938185      0.10269614     0.062404350
2019-03-10/18:20:42.72        -0.022915965      0.10259602     0.062346721
2019-03-10/18:20:42.75        -0.022915960      0.10259537     0.062349483
2019-03-10/18:20:42.78        -0.022915965      0.10259477     0.062352273
2019-03-10/18:20:42.81        -0.022938185      0.10269361     0.062415555
2019-03-10/18:20:42.84        -0.022915965      0.10259350     0.062357914
2019-03-10/18:20:42.87        -0.022915960      0.10259285     0.062360675
2019-03-10/18:20:42.90        -0.022915965      0.10259225     0.062363464
2019-03-10/18:20:42.93        -0.022938185      0.10269109     0.062426756
2019-03-10/18:20:42.97        -0.022915965      0.10259098     0.062369103
2019-03-10/18:20:43.00        -0.022915960      0.10259033     0.062371863
2019-03-10/18:20:43.03        -0.022915965      0.10258973     0.062374651
2019-03-10/18:20:43.06        -0.022938185      0.10268857     0.062437953
2019-03-10/18:20:43.09        -0.022915965      0.10258846     0.062380288
2019-03-10/18:20:43.12        -0.022915960      0.10258781     0.062383047
2019-03-10/18:20:43.15        -0.022915965      0.10258721     0.062385834
2019-03-10/18:20:43.18        -0.022938185      0.10268604     0.062449146
2019-03-10/18:20:43.22        -0.022915965      0.10258594     0.062391469
2019-03-10/18:20:43.25        -0.022915960      0.10258529     0.062394227
2019-03-10/18:20:43.28        -0.022915965      0.10258469     0.062397014
2019-03-10/18:20:43.31        -0.022938185      0.10268352     0.062460335
2019-03-10/18:20:43.34        -0.022915965      0.10258342     0.062402647
2019-03-10/18:20:43.37        -0.022915960      0.10258277     0.062405404
2019-03-10/18:20:43.40        -0.022915965      0.10258217     0.062408189
2019-03-10/18:20:43.43        -0.022938185      0.10268100     0.062471521
2019-03-10/18:20:43.47        -0.022915965      0.10258090     0.062413820
2019-03-10/18:20:43.50        -0.022915960      0.10258025     0.062416576
2019-03-10/18:20:43.53        -0.022915965      0.10257965     0.062419361
2019-03-10/18:20:43.56        -0.022938185      0.10267847     0.062482702
2019-03-10/18:20:43.59        -0.022915965      0.10257838     0.062424990
2019-03-10/18:20:43.62        -0.022915960      0.10257773     0.062427745
2019-03-10/18:20:43.65        -0.022915965      0.10257713     0.062430529
2019-03-10/18:20:43.68        -0.022938185      0.10267595     0.062493880
2019-03-10/18:20:43.72        -0.022915965      0.10257586     0.062436156
2019-03-10/18:20:43.75        -0.022915960      0.10257521     0.062438910
2019-03-10/18:20:43.78        -0.022915965      0.10257460     0.062441693
2019-03-10/18:20:43.81        -0.022938185      0.10267343     0.062505054
2019-03-10/18:20:43.84        -0.022915965      0.10257333     0.062447318
2019-03-10/18:20:43.87        -0.022915960      0.10257269     0.062450071
2019-03-10/18:20:43.90        -0.022915965      0.10257208     0.062452853
2019-03-10/18:20:43.93        -0.022938185      0.10267091     0.062516224
2019-03-10/18:20:43.97        -0.022915965      0.10257081     0.062458477
2019-03-10/18:20:44.00        -0.022915960      0.10257016     0.062461229
2019-03-10/18:20:44.03        -0.022915965      0.10256956     0.062464010
2019-03-10/18:20:44.06        -0.022938185      0.10266838     0.062527390
2019-03-10/18:20:44.09        -0.022915965      0.10256829     0.062469631
2019-03-10/18:20:44.12        -0.022915960      0.10256764     0.062472382
2019-03-10/18:20:44.15        -0.022915965      0.10256704     0.062475162
2019-03-10/18:20:44.18        -0.022938185      0.10266586     0.062538553
2019-03-10/18:20:44.22        -0.022915965      0.10256577     0.062480782
2019-03-10/18:20:44.25        -0.022915960      0.10256512     0.062483532
2019-03-10/18:20:44.28        -0.022915965      0.10256452     0.062486311
2019-03-10/18:20:44.31        -0.022938185      0.10266334     0.062549711
2019-03-10/18:20:44.34        -0.022915965      0.10256325     0.062491928
2019-03-10/18:20:44.37        -0.022915960      0.10256260     0.062494678
2019-03-10/18:20:44.40        -0.022915965      0.10256200     0.062497456
2019-03-10/18:20:44.43        -0.022938185      0.10266081     0.062560866
2019-03-10/18:20:44.47        -0.022915965      0.10256073     0.062503071
2019-03-10/18:20:44.50        -0.022915960      0.10256008     0.062505820
2019-03-10/18:20:44.53        -0.022915965      0.10255948     0.062508597
2019-03-10/18:20:44.56        -0.022938185      0.10265829     0.062572017
2019-03-10/18:20:44.59        -0.022915965      0.10255821     0.062514211
2019-03-10/18:20:44.62        -0.022915960      0.10255756     0.062516958
2019-03-10/18:20:44.65        -0.022915965      0.10255696     0.062519734
2019-03-10/18:20:44.68        -0.022938185      0.10265577     0.062583164
2019-03-10/18:20:44.72        -0.022915965      0.10255569     0.062525346
2019-03-10/18:20:44.75        -0.022915960      0.10255504     0.062528092
2019-03-10/18:20:44.78        -0.022915965      0.10255444     0.062530867
2019-03-10/18:20:44.81        -0.022938185      0.10265324     0.062594307
2019-03-10/18:20:44.84        -0.022915965      0.10255317     0.062536477
2019-03-10/18:20:44.87        -0.022915960      0.10255252     0.062539223
2019-03-10/18:20:44.90        -0.022915965      0.10255192     0.062541997
2019-03-10/18:20:44.93        -0.022938185      0.10265072     0.062605446
2019-03-10/18:20:44.97        -0.022915965      0.10255065     0.062547605
2019-03-10/18:20:45.00        -0.022915960      0.10255000     0.062550349
2019-03-10/18:20:45.03        -0.022915965      0.10254940     0.062553123
2019-03-10/18:20:45.06        -0.022938185      0.10264820     0.062616582
2019-03-10/18:20:45.09        -0.022915965      0.10254813     0.062558728
2019-03-10/18:20:45.12        -0.022915960      0.10254748     0.062561472
2019-03-10/18:20:45.15        -0.022915965      0.10254688     0.062564244
2019-03-10/18:20:45.18        -0.022938185      0.10264567     0.062627713
2019-03-10/18:20:45.22        -0.022915965      0.10254561     0.062569848
2019-03-10/18:20:45.25        -0.022915960      0.10254496     0.062572591
2019-03-10/18:20:45.28        -0.022915965      0.10254436     0.062575362
2019-03-10/18:20:45.31        -0.022938185      0.10264315     0.062638841
2019-03-10/18:20:45.34        -0.022915965      0.10254309     0.062580964
2019-03-10/18:20:45.37        -0.022915960      0.10254244     0.062583706
2019-03-10/18:20:45.40        -0.022915965      0.10254184     0.062586476
2019-03-10/18:20:45.43        -0.022938185      0.10264063     0.062649965
2019-03-10/18:20:45.47        -0.022915965      0.10254057     0.062592076
2019-03-10/18:20:45.50        -0.022915960      0.10253992     0.062594817
2019-03-10/18:20:45.53        -0.022915965      0.10253932     0.062597587
2019-03-10/18:20:45.56        -0.022938185      0.10263810     0.062661085
2019-03-10/18:20:45.59        -0.022915965      0.10253804     0.062603185
2019-03-10/18:20:45.62        -0.022915960      0.10253740     0.062605925
2019-03-10/18:20:45.65        -0.022915965      0.10253679     0.062608693
2019-03-10/18:20:45.68        -0.022938185      0.10263558     0.062672201
2019-03-10/18:20:45.72        -0.022915965      0.10253552     0.062614289
2019-03-10/18:20:45.75        -0.022915960      0.10253488     0.062617028
2019-03-10/18:20:45.78        -0.022915965      0.10253427     0.062619796
2019-03-10/18:20:45.81        -0.022938185      0.10263306     0.062683314
2019-03-10/18:20:45.84        -0.022915965      0.10253300     0.062625390
2019-03-10/18:20:45.87        -0.022915960      0.10253235     0.062628128
2019-03-10/18:20:45.90        -0.022915965      0.10253175     0.062630894
2019-03-10/18:20:45.93        -0.022938185      0.10263054     0.062694422
2019-03-10/18:20:45.97        -0.022915965      0.10253048     0.062636487
2019-03-10/18:20:46.00        -0.022915960      0.10252983     0.062639223
2019-03-10/18:20:46.03        -0.022915965      0.10252923     0.062641989
2019-03-10/18:20:46.06        -0.022938185      0.10262801     0.062705527
2019-03-10/18:20:46.09        -0.022915965      0.10252796     0.062647579
2019-03-10/18:20:46.12        -0.022915960      0.10252731     0.062650315
2019-03-10/18:20:46.15        -0.022915965      0.10252671     0.062653080
2019-03-10/18:20:46.18        -0.022938185      0.10262549     0.062716627
2019-03-10/18:20:46.22        -0.022915965      0.10252544     0.062658668
2019-03-10/18:20:46.25        -0.022915960      0.10252479     0.062661403
2019-03-10/18:20:46.28        -0.022915965      0.10252419     0.062664167
2019-03-10/18:20:46.31        -0.022938185      0.10262297     0.062727724
2019-03-10/18:20:46.34        -0.022915965      0.10252292     0.062669754
2019-03-10/18:20:46.37        -0.022915960      0.10252227     0.062672488
2019-03-10/18:20:46.40        -0.022915965      0.10252167     0.062675250
2019-03-10/18:20:46.43        -0.022938185      0.10262044     0.062738817
2019-03-10/18:20:46.47        -0.022915965      0.10252040     0.062680835
2019-03-10/18:20:46.50        -0.022915960      0.10251975     0.062683568
2019-03-10/18:20:46.53        -0.022915965      0.10251915     0.062686330
2019-03-10/18:20:46.56        -0.022938185      0.10261792     0.062749906
2019-03-10/18:20:46.59        -0.022915965      0.10251788     0.062691912
2019-03-10/18:20:46.62        -0.022915960      0.10251723     0.062694644
2019-03-10/18:20:46.65        -0.022915965      0.10251663     0.062697405
2019-03-10/18:20:46.68        -0.022938185      0.10261540     0.062760992
2019-03-10/18:20:46.72        -0.022915965      0.10251536     0.062702986
2019-03-10/18:20:46.75        -0.022915960      0.10251471     0.062705717
2019-03-10/18:20:46.78        -0.022915965      0.10251411     0.062708477
2019-03-10/18:20:46.81        -0.022938185      0.10261287     0.062772073
2019-03-10/18:20:46.84        -0.022915965      0.10251284     0.062714055
2019-03-10/18:20:46.87        -0.022915960      0.10251219     0.062716786
2019-03-10/18:20:46.90        -0.022915965      0.10251159     0.062719545
2019-03-10/18:20:46.93        -0.022938185      0.10261035     0.062783150
2019-03-10/18:20:46.97        -0.022915965      0.10251032     0.062725121
2019-03-10/18:20:47.00        -0.022915960      0.10250967     0.062727850
2019-03-10/18:20:47.03        -0.022915965      0.10250907     0.062730608
2019-03-10/18:20:47.06        -0.022938185      0.10260783     0.062794224
2019-03-10/18:20:47.09        -0.022915965      0.10250780     0.062736183
2019-03-10/18:20:47.12        -0.022915960      0.10250715     0.062738911
2019-03-10/18:20:47.15        -0.022915965      0.10250655     0.062741668
2019-03-10/18:20:47.18        -0.022938185      0.10260530     0.062805294
2019-03-10/18:20:47.22        -0.022915965      0.10250528     0.062747241
2019-03-10/18:20:47.25        -0.022915960      0.10250463     0.062749968
2019-03-10/18:20:47.28        -0.022915965      0.10250403     0.062752725
2019-03-10/18:20:47.31        -0.022938185      0.10260278     0.062816360
2019-03-10/18:20:47.34        -0.022915965      0.10250276     0.062758295
2019-03-10/18:20:47.37        -0.022915960      0.10250211     0.062761022
2019-03-10/18:20:47.40        -0.022915965      0.10250151     0.062763777
2019-03-10/18:20:47.43        -0.022938185      0.10260026     0.062827422
2019-03-10/18:20:47.47        -0.022915965      0.10250023     0.062769346
2019-03-10/18:20:47.50        -0.022915960      0.10249959     0.062772071
2019-03-10/18:20:47.53        -0.022915965      0.10249898     0.062774825
2019-03-10/18:20:47.56        -0.022938185      0.10259773     0.062838480
2019-03-10/18:20:47.59        -0.022915965      0.10249771     0.062780392
2019-03-10/18:20:47.62        -0.022915960      0.10249707     0.062783116
2019-03-10/18:20:47.65        -0.022915965      0.10249646     0.062785870
2019-03-10/18:20:47.68        -0.022938185      0.10259521     0.062849534
2019-03-10/18:20:47.72        -0.022915965      0.10249519     0.062791435
2019-03-10/18:20:47.75        -0.022915960      0.10249454     0.062794158
2019-03-10/18:20:47.78        -0.022915965      0.10249394     0.062796910
2019-03-10/18:20:47.81        -0.022938185      0.10259269     0.062860584
2019-03-10/18:20:47.84        -0.022915965      0.10249267     0.062802473
2019-03-10/18:20:47.87        -0.022915960      0.10249202     0.062805196
2019-03-10/18:20:47.90        -0.022915965      0.10249142     0.062807947
2019-03-10/18:20:47.93        -0.022938185      0.10259017     0.062871631
2019-03-10/18:20:47.97        -0.022915965      0.10249015     0.062813508
2019-03-10/18:20:48.00        -0.022915960      0.10248950     0.062816230
2019-03-10/18:20:48.03        -0.022915965      0.10248890     0.062818980
2019-03-10/18:20:48.06        -0.022938185      0.10258764     0.062882673
2019-03-10/18:20:48.09        -0.022915965      0.10248763     0.062824539
2019-03-10/18:20:48.12        -0.022915960      0.10248698     0.062827260
2019-03-10/18:20:48.15        -0.022915965      0.10248638     0.062830009
2019-03-10/18:20:48.18        -0.022938185      0.10258512     0.062893712
2019-03-10/18:20:48.22        -0.022915965      0.10248511     0.062835566
2019-03-10/18:20:48.25        -0.022915960      0.10248446     0.062838286
2019-03-10/18:20:48.28        -0.022915965      0.10248386     0.062841034
2019-03-10/18:20:48.31        -0.022938185      0.10258260     0.062904747
2019-03-10/18:20:48.34        -0.022915965      0.10248259     0.062846589
2019-03-10/18:20:48.37        -0.022915960      0.10248194     0.062849308
2019-03-10/18:20:48.40        -0.022915965      0.10248134     0.062852055
2019-03-10/18:20:48.43        -0.022938185      0.10258007     0.062915778
2019-03-10/18:20:48.47        -0.022915965      0.10248007     0.062857608
2019-03-10/18:20:48.50        -0.022915960      0.10247942     0.062860326
2019-03-10/18:20:48.53        -0.022915965      0.10247882     0.062863072
2019-03-10/18:20:48.56        -0.022938185      0.10257755     0.062926805
2019-03-10/18:20:48.59        -0.022915965      0.10247755     0.062868624
2019-03-10/18:20:48.62        -0.022915960      0.10247690     0.062871340
2019-03-10/18:20:48.65        -0.022915965      0.10247630     0.062874086
2019-03-10/18:20:48.68        -0.022938185      0.10257503     0.062937828
2019-03-10/18:20:48.72        -0.022915965      0.10247503     0.062879635
2019-03-10/18:20:48.75        -0.022915960      0.10247438     0.062882351
2019-03-10/18:20:48.78        -0.022915965      0.10247378     0.062885095
2019-03-10/18:20:48.81        -0.022938185      0.10257250     0.062948847
2019-03-10/18:20:48.84        -0.022915965      0.10247251     0.062890643
2019-03-10/18:20:48.87        -0.022915960      0.10247186     0.062893358
2019-03-10/18:20:48.90        -0.022915965      0.10247126     0.062896101
2019-03-10/18:20:48.93        -0.022938185      0.10256998     0.062959863
2019-03-10/18:20:48.97        -0.022915965      0.10246999     0.062901646
2019-03-10/18:20:49.00        -0.022915960      0.10246934     0.062904360
2019-03-10/18:20:49.03        -0.022915965      0.10246874     0.062907103
2019-03-10/18:20:49.06        -0.022938185      0.10256746     0.062970874
2019-03-10/18:20:49.09        -0.022915965      0.10246747     0.062912646
2019-03-10/18:20:49.12        -0.022915960      0.10246682     0.062915359
2019-03-10/18:20:49.15        -0.022915965      0.10246622     0.062918101
2019-03-10/18:20:49.18        -0.022938185      0.10256493     0.062981882
2019-03-10/18:20:49.22        -0.022915965      0.10246495     0.062923642
2019-03-10/18:20:49.25        -0.022915960      0.10246430     0.062926354
2019-03-10/18:20:49.28        -0.022915965      0.10246370     0.062929095
2019-03-10/18:20:49.31        -0.022938185      0.10256241     0.062992885
2019-03-10/18:20:49.34        -0.022915965      0.10246242     0.062934634
2019-03-10/18:20:49.37        -0.022915960      0.10246178     0.062937345
2019-03-10/18:20:49.40        -0.022915965      0.10246117     0.062940085
2019-03-10/18:20:49.43        -0.022938185      0.10255989     0.063003885
2019-03-10/18:20:49.47        -0.022915965      0.10245990     0.062945622
2019-03-10/18:20:49.50        -0.022910583      0.10247731     0.062917566
2019-03-10/18:20:49.53        -0.022900784      0.10250962     0.062864200
2019-03-10/18:20:49.56        -0.022912883      0.10264231     0.062870097
2019-03-10/18:20:49.59        -0.022880859      0.10257525     0.062755719
2019-03-10/18:20:49.62        -0.022871049      0.10260751     0.062702324
2019-03-10/18:20:49.65        -0.022861250      0.10263983     0.062648958
2019-03-10/18:20:49.68        -0.022873350      0.10277252     0.062654865
2019-03-10/18:20:49.72        -0.022841325      0.10270545     0.062540475
2019-03-10/18:20:49.75        -0.022831516      0.10273772     0.062487080
2019-03-10/18:20:49.78        -0.022821717      0.10277004     0.062433714
2019-03-10/18:20:49.81        -0.022833816      0.10290272     0.062439631
2019-03-10/18:20:49.84        -0.022801792      0.10283566     0.062325230
2019-03-10/18:20:49.87        -0.022791982      0.10286793     0.062271835
2019-03-10/18:20:49.90        -0.022782183      0.10290025     0.062218468
2019-03-10/18:20:49.93        -0.022794283      0.10303293     0.062224395
2019-03-10/18:20:49.97        -0.022762258      0.10296587     0.062109983
2019-03-10/18:20:50.00        -0.022752449      0.10299814     0.062056587
2019-03-10/18:20:50.03        -0.022742650      0.10303046     0.062003219
2019-03-10/18:20:50.06        -0.022754749      0.10316314     0.062009156
2019-03-10/18:20:50.09        -0.022722725      0.10309608     0.061894734
2019-03-10/18:20:50.12        -0.022712915      0.10312835     0.061841337
2019-03-10/18:20:50.15        -0.022703116      0.10316067     0.061787969
2019-03-10/18:20:50.18        -0.022715215      0.10329335     0.061793916
2019-03-10/18:20:50.22        -0.022683191      0.10322630     0.061679482
2019-03-10/18:20:50.25        -0.022673381      0.10325856     0.061626085
2019-03-10/18:20:50.28        -0.022663582      0.10329088     0.061572717
2019-03-10/18:20:50.31        -0.022675682      0.10342356     0.061578674
2019-03-10/18:20:50.34        -0.022643657      0.10335651     0.061464229
2019-03-10/18:20:50.37        -0.022633848      0.10338878     0.061410832
2019-03-10/18:20:50.40        -0.022624049      0.10342110     0.061357463
2019-03-10/18:20:50.43        -0.022636148      0.10355377     0.061363431
2019-03-10/18:20:50.47        -0.022604124      0.10348672     0.061248974
2019-03-10/18:20:50.50        -0.022594314      0.10351899     0.061195576
2019-03-10/18:20:50.53        -0.022589892      0.10353326     0.061172973
2019-03-10/18:20:50.56        -0.022611796      0.10363301     0.061235055
2019-03-10/18:20:50.59        -0.022589892      0.10353199     0.061178501
2019-03-10/18:20:50.62        -0.022589887      0.10353135     0.061181207
2019-03-10/18:20:50.65        -0.022589892      0.10353075     0.061183941
2019-03-10/18:20:50.68        -0.022611796      0.10363050     0.061246032
2019-03-10/18:20:50.72        -0.022589892      0.10352948     0.061189467
2019-03-10/18:20:50.75        -0.022589887      0.10352884     0.061192171
2019-03-10/18:20:50.78        -0.022589892      0.10352824     0.061194904
2019-03-10/18:20:50.81        -0.022611796      0.10362799     0.061257006
2019-03-10/18:20:50.84        -0.022589892      0.10352697     0.061200429
2019-03-10/18:20:50.87        -0.022589887      0.10352632     0.061203132
2019-03-10/18:20:50.90        -0.022589892      0.10352573     0.061205864
2019-03-10/18:20:50.93        -0.022611796      0.10362547     0.061267975
2019-03-10/18:20:50.97        -0.022589892      0.10352446     0.061211387
2019-03-10/18:20:51.00        -0.022589887      0.10352381     0.061214090
2019-03-10/18:20:51.03        -0.022589892      0.10352321     0.061216821
2019-03-10/18:20:51.06        -0.022611796      0.10362296     0.061278942
2019-03-10/18:20:51.09        -0.022589892      0.10352195     0.061222342
2019-03-10/18:20:51.12        -0.022589887      0.10352130     0.061225044
2019-03-10/18:20:51.15        -0.022589892      0.10352070     0.061227774
2019-03-10/18:20:51.18        -0.022611796      0.10362045     0.061289904
2019-03-10/18:20:51.22        -0.022589892      0.10351944     0.061233293
2019-03-10/18:20:51.25        -0.022589887      0.10351879     0.061235994
2019-03-10/18:20:51.28        -0.022589892      0.10351819     0.061238723
2019-03-10/18:20:51.31        -0.022611796      0.10361793     0.061300863
2019-03-10/18:20:51.34        -0.022589892      0.10351693     0.061244240
2019-03-10/18:20:51.37        -0.022589887      0.10351628     0.061246940
2019-03-10/18:20:51.40        -0.022589892      0.10351568     0.061249669
2019-03-10/18:20:51.43        -0.022611796      0.10361542     0.061311819
2019-03-10/18:20:51.47        -0.022589892      0.10351441     0.061255184
2019-03-10/18:20:51.50        -0.022589887      0.10351377     0.061257883
2019-03-10/18:20:51.53        -0.022589892      0.10351317     0.061260611
2019-03-10/18:20:51.56        -0.022611796      0.10361290     0.061322770
2019-03-10/18:20:51.59        -0.022589892      0.10351190     0.061266124
2019-03-10/18:20:51.62        -0.022589887      0.10351126     0.061268822
2019-03-10/18:20:51.65        -0.022589892      0.10351066     0.061271549
2019-03-10/18:20:51.68        -0.022611796      0.10361039     0.061333718
2019-03-10/18:20:51.72        -0.022589892      0.10350939     0.061277061
2019-03-10/18:20:51.75        -0.022589887      0.10350874     0.061279758
2019-03-10/18:20:51.78        -0.022589892      0.10350815     0.061282484
2019-03-10/18:20:51.81        -0.022611796      0.10360788     0.061344663
2019-03-10/18:20:51.84        -0.022589892      0.10350688     0.061287994
2019-03-10/18:20:51.87        -0.022589887      0.10350623     0.061290690
2019-03-10/18:20:51.90        -0.022589892      0.10350563     0.061293415
2019-03-10/18:20:51.93        -0.022611796      0.10360536     0.061355604
2019-03-10/18:20:51.97        -0.022589892      0.10350437     0.061298923
2019-03-10/18:20:52.00        -0.022589887      0.10350372     0.061301619
2019-03-10/18:20:52.03        -0.022589892      0.10350312     0.061304343
2019-03-10/18:20:52.06        -0.022611796      0.10360285     0.061366541
2019-03-10/18:20:52.09        -0.022589892      0.10350186     0.061309849
2019-03-10/18:20:52.12        -0.022589887      0.10350121     0.061312544
2019-03-10/18:20:52.15        -0.022589892      0.10350061     0.061315267
2019-03-10/18:20:52.18        -0.022611796      0.10360034     0.061377475
2019-03-10/18:20:52.22        -0.022589892      0.10349935     0.061320771
2019-03-10/18:20:52.25        -0.022589887      0.10349870     0.061323465
2019-03-10/18:20:52.28        -0.022589892      0.10349810     0.061326187
2019-03-10/18:20:52.31        -0.022611796      0.10359782     0.061388405
2019-03-10/18:20:52.34        -0.022589892      0.10349683     0.061331689
2019-03-10/18:20:52.37        -0.022589887      0.10349619     0.061334382
2019-03-10/18:20:52.40        -0.022589892      0.10349559     0.061337104
2019-03-10/18:20:52.43        -0.022611796      0.10359531     0.061399331
2019-03-10/18:20:52.47        -0.022589892      0.10349432     0.061342604
2019-03-10/18:20:52.50        -0.022589887      0.10349368     0.061345296
2019-03-10/18:20:52.53        -0.022589892      0.10349308     0.061348017
2019-03-10/18:20:52.56        -0.022611796      0.10359279     0.061410254
2019-03-10/18:20:52.59        -0.022589892      0.10349181     0.061353516
2019-03-10/18:20:52.62        -0.022589887      0.10349117     0.061356207
2019-03-10/18:20:52.65        -0.022589892      0.10349057     0.061358926
2019-03-10/18:20:52.68        -0.022611796      0.10359028     0.061421173
2019-03-10/18:20:52.72        -0.022589892      0.10348930     0.061364423
2019-03-10/18:20:52.75        -0.022589887      0.10348865     0.061367114
2019-03-10/18:20:52.78        -0.022589892      0.10348806     0.061369832
2019-03-10/18:20:52.81        -0.022611796      0.10358777     0.061432088
2019-03-10/18:20:52.84        -0.022589892      0.10348679     0.061375327
2019-03-10/18:20:52.87        -0.022589887      0.10348614     0.061378017
2019-03-10/18:20:52.90        -0.022589892      0.10348554     0.061380734
2019-03-10/18:20:52.93        -0.022611796      0.10358525     0.061443000
2019-03-10/18:20:52.97        -0.022589892      0.10348428     0.061386228
2019-03-10/18:20:53.00        -0.022589887      0.10348363     0.061388916
2019-03-10/18:20:53.03        -0.022589892      0.10348303     0.061391633
2019-03-10/18:20:53.06        -0.022611796      0.10358274     0.061453909
2019-03-10/18:20:53.09        -0.022589892      0.10348177     0.061397124
2019-03-10/18:20:53.12        -0.022589887      0.10348112     0.061399812
2019-03-10/18:20:53.15        -0.022589892      0.10348052     0.061402528
2019-03-10/18:20:53.18        -0.022611796      0.10358023     0.061464813
2019-03-10/18:20:53.22        -0.022589892      0.10347926     0.061408018
2019-03-10/18:20:53.25        -0.022589887      0.10347861     0.061410704
2019-03-10/18:20:53.28        -0.022589892      0.10347801     0.061413419
2019-03-10/18:20:53.31        -0.022611796      0.10357771     0.061475714
2019-03-10/18:20:53.34        -0.022589892      0.10347674     0.061418907
2019-03-10/18:20:53.37        -0.022589887      0.10347610     0.061421593
2019-03-10/18:20:53.40        -0.022589892      0.10347550     0.061424307
2019-03-10/18:20:53.43        -0.022611796      0.10357520     0.061486612
2019-03-10/18:20:53.47        -0.022589892      0.10347423     0.061429793
2019-03-10/18:20:53.50        -0.022589887      0.10347359     0.061432478
2019-03-10/18:20:53.53        -0.022589892      0.10347299     0.061435191
2019-03-10/18:20:53.56        -0.022611796      0.10357268     0.061497505
2019-03-10/18:20:53.59        -0.022589892      0.10347172     0.061440675
2019-03-10/18:20:53.62        -0.022589887      0.10347107     0.061443359
2019-03-10/18:20:53.65        -0.022589892      0.10347048     0.061446071
2019-03-10/18:20:53.68        -0.022611796      0.10357017     0.061508395
2019-03-10/18:20:53.72        -0.022589892      0.10346921     0.061451554
2019-03-10/18:20:53.75        -0.022589887      0.10346856     0.061454237
2019-03-10/18:20:53.78        -0.022589892      0.10346796     0.061456948
2019-03-10/18:20:53.81        -0.022611796      0.10356766     0.061519282
2019-03-10/18:20:53.84        -0.022589892      0.10346670     0.061462429
2019-03-10/18:20:53.87        -0.022589887      0.10346605     0.061465111
2019-03-10/18:20:53.90        -0.022589892      0.10346545     0.061467821
2019-03-10/18:20:53.93        -0.022611796      0.10356514     0.061530165
2019-03-10/18:20:53.97        -0.022589892      0.10346419     0.061473300
2019-03-10/18:20:54.00        -0.022589887      0.10346354     0.061475981
2019-03-10/18:20:54.03        -0.022589892      0.10346294     0.061478691
2019-03-10/18:20:54.06        -0.022611796      0.10356263     0.061541044
2019-03-10/18:20:54.09        -0.022589892      0.10346168     0.061484168
2019-03-10/18:20:54.12        -0.022589887      0.10346103     0.061486848
2019-03-10/18:20:54.15        -0.022589892      0.10346043     0.061489557
2019-03-10/18:20:54.18        -0.022611796      0.10356012     0.061551919
2019-03-10/18:20:54.22        -0.022589892      0.10345916     0.061495032
2019-03-10/18:20:54.25        -0.022589887      0.10345852     0.061497711
2019-03-10/18:20:54.28        -0.022589892      0.10345792     0.061500419
2019-03-10/18:20:54.31        -0.022611796      0.10355760     0.061562791
2019-03-10/18:20:54.34        -0.022589892      0.10345665     0.061505892
2019-03-10/18:20:54.37        -0.022589887      0.10345601     0.061508571
2019-03-10/18:20:54.40        -0.022589892      0.10345541     0.061511278
2019-03-10/18:20:54.43        -0.022611796      0.10355509     0.061573659
2019-03-10/18:20:54.47        -0.022589892      0.10345414     0.061516749
2019-03-10/18:20:54.50        -0.022589887      0.10345349     0.061519427
2019-03-10/18:20:54.53        -0.022589892      0.10345290     0.061522133
2019-03-10/18:20:54.56        -0.022611796      0.10355257     0.061584524
2019-03-10/18:20:54.59        -0.022589892      0.10345163     0.061527602
2019-03-10/18:20:54.62        -0.022589887      0.10345098     0.061530279
2019-03-10/18:20:54.65        -0.022589892      0.10345038     0.061532984
2019-03-10/18:20:54.68        -0.022611796      0.10355006     0.061595385
2019-03-10/18:20:54.72        -0.022589892      0.10344912     0.061538452
2019-03-10/18:20:54.75        -0.022589887      0.10344847     0.061541127
2019-03-10/18:20:54.78        -0.022589892      0.10344787     0.061543832
2019-03-10/18:20:54.81        -0.022611796      0.10354755     0.061606242
2019-03-10/18:20:54.84        -0.022589892      0.10344661     0.061549297
2019-03-10/18:20:54.87        -0.022589887      0.10344596     0.061551972
2019-03-10/18:20:54.90        -0.022589892      0.10344536     0.061554676
2019-03-10/18:20:54.93        -0.022611796      0.10354503     0.061617096
2019-03-10/18:20:54.97        -0.022589892      0.10344410     0.061560140
2019-03-10/18:20:55.00        -0.022589887      0.10344345     0.061562814
2019-03-10/18:20:55.03        -0.022589892      0.10344285     0.061565516
2019-03-10/18:20:55.06        -0.022611796      0.10354252     0.061627946
2019-03-10/18:20:55.09        -0.022589892      0.10344158     0.061570978
2019-03-10/18:20:55.12        -0.022589887      0.10344094     0.061573651
2019-03-10/18:20:55.15        -0.022589892      0.10344034     0.061576353
2019-03-10/18:20:55.18        -0.022611796      0.10354000     0.061638792
2019-03-10/18:20:55.22        -0.022589892      0.10343907     0.061581813
2019-03-10/18:20:55.25        -0.022589887      0.10343843     0.061584485
2019-03-10/18:20:55.28        -0.022589892      0.10343783     0.061587186
2019-03-10/18:20:55.31        -0.022611796      0.10353749     0.061649635
2019-03-10/18:20:55.34        -0.022589892      0.10343656     0.061592644
2019-03-10/18:20:55.37        -0.022589887      0.10343592     0.061595316
2019-03-10/18:20:55.40        -0.022589892      0.10343532     0.061598015
2019-03-10/18:20:55.43        -0.022611796      0.10353498     0.061660474
2019-03-10/18:20:55.47        -0.022589892      0.10343405     0.061603472
2019-03-10/18:20:55.50        -0.022589887      0.10343340     0.061606142
2019-03-10/18:20:55.53        -0.022589892      0.10343281     0.061608841
2019-03-10/18:20:55.56        -0.022611796      0.10353246     0.061671309
2019-03-10/18:20:55.59        -0.022589892      0.10343154     0.061614296
2019-03-10/18:20:55.62        -0.022589887      0.10343089     0.061616965
2019-03-10/18:20:55.65        -0.022589892      0.10343029     0.061619663
2019-03-10/18:20:55.68        -0.022611796      0.10352995     0.061682141
2019-03-10/18:20:55.72        -0.022589892      0.10342903     0.061625116
2019-03-10/18:20:55.75        -0.022589887      0.10342838     0.061627785
2019-03-10/18:20:55.78        -0.022589892      0.10342778     0.061630482
2019-03-10/18:20:55.81        -0.022611796      0.10352744     0.061692969
2019-03-10/18:20:55.84        -0.022589892      0.10342652     0.061635933
2019-03-10/18:20:55.87        -0.022589887      0.10342587     0.061638600
2019-03-10/18:20:55.90        -0.022589892      0.10342527     0.061641296
2019-03-10/18:20:55.93        -0.022611796      0.10352492     0.061703793
2019-03-10/18:20:55.97        -0.022589892      0.10342401     0.061646746
2019-03-10/18:20:56.00        -0.022589887      0.10342336     0.061649412
2019-03-10/18:20:56.03        -0.022589892      0.10342276     0.061652108
2019-03-10/18:20:56.06        -0.022611796      0.10352241     0.061714614
2019-03-10/18:20:56.09        -0.022589892      0.10342149     0.061657555
2019-03-10/18:20:56.12        -0.022589887      0.10342085     0.061660221
2019-03-10/18:20:56.15        -0.022589892      0.10342025     0.061662915
2019-03-10/18:20:56.18        -0.022611796      0.10351989     0.061725431
2019-03-10/18:20:56.22        -0.022589892      0.10341898     0.061668361
2019-03-10/18:20:56.25        -0.022589887      0.10341834     0.061671026
2019-03-10/18:20:56.28        -0.022589892      0.10341774     0.061673719
2019-03-10/18:20:56.31        -0.022611796      0.10351738     0.061736244
2019-03-10/18:20:56.34        -0.022589892      0.10341647     0.061679163
2019-03-10/18:20:56.37        -0.022589887      0.10341582     0.061681827
2019-03-10/18:20:56.40        -0.022589892      0.10341523     0.061684519
2019-03-10/18:20:56.43        -0.022611796      0.10351487     0.061747054
2019-03-10/18:20:56.47        -0.022589892      0.10341396     0.061689961
2019-03-10/18:20:56.50        -0.022589887      0.10341331     0.061692624
2019-03-10/18:20:56.53        -0.022589892      0.10341271     0.061695315
2019-03-10/18:20:56.56        -0.022611796      0.10351235     0.061757860
2019-03-10/18:20:56.59        -0.022589892      0.10341145     0.061700756
2019-03-10/18:20:56.62        -0.022589887      0.10341080     0.061703418
2019-03-10/18:20:56.65        -0.022589892      0.10341020     0.061706108
2019-03-10/18:20:56.68        -0.022611796      0.10350984     0.061768662
2019-03-10/18:20:56.72        -0.022589892      0.10340894     0.061711547
2019-03-10/18:20:56.75        -0.022589887      0.10340829     0.061714208
2019-03-10/18:20:56.78        -0.022589892      0.10340769     0.061716897
2019-03-10/18:20:56.81        -0.022611796      0.10350733     0.061779461
2019-03-10/18:20:56.84        -0.022589892      0.10340643     0.061722334
2019-03-10/18:20:56.87        -0.022589887      0.10340578     0.061724994
2019-03-10/18:20:56.90        -0.022589892      0.10340518     0.061727683
2019-03-10/18:20:56.93        -0.022611796      0.10350481     0.061790256
2019-03-10/18:20:56.97        -0.022589892      0.10340391     0.061733117
2019-03-10/18:20:57.00        -0.022589887      0.10340327     0.061735777
2019-03-10/18:20:57.03        -0.022589892      0.10340267     0.061738465
2019-03-10/18:20:57.06        -0.022611796      0.10350230     0.061801047
2019-03-10/18:20:57.09        -0.022589892      0.10340140     0.061743897
2019-03-10/18:20:57.12        -0.022589887      0.10340076     0.061746556
2019-03-10/18:20:57.15        -0.022589892      0.10340016     0.061749243
2019-03-10/18:20:57.18        -0.022611796      0.10349978     0.061811835
2019-03-10/18:20:57.22        -0.022589892      0.10339889     0.061754674
2019-03-10/18:20:57.25        -0.022589887      0.10339825     0.061757331
2019-03-10/18:20:57.28        -0.022589892      0.10339765     0.061760017
2019-03-10/18:20:57.31        -0.022611796      0.10349727     0.061822619
2019-03-10/18:20:57.34        -0.022589892      0.10339638     0.061765446
2019-03-10/18:20:57.37        -0.022589887      0.10339573     0.061768103
2019-03-10/18:20:57.40        -0.022589892      0.10339513     0.061770788
2019-03-10/18:20:57.43        -0.022611796      0.10349476     0.061833399
2019-03-10/18:20:57.47        -0.022589892      0.10339387     0.061776215
2019-03-10/18:20:57.50        -0.022589887      0.10339322     0.061778871
2019-03-10/18:20:57.53        -0.022589892      0.10339262     0.061781555
2019-03-10/18:20:57.56        -0.022611796      0.10349224     0.061844176
2019-03-10/18:20:57.59        -0.022589892      0.10339136     0.061786981
2019-03-10/18:20:57.62        -0.022589887      0.10339071     0.061789636
2019-03-10/18:20:57.65        -0.022589892      0.10339011     0.061792319
2019-03-10/18:20:57.68        -0.022611796      0.10348973     0.061854949
2019-03-10/18:20:57.72        -0.022589892      0.10338885     0.061797742
2019-03-10/18:20:57.75        -0.022589887      0.10338820     0.061800396
2019-03-10/18:20:57.78        -0.022589892      0.10338760     0.061803079
2019-03-10/18:20:57.81        -0.022611796      0.10348722     0.061865718
2019-03-10/18:20:57.84        -0.022589892      0.10338634     0.061808500
2019-03-10/18:20:57.87        -0.022589887      0.10338569     0.061811153
2019-03-10/18:20:57.90        -0.022589892      0.10338509     0.061813835
2019-03-10/18:20:57.93        -0.022611796      0.10348470     0.061876484
2019-03-10/18:20:57.97        -0.022589892      0.10338382     0.061819254
2019-03-10/18:20:58.00        -0.022589887      0.10338318     0.061821907
2019-03-10/18:20:58.03        -0.022589892      0.10338258     0.061824587
2019-03-10/18:20:58.06        -0.022611796      0.10348219     0.061887246
2019-03-10/18:20:58.09        -0.022589892      0.10338131     0.061830005
2019-03-10/18:20:58.12        -0.022589887      0.10338067     0.061832656
2019-03-10/18:20:58.15        -0.022589892      0.10338007     0.061835336
2019-03-10/18:20:58.18        -0.022611796      0.10347967     0.061898004
2019-03-10/18:20:58.22        -0.022589892      0.10337880     0.061840752
2019-03-10/18:20:58.25        -0.022589887      0.10337815     0.061843402
2019-03-10/18:20:58.28        -0.022589892      0.10337756     0.061846081
2019-03-10/18:20:58.31        -0.022611796      0.10347716     0.061908759
2019-03-10/18:20:58.34        -0.022589892      0.10337629     0.061851495
2019-03-10/18:20:58.37        -0.022589887      0.10337564     0.061854145
2019-03-10/18:20:58.40        -0.022589892      0.10337504     0.061856822
2019-03-10/18:20:58.43        -0.022611796      0.10347465     0.061919510
2019-03-10/18:20:58.47        -0.022589892      0.10337378     0.061862235
2019-03-10/18:20:58.50        -0.022589887      0.10337313     0.061864883
2019-03-10/18:20:58.53        -0.022589892      0.10337253     0.061867560
2019-03-10/18:20:58.56        -0.022611796      0.10347213     0.061930257
2019-03-10/18:20:58.59        -0.022589892      0.10337127     0.061872971
2019-03-10/18:20:58.62        -0.022589887      0.10337062     0.061875618
2019-03-10/18:20:58.65        -0.022589892      0.10337002     0.061878294
2019-03-10/18:20:58.68        -0.022611796      0.10346962     0.061941000
2019-03-10/18:20:58.72        -0.022589892      0.10336876     0.061883703
2019-03-10/18:20:58.75        -0.022589887      0.10336811     0.061886349
2019-03-10/18:20:58.78        -0.022589892      0.10336751     0.061889024
2019-03-10/18:20:58.81        -0.022611796      0.10346710     0.061951740
2019-03-10/18:20:58.84        -0.022589892      0.10336624     0.061894431
2019-03-10/18:20:58.87        -0.022589887      0.10336560     0.061897077
2019-03-10/18:20:58.90        -0.022589892      0.10336500     0.061899751
2019-03-10/18:20:58.93        -0.022611796      0.10346459     0.061962476
2019-03-10/18:20:58.97        -0.022589892      0.10336373     0.061905156
2019-03-10/18:20:59.00        -0.022589887      0.10336309     0.061907801
2019-03-10/18:20:59.03        -0.022589892      0.10336249     0.061910474
2019-03-10/18:20:59.06        -0.022611796      0.10346208     0.061973209
2019-03-10/18:20:59.09        -0.022589892      0.10336122     0.061915877
2019-03-10/18:20:59.12        -0.022589887      0.10336057     0.061918521
2019-03-10/18:20:59.15        -0.022589892      0.10335998     0.061921193
2019-03-10/18:20:59.18        -0.022611796      0.10345956     0.061983937
2019-03-10/18:20:59.22        -0.022589892      0.10335871     0.061926594
2019-03-10/18:20:59.25        -0.022589887      0.10335806     0.061929237
2019-03-10/18:20:59.28        -0.022589892      0.10335746     0.061931909
2019-03-10/18:20:59.31        -0.022611796      0.10345705     0.061994662
2019-03-10/18:20:59.34        -0.022589892      0.10335620     0.061937308
2019-03-10/18:20:59.37        -0.022589887      0.10335555     0.061939950
2019-03-10/18:20:59.40        -0.022589892      0.10335495     0.061942621
2019-03-10/18:20:59.43        -0.022611796      0.10345454     0.062005384
2019-03-10/18:20:59.47        -0.022589892      0.10335369     0.061948018
2019-03-10/18:20:59.50        -0.022584461      0.10337056     0.061920637
2019-03-10/18:20:59.53        -0.022574574      0.10340190     0.061868558
2019-03-10/18:20:59.56        -0.022586266      0.10353446     0.061874816
2019-03-10/18:20:59.59        -0.022554469      0.10346555     0.061762690
2019-03-10/18:20:59.62        -0.022544571      0.10349685     0.061710583
2019-03-10/18:20:59.65        -0.022534684      0.10352819     0.061658503
2019-03-10/18:20:59.68        -0.022546376      0.10366075     0.061664771
2019-03-10/18:20:59.72        -0.022514579      0.10359185     0.061552634
2019-03-10/18:20:59.75        -0.022504681      0.10362314     0.061500525
2019-03-10/18:20:59.78        -0.022494793      0.10365449     0.061448445
2019-03-10/18:20:59.81        -0.022506485      0.10378704     0.061454722
2019-03-10/18:20:59.84        -0.022474689      0.10371814     0.061342574
2019-03-10/18:20:59.87        -0.022464791      0.10374944     0.061290465
2019-03-10/18:20:59.90        -0.022454903      0.10378078     0.061238384
2019-03-10/18:20:59.93        -0.022466595      0.10391333     0.061244671
2019-03-10/18:20:59.97        -0.022434798      0.10384444     0.061132512
2019-03-10/18:21:00.00        -0.022424900      0.10387573     0.061080402
2019-03-10/18:21:00.03        -0.022415013      0.10390708     0.061028319
2019-03-10/18:21:00.06        -0.022426705      0.10403963     0.061034616
2019-03-10/18:21:00.09        -0.022394908      0.10397073     0.060922446
2019-03-10/18:21:00.12        -0.022385010      0.10400203     0.060870335
2019-03-10/18:21:00.15        -0.022375122      0.10403338     0.060818252
2019-03-10/18:21:00.18        -0.022386814      0.10416592     0.060824558
2019-03-10/18:21:00.22        -0.022355018      0.10409703     0.060712377
2019-03-10/18:21:00.25        -0.022345120      0.10412833     0.060660265
2019-03-10/18:21:00.28        -0.022335232      0.10415968     0.060608182
2019-03-10/18:21:00.31        -0.022346924      0.10429222     0.060614497
2019-03-10/18:21:00.34        -0.022315127      0.10422333     0.060502305
2019-03-10/18:21:00.37        -0.022305229      0.10425463     0.060450193
2019-03-10/18:21:00.40        -0.022295342      0.10428598     0.060398108
2019-03-10/18:21:00.43        -0.022307034      0.10441852     0.060404433
2019-03-10/18:21:00.47        -0.022275237      0.10434963     0.060292230
2019-03-10/18:21:00.50        -0.022265339      0.10438093     0.060240117
2019-03-10/18:21:00.53        -0.022260877      0.10439476     0.060218054
2019-03-10/18:21:00.56        -0.022282461      0.10449536     0.060279138
2019-03-10/18:21:00.59        -0.022260877      0.10439350     0.060223438
2019-03-10/18:21:00.62        -0.022260871      0.10439286     0.060226072
2019-03-10/18:21:00.65        -0.022260877      0.10439226     0.060228734
2019-03-10/18:21:00.68        -0.022282461      0.10449285     0.060289827
2019-03-10/18:21:00.72        -0.022260877      0.10439100     0.060234116
2019-03-10/18:21:00.75        -0.022260871      0.10439036     0.060236750
2019-03-10/18:21:00.78        -0.022260877      0.10438976     0.060239411
2019-03-10/18:21:00.81        -0.022282461      0.10449035     0.060300513
2019-03-10/18:21:00.84        -0.022260877      0.10438850     0.060244791
2019-03-10/18:21:00.87        -0.022260871      0.10438786     0.060247424
2019-03-10/18:21:00.90        -0.022260877      0.10438726     0.060250084
2019-03-10/18:21:00.93        -0.022282461      0.10448785     0.060311196
2019-03-10/18:21:00.97        -0.022260877      0.10438600     0.060255462
2019-03-10/18:21:01.00        -0.022260871      0.10438536     0.060258094
2019-03-10/18:21:01.03        -0.022260877      0.10438476     0.060260754
2019-03-10/18:21:01.06        -0.022282461      0.10448535     0.060321875
2019-03-10/18:21:01.09        -0.022260877      0.10438350     0.060266130
2019-03-10/18:21:01.12        -0.022260871      0.10438286     0.060268761
2019-03-10/18:21:01.15        -0.022260877      0.10438226     0.060271420
2019-03-10/18:21:01.18        -0.022282461      0.10448284     0.060332551
2019-03-10/18:21:01.22        -0.022260877      0.10438100     0.060276795
2019-03-10/18:21:01.25        -0.022260871      0.10438036     0.060279425
2019-03-10/18:21:01.28        -0.022260877      0.10437976     0.060282083
2019-03-10/18:21:01.31        -0.022282461      0.10448034     0.060343223
2019-03-10/18:21:01.34        -0.022260877      0.10437850     0.060287456
2019-03-10/18:21:01.37        -0.022260871      0.10437786     0.060290085
2019-03-10/18:21:01.40        -0.022260877      0.10437726     0.060292742
2019-03-10/18:21:01.43        -0.022282461      0.10447784     0.060353892
2019-03-10/18:21:01.47        -0.022260877      0.10437600     0.060298113
2019-03-10/18:21:01.50        -0.022260871      0.10437536     0.060300742
2019-03-10/18:21:01.53        -0.022260877      0.10437476     0.060303398
2019-03-10/18:21:01.56        -0.022282461      0.10447534     0.060364558
2019-03-10/18:21:01.59        -0.022260877      0.10437350     0.060308768
2019-03-10/18:21:01.62        -0.022260871      0.10437286     0.060311395
2019-03-10/18:21:01.65        -0.022260877      0.10437226     0.060314051
2019-03-10/18:21:01.68        -0.022282461      0.10447283     0.060375220
2019-03-10/18:21:01.72        -0.022260877      0.10437100     0.060319418
2019-03-10/18:21:01.75        -0.022260871      0.10437036     0.060322045
2019-03-10/18:21:01.78        -0.022260877      0.10436976     0.060324700
2019-03-10/18:21:01.81        -0.022282461      0.10447033     0.060385878
2019-03-10/18:21:01.84        -0.022260877      0.10436850     0.060330066
2019-03-10/18:21:01.87        -0.022260871      0.10436786     0.060332692
2019-03-10/18:21:01.90        -0.022260877      0.10436726     0.060335346
2019-03-10/18:21:01.93        -0.022282461      0.10446783     0.060396533
2019-03-10/18:21:01.97        -0.022260877      0.10436600     0.060340710
2019-03-10/18:21:02.00        -0.022260871      0.10436536     0.060343335
2019-03-10/18:21:02.03        -0.022260877      0.10436476     0.060345988
2019-03-10/18:21:02.06        -0.022282461      0.10446532     0.060407185
2019-03-10/18:21:02.09        -0.022260877      0.10436350     0.060351350
2019-03-10/18:21:02.12        -0.022260871      0.10436286     0.060353975
2019-03-10/18:21:02.15        -0.022260877      0.10436226     0.060356627
2019-03-10/18:21:02.18        -0.022282461      0.10446282     0.060417833
2019-03-10/18:21:02.22        -0.022260877      0.10436100     0.060361987
2019-03-10/18:21:02.25        -0.022260871      0.10436036     0.060364611
2019-03-10/18:21:02.28        -0.022260877      0.10435976     0.060367262
2019-03-10/18:21:02.31        -0.022282461      0.10446032     0.060428478
2019-03-10/18:21:02.34        -0.022260877      0.10435850     0.060372621
2019-03-10/18:21:02.37        -0.022260871      0.10435786     0.060375244
2019-03-10/18:21:02.40        -0.022260877      0.10435726     0.060377894
2019-03-10/18:21:02.43        -0.022282461      0.10445782     0.060439120
2019-03-10/18:21:02.47        -0.022260877      0.10435600     0.060383251
2019-03-10/18:21:02.50        -0.022260871      0.10435536     0.060385873
2019-03-10/18:21:02.53        -0.022260877      0.10435476     0.060388523
2019-03-10/18:21:02.56        -0.022282461      0.10445531     0.060449757
2019-03-10/18:21:02.59        -0.022260877      0.10435350     0.060393878
2019-03-10/18:21:02.62        -0.022260871      0.10435286     0.060396499
2019-03-10/18:21:02.65        -0.022260877      0.10435226     0.060399148
2019-03-10/18:21:02.68        -0.022282461      0.10445281     0.060460392
2019-03-10/18:21:02.72        -0.022260877      0.10435100     0.060404501
2019-03-10/18:21:02.75        -0.022260871      0.10435035     0.060407121
2019-03-10/18:21:02.78        -0.022260877      0.10434976     0.060409769
2019-03-10/18:21:02.81        -0.022282461      0.10445031     0.060471023
2019-03-10/18:21:02.84        -0.022260877      0.10434850     0.060415121
2019-03-10/18:21:02.87        -0.022260871      0.10434785     0.060417740
2019-03-10/18:21:02.90        -0.022260877      0.10434726     0.060420387
2019-03-10/18:21:02.93        -0.022282461      0.10444781     0.060481651
2019-03-10/18:21:02.97        -0.022260877      0.10434600     0.060425738
2019-03-10/18:21:03.00        -0.022260871      0.10434535     0.060428356
2019-03-10/18:21:03.03        -0.022260877      0.10434476     0.060431002
2019-03-10/18:21:03.06        -0.022282461      0.10444530     0.060492275
2019-03-10/18:21:03.09        -0.022260877      0.10434350     0.060436351
2019-03-10/18:21:03.12        -0.022260871      0.10434285     0.060438968
2019-03-10/18:21:03.15        -0.022260877      0.10434226     0.060441613
2019-03-10/18:21:03.18        -0.022282461      0.10444280     0.060502896
2019-03-10/18:21:03.22        -0.022260877      0.10434100     0.060446960
2019-03-10/18:21:03.25        -0.022260871      0.10434035     0.060449577
2019-03-10/18:21:03.28        -0.022260877      0.10433976     0.060452221
2019-03-10/18:21:03.31        -0.022282461      0.10444030     0.060513513
2019-03-10/18:21:03.34        -0.022260877      0.10433850     0.060457566
2019-03-10/18:21:03.37        -0.022260871      0.10433785     0.060460182
2019-03-10/18:21:03.40        -0.022260877      0.10433726     0.060462826
2019-03-10/18:21:03.43        -0.022282461      0.10443780     0.060524127
2019-03-10/18:21:03.47        -0.022260877      0.10433600     0.060468169
2019-03-10/18:21:03.50        -0.022260871      0.10433535     0.060470784
2019-03-10/18:21:03.53        -0.022260877      0.10433476     0.060473427
2019-03-10/18:21:03.56        -0.022282461      0.10443529     0.060534737
2019-03-10/18:21:03.59        -0.022260877      0.10433350     0.060478768
2019-03-10/18:21:03.62        -0.022260871      0.10433285     0.060481382
2019-03-10/18:21:03.65        -0.022260877      0.10433226     0.060484024
2019-03-10/18:21:03.68        -0.022282461      0.10443279     0.060545344
2019-03-10/18:21:03.72        -0.022260877      0.10433100     0.060489364
2019-03-10/18:21:03.75        -0.022260871      0.10433035     0.060491977
2019-03-10/18:21:03.78        -0.022260877      0.10432976     0.060494618
2019-03-10/18:21:03.81        -0.022282461      0.10443029     0.060555947
2019-03-10/18:21:03.84        -0.022260877      0.10432850     0.060499956
2019-03-10/18:21:03.87        -0.022260871      0.10432785     0.060502569
2019-03-10/18:21:03.90        -0.022260877      0.10432726     0.060505209
2019-03-10/18:21:03.93        -0.022282461      0.10442779     0.060566547
2019-03-10/18:21:03.97        -0.022260877      0.10432600     0.060510545
2019-03-10/18:21:04.00        -0.022260871      0.10432535     0.060513157
2019-03-10/18:21:04.03        -0.022260877      0.10432476     0.060515796
2019-03-10/18:21:04.06        -0.022282461      0.10442528     0.060577144
2019-03-10/18:21:04.09        -0.022260877      0.10432350     0.060521131
2019-03-10/18:21:04.12        -0.022260871      0.10432285     0.060523741
2019-03-10/18:21:04.15        -0.022260877      0.10432226     0.060526380
2019-03-10/18:21:04.18        -0.022282461      0.10442278     0.060587737
2019-03-10/18:21:04.22        -0.022260877      0.10432100     0.060531713
2019-03-10/18:21:04.25        -0.022260871      0.10432035     0.060534322
2019-03-10/18:21:04.28        -0.022260877      0.10431976     0.060536960
2019-03-10/18:21:04.31        -0.022282461      0.10442028     0.060598327
2019-03-10/18:21:04.34        -0.022260877      0.10431850     0.060542291
2019-03-10/18:21:04.37        -0.022260871      0.10431785     0.060544900
2019-03-10/18:21:04.40        -0.022260877      0.10431726     0.060547537
2019-03-10/18:21:04.43        -0.022282461      0.10441777     0.060608913
2019-03-10/18:21:04.47        -0.022260877      0.10431600     0.060552866
2019-03-10/18:21:04.50        -0.022260871      0.10431535     0.060555474
2019-03-10/18:21:04.53        -0.022260877      0.10431476     0.060558110
2019-03-10/18:21:04.56        -0.022282461      0.10441527     0.060619496
2019-03-10/18:21:04.59        -0.022260877      0.10431350     0.060563438
2019-03-10/18:21:04.62        -0.022260871      0.10431285     0.060566045
2019-03-10/18:21:04.65        -0.022260877      0.10431226     0.060568680
2019-03-10/18:21:04.68        -0.022282461      0.10441277     0.060630075
2019-03-10/18:21:04.72        -0.022260877      0.10431100     0.060574006
2019-03-10/18:21:04.75        -0.022260871      0.10431035     0.060576612
2019-03-10/18:21:04.78        -0.022260877      0.10430976     0.060579246
2019-03-10/18:21:04.81        -0.022282461      0.10441027     0.060640651
2019-03-10/18:21:04.84        -0.022260877      0.10430850     0.060584571
2019-03-10/18:21:04.87        -0.022260871      0.10430785     0.060587176
2019-03-10/18:21:04.90        -0.022260877      0.10430726     0.060589809
2019-03-10/18:21:04.93        -0.022282461      0.10440776     0.060651223
2019-03-10/18:21:04.97        -0.022260877      0.10430600     0.060595132
2019-03-10/18:21:05.00        -0.022260871      0.10430535     0.060597736
2019-03-10/18:21:05.03        -0.022260877      0.10430476     0.060600369
2019-03-10/18:21:05.06        -0.022282461      0.10440526     0.060661792
2019-03-10/18:21:05.09        -0.022260877      0.10430349     0.060605689
2019-03-10/18:21:05.12        -0.022260871      0.10430285     0.060608293
2019-03-10/18:21:05.15        -0.022260877      0.10430225     0.060610925
2019-03-10/18:21:05.18        -0.022282461      0.10440276     0.060672357
2019-03-10/18:21:05.22        -0.022260877      0.10430099     0.060616244
2019-03-10/18:21:05.25        -0.022260871      0.10430035     0.060618847
2019-03-10/18:21:05.28        -0.022260877      0.10429975     0.060621477
2019-03-10/18:21:05.31        -0.022282461      0.10440026     0.060682919
2019-03-10/18:21:05.34        -0.022260877      0.10429849     0.060626795
2019-03-10/18:21:05.37        -0.022260871      0.10429785     0.060629397
2019-03-10/18:21:05.40        -0.022260877      0.10429725     0.060632027
2019-03-10/18:21:05.43        -0.022282461      0.10439775     0.060693478
2019-03-10/18:21:05.47        -0.022260877      0.10429599     0.060637342
2019-03-10/18:21:05.50        -0.022260871      0.10429535     0.060639943
2019-03-10/18:21:05.53        -0.022260877      0.10429475     0.060642572
2019-03-10/18:21:05.56        -0.022282461      0.10439525     0.060704033
2019-03-10/18:21:05.59        -0.022260877      0.10429349     0.060647886
2019-03-10/18:21:05.62        -0.022260871      0.10429285     0.060650486
2019-03-10/18:21:05.65        -0.022260877      0.10429225     0.060653114
2019-03-10/18:21:05.68        -0.022282461      0.10439275     0.060714584
2019-03-10/18:21:05.72        -0.022260877      0.10429099     0.060658426
2019-03-10/18:21:05.75        -0.022260871      0.10429035     0.060661026
2019-03-10/18:21:05.78        -0.022260877      0.10428975     0.060663653
2019-03-10/18:21:05.81        -0.022282461      0.10439025     0.060725132
2019-03-10/18:21:05.84        -0.022260877      0.10428849     0.060668963
2019-03-10/18:21:05.87        -0.022260871      0.10428785     0.060671562
2019-03-10/18:21:05.90        -0.022260877      0.10428725     0.060674188
2019-03-10/18:21:05.93        -0.022282461      0.10438774     0.060735677
2019-03-10/18:21:05.97        -0.022260877      0.10428599     0.060679497
2019-03-10/18:21:06.00        -0.022260871      0.10428535     0.060682094
2019-03-10/18:21:06.03        -0.022260877      0.10428475     0.060684720
2019-03-10/18:21:06.06        -0.022282461      0.10438524     0.060746218
2019-03-10/18:21:06.09        -0.022260877      0.10428349     0.060690027
2019-03-10/18:21:06.12        -0.022260871      0.10428285     0.060692624
2019-03-10/18:21:06.15        -0.022260877      0.10428225     0.060695248
2019-03-10/18:21:06.18        -0.022282461      0.10438274     0.060756755
2019-03-10/18:21:06.22        -0.022260877      0.10428099     0.060700553
2019-03-10/18:21:06.25        -0.022260871      0.10428035     0.060703149
2019-03-10/18:21:06.28        -0.022260877      0.10427975     0.060705773
2019-03-10/18:21:06.31        -0.022282461      0.10438024     0.060767289
2019-03-10/18:21:06.34        -0.022260877      0.10427849     0.060711076
2019-03-10/18:21:06.37        -0.022260871      0.10427785     0.060713671
2019-03-10/18:21:06.40        -0.022260877      0.10427725     0.060716294
2019-03-10/18:21:06.43        -0.022282461      0.10437773     0.060777820
2019-03-10/18:21:06.47        -0.022260877      0.10427599     0.060721596
2019-03-10/18:21:06.50        -0.022260871      0.10427535     0.060724190
2019-03-10/18:21:06.53        -0.022260877      0.10427475     0.060726812
2019-03-10/18:21:06.56        -0.022282461      0.10437523     0.060788347
2019-03-10/18:21:06.59        -0.022260877      0.10427349     0.060732112
2019-03-10/18:21:06.62        -0.022260871      0.10427285     0.060734705
2019-03-10/18:21:06.65        -0.022260877      0.10427225     0.060737327
2019-03-10/18:21:06.68        -0.022282461      0.10437273     0.060798871
2019-03-10/18:21:06.72        -0.022260877      0.10427099     0.060742624
2019-03-10/18:21:06.75        -0.022260871      0.10427035     0.060745217
2019-03-10/18:21:06.78        -0.022260877      0.10426975     0.060747837
2019-03-10/18:21:06.81        -0.022282461      0.10437022     0.060809391
2019-03-10/18:21:06.84        -0.022260877      0.10426849     0.060753134
2019-03-10/18:21:06.87        -0.022260871      0.10426785     0.060755725
2019-03-10/18:21:06.90        -0.022260877      0.10426725     0.060758345
2019-03-10/18:21:06.93        -0.022282461      0.10436772     0.060819908
2019-03-10/18:21:06.97        -0.022260877      0.10426599     0.060763639
2019-03-10/18:21:07.00        -0.022260871      0.10426535     0.060766230
2019-03-10/18:21:07.03        -0.022260877      0.10426475     0.060768849
2019-03-10/18:21:07.06        -0.022282461      0.10436522     0.060830421
2019-03-10/18:21:07.09        -0.022260877      0.10426349     0.060774141
2019-03-10/18:21:07.12        -0.022260871      0.10426285     0.060776731
2019-03-10/18:21:07.15        -0.022260877      0.10426225     0.060779349
2019-03-10/18:21:07.18        -0.022282461      0.10436272     0.060840931
2019-03-10/18:21:07.22        -0.022260877      0.10426099     0.060784640
2019-03-10/18:21:07.25        -0.022260871      0.10426035     0.060787229
2019-03-10/18:21:07.28        -0.022260877      0.10425975     0.060789846
2019-03-10/18:21:07.31        -0.022282461      0.10436021     0.060851437
2019-03-10/18:21:07.34        -0.022260877      0.10425849     0.060795135
2019-03-10/18:21:07.37        -0.022260871      0.10425785     0.060797724
2019-03-10/18:21:07.40        -0.022260877      0.10425725     0.060800340
2019-03-10/18:21:07.43        -0.022282461      0.10435771     0.060861940
2019-03-10/18:21:07.47        -0.022260877      0.10425599     0.060805627
2019-03-10/18:21:07.50        -0.022260871      0.10425535     0.060808214
2019-03-10/18:21:07.53        -0.022260877      0.10425475     0.060810830
2019-03-10/18:21:07.56        -0.022282461      0.10435521     0.060872439
2019-03-10/18:21:07.59        -0.022260877      0.10425349     0.060816115
2019-03-10/18:21:07.62        -0.022260871      0.10425285     0.060818702
2019-03-10/18:21:07.65        -0.022260877      0.10425225     0.060821316
2019-03-10/18:21:07.68        -0.022282461      0.10435271     0.060882935
2019-03-10/18:21:07.72        -0.022260877      0.10425099     0.060826600
2019-03-10/18:21:07.75        -0.022260871      0.10425035     0.060829186
2019-03-10/18:21:07.78        -0.022260877      0.10424975     0.060831799
2019-03-10/18:21:07.81        -0.022282461      0.10435020     0.060893427
2019-03-10/18:21:07.84        -0.022260877      0.10424849     0.060837081
2019-03-10/18:21:07.87        -0.022260871      0.10424785     0.060839666
2019-03-10/18:21:07.90        -0.022260877      0.10424725     0.060842279
2019-03-10/18:21:07.93        -0.022282461      0.10434770     0.060903916
2019-03-10/18:21:07.97        -0.022260877      0.10424599     0.060847559
2019-03-10/18:21:08.00        -0.022260871      0.10424535     0.060850143
2019-03-10/18:21:08.03        -0.022260877      0.10424475     0.060852755
2019-03-10/18:21:08.06        -0.022282461      0.10434520     0.060914401
2019-03-10/18:21:08.09        -0.022260877      0.10424349     0.060858033
2019-03-10/18:21:08.12        -0.022260871      0.10424285     0.060860616
2019-03-10/18:21:08.15        -0.022260877      0.10424225     0.060863227
2019-03-10/18:21:08.18        -0.022282461      0.10434270     0.060924883
2019-03-10/18:21:08.22        -0.022260877      0.10424099     0.060868504
2019-03-10/18:21:08.25        -0.022260871      0.10424035     0.060871086
2019-03-10/18:21:08.28        -0.022260877      0.10423975     0.060873696
2019-03-10/18:21:08.31        -0.022282461      0.10434019     0.060935362
2019-03-10/18:21:08.34        -0.022260877      0.10423849     0.060878971
2019-03-10/18:21:08.37        -0.022260871      0.10423785     0.060881553
2019-03-10/18:21:08.40        -0.022260877      0.10423725     0.060884162
2019-03-10/18:21:08.43        -0.022282461      0.10433769     0.060945836
2019-03-10/18:21:08.47        -0.022260877      0.10423599     0.060889435
2019-03-10/18:21:08.50        -0.022260871      0.10423534     0.060892016
2019-03-10/18:21:08.53        -0.022260877      0.10423475     0.060894624
2019-03-10/18:21:08.56        -0.022282461      0.10433519     0.060956308
2019-03-10/18:21:08.59        -0.022260877      0.10423349     0.060899895
2019-03-10/18:21:08.62        -0.022260871      0.10423284     0.060902475
2019-03-10/18:21:08.65        -0.022260877      0.10423225     0.060905082
2019-03-10/18:21:08.68        -0.022282461      0.10433268     0.060966775
2019-03-10/18:21:08.72        -0.022260877      0.10423099     0.060910352
2019-03-10/18:21:08.75        -0.022260871      0.10423034     0.060912931
2019-03-10/18:21:08.78        -0.022260877      0.10422975     0.060915538
2019-03-10/18:21:08.81        -0.022282461      0.10433018     0.060977240
2019-03-10/18:21:08.84        -0.022260877      0.10422849     0.060920806
2019-03-10/18:21:08.87        -0.022260871      0.10422784     0.060923383
2019-03-10/18:21:08.90        -0.022260877      0.10422725     0.060925989
2019-03-10/18:21:08.93        -0.022282461      0.10432768     0.060987701
2019-03-10/18:21:08.97        -0.022260877      0.10422599     0.060931255
2019-03-10/18:21:09.00        -0.022260871      0.10422534     0.060933832
2019-03-10/18:21:09.03        -0.022260877      0.10422475     0.060936437
2019-03-10/18:21:09.06        -0.022282461      0.10432518     0.060998158
2019-03-10/18:21:09.09        -0.022260877      0.10422349     0.060941702
2019-03-10/18:21:09.12        -0.022260871      0.10422284     0.060944278
2019-03-10/18:21:09.15        -0.022260877      0.10422225     0.060946882
2019-03-10/18:21:09.18        -0.022282461      0.10432267     0.061008612
2019-03-10/18:21:09.22        -0.022260877      0.10422099     0.060952144
2019-03-10/18:21:09.25        -0.022260871      0.10422034     0.060954720
2019-03-10/18:21:09.28        -0.022260877      0.10421975     0.060957323
2019-03-10/18:21:09.31        -0.022282461      0.10432017     0.061019062
2019-03-10/18:21:09.34        -0.022260877      0.10421849     0.060962584
2019-03-10/18:21:09.37        -0.022260871      0.10421784     0.060965158
2019-03-10/18:21:09.40        -0.022260877      0.10421725     0.060967760
2019-03-10/18:21:09.43        -0.022282461      0.10431767     0.061029509
2019-03-10/18:21:09.47        -0.022260877      0.10421599     0.060973020
2019-03-10/18:21:09.50        -0.022255363      0.10423234     0.060946300
2019-03-10/18:21:09.53        -0.022245324      0.10426274     0.060895484
2019-03-10/18:21:09.56        -0.022256541      0.10439515     0.060902101
2019-03-10/18:21:09.59        -0.022224912      0.10432446     0.060792183
2019-03-10/18:21:09.62        -0.022214862      0.10435481     0.060741339
2019-03-10/18:21:09.65        -0.022204823      0.10438521     0.060690521
2019-03-10/18:21:09.68        -0.022216040      0.10451762     0.060697148
2019-03-10/18:21:09.72        -0.022184410      0.10444693     0.060587219
2019-03-10/18:21:09.75        -0.022174361      0.10447728     0.060536373
2019-03-10/18:21:09.78        -0.022164322      0.10450768     0.060485555
2019-03-10/18:21:09.81        -0.022175538      0.10464009     0.060492190
2019-03-10/18:21:09.84        -0.022143909      0.10456941     0.060382250
2019-03-10/18:21:09.87        -0.022133860      0.10459976     0.060331403
2019-03-10/18:21:09.90        -0.022123821      0.10463015     0.060280584
2019-03-10/18:21:09.93        -0.022135037      0.10476256     0.060287229
2019-03-10/18:21:09.97        -0.022103408      0.10469188     0.060177277
2019-03-10/18:21:10.00        -0.022093359      0.10472223     0.060126429
2019-03-10/18:21:10.03        -0.022083320      0.10475263     0.060075609
2019-03-10/18:21:10.06        -0.022094536      0.10488503     0.060082263
2019-03-10/18:21:10.09        -0.022062907      0.10481436     0.059972300
2019-03-10/18:21:10.12        -0.022052858      0.10484471     0.059921451
2019-03-10/18:21:10.15        -0.022042818      0.10487511     0.059870630
2019-03-10/18:21:10.18        -0.022054035      0.10500751     0.059877293
2019-03-10/18:21:10.22        -0.022022406      0.10493684     0.059767319
2019-03-10/18:21:10.25        -0.022012356      0.10496719     0.059716469
2019-03-10/18:21:10.28        -0.022002317      0.10499759     0.059665647
2019-03-10/18:21:10.31        -0.022013534      0.10512999     0.059672319
2019-03-10/18:21:10.34        -0.021981905      0.10505932     0.059562334
2019-03-10/18:21:10.37        -0.021971855      0.10508967     0.059511483
2019-03-10/18:21:10.40        -0.021961816      0.10512007     0.059460660
2019-03-10/18:21:10.43        -0.021973033      0.10525247     0.059467341
2019-03-10/18:21:10.47        -0.021941404      0.10518180     0.059357345
2019-03-10/18:21:10.50        -0.021931354      0.10521215     0.059306493
2019-03-10/18:21:10.53        -0.021926823      0.10522555     0.059284962
2019-03-10/18:21:10.56        -0.021948084      0.10532696     0.059345070
2019-03-10/18:21:10.59        -0.021926823      0.10522430     0.059290203
2019-03-10/18:21:10.62        -0.021926818      0.10522366     0.059292768
2019-03-10/18:21:10.65        -0.021926823      0.10522307     0.059295360
2019-03-10/18:21:10.68        -0.021948084      0.10532447     0.059355477
2019-03-10/18:21:10.72        -0.021926823      0.10522181     0.059300599
2019-03-10/18:21:10.75        -0.021926818      0.10522117     0.059303163
2019-03-10/18:21:10.78        -0.021926823      0.10522058     0.059305755
2019-03-10/18:21:10.81        -0.021948084      0.10532198     0.059365881
2019-03-10/18:21:10.84        -0.021926823      0.10521933     0.059310992
2019-03-10/18:21:10.87        -0.021926818      0.10521869     0.059313556
2019-03-10/18:21:10.90        -0.021926823      0.10521809     0.059316146
2019-03-10/18:21:10.93        -0.021948084      0.10531949     0.059376281
2019-03-10/18:21:10.97        -0.021926823      0.10521684     0.059321382
2019-03-10/18:21:11.00        -0.021926818      0.10521620     0.059323944
2019-03-10/18:21:11.03        -0.021926823      0.10521561     0.059326534
2019-03-10/18:21:11.06        -0.021948084      0.10531700     0.059386679
2019-03-10/18:21:11.09        -0.021926823      0.10521435     0.059331769
2019-03-10/18:21:11.12        -0.021926818      0.10521371     0.059334330
2019-03-10/18:21:11.15        -0.021926823      0.10521312     0.059336919
2019-03-10/18:21:11.18        -0.021948084      0.10531451     0.059397073
2019-03-10/18:21:11.22        -0.021926823      0.10521187     0.059342152
2019-03-10/18:21:11.25        -0.021926818      0.10521122     0.059344713
2019-03-10/18:21:11.28        -0.021926823      0.10521063     0.059347301
2019-03-10/18:21:11.31        -0.021948084      0.10531202     0.059407464
2019-03-10/18:21:11.34        -0.021926823      0.10520938     0.059352532
2019-03-10/18:21:11.37        -0.021926818      0.10520874     0.059355092
2019-03-10/18:21:11.40        -0.021926823      0.10520814     0.059357679
2019-03-10/18:21:11.43        -0.021948084      0.10530953     0.059417851
2019-03-10/18:21:11.47        -0.021926823      0.10520689     0.059362908
2019-03-10/18:21:11.50        -0.021926818      0.10520625     0.059365468
2019-03-10/18:21:11.53        -0.021926823      0.10520566     0.059368054
2019-03-10/18:21:11.56        -0.021948084      0.10530704     0.059428236
2019-03-10/18:21:11.59        -0.021926823      0.10520440     0.059373282
2019-03-10/18:21:11.62        -0.021926818      0.10520376     0.059375840
2019-03-10/18:21:11.65        -0.021926823      0.10520317     0.059378426
2019-03-10/18:21:11.68        -0.021948084      0.10530455     0.059438617
2019-03-10/18:21:11.72        -0.021926823      0.10520192     0.059383652
2019-03-10/18:21:11.75        -0.021926818      0.10520128     0.059386210
2019-03-10/18:21:11.78        -0.021926823      0.10520068     0.059388795
2019-03-10/18:21:11.81        -0.021948084      0.10530206     0.059448995
2019-03-10/18:21:11.84        -0.021926823      0.10519943     0.059394019
2019-03-10/18:21:11.87        -0.021926818      0.10519879     0.059396576
2019-03-10/18:21:11.90        -0.021926823      0.10519820     0.059399160
2019-03-10/18:21:11.93        -0.021948084      0.10529957     0.059459369
2019-03-10/18:21:11.97        -0.021926823      0.10519694     0.059404383
2019-03-10/18:21:12.00        -0.021926818      0.10519630     0.059406939
2019-03-10/18:21:12.03        -0.021926823      0.10519571     0.059409522
2019-03-10/18:21:12.06        -0.021948084      0.10529708     0.059469740
2019-03-10/18:21:12.09        -0.021926823      0.10519446     0.059414743
2019-03-10/18:21:12.12        -0.021926818      0.10519381     0.059417298
2019-03-10/18:21:12.15        -0.021926823      0.10519322     0.059419881
2019-03-10/18:21:12.18        -0.021948084      0.10529459     0.059480108
2019-03-10/18:21:12.22        -0.021926823      0.10519197     0.059425100
2019-03-10/18:21:12.25        -0.021926818      0.10519133     0.059427655
2019-03-10/18:21:12.28        -0.021926823      0.10519074     0.059430236
2019-03-10/18:21:12.31        -0.021948084      0.10529210     0.059490473
2019-03-10/18:21:12.34        -0.021926823      0.10518948     0.059435454
2019-03-10/18:21:12.37        -0.021926818      0.10518884     0.059438008
2019-03-10/18:21:12.40        -0.021926823      0.10518825     0.059440589
2019-03-10/18:21:12.43        -0.021948084      0.10528961     0.059500835
2019-03-10/18:21:12.47        -0.021926823      0.10518699     0.059445805
2019-03-10/18:21:12.50        -0.021926818      0.10518635     0.059448358
2019-03-10/18:21:12.53        -0.021926823      0.10518576     0.059450938
2019-03-10/18:21:12.56        -0.021948084      0.10528713     0.059511193
2019-03-10/18:21:12.59        -0.021926823      0.10518451     0.059456152
2019-03-10/18:21:12.62        -0.021926818      0.10518387     0.059458704
2019-03-10/18:21:12.65        -0.021926823      0.10518327     0.059461283
2019-03-10/18:21:12.68        -0.021948084      0.10528464     0.059521548
2019-03-10/18:21:12.72        -0.021926823      0.10518202     0.059466496
2019-03-10/18:21:12.75        -0.021926818      0.10518138     0.059469047
2019-03-10/18:21:12.78        -0.021926823      0.10518079     0.059471626
2019-03-10/18:21:12.81        -0.021948084      0.10528215     0.059531900
2019-03-10/18:21:12.84        -0.021926823      0.10517953     0.059476837
2019-03-10/18:21:12.87        -0.021926818      0.10517889     0.059479387
2019-03-10/18:21:12.90        -0.021926823      0.10517830     0.059481965
2019-03-10/18:21:12.93        -0.021948084      0.10527966     0.059542248
2019-03-10/18:21:12.97        -0.021926823      0.10517705     0.059487175
2019-03-10/18:21:13.00        -0.021926818      0.10517641     0.059489724
2019-03-10/18:21:13.03        -0.021926823      0.10517581     0.059492301
2019-03-10/18:21:13.06        -0.021948084      0.10527717     0.059552593
2019-03-10/18:21:13.09        -0.021926823      0.10517456     0.059497509
2019-03-10/18:21:13.12        -0.021926818      0.10517392     0.059500058
2019-03-10/18:21:13.15        -0.021926823      0.10517333     0.059502633
2019-03-10/18:21:13.18        -0.021948084      0.10527468     0.059562935
2019-03-10/18:21:13.22        -0.021926823      0.10517207     0.059507840
2019-03-10/18:21:13.25        -0.021926818      0.10517143     0.059510388
2019-03-10/18:21:13.28        -0.021926823      0.10517084     0.059512963
2019-03-10/18:21:13.31        -0.021948084      0.10527219     0.059573273
2019-03-10/18:21:13.34        -0.021926823      0.10516959     0.059518168
2019-03-10/18:21:13.37        -0.021926818      0.10516894     0.059520715
2019-03-10/18:21:13.40        -0.021926823      0.10516835     0.059523289
2019-03-10/18:21:13.43        -0.021948084      0.10526970     0.059583609
2019-03-10/18:21:13.47        -0.021926823      0.10516710     0.059528492
2019-03-10/18:21:13.50        -0.021926818      0.10516646     0.059531038
2019-03-10/18:21:13.53        -0.021926823      0.10516586     0.059533612
2019-03-10/18:21:13.56        -0.021948084      0.10526721     0.059593941
2019-03-10/18:21:13.59        -0.021926823      0.10516461     0.059538813
2019-03-10/18:21:13.62        -0.021926818      0.10516397     0.059541359
2019-03-10/18:21:13.65        -0.021926823      0.10516338     0.059543931
2019-03-10/18:21:13.68        -0.021948084      0.10526472     0.059604269
2019-03-10/18:21:13.72        -0.021926823      0.10516212     0.059549131
2019-03-10/18:21:13.75        -0.021926818      0.10516148     0.059551676
2019-03-10/18:21:13.78        -0.021926823      0.10516089     0.059554248
2019-03-10/18:21:13.81        -0.021948084      0.10526223     0.059614595
2019-03-10/18:21:13.84        -0.021926823      0.10515964     0.059559446
2019-03-10/18:21:13.87        -0.021926818      0.10515900     0.059561989
2019-03-10/18:21:13.90        -0.021926823      0.10515840     0.059564561
2019-03-10/18:21:13.93        -0.021948084      0.10525974     0.059624917
2019-03-10/18:21:13.97        -0.021926823      0.10515715     0.059569757
2019-03-10/18:21:14.00        -0.021926818      0.10515651     0.059572300
2019-03-10/18:21:14.03        -0.021926823      0.10515592     0.059574870
2019-03-10/18:21:14.06        -0.021948084      0.10525725     0.059635236
2019-03-10/18:21:14.09        -0.021926823      0.10515466     0.059580065
2019-03-10/18:21:14.12        -0.021926818      0.10515402     0.059582607
2019-03-10/18:21:14.15        -0.021926823      0.10515343     0.059585177
2019-03-10/18:21:14.18        -0.021948084      0.10525476     0.059645551
2019-03-10/18:21:14.22        -0.021926823      0.10515218     0.059590370
2019-03-10/18:21:14.25        -0.021926818      0.10515153     0.059592911
2019-03-10/18:21:14.28        -0.021926823      0.10515094     0.059595480
2019-03-10/18:21:14.31        -0.021948084      0.10525227     0.059655864
2019-03-10/18:21:14.34        -0.021926823      0.10514969     0.059600671
2019-03-10/18:21:14.37        -0.021926818      0.10514905     0.059603212
2019-03-10/18:21:14.40        -0.021926823      0.10514846     0.059605780
2019-03-10/18:21:14.43        -0.021948084      0.10524978     0.059666173
2019-03-10/18:21:14.47        -0.021926823      0.10514720     0.059610970
2019-03-10/18:21:14.50        -0.021926818      0.10514656     0.059613509
2019-03-10/18:21:14.53        -0.021926823      0.10514597     0.059616076
2019-03-10/18:21:14.56        -0.021948084      0.10524729     0.059676478
2019-03-10/18:21:14.59        -0.021926823      0.10514471     0.059621264
2019-03-10/18:21:14.62        -0.021926818      0.10514407     0.059623803
2019-03-10/18:21:14.65        -0.021926823      0.10514348     0.059626369
2019-03-10/18:21:14.68        -0.021948084      0.10524480     0.059686781
2019-03-10/18:21:14.72        -0.021926823      0.10514223     0.059631556
2019-03-10/18:21:14.75        -0.021926818      0.10514159     0.059634094
2019-03-10/18:21:14.78        -0.021926823      0.10514099     0.059636659
2019-03-10/18:21:14.81        -0.021948084      0.10524231     0.059697080
2019-03-10/18:21:14.84        -0.021926823      0.10513974     0.059641844
2019-03-10/18:21:14.87        -0.021926818      0.10513910     0.059644382
2019-03-10/18:21:14.90        -0.021926823      0.10513851     0.059646946
2019-03-10/18:21:14.93        -0.021948084      0.10523983     0.059707376
2019-03-10/18:21:14.97        -0.021926823      0.10513725     0.059652129
2019-03-10/18:21:15.00        -0.021926818      0.10513661     0.059654666
2019-03-10/18:21:15.03        -0.021926823      0.10513602     0.059657230
2019-03-10/18:21:15.06        -0.021948084      0.10523734     0.059717668
2019-03-10/18:21:15.09        -0.021926823      0.10513477     0.059662411
2019-03-10/18:21:15.12        -0.021926818      0.10513413     0.059664947
2019-03-10/18:21:15.15        -0.021926823      0.10513353     0.059667510
2019-03-10/18:21:15.18        -0.021948084      0.10523485     0.059727958
2019-03-10/18:21:15.22        -0.021926823      0.10513228     0.059672690
2019-03-10/18:21:15.25        -0.021926818      0.10513164     0.059675224
2019-03-10/18:21:15.28        -0.021926823      0.10513105     0.059677787
2019-03-10/18:21:15.31        -0.021948084      0.10523236     0.059738244
2019-03-10/18:21:15.34        -0.021926823      0.10512979     0.059682965
2019-03-10/18:21:15.37        -0.021926818      0.10512915     0.059685499
2019-03-10/18:21:15.40        -0.021926823      0.10512856     0.059688060
2019-03-10/18:21:15.43        -0.021948084      0.10522987     0.059748526
2019-03-10/18:21:15.47        -0.021926823      0.10512731     0.059693237
2019-03-10/18:21:15.50        -0.021926818      0.10512666     0.059695770
2019-03-10/18:21:15.53        -0.021926823      0.10512607     0.059698330
2019-03-10/18:21:15.56        -0.021948084      0.10522738     0.059758806
2019-03-10/18:21:15.59        -0.021926823      0.10512482     0.059703505
2019-03-10/18:21:15.62        -0.021926818      0.10512418     0.059706038
2019-03-10/18:21:15.65        -0.021926823      0.10512358     0.059708597
2019-03-10/18:21:15.68        -0.021948084      0.10522489     0.059769082
2019-03-10/18:21:15.72        -0.021926823      0.10512233     0.059713771
2019-03-10/18:21:15.75        -0.021926818      0.10512169     0.059716302
2019-03-10/18:21:15.78        -0.021926823      0.10512110     0.059718861
2019-03-10/18:21:15.81        -0.021948084      0.10522240     0.059779355
2019-03-10/18:21:15.84        -0.021926823      0.10511984     0.059724033
2019-03-10/18:21:15.87        -0.021926818      0.10511920     0.059726563
2019-03-10/18:21:15.90        -0.021926823      0.10511861     0.059729121
2019-03-10/18:21:15.93        -0.021948084      0.10521991     0.059789624
2019-03-10/18:21:15.97        -0.021926823      0.10511736     0.059734291
2019-03-10/18:21:16.00        -0.021926818      0.10511672     0.059736821
2019-03-10/18:21:16.03        -0.021926823      0.10511612     0.059739378
2019-03-10/18:21:16.06        -0.021948084      0.10521742     0.059799890
2019-03-10/18:21:16.09        -0.021926823      0.10511487     0.059744547
2019-03-10/18:21:16.12        -0.021926818      0.10511423     0.059747076
2019-03-10/18:21:16.15        -0.021926823      0.10511364     0.059749632
2019-03-10/18:21:16.18        -0.021948084      0.10521493     0.059810153
2019-03-10/18:21:16.22        -0.021926823      0.10511238     0.059754799
2019-03-10/18:21:16.25        -0.021926818      0.10511174     0.059757327
2019-03-10/18:21:16.28        -0.021926823      0.10511115     0.059759882
2019-03-10/18:21:16.31        -0.021948084      0.10521244     0.059820413
2019-03-10/18:21:16.34        -0.021926823      0.10510990     0.059765047
2019-03-10/18:21:16.37        -0.021926818      0.10510925     0.059767575
2019-03-10/18:21:16.40        -0.021926823      0.10510866     0.059770130
2019-03-10/18:21:16.43        -0.021948084      0.10520995     0.059830669
2019-03-10/18:21:16.47        -0.021926823      0.10510741     0.059775293
2019-03-10/18:21:16.50        -0.021926818      0.10510677     0.059777819
2019-03-10/18:21:16.53        -0.021926823      0.10510618     0.059780373
2019-03-10/18:21:16.56        -0.021948084      0.10520746     0.059840922
2019-03-10/18:21:16.59        -0.021926823      0.10510492     0.059785535
2019-03-10/18:21:16.62        -0.021926818      0.10510428     0.059788061
2019-03-10/18:21:16.65        -0.021926823      0.10510369     0.059790614
2019-03-10/18:21:16.68        -0.021948084      0.10520497     0.059851171
2019-03-10/18:21:16.72        -0.021926823      0.10510243     0.059795774
2019-03-10/18:21:16.75        -0.021926818      0.10510179     0.059798299
2019-03-10/18:21:16.78        -0.021926823      0.10510120     0.059800851
2019-03-10/18:21:16.81        -0.021948084      0.10520248     0.059861418
2019-03-10/18:21:16.84        -0.021926823      0.10509995     0.059806010
2019-03-10/18:21:16.87        -0.021926818      0.10509931     0.059808534
2019-03-10/18:21:16.90        -0.021926823      0.10509871     0.059811085
2019-03-10/18:21:16.93        -0.021948084      0.10519999     0.059871661
2019-03-10/18:21:16.97        -0.021926823      0.10509746     0.059816242
2019-03-10/18:21:17.00        -0.021926818      0.10509682     0.059818765
2019-03-10/18:21:17.03        -0.021926823      0.10509623     0.059821316
2019-03-10/18:21:17.06        -0.021948084      0.10519750     0.059881900
2019-03-10/18:21:17.09        -0.021926823      0.10509497     0.059826471
2019-03-10/18:21:17.12        -0.021926818      0.10509433     0.059828993
2019-03-10/18:21:17.15        -0.021926823      0.10509374     0.059831543
2019-03-10/18:21:17.18        -0.021948084      0.10519501     0.059892137
2019-03-10/18:21:17.22        -0.021926823      0.10509249     0.059836696
2019-03-10/18:21:17.25        -0.021926818      0.10509185     0.059839218
2019-03-10/18:21:17.28        -0.021926823      0.10509125     0.059841767
2019-03-10/18:21:17.31        -0.021948084      0.10519253     0.059902370
2019-03-10/18:21:17.34        -0.021926823      0.10509000     0.059846919
2019-03-10/18:21:17.37        -0.021926818      0.10508936     0.059849440
2019-03-10/18:21:17.40        -0.021926823      0.10508877     0.059851988
2019-03-10/18:21:17.43        -0.021948084      0.10519004     0.059912600
2019-03-10/18:21:17.47        -0.021926823      0.10508751     0.059857138
2019-03-10/18:21:17.50        -0.021926818      0.10508687     0.059859658
2019-03-10/18:21:17.53        -0.021926823      0.10508628     0.059862205
2019-03-10/18:21:17.56        -0.021948084      0.10518755     0.059922826
2019-03-10/18:21:17.59        -0.021926823      0.10508503     0.059867353
2019-03-10/18:21:17.62        -0.021926818      0.10508438     0.059869873
2019-03-10/18:21:17.65        -0.021926823      0.10508379     0.059872419
2019-03-10/18:21:17.68        -0.021948084      0.10518506     0.059933049
2019-03-10/18:21:17.72        -0.021926823      0.10508254     0.059877566
2019-03-10/18:21:17.75        -0.021926818      0.10508190     0.059880084
2019-03-10/18:21:17.78        -0.021926823      0.10508130     0.059882630
2019-03-10/18:21:17.81        -0.021948084      0.10518257     0.059943269
2019-03-10/18:21:17.84        -0.021926823      0.10508005     0.059887775
2019-03-10/18:21:17.87        -0.021926818      0.10507941     0.059890292
2019-03-10/18:21:17.90        -0.021926823      0.10507882     0.059892837
2019-03-10/18:21:17.93        -0.021948084      0.10518008     0.059953486
2019-03-10/18:21:17.97        -0.021926823      0.10507756     0.059897981
2019-03-10/18:21:18.00        -0.021926818      0.10507692     0.059900497
2019-03-10/18:21:18.03        -0.021926823      0.10507633     0.059903042
2019-03-10/18:21:18.06        -0.021948084      0.10517759     0.059963699
2019-03-10/18:21:18.09        -0.021926823      0.10507508     0.059908183
2019-03-10/18:21:18.12        -0.021926818      0.10507444     0.059910699
2019-03-10/18:21:18.15        -0.021926823      0.10507384     0.059913242
2019-03-10/18:21:18.18        -0.021948084      0.10517510     0.059973909
2019-03-10/18:21:18.22        -0.021926823      0.10507259     0.059918382
2019-03-10/18:21:18.25        -0.021926818      0.10507195     0.059920897
2019-03-10/18:21:18.28        -0.021926823      0.10507136     0.059923440
2019-03-10/18:21:18.31        -0.021948084      0.10517261     0.059984115
2019-03-10/18:21:18.34        -0.021926823      0.10507010     0.059928578
2019-03-10/18:21:18.37        -0.021926818      0.10506946     0.059931092
2019-03-10/18:21:18.40        -0.021926823      0.10506887     0.059933634
2019-03-10/18:21:18.43        -0.021948084      0.10517012     0.059994318
2019-03-10/18:21:18.47        -0.021926823      0.10506762     0.059938771
2019-03-10/18:21:18.50        -0.021926818      0.10506697     0.059941284
2019-03-10/18:21:18.53        -0.021926823      0.10506638     0.059943825
2019-03-10/18:21:18.56        -0.021948084      0.10516763     0.060004518
2019-03-10/18:21:18.59        -0.021926823      0.10506513     0.059948960
2019-03-10/18:21:18.62        -0.021926818      0.10506449     0.059951472
2019-03-10/18:21:18.65        -0.021926823      0.10506390     0.059954012
2019-03-10/18:21:18.68        -0.021948084      0.10516514     0.060014715
2019-03-10/18:21:18.72        -0.021926823      0.10506264     0.059959146
2019-03-10/18:21:18.75        -0.021926818      0.10506200     0.059961657
2019-03-10/18:21:18.78        -0.021926823      0.10506141     0.059964197
2019-03-10/18:21:18.81        -0.021948084      0.10516265     0.060024908
2019-03-10/18:21:18.84        -0.021926823      0.10506015     0.059969328
2019-03-10/18:21:18.87        -0.021926818      0.10505951     0.059971839
2019-03-10/18:21:18.90        -0.021926823      0.10505892     0.059974377
2019-03-10/18:21:18.93        -0.021948084      0.10516016     0.060035098
2019-03-10/18:21:18.97        -0.021926823      0.10505767     0.059979507
2019-03-10/18:21:19.00        -0.021926818      0.10505703     0.059982017
2019-03-10/18:21:19.03        -0.021926823      0.10505643     0.059984555
2019-03-10/18:21:19.06        -0.021948084      0.10515767     0.060045284
2019-03-10/18:21:19.09        -0.021926823      0.10505518     0.059989683
2019-03-10/18:21:19.12        -0.021926818      0.10505454     0.059992192
2019-03-10/18:21:19.15        -0.021926823      0.10505395     0.059994729
2019-03-10/18:21:19.18        -0.021948084      0.10515518     0.060055468
2019-03-10/18:21:19.22        -0.021926823      0.10505269     0.059999856
2019-03-10/18:21:19.25        -0.021926818      0.10505205     0.060002364
2019-03-10/18:21:19.28        -0.021926823      0.10505146     0.060004900
2019-03-10/18:21:19.31        -0.021948084      0.10515269     0.060065648
2019-03-10/18:21:19.34        -0.021926823      0.10505021     0.060010025
2019-03-10/18:21:19.37        -0.021926818      0.10504957     0.060012532
2019-03-10/18:21:19.40        -0.021926823      0.10504897     0.060015068
2019-03-10/18:21:19.43        -0.021948084      0.10515020     0.060075824
2019-03-10/18:21:19.47        -0.021926823      0.10504772     0.060020191
2019-03-10/18:21:19.50        -0.021921268      0.10506358     0.059994118
2019-03-10/18:21:19.53        -0.021911152      0.10509309     0.059944535
2019-03-10/18:21:19.56        -0.021921965      0.10522539     0.059951502
2019-03-10/18:21:19.59        -0.021890583      0.10515301     0.059843740
2019-03-10/18:21:19.62        -0.021880457      0.10518246     0.059794129
2019-03-10/18:21:19.65        -0.021870341      0.10521197     0.059744545
2019-03-10/18:21:19.68        -0.021881154      0.10534427     0.059751521
2019-03-10/18:21:19.72        -0.021849772      0.10527189     0.059643748
2019-03-10/18:21:19.75        -0.021839646      0.10530135     0.059594136
2019-03-10/18:21:19.78        -0.021829530      0.10533085     0.059544550
2019-03-10/18:21:19.81        -0.021840343      0.10546315     0.059551535
2019-03-10/18:21:19.84        -0.021808961      0.10539077     0.059443751
2019-03-10/18:21:19.87        -0.021798835      0.10542023     0.059394137
2019-03-10/18:21:19.90        -0.021788719      0.10544974     0.059344550
2019-03-10/18:21:19.93        -0.021799533      0.10558203     0.059351543
2019-03-10/18:21:19.97        -0.021768151      0.10550966     0.059243748
2019-03-10/18:21:20.00        -0.021758024      0.10553911     0.059194133
2019-03-10/18:21:20.03        -0.021747908      0.10556862     0.059144545
2019-03-10/18:21:20.06        -0.021758722      0.10570091     0.059151547
2019-03-10/18:21:20.09        -0.021727340      0.10562854     0.059043741
2019-03-10/18:21:20.12        -0.021717214      0.10565800     0.058994125
2019-03-10/18:21:20.15        -0.021707098      0.10568751     0.058944536
2019-03-10/18:21:20.18        -0.021717911      0.10581980     0.058951546
2019-03-10/18:21:20.22        -0.021686529      0.10574743     0.058843729
2019-03-10/18:21:20.25        -0.021676403      0.10577689     0.058794112
2019-03-10/18:21:20.28        -0.021666287      0.10580640     0.058744521
2019-03-10/18:21:20.31        -0.021677100      0.10593869     0.058751540
2019-03-10/18:21:20.34        -0.021645718      0.10586632     0.058643712
2019-03-10/18:21:20.37        -0.021635592      0.10589578     0.058594093
2019-03-10/18:21:20.40        -0.021625476      0.10592529     0.058544502
2019-03-10/18:21:20.43        -0.021615350      0.10595475     0.058494882
2019-03-10/18:21:20.47        -0.021604907      0.10598521     0.058443690
2019-03-10/18:21:20.50        -0.021594781      0.10601467     0.058394070
2019-03-10/18:21:20.53        -0.021590215      0.10602768     0.058373057
2019-03-10/18:21:20.56        -0.021590210      0.10602704     0.058375554
2019-03-10/18:21:20.59        -0.021590215      0.10602643     0.058378159
2019-03-10/18:21:20.62        -0.021590210      0.10602579     0.058380655
2019-03-10/18:21:20.65        -0.021590215      0.10602521     0.058383179
2019-03-10/18:21:20.68        -0.021590210      0.10602457     0.058385675
2019-03-10/18:21:20.72        -0.021590215      0.10602396     0.058388279
2019-03-10/18:21:20.75        -0.021590210      0.10602332     0.058390774
2019-03-10/18:21:20.78        -0.021590215      0.10602273     0.058393297
2019-03-10/18:21:20.81        -0.021590210      0.10602210     0.058395792
2019-03-10/18:21:20.84        -0.021590215      0.10602149     0.058398395
2019-03-10/18:21:20.87        -0.021590210      0.10602085     0.058400890
2019-03-10/18:21:20.90        -0.021590215      0.10602026     0.058403412
2019-03-10/18:21:20.93        -0.021590210      0.10601962     0.058405906
2019-03-10/18:21:20.97        -0.021590215      0.10601902     0.058408509
2019-03-10/18:21:21.00        -0.021590210      0.10601838     0.058411003
2019-03-10/18:21:21.03        -0.021590215      0.10601779     0.058413524
2019-03-10/18:21:21.06        -0.021590210      0.10601715     0.058416018
2019-03-10/18:21:21.09        -0.021590215      0.10601654     0.058418619
2019-03-10/18:21:21.12        -0.021590210      0.10601591     0.058421112
2019-03-10/18:21:21.15        -0.021590215      0.10601532     0.058423633
2019-03-10/18:21:21.18        -0.021590210      0.10601468     0.058426126
2019-03-10/18:21:21.22        -0.021590215      0.10601407     0.058428726
2019-03-10/18:21:21.25        -0.021590210      0.10601343     0.058431219
2019-03-10/18:21:21.28        -0.021590215      0.10601284     0.058433738
2019-03-10/18:21:21.31        -0.021590210      0.10601221     0.058436231
2019-03-10/18:21:21.34        -0.021590215      0.10601160     0.058438830
2019-03-10/18:21:21.37        -0.021590210      0.10601096     0.058441322
2019-03-10/18:21:21.40        -0.021590215      0.10601037     0.058443841
2019-03-10/18:21:21.43        -0.021590210      0.10600973     0.058446332
2019-03-10/18:21:21.47        -0.021611155      0.10611195     0.058505579
2019-03-10/18:21:21.50        -0.021590210      0.10600849     0.058451423
2019-03-10/18:21:21.53        -0.021590215      0.10600790     0.058453941
2019-03-10/18:21:21.56        -0.021590210      0.10600726     0.058456431
2019-03-10/18:21:21.59        -0.021611155      0.10610948     0.058515686
2019-03-10/18:21:21.62        -0.021590210      0.10600602     0.058461520
2019-03-10/18:21:21.65        -0.021590215      0.10600543     0.058464037
2019-03-10/18:21:21.68        -0.021590210      0.10600479     0.058466527
2019-03-10/18:21:21.72        -0.021611155      0.10610700     0.058525791
2019-03-10/18:21:21.75        -0.021590210      0.10600354     0.058471614
2019-03-10/18:21:21.78        -0.021590215      0.10600296     0.058474130
2019-03-10/18:21:21.81        -0.021590210      0.10600232     0.058476620
2019-03-10/18:21:21.84        -0.021611155      0.10610453     0.058535893
2019-03-10/18:21:21.87        -0.021590210      0.10600107     0.058481705
2019-03-10/18:21:21.90        -0.021590215      0.10600048     0.058484221
2019-03-10/18:21:21.93        -0.021590210      0.10599985     0.058486709
2019-03-10/18:21:21.97        -0.021611155      0.10610205     0.058545991
2019-03-10/18:21:22.00        -0.021590210      0.10599860     0.058491793
2019-03-10/18:21:22.03        -0.021590215      0.10599801     0.058494308
2019-03-10/18:21:22.06        -0.021590210      0.10599737     0.058496795
2019-03-10/18:21:22.09        -0.021611155      0.10609958     0.058556086
2019-03-10/18:21:22.12        -0.021590210      0.10599613     0.058501878
2019-03-10/18:21:22.15        -0.021590215      0.10599554     0.058504392
2019-03-10/18:21:22.18        -0.021590210      0.10599490     0.058506879
2019-03-10/18:21:22.22        -0.021611155      0.10609710     0.058566179
2019-03-10/18:21:22.25        -0.021590210      0.10599366     0.058511959
2019-03-10/18:21:22.28        -0.021590215      0.10599307     0.058514473
2019-03-10/18:21:22.31        -0.021590210      0.10599243     0.058516959
2019-03-10/18:21:22.34        -0.021611155      0.10609463     0.058576268
2019-03-10/18:21:22.37        -0.021590210      0.10599118     0.058522038
2019-03-10/18:21:22.40        -0.021590215      0.10599059     0.058524551
2019-03-10/18:21:22.43        -0.021590210      0.10598996     0.058527036
2019-03-10/18:21:22.47        -0.021611155      0.10609215     0.058586354
2019-03-10/18:21:22.50        -0.021590210      0.10598871     0.058532113
2019-03-10/18:21:22.53        -0.021590215      0.10598812     0.058534625
2019-03-10/18:21:22.56        -0.021590210      0.10598748     0.058537110
2019-03-10/18:21:22.59        -0.021611155      0.10608968     0.058596437
2019-03-10/18:21:22.62        -0.021590210      0.10598624     0.058542186
2019-03-10/18:21:22.65        -0.021590215      0.10598565     0.058544697
2019-03-10/18:21:22.68        -0.021590210      0.10598501     0.058547181
2019-03-10/18:21:22.72        -0.021611155      0.10608720     0.058606517
2019-03-10/18:21:22.75        -0.021590210      0.10598377     0.058552255
2019-03-10/18:21:22.78        -0.021590215      0.10598318     0.058554765
2019-03-10/18:21:22.81        -0.021590210      0.10598254     0.058557248
2019-03-10/18:21:22.84        -0.021611155      0.10608473     0.058616593
2019-03-10/18:21:22.87        -0.021590210      0.10598129     0.058562321
2019-03-10/18:21:22.90        -0.021590215      0.10598071     0.058564831
2019-03-10/18:21:22.93        -0.021590210      0.10598007     0.058567313
2019-03-10/18:21:22.97        -0.021611155      0.10608226     0.058626667
2019-03-10/18:21:23.00        -0.021590210      0.10597882     0.058572384
2019-03-10/18:21:23.03        -0.021590215      0.10597823     0.058574893
2019-03-10/18:21:23.06        -0.021590210      0.10597760     0.058577374
2019-03-10/18:21:23.09        -0.021611155      0.10607978     0.058636737
2019-03-10/18:21:23.12        -0.021590210      0.10597635     0.058582444
2019-03-10/18:21:23.15        -0.021590215      0.10597576     0.058584952
2019-03-10/18:21:23.18        -0.021590210      0.10597512     0.058587433
2019-03-10/18:21:23.22        -0.021611155      0.10607731     0.058646805
2019-03-10/18:21:23.25        -0.021590210      0.10597388     0.058592501
2019-03-10/18:21:23.28        -0.021590215      0.10597329     0.058595008
2019-03-10/18:21:23.31        -0.021590210      0.10597265     0.058597488
2019-03-10/18:21:23.34        -0.021611155      0.10607483     0.058656869
2019-03-10/18:21:23.37        -0.021590210      0.10597141     0.058602555
2019-03-10/18:21:23.40        -0.021590215      0.10597082     0.058605061
2019-03-10/18:21:23.43        -0.021590210      0.10597018     0.058607540
2019-03-10/18:21:23.47        -0.021611155      0.10607236     0.058666930
2019-03-10/18:21:23.50        -0.021590210      0.10596893     0.058612605
2019-03-10/18:21:23.53        -0.021590215      0.10596834     0.058615111
2019-03-10/18:21:23.56        -0.021590210      0.10596771     0.058617589
2019-03-10/18:21:23.59        -0.021611155      0.10606988     0.058676988
2019-03-10/18:21:23.62        -0.021590210      0.10596646     0.058622653
2019-03-10/18:21:23.65        -0.021590215      0.10596587     0.058625158
2019-03-10/18:21:23.68        -0.021590210      0.10596524     0.058627635
2019-03-10/18:21:23.72        -0.021611155      0.10606741     0.058687043
2019-03-10/18:21:23.75        -0.021590210      0.10596399     0.058632697
2019-03-10/18:21:23.78        -0.021590215      0.10596340     0.058635201
2019-03-10/18:21:23.81        -0.021590210      0.10596276     0.058637678
2019-03-10/18:21:23.84        -0.021611155      0.10606493     0.058697095
2019-03-10/18:21:23.87        -0.021590210      0.10596152     0.058642738
2019-03-10/18:21:23.90        -0.021590215      0.10596093     0.058645242
2019-03-10/18:21:23.93        -0.021590210      0.10596029     0.058647718
2019-03-10/18:21:23.97        -0.021611155      0.10606246     0.058707143
2019-03-10/18:21:24.00        -0.021590210      0.10595904     0.058652776
2019-03-10/18:21:24.03        -0.021590215      0.10595846     0.058655279
2019-03-10/18:21:24.06        -0.021590210      0.10595782     0.058657754
2019-03-10/18:21:24.09        -0.021611155      0.10605998     0.058717189
2019-03-10/18:21:24.12        -0.021590210      0.10595657     0.058662811
2019-03-10/18:21:24.15        -0.021590215      0.10595598     0.058665313
2019-03-10/18:21:24.18        -0.021590210      0.10595535     0.058667788
2019-03-10/18:21:24.22        -0.021611155      0.10605751     0.058727231
2019-03-10/18:21:24.25        -0.021590210      0.10595410     0.058672843
2019-03-10/18:21:24.28        -0.021590215      0.10595351     0.058675344
2019-03-10/18:21:24.31        -0.021590210      0.10595287     0.058677818
2019-03-10/18:21:24.34        -0.021611155      0.10605503     0.058737270
2019-03-10/18:21:24.37        -0.021590210      0.10595163     0.058682872
2019-03-10/18:21:24.40        -0.021590215      0.10595104     0.058685372
2019-03-10/18:21:24.43        -0.021590210      0.10595040     0.058687845
2019-03-10/18:21:24.47        -0.021611155      0.10605256     0.058747306
2019-03-10/18:21:24.50        -0.021590210      0.10594916     0.058692897
2019-03-10/18:21:24.53        -0.021590215      0.10594857     0.058695397
2019-03-10/18:21:24.56        -0.021590210      0.10594793     0.058697869
2019-03-10/18:21:24.59        -0.021611155      0.10605009     0.058757339
2019-03-10/18:21:24.62        -0.021590210      0.10594668     0.058702920
2019-03-10/18:21:24.65        -0.021590215      0.10594609     0.058705419
2019-03-10/18:21:24.68        -0.021590210      0.10594546     0.058707890
2019-03-10/18:21:24.72        -0.021611155      0.10604761     0.058767369
2019-03-10/18:21:24.75        -0.021590210      0.10594421     0.058712939
2019-03-10/18:21:24.78        -0.021590215      0.10594362     0.058715437
2019-03-10/18:21:24.81        -0.021590210      0.10594299     0.058717908
2019-03-10/18:21:24.84        -0.021611155      0.10604514     0.058777396
2019-03-10/18:21:24.87        -0.021590210      0.10594174     0.058722956
2019-03-10/18:21:24.90        -0.021590215      0.10594115     0.058725453
2019-03-10/18:21:24.93        -0.021590210      0.10594051     0.058727922
2019-03-10/18:21:24.97        -0.021611155      0.10604266     0.058787420
2019-03-10/18:21:25.00        -0.021590210      0.10593927     0.058732969
2019-03-10/18:21:25.03        -0.021590215      0.10593868     0.058735465
2019-03-10/18:21:25.06        -0.021590210      0.10593804     0.058737934
2019-03-10/18:21:25.09        -0.021611155      0.10604019     0.058797440
2019-03-10/18:21:25.12        -0.021590210      0.10593679     0.058742979
2019-03-10/18:21:25.15        -0.021590215      0.10593621     0.058745474
2019-03-10/18:21:25.18        -0.021590210      0.10593557     0.058747942
2019-03-10/18:21:25.22        -0.021611155      0.10603771     0.058807457
2019-03-10/18:21:25.25        -0.021590210      0.10593432     0.058752985
2019-03-10/18:21:25.28        -0.021590215      0.10593373     0.058755480
2019-03-10/18:21:25.31        -0.021590210      0.10593310     0.058757948
2019-03-10/18:21:25.34        -0.021611155      0.10603524     0.058817472
2019-03-10/18:21:25.37        -0.021590210      0.10593185     0.058762989
2019-03-10/18:21:25.40        -0.021590215      0.10593126     0.058765483
2019-03-10/18:21:25.43        -0.021590210      0.10593062     0.058767950
2019-03-10/18:21:25.47        -0.021611155      0.10603276     0.058827483
2019-03-10/18:21:25.50        -0.021590210      0.10592938     0.058772990
2019-03-10/18:21:25.53        -0.021590215      0.10592879     0.058775483
2019-03-10/18:21:25.56        -0.021590210      0.10592815     0.058777949
2019-03-10/18:21:25.59        -0.021611155      0.10603029     0.058837490
2019-03-10/18:21:25.62        -0.021590210      0.10592691     0.058782987
2019-03-10/18:21:25.65        -0.021590215      0.10592632     0.058785479
2019-03-10/18:21:25.68        -0.021590210      0.10592568     0.058787945
2019-03-10/18:21:25.72        -0.021611155      0.10602781     0.058847495
2019-03-10/18:21:25.75        -0.021590210      0.10592443     0.058792981
2019-03-10/18:21:25.78        -0.021590215      0.10592384     0.058795473
2019-03-10/18:21:25.81        -0.021590210      0.10592321     0.058797937
2019-03-10/18:21:25.84        -0.021611155      0.10602534     0.058857497
2019-03-10/18:21:25.87        -0.021590210      0.10592196     0.058802972
2019-03-10/18:21:25.90        -0.021590215      0.10592137     0.058805463
2019-03-10/18:21:25.93        -0.021590210      0.10592074     0.058807927
2019-03-10/18:21:25.97        -0.021611155      0.10602286     0.058867495
2019-03-10/18:21:26.00        -0.021590210      0.10591949     0.058812960
2019-03-10/18:21:26.03        -0.021590215      0.10591890     0.058815451
2019-03-10/18:21:26.06        -0.021590210      0.10591826     0.058817913
2019-03-10/18:21:26.09        -0.021611155      0.10602039     0.058877491
2019-03-10/18:21:26.12        -0.021590210      0.10591702     0.058822945
2019-03-10/18:21:26.15        -0.021590215      0.10591643     0.058825435
2019-03-10/18:21:26.18        -0.021590210      0.10591579     0.058827897
2019-03-10/18:21:26.22        -0.021611155      0.10601792     0.058887483
2019-03-10/18:21:26.25        -0.021590210      0.10591454     0.058832927
2019-03-10/18:21:26.28        -0.021590215      0.10591396     0.058835416
2019-03-10/18:21:26.31        -0.021590210      0.10591332     0.058837877
2019-03-10/18:21:26.34        -0.021611155      0.10601544     0.058897472
2019-03-10/18:21:26.37        -0.021590210      0.10591207     0.058842906
2019-03-10/18:21:26.40        -0.021590215      0.10591148     0.058845393
2019-03-10/18:21:26.43        -0.021590210      0.10591085     0.058847854
2019-03-10/18:21:26.47        -0.021611155      0.10601297     0.058907458
2019-03-10/18:21:26.50        -0.021590210      0.10590960     0.058852881
2019-03-10/18:21:26.53        -0.021590215      0.10590901     0.058855368
2019-03-10/18:21:26.56        -0.021590210      0.10590837     0.058857828
2019-03-10/18:21:26.59        -0.021611155      0.10601049     0.058917441
2019-03-10/18:21:26.62        -0.021590210      0.10590713     0.058862853
2019-03-10/18:21:26.65        -0.021590215      0.10590654     0.058865340
2019-03-10/18:21:26.68        -0.021590210      0.10590590     0.058867798
2019-03-10/18:21:26.72        -0.021611155      0.10600802     0.058927420
2019-03-10/18:21:26.75        -0.021590210      0.10590466     0.058872823
2019-03-10/18:21:26.78        -0.021590215      0.10590407     0.058875308
2019-03-10/18:21:26.81        -0.021590210      0.10590343     0.058877766
2019-03-10/18:21:26.84        -0.021611155      0.10600554     0.058937397
2019-03-10/18:21:26.87        -0.021590210      0.10590218     0.058882789
2019-03-10/18:21:26.90        -0.021590215      0.10590159     0.058885273
2019-03-10/18:21:26.93        -0.021590210      0.10590096     0.058887731
2019-03-10/18:21:26.97        -0.021611155      0.10600307     0.058947370
2019-03-10/18:21:27.00        -0.021590210      0.10589971     0.058892751
2019-03-10/18:21:27.03        -0.021590215      0.10589912     0.058895235
2019-03-10/18:21:27.06        -0.021590210      0.10589849     0.058897692
2019-03-10/18:21:27.09        -0.021611155      0.10600059     0.058957340
2019-03-10/18:21:27.12        -0.021590210      0.10589724     0.058902711
2019-03-10/18:21:27.15        -0.021590215      0.10589665     0.058905194
2019-03-10/18:21:27.18        -0.021590210      0.10589601     0.058907650
2019-03-10/18:21:27.22        -0.021611155      0.10599812     0.058967307
2019-03-10/18:21:27.25        -0.021590210      0.10589477     0.058912668
2019-03-10/18:21:27.28        -0.021590215      0.10589418     0.058915150
2019-03-10/18:21:27.31        -0.021590210      0.10589354     0.058917605
2019-03-10/18:21:27.34        -0.021611155      0.10599564     0.058977271
2019-03-10/18:21:27.37        -0.021590210      0.10589229     0.058922621
2019-03-10/18:21:27.40        -0.021590215      0.10589171     0.058925103
2019-03-10/18:21:27.43        -0.021590210      0.10589107     0.058927557
2019-03-10/18:21:27.47        -0.021611155      0.10599317     0.058987232
2019-03-10/18:21:27.50        -0.021590210      0.10588982     0.058932571
2019-03-10/18:21:27.53        -0.021590215      0.10588923     0.058935052
2019-03-10/18:21:27.56        -0.021590210      0.10588860     0.058937506
2019-03-10/18:21:27.59        -0.021611155      0.10599069     0.058997189
2019-03-10/18:21:27.62        -0.021590210      0.10588735     0.058942519
2019-03-10/18:21:27.65        -0.021590215      0.10588676     0.058944999
2019-03-10/18:21:27.68        -0.021590210      0.10588612     0.058947451
2019-03-10/18:21:27.72        -0.021611155      0.10598822     0.059007144
2019-03-10/18:21:27.75        -0.021590210      0.10588488     0.058952463
2019-03-10/18:21:27.78        -0.021590215      0.10588429     0.058954942
2019-03-10/18:21:27.81        -0.021590210      0.10588365     0.058957394
2019-03-10/18:21:27.84        -0.021611155      0.10598575     0.059017095
2019-03-10/18:21:27.87        -0.021590210      0.10588241     0.058962403
2019-03-10/18:21:27.90        -0.021590215      0.10588182     0.058964882
2019-03-10/18:21:27.93        -0.021590210      0.10588118     0.058967333
2019-03-10/18:21:27.97        -0.021611155      0.10598327     0.059027043
2019-03-10/18:21:28.00        -0.021590210      0.10587993     0.058972341
2019-03-10/18:21:28.03        -0.021590215      0.10587934     0.058974819
2019-03-10/18:21:28.06        -0.021590210      0.10587871     0.058977269
2019-03-10/18:21:28.09        -0.021611155      0.10598080     0.059036988
2019-03-10/18:21:28.12        -0.021590210      0.10587746     0.058982276
2019-03-10/18:21:28.15        -0.021590215      0.10587687     0.058984752
2019-03-10/18:21:28.18        -0.021590210      0.10587624     0.058987202
2019-03-10/18:21:28.22        -0.021611155      0.10597832     0.059046930
2019-03-10/18:21:28.25        -0.021590210      0.10587499     0.058992207
2019-03-10/18:21:28.28        -0.021590215      0.10587440     0.058994683
2019-03-10/18:21:28.31        -0.021590210      0.10587376     0.058997132
2019-03-10/18:21:28.34        -0.021611155      0.10597585     0.059056869
2019-03-10/18:21:28.37        -0.021590210      0.10587252     0.059002135
2019-03-10/18:21:28.40        -0.021590215      0.10587193     0.059004610
2019-03-10/18:21:28.43        -0.021590210      0.10587129     0.059007058
2019-03-10/18:21:28.47        -0.021611155      0.10597337     0.059066804
2019-03-10/18:21:28.50        -0.021590210      0.10587004     0.059012060
2019-03-10/18:21:28.53        -0.021590215      0.10586946     0.059014535
2019-03-10/18:21:28.56        -0.021590210      0.10586882     0.059016982
2019-03-10/18:21:28.59        -0.021611155      0.10597090     0.059076736
2019-03-10/18:21:28.62        -0.021590210      0.10586757     0.059021982
2019-03-10/18:21:28.65        -0.021590215      0.10586698     0.059024456
2019-03-10/18:21:28.68        -0.021590210      0.10586635     0.059026902
2019-03-10/18:21:28.72        -0.021611155      0.10596842     0.059086665
2019-03-10/18:21:28.75        -0.021590210      0.10586510     0.059031901
2019-03-10/18:21:28.78        -0.021590215      0.10586451     0.059034374
2019-03-10/18:21:28.81        -0.021590210      0.10586387     0.059036819
2019-03-10/18:21:28.84        -0.021611155      0.10596595     0.059096591
2019-03-10/18:21:28.87        -0.021590210      0.10586263     0.059041816
2019-03-10/18:21:28.90        -0.021590215      0.10586204     0.059044288
2019-03-10/18:21:28.93        -0.021590210      0.10586140     0.059046733
2019-03-10/18:21:28.97        -0.021611155      0.10596347     0.059106514
2019-03-10/18:21:29.00        -0.021590210      0.10586016     0.059051729
2019-03-10/18:21:29.03        -0.021590215      0.10585957     0.059054200
2019-03-10/18:21:29.06        -0.021590210      0.10585893     0.059056644
2019-03-10/18:21:29.09        -0.021611155      0.10596100     0.059116434
2019-03-10/18:21:29.12        -0.021590210      0.10585768     0.059061638
2019-03-10/18:21:29.15        -0.021590215      0.10585710     0.059064109
2019-03-10/18:21:29.18        -0.021590210      0.10585646     0.059066552
2019-03-10/18:21:29.22        -0.021611155      0.10595852     0.059126350
2019-03-10/18:21:29.25        -0.021590210      0.10585521     0.059071544
2019-03-10/18:21:29.28        -0.021590215      0.10585462     0.059074014
2019-03-10/18:21:29.31        -0.021590210      0.10585399     0.059076456
2019-03-10/18:21:29.34        -0.021611155      0.10595605     0.059136264
2019-03-10/18:21:29.37        -0.021590210      0.10585274     0.059081447
2019-03-10/18:21:29.40        -0.021590215      0.10585215     0.059083916
2019-03-10/18:21:29.43        -0.021590210      0.10585151     0.059086358
2019-03-10/18:21:29.47        -0.021611155      0.10595358     0.059146174
2019-03-10/18:21:29.50        -0.021584597      0.10586630     0.059063473
2019-03-10/18:21:29.53        -0.021574365      0.10589493     0.059015112
2019-03-10/18:21:29.56        -0.021564123      0.10592352     0.058966724
2019-03-10/18:21:29.59        -0.021574500      0.10605575     0.058974080
2019-03-10/18:21:29.62        -0.021543319      0.10598168     0.058868413
2019-03-10/18:21:29.65        -0.021533087      0.10601032     0.058820051
2019-03-10/18:21:29.68        -0.021522846      0.10603891     0.058771661
2019-03-10/18:21:29.72        -0.021533223      0.10617114     0.058779025
2019-03-10/18:21:29.75        -0.021502042      0.10609706     0.058673347
2019-03-10/18:21:29.78        -0.021491810      0.10612570     0.058624983
2019-03-10/18:21:29.81        -0.021481568      0.10615429     0.058576592
2019-03-10/18:21:29.84        -0.021491946      0.10628652     0.058583965
2019-03-10/18:21:29.87        -0.021460764      0.10621245     0.058478276
2019-03-10/18:21:29.90        -0.021450532      0.10624109     0.058429910
2019-03-10/18:21:29.93        -0.021440291      0.10626968     0.058381518
2019-03-10/18:21:29.97        -0.021450668      0.10640190     0.058388898
2019-03-10/18:21:30.00        -0.021419487      0.10632784     0.058283198
2019-03-10/18:21:30.03        -0.021409255      0.10635648     0.058234832
2019-03-10/18:21:30.06        -0.021399013      0.10638507     0.058186438
2019-03-10/18:21:30.09        -0.021409391      0.10651729     0.058193827
2019-03-10/18:21:30.12        -0.021378209      0.10644323     0.058088116
2019-03-10/18:21:30.15        -0.021367978      0.10647187     0.058039748
2019-03-10/18:21:30.18        -0.021357736      0.10650046     0.057991352
2019-03-10/18:21:30.22        -0.021368113      0.10663268     0.057998749
2019-03-10/18:21:30.25        -0.021336932      0.10655862     0.057893027
2019-03-10/18:21:30.28        -0.021326700      0.10658726     0.057844658
2019-03-10/18:21:30.31        -0.021316458      0.10661585     0.057796261
2019-03-10/18:21:30.34        -0.021326836      0.10674807     0.057803666
2019-03-10/18:21:30.37        -0.021295655      0.10667401     0.057697933
2019-03-10/18:21:30.40        -0.021285423      0.10670265     0.057649562
2019-03-10/18:21:30.43        -0.021275181      0.10673125     0.057601164
2019-03-10/18:21:30.47        -0.021285558      0.10686347     0.057608578
2019-03-10/18:21:30.50        -0.021254377      0.10678941     0.057502834
2019-03-10/18:21:30.53        -0.021249759      0.10680202     0.057482335
2019-03-10/18:21:30.56        -0.021249754      0.10680139     0.057484765
2019-03-10/18:21:30.59        -0.021270368      0.10690438     0.057543015
2019-03-10/18:21:30.62        -0.021249754      0.10680015     0.057489729
2019-03-10/18:21:30.65        -0.021249759      0.10679957     0.057492185
2019-03-10/18:21:30.68        -0.021249754      0.10679893     0.057494614
2019-03-10/18:21:30.72        -0.021270368      0.10690192     0.057552874
2019-03-10/18:21:30.75        -0.021249754      0.10679770     0.057499577
2019-03-10/18:21:30.78        -0.021249759      0.10679711     0.057502033
2019-03-10/18:21:30.81        -0.021249754      0.10679648     0.057504461
2019-03-10/18:21:30.84        -0.021270368      0.10689946     0.057562729
2019-03-10/18:21:30.87        -0.021249754      0.10679524     0.057509423
2019-03-10/18:21:30.90        -0.021249759      0.10679466     0.057511877
2019-03-10/18:21:30.93        -0.021249754      0.10679402     0.057514305
2019-03-10/18:21:30.97        -0.021270368      0.10689700     0.057572581
2019-03-10/18:21:31.00        -0.021249754      0.10679278     0.057519265
2019-03-10/18:21:31.03        -0.021249759      0.10679220     0.057521718
2019-03-10/18:21:31.06        -0.021249754      0.10679157     0.057524145
2019-03-10/18:21:31.09        -0.021270368      0.10689455     0.057582431
2019-03-10/18:21:31.12        -0.021249754      0.10679033     0.057529104
2019-03-10/18:21:31.15        -0.021249759      0.10678974     0.057531557
2019-03-10/18:21:31.18        -0.021249754      0.10678911     0.057533983
2019-03-10/18:21:31.22        -0.021270368      0.10689209     0.057592278
2019-03-10/18:21:31.25        -0.021249754      0.10678787     0.057538940
2019-03-10/18:21:31.28        -0.021249759      0.10678729     0.057541393
2019-03-10/18:21:31.31        -0.021249754      0.10678666     0.057543818
2019-03-10/18:21:31.34        -0.021270368      0.10688963     0.057602121
2019-03-10/18:21:31.37        -0.021249754      0.10678542     0.057548774
2019-03-10/18:21:31.40        -0.021249759      0.10678483     0.057551225
2019-03-10/18:21:31.43        -0.021249754      0.10678420     0.057553650
2019-03-10/18:21:31.47        -0.021270368      0.10688717     0.057611962
2019-03-10/18:21:31.50        -0.021249754      0.10678296     0.057558604
2019-03-10/18:21:31.53        -0.021249759      0.10678238     0.057561055
2019-03-10/18:21:31.56        -0.021249754      0.10678174     0.057563479
2019-03-10/18:21:31.59        -0.021270368      0.10688471     0.057621799
2019-03-10/18:21:31.62        -0.021249754      0.10678051     0.057568431
2019-03-10/18:21:31.65        -0.021249759      0.10677992     0.057570881
2019-03-10/18:21:31.68        -0.021249754      0.10677929     0.057573305
2019-03-10/18:21:31.72        -0.021270368      0.10688226     0.057631634
2019-03-10/18:21:31.75        -0.021249754      0.10677805     0.057578256
2019-03-10/18:21:31.78        -0.021249759      0.10677747     0.057580705
2019-03-10/18:21:31.81        -0.021249754      0.10677683     0.057583128
2019-03-10/18:21:31.84        -0.021270368      0.10687980     0.057641466
2019-03-10/18:21:31.87        -0.021249754      0.10677560     0.057588077
2019-03-10/18:21:31.90        -0.021249759      0.10677501     0.057590526
2019-03-10/18:21:31.93        -0.021249754      0.10677438     0.057592948
2019-03-10/18:21:31.97        -0.021270368      0.10687734     0.057651295
2019-03-10/18:21:32.00        -0.021249754      0.10677314     0.057597896
2019-03-10/18:21:32.03        -0.021249759      0.10677256     0.057600344
2019-03-10/18:21:32.06        -0.021249754      0.10677192     0.057602765
2019-03-10/18:21:32.09        -0.021270368      0.10687488     0.057661121
2019-03-10/18:21:32.12        -0.021249754      0.10677068     0.057607711
2019-03-10/18:21:32.15        -0.021249759      0.10677010     0.057610159
2019-03-10/18:21:32.18        -0.021249754      0.10676947     0.057612579
2019-03-10/18:21:32.22        -0.021270368      0.10687242     0.057670944
2019-03-10/18:21:32.25        -0.021249754      0.10676823     0.057617524
2019-03-10/18:21:32.28        -0.021249759      0.10676764     0.057619971
2019-03-10/18:21:32.31        -0.021249754      0.10676701     0.057622390
2019-03-10/18:21:32.34        -0.021270368      0.10686997     0.057680763
2019-03-10/18:21:32.37        -0.021249754      0.10676577     0.057627334
2019-03-10/18:21:32.40        -0.021249759      0.10676519     0.057629779
2019-03-10/18:21:32.43        -0.021249754      0.10676456     0.057632198
2019-03-10/18:21:32.47        -0.021270368      0.10686751     0.057690580
2019-03-10/18:21:32.50        -0.021249754      0.10676332     0.057637140
2019-03-10/18:21:32.53        -0.021249759      0.10676273     0.057639585
2019-03-10/18:21:32.56        -0.021249754      0.10676210     0.057642004
2019-03-10/18:21:32.59        -0.021270368      0.10686505     0.057700394
2019-03-10/18:21:32.62        -0.021249754      0.10676086     0.057646944
2019-03-10/18:21:32.65        -0.021249759      0.10676028     0.057649388
2019-03-10/18:21:32.68        -0.021249754      0.10675964     0.057651806
2019-03-10/18:21:32.72        -0.021270368      0.10686259     0.057710205
2019-03-10/18:21:32.75        -0.021249754      0.10675841     0.057656745
2019-03-10/18:21:32.78        -0.021249759      0.10675782     0.057659188
2019-03-10/18:21:32.81        -0.021249754      0.10675719     0.057661605
2019-03-10/18:21:32.84        -0.021270368      0.10686013     0.057720014
2019-03-10/18:21:32.87        -0.021249754      0.10675595     0.057666543
2019-03-10/18:21:32.90        -0.021249759      0.10675537     0.057668986
2019-03-10/18:21:32.93        -0.021249754      0.10675473     0.057671401
2019-03-10/18:21:32.97        -0.021270368      0.10685768     0.057729819
2019-03-10/18:21:33.00        -0.021249754      0.10675350     0.057676338
2019-03-10/18:21:33.03        -0.021249759      0.10675291     0.057678780
2019-03-10/18:21:33.06        -0.021249754      0.10675228     0.057681195
2019-03-10/18:21:33.09        -0.021270368      0.10685522     0.057739621
2019-03-10/18:21:33.12        -0.021249754      0.10675104     0.057686130
2019-03-10/18:21:33.15        -0.021249759      0.10675046     0.057688571
2019-03-10/18:21:33.18        -0.021249754      0.10674982     0.057690985
2019-03-10/18:21:33.22        -0.021270368      0.10685276     0.057749420
2019-03-10/18:21:33.25        -0.021249754      0.10674858     0.057695918
2019-03-10/18:21:33.28        -0.021249759      0.10674800     0.057698359
2019-03-10/18:21:33.31        -0.021249754      0.10674737     0.057700773
2019-03-10/18:21:33.34        -0.021270368      0.10685030     0.057759216
2019-03-10/18:21:33.37        -0.021249754      0.10674613     0.057705704
2019-03-10/18:21:33.40        -0.021249759      0.10674554     0.057708144
2019-03-10/18:21:33.43        -0.021249754      0.10674491     0.057710557
2019-03-10/18:21:33.47        -0.021270368      0.10684784     0.057769009
2019-03-10/18:21:33.50        -0.021249754      0.10674367     0.057715487
2019-03-10/18:21:33.53        -0.021249759      0.10674309     0.057717926
2019-03-10/18:21:33.56        -0.021249754      0.10674246     0.057720339
2019-03-10/18:21:33.59        -0.021270368      0.10684539     0.057778800
2019-03-10/18:21:33.62        -0.021249754      0.10674122     0.057725267
2019-03-10/18:21:33.65        -0.021249759      0.10674063     0.057727706
2019-03-10/18:21:33.68        -0.021249754      0.10674000     0.057730117
2019-03-10/18:21:33.72        -0.021270368      0.10684293     0.057788587
2019-03-10/18:21:33.75        -0.021249754      0.10673876     0.057735044
2019-03-10/18:21:33.78        -0.021249759      0.10673818     0.057737482
2019-03-10/18:21:33.81        -0.021249754      0.10673754     0.057739893
2019-03-10/18:21:33.84        -0.021270368      0.10684047     0.057798371
2019-03-10/18:21:33.87        -0.021249754      0.10673631     0.057744818
2019-03-10/18:21:33.90        -0.021249759      0.10673572     0.057747255
2019-03-10/18:21:33.93        -0.021249754      0.10673509     0.057749665
2019-03-10/18:21:33.97        -0.021270368      0.10683801     0.057808152
2019-03-10/18:21:34.00        -0.021249754      0.10673385     0.057754590
2019-03-10/18:21:34.03        -0.021249759      0.10673327     0.057757026
2019-03-10/18:21:34.06        -0.021249754      0.10673263     0.057759435
2019-03-10/18:21:34.09        -0.021270368      0.10683555     0.057817931
2019-03-10/18:21:34.12        -0.021249754      0.10673140     0.057764358
2019-03-10/18:21:34.15        -0.021249759      0.10673081     0.057766793
2019-03-10/18:21:34.18        -0.021249754      0.10673018     0.057769202
2019-03-10/18:21:34.22        -0.021270368      0.10683310     0.057827706
2019-03-10/18:21:34.25        -0.021249754      0.10672894     0.057774123
2019-03-10/18:21:34.28        -0.021249759      0.10672836     0.057776557
2019-03-10/18:21:34.31        -0.021249754      0.10672772     0.057778965
2019-03-10/18:21:34.34        -0.021270368      0.10683064     0.057837479
2019-03-10/18:21:34.37        -0.021249754      0.10672648     0.057783885
2019-03-10/18:21:34.40        -0.021249759      0.10672590     0.057786319
2019-03-10/18:21:34.43        -0.021249754      0.10672527     0.057788726
2019-03-10/18:21:34.47        -0.021270368      0.10682818     0.057847248
2019-03-10/18:21:34.50        -0.021249754      0.10672403     0.057793644
2019-03-10/18:21:34.53        -0.021249759      0.10672344     0.057796077
2019-03-10/18:21:34.56        -0.021249754      0.10672281     0.057798484
2019-03-10/18:21:34.59        -0.021270368      0.10682572     0.057857014
2019-03-10/18:21:34.62        -0.021249754      0.10672157     0.057803400
2019-03-10/18:21:34.65        -0.021249759      0.10672099     0.057805833
2019-03-10/18:21:34.68        -0.021249754      0.10672035     0.057808238
2019-03-10/18:21:34.72        -0.021270368      0.10682326     0.057866778
2019-03-10/18:21:34.75        -0.021249754      0.10671912     0.057813154
2019-03-10/18:21:34.78        -0.021249759      0.10671853     0.057815585
2019-03-10/18:21:34.81        -0.021249754      0.10671790     0.057817990
2019-03-10/18:21:34.84        -0.021270368      0.10682081     0.057876538
2019-03-10/18:21:34.87        -0.021249754      0.10671666     0.057822904
2019-03-10/18:21:34.90        -0.021249759      0.10671608     0.057825335
2019-03-10/18:21:34.93        -0.021249754      0.10671544     0.057827739
2019-03-10/18:21:34.97        -0.021270368      0.10681835     0.057886296
2019-03-10/18:21:35.00        -0.021249754      0.10671421     0.057832651
2019-03-10/18:21:35.03        -0.021249759      0.10671362     0.057835081
2019-03-10/18:21:35.06        -0.021249754      0.10671299     0.057837485
2019-03-10/18:21:35.09        -0.021270368      0.10681589     0.057896050
2019-03-10/18:21:35.12        -0.021249754      0.10671175     0.057842395
2019-03-10/18:21:35.15        -0.021249759      0.10671117     0.057844825
2019-03-10/18:21:35.18        -0.021249754      0.10671053     0.057847227
2019-03-10/18:21:35.22        -0.021270368      0.10681343     0.057905802
2019-03-10/18:21:35.25        -0.021249754      0.10670929     0.057852137
2019-03-10/18:21:35.28        -0.021249759      0.10670871     0.057854566
2019-03-10/18:21:35.31        -0.021249754      0.10670808     0.057856967
2019-03-10/18:21:35.34        -0.021270368      0.10681097     0.057915550
2019-03-10/18:21:35.37        -0.021249754      0.10670684     0.057861875
2019-03-10/18:21:35.40        -0.021249759      0.10670626     0.057864303
2019-03-10/18:21:35.43        -0.021249754      0.10670562     0.057866704
2019-03-10/18:21:35.47        -0.021270368      0.10680852     0.057925296
2019-03-10/18:21:35.50        -0.021249754      0.10670438     0.057871610
2019-03-10/18:21:35.53        -0.021249759      0.10670380     0.057874038
2019-03-10/18:21:35.56        -0.021249754      0.10670317     0.057876438
2019-03-10/18:21:35.59        -0.021270368      0.10680606     0.057935038
2019-03-10/18:21:35.62        -0.021249754      0.10670193     0.057881343
2019-03-10/18:21:35.65        -0.021249759      0.10670134     0.057883769
2019-03-10/18:21:35.68        -0.021249754      0.10670071     0.057886169
2019-03-10/18:21:35.72        -0.021270368      0.10680360     0.057944778
2019-03-10/18:21:35.75        -0.021249754      0.10669947     0.057891072
2019-03-10/18:21:35.78        -0.021249759      0.10669889     0.057893498
2019-03-10/18:21:35.81        -0.021249754      0.10669825     0.057895897
2019-03-10/18:21:35.84        -0.021270368      0.10680114     0.057954514
2019-03-10/18:21:35.87        -0.021249754      0.10669702     0.057900798
2019-03-10/18:21:35.90        -0.021249759      0.10669643     0.057903224
2019-03-10/18:21:35.93        -0.021249754      0.10669580     0.057905622
2019-03-10/18:21:35.97        -0.021270368      0.10679868     0.057964248
2019-03-10/18:21:36.00        -0.021249754      0.10669456     0.057910522
2019-03-10/18:21:36.03        -0.021249759      0.10669398     0.057912946
2019-03-10/18:21:36.06        -0.021249754      0.10669334     0.057915344
2019-03-10/18:21:36.09        -0.021270368      0.10679623     0.057973979
2019-03-10/18:21:36.12        -0.021249754      0.10669211     0.057920242
2019-03-10/18:21:36.15        -0.021249759      0.10669152     0.057922666
2019-03-10/18:21:36.18        -0.021249754      0.10669089     0.057925062
2019-03-10/18:21:36.22        -0.021270368      0.10679377     0.057983706
2019-03-10/18:21:36.25        -0.021249754      0.10668965     0.057929960
2019-03-10/18:21:36.28        -0.021249759      0.10668907     0.057932383
2019-03-10/18:21:36.31        -0.021249754      0.10668843     0.057934778
2019-03-10/18:21:36.34        -0.021270368      0.10679131     0.057993431
2019-03-10/18:21:36.37        -0.021249754      0.10668719     0.057939674
2019-03-10/18:21:36.40        -0.021249759      0.10668661     0.057942096
2019-03-10/18:21:36.43        -0.021249754      0.10668598     0.057944491
2019-03-10/18:21:36.47        -0.021270368      0.10678885     0.058003152
2019-03-10/18:21:36.50        -0.021249754      0.10668474     0.057949386
2019-03-10/18:21:36.53        -0.021249759      0.10668415     0.057951807
2019-03-10/18:21:36.56        -0.021249754      0.10668352     0.057954201
2019-03-10/18:21:36.59        -0.021270368      0.10678639     0.058012871
2019-03-10/18:21:36.62        -0.021249754      0.10668228     0.057959094
2019-03-10/18:21:36.65        -0.021249759      0.10668170     0.057961515
2019-03-10/18:21:36.68        -0.021249754      0.10668107     0.057963908
2019-03-10/18:21:36.72        -0.021270368      0.10678394     0.058022587
2019-03-10/18:21:36.75        -0.021249754      0.10667983     0.057968799
2019-03-10/18:21:36.78        -0.021249759      0.10667924     0.057971219
2019-03-10/18:21:36.81        -0.021249754      0.10667861     0.057973612
2019-03-10/18:21:36.84        -0.021270368      0.10678148     0.058032299
2019-03-10/18:21:36.87        -0.021249754      0.10667737     0.057978502
2019-03-10/18:21:36.90        -0.021249759      0.10667679     0.057980921
2019-03-10/18:21:36.93        -0.021249754      0.10667615     0.057983313
2019-03-10/18:21:36.97        -0.021270368      0.10677902     0.058042009
2019-03-10/18:21:37.00        -0.021249754      0.10667492     0.057988201
2019-03-10/18:21:37.03        -0.021249759      0.10667433     0.057990620
2019-03-10/18:21:37.06        -0.021249754      0.10667370     0.057993011
2019-03-10/18:21:37.09        -0.021270368      0.10677656     0.058051715
2019-03-10/18:21:37.12        -0.021249754      0.10667246     0.057997898
2019-03-10/18:21:37.15        -0.021249759      0.10667188     0.058000315
2019-03-10/18:21:37.18        -0.021249754      0.10667124     0.058002706
2019-03-10/18:21:37.22        -0.021270368      0.10677410     0.058061419
2019-03-10/18:21:37.25        -0.021249754      0.10667001     0.058007591
2019-03-10/18:21:37.28        -0.021249759      0.10666942     0.058010008
2019-03-10/18:21:37.31        -0.021249754      0.10666879     0.058012398
2019-03-10/18:21:37.34        -0.021270368      0.10677165     0.058071120
2019-03-10/18:21:37.37        -0.021249754      0.10666755     0.058017282
2019-03-10/18:21:37.40        -0.021249759      0.10666697     0.058019698
2019-03-10/18:21:37.43        -0.021249754      0.10666633     0.058022087
2019-03-10/18:21:37.47        -0.021270368      0.10676919     0.058080817
2019-03-10/18:21:37.50        -0.021249754      0.10666509     0.058026969
2019-03-10/18:21:37.53        -0.021249759      0.10666451     0.058029385
2019-03-10/18:21:37.56        -0.021249754      0.10666388     0.058031773
2019-03-10/18:21:37.59        -0.021270368      0.10676673     0.058090512
2019-03-10/18:21:37.62        -0.021249754      0.10666264     0.058036654
2019-03-10/18:21:37.65        -0.021249759      0.10666205     0.058039068
2019-03-10/18:21:37.68        -0.021249754      0.10666142     0.058041456
2019-03-10/18:21:37.72        -0.021270368      0.10676427     0.058100204
2019-03-10/18:21:37.75        -0.021249754      0.10666018     0.058046335
2019-03-10/18:21:37.78        -0.021249759      0.10665960     0.058048749
2019-03-10/18:21:37.81        -0.021249754      0.10665897     0.058051136
2019-03-10/18:21:37.84        -0.021270368      0.10676182     0.058109892
2019-03-10/18:21:37.87        -0.021249754      0.10665773     0.058056013
2019-03-10/18:21:37.90        -0.021249759      0.10665714     0.058058427
2019-03-10/18:21:37.93        -0.021249754      0.10665651     0.058060813
2019-03-10/18:21:37.97        -0.021270368      0.10675936     0.058119578
2019-03-10/18:21:38.00        -0.021249754      0.10665527     0.058065689
2019-03-10/18:21:38.03        -0.021249759      0.10665469     0.058068101
2019-03-10/18:21:38.06        -0.021249754      0.10665405     0.058070487
2019-03-10/18:21:38.09        -0.021270368      0.10675690     0.058129260
2019-03-10/18:21:38.12        -0.021249754      0.10665282     0.058075361
2019-03-10/18:21:38.15        -0.021249759      0.10665223     0.058077773
2019-03-10/18:21:38.18        -0.021249754      0.10665160     0.058080158
2019-03-10/18:21:38.22        -0.021270368      0.10675444     0.058138940
2019-03-10/18:21:38.25        -0.021249754      0.10665036     0.058085031
2019-03-10/18:21:38.28        -0.021249759      0.10664978     0.058087442
2019-03-10/18:21:38.31        -0.021249754      0.10664914     0.058089826
2019-03-10/18:21:38.34        -0.021270368      0.10675198     0.058148616
2019-03-10/18:21:38.37        -0.021249754      0.10664791     0.058094697
2019-03-10/18:21:38.40        -0.021249759      0.10664732     0.058097107
2019-03-10/18:21:38.43        -0.021249754      0.10664669     0.058099491
2019-03-10/18:21:38.47        -0.021270368      0.10674953     0.058158290
2019-03-10/18:21:38.50        -0.021249754      0.10664545     0.058104361
2019-03-10/18:21:38.53        -0.021249759      0.10664487     0.058106770
2019-03-10/18:21:38.56        -0.021249754      0.10664423     0.058109153
2019-03-10/18:21:38.59        -0.021270368      0.10674707     0.058167961
2019-03-10/18:21:38.62        -0.021249754      0.10664299     0.058114021
2019-03-10/18:21:38.65        -0.021249759      0.10664241     0.058116430
2019-03-10/18:21:38.68        -0.021249754      0.10664178     0.058118811
2019-03-10/18:21:38.72        -0.021270368      0.10674461     0.058177628
2019-03-10/18:21:38.75        -0.021249754      0.10664054     0.058123678
2019-03-10/18:21:38.78        -0.021249759      0.10663995     0.058126086
2019-03-10/18:21:38.81        -0.021249754      0.10663932     0.058128467
2019-03-10/18:21:38.84        -0.021270368      0.10674215     0.058187293
2019-03-10/18:21:38.87        -0.021249754      0.10663808     0.058133333
2019-03-10/18:21:38.90        -0.021249759      0.10663750     0.058135740
2019-03-10/18:21:38.93        -0.021249754      0.10663687     0.058138120
2019-03-10/18:21:38.97        -0.021270368      0.10673969     0.058196954
2019-03-10/18:21:39.00        -0.021249754      0.10663563     0.058142984
2019-03-10/18:21:39.03        -0.021249759      0.10663504     0.058145391
2019-03-10/18:21:39.06        -0.021249754      0.10663441     0.058147770
2019-03-10/18:21:39.09        -0.021270368      0.10673724     0.058206613
2019-03-10/18:21:39.12        -0.021249754      0.10663317     0.058152633
2019-03-10/18:21:39.15        -0.021249759      0.10663259     0.058155038
2019-03-10/18:21:39.18        -0.021249754      0.10663195     0.058157417
2019-03-10/18:21:39.22        -0.021270368      0.10673478     0.058216268
2019-03-10/18:21:39.25        -0.021249754      0.10663072     0.058162278
2019-03-10/18:21:39.28        -0.021249759      0.10663013     0.058164683
2019-03-10/18:21:39.31        -0.021249754      0.10662950     0.058167061
2019-03-10/18:21:39.34        -0.021270368      0.10673232     0.058225920
2019-03-10/18:21:39.37        -0.021249754      0.10662826     0.058171920
2019-03-10/18:21:39.40        -0.021249759      0.10662768     0.058174325
2019-03-10/18:21:39.43        -0.021249754      0.10662704     0.058176702
2019-03-10/18:21:39.47        -0.021270368      0.10672986     0.058235570
2019-03-10/18:21:39.50        -0.021244063      0.10664138     0.058154384
2019-03-10/18:21:39.53        -0.021233689      0.10666919     0.058107232
2019-03-10/18:21:39.56        -0.021223306      0.10669696     0.058060053
2019-03-10/18:21:39.59        -0.021233207      0.10682909     0.058067775
2019-03-10/18:21:39.62        -0.021202215      0.10675343     0.057964198
2019-03-10/18:21:39.65        -0.021191842      0.10678125     0.057917044
2019-03-10/18:21:39.68        -0.021181458      0.10680901     0.057869864
2019-03-10/18:21:39.72        -0.021191360      0.10694114     0.057877593
2019-03-10/18:21:39.75        -0.021160367      0.10686549     0.057774006
2019-03-10/18:21:39.78        -0.021149994      0.10689331     0.057726850
2019-03-10/18:21:39.81        -0.021139611      0.10692107     0.057679668
2019-03-10/18:21:39.84        -0.021149512      0.10705320     0.057687406
2019-03-10/18:21:39.87        -0.021118519      0.10697755     0.057583807
2019-03-10/18:21:39.90        -0.021108146      0.10700537     0.057536650
2019-03-10/18:21:39.93        -0.021097763      0.10703313     0.057489466
2019-03-10/18:21:39.97        -0.021107664      0.10716526     0.057497212
2019-03-10/18:21:40.00        -0.021076672      0.10708961     0.057393602
2019-03-10/18:21:40.03        -0.021066298      0.10711743     0.057346444
2019-03-10/18:21:40.06        -0.021055915      0.10714520     0.057299258
2019-03-10/18:21:40.09        -0.021065816      0.10727732     0.057307011
2019-03-10/18:21:40.12        -0.021034824      0.10720168     0.057203391
2019-03-10/18:21:40.15        -0.021024450      0.10722949     0.057156231
2019-03-10/18:21:40.18        -0.021014067      0.10725726     0.057109044
2019-03-10/18:21:40.22        -0.021023968      0.10738938     0.057116805
2019-03-10/18:21:40.25        -0.020992976      0.10731374     0.057013174
2019-03-10/18:21:40.28        -0.020982603      0.10734156     0.056966012
2019-03-10/18:21:40.31        -0.020972219      0.10736933     0.056918824
2019-03-10/18:21:40.34        -0.020982121      0.10750145     0.056926592
2019-03-10/18:21:40.37        -0.020951128      0.10742581     0.056822951
2019-03-10/18:21:40.40        -0.020940755      0.10745363     0.056775787
2019-03-10/18:21:40.43        -0.020930372      0.10748140     0.056728597
2019-03-10/18:21:40.47        -0.020940273      0.10761352     0.056736374
2019-03-10/18:21:40.50        -0.020909280      0.10753788     0.056632721
2019-03-10/18:21:40.53        -0.020904598      0.10755013     0.056612732
2019-03-10/18:21:40.56        -0.020904593      0.10754950     0.056615096
2019-03-10/18:21:40.59        -0.020924873      0.10765322     0.056672436
2019-03-10/18:21:40.62        -0.020904593      0.10754827     0.056619927
2019-03-10/18:21:40.65        -0.020904598      0.10754769     0.056622317
2019-03-10/18:21:40.68        -0.020904593      0.10754706     0.056624681
2019-03-10/18:21:40.72        -0.020924873      0.10765078     0.056682029
2019-03-10/18:21:40.75        -0.020904593      0.10754583     0.056629510
2019-03-10/18:21:40.78        -0.020904598      0.10754525     0.056631900
2019-03-10/18:21:40.81        -0.020904593      0.10754463     0.056634263
2019-03-10/18:21:40.84        -0.020924873      0.10764834     0.056691620
2019-03-10/18:21:40.87        -0.020904593      0.10754340     0.056639091
2019-03-10/18:21:40.90        -0.020904598      0.10754282     0.056641479
2019-03-10/18:21:40.93        -0.020904593      0.10754219     0.056643842
2019-03-10/18:21:40.97        -0.020924873      0.10764590     0.056701207
2019-03-10/18:21:41.00        -0.020904593      0.10754096     0.056648668
2019-03-10/18:21:41.03        -0.020904598      0.10754038     0.056651056
2019-03-10/18:21:41.06        -0.020904593      0.10753975     0.056653418
2019-03-10/18:21:41.09        -0.020924873      0.10764346     0.056710792
2019-03-10/18:21:41.12        -0.020904593      0.10753852     0.056658243
2019-03-10/18:21:41.15        -0.020904598      0.10753794     0.056660630
2019-03-10/18:21:41.18        -0.020904593      0.10753731     0.056662991
2019-03-10/18:21:41.22        -0.020924873      0.10764102     0.056720374
2019-03-10/18:21:41.25        -0.020904593      0.10753609     0.056667815
2019-03-10/18:21:41.28        -0.020904598      0.10753551     0.056670202
2019-03-10/18:21:41.31        -0.020904593      0.10753488     0.056672562
2019-03-10/18:21:41.34        -0.020924873      0.10763858     0.056729953
2019-03-10/18:21:41.37        -0.020904593      0.10753365     0.056677384
2019-03-10/18:21:41.40        -0.020904598      0.10753307     0.056679770
2019-03-10/18:21:41.43        -0.020904593      0.10753244     0.056682130
2019-03-10/18:21:41.47        -0.020924873      0.10763614     0.056739530
2019-03-10/18:21:41.50        -0.020904593      0.10753121     0.056686951
2019-03-10/18:21:41.53        -0.020904598      0.10753063     0.056689336
2019-03-10/18:21:41.56        -0.020904593      0.10753000     0.056691695
2019-03-10/18:21:41.59        -0.020924873      0.10763370     0.056749103
2019-03-10/18:21:41.62        -0.020904593      0.10752877     0.056696514
2019-03-10/18:21:41.65        -0.020904598      0.10752819     0.056698899
2019-03-10/18:21:41.68        -0.020904593      0.10752757     0.056701257
2019-03-10/18:21:41.72        -0.020924873      0.10763126     0.056758674
2019-03-10/18:21:41.75        -0.020904593      0.10752634     0.056706075
2019-03-10/18:21:41.78        -0.020904598      0.10752576     0.056708459
2019-03-10/18:21:41.81        -0.020904593      0.10752513     0.056710816
2019-03-10/18:21:41.84        -0.020924873      0.10762882     0.056768242
2019-03-10/18:21:41.87        -0.020904593      0.10752390     0.056715633
2019-03-10/18:21:41.90        -0.020904598      0.10752332     0.056718016
2019-03-10/18:21:41.93        -0.020904593      0.10752269     0.056720373
2019-03-10/18:21:41.97        -0.020924873      0.10762638     0.056777807
2019-03-10/18:21:42.00        -0.020904593      0.10752146     0.056725188
2019-03-10/18:21:42.03        -0.020904598      0.10752088     0.056727570
2019-03-10/18:21:42.06        -0.020904593      0.10752025     0.056729926
2019-03-10/18:21:42.09        -0.020924873      0.10762394     0.056787369
2019-03-10/18:21:42.12        -0.020904593      0.10751903     0.056734740
2019-03-10/18:21:42.15        -0.020904598      0.10751845     0.056737122
2019-03-10/18:21:42.18        -0.020904593      0.10751782     0.056739477
2019-03-10/18:21:42.22        -0.020924873      0.10762150     0.056796928
2019-03-10/18:21:42.25        -0.020904593      0.10751659     0.056744290
2019-03-10/18:21:42.28        -0.020904598      0.10751601     0.056746671
2019-03-10/18:21:42.31        -0.020904593      0.10751538     0.056749025
2019-03-10/18:21:42.34        -0.020924873      0.10761907     0.056806485
2019-03-10/18:21:42.37        -0.020904593      0.10751415     0.056753836
2019-03-10/18:21:42.40        -0.020904598      0.10751357     0.056756217
2019-03-10/18:21:42.43        -0.020904593      0.10751294     0.056758570
2019-03-10/18:21:42.47        -0.020924873      0.10761663     0.056816039
2019-03-10/18:21:42.50        -0.020904593      0.10751171     0.056763380
2019-03-10/18:21:42.53        -0.020904598      0.10751114     0.056765760
2019-03-10/18:21:42.56        -0.020904593      0.10751051     0.056768113
2019-03-10/18:21:42.59        -0.020924873      0.10761419     0.056825590
2019-03-10/18:21:42.62        -0.020904593      0.10750928     0.056772921
2019-03-10/18:21:42.65        -0.020904598      0.10750870     0.056775300
2019-03-10/18:21:42.68        -0.020904593      0.10750807     0.056777652
2019-03-10/18:21:42.72        -0.020924873      0.10761175     0.056835138
2019-03-10/18:21:42.75        -0.020904593      0.10750684     0.056782459
2019-03-10/18:21:42.78        -0.020904598      0.10750626     0.056784837
2019-03-10/18:21:42.81        -0.020904593      0.10750563     0.056787189
2019-03-10/18:21:42.84        -0.020924873      0.10760931     0.056844683
2019-03-10/18:21:42.87        -0.020904593      0.10750440     0.056791995
2019-03-10/18:21:42.90        -0.020904598      0.10750382     0.056794372
2019-03-10/18:21:42.93        -0.020904593      0.10750319     0.056796723
2019-03-10/18:21:42.97        -0.020924873      0.10760687     0.056854226
2019-03-10/18:21:43.00        -0.020904593      0.10750197     0.056801527
2019-03-10/18:21:43.03        -0.020904598      0.10750139     0.056803904
2019-03-10/18:21:43.06        -0.020904593      0.10750076     0.056806254
2019-03-10/18:21:43.09        -0.020924873      0.10760443     0.056863765
2019-03-10/18:21:43.12        -0.020904593      0.10749953     0.056811057
2019-03-10/18:21:43.15        -0.020904598      0.10749895     0.056813433
2019-03-10/18:21:43.18        -0.020904593      0.10749832     0.056815782
2019-03-10/18:21:43.22        -0.020924873      0.10760199     0.056873302
2019-03-10/18:21:43.25        -0.020904593      0.10749709     0.056820583
2019-03-10/18:21:43.28        -0.020904598      0.10749651     0.056822959
2019-03-10/18:21:43.31        -0.020904593      0.10749588     0.056825308
2019-03-10/18:21:43.34        -0.020924873      0.10759955     0.056882836
2019-03-10/18:21:43.37        -0.020904593      0.10749465     0.056830107
2019-03-10/18:21:43.40        -0.020904598      0.10749408     0.056832482
2019-03-10/18:21:43.43        -0.020904593      0.10749345     0.056834830
2019-03-10/18:21:43.47        -0.020924873      0.10759711     0.056892367
2019-03-10/18:21:43.50        -0.020904593      0.10749222     0.056839629
2019-03-10/18:21:43.53        -0.020904598      0.10749164     0.056842003
2019-03-10/18:21:43.56        -0.020904593      0.10749101     0.056844350
2019-03-10/18:21:43.59        -0.020924873      0.10759467     0.056901895
2019-03-10/18:21:43.62        -0.020904593      0.10748978     0.056849147
2019-03-10/18:21:43.65        -0.020904598      0.10748920     0.056851520
2019-03-10/18:21:43.68        -0.020904593      0.10748857     0.056853867
2019-03-10/18:21:43.72        -0.020924873      0.10759223     0.056911421
2019-03-10/18:21:43.75        -0.020904593      0.10748734     0.056858662
2019-03-10/18:21:43.78        -0.020904598      0.10748676     0.056861035
2019-03-10/18:21:43.81        -0.020904593      0.10748613     0.056863381
2019-03-10/18:21:43.84        -0.020924873      0.10758979     0.056920943
2019-03-10/18:21:43.87        -0.020904593      0.10748491     0.056868175
2019-03-10/18:21:43.90        -0.020904598      0.10748433     0.056870547
2019-03-10/18:21:43.93        -0.020904593      0.10748370     0.056872892
2019-03-10/18:21:43.97        -0.020924873      0.10758735     0.056930463
2019-03-10/18:21:44.00        -0.020904593      0.10748247     0.056877685
2019-03-10/18:21:44.03        -0.020904598      0.10748189     0.056880056
2019-03-10/18:21:44.06        -0.020904593      0.10748126     0.056882401
2019-03-10/18:21:44.09        -0.020924873      0.10758491     0.056939980
2019-03-10/18:21:44.12        -0.020904593      0.10748003     0.056887192
2019-03-10/18:21:44.15        -0.020904598      0.10747945     0.056889562
2019-03-10/18:21:44.18        -0.020904593      0.10747882     0.056891906
2019-03-10/18:21:44.22        -0.020924873      0.10758247     0.056949494
2019-03-10/18:21:44.25        -0.020904593      0.10747760     0.056896696
2019-03-10/18:21:44.28        -0.020904598      0.10747702     0.056899066
2019-03-10/18:21:44.31        -0.020904593      0.10747639     0.056901409
2019-03-10/18:21:44.34        -0.020924873      0.10758003     0.056959005
2019-03-10/18:21:44.37        -0.020904593      0.10747516     0.056906197
2019-03-10/18:21:44.40        -0.020904598      0.10747458     0.056908566
2019-03-10/18:21:44.43        -0.020904593      0.10747395     0.056910909
2019-03-10/18:21:44.47        -0.020924873      0.10757759     0.056968514
2019-03-10/18:21:44.50        -0.020904593      0.10747272     0.056915696
2019-03-10/18:21:44.53        -0.020904598      0.10747214     0.056918064
2019-03-10/18:21:44.56        -0.020904593      0.10747151     0.056920406
2019-03-10/18:21:44.59        -0.020924873      0.10757515     0.056978019
2019-03-10/18:21:44.62        -0.020904593      0.10747028     0.056925192
2019-03-10/18:21:44.65        -0.020904598      0.10746970     0.056927559
2019-03-10/18:21:44.68        -0.020904593      0.10746908     0.056929900
2019-03-10/18:21:44.72        -0.020924873      0.10757272     0.056987522
2019-03-10/18:21:44.75        -0.020904593      0.10746785     0.056934684
2019-03-10/18:21:44.78        -0.020904598      0.10746727     0.056937051
2019-03-10/18:21:44.81        -0.020904593      0.10746664     0.056939392
2019-03-10/18:21:44.84        -0.020924873      0.10757028     0.056997022
2019-03-10/18:21:44.87        -0.020904593      0.10746541     0.056944174
2019-03-10/18:21:44.90        -0.020904598      0.10746483     0.056946541
2019-03-10/18:21:44.93        -0.020904593      0.10746420     0.056948880
2019-03-10/18:21:44.97        -0.020924873      0.10756784     0.057006519
2019-03-10/18:21:45.00        -0.020904593      0.10746297     0.056953661
2019-03-10/18:21:45.03        -0.020904598      0.10746239     0.056956027
2019-03-10/18:21:45.06        -0.020904593      0.10746176     0.056958366
2019-03-10/18:21:45.09        -0.020924873      0.10756540     0.057016013
2019-03-10/18:21:45.12        -0.020904593      0.10746054     0.056963146
2019-03-10/18:21:45.15        -0.020904598      0.10745996     0.056965511
2019-03-10/18:21:45.18        -0.020904593      0.10745933     0.056967849
2019-03-10/18:21:45.22        -0.020924873      0.10756296     0.057025504
2019-03-10/18:21:45.25        -0.020904593      0.10745810     0.056972627
2019-03-10/18:21:45.28        -0.020904598      0.10745752     0.056974991
2019-03-10/18:21:45.31        -0.020904593      0.10745689     0.056977329
2019-03-10/18:21:45.34        -0.020924873      0.10756052     0.057034993
2019-03-10/18:21:45.37        -0.020904593      0.10745566     0.056982106
2019-03-10/18:21:45.40        -0.020904598      0.10745508     0.056984469
2019-03-10/18:21:45.43        -0.020904593      0.10745445     0.056986806
2019-03-10/18:21:45.47        -0.020924873      0.10755808     0.057044479
2019-03-10/18:21:45.50        -0.020904593      0.10745322     0.056991581
2019-03-10/18:21:45.53        -0.020904598      0.10745264     0.056993944
2019-03-10/18:21:45.56        -0.020904593      0.10745202     0.056996280
2019-03-10/18:21:45.59        -0.020924873      0.10755564     0.057053961
2019-03-10/18:21:45.62        -0.020904593      0.10745079     0.057001054
2019-03-10/18:21:45.65        -0.020904598      0.10745021     0.057003416
2019-03-10/18:21:45.68        -0.020904593      0.10744958     0.057005752
2019-03-10/18:21:45.72        -0.020924873      0.10755320     0.057063441
2019-03-10/18:21:45.75        -0.020904593      0.10744835     0.057010524
2019-03-10/18:21:45.78        -0.020904598      0.10744777     0.057012886
2019-03-10/18:21:45.81        -0.020904593      0.10744714     0.057015220
2019-03-10/18:21:45.84        -0.020924873      0.10755076     0.057072918
2019-03-10/18:21:45.87        -0.020904593      0.10744591     0.057019992
2019-03-10/18:21:45.90        -0.020904598      0.10744533     0.057022352
2019-03-10/18:21:45.93        -0.020904593      0.10744470     0.057024686
2019-03-10/18:21:45.97        -0.020924873      0.10754832     0.057082393
2019-03-10/18:21:46.00        -0.020904593      0.10744348     0.057029456
2019-03-10/18:21:46.03        -0.020904598      0.10744290     0.057031816
2019-03-10/18:21:46.06        -0.020904593      0.10744227     0.057034149
2019-03-10/18:21:46.09        -0.020924873      0.10754588     0.057091864
2019-03-10/18:21:46.12        -0.020904593      0.10744104     0.057038917
2019-03-10/18:21:46.15        -0.020904598      0.10744046     0.057041277
2019-03-10/18:21:46.18        -0.020904593      0.10743983     0.057043609
2019-03-10/18:21:46.22        -0.020924873      0.10754344     0.057101333
2019-03-10/18:21:46.25        -0.020904593      0.10743860     0.057048376
2019-03-10/18:21:46.28        -0.020904598      0.10743802     0.057050735
2019-03-10/18:21:46.31        -0.020904593      0.10743739     0.057053066
2019-03-10/18:21:46.34        -0.020924873      0.10754100     0.057110798
2019-03-10/18:21:46.37        -0.020904593      0.10743616     0.057057832
2019-03-10/18:21:46.40        -0.020904598      0.10743559     0.057060190
2019-03-10/18:21:46.43        -0.020904593      0.10743496     0.057062521
2019-03-10/18:21:46.47        -0.020924873      0.10753856     0.057120261
2019-03-10/18:21:46.50        -0.020904593      0.10743373     0.057067285
2019-03-10/18:21:46.53        -0.020904598      0.10743315     0.057069642
2019-03-10/18:21:46.56        -0.020904593      0.10743252     0.057071972
2019-03-10/18:21:46.59        -0.020924873      0.10753612     0.057129721
2019-03-10/18:21:46.62        -0.020904593      0.10743129     0.057076735
2019-03-10/18:21:46.65        -0.020904598      0.10743071     0.057079091
2019-03-10/18:21:46.68        -0.020904593      0.10743008     0.057081421
2019-03-10/18:21:46.72        -0.020924873      0.10753368     0.057139178
2019-03-10/18:21:46.75        -0.020904593      0.10742885     0.057086182
2019-03-10/18:21:46.78        -0.020904598      0.10742827     0.057088538
2019-03-10/18:21:46.81        -0.020904593      0.10742764     0.057090867
2019-03-10/18:21:46.84        -0.020924873      0.10753124     0.057148632
2019-03-10/18:21:46.87        -0.020904593      0.10742642     0.057095626
2019-03-10/18:21:46.90        -0.020904598      0.10742584     0.057097981
2019-03-10/18:21:46.93        -0.020904593      0.10742521     0.057100310
2019-03-10/18:21:46.97        -0.020924873      0.10752881     0.057158084
2019-03-10/18:21:47.00        -0.020904593      0.10742398     0.057105068
2019-03-10/18:21:47.03        -0.020904598      0.10742340     0.057107422
2019-03-10/18:21:47.06        -0.020904593      0.10742277     0.057109750
2019-03-10/18:21:47.09        -0.020924873      0.10752637     0.057167532
2019-03-10/18:21:47.12        -0.020904593      0.10742154     0.057114507
2019-03-10/18:21:47.15        -0.020904598      0.10742096     0.057116860
2019-03-10/18:21:47.18        -0.020904593      0.10742033     0.057119187
2019-03-10/18:21:47.22        -0.020924873      0.10752393     0.057176978
2019-03-10/18:21:47.25        -0.020904593      0.10741911     0.057123942
2019-03-10/18:21:47.28        -0.020904598      0.10741853     0.057126295
2019-03-10/18:21:47.31        -0.020904593      0.10741790     0.057128621
2019-03-10/18:21:47.34        -0.020924873      0.10752149     0.057186421
2019-03-10/18:21:47.37        -0.020904593      0.10741667     0.057133375
2019-03-10/18:21:47.40        -0.020904598      0.10741609     0.057135727
2019-03-10/18:21:47.43        -0.020904593      0.10741546     0.057138053
2019-03-10/18:21:47.47        -0.020924873      0.10751905     0.057195861
2019-03-10/18:21:47.50        -0.020904593      0.10741423     0.057142805
2019-03-10/18:21:47.53        -0.020904598      0.10741365     0.057145157
2019-03-10/18:21:47.56        -0.020904593      0.10741302     0.057147482
2019-03-10/18:21:47.59        -0.020924873      0.10751661     0.057205298
2019-03-10/18:21:47.62        -0.020904593      0.10741179     0.057152233
2019-03-10/18:21:47.65        -0.020904598      0.10741121     0.057154583
2019-03-10/18:21:47.68        -0.020904593      0.10741058     0.057156907
2019-03-10/18:21:47.72        -0.020924873      0.10751417     0.057214732
2019-03-10/18:21:47.75        -0.020904593      0.10740936     0.057161657
2019-03-10/18:21:47.78        -0.020904598      0.10740878     0.057164007
2019-03-10/18:21:47.81        -0.020904593      0.10740815     0.057166330
2019-03-10/18:21:47.84        -0.020924873      0.10751173     0.057224163
2019-03-10/18:21:47.87        -0.020904593      0.10740692     0.057171078
2019-03-10/18:21:47.90        -0.020904598      0.10740634     0.057173428
2019-03-10/18:21:47.93        -0.020904593      0.10740571     0.057175750
2019-03-10/18:21:47.97        -0.020924873      0.10750929     0.057233592
2019-03-10/18:21:48.00        -0.020904593      0.10740448     0.057180497
2019-03-10/18:21:48.03        -0.020904598      0.10740390     0.057182846
2019-03-10/18:21:48.06        -0.020904593      0.10740327     0.057185168
2019-03-10/18:21:48.09        -0.020924873      0.10750685     0.057243018
2019-03-10/18:21:48.12        -0.020904593      0.10740205     0.057189913
2019-03-10/18:21:48.15        -0.020904598      0.10740147     0.057192261
2019-03-10/18:21:48.18        -0.020904593      0.10740084     0.057194582
2019-03-10/18:21:48.22        -0.020924873      0.10750441     0.057252440
2019-03-10/18:21:48.25        -0.020904593      0.10739961     0.057199326
2019-03-10/18:21:48.28        -0.020904598      0.10739903     0.057201673
2019-03-10/18:21:48.31        -0.020904593      0.10739840     0.057203993
2019-03-10/18:21:48.34        -0.020924873      0.10750197     0.057261860
2019-03-10/18:21:48.37        -0.020904593      0.10739717     0.057208736
2019-03-10/18:21:48.40        -0.020904598      0.10739659     0.057211082
2019-03-10/18:21:48.43        -0.020904593      0.10739596     0.057213402
2019-03-10/18:21:48.47        -0.020924873      0.10749953     0.057271277
2019-03-10/18:21:48.50        -0.020904593      0.10739473     0.057218143
2019-03-10/18:21:48.53        -0.020904598      0.10739415     0.057220489
2019-03-10/18:21:48.56        -0.020904593      0.10739353     0.057222808
2019-03-10/18:21:48.59        -0.020924873      0.10749709     0.057280691
2019-03-10/18:21:48.62        -0.020904593      0.10739230     0.057227547
2019-03-10/18:21:48.65        -0.020904598      0.10739172     0.057229892
2019-03-10/18:21:48.68        -0.020904593      0.10739109     0.057232211
2019-03-10/18:21:48.72        -0.020924873      0.10749465     0.057290103
2019-03-10/18:21:48.75        -0.020904593      0.10738986     0.057236949
2019-03-10/18:21:48.78        -0.020904598      0.10738928     0.057239293
2019-03-10/18:21:48.81        -0.020904593      0.10738865     0.057241611
2019-03-10/18:21:48.84        -0.020924873      0.10749221     0.057299511
2019-03-10/18:21:48.87        -0.020904593      0.10738742     0.057246347
2019-03-10/18:21:48.90        -0.020904598      0.10738684     0.057248691
2019-03-10/18:21:48.93        -0.020904593      0.10738621     0.057251008
2019-03-10/18:21:48.97        -0.020924873      0.10748977     0.057308917
2019-03-10/18:21:49.00        -0.020904593      0.10738499     0.057255743
2019-03-10/18:21:49.03        -0.020904598      0.10738441     0.057258086
2019-03-10/18:21:49.06        -0.020904593      0.10738378     0.057260402
2019-03-10/18:21:49.09        -0.020924873      0.10748733     0.057318319
2019-03-10/18:21:49.12        -0.020904593      0.10738255     0.057265136
2019-03-10/18:21:49.15        -0.020904598      0.10738197     0.057267478
2019-03-10/18:21:49.18        -0.020904593      0.10738134     0.057269793
2019-03-10/18:21:49.22        -0.020924873      0.10748490     0.057327719
2019-03-10/18:21:49.25        -0.020904593      0.10738011     0.057274526
2019-03-10/18:21:49.28        -0.020904598      0.10737953     0.057276867
2019-03-10/18:21:49.31        -0.020904593      0.10737890     0.057279182
2019-03-10/18:21:49.34        -0.020924873      0.10748246     0.057337116
2019-03-10/18:21:49.37        -0.020904593      0.10737767     0.057283913
2019-03-10/18:21:49.40        -0.020904598      0.10737709     0.057286254
2019-03-10/18:21:49.43        -0.020904593      0.10737647     0.057288568
2019-03-10/18:21:49.47        -0.020924873      0.10748002     0.057346510
2019-03-10/18:21:49.50        -0.020898838      0.10739036     0.057266791
2019-03-10/18:21:49.53        -0.020888348      0.10741735     0.057220795
2019-03-10/18:21:49.56        -0.020877848      0.10744429     0.057174772
2019-03-10/18:21:49.59        -0.020887294      0.10757630     0.057182828
2019-03-10/18:21:49.62        -0.020856520      0.10749909     0.057081268
2019-03-10/18:21:49.65        -0.020846030      0.10752609     0.057035271
2019-03-10/18:21:49.68        -0.020835530      0.10755303     0.056989247
2019-03-10/18:21:49.72        -0.020844976      0.10768503     0.056997309
2019-03-10/18:21:49.75        -0.020814202      0.10760783     0.056895739
2019-03-10/18:21:49.78        -0.020803711      0.10763483     0.056849740
2019-03-10/18:21:49.81        -0.020793212      0.10766177     0.056803714
2019-03-10/18:21:49.84        -0.020802658      0.10779377     0.056811784
2019-03-10/18:21:49.87        -0.020771883      0.10771657     0.056710203
2019-03-10/18:21:49.90        -0.020761393      0.10774357     0.056664203
2019-03-10/18:21:49.93        -0.020750893      0.10777051     0.056618175
2019-03-10/18:21:49.97        -0.020760339      0.10790251     0.056626252
2019-03-10/18:21:50.00        -0.020729565      0.10782532     0.056524661
2019-03-10/18:21:50.03        -0.020719075      0.10785231     0.056478658
2019-03-10/18:21:50.06        -0.020708575      0.10787926     0.056432629
2019-03-10/18:21:50.09        -0.020718021      0.10801126     0.056440714
2019-03-10/18:21:50.12        -0.020687247      0.10793407     0.056339112
2019-03-10/18:21:50.15        -0.020676757      0.10796106     0.056293107
2019-03-10/18:21:50.18        -0.020666257      0.10798800     0.056247077
2019-03-10/18:21:50.22        -0.020675703      0.10812000     0.056255169
2019-03-10/18:21:50.25        -0.020644928      0.10804281     0.056153556
2019-03-10/18:21:50.28        -0.020634438      0.10806981     0.056107550
2019-03-10/18:21:50.31        -0.020623938      0.10809675     0.056061517
2019-03-10/18:21:50.34        -0.020633384      0.10822875     0.056069617
2019-03-10/18:21:50.37        -0.020602610      0.10815157     0.055967993
2019-03-10/18:21:50.40        -0.020592120      0.10817856     0.055921986
2019-03-10/18:21:50.43        -0.020581620      0.10820551     0.055875952
2019-03-10/18:21:50.47        -0.020591066      0.10833750     0.055884058
2019-03-10/18:21:50.50        -0.020560292      0.10826032     0.055782424
2019-03-10/18:21:50.53        -0.020555557      0.10827220     0.055762921
2019-03-10/18:21:50.56        -0.020555552      0.10827157     0.055765221
2019-03-10/18:21:50.59        -0.020575493      0.10837600     0.055821671
2019-03-10/18:21:50.62        -0.020555552      0.10827035     0.055769922
2019-03-10/18:21:50.65        -0.020555557      0.10826978     0.055772247
2019-03-10/18:21:50.68        -0.020555552      0.10826916     0.055774547
2019-03-10/18:21:50.72        -0.020575493      0.10837358     0.055831005
2019-03-10/18:21:50.75        -0.020555552      0.10826794     0.055779246
2019-03-10/18:21:50.78        -0.020555557      0.10826736     0.055781571
2019-03-10/18:21:50.81        -0.020555552      0.10826674     0.055783870
2019-03-10/18:21:50.84        -0.020575493      0.10837116     0.055840337
2019-03-10/18:21:50.87        -0.020555552      0.10826552     0.055788568
2019-03-10/18:21:50.90        -0.020555557      0.10826495     0.055790892
2019-03-10/18:21:50.93        -0.020555552      0.10826432     0.055793190
2019-03-10/18:21:50.97        -0.020575493      0.10836874     0.055849665
2019-03-10/18:21:51.00        -0.020555552      0.10826310     0.055797886
2019-03-10/18:21:51.03        -0.020555557      0.10826253     0.055800210
2019-03-10/18:21:51.06        -0.020555552      0.10826190     0.055802508
2019-03-10/18:21:51.09        -0.020575493      0.10836632     0.055858991
2019-03-10/18:21:51.12        -0.020555552      0.10826069     0.055807203
2019-03-10/18:21:51.15        -0.020555557      0.10826011     0.055809526
2019-03-10/18:21:51.18        -0.020555552      0.10825949     0.055811823
2019-03-10/18:21:51.22        -0.020575493      0.10836390     0.055868314
2019-03-10/18:21:51.25        -0.020555552      0.10825827     0.055816516
2019-03-10/18:21:51.28        -0.020555557      0.10825770     0.055818838
2019-03-10/18:21:51.31        -0.020555552      0.10825707     0.055821135
2019-03-10/18:21:51.34        -0.020575493      0.10836148     0.055877635
2019-03-10/18:21:51.37        -0.020555552      0.10825585     0.055825827
2019-03-10/18:21:51.40        -0.020555557      0.10825528     0.055828149
2019-03-10/18:21:51.43        -0.020555552      0.10825465     0.055830444
2019-03-10/18:21:51.47        -0.020575493      0.10835906     0.055886953
2019-03-10/18:21:51.50        -0.020555552      0.10825344     0.055835135
2019-03-10/18:21:51.53        -0.020555557      0.10825286     0.055837456
2019-03-10/18:21:51.56        -0.020555552      0.10825224     0.055839751
2019-03-10/18:21:51.59        -0.020575493      0.10835664     0.055896268
2019-03-10/18:21:51.62        -0.020555552      0.10825102     0.055844441
2019-03-10/18:21:51.65        -0.020555557      0.10825044     0.055846761
2019-03-10/18:21:51.68        -0.020555552      0.10824982     0.055849055
2019-03-10/18:21:51.72        -0.020575493      0.10835422     0.055905580
2019-03-10/18:21:51.75        -0.020555552      0.10824860     0.055853743
2019-03-10/18:21:51.78        -0.020555557      0.10824803     0.055856063
2019-03-10/18:21:51.81        -0.020555552      0.10824740     0.055858356
2019-03-10/18:21:51.84        -0.020575493      0.10835180     0.055914890
2019-03-10/18:21:51.87        -0.020555552      0.10824619     0.055863043
2019-03-10/18:21:51.90        -0.020555557      0.10824561     0.055865362
2019-03-10/18:21:51.93        -0.020555552      0.10824499     0.055867655
2019-03-10/18:21:51.97        -0.020575493      0.10834938     0.055924197
2019-03-10/18:21:52.00        -0.020555552      0.10824377     0.055872341
2019-03-10/18:21:52.03        -0.020555557      0.10824319     0.055874659
2019-03-10/18:21:52.06        -0.020555552      0.10824257     0.055876951
2019-03-10/18:21:52.09        -0.020575493      0.10834697     0.055933501
2019-03-10/18:21:52.12        -0.020555552      0.10824135     0.055881635
2019-03-10/18:21:52.15        -0.020555557      0.10824078     0.055883953
2019-03-10/18:21:52.18        -0.020555552      0.10824015     0.055886244
2019-03-10/18:21:52.22        -0.020575493      0.10834455     0.055942803
2019-03-10/18:21:52.25        -0.020555552      0.10823893     0.055890927
2019-03-10/18:21:52.28        -0.020555557      0.10823836     0.055893244
2019-03-10/18:21:52.31        -0.020555552      0.10823774     0.055895535
2019-03-10/18:21:52.34        -0.020575493      0.10834213     0.055952102
2019-03-10/18:21:52.37        -0.020555552      0.10823652     0.055900217
2019-03-10/18:21:52.40        -0.020555557      0.10823594     0.055902533
2019-03-10/18:21:52.43        -0.020555552      0.10823532     0.055904823
2019-03-10/18:21:52.47        -0.020575493      0.10833971     0.055961398
2019-03-10/18:21:52.50        -0.020555552      0.10823410     0.055909503
2019-03-10/18:21:52.53        -0.020555557      0.10823353     0.055911819
2019-03-10/18:21:52.56        -0.020555552      0.10823290     0.055914108
2019-03-10/18:21:52.59        -0.020575493      0.10833729     0.055970692
2019-03-10/18:21:52.62        -0.020555552      0.10823168     0.055918787
2019-03-10/18:21:52.65        -0.020555557      0.10823111     0.055921102
2019-03-10/18:21:52.68        -0.020555552      0.10823049     0.055923391
2019-03-10/18:21:52.72        -0.020575493      0.10833487     0.055979983
2019-03-10/18:21:52.75        -0.020555552      0.10822927     0.055928068
2019-03-10/18:21:52.78        -0.020555557      0.10822869     0.055930382
2019-03-10/18:21:52.81        -0.020555552      0.10822807     0.055932671
2019-03-10/18:21:52.84        -0.020575493      0.10833245     0.055989271
2019-03-10/18:21:52.87        -0.020555552      0.10822685     0.055937347
2019-03-10/18:21:52.90        -0.020555557      0.10822628     0.055939660
2019-03-10/18:21:52.93        -0.020555552      0.10822565     0.055941948
2019-03-10/18:21:52.97        -0.020575493      0.10833003     0.055998556
2019-03-10/18:21:53.00        -0.020555552      0.10822443     0.055946622
2019-03-10/18:21:53.03        -0.020555557      0.10822386     0.055948935
2019-03-10/18:21:53.06        -0.020555552      0.10822323     0.055951222
2019-03-10/18:21:53.09        -0.020575493      0.10832761     0.056007839
2019-03-10/18:21:53.12        -0.020555552      0.10822202     0.055955895
2019-03-10/18:21:53.15        -0.020555557      0.10822144     0.055958208
2019-03-10/18:21:53.18        -0.020555552      0.10822082     0.055960494
2019-03-10/18:21:53.22        -0.020575493      0.10832519     0.056017119
2019-03-10/18:21:53.25        -0.020555552      0.10821960     0.055965166
2019-03-10/18:21:53.28        -0.020555557      0.10821903     0.055967477
2019-03-10/18:21:53.31        -0.020555552      0.10821840     0.055969763
2019-03-10/18:21:53.34        -0.020575493      0.10832277     0.056026396
2019-03-10/18:21:53.37        -0.020555552      0.10821718     0.055974434
2019-03-10/18:21:53.40        -0.020555557      0.10821661     0.055976744
2019-03-10/18:21:53.43        -0.020555552      0.10821598     0.055979029
2019-03-10/18:21:53.47        -0.020575493      0.10832035     0.056035671
2019-03-10/18:21:53.50        -0.020555552      0.10821477     0.055983698
2019-03-10/18:21:53.53        -0.020555557      0.10821419     0.055986009
2019-03-10/18:21:53.56        -0.020555552      0.10821357     0.055988293
2019-03-10/18:21:53.59        -0.020575493      0.10831793     0.056044943
2019-03-10/18:21:53.62        -0.020555552      0.10821235     0.055992961
2019-03-10/18:21:53.65        -0.020555557      0.10821177     0.055995270
2019-03-10/18:21:53.68        -0.020555552      0.10821115     0.055997554
2019-03-10/18:21:53.72        -0.020575493      0.10831552     0.056054212
2019-03-10/18:21:53.75        -0.020555552      0.10820993     0.056002220
2019-03-10/18:21:53.78        -0.020555557      0.10820936     0.056004529
2019-03-10/18:21:53.81        -0.020555552      0.10820873     0.056006812
2019-03-10/18:21:53.84        -0.020575493      0.10831310     0.056063479
2019-03-10/18:21:53.87        -0.020555552      0.10820752     0.056011477
2019-03-10/18:21:53.90        -0.020555557      0.10820694     0.056013785
2019-03-10/18:21:53.93        -0.020555552      0.10820632     0.056016067
2019-03-10/18:21:53.97        -0.020575493      0.10831068     0.056072743
2019-03-10/18:21:54.00        -0.020555552      0.10820510     0.056020731
2019-03-10/18:21:54.03        -0.020555557      0.10820452     0.056023039
2019-03-10/18:21:54.06        -0.020555552      0.10820390     0.056025320
2019-03-10/18:21:54.09        -0.020575493      0.10830826     0.056082004
2019-03-10/18:21:54.12        -0.020555552      0.10820268     0.056029983
2019-03-10/18:21:54.15        -0.020555557      0.10820211     0.056032290
2019-03-10/18:21:54.18        -0.020555552      0.10820148     0.056034570
2019-03-10/18:21:54.22        -0.020575493      0.10830584     0.056091262
2019-03-10/18:21:54.25        -0.020555552      0.10820026     0.056039231
2019-03-10/18:21:54.28        -0.020555557      0.10819969     0.056041538
2019-03-10/18:21:54.31        -0.020555552      0.10819907     0.056043818
2019-03-10/18:21:54.34        -0.020575493      0.10830342     0.056100518
2019-03-10/18:21:54.37        -0.020555552      0.10819785     0.056048477
2019-03-10/18:21:54.40        -0.020555557      0.10819727     0.056050783
2019-03-10/18:21:54.43        -0.020555552      0.10819665     0.056053062
2019-03-10/18:21:54.47        -0.020575493      0.10830100     0.056109771
2019-03-10/18:21:54.50        -0.020555552      0.10819543     0.056057721
2019-03-10/18:21:54.53        -0.020555557      0.10819486     0.056060026
2019-03-10/18:21:54.56        -0.020555552      0.10819423     0.056062304
2019-03-10/18:21:54.59        -0.020575493      0.10829858     0.056119021
2019-03-10/18:21:54.62        -0.020555552      0.10819301     0.056066961
2019-03-10/18:21:54.65        -0.020555557      0.10819244     0.056069265
2019-03-10/18:21:54.68        -0.020555552      0.10819182     0.056071544
2019-03-10/18:21:54.72        -0.020575493      0.10829616     0.056128268
2019-03-10/18:21:54.75        -0.020555552      0.10819060     0.056076199
2019-03-10/18:21:54.78        -0.020555557      0.10819002     0.056078503
2019-03-10/18:21:54.81        -0.020555552      0.10818940     0.056080780
2019-03-10/18:21:54.84        -0.020575493      0.10829374     0.056137513
2019-03-10/18:21:54.87        -0.020555552      0.10818818     0.056085434
2019-03-10/18:21:54.90        -0.020555557      0.10818761     0.056087737
2019-03-10/18:21:54.93        -0.020555552      0.10818698     0.056090014
2019-03-10/18:21:54.97        -0.020575493      0.10829132     0.056146755
2019-03-10/18:21:55.00        -0.020555552      0.10818576     0.056094667
2019-03-10/18:21:55.03        -0.020555557      0.10818519     0.056096969
2019-03-10/18:21:55.06        -0.020555552      0.10818456     0.056099245
2019-03-10/18:21:55.09        -0.020575493      0.10828890     0.056155995
2019-03-10/18:21:55.12        -0.020555552      0.10818335     0.056103897
2019-03-10/18:21:55.15        -0.020555557      0.10818277     0.056106198
2019-03-10/18:21:55.18        -0.020555552      0.10818215     0.056108473
2019-03-10/18:21:55.22        -0.020575493      0.10828649     0.056165231
2019-03-10/18:21:55.25        -0.020555552      0.10818093     0.056113124
2019-03-10/18:21:55.28        -0.020555557      0.10818036     0.056115424
2019-03-10/18:21:55.31        -0.020555552      0.10817973     0.056117699
2019-03-10/18:21:55.34        -0.020575493      0.10828407     0.056174465
2019-03-10/18:21:55.37        -0.020555552      0.10817851     0.056122348
2019-03-10/18:21:55.40        -0.020555557      0.10817794     0.056124648
2019-03-10/18:21:55.43        -0.020555552      0.10817731     0.056126922
2019-03-10/18:21:55.47        -0.020575493      0.10828165     0.056183696
2019-03-10/18:21:55.50        -0.020555552      0.10817610     0.056131569
2019-03-10/18:21:55.53        -0.020555557      0.10817552     0.056133869
2019-03-10/18:21:55.56        -0.020555552      0.10817490     0.056136142
2019-03-10/18:21:55.59        -0.020575493      0.10827923     0.056192925
2019-03-10/18:21:55.62        -0.020555552      0.10817368     0.056140788
2019-03-10/18:21:55.65        -0.020555557      0.10817310     0.056143087
2019-03-10/18:21:55.68        -0.020555552      0.10817248     0.056145360
2019-03-10/18:21:55.72        -0.020575493      0.10827681     0.056202151
2019-03-10/18:21:55.75        -0.020555552      0.10817126     0.056150004
2019-03-10/18:21:55.78        -0.020555557      0.10817069     0.056152303
2019-03-10/18:21:55.81        -0.020555552      0.10817006     0.056154575
2019-03-10/18:21:55.84        -0.020575493      0.10827439     0.056211374
2019-03-10/18:21:55.87        -0.020555552      0.10816885     0.056159218
2019-03-10/18:21:55.90        -0.020555557      0.10816827     0.056161515
2019-03-10/18:21:55.93        -0.020555552      0.10816765     0.056163787
2019-03-10/18:21:55.97        -0.020575493      0.10827197     0.056220594
2019-03-10/18:21:56.00        -0.020555552      0.10816643     0.056168429
2019-03-10/18:21:56.03        -0.020555557      0.10816585     0.056170725
2019-03-10/18:21:56.06        -0.020555552      0.10816523     0.056172996
2019-03-10/18:21:56.09        -0.020575493      0.10826955     0.056229812
2019-03-10/18:21:56.12        -0.020555552      0.10816401     0.056177637
2019-03-10/18:21:56.15        -0.020555557      0.10816344     0.056179933
2019-03-10/18:21:56.18        -0.020555552      0.10816281     0.056182203
2019-03-10/18:21:56.22        -0.020575493      0.10826713     0.056239027
2019-03-10/18:21:56.25        -0.020555552      0.10816159     0.056186842
2019-03-10/18:21:56.28        -0.020555557      0.10816102     0.056189137
2019-03-10/18:21:56.31        -0.020555552      0.10816040     0.056191407
2019-03-10/18:21:56.34        -0.020575493      0.10826471     0.056248239
2019-03-10/18:21:56.37        -0.020555552      0.10815918     0.056196044
2019-03-10/18:21:56.40        -0.020555557      0.10815860     0.056198339
2019-03-10/18:21:56.43        -0.020555552      0.10815798     0.056200608
2019-03-10/18:21:56.47        -0.020575493      0.10826229     0.056257448
2019-03-10/18:21:56.50        -0.020555552      0.10815676     0.056205244
2019-03-10/18:21:56.53        -0.020555557      0.10815619     0.056207538
2019-03-10/18:21:56.56        -0.020555552      0.10815556     0.056209806
2019-03-10/18:21:56.59        -0.020575493      0.10825987     0.056266655
2019-03-10/18:21:56.62        -0.020555552      0.10815434     0.056214441
2019-03-10/18:21:56.65        -0.020555557      0.10815377     0.056216735
2019-03-10/18:21:56.68        -0.020555552      0.10815315     0.056219002
2019-03-10/18:21:56.72        -0.020575493      0.10825745     0.056275859
2019-03-10/18:21:56.75        -0.020555552      0.10815193     0.056223636
2019-03-10/18:21:56.78        -0.020555557      0.10815135     0.056225928
2019-03-10/18:21:56.81        -0.020555552      0.10815073     0.056228195
2019-03-10/18:21:56.84        -0.020575493      0.10825504     0.056285060
2019-03-10/18:21:56.87        -0.020555552      0.10814951     0.056232827
2019-03-10/18:21:56.90        -0.020555557      0.10814894     0.056235119
2019-03-10/18:21:56.93        -0.020555552      0.10814831     0.056237385
2019-03-10/18:21:56.97        -0.020575493      0.10825262     0.056294259
2019-03-10/18:21:57.00        -0.020555552      0.10814709     0.056242016
2019-03-10/18:21:57.03        -0.020555557      0.10814652     0.056244308
2019-03-10/18:21:57.06        -0.020555552      0.10814589     0.056246573
2019-03-10/18:21:57.09        -0.020575493      0.10825020     0.056303454
2019-03-10/18:21:57.12        -0.020555552      0.10814468     0.056251202
2019-03-10/18:21:57.15        -0.020555557      0.10814410     0.056253493
2019-03-10/18:21:57.18        -0.020555552      0.10814348     0.056255758
2019-03-10/18:21:57.22        -0.020575493      0.10824778     0.056312647
2019-03-10/18:21:57.25        -0.020555552      0.10814226     0.056260386
2019-03-10/18:21:57.28        -0.020555557      0.10814169     0.056262676
2019-03-10/18:21:57.31        -0.020555552      0.10814106     0.056264940
2019-03-10/18:21:57.34        -0.020575493      0.10824536     0.056321838
2019-03-10/18:21:57.37        -0.020555552      0.10813984     0.056269567
2019-03-10/18:21:57.40        -0.020555557      0.10813927     0.056271856
2019-03-10/18:21:57.43        -0.020555552      0.10813864     0.056274119
2019-03-10/18:21:57.47        -0.020575493      0.10824294     0.056331025
2019-03-10/18:21:57.50        -0.020555552      0.10813743     0.056278745
2019-03-10/18:21:57.53        -0.020555557      0.10813685     0.056281033
2019-03-10/18:21:57.56        -0.020555552      0.10813623     0.056283296
2019-03-10/18:21:57.59        -0.020575493      0.10824052     0.056340210
2019-03-10/18:21:57.62        -0.020555552      0.10813501     0.056287920
2019-03-10/18:21:57.65        -0.020555557      0.10813443     0.056290208
2019-03-10/18:21:57.68        -0.020555552      0.10813381     0.056292470
2019-03-10/18:21:57.72        -0.020575493      0.10823810     0.056349392
2019-03-10/18:21:57.75        -0.020555552      0.10813259     0.056297092
2019-03-10/18:21:57.78        -0.020555557      0.10813202     0.056299380
2019-03-10/18:21:57.81        -0.020555552      0.10813139     0.056301641
2019-03-10/18:21:57.84        -0.020575493      0.10823568     0.056358572
2019-03-10/18:21:57.87        -0.020555552      0.10813018     0.056306262
2019-03-10/18:21:57.90        -0.020555557      0.10812960     0.056308549
2019-03-10/18:21:57.93        -0.020555552      0.10812898     0.056310809
2019-03-10/18:21:57.97        -0.020575493      0.10823326     0.056367748
2019-03-10/18:21:58.00        -0.020555552      0.10812776     0.056315429
2019-03-10/18:21:58.03        -0.020555557      0.10812718     0.056317715
2019-03-10/18:21:58.06        -0.020555552      0.10812656     0.056319975
2019-03-10/18:21:58.09        -0.020575493      0.10823084     0.056376922
2019-03-10/18:21:58.12        -0.020555552      0.10812534     0.056324594
2019-03-10/18:21:58.15        -0.020555557      0.10812477     0.056326879
2019-03-10/18:21:58.18        -0.020555552      0.10812414     0.056329138
2019-03-10/18:21:58.22        -0.020575493      0.10822842     0.056386094
2019-03-10/18:21:58.25        -0.020555552      0.10812292     0.056333755
2019-03-10/18:21:58.28        -0.020555557      0.10812235     0.056336040
2019-03-10/18:21:58.31        -0.020555552      0.10812173     0.056338298
2019-03-10/18:21:58.34        -0.020575493      0.10822600     0.056395262
2019-03-10/18:21:58.37        -0.020555552      0.10812051     0.056342914
2019-03-10/18:21:58.40        -0.020555557      0.10811993     0.056345198
2019-03-10/18:21:58.43        -0.020555552      0.10811931     0.056347456
2019-03-10/18:21:58.47        -0.020555552      0.10811871     0.056349727
2019-03-10/18:21:58.50        -0.020555552      0.10811809     0.056352070
2019-03-10/18:21:58.53        -0.020555557      0.10811752     0.056354354
2019-03-10/18:21:58.56        -0.020555552      0.10811689     0.056356611
2019-03-10/18:21:58.59        -0.020555552      0.10811629     0.056358881
2019-03-10/18:21:58.62        -0.020555552      0.10811567     0.056361224
2019-03-10/18:21:58.65        -0.020555557      0.10811510     0.056363506
2019-03-10/18:21:58.68        -0.020555552      0.10811448     0.056365763
2019-03-10/18:21:58.72        -0.020555552      0.10811388     0.056368032
2019-03-10/18:21:58.75        -0.020555552      0.10811326     0.056370374
2019-03-10/18:21:58.78        -0.020555557      0.10811268     0.056372656
2019-03-10/18:21:58.81        -0.020555552      0.10811206     0.056374912
2019-03-10/18:21:58.84        -0.020555552      0.10811146     0.056377181
2019-03-10/18:21:58.87        -0.020555552      0.10811084     0.056379522
2019-03-10/18:21:58.90        -0.020555557      0.10811027     0.056381804
2019-03-10/18:21:58.93        -0.020555552      0.10810964     0.056384059
2019-03-10/18:21:58.96        -0.020555552      0.10810904     0.056386327
2019-03-10/18:21:59.00        -0.020555552      0.10810842     0.056388667
2019-03-10/18:21:59.03        -0.020555557      0.10810785     0.056390948
2019-03-10/18:21:59.06        -0.020555552      0.10810723     0.056393202
2019-03-10/18:21:59.09        -0.020555552      0.10810663     0.056395470
2019-03-10/18:21:59.12        -0.020555552      0.10810601     0.056397810
2019-03-10/18:21:59.15        -0.020555557      0.10810543     0.056400090
2019-03-10/18:21:59.18        -0.020555552      0.10810481     0.056402344
2019-03-10/18:21:59.21        -0.020555552      0.10810421     0.056404610
2019-03-10/18:21:59.25        -0.020555552      0.10810359     0.056406950
2019-03-10/18:21:59.28        -0.020555557      0.10810302     0.056409229
2019-03-10/18:21:59.31        -0.020555552      0.10810239     0.056411482
2019-03-10/18:21:59.34        -0.020555552      0.10810179     0.056413748
2019-03-10/18:21:59.37        -0.020555552      0.10810117     0.056416087
2019-03-10/18:21:59.40        -0.020555557      0.10810060     0.056418365
2019-03-10/18:21:59.43        -0.020555552      0.10809997     0.056420617
2019-03-10/18:21:59.46        -0.020555552      0.10809938     0.056422883
2019-03-10/18:21:59.50        -0.020569693      0.10821834     0.056454082
2019-03-10/18:21:59.53        -0.020539181      0.10813970     0.056354537
2019-03-10/18:21:59.56        -0.020528600      0.10816589     0.056309668
2019-03-10/18:21:59.59        -0.020518024      0.10819210     0.056264811
2019-03-10/18:21:59.62        -0.020527048      0.10832404     0.056273216
2019-03-10/18:21:59.65        -0.020496536      0.10824541     0.056173661
2019-03-10/18:21:59.68        -0.020485955      0.10827160     0.056128790
2019-03-10/18:21:59.71        -0.020475379      0.10829781     0.056083931
2019-03-10/18:21:59.75        -0.020484402      0.10842974     0.056092344
2019-03-10/18:21:59.78        -0.020453890      0.10835111     0.055992778
2019-03-10/18:21:59.81        -0.020443309      0.10837730     0.055947905
2019-03-10/18:21:59.84        -0.020432733      0.10840352     0.055903045
2019-03-10/18:21:59.87        -0.020441757      0.10853545     0.055911464
2019-03-10/18:21:59.90        -0.020411245      0.10845682     0.055811888
2019-03-10/18:21:59.93        -0.020400664      0.10848301     0.055767013
2019-03-10/18:21:59.96        -0.020390088      0.10850923     0.055722151
2019-03-10/18:22:00.00        -0.020399111      0.10864116     0.055730577
2019-03-10/18:22:00.03        -0.020368599      0.10856254     0.055630990
2019-03-10/18:22:00.06        -0.020358018      0.10858873     0.055586114
2019-03-10/18:22:00.09        -0.020347442      0.10861495     0.055541250
2019-03-10/18:22:00.12        -0.020356466      0.10874687     0.055549683
2019-03-10/18:22:00.15        -0.020325954      0.10866825     0.055450086
2019-03-10/18:22:00.18        -0.020315373      0.10869444     0.055405207
2019-03-10/18:22:00.21        -0.020304797      0.10872066     0.055360342
2019-03-10/18:22:00.25        -0.020313820      0.10885259     0.055368782
2019-03-10/18:22:00.28        -0.020283308      0.10877397     0.055269174
2019-03-10/18:22:00.31        -0.020272727      0.10880016     0.055224294
2019-03-10/18:22:00.34        -0.020262151      0.10882638     0.055179427
2019-03-10/18:22:00.37        -0.020271175      0.10895831     0.055187874
2019-03-10/18:22:00.40        -0.020240663      0.10887969     0.055088256
2019-03-10/18:22:00.43        -0.020230082      0.10890589     0.055043374
2019-03-10/18:22:00.46        -0.020219506      0.10893210     0.054998505
2019-03-10/18:22:00.50        -0.020228529      0.10906403     0.055006959
2019-03-10/18:22:00.53        -0.020203817      0.10897071     0.054933170
2019-03-10/18:22:00.56        -0.020203812      0.10897009     0.054935408
2019-03-10/18:22:00.59        -0.020203812      0.10896950     0.054937658
2019-03-10/18:22:00.62        -0.020223412      0.10907460     0.054993241
2019-03-10/18:22:00.65        -0.020203817      0.10896832     0.054942243
2019-03-10/18:22:00.68        -0.020203812      0.10896770     0.054944480
2019-03-10/18:22:00.71        -0.020203812      0.10896710     0.054946730
2019-03-10/18:22:00.75        -0.020223412      0.10907221     0.055002321
2019-03-10/18:22:00.78        -0.020203817      0.10896592     0.054951314
2019-03-10/18:22:00.81        -0.020203812      0.10896530     0.054953550
2019-03-10/18:22:00.84        -0.020203812      0.10896471     0.054955799
2019-03-10/18:22:00.87        -0.020223412      0.10906981     0.055011399
2019-03-10/18:22:00.90        -0.020203817      0.10896353     0.054960382
2019-03-10/18:22:00.93        -0.020203812      0.10896291     0.054962618
2019-03-10/18:22:00.96        -0.020203812      0.10896231     0.054964866
2019-03-10/18:22:01.00        -0.020223412      0.10906741     0.055020474
2019-03-10/18:22:01.03        -0.020203817      0.10896113     0.054969448
2019-03-10/18:22:01.06        -0.020203812      0.10896051     0.054971683
2019-03-10/18:22:01.09        -0.020203812      0.10895992     0.054973930
2019-03-10/18:22:01.12        -0.020223412      0.10906501     0.055029546
2019-03-10/18:22:01.15        -0.020203817      0.10895873     0.054978511
2019-03-10/18:22:01.18        -0.020203812      0.10895812     0.054980745
2019-03-10/18:22:01.21        -0.020203812      0.10895752     0.054982992
2019-03-10/18:22:01.25        -0.020223412      0.10906262     0.055038616
2019-03-10/18:22:01.28        -0.020203817      0.10895634     0.054987571
2019-03-10/18:22:01.31        -0.020203812      0.10895572     0.054989805
2019-03-10/18:22:01.34        -0.020203812      0.10895513     0.054992051
2019-03-10/18:22:01.37        -0.020223412      0.10906022     0.055047683
2019-03-10/18:22:01.40        -0.020203817      0.10895394     0.054996629
2019-03-10/18:22:01.43        -0.020203812      0.10895333     0.054998862
2019-03-10/18:22:01.46        -0.020203812      0.10895273     0.055001108
2019-03-10/18:22:01.50        -0.020223412      0.10905782     0.055056748
2019-03-10/18:22:01.53        -0.020203817      0.10895155     0.055005684
2019-03-10/18:22:01.56        -0.020203812      0.10895093     0.055007917
2019-03-10/18:22:01.59        -0.020203812      0.10895034     0.055010162
2019-03-10/18:22:01.62        -0.020223412      0.10905542     0.055065810
2019-03-10/18:22:01.65        -0.020203817      0.10894915     0.055014737
2019-03-10/18:22:01.68        -0.020203812      0.10894854     0.055016969
2019-03-10/18:22:01.71        -0.020203812      0.10894794     0.055019213
2019-03-10/18:22:01.75        -0.020223412      0.10905303     0.055074870
2019-03-10/18:22:01.78        -0.020203817      0.10894676     0.055023787
2019-03-10/18:22:01.81        -0.020203812      0.10894614     0.055026018
2019-03-10/18:22:01.84        -0.020203812      0.10894555     0.055028262
2019-03-10/18:22:01.87        -0.020223412      0.10905063     0.055083927
2019-03-10/18:22:01.90        -0.020203817      0.10894436     0.055032834
2019-03-10/18:22:01.93        -0.020203812      0.10894374     0.055035065
2019-03-10/18:22:01.96        -0.020203812      0.10894315     0.055037308
2019-03-10/18:22:02.00        -0.020223412      0.10904823     0.055092981
2019-03-10/18:22:02.03        -0.020203817      0.10894197     0.055041879
2019-03-10/18:22:02.06        -0.020203812      0.10894135     0.055044109
2019-03-10/18:22:02.09        -0.020203812      0.10894076     0.055046352
2019-03-10/18:22:02.12        -0.020223412      0.10904583     0.055102033
2019-03-10/18:22:02.15        -0.020203817      0.10893957     0.055050922
2019-03-10/18:22:02.18        -0.020203812      0.10893895     0.055053151
2019-03-10/18:22:02.21        -0.020203812      0.10893836     0.055055393
2019-03-10/18:22:02.25        -0.020223412      0.10904344     0.055111082
2019-03-10/18:22:02.28        -0.020203817      0.10893718     0.055059962
2019-03-10/18:22:02.31        -0.020203812      0.10893656     0.055062190
2019-03-10/18:22:02.34        -0.020203812      0.10893597     0.055064432
2019-03-10/18:22:02.37        -0.020223412      0.10904104     0.055120129
2019-03-10/18:22:02.40        -0.020203817      0.10893478     0.055068999
2019-03-10/18:22:02.43        -0.020203812      0.10893416     0.055071227
2019-03-10/18:22:02.46        -0.020203812      0.10893357     0.055073468
2019-03-10/18:22:02.50        -0.020223412      0.10903864     0.055129173
2019-03-10/18:22:02.53        -0.020203817      0.10893239     0.055078033
2019-03-10/18:22:02.56        -0.020203812      0.10893177     0.055080261
2019-03-10/18:22:02.59        -0.020203812      0.10893118     0.055082501
2019-03-10/18:22:02.62        -0.020223412      0.10903624     0.055138214
2019-03-10/18:22:02.65        -0.020203817      0.10892999     0.055087065
2019-03-10/18:22:02.68        -0.020203812      0.10892937     0.055089292
2019-03-10/18:22:02.71        -0.020203812      0.10892878     0.055091532
2019-03-10/18:22:02.75        -0.020223412      0.10903385     0.055147253
2019-03-10/18:22:02.78        -0.020203817      0.10892760     0.055096095
2019-03-10/18:22:02.81        -0.020203812      0.10892698     0.055098321
2019-03-10/18:22:02.84        -0.020203812      0.10892639     0.055100560
2019-03-10/18:22:02.87        -0.020223412      0.10903145     0.055156289
2019-03-10/18:22:02.90        -0.020203817      0.10892520     0.055105122
2019-03-10/18:22:02.93        -0.020203812      0.10892458     0.055107347
2019-03-10/18:22:02.96        -0.020203812      0.10892399     0.055109585
2019-03-10/18:22:03.00        -0.020223412      0.10902905     0.055165323
2019-03-10/18:22:03.03        -0.020203817      0.10892281     0.055114146
2019-03-10/18:22:03.06        -0.020203812      0.10892219     0.055116371
2019-03-10/18:22:03.09        -0.020203812      0.10892159     0.055118609
2019-03-10/18:22:03.12        -0.020223412      0.10902665     0.055174354
2019-03-10/18:22:03.15        -0.020203817      0.10892041     0.055123168
2019-03-10/18:22:03.18        -0.020203812      0.10891979     0.055125392
2019-03-10/18:22:03.21        -0.020203812      0.10891920     0.055127629
2019-03-10/18:22:03.25        -0.020223412      0.10902426     0.055183383
2019-03-10/18:22:03.28        -0.020203817      0.10891802     0.055132187
2019-03-10/18:22:03.31        -0.020203812      0.10891740     0.055134411
2019-03-10/18:22:03.34        -0.020203812      0.10891680     0.055136647
2019-03-10/18:22:03.37        -0.020223412      0.10902186     0.055192409
2019-03-10/18:22:03.40        -0.020203817      0.10891562     0.055141204
2019-03-10/18:22:03.43        -0.020203812      0.10891500     0.055143427
2019-03-10/18:22:03.46        -0.020203812      0.10891441     0.055145662
2019-03-10/18:22:03.50        -0.020223412      0.10901946     0.055201432
2019-03-10/18:22:03.53        -0.020203817      0.10891323     0.055150218
2019-03-10/18:22:03.56        -0.020203812      0.10891261     0.055152440
2019-03-10/18:22:03.59        -0.020203812      0.10891201     0.055154675
2019-03-10/18:22:03.62        -0.020223412      0.10901707     0.055210453
2019-03-10/18:22:03.65        -0.020203817      0.10891083     0.055159229
2019-03-10/18:22:03.68        -0.020203812      0.10891021     0.055161451
2019-03-10/18:22:03.71        -0.020203812      0.10890962     0.055163685
2019-03-10/18:22:03.75        -0.020223412      0.10901467     0.055219471
2019-03-10/18:22:03.78        -0.020203817      0.10890844     0.055168238
2019-03-10/18:22:03.81        -0.020203812      0.10890782     0.055170459
2019-03-10/18:22:03.84        -0.020203812      0.10890722     0.055172693
2019-03-10/18:22:03.87        -0.020223412      0.10901227     0.055228487
2019-03-10/18:22:03.90        -0.020203817      0.10890604     0.055177244
2019-03-10/18:22:03.93        -0.020203812      0.10890542     0.055179465
2019-03-10/18:22:03.96        -0.020203812      0.10890483     0.055181697
2019-03-10/18:22:04.00        -0.020223412      0.10900987     0.055237500
2019-03-10/18:22:04.03        -0.020203817      0.10890365     0.055186248
2019-03-10/18:22:04.06        -0.020203812      0.10890303     0.055188468
2019-03-10/18:22:04.09        -0.020203812      0.10890243     0.055190700
2019-03-10/18:22:04.12        -0.020223412      0.10900748     0.055246510
2019-03-10/18:22:04.15        -0.020203817      0.10890125     0.055195249
2019-03-10/18:22:04.18        -0.020203812      0.10890063     0.055197468
2019-03-10/18:22:04.21        -0.020203812      0.10890004     0.055199700
2019-03-10/18:22:04.25        -0.020223412      0.10900508     0.055255518
2019-03-10/18:22:04.28        -0.020203817      0.10889886     0.055204247
2019-03-10/18:22:04.31        -0.020203812      0.10889824     0.055206466
2019-03-10/18:22:04.34        -0.020203812      0.10889764     0.055208697
2019-03-10/18:22:04.37        -0.020223412      0.10900268     0.055264523
2019-03-10/18:22:04.40        -0.020203817      0.10889646     0.055213243
2019-03-10/18:22:04.43        -0.020203812      0.10889584     0.055215461
2019-03-10/18:22:04.46        -0.020203812      0.10889525     0.055217691
2019-03-10/18:22:04.50        -0.020223412      0.10900028     0.055273526
2019-03-10/18:22:04.53        -0.020203817      0.10889407     0.055222236
2019-03-10/18:22:04.56        -0.020203812      0.10889345     0.055224454
2019-03-10/18:22:04.59        -0.020203812      0.10889285     0.055226683
2019-03-10/18:22:04.62        -0.020223412      0.10899789     0.055282526
2019-03-10/18:22:04.65        -0.020203817      0.10889167     0.055231227
2019-03-10/18:22:04.68        -0.020203812      0.10889105     0.055233444
2019-03-10/18:22:04.71        -0.020203812      0.10889046     0.055235673
2019-03-10/18:22:04.75        -0.020223412      0.10899549     0.055291524
2019-03-10/18:22:04.78        -0.020203817      0.10888928     0.055240215
2019-03-10/18:22:04.81        -0.020203812      0.10888866     0.055242431
2019-03-10/18:22:04.84        -0.020203812      0.10888806     0.055244660
2019-03-10/18:22:04.87        -0.020223412      0.10899309     0.055300519
2019-03-10/18:22:04.90        -0.020203817      0.10888688     0.055249201
2019-03-10/18:22:04.93        -0.020203812      0.10888626     0.055251416
2019-03-10/18:22:04.96        -0.020203812      0.10888567     0.055253644
2019-03-10/18:22:05.00        -0.020223412      0.10899069     0.055309511
2019-03-10/18:22:05.03        -0.020203817      0.10888449     0.055258184
2019-03-10/18:22:05.06        -0.020203812      0.10888387     0.055260398
2019-03-10/18:22:05.09        -0.020203812      0.10888327     0.055262625
2019-03-10/18:22:05.12        -0.020223412      0.10898830     0.055318501
2019-03-10/18:22:05.15        -0.020203817      0.10888209     0.055267164
2019-03-10/18:22:05.18        -0.020203812      0.10888147     0.055269378
2019-03-10/18:22:05.21        -0.020203812      0.10888088     0.055271605
2019-03-10/18:22:05.25        -0.020223412      0.10898590     0.055327488
2019-03-10/18:22:05.28        -0.020203817      0.10887970     0.055276142
2019-03-10/18:22:05.31        -0.020203812      0.10887908     0.055278355
2019-03-10/18:22:05.34        -0.020203812      0.10887848     0.055280581
2019-03-10/18:22:05.37        -0.020223412      0.10898350     0.055336472
2019-03-10/18:22:05.40        -0.020203817      0.10887730     0.055285117
2019-03-10/18:22:05.43        -0.020203812      0.10887668     0.055287330
2019-03-10/18:22:05.46        -0.020203812      0.10887609     0.055289555
2019-03-10/18:22:05.50        -0.020223412      0.10898110     0.055345454
2019-03-10/18:22:05.53        -0.020203817      0.10887491     0.055294089
2019-03-10/18:22:05.56        -0.020203812      0.10887429     0.055296301
2019-03-10/18:22:05.59        -0.020203812      0.10887369     0.055298526
2019-03-10/18:22:05.62        -0.020223412      0.10897871     0.055354433
2019-03-10/18:22:05.65        -0.020203817      0.10887251     0.055303059
2019-03-10/18:22:05.68        -0.020203812      0.10887189     0.055305271
2019-03-10/18:22:05.71        -0.020203812      0.10887130     0.055307495
2019-03-10/18:22:05.75        -0.020223412      0.10897631     0.055363410
2019-03-10/18:22:05.78        -0.020203817      0.10887012     0.055312027
2019-03-10/18:22:05.81        -0.020203812      0.10886950     0.055314237
2019-03-10/18:22:05.84        -0.020203812      0.10886890     0.055316461
2019-03-10/18:22:05.87        -0.020223412      0.10897391     0.055372384
2019-03-10/18:22:05.90        -0.020203817      0.10886772     0.055320991
2019-03-10/18:22:05.93        -0.020203812      0.10886710     0.055323201
2019-03-10/18:22:05.96        -0.020203812      0.10886651     0.055325424
2019-03-10/18:22:06.00        -0.020223412      0.10897151     0.055381356
2019-03-10/18:22:06.03        -0.020203817      0.10886533     0.055329954
2019-03-10/18:22:06.06        -0.020203812      0.10886471     0.055332163
2019-03-10/18:22:06.09        -0.020203812      0.10886411     0.055334385
2019-03-10/18:22:06.12        -0.020223412      0.10896912     0.055390324
2019-03-10/18:22:06.15        -0.020203817      0.10886293     0.055338913
2019-03-10/18:22:06.18        -0.020203812      0.10886231     0.055341122
2019-03-10/18:22:06.21        -0.020203812      0.10886172     0.055343343
2019-03-10/18:22:06.25        -0.020223412      0.10896672     0.055399291
2019-03-10/18:22:06.28        -0.020203817      0.10886054     0.055347870
2019-03-10/18:22:06.31        -0.020203812      0.10885992     0.055350078
2019-03-10/18:22:06.34        -0.020203812      0.10885932     0.055352299
2019-03-10/18:22:06.37        -0.020223412      0.10896432     0.055408254
2019-03-10/18:22:06.40        -0.020203817      0.10885814     0.055356824
2019-03-10/18:22:06.43        -0.020203812      0.10885752     0.055359032
2019-03-10/18:22:06.46        -0.020203812      0.10885693     0.055361252
2019-03-10/18:22:06.50        -0.020223412      0.10896192     0.055417215
2019-03-10/18:22:06.53        -0.020203817      0.10885575     0.055365776
2019-03-10/18:22:06.56        -0.020203812      0.10885513     0.055367983
2019-03-10/18:22:06.59        -0.020203812      0.10885453     0.055370202
2019-03-10/18:22:06.62        -0.020223412      0.10895953     0.055426174
2019-03-10/18:22:06.65        -0.020203817      0.10885335     0.055374725
2019-03-10/18:22:06.68        -0.020203812      0.10885273     0.055376931
2019-03-10/18:22:06.71        -0.020203812      0.10885214     0.055379150
2019-03-10/18:22:06.75        -0.020223412      0.10895713     0.055435130
2019-03-10/18:22:06.78        -0.020203817      0.10885095     0.055383672
2019-03-10/18:22:06.81        -0.020203812      0.10885034     0.055385877
2019-03-10/18:22:06.84        -0.020203812      0.10884974     0.055388095
2019-03-10/18:22:06.87        -0.020223412      0.10895473     0.055444083
2019-03-10/18:22:06.90        -0.020203817      0.10884856     0.055392616
2019-03-10/18:22:06.93        -0.020203812      0.10884794     0.055394821
2019-03-10/18:22:06.96        -0.020203812      0.10884735     0.055397038
2019-03-10/18:22:07.00        -0.020223412      0.10895233     0.055453034
2019-03-10/18:22:07.03        -0.020203817      0.10884616     0.055401557
2019-03-10/18:22:07.06        -0.020203812      0.10884555     0.055403761
2019-03-10/18:22:07.09        -0.020203812      0.10884495     0.055405978
2019-03-10/18:22:07.12        -0.020223412      0.10894994     0.055461982
2019-03-10/18:22:07.15        -0.020203817      0.10884377     0.055410496
2019-03-10/18:22:07.18        -0.020203812      0.10884315     0.055412699
2019-03-10/18:22:07.21        -0.020203812      0.10884256     0.055414915
2019-03-10/18:22:07.25        -0.020223412      0.10894754     0.055470927
2019-03-10/18:22:07.28        -0.020203817      0.10884137     0.055419432
2019-03-10/18:22:07.31        -0.020203812      0.10884076     0.055421635
2019-03-10/18:22:07.34        -0.020203812      0.10884016     0.055423850
2019-03-10/18:22:07.37        -0.020223412      0.10894514     0.055479870
2019-03-10/18:22:07.40        -0.020203817      0.10883898     0.055428365
2019-03-10/18:22:07.43        -0.020203812      0.10883836     0.055430568
2019-03-10/18:22:07.46        -0.020203812      0.10883777     0.055432782
2019-03-10/18:22:07.50        -0.020223412      0.10894274     0.055488810
2019-03-10/18:22:07.53        -0.020203817      0.10883658     0.055437296
2019-03-10/18:22:07.56        -0.020203812      0.10883596     0.055439498
2019-03-10/18:22:07.59        -0.020203812      0.10883537     0.055441712
2019-03-10/18:22:07.62        -0.020223412      0.10894035     0.055497748
2019-03-10/18:22:07.65        -0.020203817      0.10883419     0.055446224
2019-03-10/18:22:07.68        -0.020203812      0.10883357     0.055448425
2019-03-10/18:22:07.71        -0.020203812      0.10883298     0.055450639
2019-03-10/18:22:07.75        -0.020223412      0.10893795     0.055506683
2019-03-10/18:22:07.78        -0.020203817      0.10883179     0.055455150
2019-03-10/18:22:07.81        -0.020203812      0.10883117     0.055457350
2019-03-10/18:22:07.84        -0.020203812      0.10883058     0.055459563
2019-03-10/18:22:07.87        -0.020223412      0.10893555     0.055515615
2019-03-10/18:22:07.90        -0.020203817      0.10882940     0.055464073
2019-03-10/18:22:07.93        -0.020203812      0.10882878     0.055466273
2019-03-10/18:22:07.96        -0.020203812      0.10882819     0.055468485
2019-03-10/18:22:08.00        -0.020223412      0.10893315     0.055524545
2019-03-10/18:22:08.03        -0.020203817      0.10882700     0.055472994
2019-03-10/18:22:08.06        -0.020203812      0.10882638     0.055475193
2019-03-10/18:22:08.09        -0.020203812      0.10882579     0.055477404
2019-03-10/18:22:08.12        -0.020223412      0.10893076     0.055533472
2019-03-10/18:22:08.15        -0.020203817      0.10882461     0.055481911
2019-03-10/18:22:08.18        -0.020203812      0.10882399     0.055484110
2019-03-10/18:22:08.21        -0.020203812      0.10882340     0.055486321
2019-03-10/18:22:08.25        -0.020223412      0.10892836     0.055542396
2019-03-10/18:22:08.28        -0.020203817      0.10882221     0.055490827
2019-03-10/18:22:08.31        -0.020203812      0.10882159     0.055493024
2019-03-10/18:22:08.34        -0.020203812      0.10882100     0.055495235
2019-03-10/18:22:08.37        -0.020223412      0.10892596     0.055551318
2019-03-10/18:22:08.40        -0.020203817      0.10881982     0.055499739
2019-03-10/18:22:08.43        -0.020203812      0.10881920     0.055501936
2019-03-10/18:22:08.46        -0.020203812      0.10881861     0.055504146
2019-03-10/18:22:08.50        -0.020223412      0.10892357     0.055560238
2019-03-10/18:22:08.53        -0.020203817      0.10881742     0.055508649
2019-03-10/18:22:08.56        -0.020203812      0.10881680     0.055510846
2019-03-10/18:22:08.59        -0.020203812      0.10881621     0.055513055
2019-03-10/18:22:08.62        -0.020223412      0.10892117     0.055569154
2019-03-10/18:22:08.65        -0.020203817      0.10881503     0.055517557
2019-03-10/18:22:08.68        -0.020203812      0.10881441     0.055519752
2019-03-10/18:22:08.71        -0.020203812      0.10881381     0.055521961
2019-03-10/18:22:08.75        -0.020223412      0.10891877     0.055578068
2019-03-10/18:22:08.78        -0.020203817      0.10881263     0.055526461
2019-03-10/18:22:08.81        -0.020203812      0.10881201     0.055528656
2019-03-10/18:22:08.84        -0.020203812      0.10881142     0.055530864
2019-03-10/18:22:08.87        -0.020223412      0.10891637     0.055586980
2019-03-10/18:22:08.90        -0.020203817      0.10881024     0.055535363
2019-03-10/18:22:08.93        -0.020203812      0.10880962     0.055537558
2019-03-10/18:22:08.96        -0.020203812      0.10880902     0.055539765
2019-03-10/18:22:09.00        -0.020223412      0.10891398     0.055595889
2019-03-10/18:22:09.03        -0.020203817      0.10880784     0.055544263
2019-03-10/18:22:09.06        -0.020203812      0.10880722     0.055546457
2019-03-10/18:22:09.09        -0.020203812      0.10880663     0.055548663
2019-03-10/18:22:09.12        -0.020223412      0.10891158     0.055604795
2019-03-10/18:22:09.15        -0.020203817      0.10880545     0.055553160
2019-03-10/18:22:09.18        -0.020203812      0.10880483     0.055555353
2019-03-10/18:22:09.21        -0.020203812      0.10880423     0.055557559
2019-03-10/18:22:09.25        -0.020223412      0.10890918     0.055613698
2019-03-10/18:22:09.28        -0.020203817      0.10880305     0.055562054
2019-03-10/18:22:09.31        -0.020203812      0.10880243     0.055564247
2019-03-10/18:22:09.34        -0.020203812      0.10880184     0.055566452
2019-03-10/18:22:09.37        -0.020223412      0.10890678     0.055622599
2019-03-10/18:22:09.40        -0.020203817      0.10880066     0.055570946
2019-03-10/18:22:09.43        -0.020203812      0.10880004     0.055573138
2019-03-10/18:22:09.46        -0.020203812      0.10879944     0.055575342
2019-03-10/18:22:09.50        -0.020217535      0.10891868     0.055606309
2019-03-10/18:22:09.53        -0.020187223      0.10883862     0.055508713
2019-03-10/18:22:09.56        -0.020176501      0.10886406     0.055464971
2019-03-10/18:22:09.59        -0.020165783      0.10888952     0.055421241
2019-03-10/18:22:09.62        -0.020174320      0.10902137     0.055429988
2019-03-10/18:22:09.65        -0.020144008      0.10894131     0.055332382
2019-03-10/18:22:09.68        -0.020133286      0.10896675     0.055288638
2019-03-10/18:22:09.71        -0.020122569      0.10899222     0.055244906
2019-03-10/18:22:09.75        -0.020131105      0.10912406     0.055253661
2019-03-10/18:22:09.78        -0.020100793      0.10904400     0.055156043
2019-03-10/18:22:09.81        -0.020090071      0.10906944     0.055112298
2019-03-10/18:22:09.84        -0.020079354      0.10909491     0.055068564
2019-03-10/18:22:09.87        -0.020087891      0.10922675     0.055077325
2019-03-10/18:22:09.90        -0.020057578      0.10914670     0.054979698
2019-03-10/18:22:09.93        -0.020046857      0.10917214     0.054935950
2019-03-10/18:22:09.96        -0.020036139      0.10919761     0.054892215
2019-03-10/18:22:10.00        -0.020044676      0.10932945     0.054900982
2019-03-10/18:22:10.03        -0.020014364      0.10924940     0.054803344
2019-03-10/18:22:10.06        -0.020003642      0.10927484     0.054759595
2019-03-10/18:22:10.09        -0.019992925      0.10930031     0.054715858
2019-03-10/18:22:10.12        -0.020001461      0.10943215     0.054724632
2019-03-10/18:22:10.15        -0.019971149      0.10935210     0.054626984
2019-03-10/18:22:10.18        -0.019960427      0.10937755     0.054583233
2019-03-10/18:22:10.21        -0.019949710      0.10940302     0.054539494
2019-03-10/18:22:10.25        -0.019958247      0.10953485     0.054548275
2019-03-10/18:22:10.28        -0.019927934      0.10945481     0.054450616
2019-03-10/18:22:10.31        -0.019917213      0.10948025     0.054406863
2019-03-10/18:22:10.34        -0.019906495      0.10950573     0.054363122
2019-03-10/18:22:10.37        -0.019915032      0.10963756     0.054371910
2019-03-10/18:22:10.40        -0.019884720      0.10955752     0.054274241
2019-03-10/18:22:10.43        -0.019873998      0.10958296     0.054230486
2019-03-10/18:22:10.46        -0.019863281      0.10960844     0.054186743
2019-03-10/18:22:10.50        -0.019871817      0.10974027     0.054195538
2019-03-10/18:22:10.53        -0.019847382      0.10964594     0.054123047
2019-03-10/18:22:10.56        -0.019847378      0.10964532     0.054125224
2019-03-10/18:22:10.59        -0.019847378      0.10964474     0.054127413
2019-03-10/18:22:10.62        -0.019866631      0.10975050     0.054182148
2019-03-10/18:22:10.65        -0.019847382      0.10964357     0.054131873
2019-03-10/18:22:10.68        -0.019847378      0.10964295     0.054134049
2019-03-10/18:22:10.71        -0.019847378      0.10964236     0.054136238
2019-03-10/18:22:10.75        -0.019866631      0.10974813     0.054190981
2019-03-10/18:22:10.78        -0.019847382      0.10964119     0.054140697
2019-03-10/18:22:10.81        -0.019847378      0.10964058     0.054142873
2019-03-10/18:22:10.84        -0.019847378      0.10963999     0.054145061
2019-03-10/18:22:10.87        -0.019866631      0.10974575     0.054199811
2019-03-10/18:22:10.90        -0.019847382      0.10963882     0.054149519
2019-03-10/18:22:10.93        -0.019847378      0.10963821     0.054151694
2019-03-10/18:22:10.96        -0.019847378      0.10963762     0.054153881
2019-03-10/18:22:11.00        -0.019866631      0.10974338     0.054208640
2019-03-10/18:22:11.03        -0.019847382      0.10963645     0.054158338
2019-03-10/18:22:11.06        -0.019847378      0.10963584     0.054160512
2019-03-10/18:22:11.09        -0.019847378      0.10963525     0.054162699
2019-03-10/18:22:11.12        -0.019866631      0.10974101     0.054217465
2019-03-10/18:22:11.15        -0.019847382      0.10963408     0.054167154
2019-03-10/18:22:11.18        -0.019847378      0.10963347     0.054169328
2019-03-10/18:22:11.21        -0.019847378      0.10963288     0.054171514
2019-03-10/18:22:11.25        -0.019866631      0.10973863     0.054226288
2019-03-10/18:22:11.28        -0.019847382      0.10963171     0.054175968
2019-03-10/18:22:11.31        -0.019847378      0.10963109     0.054178141
2019-03-10/18:22:11.34        -0.019847378      0.10963051     0.054180327
2019-03-10/18:22:11.37        -0.019866631      0.10973626     0.054235109
2019-03-10/18:22:11.40        -0.019847382      0.10962934     0.054184780
2019-03-10/18:22:11.43        -0.019847378      0.10962872     0.054186952
2019-03-10/18:22:11.46        -0.019847378      0.10962813     0.054189137
2019-03-10/18:22:11.50        -0.019866631      0.10973389     0.054243928
2019-03-10/18:22:11.53        -0.019847382      0.10962696     0.054193589
2019-03-10/18:22:11.56        -0.019847378      0.10962635     0.054195761
2019-03-10/18:22:11.59        -0.019847378      0.10962576     0.054197945
2019-03-10/18:22:11.62        -0.019866631      0.10973151     0.054252743
2019-03-10/18:22:11.65        -0.019847382      0.10962459     0.054202396
2019-03-10/18:22:11.68        -0.019847378      0.10962398     0.054204567
2019-03-10/18:22:11.71        -0.019847378      0.10962339     0.054206751
2019-03-10/18:22:11.75        -0.019866631      0.10972914     0.054261557
2019-03-10/18:22:11.78        -0.019847382      0.10962222     0.054211200
2019-03-10/18:22:11.81        -0.019847378      0.10962161     0.054213371
2019-03-10/18:22:11.84        -0.019847378      0.10962102     0.054215554
2019-03-10/18:22:11.87        -0.019866631      0.10972676     0.054270368
2019-03-10/18:22:11.90        -0.019847382      0.10961985     0.054220002
2019-03-10/18:22:11.93        -0.019847378      0.10961924     0.054222172
2019-03-10/18:22:11.96        -0.019847378      0.10961865     0.054224354
2019-03-10/18:22:12.00        -0.019866631      0.10972439     0.054279176
2019-03-10/18:22:12.03        -0.019847382      0.10961748     0.054228801
2019-03-10/18:22:12.06        -0.019847378      0.10961686     0.054230970
2019-03-10/18:22:12.09        -0.019847378      0.10961628     0.054233152
2019-03-10/18:22:12.12        -0.019866631      0.10972202     0.054287982
2019-03-10/18:22:12.15        -0.019847382      0.10961511     0.054237598
2019-03-10/18:22:12.18        -0.019847378      0.10961449     0.054239767
2019-03-10/18:22:12.21        -0.019847378      0.10961390     0.054241948
2019-03-10/18:22:12.25        -0.019866631      0.10971964     0.054296786
2019-03-10/18:22:12.28        -0.019847382      0.10961273     0.054246392
2019-03-10/18:22:12.31        -0.019847378      0.10961212     0.054248560
2019-03-10/18:22:12.34        -0.019847378      0.10961153     0.054250741
2019-03-10/18:22:12.37        -0.019866631      0.10971727     0.054305587
2019-03-10/18:22:12.40        -0.019847382      0.10961036     0.054255184
2019-03-10/18:22:12.43        -0.019847378      0.10960975     0.054257352
2019-03-10/18:22:12.46        -0.019847378      0.10960916     0.054259532
2019-03-10/18:22:12.50        -0.019866631      0.10971489     0.054314385
2019-03-10/18:22:12.53        -0.019847382      0.10960799     0.054263974
2019-03-10/18:22:12.56        -0.019847378      0.10960738     0.054266141
2019-03-10/18:22:12.59        -0.019847378      0.10960679     0.054268320
2019-03-10/18:22:12.62        -0.019866631      0.10971252     0.054323182
2019-03-10/18:22:12.65        -0.019847382      0.10960562     0.054272761
2019-03-10/18:22:12.68        -0.019847378      0.10960501     0.054274927
2019-03-10/18:22:12.71        -0.019847378      0.10960442     0.054277106
2019-03-10/18:22:12.75        -0.019866631      0.10971015     0.054331975
2019-03-10/18:22:12.78        -0.019847382      0.10960325     0.054281545
2019-03-10/18:22:12.81        -0.019847378      0.10960263     0.054283711
2019-03-10/18:22:12.84        -0.019847378      0.10960205     0.054285889
2019-03-10/18:22:12.87        -0.019866631      0.10970777     0.054340766
2019-03-10/18:22:12.90        -0.019847382      0.10960088     0.054290327
2019-03-10/18:22:12.93        -0.019847378      0.10960026     0.054292492
2019-03-10/18:22:12.96        -0.019847378      0.10959967     0.054294670
2019-03-10/18:22:13.00        -0.019866631      0.10970540     0.054349555
2019-03-10/18:22:13.03        -0.019847382      0.10959850     0.054299107
2019-03-10/18:22:13.06        -0.019847378      0.10959789     0.054301271
2019-03-10/18:22:13.09        -0.019847378      0.10959730     0.054303448
2019-03-10/18:22:13.12        -0.019866631      0.10970302     0.054358341
2019-03-10/18:22:13.15        -0.019847382      0.10959613     0.054307884
2019-03-10/18:22:13.18        -0.019847378      0.10959552     0.054310048
2019-03-10/18:22:13.21        -0.019847378      0.10959493     0.054312224
2019-03-10/18:22:13.25        -0.019866631      0.10970065     0.054367125
2019-03-10/18:22:13.28        -0.019847382      0.10959376     0.054316659
2019-03-10/18:22:13.31        -0.019847378      0.10959315     0.054318822
2019-03-10/18:22:13.34        -0.019847378      0.10959256     0.054320997
2019-03-10/18:22:13.37        -0.019866631      0.10969828     0.054375906
2019-03-10/18:22:13.40        -0.019847382      0.10959139     0.054325431
2019-03-10/18:22:13.43        -0.019847378      0.10959078     0.054327593
2019-03-10/18:22:13.46        -0.019847378      0.10959019     0.054329768
2019-03-10/18:22:13.50        -0.019866631      0.10969590     0.054384685
2019-03-10/18:22:13.53        -0.019847382      0.10958902     0.054334200
2019-03-10/18:22:13.56        -0.019847378      0.10958840     0.054336362
2019-03-10/18:22:13.59        -0.019847378      0.10958782     0.054338537
2019-03-10/18:22:13.62        -0.019866631      0.10969353     0.054393461
2019-03-10/18:22:13.65        -0.019847382      0.10958665     0.054342968
2019-03-10/18:22:13.68        -0.019847378      0.10958603     0.054345129
2019-03-10/18:22:13.71        -0.019847378      0.10958545     0.054347303
2019-03-10/18:22:13.75        -0.019866631      0.10969116     0.054402235
2019-03-10/18:22:13.78        -0.019847382      0.10958428     0.054351732
2019-03-10/18:22:13.81        -0.019847378      0.10958366     0.054353893
2019-03-10/18:22:13.84        -0.019847378      0.10958307     0.054356066
2019-03-10/18:22:13.87        -0.019866631      0.10968878     0.054411007
2019-03-10/18:22:13.90        -0.019847382      0.10958190     0.054360494
2019-03-10/18:22:13.93        -0.019847378      0.10958129     0.054362655
2019-03-10/18:22:13.96        -0.019847378      0.10958070     0.054364827
2019-03-10/18:22:14.00        -0.019866631      0.10968641     0.054419776
2019-03-10/18:22:14.03        -0.019847382      0.10957953     0.054369254
2019-03-10/18:22:14.06        -0.019847378      0.10957892     0.054371414
2019-03-10/18:22:14.09        -0.019847378      0.10957833     0.054373586
2019-03-10/18:22:14.12        -0.019866631      0.10968403     0.054428542
2019-03-10/18:22:14.15        -0.019847382      0.10957716     0.054378012
2019-03-10/18:22:14.18        -0.019847378      0.10957655     0.054380170
2019-03-10/18:22:14.21        -0.019847378      0.10957596     0.054382342
2019-03-10/18:22:14.25        -0.019866631      0.10968166     0.054437306
2019-03-10/18:22:14.28        -0.019847382      0.10957479     0.054386766
2019-03-10/18:22:14.31        -0.019847378      0.10957418     0.054388925
2019-03-10/18:22:14.34        -0.019847378      0.10957359     0.054391095
2019-03-10/18:22:14.37        -0.019866631      0.10967929     0.054446067
2019-03-10/18:22:14.40        -0.019847382      0.10957242     0.054395519
2019-03-10/18:22:14.43        -0.019847378      0.10957180     0.054397676
2019-03-10/18:22:14.46        -0.019847378      0.10957122     0.054399846
2019-03-10/18:22:14.50        -0.019866631      0.10967691     0.054454826
2019-03-10/18:22:14.53        -0.019847382      0.10957005     0.054404269
2019-03-10/18:22:14.56        -0.019847378      0.10956943     0.054406426
2019-03-10/18:22:14.59        -0.019847378      0.10956884     0.054408595
2019-03-10/18:22:14.62        -0.019866631      0.10967454     0.054463583
2019-03-10/18:22:14.65        -0.019847382      0.10956767     0.054413016
2019-03-10/18:22:14.68        -0.019847378      0.10956706     0.054415172
2019-03-10/18:22:14.71        -0.019847378      0.10956647     0.054417341
2019-03-10/18:22:14.75        -0.019866631      0.10967216     0.054472337
2019-03-10/18:22:14.78        -0.019847382      0.10956530     0.054421761
2019-03-10/18:22:14.81        -0.019847378      0.10956469     0.054423917
2019-03-10/18:22:14.84        -0.019847378      0.10956410     0.054426085
2019-03-10/18:22:14.87        -0.019866631      0.10966979     0.054481088
2019-03-10/18:22:14.90        -0.019847382      0.10956293     0.054430503
2019-03-10/18:22:14.93        -0.019847378      0.10956232     0.054432658
2019-03-10/18:22:14.96        -0.019847378      0.10956173     0.054434826
2019-03-10/18:22:15.00        -0.019866631      0.10966742     0.054489837
2019-03-10/18:22:15.03        -0.019847382      0.10956056     0.054439243
2019-03-10/18:22:15.06        -0.019847378      0.10955995     0.054441398
2019-03-10/18:22:15.09        -0.019847378      0.10955936     0.054443565
2019-03-10/18:22:15.12        -0.019866631      0.10966504     0.054498584
2019-03-10/18:22:15.15        -0.019847382      0.10955819     0.054447981
2019-03-10/18:22:15.18        -0.019847378      0.10955757     0.054450135
2019-03-10/18:22:15.21        -0.019847378      0.10955699     0.054452301
2019-03-10/18:22:15.25        -0.019866631      0.10966267     0.054507328
2019-03-10/18:22:15.28        -0.019847382      0.10955582     0.054456716
2019-03-10/18:22:15.31        -0.019847378      0.10955520     0.054458869
2019-03-10/18:22:15.34        -0.019847378      0.10955461     0.054461035
2019-03-10/18:22:15.37        -0.019866631      0.10966029     0.054516070
2019-03-10/18:22:15.40        -0.019847382      0.10955344     0.054465448
2019-03-10/18:22:15.43        -0.019847378      0.10955283     0.054467601
2019-03-10/18:22:15.46        -0.019847378      0.10955224     0.054469766
2019-03-10/18:22:15.50        -0.019866631      0.10965792     0.054524809
2019-03-10/18:22:15.53        -0.019847382      0.10955107     0.054474178
2019-03-10/18:22:15.56        -0.019847378      0.10955046     0.054476330
2019-03-10/18:22:15.59        -0.019847378      0.10954987     0.054478495
2019-03-10/18:22:15.62        -0.019866631      0.10965555     0.054533545
2019-03-10/18:22:15.65        -0.019847382      0.10954870     0.054482906
2019-03-10/18:22:15.68        -0.019847378      0.10954809     0.054485057
2019-03-10/18:22:15.71        -0.019847378      0.10954750     0.054487221
2019-03-10/18:22:15.75        -0.019866631      0.10965317     0.054542279
2019-03-10/18:22:15.78        -0.019847382      0.10954633     0.054491631
2019-03-10/18:22:15.81        -0.019847378      0.10954572     0.054493781
2019-03-10/18:22:15.84        -0.019847378      0.10954513     0.054495945
2019-03-10/18:22:15.87        -0.019866631      0.10965080     0.054551011
2019-03-10/18:22:15.90        -0.019847382      0.10954396     0.054500353
2019-03-10/18:22:15.93        -0.019847378      0.10954334     0.054502503
2019-03-10/18:22:15.96        -0.019847378      0.10954276     0.054504666
2019-03-10/18:22:16.00        -0.019866631      0.10964842     0.054559740
2019-03-10/18:22:16.03        -0.019847382      0.10954159     0.054509073
2019-03-10/18:22:16.06        -0.019847378      0.10954097     0.054511223
2019-03-10/18:22:16.09        -0.019847378      0.10954038     0.054513385
2019-03-10/18:22:16.12        -0.019866631      0.10964605     0.054568467
2019-03-10/18:22:16.15        -0.019847382      0.10953921     0.054517791
2019-03-10/18:22:16.18        -0.019847378      0.10953860     0.054519940
2019-03-10/18:22:16.21        -0.019847378      0.10953801     0.054522101
2019-03-10/18:22:16.25        -0.019866631      0.10964368     0.054577191
2019-03-10/18:22:16.28        -0.019847382      0.10953684     0.054526506
2019-03-10/18:22:16.31        -0.019847378      0.10953623     0.054528654
2019-03-10/18:22:16.34        -0.019847378      0.10953564     0.054530815
2019-03-10/18:22:16.37        -0.019866631      0.10964130     0.054585913
2019-03-10/18:22:16.40        -0.019847382      0.10953447     0.054535218
2019-03-10/18:22:16.43        -0.019847378      0.10953386     0.054537366
2019-03-10/18:22:16.46        -0.019847378      0.10953327     0.054539526
2019-03-10/18:22:16.50        -0.019866631      0.10963893     0.054594632
2019-03-10/18:22:16.53        -0.019847382      0.10953210     0.054543929
2019-03-10/18:22:16.56        -0.019847378      0.10953149     0.054546076
2019-03-10/18:22:16.59        -0.019847378      0.10953090     0.054548235
2019-03-10/18:22:16.62        -0.019866631      0.10963656     0.054603348
2019-03-10/18:22:16.65        -0.019847382      0.10952973     0.054552636
2019-03-10/18:22:16.68        -0.019847378      0.10952911     0.054554783
2019-03-10/18:22:16.71        -0.019847378      0.10952853     0.054556942
2019-03-10/18:22:16.75        -0.019866631      0.10963418     0.054612063
2019-03-10/18:22:16.78        -0.019847382      0.10952736     0.054561341
2019-03-10/18:22:16.81        -0.019847378      0.10952674     0.054563487
2019-03-10/18:22:16.84        -0.019847378      0.10952616     0.054565645
2019-03-10/18:22:16.87        -0.019866631      0.10963181     0.054620774
2019-03-10/18:22:16.90        -0.019847382      0.10952499     0.054570044
2019-03-10/18:22:16.93        -0.019847378      0.10952437     0.054572189
2019-03-10/18:22:16.96        -0.019847378      0.10952378     0.054574347
2019-03-10/18:22:17.00        -0.019866631      0.10962943     0.054629483
2019-03-10/18:22:17.03        -0.019847382      0.10952261     0.054578744
2019-03-10/18:22:17.06        -0.019847378      0.10952200     0.054580889
2019-03-10/18:22:17.09        -0.019847378      0.10952141     0.054583046
2019-03-10/18:22:17.12        -0.019866631      0.10962706     0.054638190
2019-03-10/18:22:17.15        -0.019847382      0.10952024     0.054587442
2019-03-10/18:22:17.18        -0.019847378      0.10951963     0.054589586
2019-03-10/18:22:17.21        -0.019847378      0.10951904     0.054591742
2019-03-10/18:22:17.25        -0.019866631      0.10962469     0.054646894
2019-03-10/18:22:17.28        -0.019847382      0.10951787     0.054596137
2019-03-10/18:22:17.31        -0.019847378      0.10951726     0.054598280
2019-03-10/18:22:17.34        -0.019847378      0.10951667     0.054600436
2019-03-10/18:22:17.37        -0.019866631      0.10962231     0.054655596
2019-03-10/18:22:17.40        -0.019847382      0.10951550     0.054604829
2019-03-10/18:22:17.43        -0.019847378      0.10951489     0.054606972
2019-03-10/18:22:17.46        -0.019847378      0.10951430     0.054609127
2019-03-10/18:22:17.50        -0.019866631      0.10961994     0.054664295
2019-03-10/18:22:17.53        -0.019847382      0.10951313     0.054613520
2019-03-10/18:22:17.56        -0.019847378      0.10951251     0.054615662
2019-03-10/18:22:17.59        -0.019847378      0.10951193     0.054617816
2019-03-10/18:22:17.62        -0.019866631      0.10961756     0.054672992
2019-03-10/18:22:17.65        -0.019847382      0.10951076     0.054622207
2019-03-10/18:22:17.68        -0.019847378      0.10951014     0.054624349
2019-03-10/18:22:17.71        -0.019847378      0.10950955     0.054626503
2019-03-10/18:22:17.75        -0.019866631      0.10961519     0.054681686
2019-03-10/18:22:17.78        -0.019847382      0.10950838     0.054630892
2019-03-10/18:22:17.81        -0.019847378      0.10950777     0.054633033
2019-03-10/18:22:17.84        -0.019847378      0.10950718     0.054635187
2019-03-10/18:22:17.87        -0.019866631      0.10961282     0.054690378
2019-03-10/18:22:17.90        -0.019847382      0.10950601     0.054639575
2019-03-10/18:22:17.93        -0.019847378      0.10950540     0.054641715
2019-03-10/18:22:17.96        -0.019847378      0.10950481     0.054643868
2019-03-10/18:22:18.00        -0.019866631      0.10961044     0.054699067
2019-03-10/18:22:18.03        -0.019847382      0.10950364     0.054648255
2019-03-10/18:22:18.06        -0.019847378      0.10950303     0.054650395
2019-03-10/18:22:18.09        -0.019847378      0.10950244     0.054652547
2019-03-10/18:22:18.12        -0.019866631      0.10960807     0.054707754
2019-03-10/18:22:18.15        -0.019847382      0.10950127     0.054656933
2019-03-10/18:22:18.18        -0.019847378      0.10950066     0.054659072
2019-03-10/18:22:18.21        -0.019847378      0.10950007     0.054661223
2019-03-10/18:22:18.25        -0.019866631      0.10960569     0.054716438
2019-03-10/18:22:18.28        -0.019847382      0.10949890     0.054665608
2019-03-10/18:22:18.31        -0.019847378      0.10949828     0.054667746
2019-03-10/18:22:18.34        -0.019847378      0.10949770     0.054669897
2019-03-10/18:22:18.37        -0.019866631      0.10960332     0.054725120
2019-03-10/18:22:18.40        -0.019847382      0.10949653     0.054674281
2019-03-10/18:22:18.43        -0.019847378      0.10949591     0.054676418
2019-03-10/18:22:18.46        -0.019847378      0.10949532     0.054678569
2019-03-10/18:22:18.50        -0.019866631      0.10960095     0.054733799
2019-03-10/18:22:18.53        -0.019847382      0.10949415     0.054682951
2019-03-10/18:22:18.56        -0.019847378      0.10949354     0.054685088
2019-03-10/18:22:18.59        -0.019847378      0.10949295     0.054687238
2019-03-10/18:22:18.62        -0.019866631      0.10959857     0.054742476
2019-03-10/18:22:18.65        -0.019847382      0.10949178     0.054691618
2019-03-10/18:22:18.68        -0.019847378      0.10949117     0.054693755
2019-03-10/18:22:18.71        -0.019847378      0.10949058     0.054695904
2019-03-10/18:22:18.75        -0.019866631      0.10959620     0.054751150
2019-03-10/18:22:18.78        -0.019847382      0.10948941     0.054700284
2019-03-10/18:22:18.81        -0.019847378      0.10948880     0.054702419
2019-03-10/18:22:18.84        -0.019847378      0.10948821     0.054704568
2019-03-10/18:22:18.87        -0.019866631      0.10959383     0.054759821
2019-03-10/18:22:18.90        -0.019847382      0.10948704     0.054708946
2019-03-10/18:22:18.93        -0.019847378      0.10948643     0.054711081
2019-03-10/18:22:18.96        -0.019847378      0.10948584     0.054713229
2019-03-10/18:22:19.00        -0.019866631      0.10959145     0.054768491
2019-03-10/18:22:19.03        -0.019847382      0.10948467     0.054717606
2019-03-10/18:22:19.06        -0.019847378      0.10948405     0.054719741
2019-03-10/18:22:19.09        -0.019847378      0.10948347     0.054721888
2019-03-10/18:22:19.12        -0.019866631      0.10958908     0.054777157
2019-03-10/18:22:19.15        -0.019847382      0.10948230     0.054726264
2019-03-10/18:22:19.18        -0.019847378      0.10948168     0.054728398
2019-03-10/18:22:19.21        -0.019847378      0.10948109     0.054730545
2019-03-10/18:22:19.25        -0.019866631      0.10958670     0.054785821
2019-03-10/18:22:19.28        -0.019847382      0.10947992     0.054734919
2019-03-10/18:22:19.31        -0.019847378      0.10947931     0.054737053
2019-03-10/18:22:19.34        -0.019847378      0.10947872     0.054739198
2019-03-10/18:22:19.37        -0.019866631      0.10958433     0.054794483
2019-03-10/18:22:19.40        -0.019847382      0.10947755     0.054743572
2019-03-10/18:22:19.43        -0.019847378      0.10947694     0.054745705
2019-03-10/18:22:19.46        -0.019847378      0.10947635     0.054747850
2019-03-10/18:22:19.50        -0.019860696      0.10959585     0.054778583
2019-03-10/18:22:19.53        -0.019830624      0.10951441     0.054682877
2019-03-10/18:22:19.56        -0.019819796      0.10953913     0.054640224
2019-03-10/18:22:19.59        -0.019808973      0.10956387     0.054597583
2019-03-10/18:22:19.62        -0.019817054      0.10969562     0.054606652
2019-03-10/18:22:19.65        -0.019786982      0.10961418     0.054510936
2019-03-10/18:22:19.68        -0.019776154      0.10963890     0.054468281
2019-03-10/18:22:19.71        -0.019765331      0.10966365     0.054425638
2019-03-10/18:22:19.75        -0.019773412      0.10979540     0.054434713
2019-03-10/18:22:19.78        -0.019743340      0.10971397     0.054338987
2019-03-10/18:22:19.81        -0.019732512      0.10973869     0.054296330
2019-03-10/18:22:19.84        -0.019721689      0.10976343     0.054253685
2019-03-10/18:22:19.87        -0.019729770      0.10989518     0.054262767
2019-03-10/18:22:19.90        -0.019699698      0.10981375     0.054167030
2019-03-10/18:22:19.93        -0.019688870      0.10983847     0.054124371
2019-03-10/18:22:19.96        -0.019678047      0.10986322     0.054081724
2019-03-10/18:22:20.00        -0.019686129      0.10999497     0.054090813
2019-03-10/18:22:20.03        -0.019656056      0.10991354     0.053995066
2019-03-10/18:22:20.06        -0.019645228      0.10993826     0.053952405
2019-03-10/18:22:20.09        -0.019634405      0.10996301     0.053909756
2019-03-10/18:22:20.12        -0.019642487      0.11009475     0.053918851
2019-03-10/18:22:20.15        -0.019612414      0.11001333     0.053823094
2019-03-10/18:22:20.18        -0.019601586      0.11003805     0.053780431
2019-03-10/18:22:20.21        -0.019590763      0.11006280     0.053737780
2019-03-10/18:22:20.25        -0.019598845      0.11019454     0.053746882
2019-03-10/18:22:20.28        -0.019568772      0.11011312     0.053651114
2019-03-10/18:22:20.31        -0.019557945      0.11013785     0.053608450
2019-03-10/18:22:20.34        -0.019547121      0.11016259     0.053565797
2019-03-10/18:22:20.37        -0.019555203      0.11029434     0.053574905
2019-03-10/18:22:20.40        -0.019525130      0.11021292     0.053479127
2019-03-10/18:22:20.43        -0.019514303      0.11023764     0.053436461
2019-03-10/18:22:20.46        -0.019503479      0.11026239     0.053393806
2019-03-10/18:22:20.50        -0.019511561      0.11039413     0.053402920
2019-03-10/18:22:20.53        -0.019487424      0.11029883     0.053331692
2019-03-10/18:22:20.56        -0.019487419      0.11029822     0.053333809
2019-03-10/18:22:20.59        -0.019487419      0.11029764     0.053335938
2019-03-10/18:22:20.62        -0.019506324      0.11040404     0.053389844
2019-03-10/18:22:20.65        -0.019487424      0.11029648     0.053340277
2019-03-10/18:22:20.68        -0.019487419      0.11029587     0.053342394
2019-03-10/18:22:20.71        -0.019487419      0.11029529     0.053344522
2019-03-10/18:22:20.75        -0.019506324      0.11040169     0.053398436
2019-03-10/18:22:20.78        -0.019487424      0.11029413     0.053348860
2019-03-10/18:22:20.81        -0.019487419      0.11029352     0.053350976
2019-03-10/18:22:20.84        -0.019487419      0.11029294     0.053353104
2019-03-10/18:22:20.87        -0.019506324      0.11039935     0.053407026
2019-03-10/18:22:20.90        -0.019487424      0.11029179     0.053357441
2019-03-10/18:22:20.93        -0.019487419      0.11029118     0.053359556
2019-03-10/18:22:20.96        -0.019487419      0.11029060     0.053361684
2019-03-10/18:22:21.00        -0.019506324      0.11039700     0.053415614
2019-03-10/18:22:21.03        -0.019487424      0.11028944     0.053366020
2019-03-10/18:22:21.06        -0.019487419      0.11028883     0.053368134
2019-03-10/18:22:21.09        -0.019487419      0.11028825     0.053370261
2019-03-10/18:22:21.12        -0.019506324      0.11039465     0.053424199
2019-03-10/18:22:21.15        -0.019487424      0.11028709     0.053374596
2019-03-10/18:22:21.18        -0.019487419      0.11028649     0.053376710
2019-03-10/18:22:21.21        -0.019487419      0.11028590     0.053378836
2019-03-10/18:22:21.25        -0.019506324      0.11039230     0.053432781
2019-03-10/18:22:21.28        -0.019487424      0.11028475     0.053383169
2019-03-10/18:22:21.31        -0.019487419      0.11028414     0.053385283
2019-03-10/18:22:21.34        -0.019487419      0.11028356     0.053387409
2019-03-10/18:22:21.37        -0.019506324      0.11038995     0.053441362
2019-03-10/18:22:21.40        -0.019487424      0.11028240     0.053391741
2019-03-10/18:22:21.43        -0.019487419      0.11028179     0.053393854
2019-03-10/18:22:21.46        -0.019487419      0.11028121     0.053395979
2019-03-10/18:22:21.50        -0.019506324      0.11038760     0.053449939
2019-03-10/18:22:21.53        -0.019487424      0.11028005     0.053400310
2019-03-10/18:22:21.56        -0.019487419      0.11027945     0.053402422
2019-03-10/18:22:21.59        -0.019487419      0.11027886     0.053404547
2019-03-10/18:22:21.62        -0.019506324      0.11038525     0.053458515
2019-03-10/18:22:21.65        -0.019487424      0.11027771     0.053408877
2019-03-10/18:22:21.68        -0.019487419      0.11027710     0.053410988
2019-03-10/18:22:21.71        -0.019487419      0.11027652     0.053413112
2019-03-10/18:22:21.75        -0.019506324      0.11038290     0.053467088
2019-03-10/18:22:21.78        -0.019487424      0.11027536     0.053417441
2019-03-10/18:22:21.81        -0.019487419      0.11027475     0.053419552
2019-03-10/18:22:21.84        -0.019487419      0.11027417     0.053421676
2019-03-10/18:22:21.87        -0.019506324      0.11038055     0.053475659
2019-03-10/18:22:21.90        -0.019487424      0.11027301     0.053426003
2019-03-10/18:22:21.93        -0.019487419      0.11027241     0.053428113
2019-03-10/18:22:21.96        -0.019487419      0.11027182     0.053430236
2019-03-10/18:22:22.00        -0.019506324      0.11037821     0.053484228
2019-03-10/18:22:22.03        -0.019487424      0.11027067     0.053434562
2019-03-10/18:22:22.06        -0.019487419      0.11027006     0.053436672
2019-03-10/18:22:22.09        -0.019487419      0.11026948     0.053438795
2019-03-10/18:22:22.12        -0.019506324      0.11037586     0.053492794
2019-03-10/18:22:22.15        -0.019487424      0.11026832     0.053443120
2019-03-10/18:22:22.18        -0.019487419      0.11026771     0.053445229
2019-03-10/18:22:22.21        -0.019487419      0.11026713     0.053447351
2019-03-10/18:22:22.25        -0.019506324      0.11037351     0.053501358
2019-03-10/18:22:22.28        -0.019487424      0.11026597     0.053451675
2019-03-10/18:22:22.31        -0.019487419      0.11026537     0.053453783
2019-03-10/18:22:22.34        -0.019487419      0.11026478     0.053455904
2019-03-10/18:22:22.37        -0.019506324      0.11037116     0.053509919
2019-03-10/18:22:22.40        -0.019487424      0.11026363     0.053460227
2019-03-10/18:22:22.43        -0.019487419      0.11026302     0.053462335
2019-03-10/18:22:22.46        -0.019487419      0.11026244     0.053464456
2019-03-10/18:22:22.50        -0.019506324      0.11036881     0.053518478
2019-03-10/18:22:22.53        -0.019487424      0.11026128     0.053468777
2019-03-10/18:22:22.56        -0.019487419      0.11026067     0.053470885
2019-03-10/18:22:22.59        -0.019487419      0.11026009     0.053473005
2019-03-10/18:22:22.62        -0.019506324      0.11036646     0.053527035
2019-03-10/18:22:22.65        -0.019487424      0.11025893     0.053477325
2019-03-10/18:22:22.68        -0.019487419      0.11025833     0.053479432
2019-03-10/18:22:22.71        -0.019487419      0.11025775     0.053481551
2019-03-10/18:22:22.75        -0.019506324      0.11036411     0.053535589
2019-03-10/18:22:22.78        -0.019487424      0.11025659     0.053485870
2019-03-10/18:22:22.81        -0.019487419      0.11025598     0.053487977
2019-03-10/18:22:22.84        -0.019487419      0.11025540     0.053490096
2019-03-10/18:22:22.87        -0.019506324      0.11036176     0.053544141
2019-03-10/18:22:22.90        -0.019487424      0.11025424     0.053494413
2019-03-10/18:22:22.93        -0.019487419      0.11025363     0.053496519
2019-03-10/18:22:22.96        -0.019487419      0.11025305     0.053498637
2019-03-10/18:22:23.00        -0.019506324      0.11035942     0.053552690
2019-03-10/18:22:23.03        -0.019487424      0.11025189     0.053502954
2019-03-10/18:22:23.06        -0.019487419      0.11025129     0.053505059
2019-03-10/18:22:23.09        -0.019487419      0.11025071     0.053507177
2019-03-10/18:22:23.12        -0.019506324      0.11035707     0.053561238
2019-03-10/18:22:23.15        -0.019487424      0.11024955     0.053511492
2019-03-10/18:22:23.18        -0.019487419      0.11024894     0.053513597
2019-03-10/18:22:23.21        -0.019487419      0.11024836     0.053515714
2019-03-10/18:22:23.25        -0.019506324      0.11035472     0.053569782
2019-03-10/18:22:23.28        -0.019487424      0.11024720     0.053520028
2019-03-10/18:22:23.31        -0.019487419      0.11024659     0.053522132
2019-03-10/18:22:23.34        -0.019487419      0.11024601     0.053524249
2019-03-10/18:22:23.37        -0.019506324      0.11035237     0.053578325
2019-03-10/18:22:23.40        -0.019487424      0.11024486     0.053528562
2019-03-10/18:22:23.43        -0.019487419      0.11024425     0.053530665
2019-03-10/18:22:23.46        -0.019487419      0.11024367     0.053532781
2019-03-10/18:22:23.50        -0.019506324      0.11035002     0.053586865
2019-03-10/18:22:23.53        -0.019487424      0.11024251     0.053537093
2019-03-10/18:22:23.56        -0.019487419      0.11024190     0.053539196
2019-03-10/18:22:23.59        -0.019487419      0.11024132     0.053541311
2019-03-10/18:22:23.62        -0.019506324      0.11034767     0.053595403
2019-03-10/18:22:23.65        -0.019487424      0.11024016     0.053545622
2019-03-10/18:22:23.68        -0.019487419      0.11023955     0.053547724
2019-03-10/18:22:23.71        -0.019487419      0.11023897     0.053549839
2019-03-10/18:22:23.75        -0.019506324      0.11034532     0.053603938
2019-03-10/18:22:23.78        -0.019487424      0.11023782     0.053554148
2019-03-10/18:22:23.81        -0.019487419      0.11023721     0.053556250
2019-03-10/18:22:23.84        -0.019487419      0.11023663     0.053558364
2019-03-10/18:22:23.87        -0.019506324      0.11034297     0.053612471
2019-03-10/18:22:23.90        -0.019487424      0.11023547     0.053562672
2019-03-10/18:22:23.93        -0.019487419      0.11023486     0.053564774
2019-03-10/18:22:23.96        -0.019487419      0.11023428     0.053566887
2019-03-10/18:22:24.00        -0.019506324      0.11034063     0.053621001
2019-03-10/18:22:24.03        -0.019487424      0.11023312     0.053571194
2019-03-10/18:22:24.06        -0.019487419      0.11023252     0.053573295
2019-03-10/18:22:24.09        -0.019487419      0.11023193     0.053575408
2019-03-10/18:22:24.12        -0.019506324      0.11033828     0.053629530
2019-03-10/18:22:24.15        -0.019487424      0.11023078     0.053579714
2019-03-10/18:22:24.18        -0.019487419      0.11023017     0.053581814
2019-03-10/18:22:24.21        -0.019487419      0.11022959     0.053583926
2019-03-10/18:22:24.25        -0.019506324      0.11033593     0.053638055
2019-03-10/18:22:24.28        -0.019487424      0.11022843     0.053588230
2019-03-10/18:22:24.31        -0.019487419      0.11022782     0.053590330
2019-03-10/18:22:24.34        -0.019487419      0.11022724     0.053592442
2019-03-10/18:22:24.37        -0.019506324      0.11033358     0.053646579
2019-03-10/18:22:24.40        -0.019487424      0.11022608     0.053596745
2019-03-10/18:22:24.43        -0.019487419      0.11022548     0.053598844
2019-03-10/18:22:24.46        -0.019487419      0.11022489     0.053600955
2019-03-10/18:22:24.50        -0.019506324      0.11033123     0.053655100
2019-03-10/18:22:24.53        -0.019487424      0.11022374     0.053605257
2019-03-10/18:22:24.56        -0.019487419      0.11022313     0.053607356
2019-03-10/18:22:24.59        -0.019487419      0.11022255     0.053609466
2019-03-10/18:22:24.62        -0.019506324      0.11032888     0.053663619
2019-03-10/18:22:24.65        -0.019487424      0.11022139     0.053613767
2019-03-10/18:22:24.68        -0.019487419      0.11022078     0.053615865
2019-03-10/18:22:24.71        -0.019487419      0.11022020     0.053617975
2019-03-10/18:22:24.75        -0.019506324      0.11032653     0.053672135
2019-03-10/18:22:24.78        -0.019487424      0.11021904     0.053622275
2019-03-10/18:22:24.81        -0.019487419      0.11021844     0.053624372
2019-03-10/18:22:24.84        -0.019487419      0.11021785     0.053626481
2019-03-10/18:22:24.87        -0.019506324      0.11032418     0.053680649
2019-03-10/18:22:24.90        -0.019487424      0.11021670     0.053630780
2019-03-10/18:22:24.93        -0.019487419      0.11021609     0.053632876
2019-03-10/18:22:24.96        -0.019487419      0.11021551     0.053634985
2019-03-10/18:22:25.00        -0.019506324      0.11032184     0.053689161
2019-03-10/18:22:25.03        -0.019487424      0.11021435     0.053639282
2019-03-10/18:22:25.06        -0.019487419      0.11021374     0.053641378
2019-03-10/18:22:25.09        -0.019487419      0.11021316     0.053643486
2019-03-10/18:22:25.12        -0.019506324      0.11031949     0.053697670
2019-03-10/18:22:25.15        -0.019487424      0.11021200     0.053647783
2019-03-10/18:22:25.18        -0.019487419      0.11021140     0.053649878
2019-03-10/18:22:25.21        -0.019487419      0.11021081     0.053651986
2019-03-10/18:22:25.25        -0.019506324      0.11031714     0.053706177
2019-03-10/18:22:25.28        -0.019487424      0.11020966     0.053656281
2019-03-10/18:22:25.31        -0.019487419      0.11020905     0.053658375
2019-03-10/18:22:25.34        -0.019487419      0.11020847     0.053660482
2019-03-10/18:22:25.37        -0.019506324      0.11031479     0.053714681
2019-03-10/18:22:25.40        -0.019487424      0.11020731     0.053664776
2019-03-10/18:22:25.43        -0.019487419      0.11020670     0.053666870
2019-03-10/18:22:25.46        -0.019487419      0.11020612     0.053668977
2019-03-10/18:22:25.50        -0.019506324      0.11031244     0.053723183
2019-03-10/18:22:25.53        -0.019487424      0.11020496     0.053673269
2019-03-10/18:22:25.56        -0.019487419      0.11020436     0.053675363
2019-03-10/18:22:25.59        -0.019487419      0.11020378     0.053677469
2019-03-10/18:22:25.62        -0.019506324      0.11031009     0.053731683
2019-03-10/18:22:25.65        -0.019487424      0.11020262     0.053681760
2019-03-10/18:22:25.68        -0.019487419      0.11020201     0.053683853
2019-03-10/18:22:25.71        -0.019487419      0.11020143     0.053685958
2019-03-10/18:22:25.75        -0.019506324      0.11030774     0.053740180
2019-03-10/18:22:25.78        -0.019487424      0.11020027     0.053690249
2019-03-10/18:22:25.81        -0.019487419      0.11019966     0.053692341
2019-03-10/18:22:25.84        -0.019487419      0.11019908     0.053694446
2019-03-10/18:22:25.87        -0.019506324      0.11030539     0.053748675
2019-03-10/18:22:25.90        -0.019487424      0.11019793     0.053698735
2019-03-10/18:22:25.93        -0.019487419      0.11019732     0.053700827
2019-03-10/18:22:25.96        -0.019487419      0.11019674     0.053702931
2019-03-10/18:22:26.00        -0.019506324      0.11030304     0.053757167
2019-03-10/18:22:26.03        -0.019487424      0.11019558     0.053707218
2019-03-10/18:22:26.06        -0.019487419      0.11019497     0.053709310
2019-03-10/18:22:26.09        -0.019487419      0.11019439     0.053711413
2019-03-10/18:22:26.12        -0.019506324      0.11030070     0.053765657
2019-03-10/18:22:26.15        -0.019487424      0.11019323     0.053715700
2019-03-10/18:22:26.18        -0.019487419      0.11019262     0.053717790
2019-03-10/18:22:26.21        -0.019487419      0.11019204     0.053719893
2019-03-10/18:22:26.25        -0.019506324      0.11029835     0.053774145
2019-03-10/18:22:26.28        -0.019487424      0.11019089     0.053724179
2019-03-10/18:22:26.31        -0.019487419      0.11019028     0.053726269
2019-03-10/18:22:26.34        -0.019487419      0.11018970     0.053728371
2019-03-10/18:22:26.37        -0.019506324      0.11029600     0.053782630
2019-03-10/18:22:26.40        -0.019487424      0.11018854     0.053732655
2019-03-10/18:22:26.43        -0.019487419      0.11018793     0.053734745
2019-03-10/18:22:26.46        -0.019487419      0.11018735     0.053736846
2019-03-10/18:22:26.50        -0.019506324      0.11029365     0.053791113
2019-03-10/18:22:26.53        -0.019487424      0.11018619     0.053741129
2019-03-10/18:22:26.56        -0.019487419      0.11018559     0.053743218
2019-03-10/18:22:26.59        -0.019487419      0.11018500     0.053745319
2019-03-10/18:22:26.62        -0.019506324      0.11029130     0.053799594
2019-03-10/18:22:26.65        -0.019487424      0.11018385     0.053749601
2019-03-10/18:22:26.68        -0.019487419      0.11018324     0.053751689
2019-03-10/18:22:26.71        -0.019487419      0.11018266     0.053753790
2019-03-10/18:22:26.75        -0.019506324      0.11028895     0.053808072
2019-03-10/18:22:26.78        -0.019487424      0.11018150     0.053758070
2019-03-10/18:22:26.81        -0.019487419      0.11018089     0.053760158
2019-03-10/18:22:26.84        -0.019487419      0.11018031     0.053762258
2019-03-10/18:22:26.87        -0.019506324      0.11028660     0.053816548
2019-03-10/18:22:26.90        -0.019487424      0.11017915     0.053766537
2019-03-10/18:22:26.93        -0.019487419      0.11017855     0.053768624
2019-03-10/18:22:26.96        -0.019487419      0.11017796     0.053770724
2019-03-10/18:22:27.00        -0.019506324      0.11028425     0.053825021
2019-03-10/18:22:27.03        -0.019487424      0.11017681     0.053775002
2019-03-10/18:22:27.06        -0.019487419      0.11017620     0.053777088
2019-03-10/18:22:27.09        -0.019487419      0.11017562     0.053779187
2019-03-10/18:22:27.12        -0.019506324      0.11028191     0.053833492
2019-03-10/18:22:27.15        -0.019487424      0.11017446     0.053783464
2019-03-10/18:22:27.18        -0.019487419      0.11017385     0.053785550
2019-03-10/18:22:27.21        -0.019487419      0.11017327     0.053787648
2019-03-10/18:22:27.25        -0.019506324      0.11027956     0.053841961
2019-03-10/18:22:27.28        -0.019487424      0.11017211     0.053791924
2019-03-10/18:22:27.31        -0.019487419      0.11017151     0.053794009
2019-03-10/18:22:27.34        -0.019487419      0.11017092     0.053796107
2019-03-10/18:22:27.37        -0.019506324      0.11027721     0.053850427
2019-03-10/18:22:27.40        -0.019487424      0.11016977     0.053800381
2019-03-10/18:22:27.43        -0.019487419      0.11016916     0.053802466
2019-03-10/18:22:27.46        -0.019487419      0.11016858     0.053804563
2019-03-10/18:22:27.50        -0.019506324      0.11027486     0.053858891
2019-03-10/18:22:27.53        -0.019487424      0.11016742     0.053808836
2019-03-10/18:22:27.56        -0.019487419      0.11016681     0.053810920
2019-03-10/18:22:27.59        -0.019487419      0.11016623     0.053813017
2019-03-10/18:22:27.62        -0.019506324      0.11027251     0.053867352
2019-03-10/18:22:27.65        -0.019487424      0.11016507     0.053817289
2019-03-10/18:22:27.68        -0.019487419      0.11016447     0.053819372
2019-03-10/18:22:27.71        -0.019487419      0.11016388     0.053821468
2019-03-10/18:22:27.75        -0.019506324      0.11027016     0.053875811
2019-03-10/18:22:27.78        -0.019487424      0.11016273     0.053825739
2019-03-10/18:22:27.81        -0.019487419      0.11016212     0.053827822
2019-03-10/18:22:27.84        -0.019487419      0.11016154     0.053829917
2019-03-10/18:22:27.87        -0.019506324      0.11026781     0.053884268
2019-03-10/18:22:27.90        -0.019487424      0.11016038     0.053834187
2019-03-10/18:22:27.93        -0.019487419      0.11015977     0.053836269
2019-03-10/18:22:27.96        -0.019487419      0.11015919     0.053838364
2019-03-10/18:22:28.00        -0.019506324      0.11026546     0.053892722
2019-03-10/18:22:28.03        -0.019487424      0.11015803     0.053842633
2019-03-10/18:22:28.06        -0.019487419      0.11015743     0.053844714
2019-03-10/18:22:28.09        -0.019487419      0.11015685     0.053846808
2019-03-10/18:22:28.12        -0.019506324      0.11026312     0.053901174
2019-03-10/18:22:28.15        -0.019487424      0.11015569     0.053851076
2019-03-10/18:22:28.18        -0.019487419      0.11015508     0.053853157
2019-03-10/18:22:28.21        -0.019487419      0.11015450     0.053855250
2019-03-10/18:22:28.25        -0.019506324      0.11026077     0.053909624
2019-03-10/18:22:28.28        -0.019487424      0.11015334     0.053859516
2019-03-10/18:22:28.31        -0.019487419      0.11015273     0.053861597
2019-03-10/18:22:28.34        -0.019487419      0.11015215     0.053863689
2019-03-10/18:22:28.37        -0.019506324      0.11025842     0.053918071
2019-03-10/18:22:28.40        -0.019487424      0.11015099     0.053867955
2019-03-10/18:22:28.43        -0.019487419      0.11015039     0.053870034
2019-03-10/18:22:28.46        -0.019487419      0.11014981     0.053872127
2019-03-10/18:22:28.50        -0.019506324      0.11025607     0.053926515
2019-03-10/18:22:28.53        -0.019487424      0.11014865     0.053876390
2019-03-10/18:22:28.56        -0.019487419      0.11014804     0.053878470
2019-03-10/18:22:28.59        -0.019487419      0.11014746     0.053880561
2019-03-10/18:22:28.62        -0.019506324      0.11025372     0.053934958
2019-03-10/18:22:28.65        -0.019487424      0.11014630     0.053884824
2019-03-10/18:22:28.68        -0.019487419      0.11014569     0.053886903
2019-03-10/18:22:28.71        -0.019487419      0.11014511     0.053888994
2019-03-10/18:22:28.75        -0.019506324      0.11025137     0.053943397
2019-03-10/18:22:28.78        -0.019487424      0.11014396     0.053893255
2019-03-10/18:22:28.81        -0.019487419      0.11014335     0.053895333
2019-03-10/18:22:28.84        -0.019487419      0.11014277     0.053897423
2019-03-10/18:22:28.87        -0.019506324      0.11024902     0.053951835
2019-03-10/18:22:28.90        -0.019487424      0.11014161     0.053901684
2019-03-10/18:22:28.93        -0.019487419      0.11014100     0.053903761
2019-03-10/18:22:28.96        -0.019487419      0.11014042     0.053905851
2019-03-10/18:22:29.00        -0.019506324      0.11024667     0.053960270
2019-03-10/18:22:29.03        -0.019487424      0.11013926     0.053910110
2019-03-10/18:22:29.06        -0.019487419      0.11013865     0.053912187
2019-03-10/18:22:29.09        -0.019487419      0.11013807     0.053914276
2019-03-10/18:22:29.12        -0.019506324      0.11024433     0.053968703
2019-03-10/18:22:29.15        -0.019487424      0.11013692     0.053918534
2019-03-10/18:22:29.18        -0.019487419      0.11013631     0.053920610
2019-03-10/18:22:29.21        -0.019487419      0.11013573     0.053922699
2019-03-10/18:22:29.25        -0.019506324      0.11024198     0.053977133
2019-03-10/18:22:29.28        -0.019487424      0.11013457     0.053926955
2019-03-10/18:22:29.31        -0.019487419      0.11013396     0.053929031
2019-03-10/18:22:29.34        -0.019487419      0.11013338     0.053931119
2019-03-10/18:22:29.37        -0.019506324      0.11023963     0.053985561
2019-03-10/18:22:29.40        -0.019487424      0.11013222     0.053935374
2019-03-10/18:22:29.43        -0.019487419      0.11013162     0.053937450
2019-03-10/18:22:29.46        -0.019487419      0.11013103     0.053939537
2019-03-10/18:22:29.50        -0.019500332      0.11025079     0.053970050
2019-03-10/18:22:29.53        -0.019470504      0.11016802     0.053876207
2019-03-10/18:22:29.56        -0.019459573      0.11019205     0.053834632
2019-03-10/18:22:29.59        -0.019448646      0.11021611     0.053793070
2019-03-10/18:22:29.62        -0.019456271      0.11034778     0.053802469
2019-03-10/18:22:29.65        -0.019426443      0.11026502     0.053708615
2019-03-10/18:22:29.68        -0.019415512      0.11028905     0.053667039
2019-03-10/18:22:29.71        -0.019404585      0.11031310     0.053625475
2019-03-10/18:22:29.75        -0.019412210      0.11044478     0.053634880
2019-03-10/18:22:29.78        -0.019382383      0.11036202     0.053541016
2019-03-10/18:22:29.81        -0.019371451      0.11038605     0.053499438
2019-03-10/18:22:29.84        -0.019360524      0.11041011     0.053457872
2019-03-10/18:22:29.87        -0.019368149      0.11054178     0.053467283
2019-03-10/18:22:29.90        -0.019338322      0.11045902     0.053373409
2019-03-10/18:22:29.93        -0.019327390      0.11048305     0.053331829
2019-03-10/18:22:29.96        -0.019316463      0.11050711     0.053290261
2019-03-10/18:22:30.00        -0.019324088      0.11063878     0.053299678
2019-03-10/18:22:30.03        -0.019294261      0.11055603     0.053205794
2019-03-10/18:22:30.06        -0.019283329      0.11058006     0.053164212
2019-03-10/18:22:30.09        -0.019272402      0.11060412     0.053122642
2019-03-10/18:22:30.12        -0.019280027      0.11073579     0.053132066
2019-03-10/18:22:30.15        -0.019250200      0.11065303     0.053038171
2019-03-10/18:22:30.18        -0.019239268      0.11067707     0.052996587
2019-03-10/18:22:30.21        -0.019228341      0.11070113     0.052955016
2019-03-10/18:22:30.25        -0.019235966      0.11083279     0.052964446
2019-03-10/18:22:30.28        -0.019206139      0.11075005     0.052870541
2019-03-10/18:22:30.31        -0.019195208      0.11077408     0.052828955
2019-03-10/18:22:30.34        -0.019184281      0.11079814     0.052787381
2019-03-10/18:22:30.37        -0.019191906      0.11092981     0.052796818
2019-03-10/18:22:30.40        -0.019162078      0.11084706     0.052702903
2019-03-10/18:22:30.43        -0.019151147      0.11087110     0.052661315
2019-03-10/18:22:30.46        -0.019140220      0.11089516     0.052619739
2019-03-10/18:22:30.50        -0.019147845      0.11102682     0.052629182
2019-03-10/18:22:30.53        -0.019124010      0.11093057     0.052559193
2019-03-10/18:22:30.56        -0.019124005      0.11092997     0.052561252
2019-03-10/18:22:30.59        -0.019124005      0.11092939     0.052563323
2019-03-10/18:22:30.62        -0.019142557      0.11103642     0.052616421
2019-03-10/18:22:30.65        -0.019124010      0.11092825     0.052567544
2019-03-10/18:22:30.68        -0.019124005      0.11092765     0.052569602
2019-03-10/18:22:30.71        -0.019124005      0.11092707     0.052571673
2019-03-10/18:22:30.75        -0.019142557      0.11103410     0.052624778
2019-03-10/18:22:30.78        -0.019124010      0.11092593     0.052575892
2019-03-10/18:22:30.81        -0.019124005      0.11092533     0.052577950
2019-03-10/18:22:30.84        -0.019124005      0.11092475     0.052580020
2019-03-10/18:22:30.87        -0.019142557      0.11103178     0.052633133
2019-03-10/18:22:30.90        -0.019124010      0.11092361     0.052584239
2019-03-10/18:22:30.93        -0.019124005      0.11092301     0.052586296
2019-03-10/18:22:30.96        -0.019124005      0.11092243     0.052588365
2019-03-10/18:22:31.00        -0.019142557      0.11102945     0.052641486
2019-03-10/18:22:31.03        -0.019124010      0.11092129     0.052592583
2019-03-10/18:22:31.06        -0.019124005      0.11092069     0.052594639
2019-03-10/18:22:31.09        -0.019124005      0.11092011     0.052596708
2019-03-10/18:22:31.12        -0.019142557      0.11102713     0.052649836
2019-03-10/18:22:31.15        -0.019124010      0.11091897     0.052600924
2019-03-10/18:22:31.18        -0.019124005      0.11091837     0.052602981
2019-03-10/18:22:31.21        -0.019124005      0.11091779     0.052605049
2019-03-10/18:22:31.25        -0.019142557      0.11102481     0.052658184
2019-03-10/18:22:31.28        -0.019124010      0.11091665     0.052609264
2019-03-10/18:22:31.31        -0.019124005      0.11091605     0.052611319
2019-03-10/18:22:31.34        -0.019124005      0.11091547     0.052613387
2019-03-10/18:22:31.37        -0.019142557      0.11102249     0.052666530
2019-03-10/18:22:31.40        -0.019124010      0.11091433     0.052617601
2019-03-10/18:22:31.43        -0.019124005      0.11091373     0.052619656
2019-03-10/18:22:31.46        -0.019124005      0.11091315     0.052621723
2019-03-10/18:22:31.50        -0.019142557      0.11102017     0.052674874
2019-03-10/18:22:31.53        -0.019124010      0.11091201     0.052625936
2019-03-10/18:22:31.56        -0.019124005      0.11091141     0.052627991
2019-03-10/18:22:31.59        -0.019124005      0.11091083     0.052630057
2019-03-10/18:22:31.62        -0.019142557      0.11101784     0.052683215
2019-03-10/18:22:31.65        -0.019124010      0.11090969     0.052634269
2019-03-10/18:22:31.68        -0.019124005      0.11090909     0.052636323
2019-03-10/18:22:31.71        -0.019124005      0.11090851     0.052638389
2019-03-10/18:22:31.75        -0.019142557      0.11101552     0.052691554
2019-03-10/18:22:31.78        -0.019124010      0.11090737     0.052642599
2019-03-10/18:22:31.81        -0.019124005      0.11090677     0.052644653
2019-03-10/18:22:31.84        -0.019124005      0.11090620     0.052646718
2019-03-10/18:22:31.87        -0.019142557      0.11101320     0.052699891
2019-03-10/18:22:31.90        -0.019124010      0.11090505     0.052650927
2019-03-10/18:22:31.93        -0.019124005      0.11090445     0.052652980
2019-03-10/18:22:31.96        -0.019124005      0.11090388     0.052655045
2019-03-10/18:22:32.00        -0.019142557      0.11101088     0.052708226
2019-03-10/18:22:32.03        -0.019124010      0.11090273     0.052659253
2019-03-10/18:22:32.06        -0.019124005      0.11090213     0.052661306
2019-03-10/18:22:32.09        -0.019124005      0.11090156     0.052663370
2019-03-10/18:22:32.12        -0.019142557      0.11100855     0.052716558
2019-03-10/18:22:32.15        -0.019124010      0.11090041     0.052667577
2019-03-10/18:22:32.18        -0.019124005      0.11089981     0.052669629
2019-03-10/18:22:32.21        -0.019124005      0.11089924     0.052671692
2019-03-10/18:22:32.25        -0.019142557      0.11100623     0.052724888
2019-03-10/18:22:32.28        -0.019124010      0.11089809     0.052675898
2019-03-10/18:22:32.31        -0.019124005      0.11089749     0.052677949
2019-03-10/18:22:32.34        -0.019124005      0.11089692     0.052680013
2019-03-10/18:22:32.37        -0.019142557      0.11100391     0.052733216
2019-03-10/18:22:32.40        -0.019124010      0.11089577     0.052684217
2019-03-10/18:22:32.43        -0.019124005      0.11089517     0.052686268
2019-03-10/18:22:32.46        -0.019124005      0.11089460     0.052688331
2019-03-10/18:22:32.50        -0.019142557      0.11100159     0.052741541
2019-03-10/18:22:32.53        -0.019124010      0.11089345     0.052692534
2019-03-10/18:22:32.56        -0.019124005      0.11089285     0.052694584
2019-03-10/18:22:32.59        -0.019124005      0.11089228     0.052696646
2019-03-10/18:22:32.62        -0.019142557      0.11099927     0.052749864
2019-03-10/18:22:32.65        -0.019124010      0.11089113     0.052700849
2019-03-10/18:22:32.68        -0.019124005      0.11089053     0.052702898
2019-03-10/18:22:32.71        -0.019124005      0.11088996     0.052704960
2019-03-10/18:22:32.75        -0.019142557      0.11099694     0.052758185
2019-03-10/18:22:32.78        -0.019124010      0.11088881     0.052709161
2019-03-10/18:22:32.81        -0.019124005      0.11088821     0.052711210
2019-03-10/18:22:32.84        -0.019124005      0.11088764     0.052713271
2019-03-10/18:22:32.87        -0.019142557      0.11099462     0.052766504
2019-03-10/18:22:32.90        -0.019124010      0.11088649     0.052717471
2019-03-10/18:22:32.93        -0.019124005      0.11088589     0.052719520
2019-03-10/18:22:32.96        -0.019124005      0.11088532     0.052721580
2019-03-10/18:22:33.00        -0.019142557      0.11099230     0.052774820
2019-03-10/18:22:33.03        -0.019124010      0.11088417     0.052725779
2019-03-10/18:22:33.06        -0.019124005      0.11088357     0.052727827
2019-03-10/18:22:33.09        -0.019124005      0.11088300     0.052729887
2019-03-10/18:22:33.12        -0.019142557      0.11098998     0.052783134
2019-03-10/18:22:33.15        -0.019124010      0.11088185     0.052734085
2019-03-10/18:22:33.18        -0.019124005      0.11088125     0.052736132
2019-03-10/18:22:33.21        -0.019124005      0.11088068     0.052738191
2019-03-10/18:22:33.25        -0.019142557      0.11098766     0.052791446
2019-03-10/18:22:33.28        -0.019124010      0.11087953     0.052742388
2019-03-10/18:22:33.31        -0.019124005      0.11087893     0.052744434
2019-03-10/18:22:33.34        -0.019124005      0.11087836     0.052746493
2019-03-10/18:22:33.37        -0.019142557      0.11098533     0.052799756
2019-03-10/18:22:33.40        -0.019124010      0.11087721     0.052750689
2019-03-10/18:22:33.43        -0.019124005      0.11087661     0.052752735
2019-03-10/18:22:33.46        -0.019124005      0.11087604     0.052754793
2019-03-10/18:22:33.50        -0.019142557      0.11098301     0.052808063
2019-03-10/18:22:33.53        -0.019124010      0.11087489     0.052758987
2019-03-10/18:22:33.56        -0.019124005      0.11087429     0.052761033
2019-03-10/18:22:33.59        -0.019124005      0.11087372     0.052763090
2019-03-10/18:22:33.62        -0.019142557      0.11098069     0.052816368
2019-03-10/18:22:33.65        -0.019124010      0.11087257     0.052767284
2019-03-10/18:22:33.68        -0.019124005      0.11087197     0.052769329
2019-03-10/18:22:33.71        -0.019124005      0.11087140     0.052771386
2019-03-10/18:22:33.75        -0.019142557      0.11097837     0.052824671
2019-03-10/18:22:33.78        -0.019124010      0.11087025     0.052775578
2019-03-10/18:22:33.81        -0.019124005      0.11086965     0.052777622
2019-03-10/18:22:33.84        -0.019124005      0.11086908     0.052779679
2019-03-10/18:22:33.87        -0.019142557      0.11097605     0.052832971
2019-03-10/18:22:33.90        -0.019124010      0.11086793     0.052783870
2019-03-10/18:22:33.93        -0.019124005      0.11086733     0.052785914
2019-03-10/18:22:33.96        -0.019124005      0.11086676     0.052787970
2019-03-10/18:22:34.00        -0.019142557      0.11097372     0.052841270
2019-03-10/18:22:34.03        -0.019124010      0.11086561     0.052792159
2019-03-10/18:22:34.06        -0.019124005      0.11086501     0.052794203
2019-03-10/18:22:34.09        -0.019124005      0.11086444     0.052796258
2019-03-10/18:22:34.12        -0.019142557      0.11097140     0.052849566
2019-03-10/18:22:34.15        -0.019124010      0.11086329     0.052800447
2019-03-10/18:22:34.18        -0.019124005      0.11086269     0.052802489
2019-03-10/18:22:34.21        -0.019124005      0.11086212     0.052804544
2019-03-10/18:22:34.25        -0.019142557      0.11096908     0.052857859
2019-03-10/18:22:34.28        -0.019124010      0.11086097     0.052808732
2019-03-10/18:22:34.31        -0.019124005      0.11086037     0.052810774
2019-03-10/18:22:34.34        -0.019124005      0.11085980     0.052812828
2019-03-10/18:22:34.37        -0.019142557      0.11096676     0.052866151
2019-03-10/18:22:34.40        -0.019124010      0.11085865     0.052817015
2019-03-10/18:22:34.43        -0.019124005      0.11085805     0.052819056
2019-03-10/18:22:34.46        -0.019124005      0.11085748     0.052821110
2019-03-10/18:22:34.50        -0.019142557      0.11096443     0.052874440
2019-03-10/18:22:34.53        -0.019124010      0.11085633     0.052825295
2019-03-10/18:22:34.56        -0.019124005      0.11085573     0.052827336
2019-03-10/18:22:34.59        -0.019124005      0.11085516     0.052829389
2019-03-10/18:22:34.62        -0.019142557      0.11096211     0.052882727
2019-03-10/18:22:34.65        -0.019124010      0.11085401     0.052833573
2019-03-10/18:22:34.68        -0.019124005      0.11085341     0.052835614
2019-03-10/18:22:34.71        -0.019124005      0.11085284     0.052837666
2019-03-10/18:22:34.75        -0.019142557      0.11095979     0.052891011
2019-03-10/18:22:34.78        -0.019124010      0.11085169     0.052841849
2019-03-10/18:22:34.81        -0.019124005      0.11085109     0.052843889
2019-03-10/18:22:34.84        -0.019124005      0.11085052     0.052845941
2019-03-10/18:22:34.87        -0.019142557      0.11095747     0.052899293
2019-03-10/18:22:34.90        -0.019124010      0.11084937     0.052850123
2019-03-10/18:22:34.93        -0.019124005      0.11084877     0.052852162
2019-03-10/18:22:34.96        -0.019124005      0.11084820     0.052854213
2019-03-10/18:22:35.00        -0.019142557      0.11095515     0.052907573
2019-03-10/18:22:35.03        -0.019124010      0.11084705     0.052858394
2019-03-10/18:22:35.06        -0.019124005      0.11084645     0.052860433
2019-03-10/18:22:35.09        -0.019124005      0.11084588     0.052862484
2019-03-10/18:22:35.12        -0.019142557      0.11095282     0.052915851
2019-03-10/18:22:35.15        -0.019124010      0.11084473     0.052866663
2019-03-10/18:22:35.18        -0.019124005      0.11084413     0.052868701
2019-03-10/18:22:35.21        -0.019124005      0.11084356     0.052870752
2019-03-10/18:22:35.25        -0.019142557      0.11095050     0.052924126
2019-03-10/18:22:35.28        -0.019124010      0.11084241     0.052874930
2019-03-10/18:22:35.31        -0.019124005      0.11084181     0.052876968
2019-03-10/18:22:35.34        -0.019124005      0.11084124     0.052879017
2019-03-10/18:22:35.37        -0.019142557      0.11094818     0.052932399
2019-03-10/18:22:35.40        -0.019124010      0.11084009     0.052883195
2019-03-10/18:22:35.43        -0.019124005      0.11083949     0.052885232
2019-03-10/18:22:35.46        -0.019124005      0.11083892     0.052887281
2019-03-10/18:22:35.50        -0.019142557      0.11094586     0.052940670
2019-03-10/18:22:35.53        -0.019124010      0.11083777     0.052891457
2019-03-10/18:22:35.56        -0.019124005      0.11083717     0.052893493
2019-03-10/18:22:35.59        -0.019124005      0.11083660     0.052895542
2019-03-10/18:22:35.62        -0.019142557      0.11094354     0.052948939
2019-03-10/18:22:35.65        -0.019124010      0.11083545     0.052899717
2019-03-10/18:22:35.68        -0.019124005      0.11083485     0.052901753
2019-03-10/18:22:35.71        -0.019124005      0.11083428     0.052903801
2019-03-10/18:22:35.75        -0.019142557      0.11094121     0.052957205
2019-03-10/18:22:35.78        -0.019124010      0.11083313     0.052907974
2019-03-10/18:22:35.81        -0.019124005      0.11083253     0.052910010
2019-03-10/18:22:35.84        -0.019124005      0.11083196     0.052912057
2019-03-10/18:22:35.87        -0.019142557      0.11093889     0.052965469
2019-03-10/18:22:35.90        -0.019124010      0.11083082     0.052916230
2019-03-10/18:22:35.93        -0.019124005      0.11083021     0.052918265
2019-03-10/18:22:35.96        -0.019124005      0.11082964     0.052920311
2019-03-10/18:22:36.00        -0.019142557      0.11093657     0.052973731
2019-03-10/18:22:36.03        -0.019124010      0.11082850     0.052924483
2019-03-10/18:22:36.06        -0.019124005      0.11082789     0.052926517
2019-03-10/18:22:36.09        -0.019124005      0.11082732     0.052928563
2019-03-10/18:22:36.12        -0.019142557      0.11093425     0.052981990
2019-03-10/18:22:36.15        -0.019124010      0.11082618     0.052932734
2019-03-10/18:22:36.18        -0.019124005      0.11082557     0.052934767
2019-03-10/18:22:36.21        -0.019124005      0.11082500     0.052936813
2019-03-10/18:22:36.25        -0.019142557      0.11093192     0.052990247
2019-03-10/18:22:36.28        -0.019124010      0.11082386     0.052940982
2019-03-10/18:22:36.31        -0.019124005      0.11082325     0.052943015
2019-03-10/18:22:36.34        -0.019124005      0.11082268     0.052945060
2019-03-10/18:22:36.37        -0.019142557      0.11092960     0.052998502
2019-03-10/18:22:36.40        -0.019124010      0.11082154     0.052949228
2019-03-10/18:22:36.43        -0.019124005      0.11082093     0.052951261
2019-03-10/18:22:36.46        -0.019124005      0.11082036     0.052953306
2019-03-10/18:22:36.50        -0.019142557      0.11092728     0.053006755
2019-03-10/18:22:36.53        -0.019124010      0.11081922     0.052957472
2019-03-10/18:22:36.56        -0.019124005      0.11081861     0.052959504
2019-03-10/18:22:36.59        -0.019124005      0.11081804     0.052961548
2019-03-10/18:22:36.62        -0.019142557      0.11092496     0.053015005
2019-03-10/18:22:36.65        -0.019124010      0.11081690     0.052965714
2019-03-10/18:22:36.68        -0.019124005      0.11081629     0.052967745
2019-03-10/18:22:36.71        -0.019124005      0.11081572     0.052969789
2019-03-10/18:22:36.75        -0.019142557      0.11092264     0.053023253
2019-03-10/18:22:36.78        -0.019124010      0.11081458     0.052973954
2019-03-10/18:22:36.81        -0.019124005      0.11081397     0.052975984
2019-03-10/18:22:36.84        -0.019124005      0.11081340     0.052978027
2019-03-10/18:22:36.87        -0.019142557      0.11092031     0.053031498
2019-03-10/18:22:36.90        -0.019124010      0.11081226     0.052982191
2019-03-10/18:22:36.93        -0.019124005      0.11081166     0.052984221
2019-03-10/18:22:36.96        -0.019124005      0.11081108     0.052986263
2019-03-10/18:22:37.00        -0.019142557      0.11091799     0.053039742
2019-03-10/18:22:37.03        -0.019124010      0.11080994     0.052990425
2019-03-10/18:22:37.06        -0.019124005      0.11080934     0.052992455
2019-03-10/18:22:37.09        -0.019124005      0.11080876     0.052994497
2019-03-10/18:22:37.12        -0.019142557      0.11091567     0.053047983
2019-03-10/18:22:37.15        -0.019124010      0.11080762     0.052998658
2019-03-10/18:22:37.18        -0.019124005      0.11080702     0.053000687
2019-03-10/18:22:37.21        -0.019124005      0.11080644     0.053002728
2019-03-10/18:22:37.25        -0.019142557      0.11091335     0.053056222
2019-03-10/18:22:37.28        -0.019124010      0.11080530     0.053006888
2019-03-10/18:22:37.31        -0.019124005      0.11080470     0.053008917
2019-03-10/18:22:37.34        -0.019124005      0.11080412     0.053010957
2019-03-10/18:22:37.37        -0.019142557      0.11091103     0.053064458
2019-03-10/18:22:37.40        -0.019124010      0.11080298     0.053015116
2019-03-10/18:22:37.43        -0.019124005      0.11080238     0.053017144
2019-03-10/18:22:37.46        -0.019124005      0.11080180     0.053019184
2019-03-10/18:22:37.50        -0.019142557      0.11090870     0.053072692
2019-03-10/18:22:37.53        -0.019124010      0.11080066     0.053023342
2019-03-10/18:22:37.56        -0.019124005      0.11080006     0.053025369
2019-03-10/18:22:37.59        -0.019124005      0.11079948     0.053027409
2019-03-10/18:22:37.62        -0.019142557      0.11090638     0.053080924
2019-03-10/18:22:37.65        -0.019124010      0.11079834     0.053031565
2019-03-10/18:22:37.68        -0.019124005      0.11079774     0.053033592
2019-03-10/18:22:37.71        -0.019124005      0.11079716     0.053035631
2019-03-10/18:22:37.75        -0.019142557      0.11090406     0.053089154
2019-03-10/18:22:37.78        -0.019124010      0.11079602     0.053039786
2019-03-10/18:22:37.81        -0.019124005      0.11079542     0.053041812
2019-03-10/18:22:37.84        -0.019124005      0.11079484     0.053043851
2019-03-10/18:22:37.87        -0.019142557      0.11090174     0.053097381
2019-03-10/18:22:37.90        -0.019124010      0.11079370     0.053048005
2019-03-10/18:22:37.93        -0.019124005      0.11079310     0.053050030
2019-03-10/18:22:37.96        -0.019124005      0.11079252     0.053052068
2019-03-10/18:22:38.00        -0.019142557      0.11089941     0.053105606
2019-03-10/18:22:38.03        -0.019124010      0.11079138     0.053056221
2019-03-10/18:22:38.06        -0.019124005      0.11079078     0.053058246
2019-03-10/18:22:38.09        -0.019124005      0.11079020     0.053060284
2019-03-10/18:22:38.12        -0.019142557      0.11089709     0.053113829
2019-03-10/18:22:38.15        -0.019124010      0.11078906     0.053064435
2019-03-10/18:22:38.18        -0.019124005      0.11078846     0.053066460
2019-03-10/18:22:38.21        -0.019124005      0.11078788     0.053068497
2019-03-10/18:22:38.25        -0.019142557      0.11089477     0.053122049
2019-03-10/18:22:38.28        -0.019124010      0.11078674     0.053072647
2019-03-10/18:22:38.31        -0.019124005      0.11078614     0.053074671
2019-03-10/18:22:38.34        -0.019124005      0.11078556     0.053076707
2019-03-10/18:22:38.37        -0.019142557      0.11089245     0.053130267
2019-03-10/18:22:38.40        -0.019124010      0.11078442     0.053080857
2019-03-10/18:22:38.43        -0.019124005      0.11078382     0.053082880
2019-03-10/18:22:38.46        -0.019124005      0.11078324     0.053084916
2019-03-10/18:22:38.50        -0.019142557      0.11089013     0.053138483
2019-03-10/18:22:38.53        -0.019124010      0.11078210     0.053089064
2019-03-10/18:22:38.56        -0.019124005      0.11078150     0.053091087
2019-03-10/18:22:38.59        -0.019124005      0.11078092     0.053093122
2019-03-10/18:22:38.62        -0.019142557      0.11088780     0.053146697
2019-03-10/18:22:38.65        -0.019124010      0.11077978     0.053097269
2019-03-10/18:22:38.68        -0.019124005      0.11077918     0.053099291
2019-03-10/18:22:38.71        -0.019124005      0.11077860     0.053101326
2019-03-10/18:22:38.75        -0.019142557      0.11088548     0.053154908
2019-03-10/18:22:38.78        -0.019124010      0.11077746     0.053105472
2019-03-10/18:22:38.81        -0.019124005      0.11077686     0.053107494
2019-03-10/18:22:38.84        -0.019124005      0.11077628     0.053109527
2019-03-10/18:22:38.87        -0.019142557      0.11088316     0.053163117
2019-03-10/18:22:38.90        -0.019124010      0.11077514     0.053113672
2019-03-10/18:22:38.93        -0.019124005      0.11077454     0.053115693
2019-03-10/18:22:38.96        -0.019124005      0.11077396     0.053117727
2019-03-10/18:22:39.00        -0.019142557      0.11088084     0.053171323
2019-03-10/18:22:39.03        -0.019124010      0.11077282     0.053121870
2019-03-10/18:22:39.06        -0.019124005      0.11077222     0.053123891
2019-03-10/18:22:39.09        -0.019124005      0.11077164     0.053125923
2019-03-10/18:22:39.12        -0.019142557      0.11087852     0.053179528
2019-03-10/18:22:39.15        -0.019124010      0.11077050     0.053130066
2019-03-10/18:22:39.18        -0.019124005      0.11076990     0.053132086
2019-03-10/18:22:39.21        -0.019124005      0.11076932     0.053134118
2019-03-10/18:22:39.25        -0.019142557      0.11087619     0.053187730
2019-03-10/18:22:39.28        -0.019124010      0.11076818     0.053138260
2019-03-10/18:22:39.31        -0.019124005      0.11076758     0.053140279
2019-03-10/18:22:39.34        -0.019124005      0.11076700     0.053142310
2019-03-10/18:22:39.37        -0.019142557      0.11087387     0.053195930
2019-03-10/18:22:39.40        -0.019124010      0.11076586     0.053146451
2019-03-10/18:22:39.43        -0.019124005      0.11076526     0.053148470
2019-03-10/18:22:39.46        -0.019124005      0.11076468     0.053150500
2019-03-10/18:22:39.50        -0.019136493      0.11088467     0.053180792
2019-03-10/18:22:39.53        -0.019106886      0.11080060     0.053088752
2019-03-10/18:22:39.56        -0.019095822      0.11082393     0.053048217
2019-03-10/18:22:39.59        -0.019084763      0.11084729     0.053007694
2019-03-10/18:22:39.62        -0.019091899      0.11097886     0.053017402
2019-03-10/18:22:39.65        -0.019062292      0.11089479     0.052925351
2019-03-10/18:22:39.68        -0.019051228      0.11091812     0.052884815
2019-03-10/18:22:39.71        -0.019040169      0.11094148     0.052844290
2019-03-10/18:22:39.75        -0.019047305      0.11107305     0.052854003
2019-03-10/18:22:39.78        -0.019017698      0.11098898     0.052761943
2019-03-10/18:22:39.81        -0.019006634      0.11101231     0.052721404
2019-03-10/18:22:39.84        -0.018995575      0.11103567     0.052680877
2019-03-10/18:22:39.87        -0.019002711      0.11116724     0.052690597
2019-03-10/18:22:39.90        -0.018973104      0.11108318     0.052598527
2019-03-10/18:22:39.93        -0.018962041      0.11110651     0.052557986
2019-03-10/18:22:39.96        -0.018950981      0.11112987     0.052517457
2019-03-10/18:22:40.00        -0.018958118      0.11126144     0.052527182
2019-03-10/18:22:40.03        -0.018928511      0.11117738     0.052435102
2019-03-10/18:22:40.06        -0.018917447      0.11120071     0.052394560
2019-03-10/18:22:40.09        -0.018906388      0.11122407     0.052354029
2019-03-10/18:22:40.12        -0.018913524      0.11135564     0.052363760
2019-03-10/18:22:40.15        -0.018883917      0.11127158     0.052271670
2019-03-10/18:22:40.18        -0.018872853      0.11129492     0.052231126
2019-03-10/18:22:40.21        -0.018861794      0.11131828     0.052190593
2019-03-10/18:22:40.25        -0.018868930      0.11144984     0.052200330
2019-03-10/18:22:40.28        -0.018839323      0.11136579     0.052108230
2019-03-10/18:22:40.31        -0.018828259      0.11138912     0.052067684
2019-03-10/18:22:40.34        -0.018817200      0.11141249     0.052027149
2019-03-10/18:22:40.37        -0.018824336      0.11154405     0.052036892
2019-03-10/18:22:40.40        -0.018794729      0.11146000     0.051944782
2019-03-10/18:22:40.43        -0.018783666      0.11148333     0.051904234
2019-03-10/18:22:40.46        -0.018772606      0.11150670     0.051863697
2019-03-10/18:22:40.50        -0.018761551      0.11153009     0.051823172
2019-03-10/18:22:40.53        -0.018756200      0.11154108     0.051804661
2019-03-10/18:22:40.56        -0.018756196      0.11154049     0.051806664
2019-03-10/18:22:40.59        -0.018756196      0.11153992     0.051808678
2019-03-10/18:22:40.62        -0.018756200      0.11153938     0.051810704
2019-03-10/18:22:40.65        -0.018756200      0.11153879     0.051812783
2019-03-10/18:22:40.68        -0.018756196      0.11153820     0.051814785
2019-03-10/18:22:40.71        -0.018756196      0.11153763     0.051816799
2019-03-10/18:22:40.75        -0.018756200      0.11153709     0.051818825
2019-03-10/18:22:40.78        -0.018756200      0.11153650     0.051820903
2019-03-10/18:22:40.81        -0.018756196      0.11153591     0.051822905
2019-03-10/18:22:40.84        -0.018756196      0.11153534     0.051824918
2019-03-10/18:22:40.87        -0.018756200      0.11153480     0.051826943
2019-03-10/18:22:40.90        -0.018756200      0.11153421     0.051829021
2019-03-10/18:22:40.93        -0.018756196      0.11153362     0.051831022
2019-03-10/18:22:40.96        -0.018756196      0.11153305     0.051833034
2019-03-10/18:22:41.00        -0.018756200      0.11153250     0.051835059
2019-03-10/18:22:41.03        -0.018756200      0.11153192     0.051837136
2019-03-10/18:22:41.06        -0.018756196      0.11153132     0.051839137
2019-03-10/18:22:41.09        -0.018756196      0.11153076     0.051841149
2019-03-10/18:22:41.12        -0.018756200      0.11153021     0.051843173
2019-03-10/18:22:41.15        -0.018756200      0.11152963     0.051845250
2019-03-10/18:22:41.18        -0.018756196      0.11152903     0.051847250
2019-03-10/18:22:41.21        -0.018756196      0.11152846     0.051849261
2019-03-10/18:22:41.25        -0.018756200      0.11152792     0.051851285
2019-03-10/18:22:41.28        -0.018756200      0.11152733     0.051853361
2019-03-10/18:22:41.31        -0.018756196      0.11152674     0.051855360
2019-03-10/18:22:41.34        -0.018756196      0.11152617     0.051857371
2019-03-10/18:22:41.37        -0.018756200      0.11152563     0.051859394
2019-03-10/18:22:41.40        -0.018756200      0.11152504     0.051861470
2019-03-10/18:22:41.43        -0.018756196      0.11152445     0.051863469
2019-03-10/18:22:41.46        -0.018756196      0.11152388     0.051865479
2019-03-10/18:22:41.50        -0.018756200      0.11152334     0.051867502
2019-03-10/18:22:41.53        -0.018774391      0.11163092     0.051919851
2019-03-10/18:22:41.56        -0.018756196      0.11152216     0.051871575
2019-03-10/18:22:41.59        -0.018756196      0.11152159     0.051873585
2019-03-10/18:22:41.62        -0.018756200      0.11152105     0.051875607
2019-03-10/18:22:41.65        -0.018774391      0.11162863     0.051927963
2019-03-10/18:22:41.68        -0.018756196      0.11151987     0.051879679
2019-03-10/18:22:41.71        -0.018756196      0.11151930     0.051881689
2019-03-10/18:22:41.75        -0.018756200      0.11151875     0.051883710
2019-03-10/18:22:41.78        -0.018774391      0.11162633     0.051936074
2019-03-10/18:22:41.81        -0.018756196      0.11151757     0.051887781
2019-03-10/18:22:41.84        -0.018756196      0.11151701     0.051889790
2019-03-10/18:22:41.87        -0.018756200      0.11151646     0.051891811
2019-03-10/18:22:41.90        -0.018774391      0.11162404     0.051944182
2019-03-10/18:22:41.93        -0.018756196      0.11151528     0.051895881
2019-03-10/18:22:41.96        -0.018756196      0.11151471     0.051897889
2019-03-10/18:22:42.00        -0.018756200      0.11151417     0.051899910
2019-03-10/18:22:42.03        -0.018774391      0.11162175     0.051952288
2019-03-10/18:22:42.06        -0.018756196      0.11151299     0.051903978
2019-03-10/18:22:42.09        -0.018756196      0.11151242     0.051905986
2019-03-10/18:22:42.12        -0.018756200      0.11151188     0.051908006
2019-03-10/18:22:42.15        -0.018774391      0.11161945     0.051960392
2019-03-10/18:22:42.18        -0.018756196      0.11151070     0.051912074
2019-03-10/18:22:42.21        -0.018756196      0.11151013     0.051914081
2019-03-10/18:22:42.25        -0.018756200      0.11150959     0.051916100
2019-03-10/18:22:42.28        -0.018774391      0.11161716     0.051968493
2019-03-10/18:22:42.31        -0.018756196      0.11150841     0.051920167
2019-03-10/18:22:42.34        -0.018756196      0.11150784     0.051922174
2019-03-10/18:22:42.37        -0.018756200      0.11150730     0.051924193
2019-03-10/18:22:42.40        -0.018774391      0.11161486     0.051976593
2019-03-10/18:22:42.43        -0.018756196      0.11150612     0.051928258
2019-03-10/18:22:42.46        -0.018756196      0.11150555     0.051930264
2019-03-10/18:22:42.50        -0.018756200      0.11150500     0.051932283
2019-03-10/18:22:42.53        -0.018774391      0.11161257     0.051984690
2019-03-10/18:22:42.56        -0.018756196      0.11150382     0.051936347
2019-03-10/18:22:42.59        -0.018756196      0.11150326     0.051938353
2019-03-10/18:22:42.62        -0.018756200      0.11150271     0.051940370
2019-03-10/18:22:42.65        -0.018774391      0.11161028     0.051992785
2019-03-10/18:22:42.68        -0.018756196      0.11150153     0.051944434
2019-03-10/18:22:42.71        -0.018756196      0.11150096     0.051946439
2019-03-10/18:22:42.75        -0.018756200      0.11150042     0.051948456
2019-03-10/18:22:42.78        -0.018774391      0.11160798     0.052000878
2019-03-10/18:22:42.81        -0.018756196      0.11149924     0.051952518
2019-03-10/18:22:42.84        -0.018756196      0.11149867     0.051954523
2019-03-10/18:22:42.87        -0.018756200      0.11149813     0.051956540
2019-03-10/18:22:42.90        -0.018774391      0.11160569     0.052008969
2019-03-10/18:22:42.93        -0.018756196      0.11149695     0.051960601
2019-03-10/18:22:42.96        -0.018756196      0.11149638     0.051962605
2019-03-10/18:22:43.00        -0.018756200      0.11149584     0.051964621
2019-03-10/18:22:43.03        -0.018774391      0.11160340     0.052017057
2019-03-10/18:22:43.06        -0.018756196      0.11149466     0.051968681
2019-03-10/18:22:43.09        -0.018756196      0.11149409     0.051970684
2019-03-10/18:22:43.12        -0.018756200      0.11149355     0.051972700
2019-03-10/18:22:43.15        -0.018774391      0.11160110     0.052025144
2019-03-10/18:22:43.18        -0.018756196      0.11149237     0.051976759
2019-03-10/18:22:43.21        -0.018756196      0.11149180     0.051978762
2019-03-10/18:22:43.25        -0.018756200      0.11149126     0.051980777
2019-03-10/18:22:43.28        -0.018774391      0.11159881     0.052033228
2019-03-10/18:22:43.31        -0.018756196      0.11149007     0.051984835
2019-03-10/18:22:43.34        -0.018756196      0.11148951     0.051986837
2019-03-10/18:22:43.37        -0.018756200      0.11148896     0.051988852
2019-03-10/18:22:43.40        -0.018774391      0.11159651     0.052041310
2019-03-10/18:22:43.43        -0.018756196      0.11148778     0.051992908
2019-03-10/18:22:43.46        -0.018756196      0.11148721     0.051994910
2019-03-10/18:22:43.50        -0.018756200      0.11148667     0.051996924
2019-03-10/18:22:43.53        -0.018774391      0.11159422     0.052049390
2019-03-10/18:22:43.56        -0.018756196      0.11148549     0.052000980
2019-03-10/18:22:43.59        -0.018756196      0.11148492     0.052002981
2019-03-10/18:22:43.62        -0.018756200      0.11148438     0.052004995
2019-03-10/18:22:43.65        -0.018774391      0.11159193     0.052057468
2019-03-10/18:22:43.68        -0.018756196      0.11148320     0.052009049
2019-03-10/18:22:43.71        -0.018756196      0.11148263     0.052011050
2019-03-10/18:22:43.75        -0.018756200      0.11148209     0.052013063
2019-03-10/18:22:43.78        -0.018774391      0.11158963     0.052065543
2019-03-10/18:22:43.81        -0.018756196      0.11148091     0.052017116
2019-03-10/18:22:43.84        -0.018756196      0.11148034     0.052019117
2019-03-10/18:22:43.87        -0.018756200      0.11147980     0.052021129
2019-03-10/18:22:43.90        -0.018774391      0.11158734     0.052073616
2019-03-10/18:22:43.93        -0.018756196      0.11147862     0.052025181
2019-03-10/18:22:43.96        -0.018756196      0.11147805     0.052027181
2019-03-10/18:22:44.00        -0.018756200      0.11147751     0.052029193
2019-03-10/18:22:44.03        -0.018774391      0.11158505     0.052081687
2019-03-10/18:22:44.06        -0.018756196      0.11147632     0.052033244
2019-03-10/18:22:44.09        -0.018756196      0.11147576     0.052035243
2019-03-10/18:22:44.12        -0.018756200      0.11147521     0.052037254
2019-03-10/18:22:44.15        -0.018774391      0.11158275     0.052089756
2019-03-10/18:22:44.18        -0.018756196      0.11147403     0.052041304
2019-03-10/18:22:44.21        -0.018756196      0.11147346     0.052043303
2019-03-10/18:22:44.25        -0.018756200      0.11147292     0.052045314
2019-03-10/18:22:44.28        -0.018774391      0.11158046     0.052097823
2019-03-10/18:22:44.31        -0.018756196      0.11147174     0.052049363
2019-03-10/18:22:44.34        -0.018756196      0.11147117     0.052051361
2019-03-10/18:22:44.37        -0.018756200      0.11147063     0.052053371
2019-03-10/18:22:44.40        -0.018774391      0.11157816     0.052105888
2019-03-10/18:22:44.43        -0.018756196      0.11146945     0.052057419
2019-03-10/18:22:44.46        -0.018756196      0.11146888     0.052059417
2019-03-10/18:22:44.50        -0.018756200      0.11146834     0.052061426
2019-03-10/18:22:44.53        -0.018774391      0.11157587     0.052113950
2019-03-10/18:22:44.56        -0.018756196      0.11146716     0.052065473
2019-03-10/18:22:44.59        -0.018756196      0.11146659     0.052067470
2019-03-10/18:22:44.62        -0.018756200      0.11146605     0.052069479
2019-03-10/18:22:44.65        -0.018774391      0.11157358     0.052122010
2019-03-10/18:22:44.68        -0.018756196      0.11146487     0.052073525
2019-03-10/18:22:44.71        -0.018756196      0.11146430     0.052075521
2019-03-10/18:22:44.75        -0.018756200      0.11146376     0.052077530
2019-03-10/18:22:44.78        -0.018774391      0.11157128     0.052130068
2019-03-10/18:22:44.81        -0.018756196      0.11146257     0.052081574
2019-03-10/18:22:44.84        -0.018756196      0.11146201     0.052083570
2019-03-10/18:22:44.87        -0.018756200      0.11146146     0.052085578
2019-03-10/18:22:44.90        -0.018774391      0.11156899     0.052138124
2019-03-10/18:22:44.93        -0.018756196      0.11146028     0.052089622
2019-03-10/18:22:44.96        -0.018756196      0.11145971     0.052091617
2019-03-10/18:22:45.00        -0.018756200      0.11145917     0.052093624
2019-03-10/18:22:45.03        -0.018774391      0.11156669     0.052146177
2019-03-10/18:22:45.06        -0.018756196      0.11145799     0.052097667
2019-03-10/18:22:45.09        -0.018756196      0.11145742     0.052099662
2019-03-10/18:22:45.12        -0.018756200      0.11145688     0.052101669
2019-03-10/18:22:45.15        -0.018774391      0.11156440     0.052154229
2019-03-10/18:22:45.18        -0.018756196      0.11145570     0.052105710
2019-03-10/18:22:45.21        -0.018756196      0.11145513     0.052107704
2019-03-10/18:22:45.25        -0.018756200      0.11145459     0.052109711
2019-03-10/18:22:45.28        -0.018774391      0.11156211     0.052162278
2019-03-10/18:22:45.31        -0.018756196      0.11145341     0.052113751
2019-03-10/18:22:45.34        -0.018756196      0.11145284     0.052115745
2019-03-10/18:22:45.37        -0.018756200      0.11145230     0.052117750
2019-03-10/18:22:45.40        -0.018774391      0.11155981     0.052170325
2019-03-10/18:22:45.43        -0.018756196      0.11145112     0.052121790
2019-03-10/18:22:45.46        -0.018756196      0.11145055     0.052123783
2019-03-10/18:22:45.50        -0.018756200      0.11145001     0.052125788
2019-03-10/18:22:45.53        -0.018774391      0.11155752     0.052178370
2019-03-10/18:22:45.56        -0.018756196      0.11144883     0.052129826
2019-03-10/18:22:45.59        -0.018756196      0.11144826     0.052131819
2019-03-10/18:22:45.62        -0.018756200      0.11144771     0.052133823
2019-03-10/18:22:45.65        -0.018774391      0.11155523     0.052186412
2019-03-10/18:22:45.68        -0.018756196      0.11144653     0.052137860
2019-03-10/18:22:45.71        -0.018756196      0.11144597     0.052139852
2019-03-10/18:22:45.75        -0.018756200      0.11144542     0.052141857
2019-03-10/18:22:45.78        -0.018774391      0.11155293     0.052194453
2019-03-10/18:22:45.81        -0.018756196      0.11144424     0.052145892
2019-03-10/18:22:45.84        -0.018756196      0.11144367     0.052147884
2019-03-10/18:22:45.87        -0.018756200      0.11144313     0.052149888
2019-03-10/18:22:45.90        -0.018774391      0.11155064     0.052202491
2019-03-10/18:22:45.93        -0.018756196      0.11144195     0.052153922
2019-03-10/18:22:45.96        -0.018756196      0.11144138     0.052155913
2019-03-10/18:22:46.00        -0.018756200      0.11144084     0.052157916
2019-03-10/18:22:46.03        -0.018774391      0.11154834     0.052210527
2019-03-10/18:22:46.06        -0.018756196      0.11143966     0.052161950
2019-03-10/18:22:46.09        -0.018756196      0.11143909     0.052163940
2019-03-10/18:22:46.12        -0.018756200      0.11143855     0.052165943
2019-03-10/18:22:46.15        -0.018774391      0.11154605     0.052218561
2019-03-10/18:22:46.18        -0.018756196      0.11143737     0.052169975
2019-03-10/18:22:46.21        -0.018756196      0.11143680     0.052171965
2019-03-10/18:22:46.25        -0.018756200      0.11143626     0.052173967
2019-03-10/18:22:46.28        -0.018774391      0.11154376     0.052226593
2019-03-10/18:22:46.31        -0.018756196      0.11143508     0.052177999
2019-03-10/18:22:46.34        -0.018756196      0.11143451     0.052179988
2019-03-10/18:22:46.37        -0.018756200      0.11143396     0.052181990
2019-03-10/18:22:46.40        -0.018774391      0.11154146     0.052234622
2019-03-10/18:22:46.43        -0.018756196      0.11143278     0.052186020
2019-03-10/18:22:46.46        -0.018756196      0.11143222     0.052188009
2019-03-10/18:22:46.50        -0.018756200      0.11143167     0.052190010
2019-03-10/18:22:46.53        -0.018774391      0.11153917     0.052242649
2019-03-10/18:22:46.56        -0.018756196      0.11143049     0.052194039
2019-03-10/18:22:46.59        -0.018756196      0.11142992     0.052196027
2019-03-10/18:22:46.62        -0.018756200      0.11142938     0.052198027
2019-03-10/18:22:46.65        -0.018774391      0.11153687     0.052250674
2019-03-10/18:22:46.68        -0.018756196      0.11142820     0.052202056
2019-03-10/18:22:46.71        -0.018756196      0.11142763     0.052204043
2019-03-10/18:22:46.75        -0.018756200      0.11142709     0.052206043
2019-03-10/18:22:46.78        -0.018774391      0.11153458     0.052258697
2019-03-10/18:22:46.81        -0.018756196      0.11142591     0.052210070
2019-03-10/18:22:46.84        -0.018756196      0.11142534     0.052212057
2019-03-10/18:22:46.87        -0.018756200      0.11142480     0.052214057
2019-03-10/18:22:46.90        -0.018774391      0.11153229     0.052266718
2019-03-10/18:22:46.93        -0.018756196      0.11142362     0.052218082
2019-03-10/18:22:46.96        -0.018756196      0.11142305     0.052220069
2019-03-10/18:22:47.00        -0.018756200      0.11142251     0.052222068
2019-03-10/18:22:47.03        -0.018774391      0.11152999     0.052274736
2019-03-10/18:22:47.06        -0.018756196      0.11142133     0.052226093
2019-03-10/18:22:47.09        -0.018756196      0.11142076     0.052228079
2019-03-10/18:22:47.12        -0.018756200      0.11142021     0.052230077
2019-03-10/18:22:47.15        -0.018774391      0.11152770     0.052282753
2019-03-10/18:22:47.18        -0.018756196      0.11141903     0.052234100
2019-03-10/18:22:47.21        -0.018756196      0.11141847     0.052236086
2019-03-10/18:22:47.25        -0.018756200      0.11141792     0.052238084
2019-03-10/18:22:47.28        -0.018774391      0.11152541     0.052290767
2019-03-10/18:22:47.31        -0.018756196      0.11141674     0.052242106
2019-03-10/18:22:47.34        -0.018756196      0.11141617     0.052244091
2019-03-10/18:22:47.37        -0.018756200      0.11141563     0.052246088
2019-03-10/18:22:47.40        -0.018774391      0.11152311     0.052298779
2019-03-10/18:22:47.43        -0.018756196      0.11141445     0.052250110
2019-03-10/18:22:47.46        -0.018756196      0.11141388     0.052252094
2019-03-10/18:22:47.50        -0.018756200      0.11141334     0.052254091
2019-03-10/18:22:47.53        -0.018774391      0.11152082     0.052306788
2019-03-10/18:22:47.56        -0.018756196      0.11141216     0.052258111
2019-03-10/18:22:47.59        -0.018756196      0.11141159     0.052260095
2019-03-10/18:22:47.62        -0.018756200      0.11141105     0.052262091
2019-03-10/18:22:47.65        -0.018774391      0.11151852     0.052314796
2019-03-10/18:22:47.68        -0.018756196      0.11140987     0.052266110
2019-03-10/18:22:47.71        -0.018756196      0.11140930     0.052268094
2019-03-10/18:22:47.75        -0.018756200      0.11140876     0.052270089
2019-03-10/18:22:47.78        -0.018774391      0.11151623     0.052322801
2019-03-10/18:22:47.81        -0.018756196      0.11140758     0.052274107
2019-03-10/18:22:47.84        -0.018756196      0.11140701     0.052276090
2019-03-10/18:22:47.87        -0.018756200      0.11140647     0.052278085
2019-03-10/18:22:47.90        -0.018774391      0.11151394     0.052330804
2019-03-10/18:22:47.93        -0.018756196      0.11140528     0.052282102
2019-03-10/18:22:47.96        -0.018756196      0.11140472     0.052284084
2019-03-10/18:22:48.00        -0.018756200      0.11140417     0.052286078
2019-03-10/18:22:48.03        -0.018774391      0.11151164     0.052338805
2019-03-10/18:22:48.06        -0.018756196      0.11140299     0.052290094
2019-03-10/18:22:48.09        -0.018756196      0.11140242     0.052292076
2019-03-10/18:22:48.12        -0.018756200      0.11140188     0.052294070
2019-03-10/18:22:48.15        -0.018774391      0.11150935     0.052346803
2019-03-10/18:22:48.18        -0.018756196      0.11140070     0.052298085
2019-03-10/18:22:48.21        -0.018756196      0.11140013     0.052300066
2019-03-10/18:22:48.25        -0.018756200      0.11139959     0.052302059
2019-03-10/18:22:48.28        -0.018774391      0.11150705     0.052354800
2019-03-10/18:22:48.31        -0.018756196      0.11139841     0.052306073
2019-03-10/18:22:48.34        -0.018756196      0.11139784     0.052308053
2019-03-10/18:22:48.37        -0.018756200      0.11139730     0.052310046
2019-03-10/18:22:48.40        -0.018774391      0.11150476     0.052362794
2019-03-10/18:22:48.43        -0.018756196      0.11139612     0.052314059
2019-03-10/18:22:48.46        -0.018756196      0.11139555     0.052316039
2019-03-10/18:22:48.50        -0.018756200      0.11139501     0.052318031
2019-03-10/18:22:48.53        -0.018774391      0.11150247     0.052370786
2019-03-10/18:22:48.56        -0.018756196      0.11139383     0.052322042
2019-03-10/18:22:48.59        -0.018756196      0.11139326     0.052324022
2019-03-10/18:22:48.62        -0.018756200      0.11139272     0.052326014
2019-03-10/18:22:48.65        -0.018774391      0.11150017     0.052378776
2019-03-10/18:22:48.68        -0.018756196      0.11139153     0.052330024
2019-03-10/18:22:48.71        -0.018756196      0.11139097     0.052332003
2019-03-10/18:22:48.75        -0.018756200      0.11139042     0.052333994
2019-03-10/18:22:48.78        -0.018774391      0.11149788     0.052386763
2019-03-10/18:22:48.81        -0.018756196      0.11138924     0.052338003
2019-03-10/18:22:48.84        -0.018756196      0.11138867     0.052339982
2019-03-10/18:22:48.87        -0.018756200      0.11138813     0.052341972
2019-03-10/18:22:48.90        -0.018774391      0.11149559     0.052394749
2019-03-10/18:22:48.93        -0.018756196      0.11138695     0.052345980
2019-03-10/18:22:48.96        -0.018756196      0.11138638     0.052347958
2019-03-10/18:22:49.00        -0.018756200      0.11138584     0.052349948
2019-03-10/18:22:49.03        -0.018774391      0.11149329     0.052402732
2019-03-10/18:22:49.06        -0.018756196      0.11138466     0.052353955
2019-03-10/18:22:49.09        -0.018756196      0.11138409     0.052355933
2019-03-10/18:22:49.12        -0.018756200      0.11138355     0.052357922
2019-03-10/18:22:49.15        -0.018774391      0.11149100     0.052410713
2019-03-10/18:22:49.18        -0.018756196      0.11138237     0.052361928
2019-03-10/18:22:49.21        -0.018756196      0.11138180     0.052363905
2019-03-10/18:22:49.25        -0.018756200      0.11138126     0.052365894
2019-03-10/18:22:49.28        -0.018774391      0.11148870     0.052418692
2019-03-10/18:22:49.31        -0.018756196      0.11138008     0.052369898
2019-03-10/18:22:49.34        -0.018756196      0.11137951     0.052371875
2019-03-10/18:22:49.37        -0.018756200      0.11137897     0.052373863
2019-03-10/18:22:49.40        -0.018774391      0.11148641     0.052426668
2019-03-10/18:22:49.43        -0.018756196      0.11137778     0.052377867
2019-03-10/18:22:49.46        -0.018756196      0.11137722     0.052379842
2019-03-10/18:22:49.50        -0.018750453      0.11138870     0.052360422
2019-03-10/18:22:49.53        -0.018757150      0.11152020     0.052370418
2019-03-10/18:22:49.56        -0.018727819      0.11143488     0.052280129
2019-03-10/18:22:49.59        -0.018716684      0.11145761     0.052240625
2019-03-10/18:22:49.62        -0.018705554      0.11148037     0.052201132
2019-03-10/18:22:49.65        -0.018712250      0.11161187     0.052211133
2019-03-10/18:22:49.68        -0.018682920      0.11152655     0.052120835
2019-03-10/18:22:49.71        -0.018671785      0.11154929     0.052081328
2019-03-10/18:22:49.75        -0.018660654      0.11157205     0.052041834
2019-03-10/18:22:49.78        -0.018667351      0.11170354     0.052051841
2019-03-10/18:22:49.81        -0.018638021      0.11161823     0.051961532
2019-03-10/18:22:49.84        -0.018626886      0.11164096     0.051922024
2019-03-10/18:22:49.87        -0.018615755      0.11166373     0.051882527
2019-03-10/18:22:49.90        -0.018622452      0.11179522     0.051892540
2019-03-10/18:22:49.93        -0.018593121      0.11170991     0.051802222
2019-03-10/18:22:49.96        -0.018581986      0.11173265     0.051762712
2019-03-10/18:22:50.00        -0.018570856      0.11175541     0.051723213
2019-03-10/18:22:50.03        -0.018577552      0.11188690     0.051733232
2019-03-10/18:22:50.06        -0.018548222      0.11180159     0.051642904
2019-03-10/18:22:50.09        -0.018537087      0.11182433     0.051603392
2019-03-10/18:22:50.12        -0.018525956      0.11184710     0.051563891
2019-03-10/18:22:50.15        -0.018532653      0.11197859     0.051573915
2019-03-10/18:22:50.18        -0.018503322      0.11189328     0.051483578
2019-03-10/18:22:50.21        -0.018492187      0.11191602     0.051444064
2019-03-10/18:22:50.25        -0.018481057      0.11193879     0.051404561
2019-03-10/18:22:50.28        -0.018487753      0.11207027     0.051414591
2019-03-10/18:22:50.31        -0.018458423      0.11198497     0.051324243
2019-03-10/18:22:50.34        -0.018447288      0.11200771     0.051284727
2019-03-10/18:22:50.37        -0.018436157      0.11203048     0.051245223
2019-03-10/18:22:50.40        -0.018442854      0.11216197     0.051255258
2019-03-10/18:22:50.43        -0.018413524      0.11207667     0.051164901
2019-03-10/18:22:50.46        -0.018402389      0.11209941     0.051125383
2019-03-10/18:22:50.50        -0.018391258      0.11212218     0.051085877
2019-03-10/18:22:50.53        -0.018403702      0.11224163     0.051117326
2019-03-10/18:22:50.56        -0.018385866      0.11213228     0.051069776
2019-03-10/18:22:50.59        -0.018385866      0.11213172     0.051071735
2019-03-10/18:22:50.62        -0.018385870      0.11213119     0.051073706
2019-03-10/18:22:50.65        -0.018403702      0.11223937     0.051125233
2019-03-10/18:22:50.68        -0.018385866      0.11213002     0.051077675
2019-03-10/18:22:50.71        -0.018385866      0.11212946     0.051079633
2019-03-10/18:22:50.75        -0.018385870      0.11212893     0.051081604
2019-03-10/18:22:50.78        -0.018403702      0.11223711     0.051133138
2019-03-10/18:22:50.81        -0.018385866      0.11212776     0.051085572
2019-03-10/18:22:50.84        -0.018385866      0.11212720     0.051087530
2019-03-10/18:22:50.87        -0.018385870      0.11212666     0.051089499
2019-03-10/18:22:50.90        -0.018403702      0.11223484     0.051141040
2019-03-10/18:22:50.93        -0.018385866      0.11212550     0.051093466
2019-03-10/18:22:50.96        -0.018385866      0.11212494     0.051095424
2019-03-10/18:22:51.00        -0.018385870      0.11212440     0.051097393
2019-03-10/18:22:51.03        -0.018403702      0.11223258     0.051148941
2019-03-10/18:22:51.06        -0.018385866      0.11212324     0.051101359
2019-03-10/18:22:51.09        -0.018385866      0.11212268     0.051103316
2019-03-10/18:22:51.12        -0.018385870      0.11212214     0.051105284
2019-03-10/18:22:51.15        -0.018403702      0.11223031     0.051156840
2019-03-10/18:22:51.18        -0.018385866      0.11212097     0.051109249
2019-03-10/18:22:51.21        -0.018385866      0.11212041     0.051111205
2019-03-10/18:22:51.25        -0.018385870      0.11211988     0.051113174
2019-03-10/18:22:51.28        -0.018403702      0.11222805     0.051164736
2019-03-10/18:22:51.31        -0.018385866      0.11211871     0.051117137
2019-03-10/18:22:51.34        -0.018385866      0.11211815     0.051119093
2019-03-10/18:22:51.37        -0.018385870      0.11211762     0.051121061
2019-03-10/18:22:51.40        -0.018403702      0.11222578     0.051172630
2019-03-10/18:22:51.43        -0.018385866      0.11211645     0.051125024
2019-03-10/18:22:51.46        -0.018385866      0.11211589     0.051126979
2019-03-10/18:22:51.50        -0.018385870      0.11211535     0.051128946
2019-03-10/18:22:51.53        -0.018403702      0.11222352     0.051180523
2019-03-10/18:22:51.56        -0.018385866      0.11211419     0.051132908
2019-03-10/18:22:51.59        -0.018385866      0.11211363     0.051134863
2019-03-10/18:22:51.62        -0.018385870      0.11211309     0.051136829
2019-03-10/18:22:51.65        -0.018403702      0.11222126     0.051188413
2019-03-10/18:22:51.68        -0.018385866      0.11211193     0.051140790
2019-03-10/18:22:51.71        -0.018385866      0.11211137     0.051142744
2019-03-10/18:22:51.75        -0.018385870      0.11211083     0.051144710
2019-03-10/18:22:51.78        -0.018403702      0.11221899     0.051196301
2019-03-10/18:22:51.81        -0.018385866      0.11210966     0.051148670
2019-03-10/18:22:51.84        -0.018385866      0.11210910     0.051150624
2019-03-10/18:22:51.87        -0.018385870      0.11210857     0.051152589
2019-03-10/18:22:51.90        -0.018403702      0.11221673     0.051204187
2019-03-10/18:22:51.93        -0.018385866      0.11210740     0.051156548
2019-03-10/18:22:51.96        -0.018385866      0.11210684     0.051158501
2019-03-10/18:22:52.00        -0.018385870      0.11210631     0.051160466
2019-03-10/18:22:52.03        -0.018403702      0.11221446     0.051212071
2019-03-10/18:22:52.06        -0.018385866      0.11210514     0.051164423
2019-03-10/18:22:52.09        -0.018385866      0.11210458     0.051166376
2019-03-10/18:22:52.12        -0.018385870      0.11210404     0.051168341
2019-03-10/18:22:52.15        -0.018403702      0.11221220     0.051219953
2019-03-10/18:22:52.18        -0.018385866      0.11210288     0.051172297
2019-03-10/18:22:52.21        -0.018385866      0.11210232     0.051174249
2019-03-10/18:22:52.25        -0.018385870      0.11210178     0.051176213
2019-03-10/18:22:52.28        -0.018403702      0.11220994     0.051227833
2019-03-10/18:22:52.31        -0.018385866      0.11210062     0.051180169
2019-03-10/18:22:52.34        -0.018385866      0.11210006     0.051182120
2019-03-10/18:22:52.37        -0.018385870      0.11209952     0.051184084
2019-03-10/18:22:52.40        -0.018403702      0.11220767     0.051235710
2019-03-10/18:22:52.43        -0.018385866      0.11209835     0.051188038
2019-03-10/18:22:52.46        -0.018385866      0.11209779     0.051189989
2019-03-10/18:22:52.50        -0.018385870      0.11209726     0.051191952
2019-03-10/18:22:52.53        -0.018403702      0.11220541     0.051243586
2019-03-10/18:22:52.56        -0.018385866      0.11209609     0.051195905
2019-03-10/18:22:52.59        -0.018385866      0.11209553     0.051197856
2019-03-10/18:22:52.62        -0.018385870      0.11209500     0.051199819
2019-03-10/18:22:52.65        -0.018403702      0.11220314     0.051251459
2019-03-10/18:22:52.68        -0.018385866      0.11209383     0.051203771
2019-03-10/18:22:52.71        -0.018385866      0.11209327     0.051205721
2019-03-10/18:22:52.75        -0.018385870      0.11209273     0.051207683
2019-03-10/18:22:52.78        -0.018403702      0.11220088     0.051259331
2019-03-10/18:22:52.81        -0.018385866      0.11209157     0.051211634
2019-03-10/18:22:52.84        -0.018385866      0.11209101     0.051213584
2019-03-10/18:22:52.87        -0.018385870      0.11209047     0.051215545
2019-03-10/18:22:52.90        -0.018403702      0.11219861     0.051267200
2019-03-10/18:22:52.93        -0.018385866      0.11208931     0.051219495
2019-03-10/18:22:52.96        -0.018385866      0.11208875     0.051221444
2019-03-10/18:22:53.00        -0.018385870      0.11208821     0.051223405
2019-03-10/18:22:53.03        -0.018403702      0.11219635     0.051275067
2019-03-10/18:22:53.06        -0.018385866      0.11208704     0.051227354
2019-03-10/18:22:53.09        -0.018385866      0.11208648     0.051229303
2019-03-10/18:22:53.12        -0.018385870      0.11208595     0.051231263
2019-03-10/18:22:53.15        -0.018403702      0.11219409     0.051282932
2019-03-10/18:22:53.18        -0.018385866      0.11208478     0.051235211
2019-03-10/18:22:53.21        -0.018385866      0.11208422     0.051237159
2019-03-10/18:22:53.25        -0.018385870      0.11208369     0.051239119
2019-03-10/18:22:53.28        -0.018403702      0.11219182     0.051290795
2019-03-10/18:22:53.31        -0.018385866      0.11208252     0.051243066
2019-03-10/18:22:53.34        -0.018385866      0.11208196     0.051245014
2019-03-10/18:22:53.37        -0.018385870      0.11208142     0.051246973
2019-03-10/18:22:53.40        -0.018403702      0.11218956     0.051298656
2019-03-10/18:22:53.43        -0.018385866      0.11208026     0.051250919
2019-03-10/18:22:53.46        -0.018385866      0.11207970     0.051252866
2019-03-10/18:22:53.50        -0.018385870      0.11207916     0.051254825
2019-03-10/18:22:53.53        -0.018403702      0.11218729     0.051306515
2019-03-10/18:22:53.56        -0.018385866      0.11207800     0.051258769
2019-03-10/18:22:53.59        -0.018385866      0.11207744     0.051260716
2019-03-10/18:22:53.62        -0.018385870      0.11207690     0.051262674
2019-03-10/18:22:53.65        -0.018403702      0.11218503     0.051314372
2019-03-10/18:22:53.68        -0.018385866      0.11207573     0.051266618
2019-03-10/18:22:53.71        -0.018385866      0.11207517     0.051268564
2019-03-10/18:22:53.75        -0.018385870      0.11207464     0.051270522
2019-03-10/18:22:53.78        -0.018403702      0.11218277     0.051322226
2019-03-10/18:22:53.81        -0.018385866      0.11207347     0.051274464
2019-03-10/18:22:53.84        -0.018385866      0.11207291     0.051276410
2019-03-10/18:22:53.87        -0.018385870      0.11207238     0.051278367
2019-03-10/18:22:53.90        -0.018403702      0.11218050     0.051330079
2019-03-10/18:22:53.93        -0.018385866      0.11207121     0.051282309
2019-03-10/18:22:53.96        -0.018385866      0.11207065     0.051284254
2019-03-10/18:22:54.00        -0.018385870      0.11207011     0.051286211
2019-03-10/18:22:54.03        -0.018403702      0.11217824     0.051337929
2019-03-10/18:22:54.06        -0.018385866      0.11206895     0.051290151
2019-03-10/18:22:54.09        -0.018385866      0.11206839     0.051292095
2019-03-10/18:22:54.12        -0.018385870      0.11206785     0.051294052
2019-03-10/18:22:54.15        -0.018403702      0.11217597     0.051345777
2019-03-10/18:22:54.18        -0.018385866      0.11206669     0.051297991
2019-03-10/18:22:54.21        -0.018385866      0.11206613     0.051299935
2019-03-10/18:22:54.25        -0.018385870      0.11206559     0.051301891
2019-03-10/18:22:54.28        -0.018403702      0.11217371     0.051353624
2019-03-10/18:22:54.31        -0.018385866      0.11206442     0.051305829
2019-03-10/18:22:54.34        -0.018385866      0.11206386     0.051307773
2019-03-10/18:22:54.37        -0.018385870      0.11206333     0.051309728
2019-03-10/18:22:54.40        -0.018403702      0.11217144     0.051361468
2019-03-10/18:22:54.43        -0.018385866      0.11206216     0.051313665
2019-03-10/18:22:54.46        -0.018385866      0.11206160     0.051315608
2019-03-10/18:22:54.50        -0.018385870      0.11206107     0.051317563
2019-03-10/18:22:54.53        -0.018403702      0.11216918     0.051369310
2019-03-10/18:22:54.56        -0.018385866      0.11205990     0.051321499
2019-03-10/18:22:54.59        -0.018385866      0.11205934     0.051323441
2019-03-10/18:22:54.62        -0.018385870      0.11205880     0.051325396
2019-03-10/18:22:54.65        -0.018403702      0.11216692     0.051377150
2019-03-10/18:22:54.68        -0.018385866      0.11205764     0.051329331
2019-03-10/18:22:54.71        -0.018385866      0.11205708     0.051331273
2019-03-10/18:22:54.75        -0.018385870      0.11205654     0.051333226
2019-03-10/18:22:54.78        -0.018403702      0.11216465     0.051384987
2019-03-10/18:22:54.81        -0.018385866      0.11205538     0.051337160
2019-03-10/18:22:54.84        -0.018385866      0.11205482     0.051339102
2019-03-10/18:22:54.87        -0.018385870      0.11205428     0.051341055
2019-03-10/18:22:54.90        -0.018403702      0.11216239     0.051392823
2019-03-10/18:22:54.93        -0.018385866      0.11205311     0.051344988
2019-03-10/18:22:54.96        -0.018385866      0.11205255     0.051346929
2019-03-10/18:22:55.00        -0.018385870      0.11205202     0.051348881
2019-03-10/18:22:55.03        -0.018403702      0.11216012     0.051400657
2019-03-10/18:22:55.06        -0.018385866      0.11205085     0.051352813
2019-03-10/18:22:55.09        -0.018385866      0.11205029     0.051354754
2019-03-10/18:22:55.12        -0.018385870      0.11204976     0.051356706
2019-03-10/18:22:55.15        -0.018403702      0.11215786     0.051408488
2019-03-10/18:22:55.18        -0.018385866      0.11204859     0.051360637
2019-03-10/18:22:55.21        -0.018385866      0.11204803     0.051362576
2019-03-10/18:22:55.25        -0.018385870      0.11204749     0.051364528
2019-03-10/18:22:55.28        -0.018403702      0.11215559     0.051416317
2019-03-10/18:22:55.31        -0.018385866      0.11204633     0.051368458
2019-03-10/18:22:55.34        -0.018385866      0.11204577     0.051370397
2019-03-10/18:22:55.37        -0.018385870      0.11204523     0.051372348
2019-03-10/18:22:55.40        -0.018403702      0.11215333     0.051424145
2019-03-10/18:22:55.43        -0.018385866      0.11204407     0.051376277
2019-03-10/18:22:55.46        -0.018385866      0.11204351     0.051378216
2019-03-10/18:22:55.50        -0.018385870      0.11204297     0.051380166
2019-03-10/18:22:55.53        -0.018403702      0.11215107     0.051431970
2019-03-10/18:22:55.56        -0.018385866      0.11204180     0.051384094
2019-03-10/18:22:55.59        -0.018385866      0.11204124     0.051386032
2019-03-10/18:22:55.62        -0.018385870      0.11204071     0.051387982
2019-03-10/18:22:55.65        -0.018403702      0.11214880     0.051439793
2019-03-10/18:22:55.68        -0.018385866      0.11203954     0.051391909
2019-03-10/18:22:55.71        -0.018385866      0.11203898     0.051393847
2019-03-10/18:22:55.75        -0.018385870      0.11203845     0.051395796
2019-03-10/18:22:55.78        -0.018403702      0.11214654     0.051447614
2019-03-10/18:22:55.81        -0.018385866      0.11203728     0.051399722
2019-03-10/18:22:55.84        -0.018385866      0.11203672     0.051401659
2019-03-10/18:22:55.87        -0.018385870      0.11203618     0.051403608
2019-03-10/18:22:55.90        -0.018403702      0.11214427     0.051455432
2019-03-10/18:22:55.93        -0.018385866      0.11203502     0.051407532
2019-03-10/18:22:55.96        -0.018385866      0.11203446     0.051409469
2019-03-10/18:22:56.00        -0.018385870      0.11203392     0.051411418
2019-03-10/18:22:56.03        -0.018403702      0.11214201     0.051463249
2019-03-10/18:22:56.06        -0.018385866      0.11203276     0.051415341
2019-03-10/18:22:56.09        -0.018385866      0.11203220     0.051417277
2019-03-10/18:22:56.12        -0.018385870      0.11203166     0.051419225
2019-03-10/18:22:56.15        -0.018403702      0.11213975     0.051471064
2019-03-10/18:22:56.18        -0.018385866      0.11203049     0.051423147
2019-03-10/18:22:56.21        -0.018385866      0.11202993     0.051425083
2019-03-10/18:22:56.25        -0.018385870      0.11202940     0.051427031
2019-03-10/18:22:56.28        -0.018403702      0.11213748     0.051478876
2019-03-10/18:22:56.31        -0.018385866      0.11202823     0.051430952
2019-03-10/18:22:56.34        -0.018385866      0.11202767     0.051432887
2019-03-10/18:22:56.37        -0.018385870      0.11202714     0.051434834
2019-03-10/18:22:56.40        -0.018403702      0.11213522     0.051486687
2019-03-10/18:22:56.43        -0.018385866      0.11202597     0.051438754
2019-03-10/18:22:56.46        -0.018385866      0.11202541     0.051440689
2019-03-10/18:22:56.50        -0.018385870      0.11202487     0.051442635
2019-03-10/18:22:56.53        -0.018403702      0.11213295     0.051494495
2019-03-10/18:22:56.56        -0.018385866      0.11202371     0.051446554
2019-03-10/18:22:56.59        -0.018385866      0.11202315     0.051448488
2019-03-10/18:22:56.62        -0.018385870      0.11202261     0.051450434
2019-03-10/18:22:56.65        -0.018403702      0.11213069     0.051502301
2019-03-10/18:22:56.68        -0.018385866      0.11202145     0.051454352
2019-03-10/18:22:56.71        -0.018385866      0.11202089     0.051456286
2019-03-10/18:22:56.75        -0.018385870      0.11202035     0.051458231
2019-03-10/18:22:56.78        -0.018403702      0.11212842     0.051510105
2019-03-10/18:22:56.81        -0.018385866      0.11201918     0.051462148
2019-03-10/18:22:56.84        -0.018385866      0.11201862     0.051464081
2019-03-10/18:22:56.87        -0.018385870      0.11201809     0.051466026
2019-03-10/18:22:56.90        -0.018403702      0.11212616     0.051517907
2019-03-10/18:22:56.93        -0.018385866      0.11201692     0.051469942
2019-03-10/18:22:56.96        -0.018385866      0.11201636     0.051471874
2019-03-10/18:22:57.00        -0.018385870      0.11201583     0.051473819
2019-03-10/18:22:57.03        -0.018403702      0.11212390     0.051525707
2019-03-10/18:22:57.06        -0.018385866      0.11201466     0.051477734
2019-03-10/18:22:57.09        -0.018385866      0.11201410     0.051479666
2019-03-10/18:22:57.12        -0.018385870      0.11201356     0.051481609
2019-03-10/18:22:57.15        -0.018403702      0.11212163     0.051533504
2019-03-10/18:22:57.18        -0.018385866      0.11201240     0.051485523
2019-03-10/18:22:57.21        -0.018385866      0.11201184     0.051487455
2019-03-10/18:22:57.25        -0.018385870      0.11201130     0.051489398
2019-03-10/18:22:57.28        -0.018403702      0.11211937     0.051541300
2019-03-10/18:22:57.31        -0.018385866      0.11201014     0.051493311
2019-03-10/18:22:57.34        -0.018385866      0.11200958     0.051495242
2019-03-10/18:22:57.37        -0.018385870      0.11200904     0.051497184
2019-03-10/18:22:57.40        -0.018403702      0.11211710     0.051549093
2019-03-10/18:22:57.43        -0.018385866      0.11200787     0.051501096
2019-03-10/18:22:57.46        -0.018385866      0.11200731     0.051503027
2019-03-10/18:22:57.50        -0.018385870      0.11200678     0.051504969
2019-03-10/18:22:57.53        -0.018403702      0.11211484     0.051556885
2019-03-10/18:22:57.56        -0.018385866      0.11200561     0.051508879
2019-03-10/18:22:57.59        -0.018385866      0.11200505     0.051510809
2019-03-10/18:22:57.62        -0.018385870      0.11200452     0.051512751
2019-03-10/18:22:57.65        -0.018403702      0.11211257     0.051564674
2019-03-10/18:22:57.68        -0.018385866      0.11200335     0.051516660
2019-03-10/18:22:57.71        -0.018385866      0.11200279     0.051518590
2019-03-10/18:22:57.75        -0.018385870      0.11200225     0.051520531
2019-03-10/18:22:57.78        -0.018403702      0.11211031     0.051572461
2019-03-10/18:22:57.81        -0.018385866      0.11200109     0.051524440
2019-03-10/18:22:57.84        -0.018385866      0.11200053     0.051526368
2019-03-10/18:22:57.87        -0.018385870      0.11199999     0.051528309
2019-03-10/18:22:57.90        -0.018403702      0.11210805     0.051580246
2019-03-10/18:22:57.93        -0.018385866      0.11199883     0.051532216
2019-03-10/18:22:57.96        -0.018385866      0.11199827     0.051534145
2019-03-10/18:22:58.00        -0.018385870      0.11199773     0.051536085
2019-03-10/18:22:58.03        -0.018403702      0.11210578     0.051588029
2019-03-10/18:22:58.06        -0.018385866      0.11199656     0.051539991
2019-03-10/18:22:58.09        -0.018385866      0.11199600     0.051541919
2019-03-10/18:22:58.12        -0.018385870      0.11199547     0.051543859
2019-03-10/18:22:58.15        -0.018403702      0.11210352     0.051595810
2019-03-10/18:22:58.18        -0.018385866      0.11199430     0.051547764
2019-03-10/18:22:58.21        -0.018385866      0.11199374     0.051549691
2019-03-10/18:22:58.25        -0.018385870      0.11199321     0.051551630
2019-03-10/18:22:58.28        -0.018403702      0.11210125     0.051603588
2019-03-10/18:22:58.31        -0.018385866      0.11199204     0.051555534
2019-03-10/18:22:58.34        -0.018385866      0.11199148     0.051557461
2019-03-10/18:22:58.37        -0.018385870      0.11199094     0.051559400
2019-03-10/18:22:58.40        -0.018403702      0.11209899     0.051611365
2019-03-10/18:22:58.43        -0.018385866      0.11198978     0.051563303
2019-03-10/18:22:58.46        -0.018385866      0.11198922     0.051565229
2019-03-10/18:22:58.50        -0.018385870      0.11198868     0.051567167
2019-03-10/18:22:58.53        -0.018403702      0.11209673     0.051619139
2019-03-10/18:22:58.56        -0.018385866      0.11198752     0.051571069
2019-03-10/18:22:58.59        -0.018385866      0.11198696     0.051572995
2019-03-10/18:22:58.62        -0.018385870      0.11198642     0.051574932
2019-03-10/18:22:58.65        -0.018403702      0.11209446     0.051626911
2019-03-10/18:22:58.68        -0.018385866      0.11198525     0.051578833
2019-03-10/18:22:58.71        -0.018385866      0.11198469     0.051580759
2019-03-10/18:22:58.75        -0.018385870      0.11198416     0.051582696
2019-03-10/18:22:58.78        -0.018403702      0.11209220     0.051634682
2019-03-10/18:22:58.81        -0.018385866      0.11198299     0.051586595
2019-03-10/18:22:58.84        -0.018385866      0.11198243     0.051588520
2019-03-10/18:22:58.87        -0.018385870      0.11198190     0.051590457
2019-03-10/18:22:58.90        -0.018403702      0.11208993     0.051642450
2019-03-10/18:22:58.93        -0.018385866      0.11198073     0.051594355
2019-03-10/18:22:58.96        -0.018385866      0.11198017     0.051596280
2019-03-10/18:22:59.00        -0.018385870      0.11197963     0.051598216
2019-03-10/18:22:59.03        -0.018403702      0.11208767     0.051650215
2019-03-10/18:22:59.06        -0.018385866      0.11197847     0.051602113
2019-03-10/18:22:59.09        -0.018385866      0.11197791     0.051604037
2019-03-10/18:22:59.12        -0.018385870      0.11197737     0.051605972
2019-03-10/18:22:59.15        -0.018403702      0.11208540     0.051657979
2019-03-10/18:22:59.18        -0.018385866      0.11197621     0.051609869
2019-03-10/18:22:59.21        -0.018385866      0.11197565     0.051611792
2019-03-10/18:22:59.25        -0.018385870      0.11197511     0.051613727
2019-03-10/18:22:59.28        -0.018403702      0.11208314     0.051665741
2019-03-10/18:22:59.31        -0.018385866      0.11197394     0.051617623
2019-03-10/18:22:59.34        -0.018385866      0.11197338     0.051619545
2019-03-10/18:22:59.37        -0.018385870      0.11197285     0.051621480
2019-03-10/18:22:59.40        -0.018403702      0.11208088     0.051673500
2019-03-10/18:22:59.43        -0.018385866      0.11197168     0.051625374
2019-03-10/18:22:59.46        -0.018385866      0.11197112     0.051627296
2019-03-10/18:22:59.50        -0.018380046      0.11198227     0.051608370
2019-03-10/18:22:59.53        -0.018386230      0.11211368     0.051618678
2019-03-10/18:22:59.56        -0.018357110      0.11202713     0.051530127
2019-03-10/18:22:59.59        -0.018345826      0.11204922     0.051491631
2019-03-10/18:22:59.62        -0.018334546      0.11207133     0.051453147
2019-03-10/18:22:59.65        -0.018340730      0.11220273     0.051463460
2019-03-10/18:22:59.68        -0.018311610      0.11211619     0.051374899
2019-03-10/18:22:59.71        -0.018300326      0.11213827     0.051336402
2019-03-10/18:22:59.75        -0.018289046      0.11216039     0.051297916
2019-03-10/18:22:59.78        -0.018295230      0.11229179     0.051308234
2019-03-10/18:22:59.81        -0.018266110      0.11220525     0.051219664
2019-03-10/18:22:59.84        -0.018254826      0.11222734     0.051181165
2019-03-10/18:22:59.87        -0.018243546      0.11224945     0.051142676
2019-03-10/18:22:59.90        -0.018249730      0.11238085     0.051153000
2019-03-10/18:22:59.93        -0.018220610      0.11229431     0.051064421
2019-03-10/18:22:59.96        -0.018209326      0.11231640     0.051025919
2019-03-10/18:23:00.00        -0.018198046      0.11233852     0.050987429
2019-03-10/18:23:00.03        -0.018204230      0.11246991     0.050997758
2019-03-10/18:23:00.06        -0.018175110      0.11238338     0.050909169
2019-03-10/18:23:00.09        -0.018163826      0.11240547     0.050870666
2019-03-10/18:23:00.12        -0.018152546      0.11242758     0.050832174
2019-03-10/18:23:00.15        -0.018158730      0.11255898     0.050842509
2019-03-10/18:23:00.18        -0.018129610      0.11247245     0.050753910
2019-03-10/18:23:00.21        -0.018118326      0.11249454     0.050715405
2019-03-10/18:23:00.25        -0.018107046      0.11251666     0.050676910
2019-03-10/18:23:00.28        -0.018113229      0.11264805     0.050687251
2019-03-10/18:23:00.31        -0.018084109      0.11256153     0.050598643
2019-03-10/18:23:00.34        -0.018072826      0.11258362     0.050560135
2019-03-10/18:23:00.37        -0.018061546      0.11260574     0.050521639
2019-03-10/18:23:00.40        -0.018067729      0.11273713     0.050531985
2019-03-10/18:23:00.43        -0.018038609      0.11265061     0.050443367
2019-03-10/18:23:00.46        -0.018027325      0.11267270     0.050404858
2019-03-10/18:23:00.50        -0.018016046      0.11269482     0.050366360
2019-03-10/18:23:00.53        -0.018028053      0.11281452     0.050397571
2019-03-10/18:23:00.56        -0.018010581      0.11270462     0.050350664
2019-03-10/18:23:00.59        -0.018010581      0.11270407     0.050352569
2019-03-10/18:23:00.62        -0.018010586      0.11270354     0.050354486
2019-03-10/18:23:00.65        -0.018028053      0.11281229     0.050405261
2019-03-10/18:23:00.68        -0.018010581      0.11270239     0.050358346
2019-03-10/18:23:00.71        -0.018010581      0.11270184     0.050360251
2019-03-10/18:23:00.75        -0.018010586      0.11270131     0.050362167
2019-03-10/18:23:00.78        -0.018028053      0.11281005     0.050412949
2019-03-10/18:23:00.81        -0.018010581      0.11270016     0.050366026
2019-03-10/18:23:00.84        -0.018010581      0.11269961     0.050367930
2019-03-10/18:23:00.87        -0.018010586      0.11269908     0.050369846
2019-03-10/18:23:00.90        -0.018028053      0.11280782     0.050420635
2019-03-10/18:23:00.93        -0.018010581      0.11269793     0.050373704
2019-03-10/18:23:00.96        -0.018010581      0.11269738     0.050375608
2019-03-10/18:23:01.00        -0.018010586      0.11269685     0.050377523
2019-03-10/18:23:01.03        -0.018028053      0.11280559     0.050428319
2019-03-10/18:23:01.06        -0.018010581      0.11269570     0.050381380
2019-03-10/18:23:01.09        -0.018010581      0.11269515     0.050383283
2019-03-10/18:23:01.12        -0.018010586      0.11269462     0.050385198
2019-03-10/18:23:01.15        -0.018028053      0.11280336     0.050436001
2019-03-10/18:23:01.18        -0.018010581      0.11269347     0.050389054
2019-03-10/18:23:01.21        -0.018010581      0.11269292     0.050390957
2019-03-10/18:23:01.25        -0.018010586      0.11269239     0.050392871
2019-03-10/18:23:01.28        -0.018028053      0.11280112     0.050443680
2019-03-10/18:23:01.31        -0.018010581      0.11269124     0.050396726
2019-03-10/18:23:01.34        -0.018010581      0.11269069     0.050398628
2019-03-10/18:23:01.37        -0.018010586      0.11269016     0.050400542
2019-03-10/18:23:01.40        -0.018028053      0.11279889     0.050451358
2019-03-10/18:23:01.43        -0.018010581      0.11268901     0.050404396
2019-03-10/18:23:01.46        -0.018010581      0.11268846     0.050406298
2019-03-10/18:23:01.50        -0.018010586      0.11268793     0.050408211
2019-03-10/18:23:01.53        -0.018028053      0.11279666     0.050459034
2019-03-10/18:23:01.56        -0.018010581      0.11268678     0.050412064
2019-03-10/18:23:01.59        -0.018010581      0.11268622     0.050413965
2019-03-10/18:23:01.62        -0.018010586      0.11268570     0.050415878
2019-03-10/18:23:01.65        -0.018028053      0.11279442     0.050466708
2019-03-10/18:23:01.68        -0.018010581      0.11268455     0.050419730
2019-03-10/18:23:01.71        -0.018010581      0.11268399     0.050421631
2019-03-10/18:23:01.75        -0.018010586      0.11268347     0.050423543
2019-03-10/18:23:01.78        -0.018028053      0.11279219     0.050474380
2019-03-10/18:23:01.81        -0.018010581      0.11268232     0.050427394
2019-03-10/18:23:01.84        -0.018010581      0.11268176     0.050429294
2019-03-10/18:23:01.87        -0.018010586      0.11268124     0.050431206
2019-03-10/18:23:01.90        -0.018028053      0.11278996     0.050482050
2019-03-10/18:23:01.93        -0.018010581      0.11268009     0.050435055
2019-03-10/18:23:01.96        -0.018010581      0.11267953     0.050436955
2019-03-10/18:23:02.00        -0.018010586      0.11267901     0.050438867
2019-03-10/18:23:02.03        -0.018028053      0.11278773     0.050489718
2019-03-10/18:23:02.06        -0.018010581      0.11267785     0.050442715
2019-03-10/18:23:02.09        -0.018010581      0.11267730     0.050444615
2019-03-10/18:23:02.12        -0.018010586      0.11267677     0.050446526
2019-03-10/18:23:02.15        -0.018028053      0.11278549     0.050497383
2019-03-10/18:23:02.18        -0.018010581      0.11267562     0.050450373
2019-03-10/18:23:02.21        -0.018010581      0.11267507     0.050452272
2019-03-10/18:23:02.25        -0.018010586      0.11267454     0.050454182
2019-03-10/18:23:02.28        -0.018028053      0.11278326     0.050505047
2019-03-10/18:23:02.31        -0.018010581      0.11267339     0.050458029
2019-03-10/18:23:02.34        -0.018010581      0.11267284     0.050459927
2019-03-10/18:23:02.37        -0.018010586      0.11267231     0.050461837
2019-03-10/18:23:02.40        -0.018028053      0.11278103     0.050512709
2019-03-10/18:23:02.43        -0.018010581      0.11267116     0.050465683
2019-03-10/18:23:02.46        -0.018010581      0.11267061     0.050467581
2019-03-10/18:23:02.50        -0.018010586      0.11267008     0.050469490
2019-03-10/18:23:02.53        -0.018028053      0.11277879     0.050520369
2019-03-10/18:23:02.56        -0.018010581      0.11266893     0.050473335
2019-03-10/18:23:02.59        -0.018010581      0.11266838     0.050475232
2019-03-10/18:23:02.62        -0.018010586      0.11266785     0.050477141
2019-03-10/18:23:02.65        -0.018028053      0.11277656     0.050528026
2019-03-10/18:23:02.68        -0.018010581      0.11266670     0.050480985
2019-03-10/18:23:02.71        -0.018010581      0.11266615     0.050482881
2019-03-10/18:23:02.75        -0.018010586      0.11266562     0.050484790
2019-03-10/18:23:02.78        -0.018028053      0.11277433     0.050535682
2019-03-10/18:23:02.81        -0.018010581      0.11266447     0.050488632
2019-03-10/18:23:02.84        -0.018010581      0.11266392     0.050490529
2019-03-10/18:23:02.87        -0.018010586      0.11266339     0.050492437
2019-03-10/18:23:02.90        -0.018028053      0.11277210     0.050543336
2019-03-10/18:23:02.93        -0.018010581      0.11266224     0.050496278
2019-03-10/18:23:02.96        -0.018010581      0.11266169     0.050498174
2019-03-10/18:23:03.00        -0.018010586      0.11266116     0.050500081
2019-03-10/18:23:03.03        -0.018028053      0.11276986     0.050550988
2019-03-10/18:23:03.06        -0.018010581      0.11266001     0.050503922
2019-03-10/18:23:03.09        -0.018010581      0.11265946     0.050505817
2019-03-10/18:23:03.12        -0.018010586      0.11265893     0.050507724
2019-03-10/18:23:03.15        -0.018028053      0.11276763     0.050558637
2019-03-10/18:23:03.18        -0.018010581      0.11265778     0.050511564
2019-03-10/18:23:03.21        -0.018010581      0.11265723     0.050513458
2019-03-10/18:23:03.25        -0.018010586      0.11265670     0.050515365
2019-03-10/18:23:03.28        -0.018028053      0.11276540     0.050566285
2019-03-10/18:23:03.31        -0.018010581      0.11265555     0.050519203
2019-03-10/18:23:03.34        -0.018010581      0.11265499     0.050521098
2019-03-10/18:23:03.37        -0.018010586      0.11265447     0.050523004
2019-03-10/18:23:03.40        -0.018028053      0.11276316     0.050573930
2019-03-10/18:23:03.43        -0.018010581      0.11265332     0.050526841
2019-03-10/18:23:03.46        -0.018010581      0.11265276     0.050528735
2019-03-10/18:23:03.50        -0.018010586      0.11265224     0.050530640
2019-03-10/18:23:03.53        -0.018028053      0.11276093     0.050581574
2019-03-10/18:23:03.56        -0.018010581      0.11265109     0.050534477
2019-03-10/18:23:03.59        -0.018010581      0.11265053     0.050536370
2019-03-10/18:23:03.62        -0.018010586      0.11265001     0.050538275
2019-03-10/18:23:03.65        -0.018028053      0.11275870     0.050589216
2019-03-10/18:23:03.68        -0.018010581      0.11264886     0.050542110
2019-03-10/18:23:03.71        -0.018010581      0.11264830     0.050544003
2019-03-10/18:23:03.75        -0.018010586      0.11264777     0.050545908
2019-03-10/18:23:03.78        -0.018028053      0.11275647     0.050596855
2019-03-10/18:23:03.81        -0.018010581      0.11264662     0.050549742
2019-03-10/18:23:03.84        -0.018010581      0.11264607     0.050551634
2019-03-10/18:23:03.87        -0.018010586      0.11264554     0.050553538
2019-03-10/18:23:03.90        -0.018028053      0.11275423     0.050604493
2019-03-10/18:23:03.93        -0.018010581      0.11264439     0.050557372
2019-03-10/18:23:03.96        -0.018010581      0.11264384     0.050559264
2019-03-10/18:23:04.00        -0.018010586      0.11264331     0.050561167
2019-03-10/18:23:04.03        -0.018028053      0.11275200     0.050612128
2019-03-10/18:23:04.06        -0.018010581      0.11264216     0.050564999
2019-03-10/18:23:04.09        -0.018010581      0.11264161     0.050566891
2019-03-10/18:23:04.12        -0.018010586      0.11264108     0.050568794
2019-03-10/18:23:04.15        -0.018028053      0.11274977     0.050619762
2019-03-10/18:23:04.18        -0.018010581      0.11263993     0.050572625
2019-03-10/18:23:04.21        -0.018010581      0.11263938     0.050574516
2019-03-10/18:23:04.25        -0.018010586      0.11263885     0.050576418
2019-03-10/18:23:04.28        -0.018028053      0.11274753     0.050627393
2019-03-10/18:23:04.31        -0.018010581      0.11263770     0.050580249
2019-03-10/18:23:04.34        -0.018010581      0.11263715     0.050582139
2019-03-10/18:23:04.37        -0.018010586      0.11263662     0.050584041
2019-03-10/18:23:04.40        -0.018028053      0.11274530     0.050635023
2019-03-10/18:23:04.43        -0.018010581      0.11263547     0.050587870
2019-03-10/18:23:04.46        -0.018010581      0.11263492     0.050589760
2019-03-10/18:23:04.50        -0.018010586      0.11263439     0.050591661
2019-03-10/18:23:04.53        -0.018028053      0.11274307     0.050642650
2019-03-10/18:23:04.56        -0.018010581      0.11263324     0.050595490
2019-03-10/18:23:04.59        -0.018010581      0.11263269     0.050597379
2019-03-10/18:23:04.62        -0.018010586      0.11263216     0.050599280
2019-03-10/18:23:04.65        -0.018028053      0.11274083     0.050650276
2019-03-10/18:23:04.68        -0.018010581      0.11263101     0.050603107
2019-03-10/18:23:04.71        -0.018010581      0.11263046     0.050604996
2019-03-10/18:23:04.75        -0.018010586      0.11262993     0.050606896
2019-03-10/18:23:04.78        -0.018028053      0.11273860     0.050657899
2019-03-10/18:23:04.81        -0.018010581      0.11262878     0.050610723
2019-03-10/18:23:04.84        -0.018010581      0.11262823     0.050612611
2019-03-10/18:23:04.87        -0.018010586      0.11262770     0.050614511
2019-03-10/18:23:04.90        -0.018028053      0.11273637     0.050665520
2019-03-10/18:23:04.93        -0.018010581      0.11262655     0.050618336
2019-03-10/18:23:04.96        -0.018010581      0.11262599     0.050620224
2019-03-10/18:23:05.00        -0.018010586      0.11262547     0.050622123
2019-03-10/18:23:05.03        -0.018028053      0.11273414     0.050673140
2019-03-10/18:23:05.06        -0.018010581      0.11262432     0.050625948
2019-03-10/18:23:05.09        -0.018010581      0.11262376     0.050627835
2019-03-10/18:23:05.12        -0.018010586      0.11262324     0.050629734
2019-03-10/18:23:05.15        -0.018028053      0.11273190     0.050680757
2019-03-10/18:23:05.18        -0.018010581      0.11262209     0.050633557
2019-03-10/18:23:05.21        -0.018010581      0.11262153     0.050635444
2019-03-10/18:23:05.25        -0.018010586      0.11262101     0.050637342
2019-03-10/18:23:05.28        -0.018028053      0.11272967     0.050688372
2019-03-10/18:23:05.31        -0.018010581      0.11261986     0.050641164
2019-03-10/18:23:05.34        -0.018010581      0.11261930     0.050643051
2019-03-10/18:23:05.37        -0.018010586      0.11261878     0.050644949
2019-03-10/18:23:05.40        -0.018028053      0.11272744     0.050695986
2019-03-10/18:23:05.43        -0.018010581      0.11261762     0.050648770
2019-03-10/18:23:05.46        -0.018010581      0.11261707     0.050650656
2019-03-10/18:23:05.50        -0.018010586      0.11261654     0.050652553
2019-03-10/18:23:05.53        -0.018028053      0.11272520     0.050703597
2019-03-10/18:23:05.56        -0.018010581      0.11261539     0.050656373
2019-03-10/18:23:05.59        -0.018010581      0.11261484     0.050658258
2019-03-10/18:23:05.62        -0.018010586      0.11261431     0.050660155
2019-03-10/18:23:05.65        -0.018028053      0.11272297     0.050711206
2019-03-10/18:23:05.68        -0.018010581      0.11261316     0.050663975
2019-03-10/18:23:05.71        -0.018010581      0.11261261     0.050665859
2019-03-10/18:23:05.75        -0.018010586      0.11261208     0.050667756
2019-03-10/18:23:05.78        -0.018028053      0.11272074     0.050718813
2019-03-10/18:23:05.81        -0.018010581      0.11261093     0.050671574
2019-03-10/18:23:05.84        -0.018010581      0.11261038     0.050673458
2019-03-10/18:23:05.87        -0.018010586      0.11260985     0.050675354
2019-03-10/18:23:05.90        -0.018028053      0.11271851     0.050726418
2019-03-10/18:23:05.93        -0.018010581      0.11260870     0.050679171
2019-03-10/18:23:05.96        -0.018010581      0.11260815     0.050681055
2019-03-10/18:23:06.00        -0.018010586      0.11260762     0.050682950
2019-03-10/18:23:06.03        -0.018028053      0.11271627     0.050734022
2019-03-10/18:23:06.06        -0.018010581      0.11260647     0.050686766
2019-03-10/18:23:06.09        -0.018010581      0.11260592     0.050688650
2019-03-10/18:23:06.12        -0.018010586      0.11260539     0.050690545
2019-03-10/18:23:06.15        -0.018028053      0.11271404     0.050741623
2019-03-10/18:23:06.18        -0.018010581      0.11260424     0.050694360
2019-03-10/18:23:06.21        -0.018010581      0.11260369     0.050696242
2019-03-10/18:23:06.25        -0.018010586      0.11260316     0.050698137
2019-03-10/18:23:06.28        -0.018028053      0.11271181     0.050749222
2019-03-10/18:23:06.31        -0.018010581      0.11260201     0.050701951
2019-03-10/18:23:06.34        -0.018010581      0.11260146     0.050703833
2019-03-10/18:23:06.37        -0.018010586      0.11260093     0.050705727
2019-03-10/18:23:06.40        -0.018028053      0.11270957     0.050756819
2019-03-10/18:23:06.43        -0.018010581      0.11259978     0.050709540
2019-03-10/18:23:06.46        -0.018010581      0.11259923     0.050711422
2019-03-10/18:23:06.50        -0.018010586      0.11259870     0.050713315
2019-03-10/18:23:06.53        -0.018028053      0.11270734     0.050764414
2019-03-10/18:23:06.56        -0.018010581      0.11259755     0.050717127
2019-03-10/18:23:06.59        -0.018010581      0.11259700     0.050719008
2019-03-10/18:23:06.62        -0.018010586      0.11259647     0.050720901
2019-03-10/18:23:06.65        -0.018028053      0.11270511     0.050772007
2019-03-10/18:23:06.68        -0.018010581      0.11259532     0.050724712
2019-03-10/18:23:06.71        -0.018010581      0.11259476     0.050726593
2019-03-10/18:23:06.75        -0.018010586      0.11259424     0.050728485
2019-03-10/18:23:06.78        -0.018028053      0.11270288     0.050779598
2019-03-10/18:23:06.81        -0.018010581      0.11259309     0.050732295
2019-03-10/18:23:06.84        -0.018010581      0.11259253     0.050734175
2019-03-10/18:23:06.87        -0.018010586      0.11259201     0.050736067
2019-03-10/18:23:06.90        -0.018028053      0.11270064     0.050787186
2019-03-10/18:23:06.93        -0.018010581      0.11259086     0.050739876
2019-03-10/18:23:06.96        -0.018010581      0.11259030     0.050741756
2019-03-10/18:23:07.00        -0.018010586      0.11258978     0.050743647
2019-03-10/18:23:07.03        -0.018028053      0.11269841     0.050794773
2019-03-10/18:23:07.06        -0.018010581      0.11258863     0.050747455
2019-03-10/18:23:07.09        -0.018010581      0.11258807     0.050749334
2019-03-10/18:23:07.12        -0.018010586      0.11258754     0.050751225
2019-03-10/18:23:07.15        -0.018028053      0.11269618     0.050802358
2019-03-10/18:23:07.18        -0.018010581      0.11258639     0.050755032
2019-03-10/18:23:07.21        -0.018010581      0.11258584     0.050756911
2019-03-10/18:23:07.25        -0.018010586      0.11258531     0.050758801
2019-03-10/18:23:07.28        -0.018028053      0.11269394     0.050809941
2019-03-10/18:23:07.31        -0.018010581      0.11258416     0.050762607
2019-03-10/18:23:07.34        -0.018010581      0.11258361     0.050764485
2019-03-10/18:23:07.37        -0.018010586      0.11258308     0.050766375
2019-03-10/18:23:07.40        -0.018028053      0.11269171     0.050817522
2019-03-10/18:23:07.43        -0.018010581      0.11258193     0.050770180
2019-03-10/18:23:07.46        -0.018010581      0.11258138     0.050772058
2019-03-10/18:23:07.50        -0.018010586      0.11258085     0.050773947
2019-03-10/18:23:07.53        -0.018028053      0.11268948     0.050825100
2019-03-10/18:23:07.56        -0.018010581      0.11257970     0.050777751
2019-03-10/18:23:07.59        -0.018010581      0.11257915     0.050779628
2019-03-10/18:23:07.62        -0.018010586      0.11257862     0.050781517
2019-03-10/18:23:07.65        -0.018028053      0.11268724     0.050832677
2019-03-10/18:23:07.68        -0.018010581      0.11257747     0.050785320
2019-03-10/18:23:07.71        -0.018010581      0.11257692     0.050787196
2019-03-10/18:23:07.75        -0.018010586      0.11257639     0.050789085
2019-03-10/18:23:07.78        -0.018028053      0.11268501     0.050840252
2019-03-10/18:23:07.81        -0.018010581      0.11257524     0.050792887
2019-03-10/18:23:07.84        -0.018010581      0.11257469     0.050794763
2019-03-10/18:23:07.87        -0.018010586      0.11257416     0.050796651
2019-03-10/18:23:07.90        -0.018028053      0.11268278     0.050847824
2019-03-10/18:23:07.93        -0.018010581      0.11257301     0.050800451
2019-03-10/18:23:07.96        -0.018010581      0.11257246     0.050802327
2019-03-10/18:23:08.00        -0.018010586      0.11257193     0.050804214
2019-03-10/18:23:08.03        -0.018028053      0.11268055     0.050855395
2019-03-10/18:23:08.06        -0.018010581      0.11257078     0.050808014
2019-03-10/18:23:08.09        -0.018010581      0.11257023     0.050809889
2019-03-10/18:23:08.12        -0.018010586      0.11256970     0.050811776
2019-03-10/18:23:08.15        -0.018028053      0.11267831     0.050862964
2019-03-10/18:23:08.18        -0.018010581      0.11256855     0.050815575
2019-03-10/18:23:08.21        -0.018010581      0.11256800     0.050817449
2019-03-10/18:23:08.25        -0.018010586      0.11256747     0.050819336
2019-03-10/18:23:08.28        -0.018028053      0.11267608     0.050870530
2019-03-10/18:23:08.31        -0.018010581      0.11256632     0.050823133
2019-03-10/18:23:08.34        -0.018010581      0.11256576     0.050825008
2019-03-10/18:23:08.37        -0.018010586      0.11256524     0.050826893
2019-03-10/18:23:08.40        -0.018028053      0.11267385     0.050878095
2019-03-10/18:23:08.43        -0.018010581      0.11256409     0.050830690
2019-03-10/18:23:08.46        -0.018010581      0.11256353     0.050832564
2019-03-10/18:23:08.50        -0.018010586      0.11256301     0.050834449
2019-03-10/18:23:08.53        -0.018028053      0.11267161     0.050885657
2019-03-10/18:23:08.56        -0.018010581      0.11256186     0.050838245
2019-03-10/18:23:08.59        -0.018010581      0.11256130     0.050840118
2019-03-10/18:23:08.62        -0.018010586      0.11256078     0.050842003
2019-03-10/18:23:08.65        -0.018028053      0.11266938     0.050893217
2019-03-10/18:23:08.68        -0.018010581      0.11255963     0.050845797
2019-03-10/18:23:08.71        -0.018010581      0.11255907     0.050847670
2019-03-10/18:23:08.75        -0.018010586      0.11255855     0.050849554
2019-03-10/18:23:08.78        -0.018028053      0.11266715     0.050900776
2019-03-10/18:23:08.81        -0.018010581      0.11255739     0.050853348
2019-03-10/18:23:08.84        -0.018010581      0.11255684     0.050855220
2019-03-10/18:23:08.87        -0.018010586      0.11255631     0.050857104
2019-03-10/18:23:08.90        -0.018028053      0.11266492     0.050908332
2019-03-10/18:23:08.93        -0.018010581      0.11255516     0.050860896
2019-03-10/18:23:08.96        -0.018010581      0.11255461     0.050862768
2019-03-10/18:23:09.00        -0.018010586      0.11255408     0.050864651
2019-03-10/18:23:09.03        -0.018028053      0.11266268     0.050915886
2019-03-10/18:23:09.06        -0.018010581      0.11255293     0.050868443
2019-03-10/18:23:09.09        -0.018010581      0.11255238     0.050870314
2019-03-10/18:23:09.12        -0.018010586      0.11255185     0.050872197
2019-03-10/18:23:09.15        -0.018028053      0.11266045     0.050923439
2019-03-10/18:23:09.18        -0.018010581      0.11255070     0.050875987
2019-03-10/18:23:09.21        -0.018010581      0.11255015     0.050877858
2019-03-10/18:23:09.25        -0.018010586      0.11254962     0.050879740
2019-03-10/18:23:09.28        -0.018028053      0.11265822     0.050930989
2019-03-10/18:23:09.31        -0.018010581      0.11254847     0.050883529
2019-03-10/18:23:09.34        -0.018010581      0.11254792     0.050885399
2019-03-10/18:23:09.37        -0.018010586      0.11254739     0.050887281
2019-03-10/18:23:09.40        -0.018028053      0.11265598     0.050938537
2019-03-10/18:23:09.43        -0.018010581      0.11254624     0.050891070
2019-03-10/18:23:09.46        -0.018010581      0.11254569     0.050892939
2019-03-10/18:23:09.50        -0.018004725      0.11255653     0.050874484
2019-03-10/18:23:09.53        -0.018010473      0.11268786     0.050885074
2019-03-10/18:23:09.56        -0.017981647      0.11260015     0.050798196
2019-03-10/18:23:09.59        -0.017970292      0.11262162     0.050760662
2019-03-10/18:23:09.62        -0.017958942      0.11264312     0.050723140
2019-03-10/18:23:09.65        -0.017964690      0.11277445     0.050733734
2019-03-10/18:23:09.68        -0.017935864      0.11268674     0.050646848
2019-03-10/18:23:09.71        -0.017924510      0.11270821     0.050609312
2019-03-10/18:23:09.75        -0.017913159      0.11272972     0.050571787
2019-03-10/18:23:09.78        -0.017918907      0.11286104     0.050582387
2019-03-10/18:23:09.81        -0.017890081      0.11277334     0.050495491
2019-03-10/18:23:09.84        -0.017878727      0.11279481     0.050457953
2019-03-10/18:23:09.87        -0.017867376      0.11281631     0.050420427
2019-03-10/18:23:09.90        -0.017873124      0.11294764     0.050431032
2019-03-10/18:23:09.93        -0.017844298      0.11285994     0.050344126
2019-03-10/18:23:09.96        -0.017832944      0.11288141     0.050306587
2019-03-10/18:23:10.00        -0.017821594      0.11290292     0.050269058
2019-03-10/18:23:10.03        -0.017827341      0.11303424     0.050279669
2019-03-10/18:23:10.06        -0.017798515      0.11294654     0.050192754
2019-03-10/18:23:10.09        -0.017787161      0.11296802     0.050155212
2019-03-10/18:23:10.12        -0.017775811      0.11298952     0.050117682
2019-03-10/18:23:10.15        -0.017781558      0.11312085     0.050128297
2019-03-10/18:23:10.18        -0.017752732      0.11303315     0.050041373
2019-03-10/18:23:10.21        -0.017741378      0.11305463     0.050003830
2019-03-10/18:23:10.25        -0.017730028      0.11307614     0.049966297
2019-03-10/18:23:10.28        -0.017735775      0.11320746     0.049976918
2019-03-10/18:23:10.31        -0.017706949      0.11311976     0.049889985
2019-03-10/18:23:10.34        -0.017695595      0.11314124     0.049852439
2019-03-10/18:23:10.37        -0.017684245      0.11316275     0.049814905
2019-03-10/18:23:10.40        -0.017689992      0.11329407     0.049825531
2019-03-10/18:23:10.43        -0.017661166      0.11320638     0.049738588
2019-03-10/18:23:10.46        -0.017649812      0.11322786     0.049701041
2019-03-10/18:23:10.50        -0.017638462      0.11324937     0.049663504
2019-03-10/18:23:10.53        -0.017650069      0.11336932     0.049694472
2019-03-10/18:23:10.56        -0.017632964      0.11325889     0.049648193
2019-03-10/18:23:10.59        -0.017632964      0.11325835     0.049650046
2019-03-10/18:23:10.62        -0.017632968      0.11325783     0.049651911
2019-03-10/18:23:10.65        -0.017650069      0.11336712     0.049701951
2019-03-10/18:23:10.68        -0.017632964      0.11325669     0.049655664
2019-03-10/18:23:10.71        -0.017632964      0.11325615     0.049657517
2019-03-10/18:23:10.75        -0.017632968      0.11325563     0.049659381
2019-03-10/18:23:10.78        -0.017650069      0.11336492     0.049709427
2019-03-10/18:23:10.81        -0.017632964      0.11325450     0.049663133
2019-03-10/18:23:10.84        -0.017632964      0.11325395     0.049664985
2019-03-10/18:23:10.87        -0.017632968      0.11325343     0.049666849
2019-03-10/18:23:10.90        -0.017650069      0.11336272     0.049716902
2019-03-10/18:23:10.93        -0.017632964      0.11325230     0.049670600
2019-03-10/18:23:10.96        -0.017632964      0.11325175     0.049672452
2019-03-10/18:23:11.00        -0.017632968      0.11325123     0.049674315
2019-03-10/18:23:11.03        -0.017650069      0.11336052     0.049724375
2019-03-10/18:23:11.06        -0.017632964      0.11325010     0.049678065
2019-03-10/18:23:11.09        -0.017632964      0.11324955     0.049679917
2019-03-10/18:23:11.12        -0.017632968      0.11324904     0.049681779
2019-03-10/18:23:11.15        -0.017650069      0.11335832     0.049731846
2019-03-10/18:23:11.18        -0.017632964      0.11324790     0.049685529
2019-03-10/18:23:11.21        -0.017632964      0.11324736     0.049687379
2019-03-10/18:23:11.25        -0.017632968      0.11324684     0.049689241
2019-03-10/18:23:11.28        -0.017650069      0.11335612     0.049739315
2019-03-10/18:23:11.31        -0.017632964      0.11324570     0.049692990
2019-03-10/18:23:11.34        -0.017632964      0.11324516     0.049694840
2019-03-10/18:23:11.37        -0.017632968      0.11324464     0.049696701
2019-03-10/18:23:11.40        -0.017650069      0.11335392     0.049746782
2019-03-10/18:23:11.43        -0.017632964      0.11324351     0.049700449
2019-03-10/18:23:11.46        -0.017632964      0.11324296     0.049702299
2019-03-10/18:23:11.50        -0.017632968      0.11324244     0.049704160
2019-03-10/18:23:11.53        -0.017650069      0.11335172     0.049754247
2019-03-10/18:23:11.56        -0.017632964      0.11324131     0.049707907
2019-03-10/18:23:11.59        -0.017632964      0.11324076     0.049709756
2019-03-10/18:23:11.62        -0.017632968      0.11324024     0.049711616
2019-03-10/18:23:11.65        -0.017650069      0.11334952     0.049761710
2019-03-10/18:23:11.68        -0.017632964      0.11323911     0.049715362
2019-03-10/18:23:11.71        -0.017632964      0.11323856     0.049717211
2019-03-10/18:23:11.75        -0.017632968      0.11323804     0.049719071
2019-03-10/18:23:11.78        -0.017650069      0.11334732     0.049769171
2019-03-10/18:23:11.81        -0.017632964      0.11323691     0.049722816
2019-03-10/18:23:11.84        -0.017632964      0.11323637     0.049724664
2019-03-10/18:23:11.87        -0.017632968      0.11323585     0.049726523
2019-03-10/18:23:11.90        -0.017650069      0.11334512     0.049776631
2019-03-10/18:23:11.93        -0.017632964      0.11323471     0.049730267
2019-03-10/18:23:11.96        -0.017632964      0.11323417     0.049732115
2019-03-10/18:23:12.00        -0.017632968      0.11323365     0.049733974
2019-03-10/18:23:12.03        -0.017650069      0.11334292     0.049784088
2019-03-10/18:23:12.06        -0.017632964      0.11323251     0.049737717
2019-03-10/18:23:12.09        -0.017632964      0.11323197     0.049739564
2019-03-10/18:23:12.12        -0.017632968      0.11323145     0.049741423
2019-03-10/18:23:12.15        -0.017650069      0.11334071     0.049791543
2019-03-10/18:23:12.18        -0.017632964      0.11323032     0.049745164
2019-03-10/18:23:12.21        -0.017632964      0.11322977     0.049747011
2019-03-10/18:23:12.25        -0.017632968      0.11322925     0.049748869
2019-03-10/18:23:12.28        -0.017650069      0.11333851     0.049798997
2019-03-10/18:23:12.31        -0.017632964      0.11322812     0.049752610
2019-03-10/18:23:12.34        -0.017632964      0.11322757     0.049754456
2019-03-10/18:23:12.37        -0.017632968      0.11322705     0.049756314
2019-03-10/18:23:12.40        -0.017650069      0.11333631     0.049806448
2019-03-10/18:23:12.43        -0.017632964      0.11322592     0.049760054
2019-03-10/18:23:12.46        -0.017632964      0.11322537     0.049761900
2019-03-10/18:23:12.50        -0.017632968      0.11322486     0.049763757
2019-03-10/18:23:12.53        -0.017650069      0.11333411     0.049813898
2019-03-10/18:23:12.56        -0.017632964      0.11322372     0.049767496
2019-03-10/18:23:12.59        -0.017632964      0.11322318     0.049769341
2019-03-10/18:23:12.62        -0.017632968      0.11322266     0.049771198
2019-03-10/18:23:12.65        -0.017650069      0.11333191     0.049821346
2019-03-10/18:23:12.68        -0.017632964      0.11322152     0.049774936
2019-03-10/18:23:12.71        -0.017632964      0.11322098     0.049776781
2019-03-10/18:23:12.75        -0.017632968      0.11322046     0.049778637
2019-03-10/18:23:12.78        -0.017650069      0.11332971     0.049828791
2019-03-10/18:23:12.81        -0.017632964      0.11321933     0.049782374
2019-03-10/18:23:12.84        -0.017632964      0.11321878     0.049784218
2019-03-10/18:23:12.87        -0.017632968      0.11321826     0.049786074
2019-03-10/18:23:12.90        -0.017650069      0.11332751     0.049836235
2019-03-10/18:23:12.93        -0.017632964      0.11321713     0.049789810
2019-03-10/18:23:12.96        -0.017632964      0.11321658     0.049791654
2019-03-10/18:23:13.00        -0.017632968      0.11321606     0.049793509
2019-03-10/18:23:13.03        -0.017650069      0.11332531     0.049843677
2019-03-10/18:23:13.06        -0.017632964      0.11321493     0.049797244
2019-03-10/18:23:13.09        -0.017632964      0.11321438     0.049799087
2019-03-10/18:23:13.12        -0.017632968      0.11321386     0.049800942
2019-03-10/18:23:13.15        -0.017650069      0.11332311     0.049851117
2019-03-10/18:23:13.18        -0.017632964      0.11321273     0.049804676
2019-03-10/18:23:13.21        -0.017632964      0.11321219     0.049806519
2019-03-10/18:23:13.25        -0.017632968      0.11321167     0.049808373
2019-03-10/18:23:13.28        -0.017650069      0.11332091     0.049858555
2019-03-10/18:23:13.31        -0.017632964      0.11321053     0.049812106
2019-03-10/18:23:13.34        -0.017632964      0.11320999     0.049813949
2019-03-10/18:23:13.37        -0.017632968      0.11320947     0.049815803
2019-03-10/18:23:13.40        -0.017650069      0.11331871     0.049865991
2019-03-10/18:23:13.43        -0.017632964      0.11320833     0.049819535
2019-03-10/18:23:13.46        -0.017632964      0.11320779     0.049821377
2019-03-10/18:23:13.50        -0.017632968      0.11320727     0.049823230
2019-03-10/18:23:13.53        -0.017650069      0.11331651     0.049873425
2019-03-10/18:23:13.56        -0.017632964      0.11320614     0.049826961
2019-03-10/18:23:13.59        -0.017632964      0.11320559     0.049828803
2019-03-10/18:23:13.62        -0.017632968      0.11320507     0.049830655
2019-03-10/18:23:13.65        -0.017650069      0.11331431     0.049880857
2019-03-10/18:23:13.68        -0.017632964      0.11320394     0.049834386
2019-03-10/18:23:13.71        -0.017632964      0.11320339     0.049836226
2019-03-10/18:23:13.75        -0.017632968      0.11320287     0.049838079
2019-03-10/18:23:13.78        -0.017650069      0.11331211     0.049888287
2019-03-10/18:23:13.81        -0.017632964      0.11320174     0.049841808
2019-03-10/18:23:13.84        -0.017632964      0.11320119     0.049843648
2019-03-10/18:23:13.87        -0.017632968      0.11320068     0.049845500
2019-03-10/18:23:13.90        -0.017650069      0.11330991     0.049895715
2019-03-10/18:23:13.93        -0.017632964      0.11319954     0.049849229
2019-03-10/18:23:13.96        -0.017632964      0.11319900     0.049851068
2019-03-10/18:23:14.00        -0.017632968      0.11319848     0.049852920
2019-03-10/18:23:14.03        -0.017650069      0.11330771     0.049903142
2019-03-10/18:23:14.06        -0.017632964      0.11319734     0.049856647
2019-03-10/18:23:14.09        -0.017632964      0.11319680     0.049858487
2019-03-10/18:23:14.12        -0.017632968      0.11319628     0.049860337
2019-03-10/18:23:14.15        -0.017650069      0.11330551     0.049910566
2019-03-10/18:23:14.18        -0.017632964      0.11319515     0.049864064
2019-03-10/18:23:14.21        -0.017632964      0.11319460     0.049865903
2019-03-10/18:23:14.25        -0.017632968      0.11319408     0.049867753
2019-03-10/18:23:14.28        -0.017650069      0.11330331     0.049917988
2019-03-10/18:23:14.31        -0.017632964      0.11319295     0.049871478
2019-03-10/18:23:14.34        -0.017632964      0.11319240     0.049873317
2019-03-10/18:23:14.37        -0.017632968      0.11319188     0.049875167
2019-03-10/18:23:14.40        -0.017650069      0.11330111     0.049925409
2019-03-10/18:23:14.43        -0.017632964      0.11319075     0.049878891
2019-03-10/18:23:14.46        -0.017632964      0.11319020     0.049880729
2019-03-10/18:23:14.50        -0.017632968      0.11318968     0.049882579
2019-03-10/18:23:14.53        -0.017650069      0.11329891     0.049932827
2019-03-10/18:23:14.56        -0.017632964      0.11318855     0.049886302
2019-03-10/18:23:14.59        -0.017632964      0.11318801     0.049888139
2019-03-10/18:23:14.62        -0.017632968      0.11318749     0.049889988
2019-03-10/18:23:14.65        -0.017650069      0.11329671     0.049940244
2019-03-10/18:23:14.68        -0.017632964      0.11318635     0.049893711
2019-03-10/18:23:14.71        -0.017632964      0.11318581     0.049895548
2019-03-10/18:23:14.75        -0.017632968      0.11318529     0.049897396
2019-03-10/18:23:14.78        -0.017650069      0.11329451     0.049947658
2019-03-10/18:23:14.81        -0.017632964      0.11318415     0.049901118
2019-03-10/18:23:14.84        -0.017632964      0.11318361     0.049902954
2019-03-10/18:23:14.87        -0.017632968      0.11318309     0.049904802
2019-03-10/18:23:14.90        -0.017650069      0.11329231     0.049955071
2019-03-10/18:23:14.93        -0.017632964      0.11318196     0.049908523
2019-03-10/18:23:14.96        -0.017632964      0.11318141     0.049910359
2019-03-10/18:23:15.00        -0.017632968      0.11318089     0.049912206
2019-03-10/18:23:15.03        -0.017650069      0.11329011     0.049962481
2019-03-10/18:23:15.06        -0.017632964      0.11317976     0.049915926
2019-03-10/18:23:15.09        -0.017632964      0.11317921     0.049917761
2019-03-10/18:23:15.12        -0.017632968      0.11317869     0.049919608
2019-03-10/18:23:15.15        -0.017650069      0.11328791     0.049969890
2019-03-10/18:23:15.18        -0.017632964      0.11317756     0.049923327
2019-03-10/18:23:15.21        -0.017632964      0.11317701     0.049925162
2019-03-10/18:23:15.25        -0.017632968      0.11317650     0.049927008
2019-03-10/18:23:15.28        -0.017650069      0.11328571     0.049977297
2019-03-10/18:23:15.31        -0.017632964      0.11317536     0.049930726
2019-03-10/18:23:15.34        -0.017632964      0.11317482     0.049932560
2019-03-10/18:23:15.37        -0.017632968      0.11317430     0.049934407
2019-03-10/18:23:15.40        -0.017650069      0.11328351     0.049984702
2019-03-10/18:23:15.43        -0.017632964      0.11317316     0.049938123
2019-03-10/18:23:15.46        -0.017632964      0.11317262     0.049939957
2019-03-10/18:23:15.50        -0.017632968      0.11317210     0.049941803
2019-03-10/18:23:15.53        -0.017650069      0.11328131     0.049992105
2019-03-10/18:23:15.56        -0.017632964      0.11317097     0.049945518
2019-03-10/18:23:15.59        -0.017632964      0.11317042     0.049947352
2019-03-10/18:23:15.62        -0.017632968      0.11316990     0.049949197
2019-03-10/18:23:15.65        -0.017650069      0.11327911     0.049999506
2019-03-10/18:23:15.68        -0.017632964      0.11316877     0.049952911
2019-03-10/18:23:15.71        -0.017632964      0.11316822     0.049954745
2019-03-10/18:23:15.75        -0.017632968      0.11316770     0.049956589
2019-03-10/18:23:15.78        -0.017650069      0.11327691     0.050006905
2019-03-10/18:23:15.81        -0.017632964      0.11316657     0.049960303
2019-03-10/18:23:15.84        -0.017632964      0.11316602     0.049962135
2019-03-10/18:23:15.87        -0.017632968      0.11316550     0.049963980
2019-03-10/18:23:15.90        -0.017650069      0.11327471     0.050014302
2019-03-10/18:23:15.93        -0.017632964      0.11316437     0.049967692
2019-03-10/18:23:15.96        -0.017632964      0.11316383     0.049969524
2019-03-10/18:23:16.00        -0.017632968      0.11316331     0.049971368
2019-03-10/18:23:16.03        -0.017650069      0.11327250     0.050021697
2019-03-10/18:23:16.06        -0.017632964      0.11316217     0.049975079
2019-03-10/18:23:16.09        -0.017632964      0.11316163     0.049976911
2019-03-10/18:23:16.12        -0.017632968      0.11316111     0.049978754
2019-03-10/18:23:16.15        -0.017650069      0.11327030     0.050029090
2019-03-10/18:23:16.18        -0.017632964      0.11315997     0.049982465
2019-03-10/18:23:16.21        -0.017632964      0.11315943     0.049984296
2019-03-10/18:23:16.25        -0.017632968      0.11315891     0.049986139
2019-03-10/18:23:16.28        -0.017650069      0.11326810     0.050036481
2019-03-10/18:23:16.31        -0.017632964      0.11315778     0.049989848
2019-03-10/18:23:16.34        -0.017632964      0.11315723     0.049991679
2019-03-10/18:23:16.37        -0.017632968      0.11315671     0.049993521
2019-03-10/18:23:16.40        -0.017650069      0.11326590     0.050043870
2019-03-10/18:23:16.43        -0.017632964      0.11315558     0.049997230
2019-03-10/18:23:16.46        -0.017632964      0.11315503     0.049999060
2019-03-10/18:23:16.50        -0.017632968      0.11315451     0.050000902
2019-03-10/18:23:16.53        -0.017650069      0.11326370     0.050051257
2019-03-10/18:23:16.56        -0.017632964      0.11315338     0.050004609
2019-03-10/18:23:16.59        -0.017632964      0.11315283     0.050006439
2019-03-10/18:23:16.62        -0.017632968      0.11315232     0.050008280
[truncated: 464,058 more chars]
