# Supplementary material for: Miniature Dungey-like cycle at Mars
Source: Nat Commun. 2026 Jul 23;17:6129. doi: 10.1038/s41467-026-75019-3 (PMC13396348; doi:10.1038/s41467-026-75019-3)
Supplement: Supplementary file 3 — Source data [file 41467_2026_75019_MOESM3_ESM.zip › data_files/Fig_maven_20170225_221700_mvn_sta_ca_Anode.txt]

Panel        1:  mvn_sta_ca_A
ytitle=STA ca!CPhi [deg]
ztitle=Energy Flux
Time               Y=      -157.500     -135.000     -112.500     -90.0000     -67.5000     -45.0000     -22.5000      0.00000      22.5000      45.0000      67.5000      90.0000      112.500      135.000      157.500      180.000
2017-02-25/22:16:03.83          0.00000      0.00000      127389.      0.00000      282376.      0.00000      0.00000  9.00602e+07  8.22300e+06      0.00000  2.13572e+06      0.00000      0.00000      0.00000      0.00000      0.00000
2017-02-25/22:16:07.83          0.00000      0.00000      0.00000      0.00000      0.00000      0.00000      0.00000  1.15494e+08  6.84142e+06      0.00000      0.00000      0.00000      0.00000      0.00000      0.00000      0.00000
2017-02-25/22:16:11.83          0.00000      0.00000      0.00000      0.00000      0.00000      0.00000      0.00000  3.65347e+07  7.87856e+06      0.00000      0.00000      0.00000      0.00000      0.00000      0.00000      0.00000
2017-02-25/22:16:15.83          0.00000      0.00000      0.00000      28862.2      0.00000      0.00000  7.07750e+06  6.32786e+07  6.97116e+06  6.96215e+06      0.00000      0.00000      0.00000      0.00000      0.00000      0.00000
2017-02-25/22:16:19.83          0.00000      0.00000      100359.      0.00000      222486.      0.00000      0.00000  1.09261e+08  6.48131e+06      0.00000      0.00000      0.00000      0.00000      100359.      0.00000      0.00000
2017-02-25/22:16:23.83          97596.5      0.00000      0.00000      0.00000      216579.      0.00000      0.00000  1.68402e+08  6.19981e+06      0.00000      0.00000      0.00000      114912.      80592.0      0.00000      80597.6
2017-02-25/22:16:27.83          57190.1      0.00000      0.00000      0.00000  1.34619e+06  8.41760e+06  4.37771e+07  1.39237e+09  2.61775e+07      0.00000      0.00000      0.00000      0.00000      56662.8      284896.      170912.
2017-02-25/22:16:31.83          0.00000      0.00000      0.00000      19246.1      0.00000      0.00000  5.18645e+07  1.01809e+09      0.00000      0.00000      0.00000      243649.      0.00000      73094.6      0.00000      430357.
2017-02-25/22:16:35.83          0.00000      0.00000      0.00000      0.00000  2.84140e+06      0.00000  9.75900e+07  3.50397e+08  1.39589e+07      0.00000      0.00000      0.00000      0.00000      205456.      120330.      122066.
2017-02-25/22:16:39.83          0.00000      0.00000      0.00000      25933.1  2.74118e+06  9.06512e+06  1.16355e+08  1.61201e+08      0.00000      0.00000      0.00000      0.00000      140242.      229758.      0.00000      115794.
2017-02-25/22:16:43.83          0.00000      0.00000      0.00000      0.00000      0.00000  4.27448e+06  1.27220e+08  5.78927e+08  4.38277e+06      0.00000      0.00000      0.00000      0.00000      125031.      113426.      57512.9
2017-02-25/22:16:47.83          66957.6      0.00000      66957.6      0.00000      0.00000      0.00000  8.17502e+07  5.80032e+08      0.00000      0.00000      0.00000      0.00000      0.00000      55581.6      167585.      55581.6
2017-02-25/22:16:51.83          0.00000      0.00000      81096.6      0.00000      155454.      0.00000  2.31271e+07  4.89903e+08  4.60339e+06      0.00000      0.00000      0.00000      0.00000      263748.      0.00000      60883.8
2017-02-25/22:16:55.83          0.00000      0.00000      0.00000      20904.9  1.14552e+06      0.00000  1.81421e+07  5.00049e+08  1.81279e+07      0.00000      0.00000      0.00000      0.00000      235586.      59309.4      282750.
2017-02-25/22:16:59.83          0.00000      0.00000      0.00000      276191.      0.00000      0.00000  4.72031e+06  5.13634e+08  9.33460e+06      0.00000      0.00000      0.00000      73661.5      194735.      61073.5      364585.
2017-02-25/22:17:03.83          58433.0      0.00000      0.00000      0.00000      0.00000      0.00000      0.00000  6.06288e+08  4.61374e+06      0.00000      0.00000      235686.      71808.3      237082.      68579.3      429105.
2017-02-25/22:17:07.83          60261.3      0.00000      84410.3      197415.      0.00000      472208.      0.00000  6.03234e+08  4.63025e+06      0.00000      0.00000      0.00000      0.00000      325459.      61480.8      195713.
2017-02-25/22:17:11.83          0.00000      0.00000      0.00000      0.00000  3.27931e+06  4.90725e+06      0.00000  6.80592e+08  9.45300e+06      0.00000      0.00000      0.00000      74632.5      60810.5      0.00000      557025.
2017-02-25/22:17:15.83          119006.      0.00000      0.00000      194920.  1.64286e+06      0.00000  4.58005e+06  7.21417e+08      0.00000      0.00000      0.00000      0.00000      0.00000      437314.      0.00000      666569.
2017-02-25/22:17:19.83          59591.1      0.00000      0.00000      214379.      0.00000      0.00000  1.40140e+07  5.71266e+08  1.85458e+07      0.00000  1.17238e+06      0.00000      0.00000      302872.      119182.      485565.
2017-02-25/22:17:23.83          69791.6      0.00000      0.00000      0.00000      0.00000  4.36751e+06  4.52879e+06  5.27043e+08  8.97063e+06      0.00000      159748.      0.00000      0.00000      290993.      57748.1      433950.
2017-02-25/22:17:27.83          70013.4      0.00000      0.00000      0.00000      261355.      0.00000  1.36408e+07  4.83541e+08  1.76190e+07  4.38046e+06      0.00000      0.00000      68881.7      115423.      57149.3      498027.
2017-02-25/22:17:31.83          0.00000      74490.8      8395.20      0.00000  1.65130e+06      0.00000  7.05464e+07  6.35479e+08  4.67979e+06      0.00000      0.00000      0.00000      73386.6      390122.      307103.      184489.
2017-02-25/22:17:35.83          0.00000      0.00000      60525.5      686869.  2.92736e+06      0.00000  9.57506e+06  4.66655e+08      0.00000      0.00000      0.00000      482086.      85009.7      0.00000      60607.9      198149.
2017-02-25/22:17:39.83          152773.      305546.      229159.  1.47257e+06  1.01349e+07      0.00000  1.28291e+07  1.31123e+09  9.46968e+07      0.00000  8.88369e+06  1.55565e+06      66818.9      606031.      430406.      715676.
2017-02-25/22:17:43.83          83588.4      334354.      512979.  1.15267e+06  2.24877e+07      0.00000  2.83229e+07  1.19798e+09  6.64523e+07      0.00000  3.65209e+06  1.46931e+06      60711.2      228220.      123157.      633668.
2017-02-25/22:17:47.83          84487.5      204737.      260525.  2.77178e+06  1.54737e+07  5.00709e+06  1.02881e+07  1.02016e+09  2.85499e+07      0.00000  3.68908e+06  1.56533e+06      135208.      334075.      209984.  1.04468e+06
2017-02-25/22:17:51.83          919740.      620459.      703223.  4.16641e+06  4.89366e+07      0.00000  4.65105e+07  6.58866e+08  3.28231e+07  4.63052e+06  8.63942e+06  2.13484e+06      347466.      327527.      393488.  1.29613e+06
2017-02-25/22:17:55.83          396059.      285692.      607637.  4.86496e+06  2.67960e+07  3.92548e+06  8.16675e+07  7.48416e+08  3.14845e+07  3.77830e+06  1.96472e+06      686525.      147672.      958281.      388994.      473475.
2017-02-25/22:17:59.83          300411.      459605.      80254.8      0.00000  1.14404e+06      0.00000  1.34901e+07  9.29573e+07  8.86824e+06      0.00000  2.30557e+06      465395.      64250.6      45604.6      137111.      0.00000
2017-02-25/22:18:03.83      2.19175e+06      418129.      0.00000      195090.  4.13824e+06      0.00000      0.00000  4.79083e+06  2.63924e+08  1.66616e+08  1.10093e+07      895652.      0.00000      191465.      61752.4      269801.
2017-02-25/22:18:07.83          631670.      199604.      0.00000      231012.  4.33306e+06      0.00000  5.15321e+06  2.94538e+07  6.32730e+08  1.43226e+07      0.00000      253499.      0.00000  1.45910e+06      63694.5      188811.
2017-02-25/22:18:11.83          63202.6      76074.7      0.00000      0.00000  2.73632e+06      0.00000      0.00000  3.26884e+08  5.80927e+07      0.00000      0.00000      0.00000      139076.      339009.      126004.  1.70841e+06
2017-02-25/22:18:15.83          0.00000      0.00000      60727.9      279867.      0.00000      0.00000  9.42982e+06  3.53319e+08  3.30918e+07      0.00000      0.00000      0.00000      0.00000      59769.7      62098.6      440424.
2017-02-25/22:18:19.83          84051.8      0.00000      0.00000      0.00000  1.68104e+06  4.60269e+06  4.67871e+06  3.77376e+08      0.00000      0.00000      0.00000      0.00000      0.00000      6559.58      0.00000      244546.
2017-02-25/22:18:23.83          180189.      0.00000      0.00000      195346.  4.65677e+06      0.00000  1.85002e+07  3.61116e+08  3.70097e+07  4.58060e+06      0.00000      0.00000      0.00000      59638.7      59638.7      179801.
2017-02-25/22:18:27.83          6311.69      8680.65      14728.7      250803.  3.03186e+07  4.54506e+07  6.37431e+07  6.02482e+07  5.32259e+06      0.00000      0.00000      0.00000      61784.3      126445.      381491.      8680.65
2017-02-25/22:18:31.83          80427.2      25915.0      24877.8      251677.      941997.  4.63446e+06  2.83537e+07  1.77061e+08  2.84161e+07      0.00000      0.00000      208584.      25902.0      52403.2      132134.  1.30180e+06
2017-02-25/22:18:35.83          0.00000      0.00000      0.00000      0.00000      0.00000      0.00000      0.00000  3.13698e+08  2.35899e+07      0.00000      0.00000      0.00000      0.00000      0.00000      0.00000      62354.4
2017-02-25/22:18:39.83          0.00000      0.00000      83731.5      396186.      0.00000      0.00000  9.12474e+06  4.31904e+08  1.81638e+07      0.00000      0.00000      0.00000      0.00000      0.00000      0.00000      0.00000
2017-02-25/22:18:43.83          0.00000      0.00000      17176.7      38532.4      123506.  1.24282e+06  4.60273e+07  2.52433e+08  2.24681e+07      374298.      0.00000      69257.8      0.00000      17894.6      12156.8      16945.7
2017-02-25/22:18:47.83          5121.13      5123.33      12741.9      59588.6      110915.      399715.  3.56189e+07  2.60791e+08  3.00830e+07      812516.      0.00000      0.00000      8020.47      0.00000      18408.7      5281.35
2017-02-25/22:18:51.83          0.00000      0.00000      16766.9      86454.9      313087.      435054.  3.29821e+07  2.20351e+08  2.90547e+07      0.00000      0.00000      0.00000      10405.6      0.00000      13913.3      0.00000
2017-02-25/22:18:55.83          5889.22      0.00000      0.00000      23112.2      0.00000      374746.  2.94737e+07  1.94598e+08  2.42479e+07      0.00000      0.00000      0.00000      22942.6      0.00000      0.00000      0.00000
2017-02-25/22:18:59.83          0.00000      0.00000      0.00000      37940.4      312465.      876483.  2.08412e+07  1.83855e+08  1.85173e+07  1.27604e+06      0.00000      0.00000      0.00000      0.00000      0.00000      9069.58
2017-02-25/22:19:03.83          0.00000      0.00000      0.00000      0.00000      209986.      338321.  1.07361e+07  7.61563e+07  6.04216e+06      0.00000      0.00000      0.00000      0.00000      6132.57      0.00000      0.00000
2017-02-25/22:19:07.83          0.00000      0.00000      0.00000      48386.6      313615.      0.00000  2.96635e+06  1.63572e+07  1.10522e+06      0.00000      0.00000      0.00000      0.00000      0.00000      0.00000      6497.21
2017-02-25/22:19:11.83          0.00000      0.00000      11689.3      15861.5      0.00000      355992.  3.66727e+06  1.33610e+07  1.84727e+06      371743.      133042.      60025.2      0.00000      0.00000      0.00000      0.00000
2017-02-25/22:19:15.83          0.00000      0.00000      6201.26      0.00000      325533.      0.00000  1.68337e+06  1.08528e+07  1.69164e+06      0.00000      0.00000      0.00000      8285.31      0.00000      5267.39      0.00000
2017-02-25/22:19:19.83          0.00000      0.00000      0.00000      30772.7      231853.      365446.  4.05487e+06  5.97082e+06      736642.      761871.      0.00000      66529.3      0.00000      0.00000      0.00000      0.00000
2017-02-25/22:19:23.83          0.00000      0.00000      0.00000      0.00000      433998.      0.00000  1.89902e+06  6.77529e+06  1.08799e+06      0.00000      0.00000      81937.7      8745.44      0.00000      0.00000      0.00000
2017-02-25/22:19:27.83          0.00000      0.00000      0.00000      0.00000      0.00000      0.00000      0.00000      0.00000      0.00000      0.00000      0.00000      0.00000      0.00000      0.00000      0.00000      0.00000
2017-02-25/22:19:31.83          55815.0      7257.92      0.00000      76836.0      53206.1      159618.  2.88955e+06  1.28679e+07  2.64871e+06      508802.      109021.      0.00000      0.00000      0.00000      0.00000      55815.0
2017-02-25/22:19:35.83          0.00000      0.00000      56474.6      0.00000      70306.6      341752.  4.39419e+06  1.68614e+07  3.58886e+06      518207.      57708.4      0.00000      0.00000      0.00000      0.00000      0.00000
2017-02-25/22:19:39.83          0.00000      0.00000      0.00000      0.00000      5758.90      752837.  4.88996e+06  2.82459e+07  3.37077e+06      465962.      65058.5      0.00000      0.00000      6171.26      0.00000      59501.4
2017-02-25/22:19:43.83          0.00000      0.00000      0.00000      0.00000      0.00000      268382.  8.10073e+06  4.56430e+07  6.17264e+06      462679.      0.00000      0.00000      0.00000      0.00000      7136.47      0.00000
2017-02-25/22:19:47.83          64698.0      0.00000      0.00000      0.00000      117582.      706641.  1.12566e+07  8.55949e+07  1.07236e+07      402341.      81091.2      0.00000      67015.2      0.00000      0.00000      0.00000
2017-02-25/22:19:51.83          73364.9      0.00000      0.00000      9238.69      0.00000      399697.  1.36561e+07  1.14531e+08  1.05607e+07      557870.      10283.9      0.00000      0.00000      63082.6      64020.1      126066.
2017-02-25/22:19:55.83          0.00000      0.00000      0.00000      0.00000      124332.      833921.  1.47217e+07  1.26339e+08  1.29770e+07      350357.      87683.6      0.00000      12199.9      0.00000      9454.89      262024.
2017-02-25/22:19:59.83          67704.8      0.00000      0.00000      75768.6      327918.      621844.  2.48661e+07  2.62185e+08  2.24481e+07      311226.      146540.      0.00000      62452.0      84915.2      0.00000      672707.
2017-02-25/22:20:03.83          0.00000      0.00000      9033.52      0.00000      210367.      92892.6  2.14140e+07  2.93795e+08  2.60617e+07      690079.      79016.7      110874.      0.00000      110874.      81547.3      244642.
2017-02-25/22:20:07.83          0.00000      0.00000      0.00000      0.00000      59910.0      503478.  2.02189e+07  2.42069e+08  2.55643e+07      204750.      64786.1      0.00000      0.00000      0.00000      101994.      366569.
2017-02-25/22:20:11.83          74332.8      0.00000      8305.50      0.00000      0.00000      375141.  1.92438e+07  2.37722e+08  1.90167e+07      204369.      100213.      0.00000      0.00000      0.00000      0.00000      520330.
2017-02-25/22:20:15.83          201964.      0.00000      78877.8      0.00000      127804.      389464.  2.04972e+07  1.84673e+08  1.31310e+07      601950.      62142.3      86333.5      0.00000      0.00000      87982.8      204484.
2017-02-25/22:20:19.83          129703.      0.00000      0.00000      6744.52      0.00000      500529.  1.73124e+07  1.45542e+08  8.54262e+06      582461.      72609.3      0.00000      0.00000      0.00000      80996.0      518176.
2017-02-25/22:20:23.83          0.00000      0.00000      0.00000      58799.3      138021.      319182.  1.34707e+07  1.21115e+08  1.04684e+07      229948.      0.00000      0.00000      0.00000      0.00000      0.00000      263124.
2017-02-25/22:20:27.83          61380.1      0.00000      0.00000      0.00000      0.00000      125145.  1.49826e+07  1.11808e+08  9.98658e+06      511314.      0.00000      0.00000      0.00000      0.00000      73159.6      192167.
2017-02-25/22:20:31.83          0.00000      0.00000      6531.80      0.00000      228271.      454473.  1.62946e+07  1.15283e+08  1.12376e+07      205124.      0.00000      0.00000      0.00000      0.00000      60121.8      184776.
2017-02-25/22:20:35.83          0.00000      0.00000      0.00000      0.00000      64669.9      327678.  1.50267e+07  1.08780e+08  1.35318e+07      538217.      0.00000      0.00000      0.00000      0.00000      62748.2      129340.
2017-02-25/22:20:39.83          0.00000      75155.6      0.00000      0.00000      74032.3      375866.  1.39391e+07  1.21177e+08  1.60195e+07      447380.      0.00000      0.00000      7947.26      9260.07      62609.7      187829.
2017-02-25/22:20:43.83          0.00000      0.00000      0.00000      0.00000      196525.      456190.  1.88934e+07  1.20135e+08  1.60893e+07      198075.      0.00000      0.00000      0.00000      0.00000      0.00000      192979.
2017-02-25/22:20:47.83          6641.80      0.00000      0.00000      0.00000      0.00000      315252.  2.01490e+07  1.25698e+08  1.82184e+07      725665.      0.00000      0.00000      0.00000      58922.7      0.00000      319786.
2017-02-25/22:20:51.83          0.00000      0.00000      6020.51      66131.2      0.00000      762415.  2.26102e+07  1.48555e+08  1.85753e+07      887766.      66553.0      0.00000      0.00000      0.00000      67994.3      265981.
2017-02-25/22:20:55.83          73911.6      0.00000      0.00000      66780.5      117733.      615901.  2.11787e+07  1.36570e+08  1.71686e+07      386170.      120622.      0.00000      0.00000      5831.06      66780.5      204474.
2017-02-25/22:20:59.83          66415.5      0.00000      0.00000      0.00000      58382.6      657478.  1.62601e+07  1.16592e+08  2.14376e+07      250582.      122502.      0.00000      8364.52      0.00000      139249.      66415.5
2017-02-25/22:21:03.83          61783.1      0.00000      170805.      116360.      174539.  1.58366e+06  7.00116e+06  9.02129e+07  1.70645e+07      206269.      71095.0      0.00000      0.00000      0.00000      137161.      72499.0
2017-02-25/22:21:07.83          158114.      154738.      0.00000      165882.      343053.      989263.  9.29185e+06  2.22756e+08  1.26383e+07  1.19377e+06      432146.      0.00000      263202.      164395.      83751.5      774866.
2017-02-25/22:21:11.83          89949.9      224373.      119814.      0.00000      218878.      617940.  1.26287e+07  3.45766e+08  1.06530e+07  1.14840e+06      216904.      72081.3      76145.9      383012.      119814.  1.68525e+06
2017-02-25/22:21:15.83          216725.      161577.      0.00000      270663.      0.00000      778756.  1.53849e+07  2.23697e+08  1.15967e+07  1.73463e+06      129319.      126066.      77566.2      132572.      66286.2      950118.
2017-02-25/22:21:19.83          175927.      87963.5      0.00000      171515.      0.00000      878962.  1.70046e+07  1.83707e+08  1.08183e+07  2.15463e+06      61065.5      61065.5      76857.3      70605.1      128520.      571908.
2017-02-25/22:21:23.83          200102.      58693.2      82516.1      144890.      141247.      584364.  1.74709e+07  1.02077e+08  6.17461e+06  2.03772e+06      91987.7      19028.8      165389.      6184.36      0.00000      508875.
2017-02-25/22:21:27.83          127931.      69988.9      0.00000      0.00000      78888.9      490782.  1.36091e+07  6.03495e+07  5.74178e+06  3.03519e+06      175861.      56181.8      0.00000      8302.80      5910.62      131181.
2017-02-25/22:21:31.83          492574.      0.00000      66782.3      150299.      0.00000      164683.  3.09671e+06  1.60409e+07  9.09979e+07  1.20628e+07      91660.8      212791.      123707.      92376.5      0.00000      70227.1
2017-02-25/22:21:35.83      1.77000e+06  1.33739e+06      0.00000      506793.      408228.      412510.      850134.  8.11426e+06  1.04059e+08  9.65403e+07  1.89991e+06      244389.      871880.      512167.      28175.8      192599.
2017-02-25/22:21:39.83      4.38856e+06  1.31422e+07  1.01584e+06      917016.      976606.      750438.      704000.  2.03880e+06  1.87162e+07  4.85554e+08  8.23966e+06  1.72866e+06  2.38609e+06  1.81441e+06      376974.      501180.
2017-02-25/22:21:43.83      1.72941e+06  5.18385e+06      912520.      168188.      598772.      433841.      163400.  2.80384e+06  1.60485e+07  3.47797e+08  1.01435e+07  3.14498e+06  3.06841e+06  1.10285e+06      967927.      796708.
2017-02-25/22:21:47.83          155006.      4937.42      52012.2      206417.  1.88713e+06  2.71117e+06  9.88107e+06  2.54270e+07  1.12464e+07  4.45172e+06  1.17979e+06      297457.      48843.0      0.00000      0.00000      103410.
2017-02-25/22:21:51.83          0.00000      10166.9      138501.      437608.  2.00572e+06  5.03078e+06  1.57265e+07  4.26554e+07  1.19145e+07  3.29941e+06      564265.      184852.      128105.      70457.9      103790.      106713.
2017-02-25/22:21:55.83          54693.9      51095.4      51222.9      252821.  1.31760e+06  3.95640e+06  1.46068e+07  4.26765e+07  1.09189e+07  3.08430e+06      351680.      157481.      0.00000      59846.9      0.00000      0.00000
2017-02-25/22:21:59.83          0.00000      0.00000      52576.3      168841.      829319.  4.02821e+06  1.12008e+07  3.90474e+07  8.60193e+06  2.78969e+06      296674.      62360.7      49212.8      52443.9      6927.22      104439.
2017-02-25/22:22:03.83          0.00000      0.00000      5313.17      0.00000      506501.  2.50689e+06  9.59653e+06  3.08928e+07  7.62361e+06  1.69496e+06      125855.      129806.      0.00000      0.00000      0.00000      52616.8
2017-02-25/22:22:07.83          0.00000      0.00000      71136.7      107108.      551550.  2.17955e+06  8.89982e+06  3.02946e+07  6.91055e+06  1.70014e+06      114442.      50677.2      6536.78      0.00000      54722.5      0.00000
2017-02-25/22:22:11.83          0.00000      0.00000      0.00000      0.00000      419215.  1.67827e+06  7.40866e+06  2.70600e+07  6.96983e+06  1.41108e+06      171622.      104914.      53585.1      63837.1      0.00000      0.00000
2017-02-25/22:22:15.83          73025.6      0.00000      7724.23      49076.7      319165.  1.89063e+06  6.93516e+06  2.70083e+07  6.29049e+06  1.75244e+06      158163.      49076.7      53069.7      0.00000      0.00000      51830.4
2017-02-25/22:22:19.83          0.00000      0.00000      0.00000      6927.94      535520.  1.60357e+06  6.47237e+06  2.68151e+07  5.53215e+06  1.11412e+06      223017.      0.00000      0.00000      52257.5      0.00000      0.00000
2017-02-25/22:22:23.83          52113.3      0.00000      49365.9      13832.0      240837.      751802.  7.00367e+06  2.45516e+07  5.39325e+06  1.50846e+06      129074.      0.00000      0.00000      0.00000      124700.      0.00000
2017-02-25/22:22:27.83          0.00000      0.00000      0.00000      68065.1      239938.      778058.  6.75023e+06  2.61717e+07  4.72582e+06      770473.      122488.      0.00000      0.00000      0.00000      0.00000      51261.3
2017-02-25/22:22:31.83          52530.9      0.00000      0.00000      55141.3      305442.  1.60074e+06  6.29086e+06  2.30971e+07  4.24769e+06      586382.      170153.      0.00000      0.00000      49732.0      0.00000      0.00000
2017-02-25/22:22:35.83          0.00000      0.00000      0.00000      130736.      163109.  1.33326e+06  6.70184e+06  2.35572e+07  5.55940e+06  1.00739e+06      53238.5      0.00000      10453.4      0.00000      0.00000      54134.4
2017-02-25/22:22:39.83          0.00000      0.00000      0.00000      101176.      746237.      731641.  6.53050e+06  2.27981e+07  3.67413e+06      761379.      50184.3      0.00000      65729.0      0.00000      0.00000      0.00000
2017-02-25/22:22:43.83          52433.2      0.00000      0.00000      0.00000      130637.  1.04633e+06  5.55365e+06  2.17510e+07  4.59253e+06  1.61901e+06      166025.      0.00000      0.00000      51640.7      0.00000      106928.
2017-02-25/22:22:47.83          0.00000      7577.21      7697.88      48935.3      275907.      962246.  7.59878e+06  2.00001e+07  4.15473e+06  1.00220e+06      48830.4      0.00000      59232.4      0.00000      0.00000      0.00000
2017-02-25/22:22:51.83          7930.42      0.00000      13434.2      6075.59      241337.      569785.  3.22691e+06  1.14002e+07  2.73151e+06      557992.      252310.      0.00000      0.00000      65288.1      0.00000      6078.26
2017-02-25/22:22:55.83          0.00000      0.00000      0.00000      60678.6      295181.      897060.  3.18288e+06  1.15923e+07  2.62511e+06      925358.      52420.1      63487.2      0.00000      0.00000      0.00000      8274.34
2017-02-25/22:22:59.83          5345.21      0.00000      0.00000      51761.4      470088.      761662.  3.05089e+06  1.23633e+07  2.41744e+06      705932.      0.00000      21785.1      8270.84      0.00000      0.00000      47048.9
                               
