# Supplementary material for: Miniature Dungey-like cycle at Mars
Source: Nat Commun. 2026 Jul 23;17:6129. doi: 10.1038/s41467-026-75019-3 (PMC13396348; doi:10.1038/s41467-026-75019-3)
Supplement: Supplementary file 3 — Source data [file 41467_2026_75019_MOESM3_ESM.zip › data_files/Fig_maven_20160821_212200_vel_o2_unc_GEO_local.txt]

Panel        1:  dvel_o2_corr_GEO_local
ytitle=dV(O2+) [km/s]
dV!DEW!N dV!DNS!N dV!Dr!N
2016-08-21/21:22:02.04         0.062435261    -0.089640537     0.036107816
2016-08-21/21:22:06.04         0.048875988    -0.092998790     0.023504545
2016-08-21/21:22:10.04         0.035115602     -0.12365790     0.026899400
2016-08-21/21:22:14.04         0.048741004     -0.32760324      0.18534385
2016-08-21/21:22:18.04          0.14877863     -0.46272179     0.049080416
2016-08-21/21:22:22.04          0.18712018     -0.25022276    -0.057842074
2016-08-21/21:22:26.04         0.042020543    -0.056742083     0.011981813
2016-08-21/21:22:30.04         0.017141092    -0.033467657    0.0049891611
2016-08-21/21:22:34.04         0.032365424    -0.036108550    0.0063374158
2016-08-21/21:22:38.04         0.014256248    -0.033895766  -0.00079307335
2016-08-21/21:22:42.04         0.063279523     -0.11839359     0.031213194
2016-08-21/21:22:46.04         0.063449866     -0.10276210     0.041004810
2016-08-21/21:22:50.04          0.10324242    -0.093804388    0.0072351804
2016-08-21/21:22:54.04         0.085914911    -0.074030702     0.021940322
2016-08-21/21:22:58.04         0.069896873    -0.082211254     0.029527081
2016-08-21/21:23:02.04         0.054063778    -0.079131275     0.015326065
2016-08-21/21:23:06.04          0.10720822     -0.17515492     0.018888394
2016-08-21/21:23:10.04          0.14981327     -0.59508788      0.13704404
2016-08-21/21:23:14.04          0.18270034     -0.19475369    0.0013214393
2016-08-21/21:23:18.04          0.31857049     -0.85297242      0.27812045
2016-08-21/21:23:22.04          0.68829961      -1.0103538      0.11869451
2016-08-21/21:23:26.04         0.058763853     -0.11189149    0.0069835215
2016-08-21/21:23:30.04          0.13269024     -0.15618423      0.13926036
2016-08-21/21:23:34.04          0.15995200     -0.19912791     0.022905224
2016-08-21/21:23:38.04          0.16731401     -0.41262761      0.19631349
2016-08-21/21:23:42.04      -0.00013566167     -0.29036121     0.097076627
2016-08-21/21:23:46.04          0.66739500     -0.35229526      0.80031854
2016-08-21/21:23:50.04          0.21285028     -0.43556251   -0.0029305641
2016-08-21/21:23:54.04          0.12732739     -0.10721743     0.038064643
2016-08-21/21:23:58.04        -0.040864012     -0.40110513      0.12302372
2016-08-21/21:24:02.04          0.50606454     -0.36155102     0.014185102
2016-08-21/21:24:06.04         0.077270731    -0.062910213     0.012562552
2016-08-21/21:24:10.04          0.18546984     -0.13718672    0.0017702858
2016-08-21/21:24:14.04         0.029354540    -0.041347606     0.014848527
2016-08-21/21:24:18.04         0.079007884     -0.11926602     0.019968983
2016-08-21/21:24:22.04          0.10661320     -0.11959751     0.037352550
2016-08-21/21:24:26.04          0.16802896     -0.29305102      0.16369436
2016-08-21/21:24:30.04          0.15459252     -0.16462164     0.049290853
2016-08-21/21:24:34.04         0.072897872    -0.088812392     0.052299487
2016-08-21/21:24:38.04          0.14090841     -0.18834379     0.080645850
2016-08-21/21:24:42.04          0.14117233     -0.24898639      0.12263986
2016-08-21/21:24:46.04          0.11029504     -0.14162635     0.041489144
2016-08-21/21:24:50.04          0.16146798     -0.13831918     0.059578533
2016-08-21/21:24:54.04          0.18529577     -0.33543073      0.10321939
2016-08-21/21:24:58.04          0.21782435     -0.28992204     0.068974644
2016-08-21/21:25:02.04          0.25427741     -0.30946328      0.12104196
2016-08-21/21:25:06.04          0.11647759     -0.19671500     0.067750477
2016-08-21/21:25:10.04          0.11314144     -0.12285511     0.025501288
2016-08-21/21:25:14.04          0.11203466    -0.091130833    0.0061565993
2016-08-21/21:25:18.04          0.10527713     -0.12581677     0.043195012
2016-08-21/21:25:22.04         0.092653561     -0.10122501     0.027750337
2016-08-21/21:25:26.04          0.10635105    -0.094895229     0.037152345
2016-08-21/21:25:30.04          0.11523898     -0.11628883     0.047974886
2016-08-21/21:25:34.04          0.12788734     -0.10705064     0.019176363
2016-08-21/21:25:38.04          0.10660435    -0.086386420     0.031381942
2016-08-21/21:25:42.04          0.18023861     -0.13654613     0.053630135
2016-08-21/21:25:46.04          0.13097393    -0.093692691     0.038470064
2016-08-21/21:25:50.04          0.16787037     -0.22141036     0.062842125
2016-08-21/21:25:54.04          0.14116457     -0.12505266     0.066465247
2016-08-21/21:25:58.04          0.10772721    -0.088248738     0.054124871
2016-08-21/21:26:02.04         0.071635115    -0.054803912     0.019982851
2016-08-21/21:26:06.04         0.055158230    -0.046251730   -0.0039248701
2016-08-21/21:26:10.04         0.055779776     -0.13118980     0.037192181
2016-08-21/21:26:14.04          0.10214691     -0.19733983     0.020188644
2016-08-21/21:26:18.04         0.032981095    -0.047735146    0.0043160974
2016-08-21/21:26:22.04         0.019336901    -0.016289687    0.0055368249
2016-08-21/21:26:26.04         0.010075016    -0.029737898    0.0090307531
2016-08-21/21:26:30.04         0.013993591    -0.011353148    0.0041177523
2016-08-21/21:26:34.04         0.018390907    -0.037802925   -0.0016794735
2016-08-21/21:26:38.04         0.094727183     -0.21081713    0.0025977245
2016-08-21/21:26:42.04          0.12767877     -0.23160908     0.018586274
2016-08-21/21:26:46.04         0.080121679    -0.096661511     0.048093576
2016-08-21/21:26:50.04          0.10000060     -0.10421318     0.038827796
2016-08-21/21:26:54.04         0.074793072    -0.088896715     0.014673517
                               
