# Supplementary material for: Miniature Dungey-like cycle at Mars
Source: Nat Commun. 2026 Jul 23;17:6129. doi: 10.1038/s41467-026-75019-3 (PMC13396348; doi:10.1038/s41467-026-75019-3)
Supplement: Supplementary file 3 — Source data [file 41467_2026_75019_MOESM3_ESM.zip › data_files/Fig_maven_20190227_120500_j_ste.txt]

Panel        1:  je_st
ytitle=j//_STE [uA/m^2]
je_st
2019-02-27/12:03:31.25        -0.0139798
2019-02-27/12:03:33.25        -0.0131183
2019-02-27/12:03:35.25        -0.0194092
2019-02-27/12:03:37.25       -0.00965437
2019-02-27/12:03:39.25        -0.0187346
2019-02-27/12:03:41.25        -0.0219196
2019-02-27/12:03:43.25        -0.0107215
2019-02-27/12:03:45.25        -0.0165472
2019-02-27/12:03:47.25        -0.0187597
2019-02-27/12:03:49.25        -0.0193731
2019-02-27/12:03:51.25        -0.0219711
2019-02-27/12:03:53.25        -0.0166454
2019-02-27/12:03:55.25        -0.0259886
2019-02-27/12:03:57.25        -0.0229741
2019-02-27/12:03:59.25        -0.0218462
2019-02-27/12:04:01.25        -0.0240247
2019-02-27/12:04:03.25        -0.0209834
2019-02-27/12:04:05.25        -0.0239368
2019-02-27/12:04:07.25        -0.0200366
2019-02-27/12:04:09.25        -0.0275250
2019-02-27/12:04:11.25        -0.0218378
2019-02-27/12:04:13.25        -0.0180880
2019-02-27/12:04:15.25        -0.0245264
2019-02-27/12:04:17.25        -0.0282799
2019-02-27/12:04:19.25        -0.0285763
2019-02-27/12:04:21.25        -0.0196586
2019-02-27/12:04:23.25        -0.0190499
2019-02-27/12:04:25.25        -0.0210404
2019-02-27/12:04:27.25        -0.0286702
2019-02-27/12:04:29.25        -0.0248483
2019-02-27/12:04:31.25        -0.0207975
2019-02-27/12:04:33.25        -0.0247370
2019-02-27/12:04:35.25        -0.0159076
2019-02-27/12:04:37.25        -0.0205495
2019-02-27/12:04:39.25        -0.0229537
2019-02-27/12:04:41.25         0.0211117
2019-02-27/12:04:43.25         0.0242260
2019-02-27/12:04:45.25         0.0231291
2019-02-27/12:04:47.25         0.0208525
2019-02-27/12:04:49.25         0.0292791
2019-02-27/12:04:51.25         0.0182665
2019-02-27/12:04:53.25         0.0159021
2019-02-27/12:04:55.25         0.0184049
2019-02-27/12:04:57.25         0.0186499
2019-02-27/12:04:59.25         0.0179235
2019-02-27/12:05:01.25         0.0205125
2019-02-27/12:05:03.25         0.0230581
2019-02-27/12:05:05.25         0.0210180
2019-02-27/12:05:07.25         0.0235712
2019-02-27/12:05:09.25         0.0149690
2019-02-27/12:05:11.25         0.0192979
2019-02-27/12:05:13.25         0.0174087
2019-02-27/12:05:15.25         0.0327583
2019-02-27/12:05:17.25         0.0301803
2019-02-27/12:05:19.25         0.0361302
2019-02-27/12:05:21.25         0.0368846
2019-02-27/12:05:23.25         0.0333367
2019-02-27/12:05:25.25         0.0386888
2019-02-27/12:05:27.25         0.0483322
2019-02-27/12:05:29.25        -0.0450829
2019-02-27/12:05:31.25        -0.0510595
2019-02-27/12:05:33.25        -0.0539510
2019-02-27/12:05:35.25        -0.0493795
2019-02-27/12:05:37.25        -0.0487079
2019-02-27/12:05:39.25        -0.0517889
2019-02-27/12:05:41.25        -0.0378868
2019-02-27/12:05:43.25        -0.0345455
2019-02-27/12:05:45.25        -0.0408571
2019-02-27/12:05:47.25        -0.0387177
2019-02-27/12:05:49.25        -0.0319093
2019-02-27/12:05:51.25        -0.0313579
2019-02-27/12:05:53.25        -0.0349205
2019-02-27/12:05:55.25        -0.0373638
2019-02-27/12:05:57.25        -0.0438684
2019-02-27/12:05:59.25        -0.0430957
2019-02-27/12:06:01.25        -0.0402401
2019-02-27/12:06:03.25        -0.0427064
2019-02-27/12:06:05.25        -0.0427046
2019-02-27/12:06:07.25        -0.0315449
2019-02-27/12:06:09.25        -0.0312993
2019-02-27/12:06:11.25        -0.0376646
2019-02-27/12:06:13.25        -0.0322145
2019-02-27/12:06:15.25        -0.0264026
2019-02-27/12:06:17.25        -0.0308515
2019-02-27/12:06:19.25        -0.0249100
2019-02-27/12:06:21.25        -0.0218635
2019-02-27/12:06:23.25        -0.0224516
2019-02-27/12:06:25.25        -0.0282356
2019-02-27/12:06:27.25        -0.0213738
2019-02-27/12:06:29.25        -0.0150188
2019-02-27/12:06:31.25        -0.0136272
2019-02-27/12:06:33.25       -0.00755687
2019-02-27/12:06:35.25       -0.00564364
2019-02-27/12:06:37.25        0.00114430
2019-02-27/12:06:39.25       8.04506e-05
2019-02-27/12:06:41.25       -0.00142412
2019-02-27/12:06:43.25       0.000104907
2019-02-27/12:06:45.25        0.00264231
2019-02-27/12:06:47.25        0.00465973
2019-02-27/12:06:49.25        0.00552118
2019-02-27/12:06:51.25        0.00482506
2019-02-27/12:06:53.25        0.00773632
2019-02-27/12:06:55.25         0.0172618
2019-02-27/12:06:57.25         0.0265330
2019-02-27/12:06:59.25         0.0308484
2019-02-27/12:07:01.25         0.0752688
2019-02-27/12:07:03.25          0.104463
2019-02-27/12:07:05.25          0.169796
2019-02-27/12:07:07.25          0.208426
2019-02-27/12:07:09.25          0.475749
2019-02-27/12:07:11.25          0.907992
2019-02-27/12:07:13.25         0.0315802
2019-02-27/12:07:15.25          0.226878
2019-02-27/12:07:17.25        0.00389032
2019-02-27/12:07:19.25       0.000640072
2019-02-27/12:07:21.25        0.00111848
2019-02-27/12:07:23.25       0.000651826
2019-02-27/12:07:25.25      -8.49112e-05
2019-02-27/12:07:27.25       0.000386844
2019-02-27/12:07:29.25        0.00213170
2019-02-27/12:07:31.25       1.62216e-05
2019-02-27/12:07:33.25      -0.000651658
2019-02-27/12:07:35.25       -0.00174596
2019-02-27/12:07:37.25       0.000772377
2019-02-27/12:07:39.25       -0.00483075
2019-02-27/12:07:41.25       -0.00269321
2019-02-27/12:07:43.25       0.000356243
2019-02-27/12:07:45.25       -0.00156464
2019-02-27/12:07:47.25      -0.000241917
2019-02-27/12:07:49.25       0.000782511
2019-02-27/12:07:51.25        0.00211443
2019-02-27/12:07:53.25       -0.00248717
2019-02-27/12:07:55.25        0.00169418
2019-02-27/12:07:57.25       9.21023e-05
2019-02-27/12:07:59.25       0.000438558
2019-02-27/12:08:01.25       -0.00219177
2019-02-27/12:08:03.25        0.00256778
2019-02-27/12:08:05.25       -0.00416445
2019-02-27/12:08:07.25       -0.00171465
2019-02-27/12:08:09.25       -0.00204599
2019-02-27/12:08:11.25      -0.000320544
2019-02-27/12:08:13.25      -0.000213272
2019-02-27/12:08:15.25        0.00162622
2019-02-27/12:08:17.25       0.000370712
2019-02-27/12:08:19.25       0.000454471
2019-02-27/12:08:21.25        0.00128602
2019-02-27/12:08:23.25      -0.000474324
2019-02-27/12:08:25.25      -0.000210489
2019-02-27/12:08:27.25      -0.000268608
2019-02-27/12:08:29.25       0.000565431
2019-02-27/12:08:31.25       6.10804e-05
2019-02-27/12:08:33.25      -0.000235756
2019-02-27/12:08:35.25       7.25431e-05
2019-02-27/12:08:37.25      -0.000412363
2019-02-27/12:08:39.25       3.77116e-05
2019-02-27/12:08:41.25      -8.42176e-06
2019-02-27/12:08:43.25       0.000638906
2019-02-27/12:08:45.25      -0.000137050
2019-02-27/12:08:47.25       0.000599205
2019-02-27/12:08:49.25      -0.000270384
2019-02-27/12:08:51.25      -8.60366e-05
2019-02-27/12:08:53.25      -5.00166e-05
2019-02-27/12:08:55.25       0.000259425
2019-02-27/12:08:57.25      -0.000264361
2019-02-27/12:08:59.25       0.000107733
2019-02-27/12:09:01.25      -0.000318145
2019-02-27/12:09:03.25       0.000335717
2019-02-27/12:09:05.25      -1.67390e-05
2019-02-27/12:09:07.25      -0.000439663
2019-02-27/12:09:09.25       0.000208594
2019-02-27/12:09:11.25      -0.000165601
2019-02-27/12:09:13.25       0.000144178
2019-02-27/12:09:15.25      -0.000294573
2019-02-27/12:09:17.25      -0.000305205
2019-02-27/12:09:19.25      -2.76101e-05
2019-02-27/12:09:21.25      -9.35493e-05
2019-02-27/12:09:23.25      -7.45573e-05
2019-02-27/12:09:25.25       0.000224008
2019-02-27/12:09:27.25      -0.000356544
2019-02-27/12:09:29.25      -0.000459935
                               
