# Supplementary material for: Miniature Dungey-like cycle at Mars
Source: Nat Commun. 2026 Jul 23;17:6129. doi: 10.1038/s41467-026-75019-3 (PMC13396348; doi:10.1038/s41467-026-75019-3)
Supplement: Supplementary file 3 — Source data [file 41467_2026_75019_MOESM3_ESM.zip › data_files/Fig_maven_20190303_112600_eph.txt]

Panel        1:  lon
ytitle=Long. (deg)
2019-03-02/11:25:00.00            267.38626
2019-03-02/11:25:10.00            268.02495
2019-03-02/11:25:20.00            268.67226
2019-03-02/11:25:30.00            269.32820
2019-03-02/11:25:40.00            269.99275
2019-03-02/11:25:50.00            270.66590
2019-03-02/11:26:00.00            271.34762
2019-03-02/11:26:10.00            272.03785
2019-03-02/11:26:20.00            272.73656
2019-03-02/11:26:30.00            273.44368
2019-03-02/11:26:40.00            274.15913
2019-03-02/11:26:50.00            274.88282
2019-03-02/11:27:00.00            275.61464
2019-03-02/11:27:10.00            276.35449
2019-03-02/11:27:20.00            277.10223
2019-03-02/11:27:30.00            277.85771
2019-03-02/11:27:40.00            278.62079
2019-03-02/11:27:50.00            279.39128
2019-03-02/11:28:00.00            280.16900
2019-03-02/11:28:10.00            280.95375
2019-03-02/11:28:20.00            281.74531
2019-03-02/11:28:30.00            282.54344
2019-03-02/11:28:40.00            283.34791
2019-03-02/11:28:50.00            284.15845
2019-03-02/11:29:00.00            284.97478
2019-03-02/11:29:10.00            285.79663
2019-03-02/11:29:20.00            286.62368
2019-03-02/11:29:30.00            287.45562
2019-03-02/11:29:40.00            288.29212
2019-03-02/11:29:50.00            289.13285
2019-03-02/11:30:00.00            289.97745
2019-03-02/11:30:10.00            290.82556
2019-03-02/11:30:20.00            291.67682
2019-03-02/11:30:30.00            292.53084
2019-03-02/11:30:40.00            293.38724
2019-03-02/11:30:50.00            294.24562
2019-03-02/11:31:00.00            295.10559
2019-03-02/11:31:10.00            295.96673
2019-03-02/11:31:20.00            296.82865
2019-03-02/11:31:30.00            297.69093
2019-03-02/11:31:40.00            298.55317
2019-03-02/11:31:50.00            299.41494
2019-03-02/11:32:00.00            300.27585
2019-03-02/11:32:10.00            301.13548
2019-03-02/11:32:20.00            301.99342
2019-03-02/11:32:30.00            302.84929
2019-03-02/11:32:40.00            303.70268
2019-03-02/11:32:50.00            304.55321
2019-03-02/11:33:00.00            305.40049
2019-03-02/11:33:10.00            306.24416
2019-03-02/11:33:20.00            307.08385
2019-03-02/11:33:30.00            307.91921
2019-03-02/11:33:40.00            308.74990
2019-03-02/11:33:50.00            309.57558
2019-03-02/11:34:00.00            310.39596
2019-03-02/11:34:10.00            311.21070
2019-03-02/11:34:20.00            312.01954
2019-03-02/11:34:30.00            312.82219
2019-03-02/11:34:40.00            313.61839
2019-03-02/11:34:50.00            314.40788
2019-03-02/11:35:00.00            315.19044
2019-03-02/11:35:10.00            315.96585
2019-03-02/11:35:20.00            316.73391
2019-03-02/11:35:30.00            317.49441
2019-03-02/11:35:40.00            318.24718
2019-03-02/11:35:50.00            318.99208
2019-03-02/11:36:00.00            319.72895
2019-03-02/11:36:10.00            320.45765
2019-03-02/11:36:20.00            321.17807
2019-03-02/11:36:30.00            321.89010
2019-03-02/11:36:40.00            322.59366
2019-03-02/11:36:50.00            323.28866
2019-03-02/11:37:00.00            323.97503
2019-03-02/11:37:10.00            324.65273
2019-03-02/11:37:20.00            325.32171
2019-03-02/11:37:30.00            325.98193
2019-03-02/11:37:40.00            326.63337
2019-03-02/11:37:50.00            327.27603
2019-03-02/11:38:00.00            327.90990
2019-03-02/11:38:10.00            328.53499
2019-03-02/11:38:20.00            329.15130
2019-03-02/11:38:30.00            329.75888
2019-03-02/11:38:40.00            330.35775
2019-03-02/11:38:50.00            330.94794
2019-03-02/11:39:00.00            331.52951
2019-03-02/11:39:10.00            332.10250
2019-03-02/11:39:20.00            332.66698
2019-03-02/11:39:30.00            333.22300
2019-03-02/11:39:40.00            333.77062
2019-03-02/11:39:50.00            334.30994
2019-03-02/11:40:00.00            334.84102
2019-03-02/11:40:10.00            335.36394
2019-03-02/11:40:20.00            335.87878
2019-03-02/11:40:30.00            336.38564
2019-03-02/11:40:40.00            336.88460
2019-03-02/11:40:50.00            337.37575
2019-03-02/11:41:00.00            337.85919
2019-03-02/11:41:10.00            338.33502
2019-03-02/11:41:20.00            338.80333
2019-03-02/11:41:30.00            339.26422
2019-03-02/11:41:40.00            339.71780
2019-03-02/11:41:50.00            340.16416
2019-03-02/11:42:00.00            340.60340
2019-03-02/11:42:10.00            341.03563
2019-03-02/11:42:20.00            341.46096
2019-03-02/11:42:30.00            341.87948
2019-03-02/11:42:40.00            342.29130
2019-03-02/11:42:50.00            342.69652
2019-03-02/11:43:00.00            343.09525
2019-03-02/11:43:10.00            343.48758
2019-03-02/11:43:20.00            343.87362
2019-03-02/11:43:30.00            344.25348
2019-03-02/11:43:40.00            344.62724
2019-03-02/11:43:50.00            344.99502
2019-03-02/11:44:00.00            345.35691
2019-03-02/11:44:10.00            345.71301
2019-03-02/11:44:20.00            346.06342
2019-03-02/11:44:30.00            346.40823
2019-03-02/11:44:40.00            346.74755
2019-03-02/11:44:50.00            347.08145
2019-03-02/11:45:00.00            347.41005
2019-03-02/11:45:10.00            347.73342
2019-03-02/11:45:20.00            348.05167
2019-03-02/11:45:30.00            348.36487
2019-03-02/11:45:40.00            348.67312
2019-03-02/11:45:50.00            348.97651
2019-03-02/11:46:00.00            349.27511
2019-03-02/11:46:10.00            349.56903
2019-03-02/11:46:20.00            349.85833
2019-03-02/11:46:30.00            350.14310
2019-03-02/11:46:40.00            350.42342
2019-03-02/11:46:50.00            350.69937
2019-03-02/11:47:00.00            350.97103
2019-03-02/11:47:10.00            351.23847
2019-03-02/11:47:20.00            351.50177
2019-03-02/11:47:30.00            351.76100
2019-03-02/11:47:40.00            352.01624
2019-03-02/11:47:50.00            352.26755
2019-03-02/11:48:00.00            352.51501
2019-03-02/11:48:10.00            352.75868
2019-03-02/11:48:20.00            352.99864
2019-03-02/11:48:30.00            353.23494
2019-03-02/11:48:40.00            353.46766
2019-03-02/11:48:50.00            353.69685
2019-03-02/11:49:00.00            353.92258
2019-03-02/11:49:10.00            354.14491
2019-03-02/11:49:20.00            354.36391
2019-03-02/11:49:30.00            354.57962
2019-03-02/11:49:40.00            354.79211
2019-03-02/11:49:50.00            355.00143
2019-03-02/11:50:00.00            355.20764
2019-03-02/11:50:10.00            355.41080
2019-03-02/11:50:20.00            355.61095
2019-03-02/11:50:30.00            355.80815
2019-03-02/11:50:40.00            356.00246
2019-03-02/11:50:50.00            356.19391
2019-03-02/11:51:00.00            356.38257
2019-03-02/11:51:10.00            356.56847
2019-03-02/11:51:20.00            356.75168
2019-03-02/11:51:30.00            356.93222
2019-03-02/11:51:40.00            357.11015
2019-03-02/11:51:50.00            357.28552
2019-03-02/11:52:00.00            357.45836
2019-03-02/11:52:10.00            357.62873
2019-03-02/11:52:20.00            357.79665
2019-03-02/11:52:30.00            357.96218
2019-03-02/11:52:40.00            358.12536
2019-03-02/11:52:50.00            358.28621
2019-03-02/11:53:00.00            358.44479
2019-03-02/11:53:10.00            358.60113
2019-03-02/11:53:20.00            358.75526
2019-03-02/11:53:30.00            358.90723
2019-03-02/11:53:40.00            359.05707
2019-03-02/11:53:50.00            359.20481
2019-03-02/11:54:00.00            359.35050
2019-03-02/11:54:10.00            359.49415
2019-03-02/11:54:20.00            359.63582
2019-03-02/11:54:30.00            359.77552
2019-03-02/11:54:40.00            359.91329
2019-03-02/11:54:50.00          0.049162713
2019-03-02/11:55:00.00           0.18316790
2019-03-02/11:55:10.00           0.31533523
2019-03-02/11:55:20.00           0.44569403
2019-03-02/11:55:30.00           0.57427310
2019-03-02/11:55:40.00           0.70110083
2019-03-02/11:55:50.00           0.82620481
2019-03-02/11:56:00.00           0.94961224
2019-03-02/11:56:10.00            1.0713496
2019-03-02/11:56:20.00            1.1914435
2019-03-02/11:56:30.00            1.3099190
2019-03-02/11:56:40.00            1.4268016
2019-03-02/11:56:50.00            1.5421159
2019-03-02/11:57:00.00            1.6558860
2019-03-02/11:57:10.00            1.7681356
2019-03-02/11:57:20.00            1.8788882
2019-03-02/11:57:30.00            1.9881666
2019-03-02/11:57:40.00            2.0959930
2019-03-02/11:57:50.00            2.2023893
2019-03-02/11:58:00.00            2.3073774
2019-03-02/11:58:10.00            2.4109784
2019-03-02/11:58:20.00            2.5132131
2019-03-02/11:58:30.00            2.6141017
2019-03-02/11:58:40.00            2.7136642
2019-03-02/11:58:50.00            2.8119204
2019-03-02/11:59:00.00            2.9088894
2019-03-02/11:59:10.00            3.0045904
2019-03-02/11:59:20.00            3.0990416
2019-03-02/11:59:30.00            3.1922615
2019-03-02/11:59:40.00            3.2842679
2019-03-02/11:59:50.00            3.3750786
2019-03-02/12:00:00.00            3.4647107
2019-03-02/12:00:10.00            3.5531806
2019-03-02/12:00:20.00            3.6405059
2019-03-02/12:00:30.00            3.7267021
2019-03-02/12:00:40.00            3.8117859
2019-03-02/12:00:50.00            3.8957725
2019-03-02/12:01:00.00            3.9786778
2019-03-02/12:01:10.00            4.0605165
2019-03-02/12:01:20.00            4.1413041
2019-03-02/12:01:30.00            4.2210550
2019-03-02/12:01:40.00            4.2997838
2019-03-02/12:01:50.00            4.3775040
2019-03-02/12:02:00.00            4.4542303
2019-03-02/12:02:10.00            4.5299764
2019-03-02/12:02:20.00            4.6047546
2019-03-02/12:02:30.00            4.6785795
2019-03-02/12:02:40.00            4.7514630
2019-03-02/12:02:50.00            4.8234185
2019-03-02/12:03:00.00            4.8944582
2019-03-02/12:03:10.00            4.9645949
2019-03-02/12:03:20.00            5.0338394
2019-03-02/12:03:30.00            5.1022051
2019-03-02/12:03:40.00            5.1697033
2019-03-02/12:03:50.00            5.2363449
2019-03-02/12:04:00.00            5.3021419
2019-03-02/12:04:10.00            5.3671050
2019-03-02/12:04:20.00            5.4312451
2019-03-02/12:04:30.00            5.4945729
2019-03-02/12:04:40.00            5.5570995
2019-03-02/12:04:50.00            5.6188347
2019-03-02/12:05:00.00            5.6797889
2019-03-02/12:05:10.00            5.7399725
2019-03-02/12:05:20.00            5.7993950
2019-03-02/12:05:30.00            5.8580660
2019-03-02/12:05:40.00            5.9159953
2019-03-02/12:05:50.00            5.9731926
2019-03-02/12:06:00.00            6.0296664
2019-03-02/12:06:10.00            6.0854264
2019-03-02/12:06:20.00            6.1404813
2019-03-02/12:06:30.00            6.1948404
2019-03-02/12:06:40.00            6.2485121
2019-03-02/12:06:50.00            6.3015041
2019-03-02/12:07:00.00            6.3538262
2019-03-02/12:07:10.00            6.4054858
2019-03-02/12:07:20.00            6.4564908
2019-03-02/12:07:30.00            6.5068505
2019-03-02/12:07:40.00            6.5565721
2019-03-02/12:07:50.00            6.6056622
2019-03-02/12:08:00.00            6.6541300
2019-03-02/12:08:10.00            6.7019826
2019-03-02/12:08:20.00            6.7492274
2019-03-02/12:08:30.00            6.7958715
2019-03-02/12:08:40.00            6.8419225
2019-03-02/12:08:50.00            6.8873867
2019-03-02/12:09:00.00            6.9322714
2019-03-02/12:09:10.00            6.9765842
2019-03-02/12:09:20.00            7.0203307
2019-03-02/12:09:30.00            7.0635183
2019-03-02/12:09:40.00            7.1061538
2019-03-02/12:09:50.00            7.1482429
2019-03-02/12:10:00.00            7.1897923
2019-03-02/12:10:10.00            7.2308082
2019-03-02/12:10:20.00            7.2712964
2019-03-02/12:10:30.00            7.3112635
2019-03-02/12:10:40.00            7.3507159
2019-03-02/12:10:50.00            7.3896587
2019-03-02/12:11:00.00            7.4280979
2019-03-02/12:11:10.00            7.4660399
2019-03-02/12:11:20.00            7.5034893
2019-03-02/12:11:30.00            7.5404521
2019-03-02/12:11:40.00            7.5769342
2019-03-02/12:11:50.00            7.6129400
2019-03-02/12:12:00.00            7.6484761
2019-03-02/12:12:10.00            7.6835473
2019-03-02/12:12:20.00            7.7181579
2019-03-02/12:12:30.00            7.7523140
2019-03-02/12:12:40.00            7.7860204
2019-03-02/12:12:50.00            7.8192818
2019-03-02/12:13:00.00            7.8521041
2019-03-02/12:13:10.00            7.8844905
2019-03-02/12:13:20.00            7.9164467
2019-03-02/12:13:30.00            7.9479773
2019-03-02/12:13:40.00            7.9790877
2019-03-02/12:13:50.00            8.0097803
2019-03-02/12:14:00.00            8.0400618
2019-03-02/12:14:10.00            8.0699359
2019-03-02/12:14:20.00            8.0994058
2019-03-02/12:14:30.00            8.1284781
2019-03-02/12:14:40.00            8.1571549
2019-03-02/12:14:50.00            8.1854419
2019-03-02/12:15:00.00            8.2133430
2019-03-02/12:15:10.00            8.2408614
2019-03-02/12:15:20.00            8.2680018
2019-03-02/12:15:30.00            8.2947681
2019-03-02/12:15:40.00            8.3211644
2019-03-02/12:15:50.00            8.3471942
2019-03-02/12:16:00.00            8.3728611
2019-03-02/12:16:10.00            8.3981703
2019-03-02/12:16:20.00            8.4231233
2019-03-02/12:16:30.00            8.4477255
2019-03-02/12:16:40.00            8.4719799
2019-03-02/12:16:50.00            8.4958898
2019-03-02/12:17:00.00            8.5194597
2019-03-02/12:17:10.00            8.5426920
2019-03-02/12:17:20.00            8.5655912
2019-03-02/12:17:30.00            8.5881595
2019-03-02/12:17:40.00            8.6104012
2019-03-02/12:17:50.00            8.6323192
2019-03-02/12:18:00.00            8.6539165
2019-03-02/12:18:10.00            8.6751972
2019-03-02/12:18:20.00            8.6961632
2019-03-02/12:18:30.00            8.7168189
2019-03-02/12:18:40.00            8.7371667
2019-03-02/12:18:50.00            8.7572101
2019-03-02/12:19:00.00            8.7769510
2019-03-02/12:19:10.00            8.7963939
2019-03-02/12:19:20.00            8.8155414
2019-03-02/12:19:30.00            8.8343952
2019-03-02/12:19:40.00            8.8529599
2019-03-02/12:19:50.00            8.8712372
2019-03-02/12:20:00.00            8.8892300
2019-03-02/12:20:10.00            8.9069421
2019-03-02/12:20:20.00            8.9243745
2019-03-02/12:20:30.00            8.9415314
2019-03-02/12:20:40.00            8.9584156
2019-03-02/12:20:50.00            8.9750280
2019-03-02/12:21:00.00            8.9913729
2019-03-02/12:21:10.00            9.0074516
2019-03-02/12:21:20.00            9.0232677
2019-03-02/12:21:30.00            9.0388236
2019-03-02/12:21:40.00            9.0541210
2019-03-02/12:21:50.00            9.0691630
2019-03-02/12:22:00.00            9.0839522
2019-03-02/12:22:10.00            9.0984907
2019-03-02/12:22:20.00            9.1127808
2019-03-02/12:22:30.00            9.1268248
2019-03-02/12:22:40.00            9.1406254
2019-03-02/12:22:50.00            9.1541846
2019-03-02/12:23:00.00            9.1675043
2019-03-02/12:23:10.00            9.1805874
2019-03-02/12:23:20.00            9.1934358
2019-03-02/12:23:30.00            9.2060521
2019-03-02/12:23:40.00            9.2184372
2019-03-02/12:23:50.00            9.2305950
2019-03-02/12:24:00.00            9.2425260
2019-03-02/12:24:10.00            9.2542330
2019-03-02/12:24:20.00            9.2657187
2019-03-02/12:24:30.00            9.2769844
2019-03-02/12:24:40.00            9.2880327
2019-03-02/12:24:50.00            9.2988637
2019-03-02/12:25:00.00            9.3094822
2019-03-02/12:25:10.00            9.3198879
2019-03-02/12:25:20.00            9.3300838
2019-03-02/12:25:30.00            9.3400727
2019-03-02/12:25:40.00            9.3498536
2019-03-02/12:25:50.00            9.3594314
2019-03-02/12:26:00.00            9.3688066
2019-03-02/12:26:10.00            9.3779808
2019-03-02/12:26:20.00            9.3869553
2019-03-02/12:26:30.00            9.3957344
2019-03-02/12:26:40.00            9.4043173
2019-03-02/12:26:50.00            9.4127063
2019-03-02/12:27:00.00            9.4209038
2019-03-02/12:27:10.00            9.4289126
2019-03-02/12:27:20.00            9.4367307
2019-03-02/12:27:30.00            9.4443638
2019-03-02/12:27:40.00            9.4518109
2019-03-02/12:27:50.00            9.4590746
2019-03-02/12:28:00.00            9.4661562
2019-03-02/12:28:10.00            9.4730581
2019-03-02/12:28:20.00            9.4797818
2019-03-02/12:28:30.00            9.4863278
2019-03-02/12:28:40.00            9.4926985
2019-03-02/12:28:50.00            9.4988953
2019-03-02/12:29:00.00            9.5049194
2019-03-02/12:29:10.00            9.5107724
2019-03-02/12:29:20.00            9.5164563
2019-03-02/12:29:30.00            9.5219726
2019-03-02/12:29:40.00            9.5273220
2019-03-02/12:29:50.00            9.5325063
2019-03-02/12:30:00.00            9.5375266
2019-03-02/12:30:10.00            9.5423856
2019-03-02/12:30:20.00            9.5470827
2019-03-02/12:30:30.00            9.5516213
2019-03-02/12:30:40.00            9.5560017
2019-03-02/12:30:50.00            9.5602254
2019-03-02/12:31:00.00            9.5642942
2019-03-02/12:31:10.00            9.5682075
2019-03-02/12:31:20.00            9.5719703
2019-03-02/12:31:30.00            9.5755801
2019-03-02/12:31:40.00            9.5790412
2019-03-02/12:31:50.00            9.5823527
2019-03-02/12:32:00.00            9.5855164
2019-03-02/12:32:10.00            9.5885340
2019-03-02/12:32:20.00            9.5914070
2019-03-02/12:32:30.00            9.5941362
2019-03-02/12:32:40.00            9.5967232
2019-03-02/12:32:50.00            9.5991679
2019-03-02/12:33:00.00            9.6014733
2019-03-02/12:33:10.00            9.6036394
2019-03-02/12:33:20.00            9.6056682
2019-03-02/12:33:30.00            9.6075604
2019-03-02/12:33:40.00            9.6093164
2019-03-02/12:33:50.00            9.6109391
2019-03-02/12:34:00.00            9.6124279
2019-03-02/12:34:10.00            9.6137847
2019-03-02/12:34:20.00            9.6150114
2019-03-02/12:34:30.00            9.6161074
2019-03-02/12:34:40.00            9.6170746
2019-03-02/12:34:50.00            9.6179148
2019-03-02/12:35:00.00            9.6186287
2019-03-02/12:35:10.00            9.6192159
2019-03-02/12:35:20.00            9.6196795
2019-03-02/12:35:30.00            9.6200201
2019-03-02/12:35:40.00            9.6202375
2019-03-02/12:35:50.00            9.6203346
2019-03-02/12:36:00.00            9.6203106
2019-03-02/12:36:10.00            9.6201667
2019-03-02/12:36:20.00            9.6199059
2019-03-02/12:36:30.00            9.6195265
2019-03-02/12:36:40.00            9.6190319
2019-03-02/12:36:50.00            9.6184207
2019-03-02/12:37:00.00            9.6176954
2019-03-02/12:37:10.00            9.6168576
2019-03-02/12:37:20.00            9.6159068
2019-03-02/12:37:30.00            9.6148443
2019-03-02/12:37:40.00            9.6136709
2019-03-02/12:37:50.00            9.6123883
2019-03-02/12:38:00.00            9.6109963
2019-03-02/12:38:10.00            9.6094969
2019-03-02/12:38:20.00            9.6078907
2019-03-02/12:38:30.00            9.6061774
2019-03-02/12:38:40.00            9.6043602
2019-03-02/12:38:50.00            9.6024376
2019-03-02/12:39:00.00            9.6004123
2019-03-02/12:39:10.00            9.5982841
2019-03-02/12:39:20.00            9.5960536
2019-03-02/12:39:30.00            9.5937231
2019-03-02/12:39:40.00            9.5912917
2019-03-02/12:39:50.00            9.5887619
2019-03-02/12:40:00.00            9.5861330
2019-03-02/12:40:10.00            9.5834067
2019-03-02/12:40:20.00            9.5805838
2019-03-02/12:40:30.00            9.5776647
2019-03-02/12:40:40.00            9.5746516
2019-03-02/12:40:50.00            9.5715428
2019-03-02/12:41:00.00            9.5683406
2019-03-02/12:41:10.00            9.5650460
2019-03-02/12:41:20.00            9.5616592
2019-03-02/12:41:30.00            9.5581806
2019-03-02/12:41:40.00            9.5546120
2019-03-02/12:41:50.00            9.5509538
2019-03-02/12:42:00.00            9.5472064
2019-03-02/12:42:10.00            9.5433714
2019-03-02/12:42:20.00            9.5394477
2019-03-02/12:42:30.00            9.5354385
2019-03-02/12:42:40.00            9.5313427
2019-03-02/12:42:50.00            9.5271620
2019-03-02/12:43:00.00            9.5228962
2019-03-02/12:43:10.00            9.5185465
2019-03-02/12:43:20.00            9.5141137
2019-03-02/12:43:30.00            9.5095986
2019-03-02/12:43:40.00            9.5050022
2019-03-02/12:43:50.00            9.5003240
2019-03-02/12:44:00.00            9.4955657
2019-03-02/12:44:10.00            9.4907268
2019-03-02/12:44:20.00            9.4858107
2019-03-02/12:44:30.00            9.4808151
2019-03-02/12:44:40.00            9.4757418
2019-03-02/12:44:50.00            9.4705911
2019-03-02/12:45:00.00            9.4653647
2019-03-02/12:45:10.00            9.4600633
2019-03-02/12:45:20.00            9.4546860
2019-03-02/12:45:30.00            9.4492342
2019-03-02/12:45:40.00            9.4437082
2019-03-02/12:45:50.00            9.4381096
2019-03-02/12:46:00.00            9.4324387
2019-03-02/12:46:10.00            9.4266954
2019-03-02/12:46:20.00            9.4208816
2019-03-02/12:46:30.00            9.4149959
2019-03-02/12:46:40.00            9.4090416
2019-03-02/12:46:50.00            9.4030170
2019-03-02/12:47:00.00            9.3969233
2019-03-02/12:47:10.00            9.3907618
2019-03-02/12:47:20.00            9.3845325
2019-03-02/12:47:30.00            9.3782365
2019-03-02/12:47:40.00            9.3718739
2019-03-02/12:47:50.00            9.3654451
2019-03-02/12:48:00.00            9.3589516
2019-03-02/12:48:10.00            9.3523927
2019-03-02/12:48:20.00            9.3457700
2019-03-02/12:48:30.00            9.3390846
2019-03-02/12:48:40.00            9.3323348
2019-03-02/12:48:50.00            9.3255237
2019-03-02/12:49:00.00            9.3186495
2019-03-02/12:49:10.00            9.3117155
2019-03-02/12:49:20.00            9.3047200
2019-03-02/12:49:30.00            9.2976636
2019-03-02/12:49:40.00            9.2905486
2019-03-02/12:49:50.00            9.2833742
2019-03-02/12:50:00.00            9.2761410
2019-03-02/12:50:10.00            9.2688499
2019-03-02/12:50:20.00            9.2615014
2019-03-02/12:50:30.00            9.2540954
2019-03-02/12:50:40.00            9.2466334
2019-03-02/12:50:50.00            9.2391153
2019-03-02/12:51:00.00            9.2315415
2019-03-02/12:51:10.00            9.2239135
2019-03-02/12:51:20.00            9.2162302
2019-03-02/12:51:30.00            9.2084936
2019-03-02/12:51:40.00            9.2007040
2019-03-02/12:51:50.00            9.1928612
2019-03-02/12:52:00.00            9.1849655
2019-03-02/12:52:10.00            9.1770185
2019-03-02/12:52:20.00            9.1690206
2019-03-02/12:52:30.00            9.1609713
2019-03-02/12:52:40.00            9.1528711
2019-03-02/12:52:50.00            9.1447217
2019-03-02/12:53:00.00            9.1365230
2019-03-02/12:53:10.00            9.1282750
2019-03-02/12:53:20.00            9.1199782
2019-03-02/12:53:30.00            9.1116346
2019-03-02/12:53:40.00            9.1032429
2019-03-02/12:53:50.00            9.0948039
2019-03-02/12:54:00.00            9.0863193
2019-03-02/12:54:10.00            9.0777873
2019-03-02/12:54:20.00            9.0692109
2019-03-02/12:54:30.00            9.0605883
2019-03-02/12:54:40.00            9.0519220
2019-03-02/12:54:50.00            9.0432110
2019-03-02/12:55:00.00            9.0344565
2019-03-02/12:55:10.00            9.0256589
2019-03-02/12:55:20.00            9.0168181
2019-03-02/12:55:30.00            9.0079342
2019-03-02/12:55:40.00            8.9990096
2019-03-02/12:55:50.00            8.9900426
2019-03-02/12:56:00.00            8.9810349
2019-03-02/12:56:10.00            8.9719861
2019-03-02/12:56:20.00            8.9628992
2019-03-02/12:56:30.00            8.9537701
2019-03-02/12:56:40.00            8.9446026
2019-03-02/12:56:50.00            8.9353963
2019-03-02/12:57:00.00            8.9261513
2019-03-02/12:57:10.00            8.9168693
2019-03-02/12:57:20.00            8.9075491
2019-03-02/12:57:30.00            8.8981914
2019-03-02/12:57:40.00            8.8887972
2019-03-02/12:57:50.00            8.8793672
2019-03-02/12:58:00.00            8.8699003
2019-03-02/12:58:10.00            8.8603990
2019-03-02/12:58:20.00            8.8508626
2019-03-02/12:58:30.00            8.8412913
2019-03-02/12:58:40.00            8.8316854
2019-03-02/12:58:50.00            8.8220465
2019-03-02/12:59:00.00            8.8123742
2019-03-02/12:59:10.00            8.8026686
2019-03-02/12:59:20.00            8.7929303
2019-03-02/12:59:30.00            8.7831600
2019-03-02/12:59:40.00            8.7733578
2019-03-02/12:59:50.00            8.7635251
2019-03-02/13:00:00.00            8.7536610
2019-03-02/13:00:10.00            8.7437659
2019-03-02/13:00:20.00            8.7338418
2019-03-02/13:00:30.00            8.7238865
2019-03-02/13:00:40.00            8.7139027
2019-03-02/13:00:50.00            8.7038901
2019-03-02/13:01:00.00            8.6938486
2019-03-02/13:01:10.00            8.6837798
2019-03-02/13:01:20.00            8.6736826
2019-03-02/13:01:30.00            8.6635577
2019-03-02/13:01:40.00            8.6534067
2019-03-02/13:01:50.00            8.6432286
2019-03-02/13:02:00.00            8.6330241
2019-03-02/13:02:10.00            8.6227947
2019-03-02/13:02:20.00            8.6125393
2019-03-02/13:02:30.00            8.6022588
2019-03-02/13:02:40.00            8.5919537
2019-03-02/13:02:50.00            8.5816249
2019-03-02/13:03:00.00            8.5712720
2019-03-02/13:03:10.00            8.5608948
2019-03-02/13:03:20.00            8.5504951
2019-03-02/13:03:30.00            8.5400734
2019-03-02/13:03:40.00            8.5296287
2019-03-02/13:03:50.00            8.5191617
2019-03-02/13:04:00.00            8.5086739
2019-03-02/13:04:10.00            8.4981643
2019-03-02/13:04:20.00            8.4876334
2019-03-02/13:04:30.00            8.4770830
2019-03-02/13:04:40.00            8.4665118
2019-03-02/13:04:50.00            8.4559207
2019-03-02/13:05:00.00            8.4453112
2019-03-02/13:05:10.00            8.4346820
2019-03-02/13:05:20.00            8.4240348
2019-03-02/13:05:30.00            8.4133686
2019-03-02/13:05:40.00            8.4026856
2019-03-02/13:05:50.00            8.3919840
2019-03-02/13:06:00.00            8.3812654
2019-03-02/13:06:10.00            8.3705304
2019-03-02/13:06:20.00            8.3597796
2019-03-02/13:06:30.00            8.3490119
2019-03-02/13:06:40.00            8.3382280
2019-03-02/13:06:50.00            8.3274303
2019-03-02/13:07:00.00            8.3166169
2019-03-02/13:07:10.00            8.3057883
2019-03-02/13:07:20.00            8.2949462
2019-03-02/13:07:30.00            8.2840904
2019-03-02/13:07:40.00            8.2732213
2019-03-02/13:07:50.00            8.2623380
2019-03-02/13:08:00.00            8.2514429
2019-03-02/13:08:10.00            8.2405348
2019-03-02/13:08:20.00            8.2296145
2019-03-02/13:08:30.00            8.2186833
2019-03-02/13:08:40.00            8.2077403
2019-03-02/13:08:50.00            8.1967861
2019-03-02/13:09:00.00            8.1858221
2019-03-02/13:09:10.00            8.1748473
2019-03-02/13:09:20.00            8.1638632
2019-03-02/13:09:30.00            8.1528688
2019-03-02/13:09:40.00            8.1418654
2019-03-02/13:09:50.00            8.1308529
2019-03-02/13:10:00.00            8.1198327
2019-03-02/13:10:10.00            8.1088038
2019-03-02/13:10:20.00            8.0977676
2019-03-02/13:10:30.00            8.0867241
2019-03-02/13:10:40.00            8.0756728
2019-03-02/13:10:50.00            8.0646154
2019-03-02/13:11:00.00            8.0535515
2019-03-02/13:11:10.00            8.0424819
2019-03-02/13:11:20.00            8.0314070
2019-03-02/13:11:30.00            8.0203268
2019-03-02/13:11:40.00            8.0092417
2019-03-02/13:11:50.00            7.9981517
2019-03-02/13:12:00.00            7.9870573
2019-03-02/13:12:10.00            7.9759591
2019-03-02/13:12:20.00            7.9648578
2019-03-02/13:12:30.00            7.9537539
2019-03-02/13:12:40.00            7.9426465
2019-03-02/13:12:50.00            7.9315369
2019-03-02/13:13:00.00            7.9204259
2019-03-02/13:13:10.00            7.9093130
2019-03-02/13:13:20.00            7.8981983
2019-03-02/13:13:30.00            7.8870830
2019-03-02/13:13:40.00            7.8759678
2019-03-02/13:13:50.00            7.8648509
2019-03-02/13:14:00.00            7.8537361
2019-03-02/13:14:10.00            7.8426199
2019-03-02/13:14:20.00            7.8315054
2019-03-02/13:14:30.00            7.8203916
2019-03-02/13:14:40.00            7.8092799
2019-03-02/13:14:50.00            7.7981710
2019-03-02/13:15:00.00            7.7870636
2019-03-02/13:15:10.00            7.7759586
2019-03-02/13:15:20.00            7.7648582
2019-03-02/13:15:30.00            7.7537596
2019-03-02/13:15:40.00            7.7426650
2019-03-02/13:15:50.00            7.7315744
2019-03-02/13:16:00.00            7.7204890
2019-03-02/13:16:10.00            7.7094080
2019-03-02/13:16:20.00            7.6983327
2019-03-02/13:16:30.00            7.6872629
2019-03-02/13:16:40.00            7.6761992
2019-03-02/13:16:50.00            7.6651413
2019-03-02/13:17:00.00            7.6540909
2019-03-02/13:17:10.00            7.6430475
2019-03-02/13:17:20.00            7.6320110
2019-03-02/13:17:30.00            7.6209820
2019-03-02/13:17:40.00            7.6099627
2019-03-02/13:17:50.00            7.5989506
2019-03-02/13:18:00.00            7.5879486
2019-03-02/13:18:10.00            7.5769548
2019-03-02/13:18:20.00            7.5659716
2019-03-02/13:18:30.00            7.5549988
2019-03-02/13:18:40.00            7.5440353
2019-03-02/13:18:50.00            7.5330833
2019-03-02/13:19:00.00            7.5221418
2019-03-02/13:19:10.00            7.5112140
2019-03-02/13:19:20.00            7.5002962
2019-03-02/13:19:30.00            7.4893916
2019-03-02/13:19:40.00            7.4784992
2019-03-02/13:19:50.00            7.4676211
2019-03-02/13:20:00.00            7.4567557
2019-03-02/13:20:10.00            7.4459042
2019-03-02/13:20:20.00            7.4350673
2019-03-02/13:20:30.00            7.4242449
2019-03-02/13:20:40.00            7.4134382
2019-03-02/13:20:50.00            7.4026464
2019-03-02/13:21:00.00            7.3918708
2019-03-02/13:21:10.00            7.3811113
2019-03-02/13:21:20.00            7.3703684
2019-03-02/13:21:30.00            7.3596429
2019-03-02/13:21:40.00            7.3489352
2019-03-02/13:21:50.00            7.3382445
2019-03-02/13:22:00.00            7.3275728
2019-03-02/13:22:10.00            7.3169194
2019-03-02/13:22:20.00            7.3062855
2019-03-02/13:22:30.00            7.2956710
2019-03-02/13:22:40.00            7.2850764
2019-03-02/13:22:50.00            7.2745026
2019-03-02/13:23:00.00            7.2639483
2019-03-02/13:23:10.00            7.2534160
2019-03-02/13:23:20.00            7.2429053
2019-03-02/13:23:30.00            7.2324162
2019-03-02/13:23:40.00            7.2219501
2019-03-02/13:23:50.00            7.2115067
2019-03-02/13:24:00.00            7.2010859
2019-03-02/13:24:10.00            7.1906900
2019-03-02/13:24:20.00            7.1803172
2019-03-02/13:24:30.00            7.1699697
2019-03-02/13:24:40.00            7.1596465
2019-03-02/13:24:50.00            7.1493491
2019-03-02/13:25:00.00            7.1390774
2019-03-02/13:25:10.00            7.1288319
2019-03-02/13:25:20.00            7.1186133
2019-03-02/13:25:30.00            7.1084214
2019-03-02/13:25:40.00            7.0982578
2019-03-02/13:25:50.00            7.0881222
2019-03-02/13:26:00.00            7.0780145
2019-03-02/13:26:10.00            7.0679361
2019-03-02/13:26:20.00            7.0578869
2019-03-02/13:26:30.00            7.0478683
2019-03-02/13:26:40.00            7.0378795
2019-03-02/13:26:50.00            7.0279210
2019-03-02/13:27:00.00            7.0179943
2019-03-02/13:27:10.00            7.0080992
2019-03-02/13:27:20.00            6.9982357
2019-03-02/13:27:30.00            6.9884053
2019-03-02/13:27:40.00            6.9786084
2019-03-02/13:27:50.00            6.9688443
2019-03-02/13:28:00.00            6.9591148
2019-03-02/13:28:10.00            6.9494194
2019-03-02/13:28:20.00            6.9397596
2019-03-02/13:28:30.00            6.9301351
2019-03-02/13:28:40.00            6.9205456
2019-03-02/13:28:50.00            6.9109937
2019-03-02/13:29:00.00            6.9014784
2019-03-02/13:29:10.00            6.8920005
2019-03-02/13:29:20.00            6.8825607
2019-03-02/13:29:30.00            6.8731596
2019-03-02/13:29:40.00            6.8637963
2019-03-02/13:29:50.00            6.8544736
2019-03-02/13:30:00.00            6.8451909
2019-03-02/13:30:10.00            6.8359478
2019-03-02/13:30:20.00            6.8267461
2019-03-02/13:30:30.00            6.8175861
2019-03-02/13:30:40.00            6.8084687
2019-03-02/13:30:50.00            6.7993936
2019-03-02/13:31:00.00            6.7903615
2019-03-02/13:31:10.00            6.7813725
2019-03-02/13:31:20.00            6.7724281
2019-03-02/13:31:30.00            6.7635285
2019-03-02/13:31:40.00            6.7546736
2019-03-02/13:31:50.00            6.7458656
2019-03-02/13:32:00.00            6.7371033
2019-03-02/13:32:10.00            6.7283881
2019-03-02/13:32:20.00            6.7197202
2019-03-02/13:32:30.00            6.7111008
2019-03-02/13:32:40.00            6.7025290
2019-03-02/13:32:50.00            6.6940076
2019-03-02/13:33:00.00            6.6855354
2019-03-02/13:33:10.00            6.6771134
2019-03-02/13:33:20.00            6.6687434
2019-03-02/13:33:30.00            6.6604235
2019-03-02/13:33:40.00            6.6521567
2019-03-02/13:33:50.00            6.6439421
2019-03-02/13:34:00.00            6.6357812
2019-03-02/13:34:10.00            6.6276736
2019-03-02/13:34:20.00            6.6196211
2019-03-02/13:34:30.00            6.6116238
2019-03-02/13:34:40.00            6.6036818
2019-03-02/13:34:50.00            6.5957964
2019-03-02/13:35:00.00            6.5879683
2019-03-02/13:35:10.00            6.5801975
2019-03-02/13:35:20.00            6.5724853
2019-03-02/13:35:30.00            6.5648317
2019-03-02/13:35:40.00            6.5572378
2019-03-02/13:35:50.00            6.5497042
2019-03-02/13:36:00.00            6.5422316
2019-03-02/13:36:10.00            6.5348205
2019-03-02/13:36:20.00            6.5274718
2019-03-02/13:36:30.00            6.5201854
2019-03-02/13:36:40.00            6.5129631
2019-03-02/13:36:50.00            6.5058057
2019-03-02/13:37:00.00            6.4987124
2019-03-02/13:37:10.00            6.4916849
2019-03-02/13:37:20.00            6.4847237
2019-03-02/13:37:30.00            6.4778298
2019-03-02/13:37:40.00            6.4710039
2019-03-02/13:37:50.00            6.4642461
2019-03-02/13:38:00.00            6.4575578
2019-03-02/13:38:10.00            6.4509390
2019-03-02/13:38:20.00            6.4443916
2019-03-02/13:38:30.00            6.4379155
2019-03-02/13:38:40.00            6.4315113
2019-03-02/13:38:50.00            6.4251807
2019-03-02/13:39:00.00            6.4189236
2019-03-02/13:39:10.00            6.4127407
2019-03-02/13:39:20.00            6.4066339
2019-03-02/13:39:30.00            6.4006025
2019-03-02/13:39:40.00            6.3946478
2019-03-02/13:39:50.00            6.3887713
2019-03-02/13:40:00.00            6.3829731
2019-03-02/13:40:10.00            6.3772542
2019-03-02/13:40:20.00            6.3716161
2019-03-02/13:40:30.00            6.3660579
2019-03-02/13:40:40.00            6.3605821
2019-03-02/13:40:50.00            6.3551892
2019-03-02/13:41:00.00            6.3498794
2019-03-02/13:41:10.00            6.3446541
2019-03-02/13:41:20.00            6.3395141
2019-03-02/13:41:30.00            6.3344603
2019-03-02/13:41:40.00            6.3294933
2019-03-02/13:41:50.00            6.3246143
2019-03-02/13:42:00.00            6.3198243
2019-03-02/13:42:10.00            6.3151240
2019-03-02/13:42:20.00            6.3105144
2019-03-02/13:42:30.00            6.3059964
2019-03-02/13:42:40.00            6.3015709
2019-03-02/13:42:50.00            6.2972387
2019-03-02/13:43:00.00            6.2930009
2019-03-02/13:43:10.00            6.2888591
2019-03-02/13:43:20.00            6.2848127
2019-03-02/13:43:30.00            6.2808646
2019-03-02/13:43:40.00            6.2770151
2019-03-02/13:43:50.00            6.2732641
2019-03-02/13:44:00.00            6.2696137
2019-03-02/13:44:10.00            6.2660651
2019-03-02/13:44:20.00            6.2626191
2019-03-02/13:44:30.00            6.2592764
2019-03-02/13:44:40.00            6.2560383
2019-03-02/13:44:50.00            6.2529060
2019-03-02/13:45:00.00            6.2498804
2019-03-02/13:45:10.00            6.2469627
2019-03-02/13:45:20.00            6.2441534
2019-03-02/13:45:30.00            6.2414551
2019-03-02/13:45:40.00            6.2388677
2019-03-02/13:45:50.00            6.2363922
2019-03-02/13:46:00.00            6.2340307
2019-03-02/13:46:10.00            6.2317842
2019-03-02/13:46:20.00            6.2296532
2019-03-02/13:46:30.00            6.2276390
2019-03-02/13:46:40.00            6.2257434
2019-03-02/13:46:50.00            6.2239674
2019-03-02/13:47:00.00            6.2223121
2019-03-02/13:47:10.00            6.2207787
2019-03-02/13:47:20.00            6.2193688
2019-03-02/13:47:30.00            6.2180835
2019-03-02/13:47:40.00            6.2169236
2019-03-02/13:47:50.00            6.2158907
2019-03-02/13:48:00.00            6.2149863
2019-03-02/13:48:10.00            6.2142124
2019-03-02/13:48:20.00            6.2135691
2019-03-02/13:48:30.00            6.2130585
2019-03-02/13:48:40.00            6.2126817
2019-03-02/13:48:50.00            6.2124403
2019-03-02/13:49:00.00            6.2123354
2019-03-02/13:49:10.00            6.2123685
2019-03-02/13:49:20.00            6.2125416
2019-03-02/13:49:30.00            6.2128555
2019-03-02/13:49:40.00            6.2133122
2019-03-02/13:49:50.00            6.2139128
2019-03-02/13:50:00.00            6.2146589
2019-03-02/13:50:10.00            6.2155524
2019-03-02/13:50:20.00            6.2165945
2019-03-02/13:50:30.00            6.2177866
2019-03-02/13:50:40.00            6.2191304
2019-03-02/13:50:50.00            6.2206277
2019-03-02/13:51:00.00            6.2222804
2019-03-02/13:51:10.00            6.2240895
2019-03-02/13:51:20.00            6.2260576
2019-03-02/13:51:30.00            6.2281854
2019-03-02/13:51:40.00            6.2304751
2019-03-02/13:51:50.00            6.2329283
2019-03-02/13:52:00.00            6.2355469
2019-03-02/13:52:10.00            6.2383330
2019-03-02/13:52:20.00            6.2412876
2019-03-02/13:52:30.00            6.2444131
2019-03-02/13:52:40.00            6.2477108
2019-03-02/13:52:50.00            6.2511837
2019-03-02/13:53:00.00            6.2548324
2019-03-02/13:53:10.00            6.2586595
2019-03-02/13:53:20.00            6.2626669
2019-03-02/13:53:30.00            6.2668570
2019-03-02/13:53:40.00            6.2712312
2019-03-02/13:53:50.00            6.2757918
2019-03-02/13:54:00.00            6.2805400
2019-03-02/13:54:10.00            6.2854791
2019-03-02/13:54:20.00            6.2906105
2019-03-02/13:54:30.00            6.2959371
2019-03-02/13:54:40.00            6.3014602
2019-03-02/13:54:50.00            6.3071828
2019-03-02/13:55:00.00            6.3131059
2019-03-02/13:55:10.00            6.3192329
2019-03-02/13:55:20.00            6.3255659
2019-03-02/13:55:30.00            6.3321070
2019-03-02/13:55:40.00            6.3388582
2019-03-02/13:55:50.00            6.3458232
2019-03-02/13:56:00.00            6.3530026
2019-03-02/13:56:10.00            6.3604007
2019-03-02/13:56:20.00            6.3680182
2019-03-02/13:56:30.00            6.3758593
2019-03-02/13:56:40.00            6.3839249
2019-03-02/13:56:50.00            6.3922193
2019-03-02/13:57:00.00            6.4007439
2019-03-02/13:57:10.00            6.4095012
2019-03-02/13:57:20.00            6.4184956
2019-03-02/13:57:30.00            6.4277276
2019-03-02/13:57:40.00            6.4372022
2019-03-02/13:57:50.00            6.4469207
2019-03-02/13:58:00.00            6.4568865
2019-03-02/13:58:10.00            6.4671025
2019-03-02/13:58:20.00            6.4775713
2019-03-02/13:58:30.00            6.4882962
2019-03-02/13:58:40.00            6.4992810
2019-03-02/13:58:50.00            6.5105272
2019-03-02/13:59:00.00            6.5220395
2019-03-02/13:59:10.00            6.5338201
2019-03-02/13:59:20.00            6.5458724
2019-03-02/13:59:30.00            6.5582004
2019-03-02/13:59:40.00            6.5708064
2019-03-02/13:59:50.00            6.5836945
2019-03-02/14:00:00.00            6.5968674
2019-03-02/14:00:10.00            6.6103300
2019-03-02/14:00:20.00            6.6240845
2019-03-02/14:00:30.00            6.6381355
2019-03-02/14:00:40.00            6.6524853
2019-03-02/14:00:50.00            6.6671390
2019-03-02/14:01:00.00            6.6820997
2019-03-02/14:01:10.00            6.6973716
2019-03-02/14:01:20.00            6.7129583
2019-03-02/14:01:30.00            6.7288642
2019-03-02/14:01:40.00            6.7450925
2019-03-02/14:01:50.00            6.7616484
2019-03-02/14:02:00.00            6.7785356
2019-03-02/14:02:10.00            6.7957573
2019-03-02/14:02:20.00            6.8133197
2019-03-02/14:02:30.00            6.8312254
2019-03-02/14:02:40.00            6.8494803
2019-03-02/14:02:50.00            6.8680882
2019-03-02/14:03:00.00            6.8870536
2019-03-02/14:03:10.00            6.9063820
2019-03-02/14:03:20.00            6.9260770
2019-03-02/14:03:30.00            6.9461437
2019-03-02/14:03:40.00            6.9665881
2019-03-02/14:03:50.00            6.9874146
2019-03-02/14:04:00.00            7.0086274
2019-03-02/14:04:10.00            7.0302327
2019-03-02/14:04:20.00            7.0522358
2019-03-02/14:04:30.00            7.0746411
2019-03-02/14:04:40.00            7.0974553
2019-03-02/14:04:50.00            7.1206832
2019-03-02/14:05:00.00            7.1443309
2019-03-02/14:05:10.00            7.1684035
2019-03-02/14:05:20.00            7.1929073
2019-03-02/14:05:30.00            7.2178482
2019-03-02/14:05:40.00            7.2432327
2019-03-02/14:05:50.00            7.2690670
2019-03-02/14:06:00.00            7.2953566
2019-03-02/14:06:10.00            7.3221079
2019-03-02/14:06:20.00            7.3493286
2019-03-02/14:06:30.00            7.3770247
2019-03-02/14:06:40.00            7.4052022
2019-03-02/14:06:50.00            7.4338699
2019-03-02/14:07:00.00            7.4630328
2019-03-02/14:07:10.00            7.4926988
2019-03-02/14:07:20.00            7.5228764
2019-03-02/14:07:30.00            7.5535711
2019-03-02/14:07:40.00            7.5847924
2019-03-02/14:07:50.00            7.6165466
2019-03-02/14:08:00.00            7.6488419
2019-03-02/14:08:10.00            7.6816874
2019-03-02/14:08:20.00            7.7150894
2019-03-02/14:08:30.00            7.7490583
2019-03-02/14:08:40.00            7.7836007
2019-03-02/14:08:50.00            7.8187272
2019-03-02/14:09:00.00            7.8544456
2019-03-02/14:09:10.00            7.8907649
2019-03-02/14:09:20.00            7.9276943
2019-03-02/14:09:30.00            7.9652442
2019-03-02/14:09:40.00            8.0034228
2019-03-02/14:09:50.00            8.0422414
2019-03-02/14:10:00.00            8.0817088
2019-03-02/14:10:10.00            8.1218353
2019-03-02/14:10:20.00            8.1626330
2019-03-02/14:10:30.00            8.2041112
2019-03-02/14:10:40.00            8.2462803
2019-03-02/14:10:50.00            8.2891521
2019-03-02/14:11:00.00            8.3327385
2019-03-02/14:11:10.00            8.3770495
2019-03-02/14:11:20.00            8.4220989
2019-03-02/14:11:30.00            8.4678974
2019-03-02/14:11:40.00            8.5144583
2019-03-02/14:11:50.00            8.5617933
2019-03-02/14:12:00.00            8.6099161
2019-03-02/14:12:10.00            8.6588403
2019-03-02/14:12:20.00            8.7085790
2019-03-02/14:12:30.00            8.7591453
2019-03-02/14:12:40.00            8.8105532
2019-03-02/14:12:50.00            8.8628189
2019-03-02/14:13:00.00            8.9159552
2019-03-02/14:13:10.00            8.9699777
2019-03-02/14:13:20.00            9.0249030
2019-03-02/14:13:30.00            9.0807465
2019-03-02/14:13:40.00            9.1375241
2019-03-02/14:13:50.00            9.1952512
2019-03-02/14:14:00.00            9.2539470
2019-03-02/14:14:10.00            9.3136259
2019-03-02/14:14:20.00            9.3743096
2019-03-02/14:14:30.00            9.4360127
2019-03-02/14:14:40.00            9.4987563
2019-03-02/14:14:50.00            9.5625570
2019-03-02/14:15:00.00            9.6274373
2019-03-02/14:15:10.00            9.6934160
2019-03-02/14:15:20.00            9.7605125
2019-03-02/14:15:30.00            9.8287485
2019-03-02/14:15:40.00            9.8981458
2019-03-02/14:15:50.00            9.9687269
2019-03-02/14:16:00.00            10.040513
2019-03-02/14:16:10.00            10.113530
2019-03-02/14:16:20.00            10.187799
2019-03-02/14:16:30.00            10.263345
2019-03-02/14:16:40.00            10.340194
2019-03-02/14:16:50.00            10.418371
2019-03-02/14:17:00.00            10.497902
2019-03-02/14:17:10.00            10.578816
2019-03-02/14:17:20.00            10.661140
2019-03-02/14:17:30.00            10.744900
2019-03-02/14:17:40.00            10.830129
2019-03-02/14:17:50.00            10.916855
2019-03-02/14:18:00.00            11.005108
2019-03-02/14:18:10.00            11.094922
2019-03-02/14:18:20.00            11.186329
2019-03-02/14:18:30.00            11.279362
2019-03-02/14:18:40.00            11.374056
2019-03-02/14:18:50.00            11.470445
2019-03-02/14:19:00.00            11.568568
2019-03-02/14:19:10.00            11.668459
2019-03-02/14:19:20.00            11.770160
2019-03-02/14:19:30.00            11.873708
2019-03-02/14:19:40.00            11.979146
2019-03-02/14:19:50.00            12.086513
2019-03-02/14:20:00.00            12.195855
2019-03-02/14:20:10.00            12.307215
2019-03-02/14:20:20.00            12.420640
2019-03-02/14:20:30.00            12.536175
2019-03-02/14:20:40.00            12.653870
2019-03-02/14:20:50.00            12.773774
2019-03-02/14:21:00.00            12.895940
2019-03-02/14:21:10.00            13.020421
2019-03-02/14:21:20.00            13.147269
2019-03-02/14:21:30.00            13.276543
2019-03-02/14:21:40.00            13.408301
2019-03-02/14:21:50.00            13.542603
2019-03-02/14:22:00.00            13.679510
2019-03-02/14:22:10.00            13.819085
2019-03-02/14:22:20.00            13.961396
2019-03-02/14:22:30.00            14.106510
2019-03-02/14:22:40.00            14.254497
2019-03-02/14:22:50.00            14.405429
2019-03-02/14:23:00.00            14.559382
2019-03-02/14:23:10.00            14.716433
2019-03-02/14:23:20.00            14.876662
2019-03-02/14:23:30.00            15.040151
2019-03-02/14:23:40.00            15.206986
2019-03-02/14:23:50.00            15.377254
2019-03-02/14:24:00.00            15.551048
2019-03-02/14:24:10.00            15.728460
2019-03-02/14:24:20.00            15.909591
2019-03-02/14:24:30.00            16.094538
2019-03-02/14:24:40.00            16.283408
2019-03-02/14:24:50.00            16.476309
2019-03-02/14:25:00.00            16.673352
2019-03-02/14:25:10.00            16.874654
2019-03-02/14:25:20.00            17.080336
2019-03-02/14:25:30.00            17.290519
2019-03-02/14:25:40.00            17.505334
2019-03-02/14:25:50.00            17.724917
2019-03-02/14:26:00.00            17.949403
2019-03-02/14:26:10.00            18.178937
2019-03-02/14:26:20.00            18.413667
2019-03-02/14:26:30.00            18.653749
2019-03-02/14:26:40.00            18.899342
2019-03-02/14:26:50.00            19.150612
2019-03-02/14:27:00.00            19.407734
2019-03-02/14:27:10.00            19.670885
2019-03-02/14:27:20.00            19.940249
2019-03-02/14:27:30.00            20.216025
2019-03-02/14:27:40.00            20.498408
2019-03-02/14:27:50.00            20.787606
2019-03-02/14:28:00.00            21.083838
2019-03-02/14:28:10.00            21.387329
2019-03-02/14:28:20.00            21.698310
2019-03-02/14:28:30.00            22.017024
2019-03-02/14:28:40.00            22.343725
2019-03-02/14:28:50.00            22.678673
2019-03-02/14:29:00.00            23.022140
2019-03-02/14:29:10.00            23.374409
2019-03-02/14:29:20.00            23.735778
2019-03-02/14:29:30.00            24.106544
2019-03-02/14:29:40.00            24.487034
2019-03-02/14:29:50.00            24.877573
2019-03-02/14:30:00.00            25.278506
2019-03-02/14:30:10.00            25.690188
2019-03-02/14:30:20.00            26.112990
2019-03-02/14:30:30.00            26.547299
2019-03-02/14:30:40.00            26.993512
2019-03-02/14:30:50.00            27.452045
2019-03-02/14:31:00.00            27.923331
2019-03-02/14:31:10.00            28.407815
2019-03-02/14:31:20.00            28.905960
2019-03-02/14:31:30.00            29.418249
2019-03-02/14:31:40.00            29.945182
2019-03-02/14:31:50.00            30.487269
2019-03-02/14:32:00.00            31.045052
2019-03-02/14:32:10.00            31.619075
2019-03-02/14:32:20.00            32.209914
2019-03-02/14:32:30.00            32.818155
2019-03-02/14:32:40.00            33.444407
2019-03-02/14:32:50.00            34.089292
2019-03-02/14:33:00.00            34.753456
2019-03-02/14:33:10.00            35.437553
2019-03-02/14:33:20.00            36.142258
2019-03-02/14:33:30.00            36.868261
2019-03-02/14:33:40.00            37.616264
2019-03-02/14:33:50.00            38.386982
2019-03-02/14:34:00.00            39.181140
2019-03-02/14:34:10.00            39.999464
2019-03-02/14:34:20.00            40.842690
2019-03-02/14:34:30.00            41.711558
2019-03-02/14:34:40.00            42.606790
2019-03-02/14:34:50.00            43.529116
2019-03-02/14:35:00.00            44.479246
2019-03-02/14:35:10.00            45.457863
2019-03-02/14:35:20.00            46.465641
2019-03-02/14:35:30.00            47.503202
2019-03-02/14:35:40.00            48.571140
2019-03-02/14:35:50.00            49.669990
2019-03-02/14:36:00.00            50.800226
2019-03-02/14:36:10.00            51.962253
2019-03-02/14:36:20.00            53.156394
2019-03-02/14:36:30.00            54.382870
2019-03-02/14:36:40.00            55.641805
2019-03-02/14:36:50.00            56.933188
2019-03-02/14:37:00.00            58.256895
2019-03-02/14:37:10.00            59.612638
2019-03-02/14:37:20.00            60.999975
2019-03-02/14:37:30.00            62.418304
2019-03-02/14:37:40.00            63.866828
2019-03-02/14:37:50.00            65.344570
2019-03-02/14:38:00.00            66.850358
2019-03-02/14:38:10.00            68.382816
2019-03-02/14:38:20.00            69.940367
2019-03-02/14:38:30.00            71.521235
2019-03-02/14:38:40.00            73.123449
2019-03-02/14:38:50.00            74.744848
2019-03-02/14:39:00.00            76.383104
2019-03-02/14:39:10.00            78.035721
2019-03-02/14:39:20.00            79.700073
2019-03-02/14:39:30.00            81.373414
2019-03-02/14:39:40.00            83.052909
2019-03-02/14:39:50.00            84.735663
2019-03-02/14:40:00.00            86.418746
2019-03-02/14:40:10.00            88.099226
2019-03-02/14:40:20.00            89.774203
2019-03-02/14:40:30.00            91.440832
2019-03-02/14:40:40.00            93.096354
2019-03-02/14:40:50.00            94.738126
2019-03-02/14:41:00.00            96.363637
2019-03-02/14:41:10.00            97.970533
2019-03-02/14:41:20.00            99.556633
2019-03-02/14:41:30.00            101.11994
2019-03-02/14:41:40.00            102.65866
2019-03-02/14:41:50.00            104.17117
2019-03-02/14:42:00.00            105.65610
2019-03-02/14:42:10.00            107.11223
2019-03-02/14:42:20.00            108.53855
2019-03-02/14:42:30.00            109.93427
2019-03-02/14:42:40.00            111.29875
2019-03-02/14:42:50.00            112.63152
2019-03-02/14:43:00.00            113.93229
2019-03-02/14:43:10.00            115.20090
2019-03-02/14:43:20.00            116.43733
2019-03-02/14:43:30.00            117.64169
2019-03-02/14:43:40.00            118.81420
2019-03-02/14:43:50.00            119.95516
2019-03-02/14:44:00.00            121.06496
2019-03-02/14:44:10.00            122.14408
2019-03-02/14:44:20.00            123.19305
2019-03-02/14:44:30.00            124.21244
2019-03-02/14:44:40.00            125.20289
2019-03-02/14:44:50.00            126.16505
2019-03-02/14:45:00.00            127.09962
2019-03-02/14:45:10.00            128.00730
2019-03-02/14:45:20.00            128.88881
2019-03-02/14:45:30.00            129.74489
2019-03-02/14:45:40.00            130.57628
2019-03-02/14:45:50.00            131.38370
2019-03-02/14:46:00.00            132.16789
2019-03-02/14:46:10.00            132.92958
2019-03-02/14:46:20.00            133.66948
2019-03-02/14:46:30.00            134.38830
2019-03-02/14:46:40.00            135.08672
2019-03-02/14:46:50.00            135.76544
2019-03-02/14:47:00.00            136.42510
2019-03-02/14:47:10.00            137.06636
2019-03-02/14:47:20.00            137.68985
2019-03-02/14:47:30.00            138.29616
2019-03-02/14:47:40.00            138.88591
2019-03-02/14:47:50.00            139.45965
2019-03-02/14:48:00.00            140.01795
2019-03-02/14:48:10.00            140.56135
2019-03-02/14:48:20.00            141.09035
2019-03-02/14:48:30.00            141.60548
2019-03-02/14:48:40.00            142.10721
2019-03-02/14:48:50.00            142.59601
2019-03-02/14:49:00.00            143.07232
2019-03-02/14:49:10.00            143.53660
2019-03-02/14:49:20.00            143.98924
2019-03-02/14:49:30.00            144.43067
2019-03-02/14:49:40.00            144.86125
2019-03-02/14:49:50.00            145.28139
2019-03-02/14:50:00.00            145.69142
2019-03-02/14:50:10.00            146.09170
2019-03-02/14:50:20.00            146.48257
2019-03-02/14:50:30.00            146.86434
2019-03-02/14:50:40.00            147.23732
2019-03-02/14:50:50.00            147.60181
2019-03-02/14:51:00.00            147.95810
2019-03-02/14:51:10.00            148.30646
2019-03-02/14:51:20.00            148.64716
2019-03-02/14:51:30.00            148.98045
2019-03-02/14:51:40.00            149.30659
2019-03-02/14:51:50.00            149.62580
2019-03-02/14:52:00.00            149.93832
2019-03-02/14:52:10.00            150.24436
2019-03-02/14:52:20.00            150.54414
2019-03-02/14:52:30.00            150.83786
2019-03-02/14:52:40.00            151.12572
2019-03-02/14:52:50.00            151.40791
2019-03-02/14:53:00.00            151.68461
2019-03-02/14:53:10.00            151.95599
2019-03-02/14:53:20.00            152.22223
2019-03-02/14:53:30.00            152.48349
2019-03-02/14:53:40.00            152.73993
2019-03-02/14:53:50.00            152.99169
2019-03-02/14:54:00.00            153.23894
2019-03-02/14:54:10.00            153.48181
2019-03-02/14:54:20.00            153.72044
2019-03-02/14:54:30.00            153.95496
2019-03-02/14:54:40.00            154.18549
2019-03-02/14:54:50.00            154.41217
2019-03-02/14:55:00.00            154.63511
2019-03-02/14:55:10.00            154.85444
2019-03-02/14:55:20.00            155.07025
2019-03-02/14:55:30.00            155.28266
2019-03-02/14:55:40.00            155.49178
2019-03-02/14:55:50.00            155.69770
2019-03-02/14:56:00.00            155.90053
2019-03-02/14:56:10.00            156.10036
2019-03-02/14:56:20.00            156.29728
2019-03-02/14:56:30.00            156.49139
2019-03-02/14:56:40.00            156.68276
2019-03-02/14:56:50.00            156.87148
2019-03-02/14:57:00.00            157.05764
2019-03-02/14:57:10.00            157.24131
2019-03-02/14:57:20.00            157.42258
2019-03-02/14:57:30.00            157.60151
2019-03-02/14:57:40.00            157.77818
2019-03-02/14:57:50.00            157.95266
2019-03-02/14:58:00.00            158.12502
2019-03-02/14:58:10.00            158.29532
2019-03-02/14:58:20.00            158.46363
2019-03-02/14:58:30.00            158.63000
2019-03-02/14:58:40.00            158.79452
2019-03-02/14:58:50.00            158.95722
2019-03-02/14:59:00.00            159.11818
2019-03-02/14:59:10.00            159.27744
2019-03-02/14:59:20.00            159.43507
2019-03-02/14:59:30.00            159.59111
2019-03-02/14:59:40.00            159.74563
2019-03-02/14:59:50.00            159.89866
2019-03-02/15:00:00.00            160.05026
2019-03-02/15:00:10.00            160.20048
2019-03-02/15:00:20.00            160.34937
2019-03-02/15:00:30.00            160.49697
2019-03-02/15:00:40.00            160.64333
2019-03-02/15:00:50.00            160.78849
2019-03-02/15:01:00.00            160.93250
2019-03-02/15:01:10.00            161.07540
2019-03-02/15:01:20.00            161.21722
2019-03-02/15:01:30.00            161.35802
2019-03-02/15:01:40.00            161.49783
2019-03-02/15:01:50.00            161.63669
2019-03-02/15:02:00.00            161.77463
2019-03-02/15:02:10.00            161.91171
2019-03-02/15:02:20.00            162.04794
2019-03-02/15:02:30.00            162.18338
2019-03-02/15:02:40.00            162.31804
2019-03-02/15:02:50.00            162.45198
2019-03-02/15:03:00.00            162.58522
2019-03-02/15:03:10.00            162.71780
2019-03-02/15:03:20.00            162.84974
2019-03-02/15:03:30.00            162.98109
2019-03-02/15:03:40.00            163.11187
2019-03-02/15:03:50.00            163.24212
2019-03-02/15:04:00.00            163.37187
2019-03-02/15:04:10.00            163.50114
2019-03-02/15:04:20.00            163.62997
2019-03-02/15:04:30.00            163.75839
2019-03-02/15:04:40.00            163.88642
2019-03-02/15:04:50.00            164.01410
2019-03-02/15:05:00.00            164.14145
2019-03-02/15:05:10.00            164.26851
2019-03-02/15:05:20.00            164.39529
2019-03-02/15:05:30.00            164.52184
2019-03-02/15:05:40.00            164.64817
2019-03-02/15:05:50.00            164.77431
2019-03-02/15:06:00.00            164.90029
2019-03-02/15:06:10.00            165.02614
2019-03-02/15:06:20.00            165.15188
2019-03-02/15:06:30.00            165.27754
2019-03-02/15:06:40.00            165.40314
2019-03-02/15:06:50.00            165.52871
2019-03-02/15:07:00.00            165.65428
2019-03-02/15:07:10.00            165.77987
2019-03-02/15:07:20.00            165.90550
2019-03-02/15:07:30.00            166.03121
2019-03-02/15:07:40.00            166.15701
2019-03-02/15:07:50.00            166.28293
2019-03-02/15:08:00.00            166.40900
2019-03-02/15:08:10.00            166.53524
2019-03-02/15:08:20.00            166.66167
2019-03-02/15:08:30.00            166.78833
2019-03-02/15:08:40.00            166.91522
2019-03-02/15:08:50.00            167.04239
2019-03-02/15:09:00.00            167.16985
2019-03-02/15:09:10.00            167.29763
2019-03-02/15:09:20.00            167.42575
2019-03-02/15:09:30.00            167.55424
2019-03-02/15:09:40.00            167.68312
2019-03-02/15:09:50.00            167.81242
2019-03-02/15:10:00.00            167.94215
2019-03-02/15:10:10.00            168.07236
2019-03-02/15:10:20.00            168.20305
2019-03-02/15:10:30.00            168.33425
2019-03-02/15:10:40.00            168.46600
2019-03-02/15:10:50.00            168.59831
2019-03-02/15:11:00.00            168.73121
2019-03-02/15:11:10.00            168.86472
2019-03-02/15:11:20.00            168.99887
2019-03-02/15:11:30.00            169.13369
2019-03-02/15:11:40.00            169.26920
2019-03-02/15:11:50.00            169.40543
2019-03-02/15:12:00.00            169.54240
2019-03-02/15:12:10.00            169.68014
2019-03-02/15:12:20.00            169.81867
2019-03-02/15:12:30.00            169.95803
2019-03-02/15:12:40.00            170.09823
2019-03-02/15:12:50.00            170.23931
2019-03-02/15:13:00.00            170.38130
2019-03-02/15:13:10.00            170.52421
2019-03-02/15:13:20.00            170.66808
2019-03-02/15:13:30.00            170.81294
2019-03-02/15:13:40.00            170.95881
2019-03-02/15:13:50.00            171.10573
2019-03-02/15:14:00.00            171.25371
2019-03-02/15:14:10.00            171.40280
2019-03-02/15:14:20.00            171.55302
2019-03-02/15:14:30.00            171.70440
2019-03-02/15:14:40.00            171.85697
2019-03-02/15:14:50.00            172.01077
2019-03-02/15:15:00.00            172.16581
2019-03-02/15:15:10.00            172.32215
2019-03-02/15:15:20.00            172.47979
2019-03-02/15:15:30.00            172.63879
2019-03-02/15:15:40.00            172.79917
2019-03-02/15:15:50.00            172.96096
2019-03-02/15:16:00.00            173.12420
2019-03-02/15:16:10.00            173.28893
2019-03-02/15:16:20.00            173.45517
2019-03-02/15:16:30.00            173.62296
2019-03-02/15:16:40.00            173.79234
2019-03-02/15:16:50.00            173.96335
2019-03-02/15:17:00.00            174.13601
2019-03-02/15:17:10.00            174.31038
2019-03-02/15:17:20.00            174.48648
2019-03-02/15:17:30.00            174.66436
2019-03-02/15:17:40.00            174.84406
2019-03-02/15:17:50.00            175.02560
2019-03-02/15:18:00.00            175.20904
2019-03-02/15:18:10.00            175.39442
2019-03-02/15:18:20.00            175.58178
2019-03-02/15:18:30.00            175.77116
2019-03-02/15:18:40.00            175.96260
2019-03-02/15:18:50.00            176.15615
2019-03-02/15:19:00.00            176.35185
2019-03-02/15:19:10.00            176.54975
2019-03-02/15:19:20.00            176.74989
2019-03-02/15:19:30.00            176.95233
2019-03-02/15:19:40.00            177.15710
2019-03-02/15:19:50.00            177.36427
2019-03-02/15:20:00.00            177.57387
2019-03-02/15:20:10.00            177.78597
2019-03-02/15:20:20.00            178.00060
2019-03-02/15:20:30.00            178.21783
2019-03-02/15:20:40.00            178.43770
2019-03-02/15:20:50.00            178.66027
2019-03-02/15:21:00.00            178.88560
2019-03-02/15:21:10.00            179.11374
2019-03-02/15:21:20.00            179.34476
2019-03-02/15:21:30.00            179.57870
2019-03-02/15:21:40.00            179.81562
2019-03-02/15:21:50.00            180.05562
2019-03-02/15:22:00.00            180.29871
2019-03-02/15:22:10.00            180.54496
2019-03-02/15:22:20.00            180.79446
2019-03-02/15:22:30.00            181.04726
2019-03-02/15:22:40.00            181.30342
2019-03-02/15:22:50.00            181.56302
2019-03-02/15:23:00.00            181.82612
2019-03-02/15:23:10.00            182.09279
2019-03-02/15:23:20.00            182.36311
2019-03-02/15:23:30.00            182.63715
2019-03-02/15:23:40.00            182.91497
2019-03-02/15:23:50.00            183.19666
2019-03-02/15:24:00.00            183.48229
2019-03-02/15:24:10.00            183.77193
2019-03-02/15:24:20.00            184.06567
2019-03-02/15:24:30.00            184.36359
2019-03-02/15:24:40.00            184.66576
2019-03-02/15:24:50.00            184.97228
2019-03-02/15:25:00.00            185.28321
2019-03-02/15:25:10.00            185.59865
2019-03-02/15:25:20.00            185.91869
2019-03-02/15:25:30.00            186.24340
2019-03-02/15:25:40.00            186.57289
2019-03-02/15:25:50.00            186.90723
2019-03-02/15:26:00.00            187.24653
2019-03-02/15:26:10.00            187.59086
2019-03-02/15:26:20.00            187.94034
2019-03-02/15:26:30.00            188.29504
2019-03-02/15:26:40.00            188.65507
2019-03-02/15:26:50.00            189.02052
2019-03-02/15:27:00.00            189.39150
2019-03-02/15:27:10.00            189.76809
2019-03-02/15:27:20.00            190.15040
2019-03-02/15:27:30.00            190.53853
2019-03-02/15:27:40.00            190.93258
2019-03-02/15:27:50.00            191.33265
2019-03-02/15:28:00.00            191.73885
2019-03-02/15:28:10.00            192.15127
2019-03-02/15:28:20.00            192.57003
2019-03-02/15:28:30.00            192.99521
2019-03-02/15:28:40.00            193.42694
2019-03-02/15:28:50.00            193.86530
2019-03-02/15:29:00.00            194.31041
2019-03-02/15:29:10.00            194.76237
2019-03-02/15:29:20.00            195.22127
2019-03-02/15:29:30.00            195.68723
2019-03-02/15:29:40.00            196.16034
2019-03-02/15:29:50.00            196.64070
2019-03-02/15:30:00.00            197.12841
2019-03-02/15:30:10.00            197.62357
2019-03-02/15:30:20.00            198.12628
2019-03-02/15:30:30.00            198.63662
2019-03-02/15:30:40.00            199.15468
2019-03-02/15:30:50.00            199.68057
2019-03-02/15:31:00.00            200.21436
2019-03-02/15:31:10.00            200.75613
2019-03-02/15:31:20.00            201.30596
2019-03-02/15:31:30.00            201.86393
2019-03-02/15:31:40.00            202.43010
2019-03-02/15:31:50.00            203.00455
2019-03-02/15:32:00.00            203.58733
2019-03-02/15:32:10.00            204.17849
2019-03-02/15:32:20.00            204.77810
2019-03-02/15:32:30.00            205.38618
2019-03-02/15:32:40.00            206.00277
2019-03-02/15:32:50.00            206.62791
2019-03-02/15:33:00.00            207.26160
2019-03-02/15:33:10.00            207.90387
2019-03-02/15:33:20.00            208.55472
2019-03-02/15:33:30.00            209.21414
2019-03-02/15:33:40.00            209.88211
2019-03-02/15:33:50.00            210.55862
2019-03-02/15:34:00.00            211.24361
2019-03-02/15:34:10.00            211.93705
2019-03-02/15:34:20.00            212.63888
2019-03-02/15:34:30.00            213.34902
2019-03-02/15:34:40.00            214.06738
2019-03-02/15:34:50.00            214.79388
2019-03-02/15:35:00.00            215.52841
2019-03-02/15:35:10.00            216.27083
2019-03-02/15:35:20.00            217.02102
2019-03-02/15:35:30.00            217.77882
2019-03-02/15:35:40.00            218.54406
2019-03-02/15:35:50.00            219.31656
2019-03-02/15:36:00.00            220.09614
2019-03-02/15:36:10.00            220.88258
2019-03-02/15:36:20.00            221.67566
2019-03-02/15:36:30.00            222.47514
2019-03-02/15:36:40.00            223.28076
2019-03-02/15:36:50.00            224.09227
2019-03-02/15:37:00.00            224.90938
2019-03-02/15:37:10.00            225.73180
2019-03-02/15:37:20.00            226.55921
2019-03-02/15:37:30.00            227.39131
2019-03-02/15:37:40.00            228.22775
2019-03-02/15:37:50.00            229.06821
2019-03-02/15:38:00.00            229.91231
2019-03-02/15:38:10.00            230.75971
2019-03-02/15:38:20.00            231.61002
2019-03-02/15:38:30.00            232.46288
2019-03-02/15:38:40.00            233.31788
2019-03-02/15:38:50.00            234.17464
2019-03-02/15:39:00.00            235.03276
2019-03-02/15:39:10.00            235.89184
2019-03-02/15:39:20.00            236.75147
2019-03-02/15:39:30.00            237.61124
2019-03-02/15:39:40.00            238.47075
2019-03-02/15:39:50.00            239.32959
2019-03-02/15:40:00.00            240.18735
2019-03-02/15:40:10.00            241.04363
2019-03-02/15:40:20.00            241.89804
2019-03-02/15:40:30.00            242.75017
2019-03-02/15:40:40.00            243.59965
2019-03-02/15:40:50.00            244.44608
2019-03-02/15:41:00.00            245.28910
2019-03-02/15:41:10.00            246.12834
2019-03-02/15:41:20.00            246.96345
2019-03-02/15:41:30.00            247.79409
2019-03-02/15:41:40.00            248.61991
2019-03-02/15:41:50.00            249.44062
2019-03-02/15:42:00.00            250.25588
2019-03-02/15:42:10.00            251.06541
2019-03-02/15:42:20.00            251.86893
2019-03-02/15:42:30.00            252.66617
2019-03-02/15:42:40.00            253.45687
2019-03-02/15:42:50.00            254.24079
2019-03-02/15:43:00.00            255.01772
2019-03-02/15:43:10.00            255.78744
2019-03-02/15:43:20.00            256.54975
2019-03-02/15:43:30.00            257.30447
2019-03-02/15:43:40.00            258.05144
2019-03-02/15:43:50.00            258.79050
2019-03-02/15:44:00.00            259.52152
2019-03-02/15:44:10.00            260.24436
2019-03-02/15:44:20.00            260.95892
2019-03-02/15:44:30.00            261.66510
2019-03-02/15:44:40.00            262.36281
2019-03-02/15:44:50.00            263.05199
2019-03-02/15:45:00.00            263.73256
2019-03-02/15:45:10.00            264.40448
2019-03-02/15:45:20.00            265.06772
2019-03-02/15:45:30.00            265.72224
2019-03-02/15:45:40.00            266.36803
2019-03-02/15:45:50.00            267.00508
2019-03-02/15:46:00.00            267.63339
2019-03-02/15:46:10.00            268.25297
2019-03-02/15:46:20.00            268.86385
2019-03-02/15:46:30.00            269.46604
2019-03-02/15:46:40.00            270.05959
2019-03-02/15:46:50.00            270.64453
2019-03-02/15:47:00.00            271.22092
2019-03-02/15:47:10.00            271.78880
2019-03-02/15:47:20.00            272.34823
2019-03-02/15:47:30.00            272.89928
2019-03-02/15:47:40.00            273.44202
2019-03-02/15:47:50.00            273.97652
2019-03-02/15:48:00.00            274.50286
2019-03-02/15:48:10.00            275.02112
2019-03-02/15:48:20.00            275.53138
2019-03-02/15:48:30.00            276.03373
2019-03-02/15:48:40.00            276.52827
2019-03-02/15:48:50.00            277.01507
2019-03-02/15:49:00.00            277.49425
2019-03-02/15:49:10.00            277.96588
2019-03-02/15:49:20.00            278.43008
2019-03-02/15:49:30.00            278.88694
2019-03-02/15:49:40.00            279.33656
2019-03-02/15:49:50.00            279.77904
2019-03-02/15:50:00.00            280.21448
2019-03-02/15:50:10.00            280.64299
2019-03-02/15:50:20.00            281.06466
2019-03-02/15:50:30.00            281.47960
2019-03-02/15:50:40.00            281.88791
2019-03-02/15:50:50.00            282.28970
2019-03-02/15:51:00.00            282.68506
2019-03-02/15:51:10.00            283.07410
2019-03-02/15:51:20.00            283.45692
2019-03-02/15:51:30.00            283.83362
2019-03-02/15:51:40.00            284.20430
2019-03-02/15:51:50.00            284.56905
2019-03-02/15:52:00.00            284.92798
2019-03-02/15:52:10.00            285.28118
2019-03-02/15:52:20.00            285.62876
2019-03-02/15:52:30.00            285.97080
2019-03-02/15:52:40.00            286.30740
2019-03-02/15:52:50.00            286.63865
2019-03-02/15:53:00.00            286.96465
2019-03-02/15:53:10.00            287.28548
2019-03-02/15:53:20.00            287.60124
2019-03-02/15:53:30.00            287.91202
2019-03-02/15:53:40.00            288.21789
2019-03-02/15:53:50.00            288.51895
2019-03-02/15:54:00.00            288.81529
2019-03-02/15:54:10.00            289.10698
2019-03-02/15:54:20.00            289.39410
2019-03-02/15:54:30.00            289.67675
2019-03-02/15:54:40.00            289.95499
2019-03-02/15:54:50.00            290.22890
2019-03-02/15:55:00.00            290.49857
2019-03-02/15:55:10.00            290.76406
2019-03-02/15:55:20.00            291.02546
2019-03-02/15:55:30.00            291.28283
2019-03-02/15:55:40.00            291.53625
2019-03-02/15:55:50.00            291.78578
2019-03-02/15:56:00.00            292.03150
2019-03-02/15:56:10.00            292.27346
2019-03-02/15:56:20.00            292.51175
2019-03-02/15:56:30.00            292.74643
2019-03-02/15:56:40.00            292.97755
2019-03-02/15:56:50.00            293.20518
2019-03-02/15:57:00.00            293.42938
2019-03-02/15:57:10.00            293.65022
2019-03-02/15:57:20.00            293.86775
2019-03-02/15:57:30.00            294.08204
2019-03-02/15:57:40.00            294.29313
2019-03-02/15:57:50.00            294.50108
2019-03-02/15:58:00.00            294.70595
2019-03-02/15:58:10.00            294.90780
2019-03-02/15:58:20.00            295.10667
2019-03-02/15:58:30.00            295.30262
2019-03-02/15:58:40.00            295.49569
2019-03-02/15:58:50.00            295.68595
2019-03-02/15:59:00.00            295.87343
2019-03-02/15:59:10.00            296.05818
2019-03-02/15:59:20.00            296.23732
2019-03-02/15:59:30.00            296.41676
2019-03-02/15:59:40.00            296.59362
2019-03-02/15:59:50.00            296.76794
2019-03-02/16:00:00.00            296.93975
2019-03-02/16:00:10.00            297.10910
2019-03-02/16:00:20.00            297.27604
2019-03-02/16:00:30.00            297.44060
2019-03-02/16:00:40.00            297.60283
2019-03-02/16:00:50.00            297.76276
2019-03-02/16:01:00.00            297.92043
2019-03-02/16:01:10.00            298.07587
2019-03-02/16:01:20.00            298.22914
2019-03-02/16:01:30.00            298.38025
2019-03-02/16:01:40.00            298.52926
2019-03-02/16:01:50.00            298.67618
2019-03-02/16:02:00.00            298.82106
2019-03-02/16:02:10.00            298.96393
2019-03-02/16:02:20.00            299.10483
2019-03-02/16:02:30.00            299.24378
2019-03-02/16:02:40.00            299.38081
2019-03-02/16:02:50.00            299.51596
2019-03-02/16:03:00.00            299.64925
2019-03-02/16:03:10.00            299.78073
2019-03-02/16:03:20.00            299.91041
2019-03-02/16:03:30.00            300.03832
2019-03-02/16:03:40.00            300.16449
2019-03-02/16:03:50.00            300.28896
2019-03-02/16:04:00.00            300.41173
2019-03-02/16:04:10.00            300.53286
2019-03-02/16:04:20.00            300.65235
2019-03-02/16:04:30.00            300.77023
2019-03-02/16:04:40.00            300.88653
2019-03-02/16:04:50.00            301.00128
2019-03-02/16:05:00.00            301.11449
2019-03-02/16:05:10.00            301.22619
2019-03-02/16:05:20.00            301.33641
2019-03-02/16:05:30.00            301.44516
2019-03-02/16:05:40.00            301.55247
2019-03-02/16:05:50.00            301.65836
2019-03-02/16:06:00.00            301.76286
2019-03-02/16:06:10.00            301.86597
2019-03-02/16:06:20.00            301.96773
2019-03-02/16:06:30.00            302.06815
2019-03-02/16:06:40.00            302.16725
2019-03-02/16:06:50.00            302.26506
2019-03-02/16:07:00.00            302.36159
2019-03-02/16:07:10.00            302.45685
2019-03-02/16:07:20.00            302.55088
2019-03-02/16:07:30.00            302.64368
2019-03-02/16:07:40.00            302.73528
2019-03-02/16:07:50.00            302.82569
2019-03-02/16:08:00.00            302.91492
2019-03-02/16:08:10.00            303.00301
2019-03-02/16:08:20.00            303.08995
2019-03-02/16:08:30.00            303.17577
2019-03-02/16:08:40.00            303.26049
2019-03-02/16:08:50.00            303.34412
2019-03-02/16:09:00.00            303.42667
2019-03-02/16:09:10.00            303.50816
2019-03-02/16:09:20.00            303.58861
2019-03-02/16:09:30.00            303.66803
2019-03-02/16:09:40.00            303.74643
2019-03-02/16:09:50.00            303.82383
2019-03-02/16:10:00.00            303.90024
2019-03-02/16:10:10.00            303.97567
2019-03-02/16:10:20.00            304.05015
2019-03-02/16:10:30.00            304.12367
2019-03-02/16:10:40.00            304.19626
2019-03-02/16:10:50.00            304.26793
2019-03-02/16:11:00.00            304.33869
2019-03-02/16:11:10.00            304.40854
2019-03-02/16:11:20.00            304.47752
2019-03-02/16:11:30.00            304.54561
2019-03-02/16:11:40.00            304.61285
2019-03-02/16:11:50.00            304.67923
2019-03-02/16:12:00.00            304.74477
2019-03-02/16:12:10.00            304.80948
2019-03-02/16:12:20.00            304.87338
2019-03-02/16:12:30.00            304.93646
2019-03-02/16:12:40.00            304.99875
2019-03-02/16:12:50.00            305.06026
2019-03-02/16:13:00.00            305.12098
2019-03-02/16:13:10.00            305.18094
2019-03-02/16:13:20.00            305.24014
2019-03-02/16:13:30.00            305.29859
2019-03-02/16:13:40.00            305.35631
2019-03-02/16:13:50.00            305.41330
2019-03-02/16:14:00.00            305.46957
2019-03-02/16:14:10.00            305.52512
2019-03-02/16:14:20.00            305.57998
2019-03-02/16:14:30.00            305.63414
2019-03-02/16:14:40.00            305.68762
2019-03-02/16:14:50.00            305.74042
2019-03-02/16:15:00.00            305.79256
2019-03-02/16:15:10.00            305.84404
2019-03-02/16:15:20.00            305.89486
2019-03-02/16:15:30.00            305.94504
2019-03-02/16:15:40.00            305.99459
2019-03-02/16:15:50.00            306.04351
2019-03-02/16:16:00.00            306.09181
2019-03-02/16:16:10.00            306.13950
2019-03-02/16:16:20.00            306.18658
2019-03-02/16:16:30.00            306.23307
2019-03-02/16:16:40.00            306.27896
2019-03-02/16:16:50.00            306.32427
2019-03-02/16:17:00.00            306.36900
2019-03-02/16:17:10.00            306.41317
2019-03-02/16:17:20.00            306.45677
2019-03-02/16:17:30.00            306.49981
2019-03-02/16:17:40.00            306.54230
2019-03-02/16:17:50.00            306.58425
2019-03-02/16:18:00.00            306.62567
2019-03-02/16:18:10.00            306.66655
2019-03-02/16:18:20.00            306.70690
2019-03-02/16:18:30.00            306.74674
2019-03-02/16:18:40.00            306.78606
2019-03-02/16:18:50.00            306.82488
2019-03-02/16:19:00.00            306.86320
2019-03-02/16:19:10.00            306.90102
2019-03-02/16:19:20.00            306.93835
2019-03-02/16:19:30.00            306.97519
2019-03-02/16:19:40.00            307.01156
2019-03-02/16:19:50.00            307.04745
2019-03-02/16:20:00.00            307.08287
2019-03-02/16:20:10.00            307.11783
2019-03-02/16:20:20.00            307.15234
2019-03-02/16:20:30.00            307.18638
2019-03-02/16:20:40.00            307.21998
2019-03-02/16:20:50.00            307.25314
2019-03-02/16:21:00.00            307.28586
2019-03-02/16:21:10.00            307.31815
2019-03-02/16:21:20.00            307.35001
2019-03-02/16:21:30.00            307.38144
2019-03-02/16:21:40.00            307.41246
2019-03-02/16:21:50.00            307.44305
2019-03-02/16:22:00.00            307.47324
2019-03-02/16:22:10.00            307.50303
2019-03-02/16:22:20.00            307.53241
2019-03-02/16:22:30.00            307.56139
2019-03-02/16:22:40.00            307.58999
2019-03-02/16:22:50.00            307.61819
2019-03-02/16:23:00.00            307.64601
2019-03-02/16:23:10.00            307.67344
2019-03-02/16:23:20.00            307.70050
2019-03-02/16:23:30.00            307.72719
2019-03-02/16:23:40.00            307.75351
2019-03-02/16:23:50.00            307.77946
2019-03-02/16:24:00.00            307.80505
2019-03-02/16:24:10.00            307.83028
2019-03-02/16:24:20.00            307.85517
2019-03-02/16:24:30.00            307.87969
2019-03-02/16:24:40.00            307.90388
2019-03-02/16:24:50.00            307.92772
2019-03-02/16:25:00.00            307.95122
2019-03-02/16:25:10.00            307.97439
2019-03-02/16:25:20.00            307.99722
2019-03-02/16:25:30.00            308.01972
2019-03-02/16:25:40.00            308.04190
2019-03-02/16:25:50.00            308.06375
2019-03-02/16:26:00.00            308.08529
2019-03-02/16:26:10.00            308.10651
2019-03-02/16:26:20.00            308.12741
2019-03-02/16:26:30.00            308.14801
2019-03-02/16:26:40.00            308.16830
2019-03-02/16:26:50.00            308.18829
2019-03-02/16:27:00.00            308.20797
2019-03-02/16:27:10.00            308.22736
2019-03-02/16:27:20.00            308.24645
2019-03-02/16:27:30.00            308.26525
2019-03-02/16:27:40.00            308.28377
2019-03-02/16:27:50.00            308.30199
2019-03-02/16:28:00.00            308.31993
2019-03-02/16:28:10.00            308.33760
2019-03-02/16:28:20.00            308.35498
2019-03-02/16:28:30.00            308.37209
2019-03-02/16:28:40.00            308.38892
2019-03-02/16:28:50.00            308.40549
2019-03-02/16:29:00.00            308.42179
2019-03-02/16:29:10.00            308.43782
2019-03-02/16:29:20.00            308.45359
2019-03-02/16:29:30.00            308.46911
2019-03-02/16:29:40.00            308.48436
2019-03-02/16:29:50.00            308.49936
2019-03-02/16:30:00.00            308.51411
2019-03-02/16:30:10.00            308.52861
2019-03-02/16:30:20.00            308.54286
2019-03-02/16:30:30.00            308.55686
2019-03-02/16:30:40.00            308.57063
2019-03-02/16:30:50.00            308.58415
2019-03-02/16:31:00.00            308.59743
2019-03-02/16:31:10.00            308.61047
2019-03-02/16:31:20.00            308.62329
2019-03-02/16:31:30.00            308.63587
2019-03-02/16:31:40.00            308.64822
2019-03-02/16:31:50.00            308.66034
2019-03-02/16:32:00.00            308.67224
2019-03-02/16:32:10.00            308.68391
2019-03-02/16:32:20.00            308.69537
2019-03-02/16:32:30.00            308.70660
2019-03-02/16:32:40.00            308.71762
2019-03-02/16:32:50.00            308.72842
2019-03-02/16:33:00.00            308.73901
2019-03-02/16:33:10.00            308.74938
2019-03-02/16:33:20.00            308.75955
2019-03-02/16:33:30.00            308.76951
2019-03-02/16:33:40.00            308.77926
2019-03-02/16:33:50.00            308.78881
2019-03-02/16:34:00.00            308.79816
2019-03-02/16:34:10.00            308.80731
2019-03-02/16:34:20.00            308.81626
2019-03-02/16:34:30.00            308.82501
2019-03-02/16:34:40.00            308.83357
2019-03-02/16:34:50.00            308.84194
2019-03-02/16:35:00.00            308.85011
2019-03-02/16:35:10.00            308.85810
2019-03-02/16:35:20.00            308.86589
2019-03-02/16:35:30.00            308.87350
2019-03-02/16:35:40.00            308.88093
2019-03-02/16:35:50.00            308.88817
2019-03-02/16:36:00.00            308.89523
2019-03-02/16:36:10.00            308.90211
2019-03-02/16:36:20.00            308.90881
2019-03-02/16:36:30.00            308.91534
2019-03-02/16:36:40.00            308.92169
2019-03-02/16:36:50.00            308.92787
2019-03-02/16:37:00.00            308.93387
2019-03-02/16:37:10.00            308.93971
2019-03-02/16:37:20.00            308.94537
2019-03-02/16:37:30.00            308.95087
2019-03-02/16:37:40.00            308.95621
2019-03-02/16:37:50.00            308.96137
2019-03-02/16:38:00.00            308.96638
2019-03-02/16:38:10.00            308.97122
2019-03-02/16:38:20.00            308.97590
2019-03-02/16:38:30.00            308.98042
2019-03-02/16:38:40.00            308.98479
2019-03-02/16:38:50.00            308.98900
2019-03-02/16:39:00.00            308.99305
2019-03-02/16:39:10.00            308.99695
2019-03-02/16:39:20.00            309.00070
2019-03-02/16:39:30.00            309.00430
2019-03-02/16:39:40.00            309.00774
2019-03-02/16:39:50.00            309.01104
2019-03-02/16:40:00.00            309.01420
2019-03-02/16:40:10.00            309.01720
2019-03-02/16:40:20.00            309.02006
2019-03-02/16:40:30.00            309.02278
2019-03-02/16:40:40.00            309.02536
2019-03-02/16:40:50.00            309.02779
2019-03-02/16:41:00.00            309.03009
2019-03-02/16:41:10.00            309.03224
2019-03-02/16:41:20.00            309.03426
2019-03-02/16:41:30.00            309.03614
2019-03-02/16:41:40.00            309.03789
2019-03-02/16:41:50.00            309.03950
2019-03-02/16:42:00.00            309.04098
2019-03-02/16:42:10.00            309.04233
2019-03-02/16:42:20.00            309.04355
2019-03-02/16:42:30.00            309.04464
2019-03-02/16:42:40.00            309.04560
2019-03-02/16:42:50.00            309.04643
2019-03-02/16:43:00.00            309.04714
2019-03-02/16:43:10.00            309.04772
2019-03-02/16:43:20.00            309.04817
2019-03-02/16:43:30.00            309.04851
2019-03-02/16:43:40.00            309.04872
2019-03-02/16:43:50.00            309.04881
2019-03-02/16:44:00.00            309.04878
2019-03-02/16:44:10.00            309.04863
2019-03-02/16:44:20.00            309.04837
2019-03-02/16:44:30.00            309.04798
2019-03-02/16:44:40.00            309.04748
2019-03-02/16:44:50.00            309.04687
2019-03-02/16:45:00.00            309.04614
2019-03-02/16:45:10.00            309.04530
2019-03-02/16:45:20.00            309.04434
2019-03-02/16:45:30.00            309.04328
2019-03-02/16:45:40.00            309.04210
2019-03-02/16:45:50.00            309.04081
2019-03-02/16:46:00.00            309.03942
2019-03-02/16:46:10.00            309.03791
2019-03-02/16:46:20.00            309.03631
2019-03-02/16:46:30.00            309.03459
2019-03-02/16:46:40.00            309.03277
2019-03-02/16:46:50.00            309.03085
2019-03-02/16:47:00.00            309.02882
2019-03-02/16:47:10.00            309.02669
2019-03-02/16:47:20.00            309.02446
2019-03-02/16:47:30.00            309.02213
2019-03-02/16:47:40.00            309.01969
2019-03-02/16:47:50.00            309.01717
2019-03-02/16:48:00.00            309.01453
2019-03-02/16:48:10.00            309.01181
2019-03-02/16:48:20.00            309.00899
2019-03-02/16:48:30.00            309.00607
2019-03-02/16:48:40.00            309.00305
2019-03-02/16:48:50.00            308.99995
2019-03-02/16:49:00.00            308.99674
2019-03-02/16:49:10.00            308.99345
2019-03-02/16:49:20.00            308.99006
2019-03-02/16:49:30.00            308.98659
2019-03-02/16:49:40.00            308.98302
2019-03-02/16:49:50.00            308.97936
2019-03-02/16:50:00.00            308.97562
2019-03-02/16:50:10.00            308.97178
2019-03-02/16:50:20.00            308.96786
2019-03-02/16:50:30.00            308.96385
2019-03-02/16:50:40.00            308.95976
2019-03-02/16:50:50.00            308.95558
2019-03-02/16:51:00.00            308.95132
2019-03-02/16:51:10.00            308.94697
2019-03-02/16:51:20.00            308.94254
2019-03-02/16:51:30.00            308.93803
2019-03-02/16:51:40.00            308.93343
2019-03-02/16:51:50.00            308.92876
2019-03-02/16:52:00.00            308.92401
2019-03-02/16:52:10.00            308.91917
2019-03-02/16:52:20.00            308.91426
2019-03-02/16:52:30.00            308.90927
2019-03-02/16:52:40.00            308.90420
2019-03-02/16:52:50.00            308.89905
2019-03-02/16:53:00.00            308.89383
2019-03-02/16:53:10.00            308.88853
2019-03-02/16:53:20.00            308.88316
2019-03-02/16:53:30.00            308.87771
2019-03-02/16:53:40.00            308.87219
2019-03-02/16:53:50.00            308.86660
2019-03-02/16:54:00.00            308.86093
2019-03-02/16:54:10.00            308.85519
2019-03-02/16:54:20.00            308.84939
2019-03-02/16:54:30.00            308.84351
2019-03-02/16:54:40.00            308.83756
2019-03-02/16:54:50.00            308.83154
2019-03-02/16:55:00.00            308.82545
2019-03-02/16:55:10.00            308.81930
2019-03-02/16:55:20.00            308.81308
2019-03-02/16:55:30.00            308.80678
2019-03-02/16:55:40.00            308.80043
2019-03-02/16:55:50.00            308.79401
2019-03-02/16:56:00.00            308.78752
2019-03-02/16:56:10.00            308.78097
2019-03-02/16:56:20.00            308.77435
2019-03-02/16:56:30.00            308.76767
2019-03-02/16:56:40.00            308.76093
2019-03-02/16:56:50.00            308.75413
2019-03-02/16:57:00.00            308.74726
2019-03-02/16:57:10.00            308.74034
2019-03-02/16:57:20.00            308.73335
2019-03-02/16:57:30.00            308.72630
2019-03-02/16:57:40.00            308.71919
2019-03-02/16:57:50.00            308.71203
2019-03-02/16:58:00.00            308.70480
2019-03-02/16:58:10.00            308.69752
2019-03-02/16:58:20.00            308.69018
2019-03-02/16:58:30.00            308.68278
2019-03-02/16:58:40.00            308.67533
2019-03-02/16:58:50.00            308.66782
2019-03-02/16:59:00.00            308.66026
2019-03-02/16:59:10.00            308.65264
2019-03-02/16:59:20.00            308.64496
2019-03-02/16:59:30.00            308.63724
2019-03-02/16:59:40.00            308.62945
2019-03-02/16:59:50.00            308.62162
2019-03-02/17:00:00.00            308.61374
2019-03-02/17:00:10.00            308.60580
2019-03-02/17:00:20.00            308.59781
2019-03-02/17:00:30.00            308.58977
2019-03-02/17:00:40.00            308.58168
2019-03-02/17:00:50.00            308.57354
2019-03-02/17:01:00.00            308.56535
2019-03-02/17:01:10.00            308.55712
2019-03-02/17:01:20.00            308.54883
2019-03-02/17:01:30.00            308.54050
2019-03-02/17:01:40.00            308.53212
2019-03-02/17:01:50.00            308.52369
2019-03-02/17:02:00.00            308.51522
2019-03-02/17:02:10.00            308.50670
2019-03-02/17:02:20.00            308.49813
2019-03-02/17:02:30.00            308.48952
2019-03-02/17:02:40.00            308.48087
2019-03-02/17:02:50.00            308.47216
2019-03-02/17:03:00.00            308.46342
2019-03-02/17:03:10.00            308.45464
2019-03-02/17:03:20.00            308.44581
2019-03-02/17:03:30.00            308.43694
2019-03-02/17:03:40.00            308.42802
2019-03-02/17:03:50.00            308.41907
2019-03-02/17:04:00.00            308.41008
2019-03-02/17:04:10.00            308.40104
2019-03-02/17:04:20.00            308.39196
2019-03-02/17:04:30.00            308.38285
2019-03-02/17:04:40.00            308.37369
2019-03-02/17:04:50.00            308.36450
2019-03-02/17:05:00.00            308.35527
2019-03-02/17:05:10.00            308.34600
2019-03-02/17:05:20.00            308.33669
2019-03-02/17:05:30.00            308.32735
2019-03-02/17:05:40.00            308.31797
2019-03-02/17:05:50.00            308.30855
2019-03-02/17:06:00.00            308.29910
2019-03-02/17:06:10.00            308.28961
2019-03-02/17:06:20.00            308.28009
2019-03-02/17:06:30.00            308.27053
2019-03-02/17:06:40.00            308.26094
2019-03-02/17:06:50.00            308.25131
2019-03-02/17:07:00.00            308.24166
2019-03-02/17:07:10.00            308.23197
2019-03-02/17:07:20.00            308.22224
2019-03-02/17:07:30.00            308.21249
2019-03-02/17:07:40.00            308.20270
2019-03-02/17:07:50.00            308.19288
2019-03-02/17:08:00.00            308.18303
2019-03-02/17:08:10.00            308.17315
2019-03-02/17:08:20.00            308.16324
2019-03-02/17:08:30.00            308.15330
2019-03-02/17:08:40.00            308.14333
2019-03-02/17:08:50.00            308.13334
2019-03-02/17:09:00.00            308.12331
2019-03-02/17:09:10.00            308.11326
2019-03-02/17:09:20.00            308.10318
2019-03-02/17:09:30.00            308.09307
2019-03-02/17:09:40.00            308.08293
2019-03-02/17:09:50.00            308.07277
2019-03-02/17:10:00.00            308.06259
2019-03-02/17:10:10.00            308.05237
2019-03-02/17:10:20.00            308.04213
2019-03-02/17:10:30.00            308.03187
2019-03-02/17:10:40.00            308.02158
2019-03-02/17:10:50.00            308.01127
2019-03-02/17:11:00.00            308.00093
2019-03-02/17:11:10.00            307.99057
2019-03-02/17:11:20.00            307.98019
2019-03-02/17:11:30.00            307.96979
2019-03-02/17:11:40.00            307.95936
2019-03-02/17:11:50.00            307.94891
2019-03-02/17:12:00.00            307.93844
2019-03-02/17:12:10.00            307.92795
2019-03-02/17:12:20.00            307.91744
2019-03-02/17:12:30.00            307.90690
2019-03-02/17:12:40.00            307.89635
2019-03-02/17:12:50.00            307.88578
2019-03-02/17:13:00.00            307.87518
2019-03-02/17:13:10.00            307.86457
2019-03-02/17:13:20.00            307.85395
2019-03-02/17:13:30.00            307.84330
2019-03-02/17:13:40.00            307.83263
2019-03-02/17:13:50.00            307.82195
2019-03-02/17:14:00.00            307.81125
2019-03-02/17:14:10.00            307.80054
2019-03-02/17:14:20.00            307.78980
2019-03-02/17:14:30.00            307.77906
2019-03-02/17:14:40.00            307.76829
2019-03-02/17:14:50.00            307.75751
2019-03-02/17:15:00.00            307.74672
2019-03-02/17:15:10.00            307.73591
2019-03-02/17:15:20.00            307.72509
2019-03-02/17:15:30.00            307.71425
2019-03-02/17:15:40.00            307.70341
2019-03-02/17:15:50.00            307.69254
2019-03-02/17:16:00.00            307.68167
2019-03-02/17:16:10.00            307.67078
2019-03-02/17:16:20.00            307.65988
2019-03-02/17:16:30.00            307.64897
2019-03-02/17:16:40.00            307.63805
2019-03-02/17:16:50.00            307.62712
2019-03-02/17:17:00.00            307.61617
2019-03-02/17:17:10.00            307.60522
2019-03-02/17:17:20.00            307.59425
2019-03-02/17:17:30.00            307.58329
2019-03-02/17:17:40.00            307.57230
2019-03-02/17:17:50.00            307.56131
2019-03-02/17:18:00.00            307.55031
2019-03-02/17:18:10.00            307.53931
2019-03-02/17:18:20.00            307.52829
2019-03-02/17:18:30.00            307.51727
2019-03-02/17:18:40.00            307.50624
2019-03-02/17:18:50.00            307.49521
2019-03-02/17:19:00.00            307.48417
2019-03-02/17:19:10.00            307.47312
2019-03-02/17:19:20.00            307.46207
2019-03-02/17:19:30.00            307.45101
2019-03-02/17:19:40.00            307.43995
2019-03-02/17:19:50.00            307.42889
2019-03-02/17:20:00.00            307.41781
2019-03-02/17:20:10.00            307.40674
2019-03-02/17:20:20.00            307.39566
2019-03-02/17:20:30.00            307.38458
2019-03-02/17:20:40.00            307.37350
2019-03-02/17:20:50.00            307.36241
2019-03-02/17:21:00.00            307.35133
2019-03-02/17:21:10.00            307.34024
2019-03-02/17:21:20.00            307.32915
2019-03-02/17:21:30.00            307.31806
2019-03-02/17:21:40.00            307.30697
2019-03-02/17:21:50.00            307.29588
2019-03-02/17:22:00.00            307.28479
2019-03-02/17:22:10.00            307.27370
2019-03-02/17:22:20.00            307.26261
2019-03-02/17:22:30.00            307.25152
2019-03-02/17:22:40.00            307.24044
2019-03-02/17:22:50.00            307.22935
2019-03-02/17:23:00.00            307.21827
2019-03-02/17:23:10.00            307.20719
2019-03-02/17:23:20.00            307.19612
2019-03-02/17:23:30.00            307.18505
2019-03-02/17:23:40.00            307.17398
2019-03-02/17:23:50.00            307.16292
2019-03-02/17:24:00.00            307.15186
2019-03-02/17:24:10.00            307.14080
2019-03-02/17:24:20.00            307.12976
2019-03-02/17:24:30.00            307.11872
2019-03-02/17:24:40.00            307.10768
2019-03-02/17:24:50.00            307.09665
2019-03-02/17:25:00.00            307.08563
2019-03-02/17:25:10.00            307.07461
2019-03-02/17:25:20.00            307.06361
2019-03-02/17:25:30.00            307.05260
2019-03-02/17:25:40.00            307.04161
2019-03-02/17:25:50.00            307.03063
2019-03-02/17:26:00.00            307.01966
2019-03-02/17:26:10.00            307.00869
2019-03-02/17:26:20.00            306.99774
2019-03-02/17:26:30.00            306.98680
2019-03-02/17:26:40.00            306.97587
2019-03-02/17:26:50.00            306.96494
2019-03-02/17:27:00.00            306.95403
2019-03-02/17:27:10.00            306.94314
2019-03-02/17:27:20.00            306.93225
2019-03-02/17:27:30.00            306.92137
2019-03-02/17:27:40.00            306.91052
2019-03-02/17:27:50.00            306.89967
2019-03-02/17:28:00.00            306.88883
2019-03-02/17:28:10.00            306.87801
2019-03-02/17:28:20.00            306.86721
2019-03-02/17:28:30.00            306.85642
2019-03-02/17:28:40.00            306.84564
2019-03-02/17:28:50.00            306.83488
2019-03-02/17:29:00.00            306.82414
2019-03-02/17:29:10.00            306.81342
2019-03-02/17:29:20.00            306.80271
2019-03-02/17:29:30.00            306.79202
2019-03-02/17:29:40.00            306.78134
2019-03-02/17:29:50.00            306.77068
2019-03-02/17:30:00.00            306.76005
2019-03-02/17:30:10.00            306.74943
2019-03-02/17:30:20.00            306.73883
2019-03-02/17:30:30.00            306.72825
2019-03-02/17:30:40.00            306.71769
2019-03-02/17:30:50.00            306.70715
2019-03-02/17:31:00.00            306.69663
2019-03-02/17:31:10.00            306.68614
2019-03-02/17:31:20.00            306.67566
2019-03-02/17:31:30.00            306.66521
2019-03-02/17:31:40.00            306.65478
2019-03-02/17:31:50.00            306.64437
2019-03-02/17:32:00.00            306.63399
2019-03-02/17:32:10.00            306.62363
2019-03-02/17:32:20.00            306.61329
2019-03-02/17:32:30.00            306.60298
2019-03-02/17:32:40.00            306.59270
2019-03-02/17:32:50.00            306.58244
2019-03-02/17:33:00.00            306.57221
2019-03-02/17:33:10.00            306.56200
2019-03-02/17:33:20.00            306.55182
2019-03-02/17:33:30.00            306.54167
2019-03-02/17:33:40.00            306.53154
2019-03-02/17:33:50.00            306.52145
2019-03-02/17:34:00.00            306.51138
2019-03-02/17:34:10.00            306.50134
2019-03-02/17:34:20.00            306.49133
2019-03-02/17:34:30.00            306.48135
2019-03-02/17:34:40.00            306.47141
2019-03-02/17:34:50.00            306.46149
2019-03-02/17:35:00.00            306.45160
2019-03-02/17:35:10.00            306.44175
2019-03-02/17:35:20.00            306.43193
2019-03-02/17:35:30.00            306.42214
2019-03-02/17:35:40.00            306.41239
2019-03-02/17:35:50.00            306.40267
2019-03-02/17:36:00.00            306.39298
2019-03-02/17:36:10.00            306.38333
2019-03-02/17:36:20.00            306.37371
2019-03-02/17:36:30.00            306.36413
2019-03-02/17:36:40.00            306.35459
2019-03-02/17:36:50.00            306.34508
2019-03-02/17:37:00.00            306.33561
2019-03-02/17:37:10.00            306.32618
2019-03-02/17:37:20.00            306.31678
2019-03-02/17:37:30.00            306.30743
2019-03-02/17:37:40.00            306.29811
2019-03-02/17:37:50.00            306.28884
2019-03-02/17:38:00.00            306.27960
2019-03-02/17:38:10.00            306.27041
2019-03-02/17:38:20.00            306.26125
2019-03-02/17:38:30.00            306.25214
2019-03-02/17:38:40.00            306.24307
2019-03-02/17:38:50.00            306.23405
2019-03-02/17:39:00.00            306.22507
2019-03-02/17:39:10.00            306.21613
2019-03-02/17:39:20.00            306.20723
2019-03-02/17:39:30.00            306.19838
2019-03-02/17:39:40.00            306.18958
2019-03-02/17:39:50.00            306.18082
2019-03-02/17:40:00.00            306.17211
2019-03-02/17:40:10.00            306.16345
2019-03-02/17:40:20.00            306.15483
2019-03-02/17:40:30.00            306.14627
2019-03-02/17:40:40.00            306.13775
2019-03-02/17:40:50.00            306.12928
2019-03-02/17:41:00.00            306.12086
2019-03-02/17:41:10.00            306.11249
2019-03-02/17:41:20.00            306.10418
2019-03-02/17:41:30.00            306.09591
2019-03-02/17:41:40.00            306.08770
2019-03-02/17:41:50.00            306.07954
2019-03-02/17:42:00.00            306.07144
2019-03-02/17:42:10.00            306.06339
2019-03-02/17:42:20.00            306.05539
2019-03-02/17:42:30.00            306.04745
2019-03-02/17:42:40.00            306.03957
2019-03-02/17:42:50.00            306.03175
2019-03-02/17:43:00.00            306.02397
2019-03-02/17:43:10.00            306.01626
2019-03-02/17:43:20.00            306.00861
2019-03-02/17:43:30.00            306.00102
2019-03-02/17:43:40.00            305.99349
2019-03-02/17:43:50.00            305.98601
2019-03-02/17:44:00.00            305.97860
2019-03-02/17:44:10.00            305.97126
2019-03-02/17:44:20.00            305.96397
2019-03-02/17:44:30.00            305.95675
2019-03-02/17:44:40.00            305.94959
2019-03-02/17:44:50.00            305.94249
2019-03-02/17:45:00.00            305.93547
2019-03-02/17:45:10.00            305.92851
2019-03-02/17:45:20.00            305.92161
2019-03-02/17:45:30.00            305.91479
2019-03-02/17:45:40.00            305.90803
2019-03-02/17:45:50.00            305.90134
2019-03-02/17:46:00.00            305.89471
2019-03-02/17:46:10.00            305.88817
2019-03-02/17:46:20.00            305.88169
2019-03-02/17:46:30.00            305.87528
2019-03-02/17:46:40.00            305.86895
2019-03-02/17:46:50.00            305.86269
2019-03-02/17:47:00.00            305.85650
2019-03-02/17:47:10.00            305.85039
2019-03-02/17:47:20.00            305.84436
2019-03-02/17:47:30.00            305.83840
2019-03-02/17:47:40.00            305.83252
2019-03-02/17:47:50.00            305.82672
2019-03-02/17:48:00.00            305.82100
2019-03-02/17:48:10.00            305.81535
2019-03-02/17:48:20.00            305.80979
2019-03-02/17:48:30.00            305.80431
2019-03-02/17:48:40.00            305.79892
2019-03-02/17:48:50.00            305.79360
2019-03-02/17:49:00.00            305.78837
2019-03-02/17:49:10.00            305.78323
2019-03-02/17:49:20.00            305.77817
2019-03-02/17:49:30.00            305.77320
2019-03-02/17:49:40.00            305.76831
2019-03-02/17:49:50.00            305.76352
2019-03-02/17:50:00.00            305.75881
2019-03-02/17:50:10.00            305.75419
2019-03-02/17:50:20.00            305.74967
2019-03-02/17:50:30.00            305.74524
2019-03-02/17:50:40.00            305.74090
2019-03-02/17:50:50.00            305.73665
2019-03-02/17:51:00.00            305.73251
2019-03-02/17:51:10.00            305.72845
2019-03-02/17:51:20.00            305.72450
2019-03-02/17:51:30.00            305.72064
2019-03-02/17:51:40.00            305.71688
2019-03-02/17:51:50.00            305.71323
2019-03-02/17:52:00.00            305.70967
2019-03-02/17:52:10.00            305.70621
2019-03-02/17:52:20.00            305.70286
2019-03-02/17:52:30.00            305.69961
2019-03-02/17:52:40.00            305.69647
2019-03-02/17:52:50.00            305.69344
2019-03-02/17:53:00.00            305.69051
2019-03-02/17:53:10.00            305.68769
2019-03-02/17:53:20.00            305.68499
2019-03-02/17:53:30.00            305.68239
2019-03-02/17:53:40.00            305.67991
2019-03-02/17:53:50.00            305.67753
2019-03-02/17:54:00.00            305.67528
2019-03-02/17:54:10.00            305.67314
2019-03-02/17:54:20.00            305.67111
2019-03-02/17:54:30.00            305.66921
2019-03-02/17:54:40.00            305.66742
2019-03-02/17:54:50.00            305.66575
2019-03-02/17:55:00.00            305.66421
2019-03-02/17:55:10.00            305.66279
2019-03-02/17:55:20.00            305.66149
2019-03-02/17:55:30.00            305.66032
2019-03-02/17:55:40.00            305.65928
2019-03-02/17:55:50.00            305.65836
2019-03-02/17:56:00.00            305.65757
2019-03-02/17:56:10.00            305.65692
2019-03-02/17:56:20.00            305.65639
2019-03-02/17:56:30.00            305.65600
2019-03-02/17:56:40.00            305.65575
2019-03-02/17:56:50.00            305.65563
2019-03-02/17:57:00.00            305.65565
2019-03-02/17:57:10.00            305.65581
2019-03-02/17:57:20.00            305.65611
2019-03-02/17:57:30.00            305.65656
2019-03-02/17:57:40.00            305.65714
2019-03-02/17:57:50.00            305.65787
2019-03-02/17:58:00.00            305.65875
2019-03-02/17:58:10.00            305.65978
2019-03-02/17:58:20.00            305.66096
2019-03-02/17:58:30.00            305.66229
2019-03-02/17:58:40.00            305.66377
2019-03-02/17:58:50.00            305.66541
2019-03-02/17:59:00.00            305.66721
2019-03-02/17:59:10.00            305.66916
2019-03-02/17:59:20.00            305.67127
2019-03-02/17:59:30.00            305.67354
2019-03-02/17:59:40.00            305.67598
2019-03-02/17:59:50.00            305.67858
2019-03-02/18:00:00.00            305.68135
2019-03-02/18:00:10.00            305.68429
2019-03-02/18:00:20.00            305.68740
2019-03-02/18:00:30.00            305.69068
2019-03-02/18:00:40.00            305.69414
2019-03-02/18:00:50.00            305.69777
2019-03-02/18:01:00.00            305.70158
2019-03-02/18:01:10.00            305.70557
2019-03-02/18:01:20.00            305.70974
2019-03-02/18:01:30.00            305.71410
2019-03-02/18:01:40.00            305.71864
2019-03-02/18:01:50.00            305.72337
2019-03-02/18:02:00.00            305.72829
2019-03-02/18:02:10.00            305.73341
2019-03-02/18:02:20.00            305.73871
2019-03-02/18:02:30.00            305.74422
2019-03-02/18:02:40.00            305.74992
2019-03-02/18:02:50.00            305.75583
2019-03-02/18:03:00.00            305.76194
2019-03-02/18:03:10.00            305.76825
2019-03-02/18:03:20.00            305.77477
2019-03-02/18:03:30.00            305.78150
2019-03-02/18:03:40.00            305.78845
2019-03-02/18:03:50.00            305.79561
2019-03-02/18:04:00.00            305.80299
2019-03-02/18:04:10.00            305.81059
2019-03-02/18:04:20.00            305.81841
2019-03-02/18:04:30.00            305.82645
2019-03-02/18:04:40.00            305.83473
2019-03-02/18:04:50.00            305.84323
2019-03-02/18:05:00.00            305.85197
2019-03-02/18:05:10.00            305.86094
2019-03-02/18:05:20.00            305.87015
2019-03-02/18:05:30.00            305.87960
2019-03-02/18:05:40.00            305.88930
2019-03-02/18:05:50.00            305.89925
2019-03-02/18:06:00.00            305.90944
2019-03-02/18:06:10.00            305.91989
2019-03-02/18:06:20.00            305.93059
2019-03-02/18:06:30.00            305.94155
2019-03-02/18:06:40.00            305.95278
2019-03-02/18:06:50.00            305.96427
2019-03-02/18:07:00.00            305.97603
2019-03-02/18:07:10.00            305.98806
2019-03-02/18:07:20.00            306.00037
2019-03-02/18:07:30.00            306.01295
2019-03-02/18:07:40.00            306.02582
2019-03-02/18:07:50.00            306.03897
2019-03-02/18:08:00.00            306.05241
2019-03-02/18:08:10.00            306.06614
2019-03-02/18:08:20.00            306.08017
2019-03-02/18:08:30.00            306.09450
2019-03-02/18:08:40.00            306.10913
2019-03-02/18:08:50.00            306.12407
2019-03-02/18:09:00.00            306.13931
2019-03-02/18:09:10.00            306.15488
2019-03-02/18:09:20.00            306.17076
2019-03-02/18:09:30.00            306.18697
2019-03-02/18:09:40.00            306.20350
2019-03-02/18:09:50.00            306.22036
2019-03-02/18:10:00.00            306.23756
2019-03-02/18:10:10.00            306.25510
2019-03-02/18:10:20.00            306.27299
2019-03-02/18:10:30.00            306.29122
2019-03-02/18:10:40.00            306.30980
2019-03-02/18:10:50.00            306.32875
2019-03-02/18:11:00.00            306.34805
2019-03-02/18:11:10.00            306.36772
2019-03-02/18:11:20.00            306.38777
2019-03-02/18:11:30.00            306.40819
2019-03-02/18:11:40.00            306.42899
2019-03-02/18:11:50.00            306.45018
2019-03-02/18:12:00.00            306.47177
2019-03-02/18:12:10.00            306.49375
2019-03-02/18:12:20.00            306.51613
2019-03-02/18:12:30.00            306.53892
2019-03-02/18:12:40.00            306.56213
2019-03-02/18:12:50.00            306.58575
2019-03-02/18:13:00.00            306.60980
2019-03-02/18:13:10.00            306.63428
2019-03-02/18:13:20.00            306.65920
2019-03-02/18:13:30.00            306.68457
2019-03-02/18:13:40.00            306.71038
2019-03-02/18:13:50.00            306.73665
2019-03-02/18:14:00.00            306.76338
2019-03-02/18:14:10.00            306.79058
2019-03-02/18:14:20.00            306.81825
2019-03-02/18:14:30.00            306.84641
2019-03-02/18:14:40.00            306.87506
2019-03-02/18:14:50.00            306.90420
2019-03-02/18:15:00.00            306.93385
2019-03-02/18:15:10.00            306.96401
2019-03-02/18:15:20.00            306.99468
2019-03-02/18:15:30.00            307.02588
2019-03-02/18:15:40.00            307.05762
2019-03-02/18:15:50.00            307.08990
2019-03-02/18:16:00.00            307.12273
2019-03-02/18:16:10.00            307.15611
2019-03-02/18:16:20.00            307.19006
2019-03-02/18:16:30.00            307.22459
2019-03-02/18:16:40.00            307.25970
2019-03-02/18:16:50.00            307.29540
2019-03-02/18:17:00.00            307.33171
2019-03-02/18:17:10.00            307.36862
2019-03-02/18:17:20.00            307.40616
2019-03-02/18:17:30.00            307.44433
2019-03-02/18:17:40.00            307.48313
2019-03-02/18:17:50.00            307.52259
2019-03-02/18:18:00.00            307.56270
2019-03-02/18:18:10.00            307.60349
2019-03-02/18:18:20.00            307.64495
2019-03-02/18:18:30.00            307.68711
2019-03-02/18:18:40.00            307.72998
2019-03-02/18:18:50.00            307.77356
2019-03-02/18:19:00.00            307.81786
2019-03-02/18:19:10.00            307.86290
2019-03-02/18:19:20.00            307.90870
2019-03-02/18:19:30.00            307.95525
2019-03-02/18:19:40.00            308.00259
2019-03-02/18:19:50.00            308.05071
2019-03-02/18:20:00.00            308.09963
2019-03-02/18:20:10.00            308.14937
2019-03-02/18:20:20.00            308.19994
2019-03-02/18:20:30.00            308.25135
2019-03-02/18:20:40.00            308.30361
2019-03-02/18:20:50.00            308.35676
2019-03-02/18:21:00.00            308.41078
2019-03-02/18:21:10.00            308.46572
2019-03-02/18:21:20.00            308.52157
2019-03-02/18:21:30.00            308.57836
2019-03-02/18:21:40.00            308.63610
2019-03-02/18:21:50.00            308.69481
2019-03-02/18:22:00.00            308.75450
2019-03-02/18:22:10.00            308.81520
2019-03-02/18:22:20.00            308.87692
2019-03-02/18:22:30.00            308.93969
2019-03-02/18:22:40.00            309.00351
2019-03-02/18:22:50.00            309.06842
2019-03-02/18:23:00.00            309.13442
2019-03-02/18:23:10.00            309.20155
2019-03-02/18:23:20.00            309.26982
2019-03-02/18:23:30.00            309.33925
2019-03-02/18:23:40.00            309.40987
2019-03-02/18:23:50.00            309.48169
2019-03-02/18:24:00.00            309.55475
2019-03-02/18:24:10.00            309.62906
2019-03-02/18:24:20.00            309.70466
2019-03-02/18:24:30.00            309.78156
2019-03-02/18:24:40.00            309.85979
2019-03-02/18:24:50.00            309.93937
2019-03-02/18:25:00.00            310.02035
2019-03-02/18:25:10.00            310.10274
2019-03-02/18:25:20.00            310.18656
2019-03-02/18:25:30.00            310.27186
2019-03-02/18:25:40.00            310.35866
2019-03-02/18:25:50.00            310.44700
2019-03-02/18:26:00.00            310.53690
2019-03-02/18:26:10.00            310.62839
2019-03-02/18:26:20.00            310.72152
2019-03-02/18:26:30.00            310.81631
2019-03-02/18:26:40.00            310.91280
2019-03-02/18:26:50.00            311.01103
2019-03-02/18:27:00.00            311.11103
2019-03-02/18:27:10.00            311.21285
2019-03-02/18:27:20.00            311.31652
2019-03-02/18:27:30.00            311.42209
2019-03-02/18:27:40.00            311.52960
2019-03-02/18:27:50.00            311.63908
2019-03-02/18:28:00.00            311.75059
2019-03-02/18:28:10.00            311.86417
2019-03-02/18:28:20.00            311.97987
2019-03-02/18:28:30.00            312.09774
2019-03-02/18:28:40.00            312.21782
2019-03-02/18:28:50.00            312.34018
2019-03-02/18:29:00.00            312.46485
2019-03-02/18:29:10.00            312.59191
2019-03-02/18:29:20.00            312.72140
2019-03-02/18:29:30.00            312.85338
2019-03-02/18:29:40.00            312.98792
2019-03-02/18:29:50.00            313.12507
2019-03-02/18:30:00.00            313.26490
2019-03-02/18:30:10.00            313.40748
2019-03-02/18:30:20.00            313.55287
2019-03-02/18:30:30.00            313.70115
2019-03-02/18:30:40.00            313.85239
2019-03-02/18:30:50.00            314.00666
2019-03-02/18:31:00.00            314.16405
2019-03-02/18:31:10.00            314.32463
2019-03-02/18:31:20.00            314.48848
2019-03-02/18:31:30.00            314.65570
2019-03-02/18:31:40.00            314.82636
2019-03-02/18:31:50.00            315.00057
2019-03-02/18:32:00.00            315.17841
2019-03-02/18:32:10.00            315.36000
2019-03-02/18:32:20.00            315.54541
2019-03-02/18:32:30.00            315.73478
2019-03-02/18:32:40.00            315.92819
2019-03-02/18:32:50.00            316.12577
2019-03-02/18:33:00.00            316.32764
2019-03-02/18:33:10.00            316.53391
2019-03-02/18:33:20.00            316.74470
2019-03-02/18:33:30.00            316.96016
2019-03-02/18:33:40.00            317.18040
2019-03-02/18:33:50.00            317.40559
2019-03-02/18:34:00.00            317.63585
2019-03-02/18:34:10.00            317.87135
2019-03-02/18:34:20.00            318.11222
2019-03-02/18:34:30.00            318.35865
2019-03-02/18:34:40.00            318.61079
2019-03-02/18:34:50.00            318.86882
2019-03-02/18:35:00.00            319.13292
2019-03-02/18:35:10.00            319.40328
2019-03-02/18:35:20.00            319.68009
2019-03-02/18:35:30.00            319.96356
2019-03-02/18:35:40.00            320.25390
2019-03-02/18:35:50.00            320.55132
2019-03-02/18:36:00.00            320.85605
2019-03-02/18:36:10.00            321.16833
2019-03-02/18:36:20.00            321.48841
2019-03-02/18:36:30.00            321.81653
2019-03-02/18:36:40.00            322.15297
2019-03-02/18:36:50.00            322.49800
2019-03-02/18:37:00.00            322.85190
2019-03-02/18:37:10.00            323.21498
2019-03-02/18:37:20.00            323.58754
2019-03-02/18:37:30.00            323.96990
2019-03-02/18:37:40.00            324.36241
2019-03-02/18:37:50.00            324.76540
2019-03-02/18:38:00.00            325.17924
2019-03-02/18:38:10.00            325.60430
2019-03-02/18:38:20.00            326.04097
2019-03-02/18:38:30.00            326.48967
2019-03-02/18:38:40.00            326.95080
2019-03-02/18:38:50.00            327.42481
2019-03-02/18:39:00.00            327.91216
2019-03-02/18:39:10.00            328.41330
2019-03-02/18:39:20.00            328.92873
2019-03-02/18:39:30.00            329.45895
2019-03-02/18:39:40.00            330.00449
2019-03-02/18:39:50.00            330.56590
2019-03-02/18:40:00.00            331.14372
2019-03-02/18:40:10.00            331.73854
2019-03-02/18:40:20.00            332.35095
2019-03-02/18:40:30.00            332.98158
2019-03-02/18:40:40.00            333.63105
2019-03-02/18:40:50.00            334.30001
2019-03-02/18:41:00.00            334.98914
2019-03-02/18:41:10.00            335.69911
2019-03-02/18:41:20.00            336.43064
2019-03-02/18:41:30.00            337.18442
2019-03-02/18:41:40.00            337.96118
2019-03-02/18:41:50.00            338.76166
2019-03-02/18:42:00.00            339.58659
2019-03-02/18:42:10.00            340.43672
2019-03-02/18:42:20.00            341.31279
2019-03-02/18:42:30.00            342.21555
2019-03-02/18:42:40.00            343.14571
2019-03-02/18:42:50.00            344.10399
2019-03-02/18:43:00.00            345.09110
2019-03-02/18:43:10.00            346.10770
2019-03-02/18:43:20.00            347.15441
2019-03-02/18:43:30.00            348.23183
2019-03-02/18:43:40.00            349.34048
2019-03-02/18:43:50.00            350.48085
2019-03-02/18:44:00.00            351.65332
2019-03-02/18:44:10.00            352.85819
2019-03-02/18:44:20.00            354.09569
2019-03-02/18:44:30.00            355.36590
2019-03-02/18:44:40.00            356.66880
2019-03-02/18:44:50.00            358.00423
2019-03-02/18:45:00.00            359.37186
2019-03-02/18:45:10.00           0.77122487
2019-03-02/18:45:20.00            2.2016604
2019-03-02/18:45:30.00            3.6623307
2019-03-02/18:45:40.00            5.1522032
2019-03-02/18:45:50.00            6.6700444
2019-03-02/18:46:00.00            8.2144196
2019-03-02/18:46:10.00            9.7836850
2019-03-02/18:46:20.00            11.375998
2019-03-02/18:46:30.00            12.989318
2019-03-02/18:46:40.00            14.621417
2019-03-02/18:46:50.00            16.269894
2019-03-02/18:47:00.00            17.932193
2019-03-02/18:47:10.00            19.605623
2019-03-02/18:47:20.00            21.287381
2019-03-02/18:47:30.00            22.974579
2019-03-02/18:47:40.00            24.664275
2019-03-02/18:47:50.00            26.353503
2019-03-02/18:48:00.00            28.039304
2019-03-02/18:48:10.00            29.718753
2019-03-02/18:48:20.00            31.388998
2019-03-02/18:48:30.00            33.047273
2019-03-02/18:48:40.00            34.690941
2019-03-02/18:48:50.00            36.317512
2019-03-02/18:49:00.00            37.924647
2019-03-02/18:49:10.00            39.510202
2019-03-02/18:49:20.00            41.072209
2019-03-02/18:49:30.00            42.608913
2019-03-02/18:49:40.00            44.118751
2019-03-02/18:49:50.00            45.600377
2019-03-02/18:50:00.00            47.052637
2019-03-02/18:50:10.00            48.474579
2019-03-02/18:50:20.00            49.865441
2019-03-02/18:50:30.00            51.224645
2019-03-02/18:50:40.00            52.551780
2019-03-02/18:50:50.00            53.846591
2019-03-02/18:51:00.00            55.108972
2019-03-02/18:51:10.00            56.338954
2019-03-02/18:51:20.00            57.536675
2019-03-02/18:51:30.00            58.702392
2019-03-02/18:51:40.00            59.836448
2019-03-02/18:51:50.00            60.939272
2019-03-02/18:52:00.00            62.011360
2019-03-02/18:52:10.00            63.053268
2019-03-02/18:52:20.00            64.065609
2019-03-02/18:52:30.00            65.049025
2019-03-02/18:52:40.00            66.004196
2019-03-02/18:52:50.00            66.931830
2019-03-02/18:53:00.00            67.832650
2019-03-02/18:53:10.00            68.707390
2019-03-02/18:53:20.00            69.556790
2019-03-02/18:53:30.00            70.381598
2019-03-02/18:53:40.00            71.182557
2019-03-02/18:53:50.00            71.960405
2019-03-02/18:54:00.00            72.715873
2019-03-02/18:54:10.00            73.449681
2019-03-02/18:54:20.00            74.162537
2019-03-02/18:54:30.00            74.855135
2019-03-02/18:54:40.00            75.528154
2019-03-02/18:54:50.00            76.182256
2019-03-02/18:55:00.00            76.818088
2019-03-02/18:55:10.00            77.436276
2019-03-02/18:55:20.00            78.037431
2019-03-02/18:55:30.00            78.622143
2019-03-02/18:55:40.00            79.190984
2019-03-02/18:55:50.00            79.744510
2019-03-02/18:56:00.00            80.283257
2019-03-02/18:56:10.00            80.807741
2019-03-02/18:56:20.00            81.318462
2019-03-02/18:56:30.00            81.815904
2019-03-02/18:56:40.00            82.300531
2019-03-02/18:56:50.00            82.772792
2019-03-02/18:57:00.00            83.233117
2019-03-02/18:57:10.00            83.681926
2019-03-02/18:57:20.00            84.119617
2019-03-02/18:57:30.00            84.546577
2019-03-02/18:57:40.00            84.963178
2019-03-02/18:57:50.00            85.369777
2019-03-02/18:58:00.00            85.766719
2019-03-02/18:58:10.00            86.154334
2019-03-02/18:58:20.00            86.532942
2019-03-02/18:58:30.00            86.902849
2019-03-02/18:58:40.00            87.264351
2019-03-02/18:58:50.00            87.617732
2019-03-02/18:59:00.00            87.963264
2019-03-02/18:59:10.00            88.301212
2019-03-02/18:59:20.00            88.631829
2019-03-02/18:59:30.00            88.955358
2019-03-02/18:59:40.00            89.272035
2019-03-02/18:59:50.00            89.582085
2019-03-02/19:00:00.00            89.885727
2019-03-02/19:00:10.00            90.183169
2019-03-02/19:00:20.00            90.474616
2019-03-02/19:00:30.00            90.760260
2019-03-02/19:00:40.00            91.040290
2019-03-02/19:00:50.00            91.314887
2019-03-02/19:01:00.00            91.584226
2019-03-02/19:01:10.00            91.848474
2019-03-02/19:01:20.00            92.107794
2019-03-02/19:01:30.00            92.362343
2019-03-02/19:01:40.00            92.612271
2019-03-02/19:01:50.00            92.857726
2019-03-02/19:02:00.00            93.098847
2019-03-02/19:02:10.00            93.335771
2019-03-02/19:02:20.00            93.568629
2019-03-02/19:02:30.00            93.797548
2019-03-02/19:02:40.00            94.022651
2019-03-02/19:02:50.00            94.244058
2019-03-02/19:03:00.00            94.461881
2019-03-02/19:03:10.00            94.676234
2019-03-02/19:03:20.00            94.887222
2019-03-02/19:03:30.00            95.094951
2019-03-02/19:03:40.00            95.299520
2019-03-02/19:03:50.00            95.501027
2019-03-02/19:04:00.00            95.699566
2019-03-02/19:04:10.00            95.895229
2019-03-02/19:04:20.00            96.088105
2019-03-02/19:04:30.00            96.278280
2019-03-02/19:04:40.00            96.465836
2019-03-02/19:04:50.00            96.650855
2019-03-02/19:05:00.00            96.833417
2019-03-02/19:05:10.00            97.013595
2019-03-02/19:05:20.00            97.191465
2019-03-02/19:05:30.00            97.367099
2019-03-02/19:05:40.00            97.540566
2019-03-02/19:05:50.00            97.711934
2019-03-02/19:06:00.00            97.881268
2019-03-02/19:06:10.00            98.048635
2019-03-02/19:06:20.00            98.214095
2019-03-02/19:06:30.00            98.377709
2019-03-02/19:06:40.00            98.539537
2019-03-02/19:06:50.00            98.699635
2019-03-02/19:07:00.00            98.858062
2019-03-02/19:07:10.00            99.014871
2019-03-02/19:07:20.00            99.170114
2019-03-02/19:07:30.00            99.323846
2019-03-02/19:07:40.00            99.476116
2019-03-02/19:07:50.00            99.626974
2019-03-02/19:08:00.00            99.776468
2019-03-02/19:08:10.00            99.924646
2019-03-02/19:08:20.00            100.07155
2019-03-02/19:08:30.00            100.21724
2019-03-02/19:08:40.00            100.36174
2019-03-02/19:08:50.00            100.50511
2019-03-02/19:09:00.00            100.64738
2019-03-02/19:09:10.00            100.78859
2019-03-02/19:09:20.00            100.92879
2019-03-02/19:09:30.00            101.06802
2019-03-02/19:09:40.00            101.20631
2019-03-02/19:09:50.00            101.34370
2019-03-02/19:10:00.00            101.48023
2019-03-02/19:10:10.00            101.61594
2019-03-02/19:10:20.00            101.75086
2019-03-02/19:10:30.00            101.88503
2019-03-02/19:10:40.00            102.01847
2019-03-02/19:10:50.00            102.15124
2019-03-02/19:11:00.00            102.28335
2019-03-02/19:11:10.00            102.41484
2019-03-02/19:11:20.00            102.54575
2019-03-02/19:11:30.00            102.67610
2019-03-02/19:11:40.00            102.80593
2019-03-02/19:11:50.00            102.93527
2019-03-02/19:12:00.00            103.06415
2019-03-02/19:12:10.00            103.19259
2019-03-02/19:12:20.00            103.32063
2019-03-02/19:12:30.00            103.44830
2019-03-02/19:12:40.00            103.57563
2019-03-02/19:12:50.00            103.70264
2019-03-02/19:13:00.00            103.82936
2019-03-02/19:13:10.00            103.95582
2019-03-02/19:13:20.00            104.08205
2019-03-02/19:13:30.00            104.20808
2019-03-02/19:13:40.00            104.33392
2019-03-02/19:13:50.00            104.45962
2019-03-02/19:14:00.00            104.58519
2019-03-02/19:14:10.00            104.71066
2019-03-02/19:14:20.00            104.83606
2019-03-02/19:14:30.00            104.96141
2019-03-02/19:14:40.00            105.08674
2019-03-02/19:14:50.00            105.21207
2019-03-02/19:15:00.00            105.33743
2019-03-02/19:15:10.00            105.46285
2019-03-02/19:15:20.00            105.58835
2019-03-02/19:15:30.00            105.71395
2019-03-02/19:15:40.00            105.83968
2019-03-02/19:15:50.00            105.96557
2019-03-02/19:16:00.00            106.09163
2019-03-02/19:16:10.00            106.21790
2019-03-02/19:16:20.00            106.34440
2019-03-02/19:16:30.00            106.47114
2019-03-02/19:16:40.00            106.59817
2019-03-02/19:16:50.00            106.72549
2019-03-02/19:17:00.00            106.85314
2019-03-02/19:17:10.00            106.98114
2019-03-02/19:17:20.00            107.10952
2019-03-02/19:17:30.00            107.23829
2019-03-02/19:17:40.00            107.36749
2019-03-02/19:17:50.00            107.49714
2019-03-02/19:18:00.00            107.62725
2019-03-02/19:18:10.00            107.75787
2019-03-02/19:18:20.00            107.88900
2019-03-02/19:18:30.00            108.02069
2019-03-02/19:18:40.00            108.15294
2019-03-02/19:18:50.00            108.28579
2019-03-02/19:19:00.00            108.41927
2019-03-02/19:19:10.00            108.55339
2019-03-02/19:19:20.00            108.68818
2019-03-02/19:19:30.00            108.82367
2019-03-02/19:19:40.00            108.95989
2019-03-02/19:19:50.00            109.09685
2019-03-02/19:20:00.00            109.23459
2019-03-02/19:20:10.00            109.37313
2019-03-02/19:20:20.00            109.51250
2019-03-02/19:20:30.00            109.65273
2019-03-02/19:20:40.00            109.79384
2019-03-02/19:20:50.00            109.93586
2019-03-02/19:21:00.00            110.07882
2019-03-02/19:21:10.00            110.22274
2019-03-02/19:21:20.00            110.36765
2019-03-02/19:21:30.00            110.51359
2019-03-02/19:21:40.00            110.66057
2019-03-02/19:21:50.00            110.80864
2019-03-02/19:22:00.00            110.95781
2019-03-02/19:22:10.00            111.10812
2019-03-02/19:22:20.00            111.25960
2019-03-02/19:22:30.00            111.41228
2019-03-02/19:22:40.00            111.56619
2019-03-02/19:22:50.00            111.72135
2019-03-02/19:23:00.00            111.87781
2019-03-02/19:23:10.00            112.03559
2019-03-02/19:23:20.00            112.19472
2019-03-02/19:23:30.00            112.35525
2019-03-02/19:23:40.00            112.51720
2019-03-02/19:23:50.00            112.68060
2019-03-02/19:24:00.00            112.84549
2019-03-02/19:24:10.00            113.01191
2019-03-02/19:24:20.00            113.17988
2019-03-02/19:24:30.00            113.34945
2019-03-02/19:24:40.00            113.52066
2019-03-02/19:24:50.00            113.69353
2019-03-02/19:25:00.00            113.86811
2019-03-02/19:25:10.00            114.04443
2019-03-02/19:25:20.00            114.22253
2019-03-02/19:25:30.00            114.40246
2019-03-02/19:25:40.00            114.58425
2019-03-02/19:25:50.00            114.76794
2019-03-02/19:26:00.00            114.95358
2019-03-02/19:26:10.00            115.14120
2019-03-02/19:26:20.00            115.33085
2019-03-02/19:26:30.00            115.52257
2019-03-02/19:26:40.00            115.71641
2019-03-02/19:26:50.00            115.91240
2019-03-02/19:27:00.00            116.11061
2019-03-02/19:27:10.00            116.31106
2019-03-02/19:27:20.00            116.51382
2019-03-02/19:27:30.00            116.71893
2019-03-02/19:27:40.00            116.92643
2019-03-02/19:27:50.00            117.13638
2019-03-02/19:28:00.00            117.34883
2019-03-02/19:28:10.00            117.56382
2019-03-02/19:28:20.00            117.78142
2019-03-02/19:28:30.00            118.00168
2019-03-02/19:28:40.00            118.22464
2019-03-02/19:28:50.00            118.45037
2019-03-02/19:29:00.00            118.67892
2019-03-02/19:29:10.00            118.91035
2019-03-02/19:29:20.00            119.14472
2019-03-02/19:29:30.00            119.38208
2019-03-02/19:29:40.00            119.62250
2019-03-02/19:29:50.00            119.86605
2019-03-02/19:30:00.00            120.11277
2019-03-02/19:30:10.00            120.36274
2019-03-02/19:30:20.00            120.61602
2019-03-02/19:30:30.00            120.87268
2019-03-02/19:30:40.00            121.13278
2019-03-02/19:30:50.00            121.39640
2019-03-02/19:31:00.00            121.66360
2019-03-02/19:31:10.00            121.93446
2019-03-02/19:31:20.00            122.20904
2019-03-02/19:31:30.00            122.48742
2019-03-02/19:31:40.00            122.76968
2019-03-02/19:31:50.00            123.05589
2019-03-02/19:32:00.00            123.34613
2019-03-02/19:32:10.00            123.64047
2019-03-02/19:32:20.00            123.93900
2019-03-02/19:32:30.00            124.24180
2019-03-02/19:32:40.00            124.54895
2019-03-02/19:32:50.00            124.86053
2019-03-02/19:33:00.00            125.17663
2019-03-02/19:33:10.00            125.49734
2019-03-02/19:33:20.00            125.82274
2019-03-02/19:33:30.00            126.15292
2019-03-02/19:33:40.00            126.48797
2019-03-02/19:33:50.00            126.82799
2019-03-02/19:34:00.00            127.17306
2019-03-02/19:34:10.00            127.52327
2019-03-02/19:34:20.00            127.87873
2019-03-02/19:34:30.00            128.23953
2019-03-02/19:34:40.00            128.60576
2019-03-02/19:34:50.00            128.97753
2019-03-02/19:35:00.00            129.35492
2019-03-02/19:35:10.00            129.73805
2019-03-02/19:35:20.00            130.12701
2019-03-02/19:35:30.00            130.52189
2019-03-02/19:35:40.00            130.92282
2019-03-02/19:35:50.00            131.32988
2019-03-02/19:36:00.00            131.74318
2019-03-02/19:36:10.00            132.16281
2019-03-02/19:36:20.00            132.58890
2019-03-02/19:36:30.00            133.02153
2019-03-02/19:36:40.00            133.46081
2019-03-02/19:36:50.00            133.90685
2019-03-02/19:37:00.00            134.35975
2019-03-02/19:37:10.00            134.81960
2019-03-02/19:37:20.00            135.28651
2019-03-02/19:37:30.00            135.76059
2019-03-02/19:37:40.00            136.24193
2019-03-02/19:37:50.00            136.73063
2019-03-02/19:38:00.00            137.22678
2019-03-02/19:38:10.00            137.73048
2019-03-02/19:38:20.00            138.24183
2019-03-02/19:38:30.00            138.76091
2019-03-02/19:38:40.00            139.28781
2019-03-02/19:38:50.00            139.82261
2019-03-02/19:39:00.00            140.36541
2019-03-02/19:39:10.00            140.91627
2019-03-02/19:39:20.00            141.47527
2019-03-02/19:39:30.00            142.04247
2019-03-02/19:39:40.00            142.61795
2019-03-02/19:39:50.00            143.20175
2019-03-02/19:40:00.00            143.79395
2019-03-02/19:40:10.00            144.39457
2019-03-02/19:40:20.00            145.00367
2019-03-02/19:40:30.00            145.62128
2019-03-02/19:40:40.00            146.24742
2019-03-02/19:40:50.00            146.88211
2019-03-02/19:41:00.00            147.52536
2019-03-02/19:41:10.00            148.17719
2019-03-02/19:41:20.00            148.83756
2019-03-02/19:41:30.00            149.50648
2019-03-02/19:41:40.00            150.18391
2019-03-02/19:41:50.00            150.86982
2019-03-02/19:42:00.00            151.56414
2019-03-02/19:42:10.00            152.26683
2019-03-02/19:42:20.00            152.97781
2019-03-02/19:42:30.00            153.69700
2019-03-02/19:42:40.00            154.42428
2019-03-02/19:42:50.00            155.15956
2019-03-02/19:43:00.00            155.90271
2019-03-02/19:43:10.00            156.65358
2019-03-02/19:43:20.00            157.41203
2019-03-02/19:43:30.00            158.17789
2019-03-02/19:43:40.00            158.95097
2019-03-02/19:43:50.00            159.73108
2019-03-02/19:44:00.00            160.51801
2019-03-02/19:44:10.00            161.31154
2019-03-02/19:44:20.00            162.11141
2019-03-02/19:44:30.00            162.91738
2019-03-02/19:44:40.00            163.72918
2019-03-02/19:44:50.00            164.54653
2019-03-02/19:45:00.00            165.36914
2019-03-02/19:45:10.00            166.19669
2019-03-02/19:45:20.00            167.02886
2019-03-02/19:45:30.00            167.86532
2019-03-02/19:45:40.00            168.70573
2019-03-02/19:45:50.00            169.54974
2019-03-02/19:46:00.00            170.39698
2019-03-02/19:46:10.00            171.24707
2019-03-02/19:46:20.00            172.09964
2019-03-02/19:46:30.00            172.95430
2019-03-02/19:46:40.00            173.81066
2019-03-02/19:46:50.00            174.66832
2019-03-02/19:47:00.00            175.52687
2019-03-02/19:47:10.00            176.38591
2019-03-02/19:47:20.00            177.24504
2019-03-02/19:47:30.00            178.10385
2019-03-02/19:47:40.00            178.96192
2019-03-02/19:47:50.00            179.81887
2019-03-02/19:48:00.00            180.67430
2019-03-02/19:48:10.00            181.52778
2019-03-02/19:48:20.00            182.37893
2019-03-02/19:48:30.00            183.22738
2019-03-02/19:48:40.00            184.07273
2019-03-02/19:48:50.00            184.91463
2019-03-02/19:49:00.00            185.75270
2019-03-02/19:49:10.00            186.58660
2019-03-02/19:49:20.00            187.41599
2019-03-02/19:49:30.00            188.24052
2019-03-02/19:49:40.00            189.05990
2019-03-02/19:49:50.00            189.87380
2019-03-02/19:50:00.00            190.68195
2019-03-02/19:50:10.00            191.48405
2019-03-02/19:50:20.00            192.27984
2019-03-02/19:50:30.00            193.06908
2019-03-02/19:50:40.00            193.85152
2019-03-02/19:50:50.00            194.62694
2019-03-02/19:51:00.00            195.39513
2019-03-02/19:51:10.00            196.15591
2019-03-02/19:51:20.00            196.90909
2019-03-02/19:51:30.00            197.65449
2019-03-02/19:51:40.00            198.39199
2019-03-02/19:51:50.00            199.12143
2019-03-02/19:52:00.00            199.84270
2019-03-02/19:52:10.00            200.55568
2019-03-02/19:52:20.00            201.26029
2019-03-02/19:52:30.00            201.95643
2019-03-02/19:52:40.00            202.64403
2019-03-02/19:52:50.00            203.32304
2019-03-02/19:53:00.00            203.99340
2019-03-02/19:53:10.00            204.65509
2019-03-02/19:53:20.00            205.30807
2019-03-02/19:53:30.00            205.95233
2019-03-02/19:53:40.00            206.58786
2019-03-02/19:53:50.00            207.21466
2019-03-02/19:54:00.00            207.83276
2019-03-02/19:54:10.00            208.44216
2019-03-02/19:54:20.00            209.04289
2019-03-02/19:54:30.00            209.63499
2019-03-02/19:54:40.00            210.21851
2019-03-02/19:54:50.00            210.79348
2019-03-02/19:55:00.00            211.35997
2019-03-02/19:55:10.00            211.91803
2019-03-02/19:55:20.00            212.46773
2019-03-02/19:55:30.00            213.00913
2019-03-02/19:55:40.00            213.54232
2019-03-02/19:55:50.00            214.06737
2019-03-02/19:56:00.00            214.58435
2019-03-02/19:56:10.00            215.09336
2019-03-02/19:56:20.00            215.59448
2019-03-02/19:56:30.00            216.08780
2019-03-02/19:56:40.00            216.57342
2019-03-02/19:56:50.00            217.05142
2019-03-02/19:57:00.00            217.52191
2019-03-02/19:57:10.00            217.98498
2019-03-02/19:57:20.00            218.44073
2019-03-02/19:57:30.00            218.88926
2019-03-02/19:57:40.00            219.33068
2019-03-02/19:57:50.00            219.76507
2019-03-02/19:58:00.00            220.19255
2019-03-02/19:58:10.00            220.61322
2019-03-02/19:58:20.00            221.02717
2019-03-02/19:58:30.00            221.43451
2019-03-02/19:58:40.00            221.83535
2019-03-02/19:58:50.00            222.22979
2019-03-02/19:59:00.00            222.61791
2019-03-02/19:59:10.00            222.99984
2019-03-02/19:59:20.00            223.37566
2019-03-02/19:59:30.00            223.74548
2019-03-02/19:59:40.00            224.10939
2019-03-02/19:59:50.00            224.46750
2019-03-02/20:00:00.00            224.81990
2019-03-02/20:00:10.00            225.16669
2019-03-02/20:00:20.00            225.50796
2019-03-02/20:00:30.00            225.84380
2019-03-02/20:00:40.00            226.17431
2019-03-02/20:00:50.00            226.49959
2019-03-02/20:01:00.00            226.81971
2019-03-02/20:01:10.00            227.13478
2019-03-02/20:01:20.00            227.44487
2019-03-02/20:01:30.00            227.75008
2019-03-02/20:01:40.00            228.05050
2019-03-02/20:01:50.00            228.34619
2019-03-02/20:02:00.00            228.63726
2019-03-02/20:02:10.00            228.92377
2019-03-02/20:02:20.00            229.20582
2019-03-02/20:02:30.00            229.48348
2019-03-02/20:02:40.00            229.75682
2019-03-02/20:02:50.00            230.02592
2019-03-02/20:03:00.00            230.29087
2019-03-02/20:03:10.00            230.55173
2019-03-02/20:03:20.00            230.80858
2019-03-02/20:03:30.00            231.06147
2019-03-02/20:03:40.00            231.31051
2019-03-02/20:03:50.00            231.55573
2019-03-02/20:04:00.00            231.79721
2019-03-02/20:04:10.00            232.03503
2019-03-02/20:04:20.00            232.26924
2019-03-02/20:04:30.00            232.49991
2019-03-02/20:04:40.00            232.72710
2019-03-02/20:04:50.00            232.95087
2019-03-02/20:05:00.00            233.17129
2019-03-02/20:05:10.00            233.38840
2019-03-02/20:05:20.00            233.60228
2019-03-02/20:05:30.00            233.81297
2019-03-02/20:05:40.00            234.02053
2019-03-02/20:05:50.00            234.22502
2019-03-02/20:06:00.00            234.42649
2019-03-02/20:06:10.00            234.62500
2019-03-02/20:06:20.00            234.82059
2019-03-02/20:06:30.00            235.01331
2019-03-02/20:06:40.00            235.20322
2019-03-02/20:06:50.00            235.39036
2019-03-02/20:07:00.00            235.57479
2019-03-02/20:07:10.00            235.75654
2019-03-02/20:07:20.00            235.93566
2019-03-02/20:07:30.00            236.11220
2019-03-02/20:07:40.00            236.28621
2019-03-02/20:07:50.00            236.45772
2019-03-02/20:08:00.00            236.62677
2019-03-02/20:08:10.00            236.79342
2019-03-02/20:08:20.00            236.95769
2019-03-02/20:08:30.00            237.11964
2019-03-02/20:08:40.00            237.27929
2019-03-02/20:08:50.00            237.43669
2019-03-02/20:09:00.00            237.59188
2019-03-02/20:09:10.00            237.74488
2019-03-02/20:09:20.00            237.89574
2019-03-02/20:09:30.00            238.04450
2019-03-02/20:09:40.00            238.19118
2019-03-02/20:09:50.00            238.33582
2019-03-02/20:10:00.00            238.47846
2019-03-02/20:10:10.00            238.61912
2019-03-02/20:10:20.00            238.75784
2019-03-02/20:10:30.00            238.89465
2019-03-02/20:10:40.00            239.02958
2019-03-02/20:10:50.00            239.16266
2019-03-02/20:11:00.00            239.29392
2019-03-02/20:11:10.00            239.42339
2019-03-02/20:11:20.00            239.55110
2019-03-02/20:11:30.00            239.67707
2019-03-02/20:11:40.00            239.80134
2019-03-02/20:11:50.00            239.92393
2019-03-02/20:12:00.00            240.04486
2019-03-02/20:12:10.00            240.16417
2019-03-02/20:12:20.00            240.28187
2019-03-02/20:12:30.00            240.39799
2019-03-02/20:12:40.00            240.51256
2019-03-02/20:12:50.00            240.62560
2019-03-02/20:13:00.00            240.73713
2019-03-02/20:13:10.00            240.84719
2019-03-02/20:13:20.00            240.95577
2019-03-02/20:13:30.00            241.06292
2019-03-02/20:13:40.00            241.16866
2019-03-02/20:13:50.00            241.27299
2019-03-02/20:14:00.00            241.37596
2019-03-02/20:14:10.00            241.47756
2019-03-02/20:14:20.00            241.57784
2019-03-02/20:14:30.00            241.67679
2019-03-02/20:14:40.00            241.77446
2019-03-02/20:14:50.00            241.87085
2019-03-02/20:15:00.00            241.96597
2019-03-02/20:15:10.00            242.05987
2019-03-02/20:15:20.00            242.15253
2019-03-02/20:15:30.00            242.24400
2019-03-02/20:15:40.00            242.33428
2019-03-02/20:15:50.00            242.42339
2019-03-02/20:16:00.00            242.51135
2019-03-02/20:16:10.00            242.59818
2019-03-02/20:16:20.00            242.68388
2019-03-02/20:16:30.00            242.76848
2019-03-02/20:16:40.00            242.85199
2019-03-02/20:16:50.00            242.93443
2019-03-02/20:17:00.00            243.01581
2019-03-02/20:17:10.00            243.09615
2019-03-02/20:17:20.00            243.17545
2019-03-02/20:17:30.00            243.25375
2019-03-02/20:17:40.00            243.33104
2019-03-02/20:17:50.00            243.40735
2019-03-02/20:18:00.00            243.48268
2019-03-02/20:18:10.00            243.55706
2019-03-02/20:18:20.00            243.63048
2019-03-02/20:18:30.00            243.70297
2019-03-02/20:18:40.00            243.77455
2019-03-02/20:18:50.00            243.84521
2019-03-02/20:19:00.00            243.91497
2019-03-02/20:19:10.00            243.98386
2019-03-02/20:19:20.00            244.05186
2019-03-02/20:19:30.00            244.11901
2019-03-02/20:19:40.00            244.18531
2019-03-02/20:19:50.00            244.25076
2019-03-02/20:20:00.00            244.31539
2019-03-02/20:20:10.00            244.37920
2019-03-02/20:20:20.00            244.44221
2019-03-02/20:20:30.00            244.50442
2019-03-02/20:20:40.00            244.56584
2019-03-02/20:20:50.00            244.62649
2019-03-02/20:21:00.00            244.68637
2019-03-02/20:21:10.00            244.74550
2019-03-02/20:21:20.00            244.80388
2019-03-02/20:21:30.00            244.86152
2019-03-02/20:21:40.00            244.91843
2019-03-02/20:21:50.00            244.97463
2019-03-02/20:22:00.00            245.03012
2019-03-02/20:22:10.00            245.08491
2019-03-02/20:22:20.00            245.13900
2019-03-02/20:22:30.00            245.19242
2019-03-02/20:22:40.00            245.24515
2019-03-02/20:22:50.00            245.29722
2019-03-02/20:23:00.00            245.34864
2019-03-02/20:23:10.00            245.39940
2019-03-02/20:23:20.00            245.44952
2019-03-02/20:23:30.00            245.49901
2019-03-02/20:23:40.00            245.54787
2019-03-02/20:23:50.00            245.59611
2019-03-02/20:24:00.00            245.64374
2019-03-02/20:24:10.00            245.69077
2019-03-02/20:24:20.00            245.73720
2019-03-02/20:24:30.00            245.78304
2019-03-02/20:24:40.00            245.82829
2019-03-02/20:24:50.00            245.87297
2019-03-02/20:25:00.00            245.91708
2019-03-02/20:25:10.00            245.96063
2019-03-02/20:25:20.00            246.00362
2019-03-02/20:25:30.00            246.04607
2019-03-02/20:25:40.00            246.08797
2019-03-02/20:25:50.00            246.12933
2019-03-02/20:26:00.00            246.17016
2019-03-02/20:26:10.00            246.21047
2019-03-02/20:26:20.00            246.25026
2019-03-02/20:26:30.00            246.28954
2019-03-02/20:26:40.00            246.32831
2019-03-02/20:26:50.00            246.36658
2019-03-02/20:27:00.00            246.40436
2019-03-02/20:27:10.00            246.44164
2019-03-02/20:27:20.00            246.47844
2019-03-02/20:27:30.00            246.51477
2019-03-02/20:27:40.00            246.55062
2019-03-02/20:27:50.00            246.58600
2019-03-02/20:28:00.00            246.62092
2019-03-02/20:28:10.00            246.65539
2019-03-02/20:28:20.00            246.68940
2019-03-02/20:28:30.00            246.72296
2019-03-02/20:28:40.00            246.75608
2019-03-02/20:28:50.00            246.78876
2019-03-02/20:29:00.00            246.82101
2019-03-02/20:29:10.00            246.85284
2019-03-02/20:29:20.00            246.88423
2019-03-02/20:29:30.00            246.91521
2019-03-02/20:29:40.00            246.94578
2019-03-02/20:29:50.00            246.97593
2019-03-02/20:30:00.00            247.00568
2019-03-02/20:30:10.00            247.03503
2019-03-02/20:30:20.00            247.06399
2019-03-02/20:30:30.00            247.09254
2019-03-02/20:30:40.00            247.12072
2019-03-02/20:30:50.00            247.14850
2019-03-02/20:31:00.00            247.17591
2019-03-02/20:31:10.00            247.20294
2019-03-02/20:31:20.00            247.22959
2019-03-02/20:31:30.00            247.25588
2019-03-02/20:31:40.00            247.28181
2019-03-02/20:31:50.00            247.30737
2019-03-02/20:32:00.00            247.33258
2019-03-02/20:32:10.00            247.35743
2019-03-02/20:32:20.00            247.38193
2019-03-02/20:32:30.00            247.40609
2019-03-02/20:32:40.00            247.42991
2019-03-02/20:32:50.00            247.45338
2019-03-02/20:33:00.00            247.47652
2019-03-02/20:33:10.00            247.49933
2019-03-02/20:33:20.00            247.52181
2019-03-02/20:33:30.00            247.54396
2019-03-02/20:33:40.00            247.56579
2019-03-02/20:33:50.00            247.58731
2019-03-02/20:34:00.00            247.60850
2019-03-02/20:34:10.00            247.62939
2019-03-02/20:34:20.00            247.64996
2019-03-02/20:34:30.00            247.67023
2019-03-02/20:34:40.00            247.69019
2019-03-02/20:34:50.00            247.70986
2019-03-02/20:35:00.00            247.72922
2019-03-02/20:35:10.00            247.74830
2019-03-02/20:35:20.00            247.76708
2019-03-02/20:35:30.00            247.78557
2019-03-02/20:35:40.00            247.80378
2019-03-02/20:35:50.00            247.82170
2019-03-02/20:36:00.00            247.83934
2019-03-02/20:36:10.00            247.85671
2019-03-02/20:36:20.00            247.87380
2019-03-02/20:36:30.00            247.89062
2019-03-02/20:36:40.00            247.90717
2019-03-02/20:36:50.00            247.92345
2019-03-02/20:37:00.00            247.93947
2019-03-02/20:37:10.00            247.95522
2019-03-02/20:37:20.00            247.97072
2019-03-02/20:37:30.00            247.98596
2019-03-02/20:37:40.00            248.00094
2019-03-02/20:37:50.00            248.01567
2019-03-02/20:38:00.00            248.03016
2019-03-02/20:38:10.00            248.04439
2019-03-02/20:38:20.00            248.05838
2019-03-02/20:38:30.00            248.07213
2019-03-02/20:38:40.00            248.08564
2019-03-02/20:38:50.00            248.09891
2019-03-02/20:39:00.00            248.11194
2019-03-02/20:39:10.00            248.12474
2019-03-02/20:39:20.00            248.13731
2019-03-02/20:39:30.00            248.14965
2019-03-02/20:39:40.00            248.16176
2019-03-02/20:39:50.00            248.17365
2019-03-02/20:40:00.00            248.18531
2019-03-02/20:40:10.00            248.19675
2019-03-02/20:40:20.00            248.20797
2019-03-02/20:40:30.00            248.21898
2019-03-02/20:40:40.00            248.22977
2019-03-02/20:40:50.00            248.24035
2019-03-02/20:41:00.00            248.25071
2019-03-02/20:41:10.00            248.26087
2019-03-02/20:41:20.00            248.27082
2019-03-02/20:41:30.00            248.28056
2019-03-02/20:41:40.00            248.29010
2019-03-02/20:41:50.00            248.29944
2019-03-02/20:42:00.00            248.30858
2019-03-02/20:42:10.00            248.31752
2019-03-02/20:42:20.00            248.32627
2019-03-02/20:42:30.00            248.33482
2019-03-02/20:42:40.00            248.34318
2019-03-02/20:42:50.00            248.35134
2019-03-02/20:43:00.00            248.35932
2019-03-02/20:43:10.00            248.36711
2019-03-02/20:43:20.00            248.37471
2019-03-02/20:43:30.00            248.38213
2019-03-02/20:43:40.00            248.38937
2019-03-02/20:43:50.00            248.39642
2019-03-02/20:44:00.00            248.40329
2019-03-02/20:44:10.00            248.40999
2019-03-02/20:44:20.00            248.41651
2019-03-02/20:44:30.00            248.42286
2019-03-02/20:44:40.00            248.42903
2019-03-02/20:44:50.00            248.43503
2019-03-02/20:45:00.00            248.44086
2019-03-02/20:45:10.00            248.44652
2019-03-02/20:45:20.00            248.45202
2019-03-02/20:45:30.00            248.45734
2019-03-02/20:45:40.00            248.46251
2019-03-02/20:45:50.00            248.46751
2019-03-02/20:46:00.00            248.47235
2019-03-02/20:46:10.00            248.47703
2019-03-02/20:46:20.00            248.48154
2019-03-02/20:46:30.00            248.48591
2019-03-02/20:46:40.00            248.49011
2019-03-02/20:46:50.00            248.49417
2019-03-02/20:47:00.00            248.49806
2019-03-02/20:47:10.00            248.50181
2019-03-02/20:47:20.00            248.50540
2019-03-02/20:47:30.00            248.50885
2019-03-02/20:47:40.00            248.51215
2019-03-02/20:47:50.00            248.51530
2019-03-02/20:48:00.00            248.51830
2019-03-02/20:48:10.00            248.52116
2019-03-02/20:48:20.00            248.52388
2019-03-02/20:48:30.00            248.52645
2019-03-02/20:48:40.00            248.52889
2019-03-02/20:48:50.00            248.53118
2019-03-02/20:49:00.00            248.53334
2019-03-02/20:49:10.00            248.53535
2019-03-02/20:49:20.00            248.53724
2019-03-02/20:49:30.00            248.53899
2019-03-02/20:49:40.00            248.54060
2019-03-02/20:49:50.00            248.54208
2019-03-02/20:50:00.00            248.54343
2019-03-02/20:50:10.00            248.54465
2019-03-02/20:50:20.00            248.54574
2019-03-02/20:50:30.00            248.54670
2019-03-02/20:50:40.00            248.54753
2019-03-02/20:50:50.00            248.54824
2019-03-02/20:51:00.00            248.54882
2019-03-02/20:51:10.00            248.54928
2019-03-02/20:51:20.00            248.54962
2019-03-02/20:51:30.00            248.54983
2019-03-02/20:51:40.00            248.54992
2019-03-02/20:51:50.00            248.54990
2019-03-02/20:52:00.00            248.54975
2019-03-02/20:52:10.00            248.54949
2019-03-02/20:52:20.00            248.54911
2019-03-02/20:52:30.00            248.54861
2019-03-02/20:52:40.00            248.54800
2019-03-02/20:52:50.00            248.54727
2019-03-02/20:53:00.00            248.54643
2019-03-02/20:53:10.00            248.54548
2019-03-02/20:53:20.00            248.54442
2019-03-02/20:53:30.00            248.54325
2019-03-02/20:53:40.00            248.54197
2019-03-02/20:53:50.00            248.54058
2019-03-02/20:54:00.00            248.53908
2019-03-02/20:54:10.00            248.53747
2019-03-02/20:54:20.00            248.53577
2019-03-02/20:54:30.00            248.53395
2019-03-02/20:54:40.00            248.53203
2019-03-02/20:54:50.00            248.53001
2019-03-02/20:55:00.00            248.52789
2019-03-02/20:55:10.00            248.52566
2019-03-02/20:55:20.00            248.52333
2019-03-02/20:55:30.00            248.52091
2019-03-02/20:55:40.00            248.51838
2019-03-02/20:55:50.00            248.51576
2019-03-02/20:56:00.00            248.51304
2019-03-02/20:56:10.00            248.51022
2019-03-02/20:56:20.00            248.50731
2019-03-02/20:56:30.00            248.50430
2019-03-02/20:56:40.00            248.50120
2019-03-02/20:56:50.00            248.49801
2019-03-02/20:57:00.00            248.49472
2019-03-02/20:57:10.00            248.49134
2019-03-02/20:57:20.00            248.48787
2019-03-02/20:57:30.00            248.48431
2019-03-02/20:57:40.00            248.48066
2019-03-02/20:57:50.00            248.47693
2019-03-02/20:58:00.00            248.47310
2019-03-02/20:58:10.00            248.46919
2019-03-02/20:58:20.00            248.46519
2019-03-02/20:58:30.00            248.46111
2019-03-02/20:58:40.00            248.45693
2019-03-02/20:58:50.00            248.45268
2019-03-02/20:59:00.00            248.44834
2019-03-02/20:59:10.00            248.44392
2019-03-02/20:59:20.00            248.43942
2019-03-02/20:59:30.00            248.43484
2019-03-02/20:59:40.00            248.43017
2019-03-02/20:59:50.00            248.42543
2019-03-02/21:00:00.00            248.42060
2019-03-02/21:00:10.00            248.41570
2019-03-02/21:00:20.00            248.41072
2019-03-02/21:00:30.00            248.40566
2019-03-02/21:00:40.00            248.40052
2019-03-02/21:00:50.00            248.39531
2019-03-02/21:01:00.00            248.39003
2019-03-02/21:01:10.00            248.38466
2019-03-02/21:01:20.00            248.37923
2019-03-02/21:01:30.00            248.37372
2019-03-02/21:01:40.00            248.36814
2019-03-02/21:01:50.00            248.36248
2019-03-02/21:02:00.00            248.35676
2019-03-02/21:02:10.00            248.35096
2019-03-02/21:02:20.00            248.34509
2019-03-02/21:02:30.00            248.33916
2019-03-02/21:02:40.00            248.33315
2019-03-02/21:02:50.00            248.32708
2019-03-02/21:03:00.00            248.32093
2019-03-02/21:03:10.00            248.31473
2019-03-02/21:03:20.00            248.30845
2019-03-02/21:03:30.00            248.30211
2019-03-02/21:03:40.00            248.29570
2019-03-02/21:03:50.00            248.28922
2019-03-02/21:04:00.00            248.28269
2019-03-02/21:04:10.00            248.27608
2019-03-02/21:04:20.00            248.26942
2019-03-02/21:04:30.00            248.26269
2019-03-02/21:04:40.00            248.25590
2019-03-02/21:04:50.00            248.24905
2019-03-02/21:05:00.00            248.24214
2019-03-02/21:05:10.00            248.23517
2019-03-02/21:05:20.00            248.22813
2019-03-02/21:05:30.00            248.22104
2019-03-02/21:05:40.00            248.21389
2019-03-02/21:05:50.00            248.20668
2019-03-02/21:06:00.00            248.19941
2019-03-02/21:06:10.00            248.19209
2019-03-02/21:06:20.00            248.18471
2019-03-02/21:06:30.00            248.17727
2019-03-02/21:06:40.00            248.16977
2019-03-02/21:06:50.00            248.16223
2019-03-02/21:07:00.00            248.15462
2019-03-02/21:07:10.00            248.14697
2019-03-02/21:07:20.00            248.13926
2019-03-02/21:07:30.00            248.13149
2019-03-02/21:07:40.00            248.12368
2019-03-02/21:07:50.00            248.11581
2019-03-02/21:08:00.00            248.10789
2019-03-02/21:08:10.00            248.09992
2019-03-02/21:08:20.00            248.09190
2019-03-02/21:08:30.00            248.08383
2019-03-02/21:08:40.00            248.07571
2019-03-02/21:08:50.00            248.06753
2019-03-02/21:09:00.00            248.05931
2019-03-02/21:09:10.00            248.05105
2019-03-02/21:09:20.00            248.04274
2019-03-02/21:09:30.00            248.03437
2019-03-02/21:09:40.00            248.02596
2019-03-02/21:09:50.00            248.01751
2019-03-02/21:10:00.00            248.00901
2019-03-02/21:10:10.00            248.00046
2019-03-02/21:10:20.00            247.99187
2019-03-02/21:10:30.00            247.98324
2019-03-02/21:10:40.00            247.97456
2019-03-02/21:10:50.00            247.96583
2019-03-02/21:11:00.00            247.95707
2019-03-02/21:11:10.00            247.94826
2019-03-02/21:11:20.00            247.93941
2019-03-02/21:11:30.00            247.93052
2019-03-02/21:11:40.00            247.92158
2019-03-02/21:11:50.00            247.91261
2019-03-02/21:12:00.00            247.90360
2019-03-02/21:12:10.00            247.89454
2019-03-02/21:12:20.00            247.88545
2019-03-02/21:12:30.00            247.87631
2019-03-02/21:12:40.00            247.86714
2019-03-02/21:12:50.00            247.85793
2019-03-02/21:13:00.00            247.84869
2019-03-02/21:13:10.00            247.83940
2019-03-02/21:13:20.00            247.83008
2019-03-02/21:13:30.00            247.82072
2019-03-02/21:13:40.00            247.81133
2019-03-02/21:13:50.00            247.80190
2019-03-02/21:14:00.00            247.79244
2019-03-02/21:14:10.00            247.78294
2019-03-02/21:14:20.00            247.77341
2019-03-02/21:14:30.00            247.76384
2019-03-02/21:14:40.00            247.75424
2019-03-02/21:14:50.00            247.74460
2019-03-02/21:15:00.00            247.73494
2019-03-02/21:15:10.00            247.72524
2019-03-02/21:15:20.00            247.71551
2019-03-02/21:15:30.00            247.70575
2019-03-02/21:15:40.00            247.69595
2019-03-02/21:15:50.00            247.68613
2019-03-02/21:16:00.00            247.67627
2019-03-02/21:16:10.00            247.66639
2019-03-02/21:16:20.00            247.65648
2019-03-02/21:16:30.00            247.64654
2019-03-02/21:16:40.00            247.63656
2019-03-02/21:16:50.00            247.62657
2019-03-02/21:17:00.00            247.61654
2019-03-02/21:17:10.00            247.60649
2019-03-02/21:17:20.00            247.59640
2019-03-02/21:17:30.00            247.58630
2019-03-02/21:17:40.00            247.57616
2019-03-02/21:17:50.00            247.56600
2019-03-02/21:18:00.00            247.55582
2019-03-02/21:18:10.00            247.54561
2019-03-02/21:18:20.00            247.53537
2019-03-02/21:18:30.00            247.52511
2019-03-02/21:18:40.00            247.51483
2019-03-02/21:18:50.00            247.50452
2019-03-02/21:19:00.00            247.49419
2019-03-02/21:19:10.00            247.48384
2019-03-02/21:19:20.00            247.47346
2019-03-02/21:19:30.00            247.46307
2019-03-02/21:19:40.00            247.45265
2019-03-02/21:19:50.00            247.44221
2019-03-02/21:20:00.00            247.43174
2019-03-02/21:20:10.00            247.42126
2019-03-02/21:20:20.00            247.41076
2019-03-02/21:20:30.00            247.40024
2019-03-02/21:20:40.00            247.38970
2019-03-02/21:20:50.00            247.37914
2019-03-02/21:21:00.00            247.36856
2019-03-02/21:21:10.00            247.35796
2019-03-02/21:21:20.00            247.34735
2019-03-02/21:21:30.00            247.33672
2019-03-02/21:21:40.00            247.32607
2019-03-02/21:21:50.00            247.31540
2019-03-02/21:22:00.00            247.30472
2019-03-02/21:22:10.00            247.29402
2019-03-02/21:22:20.00            247.28330
2019-03-02/21:22:30.00            247.27257
2019-03-02/21:22:40.00            247.26183
2019-03-02/21:22:50.00            247.25107
2019-03-02/21:23:00.00            247.24030
2019-03-02/21:23:10.00            247.22951
2019-03-02/21:23:20.00            247.21871
2019-03-02/21:23:30.00            247.20790
2019-03-02/21:23:40.00            247.19707
2019-03-02/21:23:50.00            247.18623
2019-03-02/21:24:00.00            247.17538
2019-03-02/21:24:10.00            247.16451
2019-03-02/21:24:20.00            247.15364
2019-03-02/21:24:30.00            247.14276
2019-03-02/21:24:40.00            247.13186
2019-03-02/21:24:50.00            247.12095
2019-03-02/21:25:00.00            247.11004
2019-03-02/21:25:10.00            247.09911
2019-03-02/21:25:20.00            247.08818
2019-03-02/21:25:30.00            247.07723
2019-03-02/21:25:40.00            247.06628
2019-03-02/21:25:50.00            247.05532
2019-03-02/21:26:00.00            247.04436
2019-03-02/21:26:10.00            247.03338
2019-03-02/21:26:20.00            247.02240
2019-03-02/21:26:30.00            247.01141
2019-03-02/21:26:40.00            247.00042
2019-03-02/21:26:50.00            246.98942
2019-03-02/21:27:00.00            246.97841
2019-03-02/21:27:10.00            246.96740
2019-03-02/21:27:20.00            246.95638
2019-03-02/21:27:30.00            246.94536
2019-03-02/21:27:40.00            246.93434
2019-03-02/21:27:50.00            246.92331
2019-03-02/21:28:00.00            246.91228
2019-03-02/21:28:10.00            246.90124
2019-03-02/21:28:20.00            246.89021
2019-03-02/21:28:30.00            246.87917
2019-03-02/21:28:40.00            246.86813
2019-03-02/21:28:50.00            246.85708
2019-03-02/21:29:00.00            246.84604
2019-03-02/21:29:10.00            246.83499
2019-03-02/21:29:20.00            246.82395
2019-03-02/21:29:30.00            246.81290
2019-03-02/21:29:40.00            246.80186
2019-03-02/21:29:50.00            246.79081
2019-03-02/21:30:00.00            246.77977
2019-03-02/21:30:10.00            246.76873
2019-03-02/21:30:20.00            246.75769
2019-03-02/21:30:30.00            246.74665
2019-03-02/21:30:40.00            246.73561
2019-03-02/21:30:50.00            246.72458
2019-03-02/21:31:00.00            246.71355
2019-03-02/21:31:10.00            246.70252
2019-03-02/21:31:20.00            246.69150
2019-03-02/21:31:30.00            246.68048
2019-03-02/21:31:40.00            246.66946
2019-03-02/21:31:50.00            246.65846
2019-03-02/21:32:00.00            246.64745
2019-03-02/21:32:10.00            246.63645
2019-03-02/21:32:20.00            246.62546
2019-03-02/21:32:30.00            246.61448
2019-03-02/21:32:40.00            246.60350
2019-03-02/21:32:50.00            246.59253
2019-03-02/21:33:00.00            246.58157
2019-03-02/21:33:10.00            246.57061
2019-03-02/21:33:20.00            246.55967
2019-03-02/21:33:30.00            246.54873
2019-03-02/21:33:40.00            246.53780
2019-03-02/21:33:50.00            246.52688
2019-03-02/21:34:00.00            246.51597
2019-03-02/21:34:10.00            246.50507
2019-03-02/21:34:20.00            246.49418
2019-03-02/21:34:30.00            246.48330
2019-03-02/21:34:40.00            246.47244
2019-03-02/21:34:50.00            246.46158
2019-03-02/21:35:00.00            246.45074
2019-03-02/21:35:10.00            246.43991
2019-03-02/21:35:20.00            246.42910
2019-03-02/21:35:30.00            246.41829
2019-03-02/21:35:40.00            246.40750
2019-03-02/21:35:50.00            246.39673
2019-03-02/21:36:00.00            246.38597
2019-03-02/21:36:10.00            246.37522
2019-03-02/21:36:20.00            246.36449
2019-03-02/21:36:30.00            246.35378
2019-03-02/21:36:40.00            246.34308
2019-03-02/21:36:50.00            246.33239
2019-03-02/21:37:00.00            246.32173
2019-03-02/21:37:10.00            246.31108
2019-03-02/21:37:20.00            246.30045
2019-03-02/21:37:30.00            246.28984
2019-03-02/21:37:40.00            246.27925
2019-03-02/21:37:50.00            246.26867
2019-03-02/21:38:00.00            246.25812
2019-03-02/21:38:10.00            246.24758
2019-03-02/21:38:20.00            246.23707
2019-03-02/21:38:30.00            246.22657
2019-03-02/21:38:40.00            246.21610
2019-03-02/21:38:50.00            246.20565
2019-03-02/21:39:00.00            246.19522
2019-03-02/21:39:10.00            246.18481
2019-03-02/21:39:20.00            246.17443
2019-03-02/21:39:30.00            246.16406
2019-03-02/21:39:40.00            246.15373
2019-03-02/21:39:50.00            246.14341
2019-03-02/21:40:00.00            246.13312
2019-03-02/21:40:10.00            246.12286
2019-03-02/21:40:20.00            246.11262
2019-03-02/21:40:30.00            246.10240
2019-03-02/21:40:40.00            246.09221
2019-03-02/21:40:50.00            246.08205
2019-03-02/21:41:00.00            246.07192
2019-03-02/21:41:10.00            246.06181
2019-03-02/21:41:20.00            246.05173
2019-03-02/21:41:30.00            246.04168
2019-03-02/21:41:40.00            246.03166
2019-03-02/21:41:50.00            246.02167
2019-03-02/21:42:00.00            246.01171
2019-03-02/21:42:10.00            246.00178
2019-03-02/21:42:20.00            245.99187
2019-03-02/21:42:30.00            245.98200
2019-03-02/21:42:40.00            245.97216
2019-03-02/21:42:50.00            245.96236
2019-03-02/21:43:00.00            245.95258
2019-03-02/21:43:10.00            245.94284
2019-03-02/21:43:20.00            245.93313
2019-03-02/21:43:30.00            245.92346
2019-03-02/21:43:40.00            245.91382
2019-03-02/21:43:50.00            245.90422
2019-03-02/21:44:00.00            245.89465
2019-03-02/21:44:10.00            245.88511
2019-03-02/21:44:20.00            245.87562
2019-03-02/21:44:30.00            245.86616
2019-03-02/21:44:40.00            245.85674
2019-03-02/21:44:50.00            245.84735
2019-03-02/21:45:00.00            245.83801
2019-03-02/21:45:10.00            245.82870
2019-03-02/21:45:20.00            245.81943
2019-03-02/21:45:30.00            245.81020
2019-03-02/21:45:40.00            245.80102
2019-03-02/21:45:50.00            245.79187
2019-03-02/21:46:00.00            245.78276
2019-03-02/21:46:10.00            245.77370
2019-03-02/21:46:20.00            245.76468
2019-03-02/21:46:30.00            245.75570
2019-03-02/21:46:40.00            245.74677
2019-03-02/21:46:50.00            245.73788
2019-03-02/21:47:00.00            245.72904
2019-03-02/21:47:10.00            245.72024
2019-03-02/21:47:20.00            245.71148
2019-03-02/21:47:30.00            245.70278
2019-03-02/21:47:40.00            245.69412
2019-03-02/21:47:50.00            245.68550
2019-03-02/21:48:00.00            245.67694
2019-03-02/21:48:10.00            245.66842
2019-03-02/21:48:20.00            245.65996
2019-03-02/21:48:30.00            245.65154
2019-03-02/21:48:40.00            245.64317
2019-03-02/21:48:50.00            245.63486
2019-03-02/21:49:00.00            245.62660
2019-03-02/21:49:10.00            245.61838
2019-03-02/21:49:20.00            245.61022
2019-03-02/21:49:30.00            245.60212
2019-03-02/21:49:40.00            245.59407
2019-03-02/21:49:50.00            245.58607
2019-03-02/21:50:00.00            245.57813
2019-03-02/21:50:10.00            245.57024
2019-03-02/21:50:20.00            245.56241
2019-03-02/21:50:30.00            245.55464
2019-03-02/21:50:40.00            245.54692
2019-03-02/21:50:50.00            245.53927
2019-03-02/21:51:00.00            245.53167
2019-03-02/21:51:10.00            245.52413
2019-03-02/21:51:20.00            245.51665
2019-03-02/21:51:30.00            245.50924
2019-03-02/21:51:40.00            245.50188
2019-03-02/21:51:50.00            245.49459
2019-03-02/21:52:00.00            245.48736
2019-03-02/21:52:10.00            245.48019
2019-03-02/21:52:20.00            245.47309
2019-03-02/21:52:30.00            245.46606
2019-03-02/21:52:40.00            245.45909
2019-03-02/21:52:50.00            245.45218
2019-03-02/21:53:00.00            245.44534
2019-03-02/21:53:10.00            245.43858
2019-03-02/21:53:20.00            245.43187
2019-03-02/21:53:30.00            245.42524
2019-03-02/21:53:40.00            245.41868
2019-03-02/21:53:50.00            245.41219
2019-03-02/21:54:00.00            245.40578
2019-03-02/21:54:10.00            245.39943
2019-03-02/21:54:20.00            245.39316
2019-03-02/21:54:30.00            245.38696
2019-03-02/21:54:40.00            245.38083
2019-03-02/21:54:50.00            245.37478
2019-03-02/21:55:00.00            245.36881
2019-03-02/21:55:10.00            245.36292
2019-03-02/21:55:20.00            245.35710
2019-03-02/21:55:30.00            245.35136
2019-03-02/21:55:40.00            245.34570
2019-03-02/21:55:50.00            245.34012
2019-03-02/21:56:00.00            245.33463
2019-03-02/21:56:10.00            245.32921
2019-03-02/21:56:20.00            245.32388
2019-03-02/21:56:30.00            245.31863
2019-03-02/21:56:40.00            245.31346
2019-03-02/21:56:50.00            245.30839
2019-03-02/21:57:00.00            245.30339
2019-03-02/21:57:10.00            245.29849
2019-03-02/21:57:20.00            245.29367
2019-03-02/21:57:30.00            245.28894
2019-03-02/21:57:40.00            245.28430
2019-03-02/21:57:50.00            245.27976
2019-03-02/21:58:00.00            245.27530
2019-03-02/21:58:10.00            245.27094
2019-03-02/21:58:20.00            245.26667
2019-03-02/21:58:30.00            245.26250
2019-03-02/21:58:40.00            245.25842
2019-03-02/21:58:50.00            245.25444
2019-03-02/21:59:00.00            245.25056
2019-03-02/21:59:10.00            245.24677
2019-03-02/21:59:20.00            245.24309
2019-03-02/21:59:30.00            245.23950
2019-03-02/21:59:40.00            245.23602
2019-03-02/21:59:50.00            245.23264
2019-03-02/22:00:00.00            245.22936
2019-03-02/22:00:10.00            245.22619
2019-03-02/22:00:20.00            245.22313
2019-03-02/22:00:30.00            245.22017
2019-03-02/22:00:40.00            245.21732
2019-03-02/22:00:50.00            245.21458
2019-03-02/22:01:00.00            245.21195
2019-03-02/22:01:10.00            245.20943
2019-03-02/22:01:20.00            245.20703
2019-03-02/22:01:30.00            245.20474
2019-03-02/22:01:40.00            245.20256
2019-03-02/22:01:50.00            245.20050
2019-03-02/22:02:00.00            245.19856
2019-03-02/22:02:10.00            245.19674
2019-03-02/22:02:20.00            245.19503
2019-03-02/22:02:30.00            245.19345
2019-03-02/22:02:40.00            245.19199
2019-03-02/22:02:50.00            245.19065
2019-03-02/22:03:00.00            245.18944
2019-03-02/22:03:10.00            245.18836
2019-03-02/22:03:20.00            245.18740
2019-03-02/22:03:30.00            245.18658
2019-03-02/22:03:40.00            245.18588
2019-03-02/22:03:50.00            245.18531
2019-03-02/22:04:00.00            245.18488
2019-03-02/22:04:10.00            245.18458
2019-03-02/22:04:20.00            245.18442
2019-03-02/22:04:30.00            245.18440
2019-03-02/22:04:40.00            245.18451
2019-03-02/22:04:50.00            245.18476
2019-03-02/22:05:00.00            245.18516
2019-03-02/22:05:10.00            245.18570
2019-03-02/22:05:20.00            245.18638
2019-03-02/22:05:30.00            245.18721
2019-03-02/22:05:40.00            245.18819
2019-03-02/22:05:50.00            245.18932
2019-03-02/22:06:00.00            245.19060
2019-03-02/22:06:10.00            245.19203
2019-03-02/22:06:20.00            245.19361
2019-03-02/22:06:30.00            245.19535
2019-03-02/22:06:40.00            245.19725
2019-03-02/22:06:50.00            245.19931
2019-03-02/22:07:00.00            245.20153
2019-03-02/22:07:10.00            245.20391
2019-03-02/22:07:20.00            245.20646
2019-03-02/22:07:30.00            245.20917
2019-03-02/22:07:40.00            245.21205
2019-03-02/22:07:50.00            245.21510
2019-03-02/22:08:00.00            245.21832
2019-03-02/22:08:10.00            245.22172
2019-03-02/22:08:20.00            245.22529
2019-03-02/22:08:30.00            245.22904
2019-03-02/22:08:40.00            245.23296
2019-03-02/22:08:50.00            245.23707
2019-03-02/22:09:00.00            245.24136
2019-03-02/22:09:10.00            245.24584
2019-03-02/22:09:20.00            245.25051
2019-03-02/22:09:30.00            245.25536
2019-03-02/22:09:40.00            245.26040
2019-03-02/22:09:50.00            245.26565
2019-03-02/22:10:00.00            245.27108
2019-03-02/22:10:10.00            245.27671
2019-03-02/22:10:20.00            245.28255
2019-03-02/22:10:30.00            245.28858
2019-03-02/22:10:40.00            245.29482
2019-03-02/22:10:50.00            245.30127
2019-03-02/22:11:00.00            245.30793
2019-03-02/22:11:10.00            245.31480
2019-03-02/22:11:20.00            245.32188
2019-03-02/22:11:30.00            245.32918
2019-03-02/22:11:40.00            245.33670
2019-03-02/22:11:50.00            245.34444
2019-03-02/22:12:00.00            245.35240
2019-03-02/22:12:10.00            245.36059
2019-03-02/22:12:20.00            245.36902
2019-03-02/22:12:30.00            245.37767
2019-03-02/22:12:40.00            245.38656
2019-03-02/22:12:50.00            245.39568
2019-03-02/22:13:00.00            245.40505
2019-03-02/22:13:10.00            245.41466
2019-03-02/22:13:20.00            245.42452
2019-03-02/22:13:30.00            245.43462
2019-03-02/22:13:40.00            245.44497
2019-03-02/22:13:50.00            245.45559
2019-03-02/22:14:00.00            245.46645
2019-03-02/22:14:10.00            245.47759
2019-03-02/22:14:20.00            245.48898
2019-03-02/22:14:30.00            245.50064
2019-03-02/22:14:40.00            245.51257
2019-03-02/22:14:50.00            245.52478
2019-03-02/22:15:00.00            245.53726
2019-03-02/22:15:10.00            245.55002
2019-03-02/22:15:20.00            245.56307
2019-03-02/22:15:30.00            245.57641
2019-03-02/22:15:40.00            245.59003
2019-03-02/22:15:50.00            245.60396
2019-03-02/22:16:00.00            245.61817
2019-03-02/22:16:10.00            245.63269
2019-03-02/22:16:20.00            245.64752
2019-03-02/22:16:30.00            245.66266
2019-03-02/22:16:40.00            245.67811
2019-03-02/22:16:50.00            245.69387
2019-03-02/22:17:00.00            245.70996
2019-03-02/22:17:10.00            245.72638
2019-03-02/22:17:20.00            245.74312
2019-03-02/22:17:30.00            245.76020
2019-03-02/22:17:40.00            245.77761
2019-03-02/22:17:50.00            245.79537
2019-03-02/22:18:00.00            245.81348
2019-03-02/22:18:10.00            245.83194
2019-03-02/22:18:20.00            245.85075
2019-03-02/22:18:30.00            245.86992
2019-03-02/22:18:40.00            245.88946
2019-03-02/22:18:50.00            245.90937
2019-03-02/22:19:00.00            245.92966
2019-03-02/22:19:10.00            245.95032
2019-03-02/22:19:20.00            245.97137
2019-03-02/22:19:30.00            245.99281
2019-03-02/22:19:40.00            246.01465
2019-03-02/22:19:50.00            246.03689
2019-03-02/22:20:00.00            246.05953
2019-03-02/22:20:10.00            246.08259
2019-03-02/22:20:20.00            246.10606
2019-03-02/22:20:30.00            246.12996
2019-03-02/22:20:40.00            246.15429
2019-03-02/22:20:50.00            246.17905
2019-03-02/22:21:00.00            246.20426
2019-03-02/22:21:10.00            246.22991
2019-03-02/22:21:20.00            246.25601
2019-03-02/22:21:30.00            246.28258
2019-03-02/22:21:40.00            246.30961
2019-03-02/22:21:50.00            246.33712
2019-03-02/22:22:00.00            246.36510
2019-03-02/22:22:10.00            246.39357
2019-03-02/22:22:20.00            246.42254
2019-03-02/22:22:30.00            246.45201
2019-03-02/22:22:40.00            246.48199
2019-03-02/22:22:50.00            246.51248
2019-03-02/22:23:00.00            246.54350
2019-03-02/22:23:10.00            246.57504
2019-03-02/22:23:20.00            246.60713
2019-03-02/22:23:30.00            246.63976
2019-03-02/22:23:40.00            246.67295
2019-03-02/22:23:50.00            246.70670
2019-03-02/22:24:00.00            246.74102
2019-03-02/22:24:10.00            246.77593
2019-03-02/22:24:20.00            246.81143
2019-03-02/22:24:30.00            246.84752
2019-03-02/22:24:40.00            246.88422
2019-03-02/22:24:50.00            246.92154
2019-03-02/22:25:00.00            246.95948
2019-03-02/22:25:10.00            246.99807
2019-03-02/22:25:20.00            247.03730
2019-03-02/22:25:30.00            247.07718
2019-03-02/22:25:40.00            247.11774
2019-03-02/22:25:50.00            247.15897
2019-03-02/22:26:00.00            247.20089
2019-03-02/22:26:10.00            247.24351
2019-03-02/22:26:20.00            247.28684
2019-03-02/22:26:30.00            247.33089
2019-03-02/22:26:40.00            247.37568
2019-03-02/22:26:50.00            247.42122
2019-03-02/22:27:00.00            247.46751
2019-03-02/22:27:10.00            247.51458
2019-03-02/22:27:20.00            247.56243
2019-03-02/22:27:30.00            247.61108
2019-03-02/22:27:40.00            247.66054
2019-03-02/22:27:50.00            247.71083
2019-03-02/22:28:00.00            247.76195
2019-03-02/22:28:10.00            247.81393
2019-03-02/22:28:20.00            247.86678
2019-03-02/22:28:30.00            247.92050
2019-03-02/22:28:40.00            247.97513
2019-03-02/22:28:50.00            248.03067
2019-03-02/22:29:00.00            248.08715
2019-03-02/22:29:10.00            248.14457
2019-03-02/22:29:20.00            248.20296
2019-03-02/22:29:30.00            248.26232
2019-03-02/22:29:40.00            248.32269
2019-03-02/22:29:50.00            248.38407
2019-03-02/22:30:00.00            248.44649
2019-03-02/22:30:10.00            248.50996
2019-03-02/22:30:20.00            248.57451
2019-03-02/22:30:30.00            248.64015
2019-03-02/22:30:40.00            248.70691
2019-03-02/22:30:50.00            248.77480
2019-03-02/22:31:00.00            248.84385
2019-03-02/22:31:10.00            248.91408
2019-03-02/22:31:20.00            248.98551
2019-03-02/22:31:30.00            249.05817
2019-03-02/22:31:40.00            249.13207
2019-03-02/22:31:50.00            249.20725
2019-03-02/22:32:00.00            249.28373
2019-03-02/22:32:10.00            249.36153
2019-03-02/22:32:20.00            249.44068
2019-03-02/22:32:30.00            249.52121
2019-03-02/22:32:40.00            249.60314
2019-03-02/22:32:50.00            249.68651
2019-03-02/22:33:00.00            249.77134
2019-03-02/22:33:10.00            249.85766
2019-03-02/22:33:20.00            249.94551
2019-03-02/22:33:30.00            250.03491
2019-03-02/22:33:40.00            250.12590
2019-03-02/22:33:50.00            250.21851
2019-03-02/22:34:00.00            250.31278
2019-03-02/22:34:10.00            250.40874
2019-03-02/22:34:20.00            250.50642
2019-03-02/22:34:30.00            250.60587
2019-03-02/22:34:40.00            250.70712
2019-03-02/22:34:50.00            250.81022
2019-03-02/22:35:00.00            250.91520
2019-03-02/22:35:10.00            251.02211
2019-03-02/22:35:20.00            251.13098
2019-03-02/22:35:30.00            251.24187
2019-03-02/22:35:40.00            251.35481
2019-03-02/22:35:50.00            251.46987
2019-03-02/22:36:00.00            251.58707
2019-03-02/22:36:10.00            251.70648
2019-03-02/22:36:20.00            251.82815
2019-03-02/22:36:30.00            251.95212
2019-03-02/22:36:40.00            252.07846
2019-03-02/22:36:50.00            252.20722
2019-03-02/22:37:00.00            252.33845
2019-03-02/22:37:10.00            252.47223
2019-03-02/22:37:20.00            252.60860
2019-03-02/22:37:30.00            252.74763
2019-03-02/22:37:40.00            252.88940
2019-03-02/22:37:50.00            253.03396
2019-03-02/22:38:00.00            253.18139
2019-03-02/22:38:10.00            253.33176
2019-03-02/22:38:20.00            253.48514
2019-03-02/22:38:30.00            253.64162
2019-03-02/22:38:40.00            253.80127
2019-03-02/22:38:50.00            253.96417
2019-03-02/22:39:00.00            254.13041
2019-03-02/22:39:10.00            254.30008
2019-03-02/22:39:20.00            254.47327
2019-03-02/22:39:30.00            254.65008
2019-03-02/22:39:40.00            254.83059
2019-03-02/22:39:50.00            255.01492
2019-03-02/22:40:00.00            255.20317
2019-03-02/22:40:10.00            255.39544
2019-03-02/22:40:20.00            255.59184
2019-03-02/22:40:30.00            255.79251
2019-03-02/22:40:40.00            255.99754
2019-03-02/22:40:50.00            256.20708
2019-03-02/22:41:00.00            256.42124
2019-03-02/22:41:10.00            256.64016
2019-03-02/22:41:20.00            256.86398
2019-03-02/22:41:30.00            257.09285
2019-03-02/22:41:40.00            257.32691
2019-03-02/22:41:50.00            257.56632
2019-03-02/22:42:00.00            257.81124
2019-03-02/22:42:10.00            258.06183
2019-03-02/22:42:20.00            258.31828
2019-03-02/22:42:30.00            258.58075
2019-03-02/22:42:40.00            258.84943
2019-03-02/22:42:50.00            259.12453
2019-03-02/22:43:00.00            259.40623
2019-03-02/22:43:10.00            259.69475
2019-03-02/22:43:20.00            259.99031
2019-03-02/22:43:30.00            260.29312
2019-03-02/22:43:40.00            260.60344
2019-03-02/22:43:50.00            260.92149
2019-03-02/22:44:00.00            261.24753
2019-03-02/22:44:10.00            261.58183
2019-03-02/22:44:20.00            261.92465
2019-03-02/22:44:30.00            262.27629
2019-03-02/22:44:40.00            262.63703
2019-03-02/22:44:50.00            263.00720
2019-03-02/22:45:00.00            263.38709
2019-03-02/22:45:10.00            263.77706
2019-03-02/22:45:20.00            264.17743
2019-03-02/22:45:30.00            264.58858
2019-03-02/22:45:40.00            265.01087
2019-03-02/22:45:50.00            265.44469
2019-03-02/22:46:00.00            265.89045
2019-03-02/22:46:10.00            266.34857
2019-03-02/22:46:20.00            266.81946
2019-03-02/22:46:30.00            267.30360
2019-03-02/22:46:40.00            267.80145
2019-03-02/22:46:50.00            268.31348
2019-03-02/22:47:00.00            268.84021
2019-03-02/22:47:10.00            269.38216
2019-03-02/22:47:20.00            269.93986
2019-03-02/22:47:30.00            270.51387
2019-03-02/22:47:40.00            271.10477
2019-03-02/22:47:50.00            271.71316
2019-03-02/22:48:00.00            272.33965
2019-03-02/22:48:10.00            272.98486
2019-03-02/22:48:20.00            273.64946
2019-03-02/22:48:30.00            274.33410
2019-03-02/22:48:40.00            275.03947
2019-03-02/22:48:50.00            275.76628
2019-03-02/22:49:00.00            276.51522
2019-03-02/22:49:10.00            277.28704
2019-03-02/22:49:20.00            278.08245
2019-03-02/22:49:30.00            278.90221
2019-03-02/22:49:40.00            279.74706
2019-03-02/22:49:50.00            280.61776
2019-03-02/22:50:00.00            281.51503
2019-03-02/22:50:10.00            282.43963
2019-03-02/22:50:20.00            283.39228
2019-03-02/22:50:30.00            284.37368
2019-03-02/22:50:40.00            285.38450
2019-03-02/22:50:50.00            286.42541
2019-03-02/22:51:00.00            287.49699
2019-03-02/22:51:10.00            288.59980
2019-03-02/22:51:20.00            289.73433
2019-03-02/22:51:30.00            290.90100
2019-03-02/22:51:40.00            292.10014
2019-03-02/22:51:50.00            293.33199
2019-03-02/22:52:00.00            294.59667
2019-03-02/22:52:10.00            295.89419
2019-03-02/22:52:20.00            297.22441
2019-03-02/22:52:30.00            298.58707
2019-03-02/22:52:40.00            299.98171
2019-03-02/22:52:50.00            301.40771
2019-03-02/22:53:00.00            302.86430
2019-03-02/22:53:10.00            304.35046
2019-03-02/22:53:20.00            305.86501
2019-03-02/22:53:30.00            307.40655
2019-03-02/22:53:40.00            308.97347
2019-03-02/22:53:50.00            310.56397
2019-03-02/22:54:00.00            312.17604
2019-03-02/22:54:10.00            313.80747
2019-03-02/22:54:20.00            315.45590
2019-03-02/22:54:30.00            317.11877
2019-03-02/22:54:40.00            318.79342
2019-03-02/22:54:50.00            320.47704
2019-03-02/22:55:00.00            322.16674
2019-03-02/22:55:10.00            323.85958
2019-03-02/22:55:20.00            325.55257
2019-03-02/22:55:30.00            327.24273
2019-03-02/22:55:40.00            328.92711
2019-03-02/22:55:50.00            330.60282
2019-03-02/22:56:00.00            332.26707
2019-03-02/22:56:10.00            333.91717
2019-03-02/22:56:20.00            335.55057
2019-03-02/22:56:30.00            337.16491
2019-03-02/22:56:40.00            338.75798
2019-03-02/22:56:50.00            340.32778
2019-03-02/22:57:00.00            341.87248
2019-03-02/22:57:10.00            343.39049
2019-03-02/22:57:20.00            344.88041
2019-03-02/22:57:30.00            346.34104
2019-03-02/22:57:40.00            347.77139
2019-03-02/22:57:50.00            349.17067
2019-03-02/22:58:00.00            350.53824
2019-03-02/22:58:10.00            351.87368
2019-03-02/22:58:20.00            353.17670
2019-03-02/22:58:30.00            354.44717
2019-03-02/22:58:40.00            355.68509
2019-03-02/22:58:50.00            356.89059
2019-03-02/22:59:00.00            358.06391
2019-03-02/22:59:10.00            359.20538
2019-03-02/22:59:20.00           0.31542069
2019-03-02/22:59:30.00            1.3945166
2019-03-02/22:59:40.00            2.4432220
2019-03-02/22:59:50.00            3.4621403
2019-03-02/23:00:00.00            4.4519175
2019-03-02/23:00:10.00            5.4132329
2019-03-02/23:00:20.00            6.3467930
2019-03-02/23:00:30.00            7.2533214
2019-03-02/23:00:40.00            8.1335578
2019-03-02/23:00:50.00            8.9882481
2019-03-02/23:01:00.00            9.8181414
2019-03-02/23:01:10.00            10.623984
2019-03-02/23:01:20.00            11.406522
2019-03-02/23:01:30.00            12.166491
2019-03-02/23:01:40.00            12.904617
2019-03-02/23:01:50.00            13.621613
2019-03-02/23:02:00.00            14.318181
2019-03-02/23:02:10.00            14.995006
2019-03-02/23:02:20.00            15.652755
2019-03-02/23:02:30.00            16.292079
2019-03-02/23:02:40.00            16.913613
2019-03-02/23:02:50.00            17.517973
2019-03-02/23:03:00.00            18.105755
2019-03-02/23:03:10.00            18.677537
2019-03-02/23:03:20.00            19.233877
2019-03-02/23:03:30.00            19.775319
2019-03-02/23:03:40.00            20.302385
2019-03-02/23:03:50.00            20.815581
2019-03-02/23:04:00.00            21.315390
2019-03-02/23:04:10.00            21.802285
2019-03-02/23:04:20.00            22.276718
2019-03-02/23:04:30.00            22.739125
2019-03-02/23:04:40.00            23.189926
2019-03-02/23:04:50.00            23.629528
2019-03-02/23:05:00.00            24.058317
2019-03-02/23:05:10.00            24.476670
2019-03-02/23:05:20.00            24.884951
2019-03-02/23:05:30.00            25.283502
2019-03-02/23:05:40.00            25.672661
2019-03-02/23:05:50.00            26.052748
2019-03-02/23:06:00.00            26.424074
2019-03-02/23:06:10.00            26.786936
2019-03-02/23:06:20.00            27.141621
2019-03-02/23:06:30.00            27.488402
2019-03-02/23:06:40.00            27.827547
2019-03-02/23:06:50.00            28.159314
2019-03-02/23:07:00.00            28.483949
2019-03-02/23:07:10.00            28.801682
2019-03-02/23:07:20.00            29.112746
2019-03-02/23:07:30.00            29.417362
2019-03-02/23:07:40.00            29.715739
2019-03-02/23:07:50.00            30.008083
2019-03-02/23:08:00.00            30.294587
2019-03-02/23:08:10.00            30.575444
2019-03-02/23:08:20.00            30.850834
2019-03-02/23:08:30.00            31.120931
2019-03-02/23:08:40.00            31.385912
2019-03-02/23:08:50.00            31.645930
2019-03-02/23:09:00.00            31.901151
2019-03-02/23:09:10.00            32.151723
2019-03-02/23:09:20.00            32.397799
2019-03-02/23:09:30.00            32.639512
2019-03-02/23:09:40.00            32.877004
2019-03-02/23:09:50.00            33.110408
2019-03-02/23:10:00.00            33.339849
2019-03-02/23:10:10.00            33.565457
2019-03-02/23:10:20.00            33.787345
2019-03-02/23:10:30.00            34.005629
2019-03-02/23:10:40.00            34.220424
2019-03-02/23:10:50.00            34.431838
2019-03-02/23:11:00.00            34.639972
2019-03-02/23:11:10.00            34.844932
2019-03-02/23:11:20.00            35.046814
2019-03-02/23:11:30.00            35.245710
2019-03-02/23:11:40.00            35.441716
2019-03-02/23:11:50.00            35.634923
2019-03-02/23:12:00.00            35.825410
2019-03-02/23:12:10.00            36.013269
2019-03-02/23:12:20.00            36.198577
2019-03-02/23:12:30.00            36.381416
2019-03-02/23:12:40.00            36.561859
2019-03-02/23:12:50.00            36.739981
2019-03-02/23:13:00.00            36.915855
2019-03-02/23:13:10.00            37.089552
2019-03-02/23:13:20.00            37.261141
2019-03-02/23:13:30.00            37.430686
2019-03-02/23:13:40.00            37.598253
2019-03-02/23:13:50.00            37.763903
2019-03-02/23:14:00.00            37.927700
2019-03-02/23:14:10.00            38.089699
2019-03-02/23:14:20.00            38.249961
2019-03-02/23:14:30.00            38.408543
2019-03-02/23:14:40.00            38.565500
2019-03-02/23:14:50.00            38.720882
2019-03-02/23:15:00.00            38.874743
2019-03-02/23:15:10.00            39.027138
2019-03-02/23:15:20.00            39.178113
2019-03-02/23:15:30.00            39.327718
2019-03-02/23:15:40.00            39.475996
2019-03-02/23:15:50.00            39.623003
2019-03-02/23:16:00.00            39.768773
2019-03-02/23:16:10.00            39.913356
2019-03-02/23:16:20.00            40.056795
2019-03-02/23:16:30.00            40.199135
2019-03-02/23:16:40.00            40.340412
2019-03-02/23:16:50.00            40.480666
2019-03-02/23:17:00.00            40.619945
2019-03-02/23:17:10.00            40.758277
2019-03-02/23:17:20.00            40.895710
2019-03-02/23:17:30.00            41.032272
2019-03-02/23:17:40.00            41.168007
2019-03-02/23:17:50.00            41.302948
2019-03-02/23:18:00.00            41.437130
2019-03-02/23:18:10.00            41.570586
2019-03-02/23:18:20.00            41.703358
2019-03-02/23:18:30.00            41.835464
2019-03-02/23:18:40.00            41.966955
2019-03-02/23:18:50.00            42.097852
2019-03-02/23:19:00.00            42.228186
2019-03-02/23:19:10.00            42.357997
2019-03-02/23:19:20.00            42.487310
2019-03-02/23:19:30.00            42.616152
2019-03-02/23:19:40.00            42.744562
2019-03-02/23:19:50.00            42.872563
2019-03-02/23:20:00.00            43.000184
2019-03-02/23:20:10.00            43.127459
2019-03-02/23:20:20.00            43.254412
2019-03-02/23:20:30.00            43.381073
2019-03-02/23:20:40.00            43.507467
2019-03-02/23:20:50.00            43.633627
2019-03-02/23:21:00.00            43.759575
2019-03-02/23:21:10.00            43.885339
2019-03-02/23:21:20.00            44.010947
2019-03-02/23:21:30.00            44.136426
2019-03-02/23:21:40.00            44.261797
2019-03-02/23:21:50.00            44.387094
2019-03-02/23:22:00.00            44.512336
2019-03-02/23:22:10.00            44.637556
2019-03-02/23:22:20.00            44.762773
2019-03-02/23:22:30.00            44.888012
2019-03-02/23:22:40.00            45.013301
2019-03-02/23:22:50.00            45.138666
2019-03-02/23:23:00.00            45.264132
2019-03-02/23:23:10.00            45.389718
2019-03-02/23:23:20.00            45.515452
2019-03-02/23:23:30.00            45.641365
2019-03-02/23:23:40.00            45.767470
2019-03-02/23:23:50.00            45.893800
2019-03-02/23:24:00.00            46.020376
2019-03-02/23:24:10.00            46.147225
2019-03-02/23:24:20.00            46.274366
2019-03-02/23:24:30.00            46.401829
2019-03-02/23:24:40.00            46.529636
2019-03-02/23:24:50.00            46.657809
2019-03-02/23:25:00.00            46.786378
2019-03-02/23:25:10.00            46.915362
2019-03-02/23:25:20.00            47.044787
2019-03-02/23:25:30.00            47.174682
2019-03-02/23:25:40.00            47.305064
2019-03-02/23:25:50.00            47.435963
2019-03-02/23:26:00.00            47.567402
2019-03-02/23:26:10.00            47.699407
2019-03-02/23:26:20.00            47.831998
2019-03-02/23:26:30.00            47.965209
2019-03-02/23:26:40.00            48.099056
2019-03-02/23:26:50.00            48.233569
2019-03-02/23:27:00.00            48.368772
2019-03-02/23:27:10.00            48.504696
2019-03-02/23:27:20.00            48.641356
2019-03-02/23:27:30.00            48.778787
2019-03-02/23:27:40.00            48.917014
2019-03-02/23:27:50.00            49.056058
2019-03-02/23:28:00.00            49.195953
2019-03-02/23:28:10.00            49.336720
2019-03-02/23:28:20.00            49.478388
2019-03-02/23:28:30.00            49.620985
2019-03-02/23:28:40.00            49.764539
2019-03-02/23:28:50.00            49.909076
2019-03-02/23:29:00.00            50.054624
2019-03-02/23:29:10.00            50.201214
2019-03-02/23:29:20.00            50.348873
2019-03-02/23:29:30.00            50.497633
2019-03-02/23:29:40.00            50.647515
2019-03-02/23:29:50.00            50.798562
2019-03-02/23:30:00.00            50.950787
2019-03-02/23:30:10.00            51.104240
2019-03-02/23:30:20.00            51.258935
2019-03-02/23:30:30.00            51.414914
2019-03-02/23:30:40.00            51.572204
2019-03-02/23:30:50.00            51.730836
2019-03-02/23:31:00.00            51.890845
2019-03-02/23:31:10.00            52.052267
2019-03-02/23:31:20.00            52.215129
2019-03-02/23:31:30.00            52.379467
2019-03-02/23:31:40.00            52.545320
2019-03-02/23:31:50.00            52.712715
2019-03-02/23:32:00.00            52.881693
2019-03-02/23:32:10.00            53.052290
2019-03-02/23:32:20.00            53.224543
2019-03-02/23:32:30.00            53.398486
2019-03-02/23:32:40.00            53.574156
2019-03-02/23:32:50.00            53.751595
2019-03-02/23:33:00.00            53.930841
2019-03-02/23:33:10.00            54.111929
2019-03-02/23:33:20.00            54.294908
2019-03-02/23:33:30.00            54.479810
2019-03-02/23:33:40.00            54.666684
2019-03-02/23:33:50.00            54.855568
2019-03-02/23:34:00.00            55.046504
2019-03-02/23:34:10.00            55.239537
2019-03-02/23:34:20.00            55.434716
2019-03-02/23:34:30.00            55.632079
2019-03-02/23:34:40.00            55.831673
2019-03-02/23:34:50.00            56.033548
2019-03-02/23:35:00.00            56.237753
2019-03-02/23:35:10.00            56.444330
2019-03-02/23:35:20.00            56.653333
2019-03-02/23:35:30.00            56.864813
2019-03-02/23:35:40.00            57.078817
2019-03-02/23:35:50.00            57.295400
2019-03-02/23:36:00.00            57.514616
2019-03-02/23:36:10.00            57.736516
2019-03-02/23:36:20.00            57.961154
2019-03-02/23:36:30.00            58.188588
2019-03-02/23:36:40.00            58.418876
2019-03-02/23:36:50.00            58.652073
2019-03-02/23:37:00.00            58.888241
2019-03-02/23:37:10.00            59.127437
2019-03-02/23:37:20.00            59.369722
2019-03-02/23:37:30.00            59.615161
2019-03-02/23:37:40.00            59.863814
2019-03-02/23:37:50.00            60.115749
2019-03-02/23:38:00.00            60.371025
2019-03-02/23:38:10.00            60.629716
2019-03-02/23:38:20.00            60.891886
2019-03-02/23:38:30.00            61.157605
2019-03-02/23:38:40.00            61.426941
2019-03-02/23:38:50.00            61.699969
2019-03-02/23:39:00.00            61.976762
2019-03-02/23:39:10.00            62.257389
2019-03-02/23:39:20.00            62.541930
2019-03-02/23:39:30.00            62.830458
2019-03-02/23:39:40.00            63.123049
2019-03-02/23:39:50.00            63.419789
2019-03-02/23:40:00.00            63.720753
2019-03-02/23:40:10.00            64.026023
2019-03-02/23:40:20.00            64.335679
2019-03-02/23:40:30.00            64.649813
2019-03-02/23:40:40.00            64.968501
2019-03-02/23:40:50.00            65.291838
2019-03-02/23:41:00.00            65.619904
2019-03-02/23:41:10.00            65.952790
2019-03-02/23:41:20.00            66.290589
2019-03-02/23:41:30.00            66.633391
2019-03-02/23:41:40.00            66.981286
2019-03-02/23:41:50.00            67.334370
2019-03-02/23:42:00.00            67.692737
2019-03-02/23:42:10.00            68.056481
2019-03-02/23:42:20.00            68.425699
2019-03-02/23:42:30.00            68.800491
2019-03-02/23:42:40.00            69.180954
2019-03-02/23:42:50.00            69.567187
2019-03-02/23:43:00.00            69.959291
2019-03-02/23:43:10.00            70.357363
2019-03-02/23:43:20.00            70.761508
2019-03-02/23:43:30.00            71.171826
2019-03-02/23:43:40.00            71.588419
2019-03-02/23:43:50.00            72.011391
2019-03-02/23:44:00.00            72.440842
2019-03-02/23:44:10.00            72.876874
2019-03-02/23:44:20.00            73.319593
2019-03-02/23:44:30.00            73.769096
2019-03-02/23:44:40.00            74.225490
2019-03-02/23:44:50.00            74.688871
2019-03-02/23:45:00.00            75.159342
2019-03-02/23:45:10.00            75.637000
2019-03-02/23:45:20.00            76.121944
2019-03-02/23:45:30.00            76.614271
2019-03-02/23:45:40.00            77.114074
2019-03-02/23:45:50.00            77.621446
2019-03-02/23:46:00.00            78.136477
2019-03-02/23:46:10.00            78.659256
2019-03-02/23:46:20.00            79.189867
2019-03-02/23:46:30.00            79.728391
2019-03-02/23:46:40.00            80.274906
2019-03-02/23:46:50.00            80.829489
2019-03-02/23:47:00.00            81.392207
2019-03-02/23:47:10.00            81.963127
2019-03-02/23:47:20.00            82.542309
2019-03-02/23:47:30.00            83.129809
2019-03-02/23:47:40.00            83.725674
2019-03-02/23:47:50.00            84.329950
2019-03-02/23:48:00.00            84.942671
2019-03-02/23:48:10.00            85.563866
2019-03-02/23:48:20.00            86.193558
2019-03-02/23:48:30.00            86.831760
2019-03-02/23:48:40.00            87.478476
2019-03-02/23:48:50.00            88.133703
2019-03-02/23:49:00.00            88.797426
2019-03-02/23:49:10.00            89.469622
2019-03-02/23:49:20.00            90.150256
2019-03-02/23:49:30.00            90.839285
2019-03-02/23:49:40.00            91.536651
2019-03-02/23:49:50.00            92.242287
2019-03-02/23:50:00.00            92.956112
2019-03-02/23:50:10.00            93.678034
2019-03-02/23:50:20.00            94.407945
2019-03-02/23:50:30.00            95.145729
2019-03-02/23:50:40.00            95.891252
2019-03-02/23:50:50.00            96.644367
2019-03-02/23:51:00.00            97.404916
2019-03-02/23:51:10.00            98.172722
2019-03-02/23:51:20.00            98.947597
2019-03-02/23:51:30.00            99.729339
2019-03-02/23:51:40.00            100.51773
2019-03-02/23:51:50.00            101.31253
2019-03-02/23:52:00.00            102.11351
2019-03-02/23:52:10.00            102.92040
2019-03-02/23:52:20.00            103.73293
2019-03-02/23:52:30.00            104.55080
2019-03-02/23:52:40.00            105.37373
2019-03-02/23:52:50.00            106.20139
2019-03-02/23:53:00.00            107.03347
2019-03-02/23:53:10.00            107.86962
2019-03-02/23:53:20.00            108.70951
2019-03-02/23:53:30.00            109.55277
2019-03-02/23:53:40.00            110.39904
2019-03-02/23:53:50.00            111.24795
2019-03-02/23:54:00.00            112.09911
2019-03-02/23:54:10.00            112.95214
2019-03-02/23:54:20.00            113.80664
2019-03-02/23:54:30.00            114.66222
2019-03-02/23:54:40.00            115.51848
2019-03-02/23:54:50.00            116.37502
2019-03-02/23:55:00.00            117.23143
2019-03-02/23:55:10.00            118.08731
2019-03-02/23:55:20.00            118.94225
2019-03-02/23:55:30.00            119.79586
2019-03-02/23:55:40.00            120.64775
2019-03-02/23:55:50.00            121.49751
2019-03-02/23:56:00.00            122.34478
2019-03-02/23:56:10.00            123.18915
2019-03-02/23:56:20.00            124.03027
2019-03-02/23:56:30.00            124.86777
2019-03-02/23:56:40.00            125.70130
2019-03-02/23:56:50.00            126.53051
2019-03-02/23:57:00.00            127.35507
2019-03-02/23:57:10.00            128.17466
2019-03-02/23:57:20.00            128.98896
2019-03-02/23:57:30.00            129.79769
2019-03-02/23:57:40.00            130.60056
2019-03-02/23:57:50.00            131.39729
2019-03-02/23:58:00.00            132.18763
2019-03-02/23:58:10.00            132.97134
2019-03-02/23:58:20.00            133.74820
2019-03-02/23:58:30.00            134.51797
2019-03-02/23:58:40.00            135.28048
2019-03-02/23:58:50.00            136.03552
2019-03-02/23:59:00.00            136.78294
2019-03-02/23:59:10.00            137.52256
2019-03-02/23:59:20.00            138.25426
2019-03-02/23:59:30.00            138.97789
2019-03-02/23:59:40.00            139.69335
2019-03-02/23:59:50.00            140.40053
2019-03-03/00:00:00.00            141.09934
2019-03-03/00:00:10.00            141.78971
2019-03-03/00:00:20.00            142.47156
2019-03-03/00:00:30.00            143.14484
2019-03-03/00:00:40.00            143.80952
2019-03-03/00:00:50.00            144.46556
2019-03-03/00:01:00.00            145.11293
2019-03-03/00:01:10.00            145.75163
2019-03-03/00:01:20.00            146.38166
2019-03-03/00:01:30.00            147.00302
2019-03-03/00:01:40.00            147.61572
2019-03-03/00:01:50.00            148.21979
2019-03-03/00:02:00.00            148.81526
2019-03-03/00:02:10.00            149.40216
2019-03-03/00:02:20.00            149.98055
2019-03-03/00:02:30.00            150.55046
2019-03-03/00:02:40.00            151.11196
2019-03-03/00:02:50.00            151.66511
2019-03-03/00:03:00.00            152.20997
2019-03-03/00:03:10.00            152.74661
2019-03-03/00:03:20.00            153.27511
2019-03-03/00:03:30.00            153.79555
2019-03-03/00:03:40.00            154.30801
2019-03-03/00:03:50.00            154.81257
2019-03-03/00:04:00.00            155.30932
2019-03-03/00:04:10.00            155.79835
2019-03-03/00:04:20.00            156.27975
2019-03-03/00:04:30.00            156.75362
2019-03-03/00:04:40.00            157.22005
2019-03-03/00:04:50.00            157.67914
2019-03-03/00:05:00.00            158.13099
2019-03-03/00:05:10.00            158.57569
2019-03-03/00:05:20.00            159.01336
2019-03-03/00:05:30.00            159.44408
2019-03-03/00:05:40.00            159.86796
2019-03-03/00:05:50.00            160.28510
2019-03-03/00:06:00.00            160.69560
2019-03-03/00:06:10.00            161.09957
2019-03-03/00:06:20.00            161.49710
2019-03-03/00:06:30.00            161.88829
2019-03-03/00:06:40.00            162.27325
2019-03-03/00:06:50.00            162.65207
2019-03-03/00:07:00.00            163.02486
2019-03-03/00:07:10.00            163.39171
2019-03-03/00:07:20.00            163.75272
2019-03-03/00:07:30.00            164.10799
2019-03-03/00:07:40.00            164.45761
2019-03-03/00:07:50.00            164.80168
2019-03-03/00:08:00.00            165.14029
2019-03-03/00:08:10.00            165.47353
2019-03-03/00:08:20.00            165.80151
2019-03-03/00:08:30.00            166.12430
2019-03-03/00:08:40.00            166.44199
2019-03-03/00:08:50.00            166.75468
2019-03-03/00:09:00.00            167.06246
2019-03-03/00:09:10.00            167.36540
2019-03-03/00:09:20.00            167.66359
2019-03-03/00:09:30.00            167.95712
2019-03-03/00:09:40.00            168.24606
2019-03-03/00:09:50.00            168.53051
2019-03-03/00:10:00.00            168.81053
2019-03-03/00:10:10.00            169.08620
2019-03-03/00:10:20.00            169.35761
2019-03-03/00:10:30.00            169.62483
2019-03-03/00:10:40.00            169.88792
2019-03-03/00:10:50.00            170.14698
2019-03-03/00:11:00.00            170.40206
2019-03-03/00:11:10.00            170.65323
2019-03-03/00:11:20.00            170.90057
2019-03-03/00:11:30.00            171.14415
2019-03-03/00:11:40.00            171.38402
2019-03-03/00:11:50.00            171.62026
2019-03-03/00:12:00.00            171.85293
2019-03-03/00:12:10.00            172.08210
2019-03-03/00:12:20.00            172.30781
2019-03-03/00:12:30.00            172.53014
2019-03-03/00:12:40.00            172.74915
2019-03-03/00:12:50.00            172.96489
2019-03-03/00:13:00.00            173.17742
2019-03-03/00:13:10.00            173.38680
2019-03-03/00:13:20.00            173.59308
2019-03-03/00:13:30.00            173.79631
2019-03-03/00:13:40.00            173.99655
2019-03-03/00:13:50.00            174.19386
2019-03-03/00:14:00.00            174.38827
2019-03-03/00:14:10.00            174.57985
2019-03-03/00:14:20.00            174.76863
2019-03-03/00:14:30.00            174.95467
2019-03-03/00:14:40.00            175.13802
2019-03-03/00:14:50.00            175.31872
2019-03-03/00:15:00.00            175.49682
2019-03-03/00:15:10.00            175.67236
2019-03-03/00:15:20.00            175.84538
2019-03-03/00:15:30.00            176.01592
2019-03-03/00:15:40.00            176.18404
2019-03-03/00:15:50.00            176.34977
2019-03-03/00:16:00.00            176.51314
2019-03-03/00:16:10.00            176.67421
2019-03-03/00:16:20.00            176.83300
2019-03-03/00:16:30.00            176.98955
2019-03-03/00:16:40.00            177.14391
2019-03-03/00:16:50.00            177.29611
2019-03-03/00:17:00.00            177.44618
2019-03-03/00:17:10.00            177.59416
2019-03-03/00:17:20.00            177.74009
2019-03-03/00:17:30.00            177.88399
2019-03-03/00:17:40.00            178.02590
2019-03-03/00:17:50.00            178.16585
2019-03-03/00:18:00.00            178.30388
2019-03-03/00:18:10.00            178.44001
2019-03-03/00:18:20.00            178.57428
2019-03-03/00:18:30.00            178.70671
2019-03-03/00:18:40.00            178.83733
2019-03-03/00:18:50.00            178.96618
2019-03-03/00:19:00.00            179.09328
2019-03-03/00:19:10.00            179.21865
2019-03-03/00:19:20.00            179.34234
2019-03-03/00:19:30.00            179.46435
2019-03-03/00:19:40.00            179.58472
2019-03-03/00:19:50.00            179.70348
2019-03-03/00:20:00.00            179.82064
2019-03-03/00:20:10.00            179.93624
2019-03-03/00:20:20.00            180.05031
2019-03-03/00:20:30.00            180.16285
2019-03-03/00:20:40.00            180.27389
2019-03-03/00:20:50.00            180.38345
2019-03-03/00:21:00.00            180.49157
2019-03-03/00:21:10.00            180.59826
2019-03-03/00:21:20.00            180.70353
2019-03-03/00:21:30.00            180.80743
2019-03-03/00:21:40.00            180.90995
2019-03-03/00:21:50.00            181.01113
2019-03-03/00:22:00.00            181.11099
2019-03-03/00:22:10.00            181.20954
2019-03-03/00:22:20.00            181.30680
2019-03-03/00:22:30.00            181.40279
2019-03-03/00:22:40.00            181.49754
2019-03-03/00:22:50.00            181.59105
2019-03-03/00:23:00.00            181.68335
2019-03-03/00:23:10.00            181.77445
2019-03-03/00:23:20.00            181.86438
2019-03-03/00:23:30.00            181.95314
2019-03-03/00:23:40.00            182.04076
2019-03-03/00:23:50.00            182.12725
2019-03-03/00:24:00.00            182.21263
2019-03-03/00:24:10.00            182.29691
2019-03-03/00:24:20.00            182.38010
2019-03-03/00:24:30.00            182.46224
2019-03-03/00:24:40.00            182.54331
2019-03-03/00:24:50.00            182.62336
2019-03-03/00:25:00.00            182.70238
2019-03-03/00:25:10.00            182.78039
2019-03-03/00:25:20.00            182.85740
2019-03-03/00:25:30.00            182.93344
2019-03-03/00:25:40.00            183.00851
2019-03-03/00:25:50.00            183.08262
2019-03-03/00:26:00.00            183.15579
2019-03-03/00:26:10.00            183.22803
2019-03-03/00:26:20.00            183.29936
2019-03-03/00:26:30.00            183.36978
2019-03-03/00:26:40.00            183.43931
2019-03-03/00:26:50.00            183.50796
2019-03-03/00:27:00.00            183.57574
2019-03-03/00:27:10.00            183.64267
2019-03-03/00:27:20.00            183.70875
2019-03-03/00:27:30.00            183.77399
2019-03-03/00:27:40.00            183.83841
2019-03-03/00:27:50.00            183.90202
2019-03-03/00:28:00.00            183.96482
2019-03-03/00:28:10.00            184.02684
2019-03-03/00:28:20.00            184.08807
2019-03-03/00:28:30.00            184.14853
2019-03-03/00:28:40.00            184.20823
2019-03-03/00:28:50.00            184.26717
2019-03-03/00:29:00.00            184.32537
2019-03-03/00:29:10.00            184.38284
2019-03-03/00:29:20.00            184.43959
2019-03-03/00:29:30.00            184.49562
2019-03-03/00:29:40.00            184.55095
2019-03-03/00:29:50.00            184.60557
2019-03-03/00:30:00.00            184.65951
2019-03-03/00:30:10.00            184.71277
2019-03-03/00:30:20.00            184.76536
2019-03-03/00:30:30.00            184.81729
2019-03-03/00:30:40.00            184.86856
2019-03-03/00:30:50.00            184.91918
2019-03-03/00:31:00.00            184.96916
2019-03-03/00:31:10.00            185.01852
2019-03-03/00:31:20.00            185.06724
2019-03-03/00:31:30.00            185.11536
2019-03-03/00:31:40.00            185.16286
2019-03-03/00:31:50.00            185.20976
2019-03-03/00:32:00.00            185.25607
2019-03-03/00:32:10.00            185.30179
2019-03-03/00:32:20.00            185.34693
2019-03-03/00:32:30.00            185.39149
2019-03-03/00:32:40.00            185.43549
2019-03-03/00:32:50.00            185.47893
2019-03-03/00:33:00.00            185.52182
2019-03-03/00:33:10.00            185.56416
2019-03-03/00:33:20.00            185.60596
2019-03-03/00:33:30.00            185.64722
2019-03-03/00:33:40.00            185.68796
2019-03-03/00:33:50.00            185.72817
2019-03-03/00:34:00.00            185.76787
2019-03-03/00:34:10.00            185.80705
2019-03-03/00:34:20.00            185.84574
2019-03-03/00:34:30.00            185.88392
2019-03-03/00:34:40.00            185.92161
2019-03-03/00:34:50.00            185.95881
2019-03-03/00:35:00.00            185.99553
2019-03-03/00:35:10.00            186.03178
2019-03-03/00:35:20.00            186.06755
2019-03-03/00:35:30.00            186.10286
2019-03-03/00:35:40.00            186.13770
2019-03-03/00:35:50.00            186.17210
2019-03-03/00:36:00.00            186.20603
2019-03-03/00:36:10.00            186.23953
2019-03-03/00:36:20.00            186.27258
2019-03-03/00:36:30.00            186.30520
2019-03-03/00:36:40.00            186.33739
2019-03-03/00:36:50.00            186.36914
2019-03-03/00:37:00.00            186.40048
2019-03-03/00:37:10.00            186.43140
2019-03-03/00:37:20.00            186.46191
2019-03-03/00:37:30.00            186.49201
2019-03-03/00:37:40.00            186.52170
2019-03-03/00:37:50.00            186.55100
2019-03-03/00:38:00.00            186.57990
2019-03-03/00:38:10.00            186.60841
2019-03-03/00:38:20.00            186.63653
2019-03-03/00:38:30.00            186.66427
2019-03-03/00:38:40.00            186.69163
2019-03-03/00:38:50.00            186.71861
2019-03-03/00:39:00.00            186.74522
2019-03-03/00:39:10.00            186.77147
2019-03-03/00:39:20.00            186.79735
2019-03-03/00:39:30.00            186.82287
2019-03-03/00:39:40.00            186.84804
2019-03-03/00:39:50.00            186.87286
2019-03-03/00:40:00.00            186.89732
2019-03-03/00:40:10.00            186.92144
2019-03-03/00:40:20.00            186.94522
2019-03-03/00:40:30.00            186.96866
2019-03-03/00:40:40.00            186.99177
2019-03-03/00:40:50.00            187.01455
2019-03-03/00:41:00.00            187.03700
2019-03-03/00:41:10.00            187.05912
2019-03-03/00:41:20.00            187.08092
2019-03-03/00:41:30.00            187.10241
2019-03-03/00:41:40.00            187.12358
2019-03-03/00:41:50.00            187.14444
2019-03-03/00:42:00.00            187.16499
2019-03-03/00:42:10.00            187.18523
2019-03-03/00:42:20.00            187.20517
2019-03-03/00:42:30.00            187.22481
2019-03-03/00:42:40.00            187.24416
2019-03-03/00:42:50.00            187.26321
2019-03-03/00:43:00.00            187.28197
2019-03-03/00:43:10.00            187.30045
2019-03-03/00:43:20.00            187.31864
2019-03-03/00:43:30.00            187.33654
2019-03-03/00:43:40.00            187.35417
2019-03-03/00:43:50.00            187.37152
2019-03-03/00:44:00.00            187.38860
2019-03-03/00:44:10.00            187.40540
2019-03-03/00:44:20.00            187.42194
2019-03-03/00:44:30.00            187.43821
2019-03-03/00:44:40.00            187.45421
2019-03-03/00:44:50.00            187.46996
2019-03-03/00:45:00.00            187.48544
2019-03-03/00:45:10.00            187.50067
2019-03-03/00:45:20.00            187.51565
2019-03-03/00:45:30.00            187.53037
2019-03-03/00:45:40.00            187.54485
2019-03-03/00:45:50.00            187.55908
2019-03-03/00:46:00.00            187.57306
2019-03-03/00:46:10.00            187.58681
2019-03-03/00:46:20.00            187.60031
2019-03-03/00:46:30.00            187.61357
2019-03-03/00:46:40.00            187.62660
2019-03-03/00:46:50.00            187.63940
2019-03-03/00:47:00.00            187.65197
2019-03-03/00:47:10.00            187.66430
2019-03-03/00:47:20.00            187.67642
2019-03-03/00:47:30.00            187.68830
2019-03-03/00:47:40.00            187.69996
2019-03-03/00:47:50.00            187.71141
2019-03-03/00:48:00.00            187.72263
2019-03-03/00:48:10.00            187.73364
2019-03-03/00:48:20.00            187.74443
2019-03-03/00:48:30.00            187.75501
2019-03-03/00:48:40.00            187.76538
2019-03-03/00:48:50.00            187.77554
2019-03-03/00:49:00.00            187.78550
2019-03-03/00:49:10.00            187.79525
2019-03-03/00:49:20.00            187.80479
2019-03-03/00:49:30.00            187.81414
2019-03-03/00:49:40.00            187.82329
2019-03-03/00:49:50.00            187.83223
2019-03-03/00:50:00.00            187.84099
2019-03-03/00:50:10.00            187.84954
2019-03-03/00:50:20.00            187.85791
2019-03-03/00:50:30.00            187.86609
2019-03-03/00:50:40.00            187.87407
2019-03-03/00:50:50.00            187.88187
2019-03-03/00:51:00.00            187.88948
2019-03-03/00:51:10.00            187.89691
2019-03-03/00:51:20.00            187.90416
2019-03-03/00:51:30.00            187.91123
2019-03-03/00:51:40.00            187.91811
2019-03-03/00:51:50.00            187.92482
2019-03-03/00:52:00.00            187.93136
2019-03-03/00:52:10.00            187.93771
2019-03-03/00:52:20.00            187.94390
2019-03-03/00:52:30.00            187.94992
2019-03-03/00:52:40.00            187.95576
2019-03-03/00:52:50.00            187.96144
2019-03-03/00:53:00.00            187.96695
2019-03-03/00:53:10.00            187.97229
2019-03-03/00:53:20.00            187.97747
2019-03-03/00:53:30.00            187.98249
2019-03-03/00:53:40.00            187.98734
2019-03-03/00:53:50.00            187.99204
2019-03-03/00:54:00.00            187.99657
2019-03-03/00:54:10.00            188.00095
2019-03-03/00:54:20.00            188.00518
2019-03-03/00:54:30.00            188.00925
2019-03-03/00:54:40.00            188.01316
2019-03-03/00:54:50.00            188.01693
2019-03-03/00:55:00.00            188.02054
2019-03-03/00:55:10.00            188.02401
2019-03-03/00:55:20.00            188.02733
2019-03-03/00:55:30.00            188.03050
2019-03-03/00:55:40.00            188.03352
2019-03-03/00:55:50.00            188.03640
2019-03-03/00:56:00.00            188.03914
2019-03-03/00:56:10.00            188.04174
2019-03-03/00:56:20.00            188.04419
2019-03-03/00:56:30.00            188.04651
2019-03-03/00:56:40.00            188.04869
2019-03-03/00:56:50.00            188.05073
2019-03-03/00:57:00.00            188.05263
2019-03-03/00:57:10.00            188.05440
2019-03-03/00:57:20.00            188.05604
2019-03-03/00:57:30.00            188.05755
2019-03-03/00:57:40.00            188.05892
2019-03-03/00:57:50.00            188.06016
2019-03-03/00:58:00.00            188.06128
2019-03-03/00:58:10.00            188.06226
2019-03-03/00:58:20.00            188.06312
2019-03-03/00:58:30.00            188.06386
2019-03-03/00:58:40.00            188.06446
2019-03-03/00:58:50.00            188.06495
2019-03-03/00:59:00.00            188.06531
2019-03-03/00:59:10.00            188.06555
2019-03-03/00:59:20.00            188.06567
2019-03-03/00:59:30.00            188.06567
2019-03-03/00:59:40.00            188.06555
2019-03-03/00:59:50.00            188.06532
2019-03-03/01:00:00.00            188.06496
2019-03-03/01:00:10.00            188.06449
2019-03-03/01:00:20.00            188.06391
2019-03-03/01:00:30.00            188.06321
2019-03-03/01:00:40.00            188.06240
2019-03-03/01:00:50.00            188.06148
2019-03-03/01:01:00.00            188.06045
2019-03-03/01:01:10.00            188.05931
2019-03-03/01:01:20.00            188.05805
2019-03-03/01:01:30.00            188.05669
2019-03-03/01:01:40.00            188.05523
2019-03-03/01:01:50.00            188.05365
2019-03-03/01:02:00.00            188.05197
2019-03-03/01:02:10.00            188.05019
2019-03-03/01:02:20.00            188.04830
2019-03-03/01:02:30.00            188.04631
2019-03-03/01:02:40.00            188.04422
2019-03-03/01:02:50.00            188.04202
2019-03-03/01:03:00.00            188.03973
2019-03-03/01:03:10.00            188.03733
2019-03-03/01:03:20.00            188.03484
2019-03-03/01:03:30.00            188.03225
2019-03-03/01:03:40.00            188.02956
2019-03-03/01:03:50.00            188.02678
2019-03-03/01:04:00.00            188.02390
2019-03-03/01:04:10.00            188.02093
2019-03-03/01:04:20.00            188.01786
2019-03-03/01:04:30.00            188.01470
2019-03-03/01:04:40.00            188.01144
2019-03-03/01:04:50.00            188.00810
2019-03-03/01:05:00.00            188.00466
2019-03-03/01:05:10.00            188.00114
2019-03-03/01:05:20.00            187.99752
2019-03-03/01:05:30.00            187.99382
2019-03-03/01:05:40.00            187.99003
2019-03-03/01:05:50.00            187.98615
2019-03-03/01:06:00.00            187.98219
2019-03-03/01:06:10.00            187.97814
2019-03-03/01:06:20.00            187.97401
2019-03-03/01:06:30.00            187.96979
2019-03-03/01:06:40.00            187.96549
2019-03-03/01:06:50.00            187.96110
2019-03-03/01:07:00.00            187.95663
2019-03-03/01:07:10.00            187.95209
2019-03-03/01:07:20.00            187.94746
2019-03-03/01:07:30.00            187.94275
2019-03-03/01:07:40.00            187.93796
2019-03-03/01:07:50.00            187.93310
2019-03-03/01:08:00.00            187.92815
2019-03-03/01:08:10.00            187.92313
2019-03-03/01:08:20.00            187.91803
2019-03-03/01:08:30.00            187.91286
2019-03-03/01:08:40.00            187.90761
2019-03-03/01:08:50.00            187.90229
2019-03-03/01:09:00.00            187.89689
2019-03-03/01:09:10.00            187.89142
2019-03-03/01:09:20.00            187.88588
2019-03-03/01:09:30.00            187.88026
2019-03-03/01:09:40.00            187.87457
2019-03-03/01:09:50.00            187.86882
2019-03-03/01:10:00.00            187.86299
2019-03-03/01:10:10.00            187.85709
2019-03-03/01:10:20.00            187.85112
2019-03-03/01:10:30.00            187.84509
2019-03-03/01:10:40.00            187.83899
2019-03-03/01:10:50.00            187.83282
2019-03-03/01:11:00.00            187.82658
2019-03-03/01:11:10.00            187.82028
2019-03-03/01:11:20.00            187.81391
2019-03-03/01:11:30.00            187.80748
2019-03-03/01:11:40.00            187.80098
2019-03-03/01:11:50.00            187.79442
2019-03-03/01:12:00.00            187.78779
2019-03-03/01:12:10.00            187.78111
2019-03-03/01:12:20.00            187.77436
2019-03-03/01:12:30.00            187.76755
2019-03-03/01:12:40.00            187.76068
2019-03-03/01:12:50.00            187.75375
2019-03-03/01:13:00.00            187.74676
2019-03-03/01:13:10.00            187.73971
2019-03-03/01:13:20.00            187.73260
2019-03-03/01:13:30.00            187.72543
2019-03-03/01:13:40.00            187.71820
2019-03-03/01:13:50.00            187.71092
2019-03-03/01:14:00.00            187.70358
2019-03-03/01:14:10.00            187.69619
2019-03-03/01:14:20.00            187.68874
2019-03-03/01:14:30.00            187.68124
2019-03-03/01:14:40.00            187.67368
2019-03-03/01:14:50.00            187.66606
2019-03-03/01:15:00.00            187.65840
2019-03-03/01:15:10.00            187.65068
2019-03-03/01:15:20.00            187.64290
2019-03-03/01:15:30.00            187.63508
2019-03-03/01:15:40.00            187.62720
2019-03-03/01:15:50.00            187.61928
2019-03-03/01:16:00.00            187.61130
2019-03-03/01:16:10.00            187.60327
2019-03-03/01:16:20.00            187.59520
2019-03-03/01:16:30.00            187.58707
2019-03-03/01:16:40.00            187.57890
2019-03-03/01:16:50.00            187.57068
2019-03-03/01:17:00.00            187.56241
2019-03-03/01:17:10.00            187.55409
2019-03-03/01:17:20.00            187.54573
2019-03-03/01:17:30.00            187.53732
2019-03-03/01:17:40.00            187.52886
2019-03-03/01:17:50.00            187.52036
2019-03-03/01:18:00.00            187.51182
2019-03-03/01:18:10.00            187.50323
2019-03-03/01:18:20.00            187.49460
2019-03-03/01:18:30.00            187.48592
2019-03-03/01:18:40.00            187.47720
2019-03-03/01:18:50.00            187.46844
2019-03-03/01:19:00.00            187.45964
2019-03-03/01:19:10.00            187.45079
2019-03-03/01:19:20.00            187.44191
2019-03-03/01:19:30.00            187.43298
2019-03-03/01:19:40.00            187.42401
2019-03-03/01:19:50.00            187.41501
2019-03-03/01:20:00.00            187.40596
2019-03-03/01:20:10.00            187.39688
2019-03-03/01:20:20.00            187.38776
2019-03-03/01:20:30.00            187.37859
2019-03-03/01:20:40.00            187.36940
2019-03-03/01:20:50.00            187.36016
2019-03-03/01:21:00.00            187.35089
2019-03-03/01:21:10.00            187.34158
2019-03-03/01:21:20.00            187.33224
2019-03-03/01:21:30.00            187.32286
2019-03-03/01:21:40.00            187.31344
2019-03-03/01:21:50.00            187.30399
2019-03-03/01:22:00.00            187.29451
2019-03-03/01:22:10.00            187.28499
2019-03-03/01:22:20.00            187.27544
2019-03-03/01:22:30.00            187.26586
2019-03-03/01:22:40.00            187.25624
2019-03-03/01:22:50.00            187.24659
2019-03-03/01:23:00.00            187.23691
2019-03-03/01:23:10.00            187.22720
2019-03-03/01:23:20.00            187.21746
2019-03-03/01:23:30.00            187.20769
2019-03-03/01:23:40.00            187.19788
2019-03-03/01:23:50.00            187.18805
2019-03-03/01:24:00.00            187.17819
2019-03-03/01:24:10.00            187.16830
2019-03-03/01:24:20.00            187.15838
2019-03-03/01:24:30.00            187.14843
2019-03-03/01:24:40.00            187.13846
2019-03-03/01:24:50.00            187.12846
2019-03-03/01:25:00.00            187.11843
2019-03-03/01:25:10.00            187.10837
2019-03-03/01:25:20.00            187.09829
2019-03-03/01:25:30.00            187.08818
2019-03-03/01:25:40.00            187.07805
2019-03-03/01:25:50.00            187.06789
2019-03-03/01:26:00.00            187.05771
2019-03-03/01:26:10.00            187.04751
2019-03-03/01:26:20.00            187.03728
2019-03-03/01:26:30.00            187.02702
2019-03-03/01:26:40.00            187.01675
2019-03-03/01:26:50.00            187.00645
2019-03-03/01:27:00.00            186.99613
2019-03-03/01:27:10.00            186.98579
2019-03-03/01:27:20.00            186.97542
2019-03-03/01:27:30.00            186.96504
2019-03-03/01:27:40.00            186.95463
2019-03-03/01:27:50.00            186.94420
2019-03-03/01:28:00.00            186.93376
2019-03-03/01:28:10.00            186.92329
2019-03-03/01:28:20.00            186.91281
2019-03-03/01:28:30.00            186.90230
2019-03-03/01:28:40.00            186.89178
2019-03-03/01:28:50.00            186.88124
2019-03-03/01:29:00.00            186.87068
2019-03-03/01:29:10.00            186.86010
2019-03-03/01:29:20.00            186.84951
2019-03-03/01:29:30.00            186.83890
2019-03-03/01:29:40.00            186.82828
2019-03-03/01:29:50.00            186.81763
2019-03-03/01:30:00.00            186.80698
2019-03-03/01:30:10.00            186.79631
2019-03-03/01:30:20.00            186.78562
2019-03-03/01:30:30.00            186.77492
2019-03-03/01:30:40.00            186.76420
2019-03-03/01:30:50.00            186.75347
2019-03-03/01:31:00.00            186.74273
2019-03-03/01:31:10.00            186.73197
2019-03-03/01:31:20.00            186.72121
2019-03-03/01:31:30.00            186.71043
2019-03-03/01:31:40.00            186.69964
2019-03-03/01:31:50.00            186.68883
2019-03-03/01:32:00.00            186.67802
2019-03-03/01:32:10.00            186.66719
2019-03-03/01:32:20.00            186.65636
2019-03-03/01:32:30.00            186.64551
2019-03-03/01:32:40.00            186.63466
2019-03-03/01:32:50.00            186.62379
2019-03-03/01:33:00.00            186.61292
2019-03-03/01:33:10.00            186.60203
2019-03-03/01:33:20.00            186.59114
2019-03-03/01:33:30.00            186.58025
2019-03-03/01:33:40.00            186.56934
2019-03-03/01:33:50.00            186.55843
2019-03-03/01:34:00.00            186.54751
2019-03-03/01:34:10.00            186.53658
2019-03-03/01:34:20.00            186.52565
2019-03-03/01:34:30.00            186.51471
2019-03-03/01:34:40.00            186.50377
2019-03-03/01:34:50.00            186.49282
2019-03-03/01:35:00.00            186.48187
2019-03-03/01:35:10.00            186.47091
2019-03-03/01:35:20.00            186.45995
2019-03-03/01:35:30.00            186.44899
2019-03-03/01:35:40.00            186.43802
2019-03-03/01:35:50.00            186.42705
2019-03-03/01:36:00.00            186.41607
2019-03-03/01:36:10.00            186.40510
2019-03-03/01:36:20.00            186.39412
2019-03-03/01:36:30.00            186.38314
2019-03-03/01:36:40.00            186.37217
2019-03-03/01:36:50.00            186.36119
2019-03-03/01:37:00.00            186.35021
2019-03-03/01:37:10.00            186.33923
2019-03-03/01:37:20.00            186.32825
2019-03-03/01:37:30.00            186.31727
2019-03-03/01:37:40.00            186.30629
2019-03-03/01:37:50.00            186.29532
2019-03-03/01:38:00.00            186.28434
2019-03-03/01:38:10.00            186.27337
2019-03-03/01:38:20.00            186.26240
2019-03-03/01:38:30.00            186.25144
2019-03-03/01:38:40.00            186.24048
2019-03-03/01:38:50.00            186.22952
2019-03-03/01:39:00.00            186.21856
2019-03-03/01:39:10.00            186.20761
2019-03-03/01:39:20.00            186.19667
2019-03-03/01:39:30.00            186.18573
2019-03-03/01:39:40.00            186.17480
2019-03-03/01:39:50.00            186.16387
2019-03-03/01:40:00.00            186.15295
2019-03-03/01:40:10.00            186.14203
2019-03-03/01:40:20.00            186.13112
2019-03-03/01:40:30.00            186.12022
2019-03-03/01:40:40.00            186.10933
2019-03-03/01:40:50.00            186.09845
2019-03-03/01:41:00.00            186.08757
2019-03-03/01:41:10.00            186.07671
2019-03-03/01:41:20.00            186.06585
2019-03-03/01:41:30.00            186.05500
2019-03-03/01:41:40.00            186.04417
2019-03-03/01:41:50.00            186.03334
2019-03-03/01:42:00.00            186.02252
2019-03-03/01:42:10.00            186.01172
2019-03-03/01:42:20.00            186.00093
2019-03-03/01:42:30.00            185.99015
2019-03-03/01:42:40.00            185.97938
2019-03-03/01:42:50.00            185.96863
2019-03-03/01:43:00.00            185.95788
2019-03-03/01:43:10.00            185.94716
2019-03-03/01:43:20.00            185.93644
2019-03-03/01:43:30.00            185.92574
2019-03-03/01:43:40.00            185.91506
2019-03-03/01:43:50.00            185.90439
2019-03-03/01:44:00.00            185.89374
2019-03-03/01:44:10.00            185.88310
2019-03-03/01:44:20.00            185.87248
2019-03-03/01:44:30.00            185.86187
2019-03-03/01:44:40.00            185.85129
2019-03-03/01:44:50.00            185.84072
2019-03-03/01:45:00.00            185.83017
2019-03-03/01:45:10.00            185.81963
2019-03-03/01:45:20.00            185.80912
2019-03-03/01:45:30.00            185.79862
2019-03-03/01:45:40.00            185.78815
2019-03-03/01:45:50.00            185.77769
2019-03-03/01:46:00.00            185.76726
2019-03-03/01:46:10.00            185.75684
2019-03-03/01:46:20.00            185.74645
2019-03-03/01:46:30.00            185.73608
2019-03-03/01:46:40.00            185.72573
2019-03-03/01:46:50.00            185.71541
2019-03-03/01:47:00.00            185.70511
2019-03-03/01:47:10.00            185.69483
2019-03-03/01:47:20.00            185.68457
2019-03-03/01:47:30.00            185.67434
2019-03-03/01:47:40.00            185.66414
2019-03-03/01:47:50.00            185.65395
2019-03-03/01:48:00.00            185.64380
2019-03-03/01:48:10.00            185.63367
2019-03-03/01:48:20.00            185.62357
2019-03-03/01:48:30.00            185.61349
2019-03-03/01:48:40.00            185.60344
2019-03-03/01:48:50.00            185.59342
2019-03-03/01:49:00.00            185.58343
2019-03-03/01:49:10.00            185.57347
2019-03-03/01:49:20.00            185.56354
2019-03-03/01:49:30.00            185.55363
2019-03-03/01:49:40.00            185.54376
2019-03-03/01:49:50.00            185.53391
2019-03-03/01:50:00.00            185.52410
2019-03-03/01:50:10.00            185.51432
2019-03-03/01:50:20.00            185.50457
2019-03-03/01:50:30.00            185.49486
2019-03-03/01:50:40.00            185.48517
2019-03-03/01:50:50.00            185.47552
2019-03-03/01:51:00.00            185.46591
2019-03-03/01:51:10.00            185.45633
2019-03-03/01:51:20.00            185.44678
2019-03-03/01:51:30.00            185.43727
2019-03-03/01:51:40.00            185.42779
2019-03-03/01:51:50.00            185.41835
2019-03-03/01:52:00.00            185.40895
2019-03-03/01:52:10.00            185.39959
2019-03-03/01:52:20.00            185.39026
2019-03-03/01:52:30.00            185.38097
2019-03-03/01:52:40.00            185.37172
2019-03-03/01:52:50.00            185.36251
2019-03-03/01:53:00.00            185.35334
2019-03-03/01:53:10.00            185.34421
2019-03-03/01:53:20.00            185.33512
2019-03-03/01:53:30.00            185.32607
2019-03-03/01:53:40.00            185.31707
2019-03-03/01:53:50.00            185.30810
2019-03-03/01:54:00.00            185.29918
2019-03-03/01:54:10.00            185.29031
2019-03-03/01:54:20.00            185.28147
2019-03-03/01:54:30.00            185.27269
2019-03-03/01:54:40.00            185.26394
2019-03-03/01:54:50.00            185.25525
2019-03-03/01:55:00.00            185.24660
2019-03-03/01:55:10.00            185.23799
2019-03-03/01:55:20.00            185.22944
2019-03-03/01:55:30.00            185.22093
2019-03-03/01:55:40.00            185.21247
2019-03-03/01:55:50.00            185.20406
2019-03-03/01:56:00.00            185.19570
2019-03-03/01:56:10.00            185.18739
2019-03-03/01:56:20.00            185.17913
2019-03-03/01:56:30.00            185.17092
2019-03-03/01:56:40.00            185.16277
2019-03-03/01:56:50.00            185.15466
2019-03-03/01:57:00.00            185.14662
2019-03-03/01:57:10.00            185.13862
2019-03-03/01:57:20.00            185.13068
2019-03-03/01:57:30.00            185.12279
2019-03-03/01:57:40.00            185.11496
2019-03-03/01:57:50.00            185.10719
2019-03-03/01:58:00.00            185.09947
2019-03-03/01:58:10.00            185.09182
2019-03-03/01:58:20.00            185.08422
2019-03-03/01:58:30.00            185.07667
2019-03-03/01:58:40.00            185.06919
2019-03-03/01:58:50.00            185.06177
2019-03-03/01:59:00.00            185.05441
2019-03-03/01:59:10.00            185.04711
2019-03-03/01:59:20.00            185.03988
2019-03-03/01:59:30.00            185.03270
2019-03-03/01:59:40.00            185.02559
2019-03-03/01:59:50.00            185.01855
2019-03-03/02:00:00.00            185.01157
2019-03-03/02:00:10.00            185.00465
2019-03-03/02:00:20.00            184.99780
2019-03-03/02:00:30.00            184.99102
2019-03-03/02:00:40.00            184.98431
2019-03-03/02:00:50.00            184.97767
2019-03-03/02:01:00.00            184.97109
2019-03-03/02:01:10.00            184.96459
2019-03-03/02:01:20.00            184.95815
2019-03-03/02:01:30.00            184.95179
2019-03-03/02:01:40.00            184.94550
2019-03-03/02:01:50.00            184.93929
2019-03-03/02:02:00.00            184.93314
2019-03-03/02:02:10.00            184.92707
2019-03-03/02:02:20.00            184.92108
2019-03-03/02:02:30.00            184.91517
2019-03-03/02:02:40.00            184.90933
2019-03-03/02:02:50.00            184.90357
2019-03-03/02:03:00.00            184.89788
2019-03-03/02:03:10.00            184.89228
2019-03-03/02:03:20.00            184.88676
2019-03-03/02:03:30.00            184.88132
2019-03-03/02:03:40.00            184.87596
2019-03-03/02:03:50.00            184.87068
2019-03-03/02:04:00.00            184.86549
2019-03-03/02:04:10.00            184.86038
2019-03-03/02:04:20.00            184.85536
2019-03-03/02:04:30.00            184.85042
2019-03-03/02:04:40.00            184.84558
2019-03-03/02:04:50.00            184.84082
2019-03-03/02:05:00.00            184.83614
2019-03-03/02:05:10.00            184.83156
2019-03-03/02:05:20.00            184.82707
2019-03-03/02:05:30.00            184.82267
2019-03-03/02:05:40.00            184.81837
2019-03-03/02:05:50.00            184.81416
2019-03-03/02:06:00.00            184.81004
2019-03-03/02:06:10.00            184.80602
2019-03-03/02:06:20.00            184.80210
2019-03-03/02:06:30.00            184.79827
2019-03-03/02:06:40.00            184.79454
2019-03-03/02:06:50.00            184.79091
2019-03-03/02:07:00.00            184.78739
2019-03-03/02:07:10.00            184.78396
2019-03-03/02:07:20.00            184.78064
2019-03-03/02:07:30.00            184.77742
2019-03-03/02:07:40.00            184.77431
2019-03-03/02:07:50.00            184.77130
2019-03-03/02:08:00.00            184.76840
2019-03-03/02:08:10.00            184.76561
2019-03-03/02:08:20.00            184.76293
2019-03-03/02:08:30.00            184.76036
2019-03-03/02:08:40.00            184.75790
2019-03-03/02:08:50.00            184.75555
2019-03-03/02:09:00.00            184.75332
2019-03-03/02:09:10.00            184.75120
2019-03-03/02:09:20.00            184.74920
2019-03-03/02:09:30.00            184.74731
2019-03-03/02:09:40.00            184.74555
2019-03-03/02:09:50.00            184.74390
2019-03-03/02:10:00.00            184.74238
2019-03-03/02:10:10.00            184.74098
2019-03-03/02:10:20.00            184.73970
2019-03-03/02:10:30.00            184.73855
2019-03-03/02:10:40.00            184.73753
2019-03-03/02:10:50.00            184.73663
2019-03-03/02:11:00.00            184.73586
2019-03-03/02:11:10.00            184.73522
2019-03-03/02:11:20.00            184.73472
2019-03-03/02:11:30.00            184.73434
2019-03-03/02:11:40.00            184.73411
2019-03-03/02:11:50.00            184.73400
2019-03-03/02:12:00.00            184.73404
2019-03-03/02:12:10.00            184.73421
2019-03-03/02:12:20.00            184.73453
2019-03-03/02:12:30.00            184.73498
2019-03-03/02:12:40.00            184.73558
2019-03-03/02:12:50.00            184.73633
2019-03-03/02:13:00.00            184.73722
2019-03-03/02:13:10.00            184.73826
2019-03-03/02:13:20.00            184.73945
2019-03-03/02:13:30.00            184.74079
2019-03-03/02:13:40.00            184.74228
2019-03-03/02:13:50.00            184.74393
2019-03-03/02:14:00.00            184.74573
2019-03-03/02:14:10.00            184.74769
2019-03-03/02:14:20.00            184.74981
2019-03-03/02:14:30.00            184.75209
2019-03-03/02:14:40.00            184.75453
2019-03-03/02:14:50.00            184.75714
2019-03-03/02:15:00.00            184.75992
2019-03-03/02:15:10.00            184.76286
2019-03-03/02:15:20.00            184.76597
2019-03-03/02:15:30.00            184.76926
2019-03-03/02:15:40.00            184.77271
2019-03-03/02:15:50.00            184.77635
2019-03-03/02:16:00.00            184.78016
2019-03-03/02:16:10.00            184.78415
2019-03-03/02:16:20.00            184.78833
2019-03-03/02:16:30.00            184.79268
2019-03-03/02:16:40.00            184.79722
2019-03-03/02:16:50.00            184.80195
2019-03-03/02:17:00.00            184.80687
2019-03-03/02:17:10.00            184.81198
2019-03-03/02:17:20.00            184.81729
2019-03-03/02:17:30.00            184.82279
2019-03-03/02:17:40.00            184.82849
2019-03-03/02:17:50.00            184.83439
2019-03-03/02:18:00.00            184.84049
2019-03-03/02:18:10.00            184.84679
2019-03-03/02:18:20.00            184.85331
2019-03-03/02:18:30.00            184.86003
2019-03-03/02:18:40.00            184.86697
2019-03-03/02:18:50.00            184.87412
2019-03-03/02:19:00.00            184.88149
2019-03-03/02:19:10.00            184.88908
2019-03-03/02:19:20.00            184.89688
2019-03-03/02:19:30.00            184.90492
2019-03-03/02:19:40.00            184.91318
2019-03-03/02:19:50.00            184.92167
2019-03-03/02:20:00.00            184.93039
2019-03-03/02:20:10.00            184.93935
2019-03-03/02:20:20.00            184.94855
2019-03-03/02:20:30.00            184.95798
2019-03-03/02:20:40.00            184.96766
2019-03-03/02:20:50.00            184.97759
2019-03-03/02:21:00.00            184.98776
2019-03-03/02:21:10.00            184.99819
2019-03-03/02:21:20.00            185.00888
2019-03-03/02:21:30.00            185.01982
2019-03-03/02:21:40.00            185.03102
2019-03-03/02:21:50.00            185.04249
2019-03-03/02:22:00.00            185.05422
2019-03-03/02:22:10.00            185.06623
2019-03-03/02:22:20.00            185.07851
2019-03-03/02:22:30.00            185.09107
2019-03-03/02:22:40.00            185.10390
2019-03-03/02:22:50.00            185.11703
2019-03-03/02:23:00.00            185.13044
2019-03-03/02:23:10.00            185.14414
2019-03-03/02:23:20.00            185.15814
2019-03-03/02:23:30.00            185.17243
2019-03-03/02:23:40.00            185.18703
2019-03-03/02:23:50.00            185.20194
2019-03-03/02:24:00.00            185.21715
2019-03-03/02:24:10.00            185.23268
2019-03-03/02:24:20.00            185.24853
2019-03-03/02:24:30.00            185.26470
2019-03-03/02:24:40.00            185.28119
2019-03-03/02:24:50.00            185.29802
2019-03-03/02:25:00.00            185.31518
2019-03-03/02:25:10.00            185.33267
2019-03-03/02:25:20.00            185.35051
2019-03-03/02:25:30.00            185.36870
2019-03-03/02:25:40.00            185.38724
2019-03-03/02:25:50.00            185.40614
2019-03-03/02:26:00.00            185.42540
2019-03-03/02:26:10.00            185.44502
2019-03-03/02:26:20.00            185.46502
2019-03-03/02:26:30.00            185.48539
2019-03-03/02:26:40.00            185.50615
2019-03-03/02:26:50.00            185.52728
2019-03-03/02:27:00.00            185.54881
2019-03-03/02:27:10.00            185.57074
2019-03-03/02:27:20.00            185.59307
2019-03-03/02:27:30.00            185.61580
2019-03-03/02:27:40.00            185.63895
2019-03-03/02:27:50.00            185.66252
2019-03-03/02:28:00.00            185.68651
2019-03-03/02:28:10.00            185.71093
2019-03-03/02:28:20.00            185.73579
2019-03-03/02:28:30.00            185.76108
2019-03-03/02:28:40.00            185.78683
2019-03-03/02:28:50.00            185.81303
2019-03-03/02:29:00.00            185.83970
2019-03-03/02:29:10.00            185.86683
2019-03-03/02:29:20.00            185.89443
2019-03-03/02:29:30.00            185.92252
2019-03-03/02:29:40.00            185.95109
2019-03-03/02:29:50.00            185.98016
2019-03-03/02:30:00.00            186.00973
2019-03-03/02:30:10.00            186.03981
2019-03-03/02:30:20.00            186.07041
2019-03-03/02:30:30.00            186.10153
2019-03-03/02:30:40.00            186.13318
2019-03-03/02:30:50.00            186.16538
2019-03-03/02:31:00.00            186.19812
2019-03-03/02:31:10.00            186.23142
2019-03-03/02:31:20.00            186.26528
2019-03-03/02:31:30.00            186.29972
2019-03-03/02:31:40.00            186.33473
2019-03-03/02:31:50.00            186.37034
2019-03-03/02:32:00.00            186.40655
2019-03-03/02:32:10.00            186.44337
2019-03-03/02:32:20.00            186.48081
2019-03-03/02:32:30.00            186.51887
2019-03-03/02:32:40.00            186.55758
2019-03-03/02:32:50.00            186.59693
2019-03-03/02:33:00.00            186.63694
2019-03-03/02:33:10.00            186.67762
2019-03-03/02:33:20.00            186.71897
2019-03-03/02:33:30.00            186.76102
2019-03-03/02:33:40.00            186.80377
2019-03-03/02:33:50.00            186.84723
2019-03-03/02:34:00.00            186.89142
2019-03-03/02:34:10.00            186.93634
2019-03-03/02:34:20.00            186.98202
2019-03-03/02:34:30.00            187.02845
2019-03-03/02:34:40.00            187.07565
2019-03-03/02:34:50.00            187.12365
2019-03-03/02:35:00.00            187.17244
2019-03-03/02:35:10.00            187.22204
2019-03-03/02:35:20.00            187.27248
2019-03-03/02:35:30.00            187.32375
2019-03-03/02:35:40.00            187.37588
2019-03-03/02:35:50.00            187.42888
2019-03-03/02:36:00.00            187.48276
2019-03-03/02:36:10.00            187.53754
2019-03-03/02:36:20.00            187.59325
2019-03-03/02:36:30.00            187.64988
2019-03-03/02:36:40.00            187.70746
2019-03-03/02:36:50.00            187.76602
2019-03-03/02:37:00.00            187.82555
2019-03-03/02:37:10.00            187.88609
2019-03-03/02:37:20.00            187.94764
2019-03-03/02:37:30.00            188.01024
2019-03-03/02:37:40.00            188.07389
2019-03-03/02:37:50.00            188.13862
2019-03-03/02:38:00.00            188.20444
2019-03-03/02:38:10.00            188.27139
2019-03-03/02:38:20.00            188.33947
2019-03-03/02:38:30.00            188.40871
2019-03-03/02:38:40.00            188.47914
2019-03-03/02:38:50.00            188.55077
2019-03-03/02:39:00.00            188.62363
2019-03-03/02:39:10.00            188.69774
2019-03-03/02:39:20.00            188.77313
2019-03-03/02:39:30.00            188.84982
2019-03-03/02:39:40.00            188.92784
2019-03-03/02:39:50.00            189.00721
2019-03-03/02:40:00.00            189.08796
2019-03-03/02:40:10.00            189.17012
2019-03-03/02:40:20.00            189.25373
2019-03-03/02:40:30.00            189.33879
2019-03-03/02:40:40.00            189.42536
2019-03-03/02:40:50.00            189.51345
2019-03-03/02:41:00.00            189.60310
2019-03-03/02:41:10.00            189.69435
2019-03-03/02:41:20.00            189.78722
2019-03-03/02:41:30.00            189.88175
2019-03-03/02:41:40.00            189.97798
2019-03-03/02:41:50.00            190.07594
2019-03-03/02:42:00.00            190.17567
2019-03-03/02:42:10.00            190.27721
2019-03-03/02:42:20.00            190.38060
2019-03-03/02:42:30.00            190.48588
2019-03-03/02:42:40.00            190.59309
2019-03-03/02:42:50.00            190.70228
2019-03-03/02:43:00.00            190.81348
2019-03-03/02:43:10.00            190.92675
2019-03-03/02:43:20.00            191.04214
2019-03-03/02:43:30.00            191.15968
2019-03-03/02:43:40.00            191.27944
2019-03-03/02:43:50.00            191.40146
2019-03-03/02:44:00.00            191.52580
2019-03-03/02:44:10.00            191.65251
2019-03-03/02:44:20.00            191.78164
2019-03-03/02:44:30.00            191.91327
2019-03-03/02:44:40.00            192.04744
2019-03-03/02:44:50.00            192.18421
2019-03-03/02:45:00.00            192.32367
2019-03-03/02:45:10.00            192.46586
2019-03-03/02:45:20.00            192.61086
2019-03-03/02:45:30.00            192.75873
2019-03-03/02:45:40.00            192.90956
2019-03-03/02:45:50.00            193.06341
2019-03-03/02:46:00.00            193.22037
2019-03-03/02:46:10.00            193.38051
2019-03-03/02:46:20.00            193.54392
2019-03-03/02:46:30.00            193.71069
2019-03-03/02:46:40.00            193.88089
2019-03-03/02:46:50.00            194.05463
2019-03-03/02:47:00.00            194.23199
2019-03-03/02:47:10.00            194.41309
2019-03-03/02:47:20.00            194.59801
2019-03-03/02:47:30.00            194.78686
2019-03-03/02:47:40.00            194.97976
2019-03-03/02:47:50.00            195.17681
2019-03-03/02:48:00.00            195.37814
2019-03-03/02:48:10.00            195.58385
2019-03-03/02:48:20.00            195.79409
2019-03-03/02:48:30.00            196.00897
2019-03-03/02:48:40.00            196.22864
2019-03-03/02:48:50.00            196.45322
2019-03-03/02:49:00.00            196.68288
2019-03-03/02:49:10.00            196.91775
2019-03-03/02:49:20.00            197.15799
2019-03-03/02:49:30.00            197.40378
2019-03-03/02:49:40.00            197.65526
2019-03-03/02:49:50.00            197.91261
2019-03-03/02:50:00.00            198.17603
2019-03-03/02:50:10.00            198.44569
2019-03-03/02:50:20.00            198.72179
2019-03-03/02:50:30.00            199.00453
2019-03-03/02:50:40.00            199.29412
2019-03-03/02:50:50.00            199.59079
2019-03-03/02:51:00.00            199.89475
2019-03-03/02:51:10.00            200.20624
2019-03-03/02:51:20.00            200.52552
2019-03-03/02:51:30.00            200.85282
2019-03-03/02:51:40.00            201.18843
2019-03-03/02:51:50.00            201.53260
2019-03-03/02:52:00.00            201.88564
2019-03-03/02:52:10.00            202.24784
2019-03-03/02:52:20.00            202.61949
2019-03-03/02:52:30.00            203.00094
2019-03-03/02:52:40.00            203.39252
2019-03-03/02:52:50.00            203.79456
2019-03-03/02:53:00.00            204.20743
2019-03-03/02:53:10.00            204.63151
2019-03-03/02:53:20.00            205.06719
2019-03-03/02:53:30.00            205.51486
2019-03-03/02:53:40.00            205.97497
2019-03-03/02:53:50.00            206.44793
2019-03-03/02:54:00.00            206.93421
2019-03-03/02:54:10.00            207.43428
2019-03-03/02:54:20.00            207.94862
2019-03-03/02:54:30.00            208.47774
2019-03-03/02:54:40.00            209.02217
2019-03-03/02:54:50.00            209.58244
2019-03-03/02:55:00.00            210.15913
2019-03-03/02:55:10.00            210.75280
2019-03-03/02:55:20.00            211.36407
2019-03-03/02:55:30.00            211.99353
2019-03-03/02:55:40.00            212.64184
2019-03-03/02:55:50.00            213.30964
2019-03-03/02:56:00.00            213.99761
2019-03-03/02:56:10.00            214.70644
2019-03-03/02:56:20.00            215.43681
2019-03-03/02:56:30.00            216.18946
2019-03-03/02:56:40.00            216.96511
2019-03-03/02:56:50.00            217.76449
2019-03-03/02:57:00.00            218.58834
2019-03-03/02:57:10.00            219.43744
2019-03-03/02:57:20.00            220.31250
2019-03-03/02:57:30.00            221.21429
2019-03-03/02:57:40.00            222.14355
2019-03-03/02:57:50.00            223.10098
2019-03-03/02:58:00.00            224.08730
2019-03-03/02:58:10.00            225.10319
2019-03-03/02:58:20.00            226.14927
2019-03-03/02:58:30.00            227.22616
2019-03-03/02:58:40.00            228.33439
2019-03-03/02:58:50.00            229.47444
2019-03-03/02:59:00.00            230.64673
2019-03-03/02:59:10.00            231.85156
2019-03-03/02:59:20.00            233.08917
2019-03-03/02:59:30.00            234.35965
2019-03-03/02:59:40.00            235.66300
2019-03-03/02:59:50.00            236.99906
2019-03-03/03:00:00.00            238.36753
2019-03-03/03:00:10.00            239.76794
2019-03-03/03:00:20.00            241.19964
2019-03-03/03:00:30.00            242.66181
2019-03-03/03:00:40.00            244.15341
2019-03-03/03:00:50.00            245.67323
2019-03-03/03:01:00.00            247.21983
2019-03-03/03:01:10.00            248.79157
2019-03-03/03:01:20.00            250.38661
2019-03-03/03:01:30.00            252.00290
2019-03-03/03:01:40.00            253.63821
2019-03-03/03:01:50.00            255.29013
2019-03-03/03:02:00.00            256.95610
2019-03-03/03:02:10.00            258.63340
2019-03-03/03:02:20.00            260.31922
2019-03-03/03:02:30.00            262.01066
2019-03-03/03:02:40.00            263.70474
2019-03-03/03:02:50.00            265.39849
2019-03-03/03:03:00.00            267.08891
2019-03-03/03:03:10.00            268.77306
2019-03-03/03:03:20.00            270.44807
2019-03-03/03:03:30.00            272.11113
2019-03-03/03:03:40.00            273.75960
2019-03-03/03:03:50.00            275.39094
2019-03-03/03:04:00.00            277.00282
2019-03-03/03:04:10.00            278.59304
2019-03-03/03:04:20.00            280.15964
2019-03-03/03:04:30.00            281.70084
2019-03-03/03:04:40.00            283.21505
2019-03-03/03:04:50.00            284.70093
2019-03-03/03:05:00.00            286.15729
2019-03-03/03:05:10.00            287.58319
2019-03-03/03:05:20.00            288.97786
2019-03-03/03:05:30.00            290.34070
2019-03-03/03:05:40.00            291.67131
2019-03-03/03:05:50.00            292.96943
2019-03-03/03:06:00.00            294.23495
2019-03-03/03:06:10.00            295.46790
2019-03-03/03:06:20.00            296.66843
2019-03-03/03:06:30.00            297.83679
2019-03-03/03:06:40.00            298.97333
2019-03-03/03:06:50.00            300.07849
2019-03-03/03:07:00.00            301.15276
2019-03-03/03:07:10.00            302.19671
2019-03-03/03:07:20.00            303.21096
2019-03-03/03:07:30.00            304.19615
2019-03-03/03:07:40.00            305.15297
2019-03-03/03:07:50.00            306.08213
2019-03-03/03:08:00.00            306.98437
2019-03-03/03:08:10.00            307.86041
2019-03-03/03:08:20.00            308.71102
2019-03-03/03:08:30.00            309.53694
2019-03-03/03:08:40.00            310.33892
2019-03-03/03:08:50.00            311.11771
2019-03-03/03:09:00.00            311.87404
2019-03-03/03:09:10.00            312.60863
2019-03-03/03:09:20.00            313.32220
2019-03-03/03:09:30.00            314.01544
2019-03-03/03:09:40.00            314.68905
2019-03-03/03:09:50.00            315.34368
2019-03-03/03:10:00.00            315.97999
2019-03-03/03:10:10.00            316.59861
2019-03-03/03:10:20.00            317.20015
2019-03-03/03:10:30.00            317.78520
2019-03-03/03:10:40.00            318.35434
2019-03-03/03:10:50.00            318.90813
2019-03-03/03:11:00.00            319.44710
2019-03-03/03:11:10.00            319.97178
2019-03-03/03:11:20.00            320.48267
2019-03-03/03:11:30.00            320.98025
2019-03-03/03:11:40.00            321.46499
2019-03-03/03:11:50.00            321.93734
2019-03-03/03:12:00.00            322.39773
2019-03-03/03:12:10.00            322.84658
2019-03-03/03:12:20.00            323.28430
2019-03-03/03:12:30.00            323.71127
2019-03-03/03:12:40.00            324.12786
2019-03-03/03:12:50.00            324.53444
2019-03-03/03:13:00.00            324.93135
2019-03-03/03:13:10.00            325.31891
2019-03-03/03:13:20.00            325.69746
2019-03-03/03:13:30.00            326.06729
2019-03-03/03:13:40.00            326.42871
2019-03-03/03:13:50.00            326.78200
2019-03-03/03:14:00.00            327.12743
2019-03-03/03:14:10.00            327.46527
2019-03-03/03:14:20.00            327.79578
2019-03-03/03:14:30.00            328.11918
2019-03-03/03:14:40.00            328.43573
2019-03-03/03:14:50.00            328.74565
2019-03-03/03:15:00.00            329.04916
2019-03-03/03:15:10.00            329.34646
2019-03-03/03:15:20.00            329.63776
2019-03-03/03:15:30.00            329.92325
2019-03-03/03:15:40.00            330.20313
2019-03-03/03:15:50.00            330.47757
2019-03-03/03:16:00.00            330.74675
2019-03-03/03:16:10.00            331.01085
2019-03-03/03:16:20.00            331.27000
2019-03-03/03:16:30.00            331.52439
2019-03-03/03:16:40.00            331.77416
2019-03-03/03:16:50.00            332.01944
2019-03-03/03:17:00.00            332.26040
2019-03-03/03:17:10.00            332.49715
2019-03-03/03:17:20.00            332.72984
2019-03-03/03:17:30.00            332.95859
2019-03-03/03:17:40.00            333.18353
2019-03-03/03:17:50.00            333.40476
2019-03-03/03:18:00.00            333.62241
2019-03-03/03:18:10.00            333.83660
2019-03-03/03:18:20.00            334.04741
2019-03-03/03:18:30.00            334.25497
2019-03-03/03:18:40.00            334.45937
2019-03-03/03:18:50.00            334.66071
2019-03-03/03:19:00.00            334.85908
2019-03-03/03:19:10.00            335.05457
2019-03-03/03:19:20.00            335.24728
2019-03-03/03:19:30.00            335.43728
2019-03-03/03:19:40.00            335.62467
2019-03-03/03:19:50.00            335.80952
2019-03-03/03:20:00.00            335.99192
2019-03-03/03:20:10.00            336.17193
2019-03-03/03:20:20.00            336.34963
2019-03-03/03:20:30.00            336.52510
2019-03-03/03:20:40.00            336.69841
2019-03-03/03:20:50.00            336.86961
2019-03-03/03:21:00.00            337.03878
2019-03-03/03:21:10.00            337.20599
2019-03-03/03:21:20.00            337.37129
2019-03-03/03:21:30.00            337.53474
2019-03-03/03:21:40.00            337.69641
2019-03-03/03:21:50.00            337.85635
2019-03-03/03:22:00.00            338.01462
2019-03-03/03:22:10.00            338.17127
2019-03-03/03:22:20.00            338.32636
2019-03-03/03:22:30.00            338.47994
2019-03-03/03:22:40.00            338.63205
2019-03-03/03:22:50.00            338.78275
2019-03-03/03:23:00.00            338.93209
2019-03-03/03:23:10.00            339.08012
2019-03-03/03:23:20.00            339.22687
2019-03-03/03:23:30.00            339.37240
2019-03-03/03:23:40.00            339.51675
2019-03-03/03:23:50.00            339.65996
2019-03-03/03:24:00.00            339.80207
2019-03-03/03:24:10.00            339.94313
2019-03-03/03:24:20.00            340.08318
2019-03-03/03:24:30.00            340.22224
2019-03-03/03:24:40.00            340.36038
2019-03-03/03:24:50.00            340.49761
2019-03-03/03:25:00.00            340.63399
2019-03-03/03:25:10.00            340.76954
2019-03-03/03:25:20.00            340.90430
2019-03-03/03:25:30.00            341.03830
2019-03-03/03:25:40.00            341.17159
2019-03-03/03:25:50.00            341.30419
2019-03-03/03:26:00.00            341.43614
2019-03-03/03:26:10.00            341.56747
2019-03-03/03:26:20.00            341.69822
2019-03-03/03:26:30.00            341.82840
2019-03-03/03:26:40.00            341.95807
2019-03-03/03:26:50.00            342.08724
2019-03-03/03:27:00.00            342.21594
2019-03-03/03:27:10.00            342.34422
2019-03-03/03:27:20.00            342.47208
2019-03-03/03:27:30.00            342.59958
2019-03-03/03:27:40.00            342.72672
2019-03-03/03:27:50.00            342.85355
2019-03-03/03:28:00.00            342.98009
2019-03-03/03:28:10.00            343.10636
2019-03-03/03:28:20.00            343.23240
2019-03-03/03:28:30.00            343.35824
2019-03-03/03:28:40.00            343.48389
2019-03-03/03:28:50.00            343.60939
2019-03-03/03:29:00.00            343.73475
2019-03-03/03:29:10.00            343.86002
2019-03-03/03:29:20.00            343.98521
2019-03-03/03:29:30.00            344.11035
2019-03-03/03:29:40.00            344.23546
2019-03-03/03:29:50.00            344.36058
2019-03-03/03:30:00.00            344.48572
2019-03-03/03:30:10.00            344.61091
2019-03-03/03:30:20.00            344.73617
2019-03-03/03:30:30.00            344.86154
2019-03-03/03:30:40.00            344.98703
2019-03-03/03:30:50.00            345.11266
2019-03-03/03:31:00.00            345.23848
2019-03-03/03:31:10.00            345.36449
2019-03-03/03:31:20.00            345.49072
2019-03-03/03:31:30.00            345.61720
2019-03-03/03:31:40.00            345.74395
2019-03-03/03:31:50.00            345.87099
2019-03-03/03:32:00.00            345.99836
2019-03-03/03:32:10.00            346.12606
2019-03-03/03:32:20.00            346.25414
2019-03-03/03:32:30.00            346.38261
2019-03-03/03:32:40.00            346.51149
2019-03-03/03:32:50.00            346.64082
2019-03-03/03:33:00.00            346.77061
2019-03-03/03:33:10.00            346.90089
2019-03-03/03:33:20.00            347.03168
2019-03-03/03:33:30.00            347.16301
2019-03-03/03:33:40.00            347.29491
2019-03-03/03:33:50.00            347.42739
2019-03-03/03:34:00.00            347.56049
2019-03-03/03:34:10.00            347.69423
2019-03-03/03:34:20.00            347.82862
2019-03-03/03:34:30.00            347.96371
2019-03-03/03:34:40.00            348.09951
2019-03-03/03:34:50.00            348.23605
2019-03-03/03:35:00.00            348.37336
2019-03-03/03:35:10.00            348.51145
2019-03-03/03:35:20.00            348.65037
2019-03-03/03:35:30.00            348.79013
2019-03-03/03:35:40.00            348.93076
2019-03-03/03:35:50.00            349.07228
2019-03-03/03:36:00.00            349.21474
2019-03-03/03:36:10.00            349.35814
2019-03-03/03:36:20.00            349.50253
2019-03-03/03:36:30.00            349.64792
2019-03-03/03:36:40.00            349.79435
2019-03-03/03:36:50.00            349.94184
2019-03-03/03:37:00.00            350.09043
2019-03-03/03:37:10.00            350.24014
2019-03-03/03:37:20.00            350.39100
2019-03-03/03:37:30.00            350.54305
2019-03-03/03:37:40.00            350.69631
2019-03-03/03:37:50.00            350.85081
2019-03-03/03:38:00.00            351.00658
2019-03-03/03:38:10.00            351.16367
2019-03-03/03:38:20.00            351.32209
2019-03-03/03:38:30.00            351.48188
2019-03-03/03:38:40.00            351.64307
2019-03-03/03:38:50.00            351.80570
2019-03-03/03:39:00.00            351.96979
2019-03-03/03:39:10.00            352.13540
2019-03-03/03:39:20.00            352.30254
2019-03-03/03:39:30.00            352.47125
2019-03-03/03:39:40.00            352.64158
2019-03-03/03:39:50.00            352.81355
2019-03-03/03:40:00.00            352.98720
2019-03-03/03:40:10.00            353.16257
2019-03-03/03:40:20.00            353.33970
2019-03-03/03:40:30.00            353.51863
2019-03-03/03:40:40.00            353.69939
2019-03-03/03:40:50.00            353.88203
2019-03-03/03:41:00.00            354.06659
2019-03-03/03:41:10.00            354.25310
2019-03-03/03:41:20.00            354.44161
2019-03-03/03:41:30.00            354.63217
2019-03-03/03:41:40.00            354.82481
2019-03-03/03:41:50.00            355.01957
2019-03-03/03:42:00.00            355.21652
2019-03-03/03:42:10.00            355.41568
2019-03-03/03:42:20.00            355.61711
2019-03-03/03:42:30.00            355.82085
2019-03-03/03:42:40.00            356.02695
2019-03-03/03:42:50.00            356.23547
2019-03-03/03:43:00.00            356.44644
2019-03-03/03:43:10.00            356.65993
2019-03-03/03:43:20.00            356.87597
2019-03-03/03:43:30.00            357.09463
2019-03-03/03:43:40.00            357.31596
2019-03-03/03:43:50.00            357.54001
2019-03-03/03:44:00.00            357.76684
2019-03-03/03:44:10.00            357.99650
2019-03-03/03:44:20.00            358.22905
2019-03-03/03:44:30.00            358.46455
2019-03-03/03:44:40.00            358.70306
2019-03-03/03:44:50.00            358.94464
2019-03-03/03:45:00.00            359.18934
2019-03-03/03:45:10.00            359.43725
2019-03-03/03:45:20.00            359.68840
2019-03-03/03:45:30.00            359.94288
2019-03-03/03:45:40.00           0.20074814
2019-03-03/03:45:50.00           0.46206852
2019-03-03/03:46:00.00           0.72691142
2019-03-03/03:46:10.00           0.99534635
2019-03-03/03:46:20.00            1.2674440
2019-03-03/03:46:30.00            1.5432759
2019-03-03/03:46:40.00            1.8229157
2019-03-03/03:46:50.00            2.1064370
2019-03-03/03:47:00.00            2.3939157
2019-03-03/03:47:10.00            2.6854287
2019-03-03/03:47:20.00            2.9810536
2019-03-03/03:47:30.00            3.2808694
2019-03-03/03:47:40.00            3.5849571
2019-03-03/03:47:50.00            3.8933986
2019-03-03/03:48:00.00            4.2062763
2019-03-03/03:48:10.00            4.5236740
2019-03-03/03:48:20.00            4.8456782
2019-03-03/03:48:30.00            5.1723745
2019-03-03/03:48:40.00            5.5038516
2019-03-03/03:48:50.00            5.8401979
2019-03-03/03:49:00.00            6.1815029
2019-03-03/03:49:10.00            6.5278590
2019-03-03/03:49:20.00            6.8793581
2019-03-03/03:49:30.00            7.2360934
2019-03-03/03:49:40.00            7.5981598
2019-03-03/03:49:50.00            7.9656522
2019-03-03/03:50:00.00            8.3386674
2019-03-03/03:50:10.00            8.7173017
2019-03-03/03:50:20.00            9.1016539
2019-03-03/03:50:30.00            9.4918225
2019-03-03/03:50:40.00            9.8879049
2019-03-03/03:50:50.00            10.290005
2019-03-03/03:51:00.00            10.698221
2019-03-03/03:51:10.00            11.112652
2019-03-03/03:51:20.00            11.533402
2019-03-03/03:51:30.00            11.960570
2019-03-03/03:51:40.00            12.394259
2019-03-03/03:51:50.00            12.834568
2019-03-03/03:52:00.00            13.281600
2019-03-03/03:52:10.00            13.735454
2019-03-03/03:52:20.00            14.196230
2019-03-03/03:52:30.00            14.664025
2019-03-03/03:52:40.00            15.138940
2019-03-03/03:52:50.00            15.621070
2019-03-03/03:53:00.00            16.110512
2019-03-03/03:53:10.00            16.607356
2019-03-03/03:53:20.00            17.111699
2019-03-03/03:53:30.00            17.623624
2019-03-03/03:53:40.00            18.143222
2019-03-03/03:53:50.00            18.670579
2019-03-03/03:54:00.00            19.205770
2019-03-03/03:54:10.00            19.748880
2019-03-03/03:54:20.00            20.299977
2019-03-03/03:54:30.00            20.859135
2019-03-03/03:54:40.00            21.426415
2019-03-03/03:54:50.00            22.001882
2019-03-03/03:55:00.00            22.585590
2019-03-03/03:55:10.00            23.177585
2019-03-03/03:55:20.00            23.777916
2019-03-03/03:55:30.00            24.386618
2019-03-03/03:55:40.00            25.003718
2019-03-03/03:55:50.00            25.629242
2019-03-03/03:56:00.00            26.263205
2019-03-03/03:56:10.00            26.905610
2019-03-03/03:56:20.00            27.556458
2019-03-03/03:56:30.00            28.215735
2019-03-03/03:56:40.00            28.883419
2019-03-03/03:56:50.00            29.559483
2019-03-03/03:57:00.00            30.243882
2019-03-03/03:57:10.00            30.936559
2019-03-03/03:57:20.00            31.637455
2019-03-03/03:57:30.00            32.346492
2019-03-03/03:57:40.00            33.063579
2019-03-03/03:57:50.00            33.788617
2019-03-03/03:58:00.00            34.521491
2019-03-03/03:58:10.00            35.262070
2019-03-03/03:58:20.00            36.010215
2019-03-03/03:58:30.00            36.765773
2019-03-03/03:58:40.00            37.528572
2019-03-03/03:58:50.00            38.298431
2019-03-03/03:59:00.00            39.075152
2019-03-03/03:59:10.00            39.858525
2019-03-03/03:59:20.00            40.648322
2019-03-03/03:59:30.00            41.444307
2019-03-03/03:59:40.00            42.246228
2019-03-03/03:59:50.00            43.053813
2019-03-03/04:00:00.00            43.866784
2019-03-03/04:00:10.00            44.684852
2019-03-03/04:00:20.00            45.507709
2019-03-03/04:00:30.00            46.335036
2019-03-03/04:00:40.00            47.166510
2019-03-03/04:00:50.00            48.001788
2019-03-03/04:01:00.00            48.840517
2019-03-03/04:01:10.00            49.682350
2019-03-03/04:01:20.00            50.526912
2019-03-03/04:01:30.00            51.373826
2019-03-03/04:01:40.00            52.222721
2019-03-03/04:01:50.00            53.073204
2019-03-03/04:02:00.00            53.924887
2019-03-03/04:02:10.00            54.777372
2019-03-03/04:02:20.00            55.630264
2019-03-03/04:02:30.00            56.483169
2019-03-03/04:02:40.00            57.335683
2019-03-03/04:02:50.00            58.187414
2019-03-03/04:03:00.00            59.037961
2019-03-03/04:03:10.00            59.886933
2019-03-03/04:03:20.00            60.733948
2019-03-03/04:03:30.00            61.578614
2019-03-03/04:03:40.00            62.420555
2019-03-03/04:03:50.00            63.259407
2019-03-03/04:04:00.00            64.094802
2019-03-03/04:04:10.00            64.926390
2019-03-03/04:04:20.00            65.753828
2019-03-03/04:04:30.00            66.576778
2019-03-03/04:04:40.00            67.394922
2019-03-03/04:04:50.00            68.207947
2019-03-03/04:05:00.00            69.015557
2019-03-03/04:05:10.00            69.817467
2019-03-03/04:05:20.00            70.613401
2019-03-03/04:05:30.00            71.403102
2019-03-03/04:05:40.00            72.186326
2019-03-03/04:05:50.00            72.962839
2019-03-03/04:06:00.00            73.732423
2019-03-03/04:06:10.00            74.494878
2019-03-03/04:06:20.00            75.250011
2019-03-03/04:06:30.00            75.997650
2019-03-03/04:06:40.00            76.737631
2019-03-03/04:06:50.00            77.469809
2019-03-03/04:07:00.00            78.194047
2019-03-03/04:07:10.00            78.910227
2019-03-03/04:07:20.00            79.618241
2019-03-03/04:07:30.00            80.317994
2019-03-03/04:07:40.00            81.009403
2019-03-03/04:07:50.00            81.692400
2019-03-03/04:08:00.00            82.366924
2019-03-03/04:08:10.00            83.032929
2019-03-03/04:08:20.00            83.690378
2019-03-03/04:08:30.00            84.339245
2019-03-03/04:08:40.00            84.979513
2019-03-03/04:08:50.00            85.611176
2019-03-03/04:09:00.00            86.234236
2019-03-03/04:09:10.00            86.848703
2019-03-03/04:09:20.00            87.454597
2019-03-03/04:09:30.00            88.051943
2019-03-03/04:09:40.00            88.640774
2019-03-03/04:09:50.00            89.221132
2019-03-03/04:10:00.00            89.793061
2019-03-03/04:10:10.00            90.356615
2019-03-03/04:10:20.00            90.911852
2019-03-03/04:10:30.00            91.458833
2019-03-03/04:10:40.00            91.997625
2019-03-03/04:10:50.00            92.528302
2019-03-03/04:11:00.00            93.050937
2019-03-03/04:11:10.00            93.565610
2019-03-03/04:11:20.00            94.072402
2019-03-03/04:11:30.00            94.571400
2019-03-03/04:11:40.00            95.062690
2019-03-03/04:11:50.00            95.546362
2019-03-03/04:12:00.00            96.022509
2019-03-03/04:12:10.00            96.491224
2019-03-03/04:12:20.00            96.952601
2019-03-03/04:12:30.00            97.406738
2019-03-03/04:12:40.00            97.853734
2019-03-03/04:12:50.00            98.293684
2019-03-03/04:13:00.00            98.726689
2019-03-03/04:13:10.00            99.152847
2019-03-03/04:13:20.00            99.572260
2019-03-03/04:13:30.00            99.985028
2019-03-03/04:13:40.00            100.39125
2019-03-03/04:13:50.00            100.79103
2019-03-03/04:14:00.00            101.18445
2019-03-03/04:14:10.00            101.57164
2019-03-03/04:14:20.00            101.95267
2019-03-03/04:14:30.00            102.32766
2019-03-03/04:14:40.00            102.69669
2019-03-03/04:14:50.00            103.05987
2019-03-03/04:15:00.00            103.41730
2019-03-03/04:15:10.00            103.76905
2019-03-03/04:15:20.00            104.11524
2019-03-03/04:15:30.00            104.45596
2019-03-03/04:15:40.00            104.79129
2019-03-03/04:15:50.00            105.12134
2019-03-03/04:16:00.00            105.44617
2019-03-03/04:16:10.00            105.76590
2019-03-03/04:16:20.00            106.08061
2019-03-03/04:16:30.00            106.39038
2019-03-03/04:16:40.00            106.69530
2019-03-03/04:16:50.00            106.99544
2019-03-03/04:17:00.00            107.29091
2019-03-03/04:17:10.00            107.58177
2019-03-03/04:17:20.00            107.86812
2019-03-03/04:17:30.00            108.15001
2019-03-03/04:17:40.00            108.42755
2019-03-03/04:17:50.00            108.70080
2019-03-03/04:18:00.00            108.96983
2019-03-03/04:18:10.00            109.23473
2019-03-03/04:18:20.00            109.49556
2019-03-03/04:18:30.00            109.75240
2019-03-03/04:18:40.00            110.00531
2019-03-03/04:18:50.00            110.25438
2019-03-03/04:19:00.00            110.49965
2019-03-03/04:19:10.00            110.74121
2019-03-03/04:19:20.00            110.97912
2019-03-03/04:19:30.00            111.21343
2019-03-03/04:19:40.00            111.44421
2019-03-03/04:19:50.00            111.67154
2019-03-03/04:20:00.00            111.89546
2019-03-03/04:20:10.00            112.11604
2019-03-03/04:20:20.00            112.33333
2019-03-03/04:20:30.00            112.54739
2019-03-03/04:20:40.00            112.75828
2019-03-03/04:20:50.00            112.96605
2019-03-03/04:21:00.00            113.17077
2019-03-03/04:21:10.00            113.37247
2019-03-03/04:21:20.00            113.57121
2019-03-03/04:21:30.00            113.76705
2019-03-03/04:21:40.00            113.96004
2019-03-03/04:21:50.00            114.15022
2019-03-03/04:22:00.00            114.33763
2019-03-03/04:22:10.00            114.52234
2019-03-03/04:22:20.00            114.70438
2019-03-03/04:22:30.00            114.88381
2019-03-03/04:22:40.00            115.06065
2019-03-03/04:22:50.00            115.23497
2019-03-03/04:23:00.00            115.40680
2019-03-03/04:23:10.00            115.57618
2019-03-03/04:23:20.00            115.74316
2019-03-03/04:23:30.00            115.90776
2019-03-03/04:23:40.00            116.07005
2019-03-03/04:23:50.00            116.23005
2019-03-03/04:24:00.00            116.38779
2019-03-03/04:24:10.00            116.54333
2019-03-03/04:24:20.00            116.69669
2019-03-03/04:24:30.00            116.84791
2019-03-03/04:24:40.00            116.99703
2019-03-03/04:24:50.00            117.14407
2019-03-03/04:25:00.00            117.28908
2019-03-03/04:25:10.00            117.43209
2019-03-03/04:25:20.00            117.57313
2019-03-03/04:25:30.00            117.71222
2019-03-03/04:25:40.00            117.84941
2019-03-03/04:25:50.00            117.98473
2019-03-03/04:26:00.00            118.11819
2019-03-03/04:26:10.00            118.24984
2019-03-03/04:26:20.00            118.37969
2019-03-03/04:26:30.00            118.50779
2019-03-03/04:26:40.00            118.63415
2019-03-03/04:26:50.00            118.75881
2019-03-03/04:27:00.00            118.88178
2019-03-03/04:27:10.00            119.00311
2019-03-03/04:27:20.00            119.12281
2019-03-03/04:27:30.00            119.24090
2019-03-03/04:27:40.00            119.35742
2019-03-03/04:27:50.00            119.47239
2019-03-03/04:28:00.00            119.58582
2019-03-03/04:28:10.00            119.69775
2019-03-03/04:28:20.00            119.80819
2019-03-03/04:28:30.00            119.91718
2019-03-03/04:28:40.00            120.02472
2019-03-03/04:28:50.00            120.13085
2019-03-03/04:29:00.00            120.23558
2019-03-03/04:29:10.00            120.33894
2019-03-03/04:29:20.00            120.44095
2019-03-03/04:29:30.00            120.54162
2019-03-03/04:29:40.00            120.64097
2019-03-03/04:29:50.00            120.73903
2019-03-03/04:30:00.00            120.83581
2019-03-03/04:30:10.00            120.93133
2019-03-03/04:30:20.00            121.02561
2019-03-03/04:30:30.00            121.11867
2019-03-03/04:30:40.00            121.21053
2019-03-03/04:30:50.00            121.30120
2019-03-03/04:31:00.00            121.39071
2019-03-03/04:31:10.00            121.47905
2019-03-03/04:31:20.00            121.56626
2019-03-03/04:31:30.00            121.65235
2019-03-03/04:31:40.00            121.73734
2019-03-03/04:31:50.00            121.82124
2019-03-03/04:32:00.00            121.90406
2019-03-03/04:32:10.00            121.98583
2019-03-03/04:32:20.00            122.06655
2019-03-03/04:32:30.00            122.14624
2019-03-03/04:32:40.00            122.22491
2019-03-03/04:32:50.00            122.30258
2019-03-03/04:33:00.00            122.37927
2019-03-03/04:33:10.00            122.45498
2019-03-03/04:33:20.00            122.52973
2019-03-03/04:33:30.00            122.60353
2019-03-03/04:33:40.00            122.67640
2019-03-03/04:33:50.00            122.74834
2019-03-03/04:34:00.00            122.81938
2019-03-03/04:34:10.00            122.88951
2019-03-03/04:34:20.00            122.95876
2019-03-03/04:34:30.00            123.02714
2019-03-03/04:34:40.00            123.09465
2019-03-03/04:34:50.00            123.16131
2019-03-03/04:35:00.00            123.22713
2019-03-03/04:35:10.00            123.29212
2019-03-03/04:35:20.00            123.35630
2019-03-03/04:35:30.00            123.41966
2019-03-03/04:35:40.00            123.48223
2019-03-03/04:35:50.00            123.54401
2019-03-03/04:36:00.00            123.60501
2019-03-03/04:36:10.00            123.66525
2019-03-03/04:36:20.00            123.72473
2019-03-03/04:36:30.00            123.78345
2019-03-03/04:36:40.00            123.84145
2019-03-03/04:36:50.00            123.89871
2019-03-03/04:37:00.00            123.95526
2019-03-03/04:37:10.00            124.01109
2019-03-03/04:37:20.00            124.06622
2019-03-03/04:37:30.00            124.12066
2019-03-03/04:37:40.00            124.17441
2019-03-03/04:37:50.00            124.22749
2019-03-03/04:38:00.00            124.27990
2019-03-03/04:38:10.00            124.33165
2019-03-03/04:38:20.00            124.38275
2019-03-03/04:38:30.00            124.43321
2019-03-03/04:38:40.00            124.48303
2019-03-03/04:38:50.00            124.53222
2019-03-03/04:39:00.00            124.58079
2019-03-03/04:39:10.00            124.62875
2019-03-03/04:39:20.00            124.67610
2019-03-03/04:39:30.00            124.72286
2019-03-03/04:39:40.00            124.76902
2019-03-03/04:39:50.00            124.81460
2019-03-03/04:40:00.00            124.85960
2019-03-03/04:40:10.00            124.90404
2019-03-03/04:40:20.00            124.94790
2019-03-03/04:40:30.00            124.99121
2019-03-03/04:40:40.00            125.03397
2019-03-03/04:40:50.00            125.07618
2019-03-03/04:41:00.00            125.11786
2019-03-03/04:41:10.00            125.15901
2019-03-03/04:41:20.00            125.19963
2019-03-03/04:41:30.00            125.23972
2019-03-03/04:41:40.00            125.27931
2019-03-03/04:41:50.00            125.31839
2019-03-03/04:42:00.00            125.35697
2019-03-03/04:42:10.00            125.39504
2019-03-03/04:42:20.00            125.43263
2019-03-03/04:42:30.00            125.46974
2019-03-03/04:42:40.00            125.50636
2019-03-03/04:42:50.00            125.54251
2019-03-03/04:43:00.00            125.57819
2019-03-03/04:43:10.00            125.61341
2019-03-03/04:43:20.00            125.64817
2019-03-03/04:43:30.00            125.68247
2019-03-03/04:43:40.00            125.71632
2019-03-03/04:43:50.00            125.74974
2019-03-03/04:44:00.00            125.78271
2019-03-03/04:44:10.00            125.81525
2019-03-03/04:44:20.00            125.84736
2019-03-03/04:44:30.00            125.87904
2019-03-03/04:44:40.00            125.91030
2019-03-03/04:44:50.00            125.94116
2019-03-03/04:45:00.00            125.97159
2019-03-03/04:45:10.00            126.00162
2019-03-03/04:45:20.00            126.03125
2019-03-03/04:45:30.00            126.06048
2019-03-03/04:45:40.00            126.08932
2019-03-03/04:45:50.00            126.11776
2019-03-03/04:46:00.00            126.14583
2019-03-03/04:46:10.00            126.17350
2019-03-03/04:46:20.00            126.20080
2019-03-03/04:46:30.00            126.22774
2019-03-03/04:46:40.00            126.25429
2019-03-03/04:46:50.00            126.28049
2019-03-03/04:47:00.00            126.30632
2019-03-03/04:47:10.00            126.33179
2019-03-03/04:47:20.00            126.35691
2019-03-03/04:47:30.00            126.38168
2019-03-03/04:47:40.00            126.40610
2019-03-03/04:47:50.00            126.43018
2019-03-03/04:48:00.00            126.45391
2019-03-03/04:48:10.00            126.47731
2019-03-03/04:48:20.00            126.50038
2019-03-03/04:48:30.00            126.52312
2019-03-03/04:48:40.00            126.54552
2019-03-03/04:48:50.00            126.56761
2019-03-03/04:49:00.00            126.58938
2019-03-03/04:49:10.00            126.61083
2019-03-03/04:49:20.00            126.63197
2019-03-03/04:49:30.00            126.65279
2019-03-03/04:49:40.00            126.67331
2019-03-03/04:49:50.00            126.69352
2019-03-03/04:50:00.00            126.71343
2019-03-03/04:50:10.00            126.73305
2019-03-03/04:50:20.00            126.75237
2019-03-03/04:50:30.00            126.77139
2019-03-03/04:50:40.00            126.79013
2019-03-03/04:50:50.00            126.80858
2019-03-03/04:51:00.00            126.82674
2019-03-03/04:51:10.00            126.84463
2019-03-03/04:51:20.00            126.86223
2019-03-03/04:51:30.00            126.87956
2019-03-03/04:51:40.00            126.89662
2019-03-03/04:51:50.00            126.91340
2019-03-03/04:52:00.00            126.92992
2019-03-03/04:52:10.00            126.94617
2019-03-03/04:52:20.00            126.96216
2019-03-03/04:52:30.00            126.97789
2019-03-03/04:52:40.00            126.99337
2019-03-03/04:52:50.00            127.00858
2019-03-03/04:53:00.00            127.02355
2019-03-03/04:53:10.00            127.03826
2019-03-03/04:53:20.00            127.05272
2019-03-03/04:53:30.00            127.06694
2019-03-03/04:53:40.00            127.08091
2019-03-03/04:53:50.00            127.09465
2019-03-03/04:54:00.00            127.10814
2019-03-03/04:54:10.00            127.12140
2019-03-03/04:54:20.00            127.13442
2019-03-03/04:54:30.00            127.14721
2019-03-03/04:54:40.00            127.15977
2019-03-03/04:54:50.00            127.17210
2019-03-03/04:55:00.00            127.18421
2019-03-03/04:55:10.00            127.19609
2019-03-03/04:55:20.00            127.20775
2019-03-03/04:55:30.00            127.21919
2019-03-03/04:55:40.00            127.23041
2019-03-03/04:55:50.00            127.24142
2019-03-03/04:56:00.00            127.25221
2019-03-03/04:56:10.00            127.26279
2019-03-03/04:56:20.00            127.27316
2019-03-03/04:56:30.00            127.28332
2019-03-03/04:56:40.00            127.29328
2019-03-03/04:56:50.00            127.30303
2019-03-03/04:57:00.00            127.31258
2019-03-03/04:57:10.00            127.32193
2019-03-03/04:57:20.00            127.33108
2019-03-03/04:57:30.00            127.34003
2019-03-03/04:57:40.00            127.34879
2019-03-03/04:57:50.00            127.35735
2019-03-03/04:58:00.00            127.36572
2019-03-03/04:58:10.00            127.37391
2019-03-03/04:58:20.00            127.38190
2019-03-03/04:58:30.00            127.38970
2019-03-03/04:58:40.00            127.39732
2019-03-03/04:58:50.00            127.40476
2019-03-03/04:59:00.00            127.41202
2019-03-03/04:59:10.00            127.41909
2019-03-03/04:59:20.00            127.42599
2019-03-03/04:59:30.00            127.43271
2019-03-03/04:59:40.00            127.43925
2019-03-03/04:59:50.00            127.44562
2019-03-03/05:00:00.00            127.45182
2019-03-03/05:00:10.00            127.45785
2019-03-03/05:00:20.00            127.46370
2019-03-03/05:00:30.00            127.46939
2019-03-03/05:00:40.00            127.47491
2019-03-03/05:00:50.00            127.48027
2019-03-03/05:01:00.00            127.48546
2019-03-03/05:01:10.00            127.49049
2019-03-03/05:01:20.00            127.49536
2019-03-03/05:01:30.00            127.50007
2019-03-03/05:01:40.00            127.50463
2019-03-03/05:01:50.00            127.50902
2019-03-03/05:02:00.00            127.51326
2019-03-03/05:02:10.00            127.51735
2019-03-03/05:02:20.00            127.52128
2019-03-03/05:02:30.00            127.52506
2019-03-03/05:02:40.00            127.52869
2019-03-03/05:02:50.00            127.53218
2019-03-03/05:03:00.00            127.53551
2019-03-03/05:03:10.00            127.53870
2019-03-03/05:03:20.00            127.54175
2019-03-03/05:03:30.00            127.54464
2019-03-03/05:03:40.00            127.54740
2019-03-03/05:03:50.00            127.55002
2019-03-03/05:04:00.00            127.55250
2019-03-03/05:04:10.00            127.55483
2019-03-03/05:04:20.00            127.55703
2019-03-03/05:04:30.00            127.55909
2019-03-03/05:04:40.00            127.56102
2019-03-03/05:04:50.00            127.56281
2019-03-03/05:05:00.00            127.56447
2019-03-03/05:05:10.00            127.56600
2019-03-03/05:05:20.00            127.56739
2019-03-03/05:05:30.00            127.56866
2019-03-03/05:05:40.00            127.56980
2019-03-03/05:05:50.00            127.57081
2019-03-03/05:06:00.00            127.57169
2019-03-03/05:06:10.00            127.57244
2019-03-03/05:06:20.00            127.57308
2019-03-03/05:06:30.00            127.57359
2019-03-03/05:06:40.00            127.57397
2019-03-03/05:06:50.00            127.57424
2019-03-03/05:07:00.00            127.57438
2019-03-03/05:07:10.00            127.57441
2019-03-03/05:07:20.00            127.57432
2019-03-03/05:07:30.00            127.57411
2019-03-03/05:07:40.00            127.57378
2019-03-03/05:07:50.00            127.57334
2019-03-03/05:08:00.00            127.57278
2019-03-03/05:08:10.00            127.57211
2019-03-03/05:08:20.00            127.57133
2019-03-03/05:08:30.00            127.57043
2019-03-03/05:08:40.00            127.56943
2019-03-03/05:08:50.00            127.56831
2019-03-03/05:09:00.00            127.56708
2019-03-03/05:09:10.00            127.56575
2019-03-03/05:09:20.00            127.56431
2019-03-03/05:09:30.00            127.56277
2019-03-03/05:09:40.00            127.56112
2019-03-03/05:09:50.00            127.55936
2019-03-03/05:10:00.00            127.55750
2019-03-03/05:10:10.00            127.55554
2019-03-03/05:10:20.00            127.55348
2019-03-03/05:10:30.00            127.55132
2019-03-03/05:10:40.00            127.54905
2019-03-03/05:10:50.00            127.54669
2019-03-03/05:11:00.00            127.54423
2019-03-03/05:11:10.00            127.54167
2019-03-03/05:11:20.00            127.53901
2019-03-03/05:11:30.00            127.53626
2019-03-03/05:11:40.00            127.53341
2019-03-03/05:11:50.00            127.53047
2019-03-03/05:12:00.00            127.52743
2019-03-03/05:12:10.00            127.52430
2019-03-03/05:12:20.00            127.52108
2019-03-03/05:12:30.00            127.51777
2019-03-03/05:12:40.00            127.51436
2019-03-03/05:12:50.00            127.51087
2019-03-03/05:13:00.00            127.50729
2019-03-03/05:13:10.00            127.50362
2019-03-03/05:13:20.00            127.49986
2019-03-03/05:13:30.00            127.49602
2019-03-03/05:13:40.00            127.49209
2019-03-03/05:13:50.00            127.48807
2019-03-03/05:14:00.00            127.48397
2019-03-03/05:14:10.00            127.47978
2019-03-03/05:14:20.00            127.47552
2019-03-03/05:14:30.00            127.47117
2019-03-03/05:14:40.00            127.46673
2019-03-03/05:14:50.00            127.46222
2019-03-03/05:15:00.00            127.45763
2019-03-03/05:15:10.00            127.45295
2019-03-03/05:15:20.00            127.44820
2019-03-03/05:15:30.00            127.44337
2019-03-03/05:15:40.00            127.43847
2019-03-03/05:15:50.00            127.43348
2019-03-03/05:16:00.00            127.42842
2019-03-03/05:16:10.00            127.42328
2019-03-03/05:16:20.00            127.41807
2019-03-03/05:16:30.00            127.41278
2019-03-03/05:16:40.00            127.40742
2019-03-03/05:16:50.00            127.40198
2019-03-03/05:17:00.00            127.39648
2019-03-03/05:17:10.00            127.39090
2019-03-03/05:17:20.00            127.38525
2019-03-03/05:17:30.00            127.37953
2019-03-03/05:17:40.00            127.37373
2019-03-03/05:17:50.00            127.36788
2019-03-03/05:18:00.00            127.36195
2019-03-03/05:18:10.00            127.35595
2019-03-03/05:18:20.00            127.34989
2019-03-03/05:18:30.00            127.34375
2019-03-03/05:18:40.00            127.33755
2019-03-03/05:18:50.00            127.33129
2019-03-03/05:19:00.00            127.32496
2019-03-03/05:19:10.00            127.31857
2019-03-03/05:19:20.00            127.31211
2019-03-03/05:19:30.00            127.30559
2019-03-03/05:19:40.00            127.29900
2019-03-03/05:19:50.00            127.29236
2019-03-03/05:20:00.00            127.28564
2019-03-03/05:20:10.00            127.27887
2019-03-03/05:20:20.00            127.27204
2019-03-03/05:20:30.00            127.26515
2019-03-03/05:20:40.00            127.25820
2019-03-03/05:20:50.00            127.25119
2019-03-03/05:21:00.00            127.24412
2019-03-03/05:21:10.00            127.23699
2019-03-03/05:21:20.00            127.22981
2019-03-03/05:21:30.00            127.22257
2019-03-03/05:21:40.00            127.21527
2019-03-03/05:21:50.00            127.20792
2019-03-03/05:22:00.00            127.20051
2019-03-03/05:22:10.00            127.19305
2019-03-03/05:22:20.00            127.18553
2019-03-03/05:22:30.00            127.17795
2019-03-03/05:22:40.00            127.17033
2019-03-03/05:22:50.00            127.16265
2019-03-03/05:23:00.00            127.15492
2019-03-03/05:23:10.00            127.14714
2019-03-03/05:23:20.00            127.13931
2019-03-03/05:23:30.00            127.13142
2019-03-03/05:23:40.00            127.12349
2019-03-03/05:23:50.00            127.11550
2019-03-03/05:24:00.00            127.10747
2019-03-03/05:24:10.00            127.09939
2019-03-03/05:24:20.00            127.09126
2019-03-03/05:24:30.00            127.08308
2019-03-03/05:24:40.00            127.07485
2019-03-03/05:24:50.00            127.06658
2019-03-03/05:25:00.00            127.05826
2019-03-03/05:25:10.00            127.04989
2019-03-03/05:25:20.00            127.04148
2019-03-03/05:25:30.00            127.03302
2019-03-03/05:25:40.00            127.02452
2019-03-03/05:25:50.00            127.01598
2019-03-03/05:26:00.00            127.00739
2019-03-03/05:26:10.00            126.99876
2019-03-03/05:26:20.00            126.99009
2019-03-03/05:26:30.00            126.98137
2019-03-03/05:26:40.00            126.97261
2019-03-03/05:26:50.00            126.96381
2019-03-03/05:27:00.00            126.95497
2019-03-03/05:27:10.00            126.94609
2019-03-03/05:27:20.00            126.93717
2019-03-03/05:27:30.00            126.92821
2019-03-03/05:27:40.00            126.91921
2019-03-03/05:27:50.00            126.91017
2019-03-03/05:28:00.00            126.90109
2019-03-03/05:28:10.00            126.89197
2019-03-03/05:28:20.00            126.88282
2019-03-03/05:28:30.00            126.87363
2019-03-03/05:28:40.00            126.86441
2019-03-03/05:28:50.00            126.85514
2019-03-03/05:29:00.00            126.84585
2019-03-03/05:29:10.00            126.83651
2019-03-03/05:29:20.00            126.82714
2019-03-03/05:29:30.00            126.81774
2019-03-03/05:29:40.00            126.80831
2019-03-03/05:29:50.00            126.79884
2019-03-03/05:30:00.00            126.78933
2019-03-03/05:30:10.00            126.77980
2019-03-03/05:30:20.00            126.77023
2019-03-03/05:30:30.00            126.76063
2019-03-03/05:30:40.00            126.75100
2019-03-03/05:30:50.00            126.74133
2019-03-03/05:31:00.00            126.73164
2019-03-03/05:31:10.00            126.72192
2019-03-03/05:31:20.00            126.71216
2019-03-03/05:31:30.00            126.70238
2019-03-03/05:31:40.00            126.69257
2019-03-03/05:31:50.00            126.68273
2019-03-03/05:32:00.00            126.67286
2019-03-03/05:32:10.00            126.66296
2019-03-03/05:32:20.00            126.65303
2019-03-03/05:32:30.00            126.64308
2019-03-03/05:32:40.00            126.63310
2019-03-03/05:32:50.00            126.62310
2019-03-03/05:33:00.00            126.61307
2019-03-03/05:33:10.00            126.60301
2019-03-03/05:33:20.00            126.59293
2019-03-03/05:33:30.00            126.58282
2019-03-03/05:33:40.00            126.57269
2019-03-03/05:33:50.00            126.56253
2019-03-03/05:34:00.00            126.55236
2019-03-03/05:34:10.00            126.54215
2019-03-03/05:34:20.00            126.53193
2019-03-03/05:34:30.00            126.52168
2019-03-03/05:34:40.00            126.51141
2019-03-03/05:34:50.00            126.50112
2019-03-03/05:35:00.00            126.49081
2019-03-03/05:35:10.00            126.48048
2019-03-03/05:35:20.00            126.47012
2019-03-03/05:35:30.00            126.45975
2019-03-03/05:35:40.00            126.44935
2019-03-03/05:35:50.00            126.43894
2019-03-03/05:36:00.00            126.42851
2019-03-03/05:36:10.00            126.41806
2019-03-03/05:36:20.00            126.40759
2019-03-03/05:36:30.00            126.39710
2019-03-03/05:36:40.00            126.38660
2019-03-03/05:36:50.00            126.37608
2019-03-03/05:37:00.00            126.36554
2019-03-03/05:37:10.00            126.35498
2019-03-03/05:37:20.00            126.34441
2019-03-03/05:37:30.00            126.33382
2019-03-03/05:37:40.00            126.32322
2019-03-03/05:37:50.00            126.31260
2019-03-03/05:38:00.00            126.30197
2019-03-03/05:38:10.00            126.29132
2019-03-03/05:38:20.00            126.28066
2019-03-03/05:38:30.00            126.26999
2019-03-03/05:38:40.00            126.25930
2019-03-03/05:38:50.00            126.24860
2019-03-03/05:39:00.00            126.23789
2019-03-03/05:39:10.00            126.22717
2019-03-03/05:39:20.00            126.21643
2019-03-03/05:39:30.00            126.20568
2019-03-03/05:39:40.00            126.19493
2019-03-03/05:39:50.00            126.18416
2019-03-03/05:40:00.00            126.17338
2019-03-03/05:40:10.00            126.16259
2019-03-03/05:40:20.00            126.15179
2019-03-03/05:40:30.00            126.14099
2019-03-03/05:40:40.00            126.13017
2019-03-03/05:40:50.00            126.11935
2019-03-03/05:41:00.00            126.10851
2019-03-03/05:41:10.00            126.09767
2019-03-03/05:41:20.00            126.08683
2019-03-03/05:41:30.00            126.07597
2019-03-03/05:41:40.00            126.06511
2019-03-03/05:41:50.00            126.05424
2019-03-03/05:42:00.00            126.04337
2019-03-03/05:42:10.00            126.03249
2019-03-03/05:42:20.00            126.02161
2019-03-03/05:42:30.00            126.01072
2019-03-03/05:42:40.00            125.99983
2019-03-03/05:42:50.00            125.98893
2019-03-03/05:43:00.00            125.97804
2019-03-03/05:43:10.00            125.96713
2019-03-03/05:43:20.00            125.95622
2019-03-03/05:43:30.00            125.94531
2019-03-03/05:43:40.00            125.93440
2019-03-03/05:43:50.00            125.92349
2019-03-03/05:44:00.00            125.91258
2019-03-03/05:44:10.00            125.90166
2019-03-03/05:44:20.00            125.89074
2019-03-03/05:44:30.00            125.87983
2019-03-03/05:44:40.00            125.86891
2019-03-03/05:44:50.00            125.85799
2019-03-03/05:45:00.00            125.84708
2019-03-03/05:45:10.00            125.83616
2019-03-03/05:45:20.00            125.82525
2019-03-03/05:45:30.00            125.81434
2019-03-03/05:45:40.00            125.80343
2019-03-03/05:45:50.00            125.79252
2019-03-03/05:46:00.00            125.78162
2019-03-03/05:46:10.00            125.77072
2019-03-03/05:46:20.00            125.75982
2019-03-03/05:46:30.00            125.74893
2019-03-03/05:46:40.00            125.73804
2019-03-03/05:46:50.00            125.72715
2019-03-03/05:47:00.00            125.71627
2019-03-03/05:47:10.00            125.70540
2019-03-03/05:47:20.00            125.69454
2019-03-03/05:47:30.00            125.68367
2019-03-03/05:47:40.00            125.67282
2019-03-03/05:47:50.00            125.66197
2019-03-03/05:48:00.00            125.65113
2019-03-03/05:48:10.00            125.64030
2019-03-03/05:48:20.00            125.62948
2019-03-03/05:48:30.00            125.61866
2019-03-03/05:48:40.00            125.60785
2019-03-03/05:48:50.00            125.59706
2019-03-03/05:49:00.00            125.58627
2019-03-03/05:49:10.00            125.57549
2019-03-03/05:49:20.00            125.56473
2019-03-03/05:49:30.00            125.55397
2019-03-03/05:49:40.00            125.54323
2019-03-03/05:49:50.00            125.53249
2019-03-03/05:50:00.00            125.52177
2019-03-03/05:50:10.00            125.51106
2019-03-03/05:50:20.00            125.50037
2019-03-03/05:50:30.00            125.48968
2019-03-03/05:50:40.00            125.47901
2019-03-03/05:50:50.00            125.46836
2019-03-03/05:51:00.00            125.45772
2019-03-03/05:51:10.00            125.44709
2019-03-03/05:51:20.00            125.43648
2019-03-03/05:51:30.00            125.42588
2019-03-03/05:51:40.00            125.41530
2019-03-03/05:51:50.00            125.40474
2019-03-03/05:52:00.00            125.39419
2019-03-03/05:52:10.00            125.38366
2019-03-03/05:52:20.00            125.37315
2019-03-03/05:52:30.00            125.36266
2019-03-03/05:52:40.00            125.35218
2019-03-03/05:52:50.00            125.34173
2019-03-03/05:53:00.00            125.33129
2019-03-03/05:53:10.00            125.32087
2019-03-03/05:53:20.00            125.31047
2019-03-03/05:53:30.00            125.30009
2019-03-03/05:53:40.00            125.28974
2019-03-03/05:53:50.00            125.27940
2019-03-03/05:54:00.00            125.26909
2019-03-03/05:54:10.00            125.25880
2019-03-03/05:54:20.00            125.24853
2019-03-03/05:54:30.00            125.23828
2019-03-03/05:54:40.00            125.22806
2019-03-03/05:54:50.00            125.21786
2019-03-03/05:55:00.00            125.20769
2019-03-03/05:55:10.00            125.19754
2019-03-03/05:55:20.00            125.18742
2019-03-03/05:55:30.00            125.17731
2019-03-03/05:55:40.00            125.16724
2019-03-03/05:55:50.00            125.15720
2019-03-03/05:56:00.00            125.14718
2019-03-03/05:56:10.00            125.13718
2019-03-03/05:56:20.00            125.12722
2019-03-03/05:56:30.00            125.11729
2019-03-03/05:56:40.00            125.10738
2019-03-03/05:56:50.00            125.09750
2019-03-03/05:57:00.00            125.08765
2019-03-03/05:57:10.00            125.07783
2019-03-03/05:57:20.00            125.06805
2019-03-03/05:57:30.00            125.05829
2019-03-03/05:57:40.00            125.04856
2019-03-03/05:57:50.00            125.03887
2019-03-03/05:58:00.00            125.02921
2019-03-03/05:58:10.00            125.01958
2019-03-03/05:58:20.00            125.00999
2019-03-03/05:58:30.00            125.00043
2019-03-03/05:58:40.00            124.99090
2019-03-03/05:58:50.00            124.98141
2019-03-03/05:59:00.00            124.97195
2019-03-03/05:59:10.00            124.96253
2019-03-03/05:59:20.00            124.95315
2019-03-03/05:59:30.00            124.94380
2019-03-03/05:59:40.00            124.93449
2019-03-03/05:59:50.00            124.92522
2019-03-03/06:00:00.00            124.91599
2019-03-03/06:00:10.00            124.90679
2019-03-03/06:00:20.00            124.89764
2019-03-03/06:00:30.00            124.88852
2019-03-03/06:00:40.00            124.87945
2019-03-03/06:00:50.00            124.87041
2019-03-03/06:01:00.00            124.86142
2019-03-03/06:01:10.00            124.85247
2019-03-03/06:01:20.00            124.84356
2019-03-03/06:01:30.00            124.83470
2019-03-03/06:01:40.00            124.82587
2019-03-03/06:01:50.00            124.81710
2019-03-03/06:02:00.00            124.80837
2019-03-03/06:02:10.00            124.79968
2019-03-03/06:02:20.00            124.79104
2019-03-03/06:02:30.00            124.78244
2019-03-03/06:02:40.00            124.77389
2019-03-03/06:02:50.00            124.76539
2019-03-03/06:03:00.00            124.75694
2019-03-03/06:03:10.00            124.74853
2019-03-03/06:03:20.00            124.74018
2019-03-03/06:03:30.00            124.73188
2019-03-03/06:03:40.00            124.72362
2019-03-03/06:03:50.00            124.71542
2019-03-03/06:04:00.00            124.70726
2019-03-03/06:04:10.00            124.69916
2019-03-03/06:04:20.00            124.69112
2019-03-03/06:04:30.00            124.68312
2019-03-03/06:04:40.00            124.67518
2019-03-03/06:04:50.00            124.66730
2019-03-03/06:05:00.00            124.65947
2019-03-03/06:05:10.00            124.65169
2019-03-03/06:05:20.00            124.64397
2019-03-03/06:05:30.00            124.63631
2019-03-03/06:05:40.00            124.62871
2019-03-03/06:05:50.00            124.62116
2019-03-03/06:06:00.00            124.61368
2019-03-03/06:06:10.00            124.60625
2019-03-03/06:06:20.00            124.59889
2019-03-03/06:06:30.00            124.59158
2019-03-03/06:06:40.00            124.58434
2019-03-03/06:06:50.00            124.57716
2019-03-03/06:07:00.00            124.57004
2019-03-03/06:07:10.00            124.56299
2019-03-03/06:07:20.00            124.55600
2019-03-03/06:07:30.00            124.54908
2019-03-03/06:07:40.00            124.54222
2019-03-03/06:07:50.00            124.53542
2019-03-03/06:08:00.00            124.52870
2019-03-03/06:08:10.00            124.52204
2019-03-03/06:08:20.00            124.51545
2019-03-03/06:08:30.00            124.50894
2019-03-03/06:08:40.00            124.50249
2019-03-03/06:08:50.00            124.49611
2019-03-03/06:09:00.00            124.48981
2019-03-03/06:09:10.00            124.48357
2019-03-03/06:09:20.00            124.47741
2019-03-03/06:09:30.00            124.47133
2019-03-03/06:09:40.00            124.46532
2019-03-03/06:09:50.00            124.45938
2019-03-03/06:10:00.00            124.45352
2019-03-03/06:10:10.00            124.44774
2019-03-03/06:10:20.00            124.44204
2019-03-03/06:10:30.00            124.43642
2019-03-03/06:10:40.00            124.43087
2019-03-03/06:10:50.00            124.42540
2019-03-03/06:11:00.00            124.42002
2019-03-03/06:11:10.00            124.41472
2019-03-03/06:11:20.00            124.40950
2019-03-03/06:11:30.00            124.40437
2019-03-03/06:11:40.00            124.39932
2019-03-03/06:11:50.00            124.39435
2019-03-03/06:12:00.00            124.38948
2019-03-03/06:12:10.00            124.38468
2019-03-03/06:12:20.00            124.37998
2019-03-03/06:12:30.00            124.37537
2019-03-03/06:12:40.00            124.37085
2019-03-03/06:12:50.00            124.36642
2019-03-03/06:13:00.00            124.36208
2019-03-03/06:13:10.00            124.35784
2019-03-03/06:13:20.00            124.35369
2019-03-03/06:13:30.00            124.34963
2019-03-03/06:13:40.00            124.34566
2019-03-03/06:13:50.00            124.34180
2019-03-03/06:14:00.00            124.33804
2019-03-03/06:14:10.00            124.33437
2019-03-03/06:14:20.00            124.33080
2019-03-03/06:14:30.00            124.32734
2019-03-03/06:14:40.00            124.32397
2019-03-03/06:14:50.00            124.32071
2019-03-03/06:15:00.00            124.31755
2019-03-03/06:15:10.00            124.31450
2019-03-03/06:15:20.00            124.31156
2019-03-03/06:15:30.00            124.30872
2019-03-03/06:15:40.00            124.30599
2019-03-03/06:15:50.00            124.30337
2019-03-03/06:16:00.00            124.30086
2019-03-03/06:16:10.00            124.29847
2019-03-03/06:16:20.00            124.29618
2019-03-03/06:16:30.00            124.29402
2019-03-03/06:16:40.00            124.29196
2019-03-03/06:16:50.00            124.29002
2019-03-03/06:17:00.00            124.28820
2019-03-03/06:17:10.00            124.28650
2019-03-03/06:17:20.00            124.28493
2019-03-03/06:17:30.00            124.28347
2019-03-03/06:17:40.00            124.28213
2019-03-03/06:17:50.00            124.28092
2019-03-03/06:18:00.00            124.27983
2019-03-03/06:18:10.00            124.27887
2019-03-03/06:18:20.00            124.27804
2019-03-03/06:18:30.00            124.27734
2019-03-03/06:18:40.00            124.27677
2019-03-03/06:18:50.00            124.27633
2019-03-03/06:19:00.00            124.27603
2019-03-03/06:19:10.00            124.27585
2019-03-03/06:19:20.00            124.27582
2019-03-03/06:19:30.00            124.27593
2019-03-03/06:19:40.00            124.27617
2019-03-03/06:19:50.00            124.27656
2019-03-03/06:20:00.00            124.27708
2019-03-03/06:20:10.00            124.27775
2019-03-03/06:20:20.00            124.27857
2019-03-03/06:20:30.00            124.27953
2019-03-03/06:20:40.00            124.28064
2019-03-03/06:20:50.00            124.28190
2019-03-03/06:21:00.00            124.28331
2019-03-03/06:21:10.00            124.28487
2019-03-03/06:21:20.00            124.28659
2019-03-03/06:21:30.00            124.28847
2019-03-03/06:21:40.00            124.29050
2019-03-03/06:21:50.00            124.29269
2019-03-03/06:22:00.00            124.29505
2019-03-03/06:22:10.00            124.29757
2019-03-03/06:22:20.00            124.30025
2019-03-03/06:22:30.00            124.30310
2019-03-03/06:22:40.00            124.30612
2019-03-03/06:22:50.00            124.30931
2019-03-03/06:23:00.00            124.31267
2019-03-03/06:23:10.00            124.31621
2019-03-03/06:23:20.00            124.31992
2019-03-03/06:23:30.00            124.32381
2019-03-03/06:23:40.00            124.32788
2019-03-03/06:23:50.00            124.33213
2019-03-03/06:24:00.00            124.33657
2019-03-03/06:24:10.00            124.34119
2019-03-03/06:24:20.00            124.34600
2019-03-03/06:24:30.00            124.35100
2019-03-03/06:24:40.00            124.35620
2019-03-03/06:24:50.00            124.36158
2019-03-03/06:25:00.00            124.36717
2019-03-03/06:25:10.00            124.37295
2019-03-03/06:25:20.00            124.37893
2019-03-03/06:25:30.00            124.38512
2019-03-03/06:25:40.00            124.39151
2019-03-03/06:25:50.00            124.39811
2019-03-03/06:26:00.00            124.40493
2019-03-03/06:26:10.00            124.41195
2019-03-03/06:26:20.00            124.41919
2019-03-03/06:26:30.00            124.42665
2019-03-03/06:26:40.00            124.43433
2019-03-03/06:26:50.00            124.44223
2019-03-03/06:27:00.00            124.45035
2019-03-03/06:27:10.00            124.45870
2019-03-03/06:27:20.00            124.46729
2019-03-03/06:27:30.00            124.47610
2019-03-03/06:27:40.00            124.48516
2019-03-03/06:27:50.00            124.49444
2019-03-03/06:28:00.00            124.50398
2019-03-03/06:28:10.00            124.51376
2019-03-03/06:28:20.00            124.52378
2019-03-03/06:28:30.00            124.53405
2019-03-03/06:28:40.00            124.54458
2019-03-03/06:28:50.00            124.55537
2019-03-03/06:29:00.00            124.56641
2019-03-03/06:29:10.00            124.57771
2019-03-03/06:29:20.00            124.58929
2019-03-03/06:29:30.00            124.60112
2019-03-03/06:29:40.00            124.61324
2019-03-03/06:29:50.00            124.62562
2019-03-03/06:30:00.00            124.63828
2019-03-03/06:30:10.00            124.65123
2019-03-03/06:30:20.00            124.66447
2019-03-03/06:30:30.00            124.67799
2019-03-03/06:30:40.00            124.69180
2019-03-03/06:30:50.00            124.70591
2019-03-03/06:31:00.00            124.72032
2019-03-03/06:31:10.00            124.73503
2019-03-03/06:31:20.00            124.75005
2019-03-03/06:31:30.00            124.76539
2019-03-03/06:31:40.00            124.78103
2019-03-03/06:31:50.00            124.79700
2019-03-03/06:32:00.00            124.81329
2019-03-03/06:32:10.00            124.82991
2019-03-03/06:32:20.00            124.84686
2019-03-03/06:32:30.00            124.86414
2019-03-03/06:32:40.00            124.88177
2019-03-03/06:32:50.00            124.89973
2019-03-03/06:33:00.00            124.91805
2019-03-03/06:33:10.00            124.93673
2019-03-03/06:33:20.00            124.95575
2019-03-03/06:33:30.00            124.97515
2019-03-03/06:33:40.00            124.99491
2019-03-03/06:33:50.00            125.01504
2019-03-03/06:34:00.00            125.03555
2019-03-03/06:34:10.00            125.05644
2019-03-03/06:34:20.00            125.07772
2019-03-03/06:34:30.00            125.09940
2019-03-03/06:34:40.00            125.12147
2019-03-03/06:34:50.00            125.14395
2019-03-03/06:35:00.00            125.16683
2019-03-03/06:35:10.00            125.19013
2019-03-03/06:35:20.00            125.21385
2019-03-03/06:35:30.00            125.23799
2019-03-03/06:35:40.00            125.26257
2019-03-03/06:35:50.00            125.28759
2019-03-03/06:36:00.00            125.31305
2019-03-03/06:36:10.00            125.33896
2019-03-03/06:36:20.00            125.36532
2019-03-03/06:36:30.00            125.39215
2019-03-03/06:36:40.00            125.41945
2019-03-03/06:36:50.00            125.44723
2019-03-03/06:37:00.00            125.47549
2019-03-03/06:37:10.00            125.50424
2019-03-03/06:37:20.00            125.53349
2019-03-03/06:37:30.00            125.56324
2019-03-03/06:37:40.00            125.59351
2019-03-03/06:37:50.00            125.62429
2019-03-03/06:38:00.00            125.65560
2019-03-03/06:38:10.00            125.68745
2019-03-03/06:38:20.00            125.71984
2019-03-03/06:38:30.00            125.75278
2019-03-03/06:38:40.00            125.78628
2019-03-03/06:38:50.00            125.82034
2019-03-03/06:39:00.00            125.85499
2019-03-03/06:39:10.00            125.89022
2019-03-03/06:39:20.00            125.92604
2019-03-03/06:39:30.00            125.96246
2019-03-03/06:39:40.00            125.99950
2019-03-03/06:39:50.00            126.03716
2019-03-03/06:40:00.00            126.07546
2019-03-03/06:40:10.00            126.11439
2019-03-03/06:40:20.00            126.15397
2019-03-03/06:40:30.00            126.19422
2019-03-03/06:40:40.00            126.23514
2019-03-03/06:40:50.00            126.27675
2019-03-03/06:41:00.00            126.31904
2019-03-03/06:41:10.00            126.36205
2019-03-03/06:41:20.00            126.40577
2019-03-03/06:41:30.00            126.45022
2019-03-03/06:41:40.00            126.49541
2019-03-03/06:41:50.00            126.54135
2019-03-03/06:42:00.00            126.58806
2019-03-03/06:42:10.00            126.63555
2019-03-03/06:42:20.00            126.68383
2019-03-03/06:42:30.00            126.73291
2019-03-03/06:42:40.00            126.78281
2019-03-03/06:42:50.00            126.83354
2019-03-03/06:43:00.00            126.88512
2019-03-03/06:43:10.00            126.93756
2019-03-03/06:43:20.00            126.99088
2019-03-03/06:43:30.00            127.04509
2019-03-03/06:43:40.00            127.10020
2019-03-03/06:43:50.00            127.15624
2019-03-03/06:44:00.00            127.21322
2019-03-03/06:44:10.00            127.27115
2019-03-03/06:44:20.00            127.33006
2019-03-03/06:44:30.00            127.38995
2019-03-03/06:44:40.00            127.45086
2019-03-03/06:44:50.00            127.51279
2019-03-03/06:45:00.00            127.57577
2019-03-03/06:45:10.00            127.63981
2019-03-03/06:45:20.00            127.70494
2019-03-03/06:45:30.00            127.77117
2019-03-03/06:45:40.00            127.83853
2019-03-03/06:45:50.00            127.90703
2019-03-03/06:46:00.00            127.97671
2019-03-03/06:46:10.00            128.04757
2019-03-03/06:46:20.00            128.11965
2019-03-03/06:46:30.00            128.19297
2019-03-03/06:46:40.00            128.26756
2019-03-03/06:46:50.00            128.34342
2019-03-03/06:47:00.00            128.42060
2019-03-03/06:47:10.00            128.49912
2019-03-03/06:47:20.00            128.57900
2019-03-03/06:47:30.00            128.66027
2019-03-03/06:47:40.00            128.74297
2019-03-03/06:47:50.00            128.82711
2019-03-03/06:48:00.00            128.91273
2019-03-03/06:48:10.00            128.99987
2019-03-03/06:48:20.00            129.08854
2019-03-03/06:48:30.00            129.17879
2019-03-03/06:48:40.00            129.27064
2019-03-03/06:48:50.00            129.36414
2019-03-03/06:49:00.00            129.45930
2019-03-03/06:49:10.00            129.55618
2019-03-03/06:49:20.00            129.65481
2019-03-03/06:49:30.00            129.75523
2019-03-03/06:49:40.00            129.85747
2019-03-03/06:49:50.00            129.96157
2019-03-03/06:50:00.00            130.06758
2019-03-03/06:50:10.00            130.17554
2019-03-03/06:50:20.00            130.28550
2019-03-03/06:50:30.00            130.39749
2019-03-03/06:50:40.00            130.51157
2019-03-03/06:50:50.00            130.62778
2019-03-03/06:51:00.00            130.74618
2019-03-03/06:51:10.00            130.86680
2019-03-03/06:51:20.00            130.98972
2019-03-03/06:51:30.00            131.11497
2019-03-03/06:51:40.00            131.24262
2019-03-03/06:51:50.00            131.37272
2019-03-03/06:52:00.00            131.50533
2019-03-03/06:52:10.00            131.64052
2019-03-03/06:52:20.00            131.77834
2019-03-03/06:52:30.00            131.91886
2019-03-03/06:52:40.00            132.06216
2019-03-03/06:52:50.00            132.20828
2019-03-03/06:53:00.00            132.35732
2019-03-03/06:53:10.00            132.50935
2019-03-03/06:53:20.00            132.66443
2019-03-03/06:53:30.00            132.82265
2019-03-03/06:53:40.00            132.98409
2019-03-03/06:53:50.00            133.14884
2019-03-03/06:54:00.00            133.31697
2019-03-03/06:54:10.00            133.48859
2019-03-03/06:54:20.00            133.66379
2019-03-03/06:54:30.00            133.84265
2019-03-03/06:54:40.00            134.02529
2019-03-03/06:54:50.00            134.21180
2019-03-03/06:55:00.00            134.40229
2019-03-03/06:55:10.00            134.59688
2019-03-03/06:55:20.00            134.79567
2019-03-03/06:55:30.00            134.99879
2019-03-03/06:55:40.00            135.20635
2019-03-03/06:55:50.00            135.41849
2019-03-03/06:56:00.00            135.63535
2019-03-03/06:56:10.00            135.85704
2019-03-03/06:56:20.00            136.08373
2019-03-03/06:56:30.00            136.31555
2019-03-03/06:56:40.00            136.55265
2019-03-03/06:56:50.00            136.79521
2019-03-03/06:57:00.00            137.04338
2019-03-03/06:57:10.00            137.29732
2019-03-03/06:57:20.00            137.55723
2019-03-03/06:57:30.00            137.82328
2019-03-03/06:57:40.00            138.09566
2019-03-03/06:57:50.00            138.37458
2019-03-03/06:58:00.00            138.66023
2019-03-03/06:58:10.00            138.95284
2019-03-03/06:58:20.00            139.25263
2019-03-03/06:58:30.00            139.55982
2019-03-03/06:58:40.00            139.87467
2019-03-03/06:58:50.00            140.19741
2019-03-03/06:59:00.00            140.52830
2019-03-03/06:59:10.00            140.86763
2019-03-03/06:59:20.00            141.21567
2019-03-03/06:59:30.00            141.57270
2019-03-03/06:59:40.00            141.93905
2019-03-03/06:59:50.00            142.31501
2019-03-03/07:00:00.00            142.70093
2019-03-03/07:00:10.00            143.09713
2019-03-03/07:00:20.00            143.50398
2019-03-03/07:00:30.00            143.92185
2019-03-03/07:00:40.00            144.35111
2019-03-03/07:00:50.00            144.79216
2019-03-03/07:01:00.00            145.24543
2019-03-03/07:01:10.00            145.71134
2019-03-03/07:01:20.00            146.19034
2019-03-03/07:01:30.00            146.68289
2019-03-03/07:01:40.00            147.18947
2019-03-03/07:01:50.00            147.71058
2019-03-03/07:02:00.00            148.24673
2019-03-03/07:02:10.00            148.79847
2019-03-03/07:02:20.00            149.36634
2019-03-03/07:02:30.00            149.95092
2019-03-03/07:02:40.00            150.55280
2019-03-03/07:02:50.00            151.17259
2019-03-03/07:03:00.00            151.81092
2019-03-03/07:03:10.00            152.46844
2019-03-03/07:03:20.00            153.14581
2019-03-03/07:03:30.00            153.84371
2019-03-03/07:03:40.00            154.56284
2019-03-03/07:03:50.00            155.30392
2019-03-03/07:04:00.00            156.06767
2019-03-03/07:04:10.00            156.85483
2019-03-03/07:04:20.00            157.66615
2019-03-03/07:04:30.00            158.50237
2019-03-03/07:04:40.00            159.36425
2019-03-03/07:04:50.00            160.25254
2019-03-03/07:05:00.00            161.16801
2019-03-03/07:05:10.00            162.11137
2019-03-03/07:05:20.00            163.08336
2019-03-03/07:05:30.00            164.08466
2019-03-03/07:05:40.00            165.11595
2019-03-03/07:05:50.00            166.17785
2019-03-03/07:06:00.00            167.27095
2019-03-03/07:06:10.00            168.39576
2019-03-03/07:06:20.00            169.55274
2019-03-03/07:06:30.00            170.74226
2019-03-03/07:06:40.00            171.96460
2019-03-03/07:06:50.00            173.21994
2019-03-03/07:07:00.00            174.50833
2019-03-03/07:07:10.00            175.82970
2019-03-03/07:07:20.00            177.18382
2019-03-03/07:07:30.00            178.57031
2019-03-03/07:07:40.00            179.98863
2019-03-03/07:07:50.00            181.43806
2019-03-03/07:08:00.00            182.91764
2019-03-03/07:08:10.00            184.42626
2019-03-03/07:08:20.00            185.96259
2019-03-03/07:08:30.00            187.52509
2019-03-03/07:08:40.00            189.11201
2019-03-03/07:08:50.00            190.72139
2019-03-03/07:09:00.00            192.35110
2019-03-03/07:09:10.00            193.99878
2019-03-03/07:09:20.00            195.66194
2019-03-03/07:09:30.00            197.33792
2019-03-03/07:09:40.00            199.02394
2019-03-03/07:09:50.00            200.71710
2019-03-03/07:10:00.00            202.41446
2019-03-03/07:10:10.00            204.11300
2019-03-03/07:10:20.00            205.80972
2019-03-03/07:10:30.00            207.50162
2019-03-03/07:10:40.00            209.18577
2019-03-03/07:10:50.00            210.85931
2019-03-03/07:11:00.00            212.51948
2019-03-03/07:11:10.00            214.16369
2019-03-03/07:11:20.00            215.78946
2019-03-03/07:11:30.00            217.39452
2019-03-03/07:11:40.00            218.97678
2019-03-03/07:11:50.00            220.53435
2019-03-03/07:12:00.00            222.06555
2019-03-03/07:12:10.00            223.56889
2019-03-03/07:12:20.00            225.04311
2019-03-03/07:12:30.00            226.48714
2019-03-03/07:12:40.00            227.90013
2019-03-03/07:12:50.00            229.28139
2019-03-03/07:13:00.00            230.63043
2019-03-03/07:13:10.00            231.94691
2019-03-03/07:13:20.00            233.23067
2019-03-03/07:13:30.00            234.48167
2019-03-03/07:13:40.00            235.70001
2019-03-03/07:13:50.00            236.88588
2019-03-03/07:14:00.00            238.03961
2019-03-03/07:14:10.00            239.16160
2019-03-03/07:14:20.00            240.25231
2019-03-03/07:14:30.00            241.31229
2019-03-03/07:14:40.00            242.34214
2019-03-03/07:14:50.00            243.34249
2019-03-03/07:15:00.00            244.31404
2019-03-03/07:15:10.00            245.25747
2019-03-03/07:15:20.00            246.17352
2019-03-03/07:15:30.00            247.06293
2019-03-03/07:15:40.00            247.92645
2019-03-03/07:15:50.00            248.76485
2019-03-03/07:16:00.00            249.57886
2019-03-03/07:16:10.00            250.36925
2019-03-03/07:16:20.00            251.13676
2019-03-03/07:16:30.00            251.88213
2019-03-03/07:16:40.00            252.60607
2019-03-03/07:16:50.00            253.30931
2019-03-03/07:17:00.00            253.99253
2019-03-03/07:17:10.00            254.65641
2019-03-03/07:17:20.00            255.30161
2019-03-03/07:17:30.00            255.92878
2019-03-03/07:17:40.00            256.53854
2019-03-03/07:17:50.00            257.13149
2019-03-03/07:18:00.00            257.70823
2019-03-03/07:18:10.00            258.26933
2019-03-03/07:18:20.00            258.81533
2019-03-03/07:18:30.00            259.34676
2019-03-03/07:18:40.00            259.86414
2019-03-03/07:18:50.00            260.36795
2019-03-03/07:19:00.00            260.85869
2019-03-03/07:19:10.00            261.33681
2019-03-03/07:19:20.00            261.80275
2019-03-03/07:19:30.00            262.25693
2019-03-03/07:19:40.00            262.69978
2019-03-03/07:19:50.00            263.13168
2019-03-03/07:20:00.00            263.55302
2019-03-03/07:20:10.00            263.96416
2019-03-03/07:20:20.00            264.36546
2019-03-03/07:20:30.00            264.75725
2019-03-03/07:20:40.00            265.13986
2019-03-03/07:20:50.00            265.51361
2019-03-03/07:21:00.00            265.87880
2019-03-03/07:21:10.00            266.23571
2019-03-03/07:21:20.00            266.58464
2019-03-03/07:21:30.00            266.92584
2019-03-03/07:21:40.00            267.25958
2019-03-03/07:21:50.00            267.58611
2019-03-03/07:22:00.00            267.90567
2019-03-03/07:22:10.00            268.21848
2019-03-03/07:22:20.00            268.52477
2019-03-03/07:22:30.00            268.82476
2019-03-03/07:22:40.00            269.11866
2019-03-03/07:22:50.00            269.40665
2019-03-03/07:23:00.00            269.68893
2019-03-03/07:23:10.00            269.96569
2019-03-03/07:23:20.00            270.23711
2019-03-03/07:23:30.00            270.50335
2019-03-03/07:23:40.00            270.76458
2019-03-03/07:23:50.00            271.02097
2019-03-03/07:24:00.00            271.27266
2019-03-03/07:24:10.00            271.51981
2019-03-03/07:24:20.00            271.76256
2019-03-03/07:24:30.00            272.00104
2019-03-03/07:24:40.00            272.23540
2019-03-03/07:24:50.00            272.46575
2019-03-03/07:25:00.00            272.69223
2019-03-03/07:25:10.00            272.91495
2019-03-03/07:25:20.00            273.13404
2019-03-03/07:25:30.00            273.34961
2019-03-03/07:25:40.00            273.56176
2019-03-03/07:25:50.00            273.77060
2019-03-03/07:26:00.00            273.97623
2019-03-03/07:26:10.00            274.17876
2019-03-03/07:26:20.00            274.37827
2019-03-03/07:26:30.00            274.57487
2019-03-03/07:26:40.00            274.76864
2019-03-03/07:26:50.00            274.95966
2019-03-03/07:27:00.00            275.14803
2019-03-03/07:27:10.00            275.33382
2019-03-03/07:27:20.00            275.51712
2019-03-03/07:27:30.00            275.69800
2019-03-03/07:27:40.00            275.87654
2019-03-03/07:27:50.00            276.05281
2019-03-03/07:28:00.00            276.22688
2019-03-03/07:28:10.00            276.39882
2019-03-03/07:28:20.00            276.56869
2019-03-03/07:28:30.00            276.73657
2019-03-03/07:28:40.00            276.90251
2019-03-03/07:28:50.00            277.06657
2019-03-03/07:29:00.00            277.22882
2019-03-03/07:29:10.00            277.38932
2019-03-03/07:29:20.00            277.54811
2019-03-03/07:29:30.00            277.70526
2019-03-03/07:29:40.00            277.86083
2019-03-03/07:29:50.00            278.01485
2019-03-03/07:30:00.00            278.16739
2019-03-03/07:30:10.00            278.31850
2019-03-03/07:30:20.00            278.46821
2019-03-03/07:30:30.00            278.61659
2019-03-03/07:30:40.00            278.76368
2019-03-03/07:30:50.00            278.90951
2019-03-03/07:31:00.00            279.05415
2019-03-03/07:31:10.00            279.19762
2019-03-03/07:31:20.00            279.33998
2019-03-03/07:31:30.00            279.48126
2019-03-03/07:31:40.00            279.62150
2019-03-03/07:31:50.00            279.76075
2019-03-03/07:32:00.00            279.89905
2019-03-03/07:32:10.00            280.03642
2019-03-03/07:32:20.00            280.17292
2019-03-03/07:32:30.00            280.30857
2019-03-03/07:32:40.00            280.44341
2019-03-03/07:32:50.00            280.57748
2019-03-03/07:33:00.00            280.71081
2019-03-03/07:33:10.00            280.84344
2019-03-03/07:33:20.00            280.97539
2019-03-03/07:33:30.00            281.10671
2019-03-03/07:33:40.00            281.23743
2019-03-03/07:33:50.00            281.36758
2019-03-03/07:34:00.00            281.49718
2019-03-03/07:34:10.00            281.62627
2019-03-03/07:34:20.00            281.75488
2019-03-03/07:34:30.00            281.88304
2019-03-03/07:34:40.00            282.01079
2019-03-03/07:34:50.00            282.13814
2019-03-03/07:35:00.00            282.26513
2019-03-03/07:35:10.00            282.39179
2019-03-03/07:35:20.00            282.51814
2019-03-03/07:35:30.00            282.64421
2019-03-03/07:35:40.00            282.77003
2019-03-03/07:35:50.00            282.89564
2019-03-03/07:36:00.00            283.02104
2019-03-03/07:36:10.00            283.14628
2019-03-03/07:36:20.00            283.27137
2019-03-03/07:36:30.00            283.39635
2019-03-03/07:36:40.00            283.52123
2019-03-03/07:36:50.00            283.64605
2019-03-03/07:37:00.00            283.77083
2019-03-03/07:37:10.00            283.89560
2019-03-03/07:37:20.00            284.02038
2019-03-03/07:37:30.00            284.14519
2019-03-03/07:37:40.00            284.27006
2019-03-03/07:37:50.00            284.39503
2019-03-03/07:38:00.00            284.52010
2019-03-03/07:38:10.00            284.64530
2019-03-03/07:38:20.00            284.77067
2019-03-03/07:38:30.00            284.89622
2019-03-03/07:38:40.00            285.02197
2019-03-03/07:38:50.00            285.14796
2019-03-03/07:39:00.00            285.27421
2019-03-03/07:39:10.00            285.40074
2019-03-03/07:39:20.00            285.52757
2019-03-03/07:39:30.00            285.65473
2019-03-03/07:39:40.00            285.78224
2019-03-03/07:39:50.00            285.91014
2019-03-03/07:40:00.00            286.03843
2019-03-03/07:40:10.00            286.16715
2019-03-03/07:40:20.00            286.29632
2019-03-03/07:40:30.00            286.42596
2019-03-03/07:40:40.00            286.55611
2019-03-03/07:40:50.00            286.68678
2019-03-03/07:41:00.00            286.81799
2019-03-03/07:41:10.00            286.94978
2019-03-03/07:41:20.00            287.08217
2019-03-03/07:41:30.00            287.21517
2019-03-03/07:41:40.00            287.34883
2019-03-03/07:41:50.00            287.48316
2019-03-03/07:42:00.00            287.61819
2019-03-03/07:42:10.00            287.75393
2019-03-03/07:42:20.00            287.89043
2019-03-03/07:42:30.00            288.02771
2019-03-03/07:42:40.00            288.16578
2019-03-03/07:42:50.00            288.30468
2019-03-03/07:43:00.00            288.44444
2019-03-03/07:43:10.00            288.58508
2019-03-03/07:43:20.00            288.72662
2019-03-03/07:43:30.00            288.86910
2019-03-03/07:43:40.00            289.01254
2019-03-03/07:43:50.00            289.15697
2019-03-03/07:44:00.00            289.30242
2019-03-03/07:44:10.00            289.44891
2019-03-03/07:44:20.00            289.59648
2019-03-03/07:44:30.00            289.74515
2019-03-03/07:44:40.00            289.89496
2019-03-03/07:44:50.00            290.04593
2019-03-03/07:45:00.00            290.19809
2019-03-03/07:45:10.00            290.35147
2019-03-03/07:45:20.00            290.50611
2019-03-03/07:45:30.00            290.66203
2019-03-03/07:45:40.00            290.81927
2019-03-03/07:45:50.00            290.97786
2019-03-03/07:46:00.00            291.13783
2019-03-03/07:46:10.00            291.29921
2019-03-03/07:46:20.00            291.46204
2019-03-03/07:46:30.00            291.62635
2019-03-03/07:46:40.00            291.79218
2019-03-03/07:46:50.00            291.95955
2019-03-03/07:47:00.00            292.12852
2019-03-03/07:47:10.00            292.29910
2019-03-03/07:47:20.00            292.47134
2019-03-03/07:47:30.00            292.64527
2019-03-03/07:47:40.00            292.82094
2019-03-03/07:47:50.00            292.99838
2019-03-03/07:48:00.00            293.17763
2019-03-03/07:48:10.00            293.35873
2019-03-03/07:48:20.00            293.54171
2019-03-03/07:48:30.00            293.72663
2019-03-03/07:48:40.00            293.91351
2019-03-03/07:48:50.00            294.10241
2019-03-03/07:49:00.00            294.29337
2019-03-03/07:49:10.00            294.48642
2019-03-03/07:49:20.00            294.68162
2019-03-03/07:49:30.00            294.87900
2019-03-03/07:49:40.00            295.07862
2019-03-03/07:49:50.00            295.28053
2019-03-03/07:50:00.00            295.48475
2019-03-03/07:50:10.00            295.69136
2019-03-03/07:50:20.00            295.90039
2019-03-03/07:50:30.00            296.11190
2019-03-03/07:50:40.00            296.32594
2019-03-03/07:50:50.00            296.54255
2019-03-03/07:51:00.00            296.76180
2019-03-03/07:51:10.00            296.98372
2019-03-03/07:51:20.00            297.20839
2019-03-03/07:51:30.00            297.43586
2019-03-03/07:51:40.00            297.66617
2019-03-03/07:51:50.00            297.89940
2019-03-03/07:52:00.00            298.13559
2019-03-03/07:52:10.00            298.37481
2019-03-03/07:52:20.00            298.61712
2019-03-03/07:52:30.00            298.86258
2019-03-03/07:52:40.00            299.11125
2019-03-03/07:52:50.00            299.36319
2019-03-03/07:53:00.00            299.61848
2019-03-03/07:53:10.00            299.87718
2019-03-03/07:53:20.00            300.13935
2019-03-03/07:53:30.00            300.40507
2019-03-03/07:53:40.00            300.67441
2019-03-03/07:53:50.00            300.94742
2019-03-03/07:54:00.00            301.22420
2019-03-03/07:54:10.00            301.50481
2019-03-03/07:54:20.00            301.78932
2019-03-03/07:54:30.00            302.07781
2019-03-03/07:54:40.00            302.37036
2019-03-03/07:54:50.00            302.66706
2019-03-03/07:55:00.00            302.96796
2019-03-03/07:55:10.00            303.27317
2019-03-03/07:55:20.00            303.58275
2019-03-03/07:55:30.00            303.89680
2019-03-03/07:55:40.00            304.21539
2019-03-03/07:55:50.00            304.53862
2019-03-03/07:56:00.00            304.86657
2019-03-03/07:56:10.00            305.19933
2019-03-03/07:56:20.00            305.53699
2019-03-03/07:56:30.00            305.87964
2019-03-03/07:56:40.00            306.22736
2019-03-03/07:56:50.00            306.58026
2019-03-03/07:57:00.00            306.93843
2019-03-03/07:57:10.00            307.30196
2019-03-03/07:57:20.00            307.67094
2019-03-03/07:57:30.00            308.04548
2019-03-03/07:57:40.00            308.42568
2019-03-03/07:57:50.00            308.81162
2019-03-03/07:58:00.00            309.20341
2019-03-03/07:58:10.00            309.60115
2019-03-03/07:58:20.00            310.00494
2019-03-03/07:58:30.00            310.41488
2019-03-03/07:58:40.00            310.83107
2019-03-03/07:58:50.00            311.25361
2019-03-03/07:59:00.00            311.68261
2019-03-03/07:59:10.00            312.11816
2019-03-03/07:59:20.00            312.56036
2019-03-03/07:59:30.00            313.00933
2019-03-03/07:59:40.00            313.46514
2019-03-03/07:59:50.00            313.92792
2019-03-03/08:00:00.00            314.39775
2019-03-03/08:00:10.00            314.87473
2019-03-03/08:00:20.00            315.35897
2019-03-03/08:00:30.00            315.85055
2019-03-03/08:00:40.00            316.34956
2019-03-03/08:00:50.00            316.85611
2019-03-03/08:01:00.00            317.37027
2019-03-03/08:01:10.00            317.89214
2019-03-03/08:01:20.00            318.42179
2019-03-03/08:01:30.00            318.95932
2019-03-03/08:01:40.00            319.50479
2019-03-03/08:01:50.00            320.05828
2019-03-03/08:02:00.00            320.61985
2019-03-03/08:02:10.00            321.18958
2019-03-03/08:02:20.00            321.76752
2019-03-03/08:02:30.00            322.35372
2019-03-03/08:02:40.00            322.94823
2019-03-03/08:02:50.00            323.55110
2019-03-03/08:03:00.00            324.16235
2019-03-03/08:03:10.00            324.78203
2019-03-03/08:03:20.00            325.41014
2019-03-03/08:03:30.00            326.04670
2019-03-03/08:03:40.00            326.69172
2019-03-03/08:03:50.00            327.34519
2019-03-03/08:04:00.00            328.00709
2019-03-03/08:04:10.00            328.67740
2019-03-03/08:04:20.00            329.35609
2019-03-03/08:04:30.00            330.04311
2019-03-03/08:04:40.00            330.73840
2019-03-03/08:04:50.00            331.44190
2019-03-03/08:05:00.00            332.15353
2019-03-03/08:05:10.00            332.87319
2019-03-03/08:05:20.00            333.60078
2019-03-03/08:05:30.00            334.33618
2019-03-03/08:05:40.00            335.07925
2019-03-03/08:05:50.00            335.82986
2019-03-03/08:06:00.00            336.58785
2019-03-03/08:06:10.00            337.35303
2019-03-03/08:06:20.00            338.12523
2019-03-03/08:06:30.00            338.90423
2019-03-03/08:06:40.00            339.68984
2019-03-03/08:06:50.00            340.48181
2019-03-03/08:07:00.00            341.27990
2019-03-03/08:07:10.00            342.08386
2019-03-03/08:07:20.00            342.89341
2019-03-03/08:07:30.00            343.70827
2019-03-03/08:07:40.00            344.52815
2019-03-03/08:07:50.00            345.35273
2019-03-03/08:08:00.00            346.18170
2019-03-03/08:08:10.00            347.01471
2019-03-03/08:08:20.00            347.85144
2019-03-03/08:08:30.00            348.69152
2019-03-03/08:08:40.00            349.53459
2019-03-03/08:08:50.00            350.38029
2019-03-03/08:09:00.00            351.22824
2019-03-03/08:09:10.00            352.07806
2019-03-03/08:09:20.00            352.92935
2019-03-03/08:09:30.00            353.78172
2019-03-03/08:09:40.00            354.63479
2019-03-03/08:09:50.00            355.48814
2019-03-03/08:10:00.00            356.34139
2019-03-03/08:10:10.00            357.19412
2019-03-03/08:10:20.00            358.04596
2019-03-03/08:10:30.00            358.89649
2019-03-03/08:10:40.00            359.74534
2019-03-03/08:10:50.00           0.59209877
2019-03-03/08:11:00.00            1.4363995
2019-03-03/08:11:10.00            2.2778629
2019-03-03/08:11:20.00            3.1161201
2019-03-03/08:11:30.00            3.9508112
2019-03-03/08:11:40.00            4.7815858
2019-03-03/08:11:50.00            5.6081017
2019-03-03/08:12:00.00            6.4300285
2019-03-03/08:12:10.00            7.2470478
2019-03-03/08:12:20.00            8.0588516
2019-03-03/08:12:30.00            8.8651453
2019-03-03/08:12:40.00            9.6656466
2019-03-03/08:12:50.00            10.460086
2019-03-03/08:13:00.00            11.248210
2019-03-03/08:13:10.00            12.029774
2019-03-03/08:13:20.00            12.804553
2019-03-03/08:13:30.00            13.572333
2019-03-03/08:13:40.00            14.332914
2019-03-03/08:13:50.00            15.086112
2019-03-03/08:14:00.00            15.831754
2019-03-03/08:14:10.00            16.569682
2019-03-03/08:14:20.00            17.299756
2019-03-03/08:14:30.00            18.021843
2019-03-03/08:14:40.00            18.735827
2019-03-03/08:14:50.00            19.441607
2019-03-03/08:15:00.00            20.139089
2019-03-03/08:15:10.00            20.828194
2019-03-03/08:15:20.00            21.508860
2019-03-03/08:15:30.00            22.181027
2019-03-03/08:15:40.00            22.844652
2019-03-03/08:15:50.00            23.499702
2019-03-03/08:16:00.00            24.146156
2019-03-03/08:16:10.00            24.784000
2019-03-03/08:16:20.00            25.413227
2019-03-03/08:16:30.00            26.033844
2019-03-03/08:16:40.00            26.645867
2019-03-03/08:16:50.00            27.249310
2019-03-03/08:17:00.00            27.844209
2019-03-03/08:17:10.00            28.430597
2019-03-03/08:17:20.00            29.008515
2019-03-03/08:17:30.00            29.578012
2019-03-03/08:17:40.00            30.139145
2019-03-03/08:17:50.00            30.691968
2019-03-03/08:18:00.00            31.236549
2019-03-03/08:18:10.00            31.772956
2019-03-03/08:18:20.00            32.301262
2019-03-03/08:18:30.00            32.821543
2019-03-03/08:18:40.00            33.333879
2019-03-03/08:18:50.00            33.838355
2019-03-03/08:19:00.00            34.335054
2019-03-03/08:19:10.00            34.824070
2019-03-03/08:19:20.00            35.305486
2019-03-03/08:19:30.00            35.779401
2019-03-03/08:19:40.00            36.245907
2019-03-03/08:19:50.00            36.705101
2019-03-03/08:20:00.00            37.157077
2019-03-03/08:20:10.00            37.601934
2019-03-03/08:20:20.00            38.039775
2019-03-03/08:20:30.00            38.470695
2019-03-03/08:20:40.00            38.894793
2019-03-03/08:20:50.00            39.312174
2019-03-03/08:21:00.00            39.722936
2019-03-03/08:21:10.00            40.127176
2019-03-03/08:21:20.00            40.524999
2019-03-03/08:21:30.00            40.916500
2019-03-03/08:21:40.00            41.301783
2019-03-03/08:21:50.00            41.680946
2019-03-03/08:22:00.00            42.054083
2019-03-03/08:22:10.00            42.421296
2019-03-03/08:22:20.00            42.782683
2019-03-03/08:22:30.00            43.138335
2019-03-03/08:22:40.00            43.488352
2019-03-03/08:22:50.00            43.832827
2019-03-03/08:23:00.00            44.171852
2019-03-03/08:23:10.00            44.505521
2019-03-03/08:23:20.00            44.833921
2019-03-03/08:23:30.00            45.157149
2019-03-03/08:23:40.00            45.475287
2019-03-03/08:23:50.00            45.788427
2019-03-03/08:24:00.00            46.096653
2019-03-03/08:24:10.00            46.400056
2019-03-03/08:24:20.00            46.698712
2019-03-03/08:24:30.00            46.992708
2019-03-03/08:24:40.00            47.282125
2019-03-03/08:24:50.00            47.567045
2019-03-03/08:25:00.00            47.847541
2019-03-03/08:25:10.00            48.123698
2019-03-03/08:25:20.00            48.395588
2019-03-03/08:25:30.00            48.663287
2019-03-03/08:25:40.00            48.926870
2019-03-03/08:25:50.00            49.186409
2019-03-03/08:26:00.00            49.441975
2019-03-03/08:26:10.00            49.693637
2019-03-03/08:26:20.00            49.941467
2019-03-03/08:26:30.00            50.185530
2019-03-03/08:26:40.00            50.425897
2019-03-03/08:26:50.00            50.662622
2019-03-03/08:27:00.00            50.895780
2019-03-03/08:27:10.00            51.125430
2019-03-03/08:27:20.00            51.351635
2019-03-03/08:27:30.00            51.574454
2019-03-03/08:27:40.00            51.793946
2019-03-03/08:27:50.00            52.010169
2019-03-03/08:28:00.00            52.223181
2019-03-03/08:28:10.00            52.433039
2019-03-03/08:28:20.00            52.639795
2019-03-03/08:28:30.00            52.843507
2019-03-03/08:28:40.00            53.044224
2019-03-03/08:28:50.00            53.242000
2019-03-03/08:29:00.00            53.436884
2019-03-03/08:29:10.00            53.628930
2019-03-03/08:29:20.00            53.818183
2019-03-03/08:29:30.00            54.004690
2019-03-03/08:29:40.00            54.188498
2019-03-03/08:29:50.00            54.369658
2019-03-03/08:30:00.00            54.548212
2019-03-03/08:30:10.00            54.724202
2019-03-03/08:30:20.00            54.897675
2019-03-03/08:30:30.00            55.068672
2019-03-03/08:30:40.00            55.237235
2019-03-03/08:30:50.00            55.403406
2019-03-03/08:31:00.00            55.567220
2019-03-03/08:31:10.00            55.728725
2019-03-03/08:31:20.00            55.887951
2019-03-03/08:31:30.00            56.044939
2019-03-03/08:31:40.00            56.199730
2019-03-03/08:31:50.00            56.352354
2019-03-03/08:32:00.00            56.502848
2019-03-03/08:32:10.00            56.651251
2019-03-03/08:32:20.00            56.797595
2019-03-03/08:32:30.00            56.941910
2019-03-03/08:32:40.00            57.084232
2019-03-03/08:32:50.00            57.224595
2019-03-03/08:33:00.00            57.363028
2019-03-03/08:33:10.00            57.499561
2019-03-03/08:33:20.00            57.634229
2019-03-03/08:33:30.00            57.767056
2019-03-03/08:33:40.00            57.898076
2019-03-03/08:33:50.00            58.027315
2019-03-03/08:34:00.00            58.154803
2019-03-03/08:34:10.00            58.280565
2019-03-03/08:34:20.00            58.404629
2019-03-03/08:34:30.00            58.527024
2019-03-03/08:34:40.00            58.647773
2019-03-03/08:34:50.00            58.766902
2019-03-03/08:35:00.00            58.884436
2019-03-03/08:35:10.00            59.000402
2019-03-03/08:35:20.00            59.114821
2019-03-03/08:35:30.00            59.227721
2019-03-03/08:35:40.00            59.339119
2019-03-03/08:35:50.00            59.449042
2019-03-03/08:36:00.00            59.557509
2019-03-03/08:36:10.00            59.664547
2019-03-03/08:36:20.00            59.770173
2019-03-03/08:36:30.00            59.874411
2019-03-03/08:36:40.00            59.977278
2019-03-03/08:36:50.00            60.078799
2019-03-03/08:37:00.00            60.178990
2019-03-03/08:37:10.00            60.277874
2019-03-03/08:37:20.00            60.375467
2019-03-03/08:37:30.00            60.471790
2019-03-03/08:37:40.00            60.566861
2019-03-03/08:37:50.00            60.660698
2019-03-03/08:38:00.00            60.753319
2019-03-03/08:38:10.00            60.844744
2019-03-03/08:38:20.00            60.934986
2019-03-03/08:38:30.00            61.024062
2019-03-03/08:38:40.00            61.111991
2019-03-03/08:38:50.00            61.198790
2019-03-03/08:39:00.00            61.284472
2019-03-03/08:39:10.00            61.369055
2019-03-03/08:39:20.00            61.452554
2019-03-03/08:39:30.00            61.534985
2019-03-03/08:39:40.00            61.616359
2019-03-03/08:39:50.00            61.696695
2019-03-03/08:40:00.00            61.776007
2019-03-03/08:40:10.00            61.854307
2019-03-03/08:40:20.00            61.931609
2019-03-03/08:40:30.00            62.007930
2019-03-03/08:40:40.00            62.083278
2019-03-03/08:40:50.00            62.157671
2019-03-03/08:41:00.00            62.231120
2019-03-03/08:41:10.00            62.303640
2019-03-03/08:41:20.00            62.375238
2019-03-03/08:41:30.00            62.445932
2019-03-03/08:41:40.00            62.515731
2019-03-03/08:41:50.00            62.584649
2019-03-03/08:42:00.00            62.652692
2019-03-03/08:42:10.00            62.719882
2019-03-03/08:42:20.00            62.786222
2019-03-03/08:42:30.00            62.851723
2019-03-03/08:42:40.00            62.916401
2019-03-03/08:42:50.00            62.980264
2019-03-03/08:43:00.00            63.043320
2019-03-03/08:43:10.00            63.105587
2019-03-03/08:43:20.00            63.167065
2019-03-03/08:43:30.00            63.227770
2019-03-03/08:43:40.00            63.287714
2019-03-03/08:43:50.00            63.346901
2019-03-03/08:44:00.00            63.405346
2019-03-03/08:44:10.00            63.463056
2019-03-03/08:44:20.00            63.520037
2019-03-03/08:44:30.00            63.576304
2019-03-03/08:44:40.00            63.631863
2019-03-03/08:44:50.00            63.686723
2019-03-03/08:45:00.00            63.740891
2019-03-03/08:45:10.00            63.794378
2019-03-03/08:45:20.00            63.847193
2019-03-03/08:45:30.00            63.899343
2019-03-03/08:45:40.00            63.950837
2019-03-03/08:45:50.00            64.001681
2019-03-03/08:46:00.00            64.051886
2019-03-03/08:46:10.00            64.101454
2019-03-03/08:46:20.00            64.150397
2019-03-03/08:46:30.00            64.198728
2019-03-03/08:46:40.00            64.246442
2019-03-03/08:46:50.00            64.293556
2019-03-03/08:47:00.00            64.340072
2019-03-03/08:47:10.00            64.386000
2019-03-03/08:47:20.00            64.431348
2019-03-03/08:47:30.00            64.476118
2019-03-03/08:47:40.00            64.520323
2019-03-03/08:47:50.00            64.563965
2019-03-03/08:48:00.00            64.607052
2019-03-03/08:48:10.00            64.649586
2019-03-03/08:48:20.00            64.691585
2019-03-03/08:48:30.00            64.733045
2019-03-03/08:48:40.00            64.773975
2019-03-03/08:48:50.00            64.814381
2019-03-03/08:49:00.00            64.854272
2019-03-03/08:49:10.00            64.893649
2019-03-03/08:49:20.00            64.932518
2019-03-03/08:49:30.00            64.970891
2019-03-03/08:49:40.00            65.008768
2019-03-03/08:49:50.00            65.046157
2019-03-03/08:50:00.00            65.083060
2019-03-03/08:50:10.00            65.119489
2019-03-03/08:50:20.00            65.155444
2019-03-03/08:50:30.00            65.190932
2019-03-03/08:50:40.00            65.225956
2019-03-03/08:50:50.00            65.260522
2019-03-03/08:51:00.00            65.294640
2019-03-03/08:51:10.00            65.328309
2019-03-03/08:51:20.00            65.361537
2019-03-03/08:51:30.00            65.394326
2019-03-03/08:51:40.00            65.426683
2019-03-03/08:51:50.00            65.458613
2019-03-03/08:52:00.00            65.490119
2019-03-03/08:52:10.00            65.521209
2019-03-03/08:52:20.00            65.551881
2019-03-03/08:52:30.00            65.582145
2019-03-03/08:52:40.00            65.612004
2019-03-03/08:52:50.00            65.641464
2019-03-03/08:53:00.00            65.670526
2019-03-03/08:53:10.00            65.699194
2019-03-03/08:53:20.00            65.727475
2019-03-03/08:53:30.00            65.755375
2019-03-03/08:53:40.00            65.782890
2019-03-03/08:53:50.00            65.810033
2019-03-03/08:54:00.00            65.836802
2019-03-03/08:54:10.00            65.863203
2019-03-03/08:54:20.00            65.889239
2019-03-03/08:54:30.00            65.914915
2019-03-03/08:54:40.00            65.940233
2019-03-03/08:54:50.00            65.965199
2019-03-03/08:55:00.00            65.989814
2019-03-03/08:55:10.00            66.014084
2019-03-03/08:55:20.00            66.038011
2019-03-03/08:55:30.00            66.061602
2019-03-03/08:55:40.00            66.084855
2019-03-03/08:55:50.00            66.107777
2019-03-03/08:56:00.00            66.130368
2019-03-03/08:56:10.00            66.152634
2019-03-03/08:56:20.00            66.174582
2019-03-03/08:56:30.00            66.196207
2019-03-03/08:56:40.00            66.217517
2019-03-03/08:56:50.00            66.238515
2019-03-03/08:57:00.00            66.259204
2019-03-03/08:57:10.00            66.279587
2019-03-03/08:57:20.00            66.299665
2019-03-03/08:57:30.00            66.319444
2019-03-03/08:57:40.00            66.338925
2019-03-03/08:57:50.00            66.358113
2019-03-03/08:58:00.00            66.377008
2019-03-03/08:58:10.00            66.395614
2019-03-03/08:58:20.00            66.413935
2019-03-03/08:58:30.00            66.431973
2019-03-03/08:58:40.00            66.449731
2019-03-03/08:58:50.00            66.467211
2019-03-03/08:59:00.00            66.484417
2019-03-03/08:59:10.00            66.501350
2019-03-03/08:59:20.00            66.518014
2019-03-03/08:59:30.00            66.534410
2019-03-03/08:59:40.00            66.550542
2019-03-03/08:59:50.00            66.566411
2019-03-03/09:00:00.00            66.582021
2019-03-03/09:00:10.00            66.597376
2019-03-03/09:00:20.00            66.612474
2019-03-03/09:00:30.00            66.627322
2019-03-03/09:00:40.00            66.641920
2019-03-03/09:00:50.00            66.656269
2019-03-03/09:01:00.00            66.670374
2019-03-03/09:01:10.00            66.684236
2019-03-03/09:01:20.00            66.697859
2019-03-03/09:01:30.00            66.711243
2019-03-03/09:01:40.00            66.724390
2019-03-03/09:01:50.00            66.737302
2019-03-03/09:02:00.00            66.749984
2019-03-03/09:02:10.00            66.762438
2019-03-03/09:02:20.00            66.774663
2019-03-03/09:02:30.00            66.786662
2019-03-03/09:02:40.00            66.798440
2019-03-03/09:02:50.00            66.809995
2019-03-03/09:03:00.00            66.821332
2019-03-03/09:03:10.00            66.832452
2019-03-03/09:03:20.00            66.843355
2019-03-03/09:03:30.00            66.854048
2019-03-03/09:03:40.00            66.864527
2019-03-03/09:03:50.00            66.874799
2019-03-03/09:04:00.00            66.884861
2019-03-03/09:04:10.00            66.894720
2019-03-03/09:04:20.00            66.904375
2019-03-03/09:04:30.00            66.913826
2019-03-03/09:04:40.00            66.923080
2019-03-03/09:04:50.00            66.932133
2019-03-03/09:05:00.00            66.940992
2019-03-03/09:05:10.00            66.949655
2019-03-03/09:05:20.00            66.958125
2019-03-03/09:05:30.00            66.966403
2019-03-03/09:05:40.00            66.974493
2019-03-03/09:05:50.00            66.982396
2019-03-03/09:06:00.00            66.990110
2019-03-03/09:06:10.00            66.997642
2019-03-03/09:06:20.00            67.004991
2019-03-03/09:06:30.00            67.012158
2019-03-03/09:06:40.00            67.019144
2019-03-03/09:06:50.00            67.025953
2019-03-03/09:07:00.00            67.032586
2019-03-03/09:07:10.00            67.039043
2019-03-03/09:07:20.00            67.045328
2019-03-03/09:07:30.00            67.051440
2019-03-03/09:07:40.00            67.057382
2019-03-03/09:07:50.00            67.063155
2019-03-03/09:08:00.00            67.068759
2019-03-03/09:08:10.00            67.074201
2019-03-03/09:08:20.00            67.079476
2019-03-03/09:08:30.00            67.084588
2019-03-03/09:08:40.00            67.089537
2019-03-03/09:08:50.00            67.094328
2019-03-03/09:09:00.00            67.098958
2019-03-03/09:09:10.00            67.103432
2019-03-03/09:09:20.00            67.107748
2019-03-03/09:09:30.00            67.111911
2019-03-03/09:09:40.00            67.115920
2019-03-03/09:09:50.00            67.119776
2019-03-03/09:10:00.00            67.123482
2019-03-03/09:10:10.00            67.127038
2019-03-03/09:10:20.00            67.130445
2019-03-03/09:10:30.00            67.133707
2019-03-03/09:10:40.00            67.136819
2019-03-03/09:10:50.00            67.139791
2019-03-03/09:11:00.00            67.142618
2019-03-03/09:11:10.00            67.145302
2019-03-03/09:11:20.00            67.147844
2019-03-03/09:11:30.00            67.150250
2019-03-03/09:11:40.00            67.152515
2019-03-03/09:11:50.00            67.154645
2019-03-03/09:12:00.00            67.156637
2019-03-03/09:12:10.00            67.158492
2019-03-03/09:12:20.00            67.160217
2019-03-03/09:12:30.00            67.161806
2019-03-03/09:12:40.00            67.163264
2019-03-03/09:12:50.00            67.164593
2019-03-03/09:13:00.00            67.165790
2019-03-03/09:13:10.00            67.166861
2019-03-03/09:13:20.00            67.167803
2019-03-03/09:13:30.00            67.168620
2019-03-03/09:13:40.00            67.169313
2019-03-03/09:13:50.00            67.169881
2019-03-03/09:14:00.00            67.170324
2019-03-03/09:14:10.00            67.170647
2019-03-03/09:14:20.00            67.170848
2019-03-03/09:14:30.00            67.170931
2019-03-03/09:14:40.00            67.170893
2019-03-03/09:14:50.00            67.170737
2019-03-03/09:15:00.00            67.170465
2019-03-03/09:15:10.00            67.170077
2019-03-03/09:15:20.00            67.169572
2019-03-03/09:15:30.00            67.168956
2019-03-03/09:15:40.00            67.168226
2019-03-03/09:15:50.00            67.167382
2019-03-03/09:16:00.00            67.166429
2019-03-03/09:16:10.00            67.165362
2019-03-03/09:16:20.00            67.164189
2019-03-03/09:16:30.00            67.162906
2019-03-03/09:16:40.00            67.161517
2019-03-03/09:16:50.00            67.160020
2019-03-03/09:17:00.00            67.158418
2019-03-03/09:17:10.00            67.156710
2019-03-03/09:17:20.00            67.154899
2019-03-03/09:17:30.00            67.152985
2019-03-03/09:17:40.00            67.150969
2019-03-03/09:17:50.00            67.148848
2019-03-03/09:18:00.00            67.146631
2019-03-03/09:18:10.00            67.144311
2019-03-03/09:18:20.00            67.141895
2019-03-03/09:18:30.00            67.139378
2019-03-03/09:18:40.00            67.136765
2019-03-03/09:18:50.00            67.134055
2019-03-03/09:19:00.00            67.131251
2019-03-03/09:19:10.00            67.128351
2019-03-03/09:19:20.00            67.125356
2019-03-03/09:19:30.00            67.122269
2019-03-03/09:19:40.00            67.119090
2019-03-03/09:19:50.00            67.115817
2019-03-03/09:20:00.00            67.112456
2019-03-03/09:20:10.00            67.109004
2019-03-03/09:20:20.00            67.105461
2019-03-03/09:20:30.00            67.101829
2019-03-03/09:20:40.00            67.098111
2019-03-03/09:20:50.00            67.094304
2019-03-03/09:21:00.00            67.090412
2019-03-03/09:21:10.00            67.086434
2019-03-03/09:21:20.00            67.082370
2019-03-03/09:21:30.00            67.078223
2019-03-03/09:21:40.00            67.073993
2019-03-03/09:21:50.00            67.069679
2019-03-03/09:22:00.00            67.065282
2019-03-03/09:22:10.00            67.060804
2019-03-03/09:22:20.00            67.056247
2019-03-03/09:22:30.00            67.051608
2019-03-03/09:22:40.00            67.046890
2019-03-03/09:22:50.00            67.042094
2019-03-03/09:23:00.00            67.037218
2019-03-03/09:23:10.00            67.032267
2019-03-03/09:23:20.00            67.027237
2019-03-03/09:23:30.00            67.022132
2019-03-03/09:23:40.00            67.016952
2019-03-03/09:23:50.00            67.011698
2019-03-03/09:24:00.00            67.006368
2019-03-03/09:24:10.00            67.000966
2019-03-03/09:24:20.00            66.995489
2019-03-03/09:24:30.00            66.989941
2019-03-03/09:24:40.00            66.984323
2019-03-03/09:24:50.00            66.978633
2019-03-03/09:25:00.00            66.972870
2019-03-03/09:25:10.00            66.967041
2019-03-03/09:25:20.00            66.961142
2019-03-03/09:25:30.00            66.955174
2019-03-03/09:25:40.00            66.949138
2019-03-03/09:25:50.00            66.943034
2019-03-03/09:26:00.00            66.936864
2019-03-03/09:26:10.00            66.930628
2019-03-03/09:26:20.00            66.924326
2019-03-03/09:26:30.00            66.917959
2019-03-03/09:26:40.00            66.911528
2019-03-03/09:26:50.00            66.905033
2019-03-03/09:27:00.00            66.898474
2019-03-03/09:27:10.00            66.891854
2019-03-03/09:27:20.00            66.885170
2019-03-03/09:27:30.00            66.878426
2019-03-03/09:27:40.00            66.871620
2019-03-03/09:27:50.00            66.864754
2019-03-03/09:28:00.00            66.857828
2019-03-03/09:28:10.00            66.850843
2019-03-03/09:28:20.00            66.843798
2019-03-03/09:28:30.00            66.836696
2019-03-03/09:28:40.00            66.829535
2019-03-03/09:28:50.00            66.822320
2019-03-03/09:29:00.00            66.815045
2019-03-03/09:29:10.00            66.807714
2019-03-03/09:29:20.00            66.800329
2019-03-03/09:29:30.00            66.792887
2019-03-03/09:29:40.00            66.785393
2019-03-03/09:29:50.00            66.777844
2019-03-03/09:30:00.00            66.770241
2019-03-03/09:30:10.00            66.762585
2019-03-03/09:30:20.00            66.754876
2019-03-03/09:30:30.00            66.747114
2019-03-03/09:30:40.00            66.739304
2019-03-03/09:30:50.00            66.731440
2019-03-03/09:31:00.00            66.723527
2019-03-03/09:31:10.00            66.715563
2019-03-03/09:31:20.00            66.707549
2019-03-03/09:31:30.00            66.699487
2019-03-03/09:31:40.00            66.691378
2019-03-03/09:31:50.00            66.683218
2019-03-03/09:32:00.00            66.675011
2019-03-03/09:32:10.00            66.666758
2019-03-03/09:32:20.00            66.658458
2019-03-03/09:32:30.00            66.650111
2019-03-03/09:32:40.00            66.641720
2019-03-03/09:32:50.00            66.633283
2019-03-03/09:33:00.00            66.624801
2019-03-03/09:33:10.00            66.616275
2019-03-03/09:33:20.00            66.607705
2019-03-03/09:33:30.00            66.599091
2019-03-03/09:33:40.00            66.590434
2019-03-03/09:33:50.00            66.581736
2019-03-03/09:34:00.00            66.572994
2019-03-03/09:34:10.00            66.564212
2019-03-03/09:34:20.00            66.555389
2019-03-03/09:34:30.00            66.546525
2019-03-03/09:34:40.00            66.537621
2019-03-03/09:34:50.00            66.528675
2019-03-03/09:35:00.00            66.519694
2019-03-03/09:35:10.00            66.510671
2019-03-03/09:35:20.00            66.501610
2019-03-03/09:35:30.00            66.492510
2019-03-03/09:35:40.00            66.483375
2019-03-03/09:35:50.00            66.474201
2019-03-03/09:36:00.00            66.464990
2019-03-03/09:36:10.00            66.455745
2019-03-03/09:36:20.00            66.446462
2019-03-03/09:36:30.00            66.437144
2019-03-03/09:36:40.00            66.427791
2019-03-03/09:36:50.00            66.418404
2019-03-03/09:37:00.00            66.408983
2019-03-03/09:37:10.00            66.399527
2019-03-03/09:37:20.00            66.390038
2019-03-03/09:37:30.00            66.380518
2019-03-03/09:37:40.00            66.370962
2019-03-03/09:37:50.00            66.361376
2019-03-03/09:38:00.00            66.351759
2019-03-03/09:38:10.00            66.342110
2019-03-03/09:38:20.00            66.332429
2019-03-03/09:38:30.00            66.322719
2019-03-03/09:38:40.00            66.312977
2019-03-03/09:38:50.00            66.303209
2019-03-03/09:39:00.00            66.293410
2019-03-03/09:39:10.00            66.283581
2019-03-03/09:39:20.00            66.273724
2019-03-03/09:39:30.00            66.263840
2019-03-03/09:39:40.00            66.253928
2019-03-03/09:39:50.00            66.243989
2019-03-03/09:40:00.00            66.234022
2019-03-03/09:40:10.00            66.224029
2019-03-03/09:40:20.00            66.214011
2019-03-03/09:40:30.00            66.203966
2019-03-03/09:40:40.00            66.193895
2019-03-03/09:40:50.00            66.183802
2019-03-03/09:41:00.00            66.173683
2019-03-03/09:41:10.00            66.163540
2019-03-03/09:41:20.00            66.153372
2019-03-03/09:41:30.00            66.143182
2019-03-03/09:41:40.00            66.132969
2019-03-03/09:41:50.00            66.122733
2019-03-03/09:42:00.00            66.112474
2019-03-03/09:42:10.00            66.102195
2019-03-03/09:42:20.00            66.091894
2019-03-03/09:42:30.00            66.081572
2019-03-03/09:42:40.00            66.071228
2019-03-03/09:42:50.00            66.060866
2019-03-03/09:43:00.00            66.050483
2019-03-03/09:43:10.00            66.040080
2019-03-03/09:43:20.00            66.029658
2019-03-03/09:43:30.00            66.019218
2019-03-03/09:43:40.00            66.008759
2019-03-03/09:43:50.00            65.998282
2019-03-03/09:44:00.00            65.987787
2019-03-03/09:44:10.00            65.977276
2019-03-03/09:44:20.00            65.966747
2019-03-03/09:44:30.00            65.956202
2019-03-03/09:44:40.00            65.945641
2019-03-03/09:44:50.00            65.935063
2019-03-03/09:45:00.00            65.924471
2019-03-03/09:45:10.00            65.913864
2019-03-03/09:45:20.00            65.903241
2019-03-03/09:45:30.00            65.892604
2019-03-03/09:45:40.00            65.881954
2019-03-03/09:45:50.00            65.871289
2019-03-03/09:46:00.00            65.860612
2019-03-03/09:46:10.00            65.849922
2019-03-03/09:46:20.00            65.839220
2019-03-03/09:46:30.00            65.828506
2019-03-03/09:46:40.00            65.817778
2019-03-03/09:46:50.00            65.807041
2019-03-03/09:47:00.00            65.796292
2019-03-03/09:47:10.00            65.785534
2019-03-03/09:47:20.00            65.774765
2019-03-03/09:47:30.00            65.763985
2019-03-03/09:47:40.00            65.753195
2019-03-03/09:47:50.00            65.742397
2019-03-03/09:48:00.00            65.731590
2019-03-03/09:48:10.00            65.720774
2019-03-03/09:48:20.00            65.709952
2019-03-03/09:48:30.00            65.699120
2019-03-03/09:48:40.00            65.688282
2019-03-03/09:48:50.00            65.677436
2019-03-03/09:49:00.00            65.666583
2019-03-03/09:49:10.00            65.655726
2019-03-03/09:49:20.00            65.644860
2019-03-03/09:49:30.00            65.633992
2019-03-03/09:49:40.00            65.623116
2019-03-03/09:49:50.00            65.612238
2019-03-03/09:50:00.00            65.601353
2019-03-03/09:50:10.00            65.590465
2019-03-03/09:50:20.00            65.579572
2019-03-03/09:50:30.00            65.568677
2019-03-03/09:50:40.00            65.557778
2019-03-03/09:50:50.00            65.546878
2019-03-03/09:51:00.00            65.535975
2019-03-03/09:51:10.00            65.525069
2019-03-03/09:51:20.00            65.514164
2019-03-03/09:51:30.00            65.503256
2019-03-03/09:51:40.00            65.492348
2019-03-03/09:51:50.00            65.481438
2019-03-03/09:52:00.00            65.470529
2019-03-03/09:52:10.00            65.459621
2019-03-03/09:52:20.00            65.448714
2019-03-03/09:52:30.00            65.437806
2019-03-03/09:52:40.00            65.426901
2019-03-03/09:52:50.00            65.415998
2019-03-03/09:53:00.00            65.405096
2019-03-03/09:53:10.00            65.394198
2019-03-03/09:53:20.00            65.383301
2019-03-03/09:53:30.00            65.372410
2019-03-03/09:53:40.00            65.361521
2019-03-03/09:53:50.00            65.350636
2019-03-03/09:54:00.00            65.339755
2019-03-03/09:54:10.00            65.328879
2019-03-03/09:54:20.00            65.318008
2019-03-03/09:54:30.00            65.307144
2019-03-03/09:54:40.00            65.296285
2019-03-03/09:54:50.00            65.285431
2019-03-03/09:55:00.00            65.274585
2019-03-03/09:55:10.00            65.263747
2019-03-03/09:55:20.00            65.252915
2019-03-03/09:55:30.00            65.242090
2019-03-03/09:55:40.00            65.231274
2019-03-03/09:55:50.00            65.220467
2019-03-03/09:56:00.00            65.209669
2019-03-03/09:56:10.00            65.198880
2019-03-03/09:56:20.00            65.188102
2019-03-03/09:56:30.00            65.177332
2019-03-03/09:56:40.00            65.166573
2019-03-03/09:56:50.00            65.155825
2019-03-03/09:57:00.00            65.145089
2019-03-03/09:57:10.00            65.134364
2019-03-03/09:57:20.00            65.123651
2019-03-03/09:57:30.00            65.112949
2019-03-03/09:57:40.00            65.102263
2019-03-03/09:57:50.00            65.091587
2019-03-03/09:58:00.00            65.080926
2019-03-03/09:58:10.00            65.070281
2019-03-03/09:58:20.00            65.059647
2019-03-03/09:58:30.00            65.049030
2019-03-03/09:58:40.00            65.038428
2019-03-03/09:58:50.00            65.027841
2019-03-03/09:59:00.00            65.017270
2019-03-03/09:59:10.00            65.006714
2019-03-03/09:59:20.00            64.996178
2019-03-03/09:59:30.00            64.985657
2019-03-03/09:59:40.00            64.975154
2019-03-03/09:59:50.00            64.964668
2019-03-03/10:00:00.00            64.954203
2019-03-03/10:00:10.00            64.943755
2019-03-03/10:00:20.00            64.933327
2019-03-03/10:00:30.00            64.922918
2019-03-03/10:00:40.00            64.912529
2019-03-03/10:00:50.00            64.902161
2019-03-03/10:01:00.00            64.891815
2019-03-03/10:01:10.00            64.881488
2019-03-03/10:01:20.00            64.871185
2019-03-03/10:01:30.00            64.860902
2019-03-03/10:01:40.00            64.850643
2019-03-03/10:01:50.00            64.840408
2019-03-03/10:02:00.00            64.830194
2019-03-03/10:02:10.00            64.820006
2019-03-03/10:02:20.00            64.809843
2019-03-03/10:02:30.00            64.799702
2019-03-03/10:02:40.00            64.789589
2019-03-03/10:02:50.00            64.779500
2019-03-03/10:03:00.00            64.769437
2019-03-03/10:03:10.00            64.759402
2019-03-03/10:03:20.00            64.749392
2019-03-03/10:03:30.00            64.739411
2019-03-03/10:03:40.00            64.729458
2019-03-03/10:03:50.00            64.719534
2019-03-03/10:04:00.00            64.709636
2019-03-03/10:04:10.00            64.699770
2019-03-03/10:04:20.00            64.689931
2019-03-03/10:04:30.00            64.680125
2019-03-03/10:04:40.00            64.670348
2019-03-03/10:04:50.00            64.660603
2019-03-03/10:05:00.00            64.650890
2019-03-03/10:05:10.00            64.641207
2019-03-03/10:05:20.00            64.631559
2019-03-03/10:05:30.00            64.621942
2019-03-03/10:05:40.00            64.612361
2019-03-03/10:05:50.00            64.602813
2019-03-03/10:06:00.00            64.593300
2019-03-03/10:06:10.00            64.583820
2019-03-03/10:06:20.00            64.574376
2019-03-03/10:06:30.00            64.564969
2019-03-03/10:06:40.00            64.555598
2019-03-03/10:06:50.00            64.546264
2019-03-03/10:07:00.00            64.536967
2019-03-03/10:07:10.00            64.527709
2019-03-03/10:07:20.00            64.518488
2019-03-03/10:07:30.00            64.509308
2019-03-03/10:07:40.00            64.500165
2019-03-03/10:07:50.00            64.491065
2019-03-03/10:08:00.00            64.482004
2019-03-03/10:08:10.00            64.472984
2019-03-03/10:08:20.00            64.464006
2019-03-03/10:08:30.00            64.455070
2019-03-03/10:08:40.00            64.446177
2019-03-03/10:08:50.00            64.437326
2019-03-03/10:09:00.00            64.428520
2019-03-03/10:09:10.00            64.419757
2019-03-03/10:09:20.00            64.411040
2019-03-03/10:09:30.00            64.402368
2019-03-03/10:09:40.00            64.393743
2019-03-03/10:09:50.00            64.385162
2019-03-03/10:10:00.00            64.376630
2019-03-03/10:10:10.00            64.368145
2019-03-03/10:10:20.00            64.359709
2019-03-03/10:10:30.00            64.351322
2019-03-03/10:10:40.00            64.342983
2019-03-03/10:10:50.00            64.334695
2019-03-03/10:11:00.00            64.326459
2019-03-03/10:11:10.00            64.318272
2019-03-03/10:11:20.00            64.310137
2019-03-03/10:11:30.00            64.302054
2019-03-03/10:11:40.00            64.294026
2019-03-03/10:11:50.00            64.286050
2019-03-03/10:12:00.00            64.278127
2019-03-03/10:12:10.00            64.270261
2019-03-03/10:12:20.00            64.262449
2019-03-03/10:12:30.00            64.254693
2019-03-03/10:12:40.00            64.246996
2019-03-03/10:12:50.00            64.239355
2019-03-03/10:13:00.00            64.231770
2019-03-03/10:13:10.00            64.224247
2019-03-03/10:13:20.00            64.216781
2019-03-03/10:13:30.00            64.209375
2019-03-03/10:13:40.00            64.202033
2019-03-03/10:13:50.00            64.194748
2019-03-03/10:14:00.00            64.187528
2019-03-03/10:14:10.00            64.180369
2019-03-03/10:14:20.00            64.173274
2019-03-03/10:14:30.00            64.166242
2019-03-03/10:14:40.00            64.159274
2019-03-03/10:14:50.00            64.152375
2019-03-03/10:15:00.00            64.145538
2019-03-03/10:15:10.00            64.138770
2019-03-03/10:15:20.00            64.132069
2019-03-03/10:15:30.00            64.125439
2019-03-03/10:15:40.00            64.118874
2019-03-03/10:15:50.00            64.112382
2019-03-03/10:16:00.00            64.105958
2019-03-03/10:16:10.00            64.099606
2019-03-03/10:16:20.00            64.093328
2019-03-03/10:16:30.00            64.087119
2019-03-03/10:16:40.00            64.080987
2019-03-03/10:16:50.00            64.074928
2019-03-03/10:17:00.00            64.068944
2019-03-03/10:17:10.00            64.063037
2019-03-03/10:17:20.00            64.057206
2019-03-03/10:17:30.00            64.051452
2019-03-03/10:17:40.00            64.045777
2019-03-03/10:17:50.00            64.040182
2019-03-03/10:18:00.00            64.034666
2019-03-03/10:18:10.00            64.029231
2019-03-03/10:18:20.00            64.023879
2019-03-03/10:18:30.00            64.018608
2019-03-03/10:18:40.00            64.013421
2019-03-03/10:18:50.00            64.008318
2019-03-03/10:19:00.00            64.003300
2019-03-03/10:19:10.00            63.998369
2019-03-03/10:19:20.00            63.993524
2019-03-03/10:19:30.00            63.988767
2019-03-03/10:19:40.00            63.984100
2019-03-03/10:19:50.00            63.979522
2019-03-03/10:20:00.00            63.975034
2019-03-03/10:20:10.00            63.970638
2019-03-03/10:20:20.00            63.966335
2019-03-03/10:20:30.00            63.962124
2019-03-03/10:20:40.00            63.958010
2019-03-03/10:20:50.00            63.953990
2019-03-03/10:21:00.00            63.950065
2019-03-03/10:21:10.00            63.946239
2019-03-03/10:21:20.00            63.942512
2019-03-03/10:21:30.00            63.938884
2019-03-03/10:21:40.00            63.935357
2019-03-03/10:21:50.00            63.931930
2019-03-03/10:22:00.00            63.928607
2019-03-03/10:22:10.00            63.925387
2019-03-03/10:22:20.00            63.922272
2019-03-03/10:22:30.00            63.919261
2019-03-03/10:22:40.00            63.916360
2019-03-03/10:22:50.00            63.913565
2019-03-03/10:23:00.00            63.910879
2019-03-03/10:23:10.00            63.908305
2019-03-03/10:23:20.00            63.905842
2019-03-03/10:23:30.00            63.903490
2019-03-03/10:23:40.00            63.901252
2019-03-03/10:23:50.00            63.899131
2019-03-03/10:24:00.00            63.897124
2019-03-03/10:24:10.00            63.895236
2019-03-03/10:24:20.00            63.893464
2019-03-03/10:24:30.00            63.891814
2019-03-03/10:24:40.00            63.890284
2019-03-03/10:24:50.00            63.888877
2019-03-03/10:25:00.00            63.887593
2019-03-03/10:25:10.00            63.886436
2019-03-03/10:25:20.00            63.885401
2019-03-03/10:25:30.00            63.884497
2019-03-03/10:25:40.00            63.883720
2019-03-03/10:25:50.00            63.883073
2019-03-03/10:26:00.00            63.882559
2019-03-03/10:26:10.00            63.882177
2019-03-03/10:26:20.00            63.881928
2019-03-03/10:26:30.00            63.881817
2019-03-03/10:26:40.00            63.881842
2019-03-03/10:26:50.00            63.882007
2019-03-03/10:27:00.00            63.882310
2019-03-03/10:27:10.00            63.882757
2019-03-03/10:27:20.00            63.883344
2019-03-03/10:27:30.00            63.884078
2019-03-03/10:27:40.00            63.884956
2019-03-03/10:27:50.00            63.885983
2019-03-03/10:28:00.00            63.887160
2019-03-03/10:28:10.00            63.888487
2019-03-03/10:28:20.00            63.889967
2019-03-03/10:28:30.00            63.891599
2019-03-03/10:28:40.00            63.893388
2019-03-03/10:28:50.00            63.895336
2019-03-03/10:29:00.00            63.897442
2019-03-03/10:29:10.00            63.899708
2019-03-03/10:29:20.00            63.902138
2019-03-03/10:29:30.00            63.904731
2019-03-03/10:29:40.00            63.907490
2019-03-03/10:29:50.00            63.910417
2019-03-03/10:30:00.00            63.913516
2019-03-03/10:30:10.00            63.916784
2019-03-03/10:30:20.00            63.920228
2019-03-03/10:30:30.00            63.923845
2019-03-03/10:30:40.00            63.927639
2019-03-03/10:30:50.00            63.931615
2019-03-03/10:31:00.00            63.935771
2019-03-03/10:31:10.00            63.940108
2019-03-03/10:31:20.00            63.944633
2019-03-03/10:31:30.00            63.949345
2019-03-03/10:31:40.00            63.954245
2019-03-03/10:31:50.00            63.959339
2019-03-03/10:32:00.00            63.964623
2019-03-03/10:32:10.00            63.970105
2019-03-03/10:32:20.00            63.975784
2019-03-03/10:32:30.00            63.981666
2019-03-03/10:32:40.00            63.987748
2019-03-03/10:32:50.00            63.994036
2019-03-03/10:33:00.00            64.000531
2019-03-03/10:33:10.00            64.007234
2019-03-03/10:33:20.00            64.014150
2019-03-03/10:33:30.00            64.021281
2019-03-03/10:33:40.00            64.028628
2019-03-03/10:33:50.00            64.036194
2019-03-03/10:34:00.00            64.043981
2019-03-03/10:34:10.00            64.051994
2019-03-03/10:34:20.00            64.060235
2019-03-03/10:34:30.00            64.068702
2019-03-03/10:34:40.00            64.077403
2019-03-03/10:34:50.00            64.086339
2019-03-03/10:35:00.00            64.095515
2019-03-03/10:35:10.00            64.104927
2019-03-03/10:35:20.00            64.114586
2019-03-03/10:35:30.00            64.124491
2019-03-03/10:35:40.00            64.134643
2019-03-03/10:35:50.00            64.145048
2019-03-03/10:36:00.00            64.155708
2019-03-03/10:36:10.00            64.166627
2019-03-03/10:36:20.00            64.177804
2019-03-03/10:36:30.00            64.189250
2019-03-03/10:36:40.00            64.200961
2019-03-03/10:36:50.00            64.212944
2019-03-03/10:37:00.00            64.225201
2019-03-03/10:37:10.00            64.237735
2019-03-03/10:37:20.00            64.250549
2019-03-03/10:37:30.00            64.263649
2019-03-03/10:37:40.00            64.277036
2019-03-03/10:37:50.00            64.290717
2019-03-03/10:38:00.00            64.304688
2019-03-03/10:38:10.00            64.318961
2019-03-03/10:38:20.00            64.333536
2019-03-03/10:38:30.00            64.348416
2019-03-03/10:38:40.00            64.363608
2019-03-03/10:38:50.00            64.379112
2019-03-03/10:39:00.00            64.394935
2019-03-03/10:39:10.00            64.411078
2019-03-03/10:39:20.00            64.427550
2019-03-03/10:39:30.00            64.444353
2019-03-03/10:39:40.00            64.461486
2019-03-03/10:39:50.00            64.478961
2019-03-03/10:40:00.00            64.496779
2019-03-03/10:40:10.00            64.514943
2019-03-03/10:40:20.00            64.533461
2019-03-03/10:40:30.00            64.552334
2019-03-03/10:40:40.00            64.571572
2019-03-03/10:40:50.00            64.591173
2019-03-03/10:41:00.00            64.611147
2019-03-03/10:41:10.00            64.631494
2019-03-03/10:41:20.00            64.652227
2019-03-03/10:41:30.00            64.673341
2019-03-03/10:41:40.00            64.694849
2019-03-03/10:41:50.00            64.716754
2019-03-03/10:42:00.00            64.739059
2019-03-03/10:42:10.00            64.761773
2019-03-03/10:42:20.00            64.784903
2019-03-03/10:42:30.00            64.808448
2019-03-03/10:42:40.00            64.832419
2019-03-03/10:42:50.00            64.856818
2019-03-03/10:43:00.00            64.881655
2019-03-03/10:43:10.00            64.906935
2019-03-03/10:43:20.00            64.932666
2019-03-03/10:43:30.00            64.958849
2019-03-03/10:43:40.00            64.985493
2019-03-03/10:43:50.00            65.012606
2019-03-03/10:44:00.00            65.040193
2019-03-03/10:44:10.00            65.068264
2019-03-03/10:44:20.00            65.096822
2019-03-03/10:44:30.00            65.125877
2019-03-03/10:44:40.00            65.155431
2019-03-03/10:44:50.00            65.185498
2019-03-03/10:45:00.00            65.216082
2019-03-03/10:45:10.00            65.247191
2019-03-03/10:45:20.00            65.278833
2019-03-03/10:45:30.00            65.311016
2019-03-03/10:45:40.00            65.343749
2019-03-03/10:45:50.00            65.377037
2019-03-03/10:46:00.00            65.410893
2019-03-03/10:46:10.00            65.445321
2019-03-03/10:46:20.00            65.480335
2019-03-03/10:46:30.00            65.515935
2019-03-03/10:46:40.00            65.552141
2019-03-03/10:46:50.00            65.588956
2019-03-03/10:47:00.00            65.626393
2019-03-03/10:47:10.00            65.664457
2019-03-03/10:47:20.00            65.703160
2019-03-03/10:47:30.00            65.742512
2019-03-03/10:47:40.00            65.782523
2019-03-03/10:47:50.00            65.823208
2019-03-03/10:48:00.00            65.864570
2019-03-03/10:48:10.00            65.906626
2019-03-03/10:48:20.00            65.949387
2019-03-03/10:48:30.00            65.992857
2019-03-03/10:48:40.00            66.037056
2019-03-03/10:48:50.00            66.081992
2019-03-03/10:49:00.00            66.127681
2019-03-03/10:49:10.00            66.174131
2019-03-03/10:49:20.00            66.221357
2019-03-03/10:49:30.00            66.269371
2019-03-03/10:49:40.00            66.318186
2019-03-03/10:49:50.00            66.367816
2019-03-03/10:50:00.00            66.418276
2019-03-03/10:50:10.00            66.469579
2019-03-03/10:50:20.00            66.521740
2019-03-03/10:50:30.00            66.574773
2019-03-03/10:50:40.00            66.628696
2019-03-03/10:50:50.00            66.683522
2019-03-03/10:51:00.00            66.739268
2019-03-03/10:51:10.00            66.795947
2019-03-03/10:51:20.00            66.853580
2019-03-03/10:51:30.00            66.912186
2019-03-03/10:51:40.00            66.971775
2019-03-03/10:51:50.00            67.032370
2019-03-03/10:52:00.00            67.093987
2019-03-03/10:52:10.00            67.156649
2019-03-03/10:52:20.00            67.220373
2019-03-03/10:52:30.00            67.285173
2019-03-03/10:52:40.00            67.351077
2019-03-03/10:52:50.00            67.418104
2019-03-03/10:53:00.00            67.486273
2019-03-03/10:53:10.00            67.555608
2019-03-03/10:53:20.00            67.626130
2019-03-03/10:53:30.00            67.697861
2019-03-03/10:53:40.00            67.770825
2019-03-03/10:53:50.00            67.845049
2019-03-03/10:54:00.00            67.920553
2019-03-03/10:54:10.00            67.997364
2019-03-03/10:54:20.00            68.075511
2019-03-03/10:54:30.00            68.155017
2019-03-03/10:54:40.00            68.235909
2019-03-03/10:54:50.00            68.318218
2019-03-03/10:55:00.00            68.401972
2019-03-03/10:55:10.00            68.487199
2019-03-03/10:55:20.00            68.573931
2019-03-03/10:55:30.00            68.662199
2019-03-03/10:55:40.00            68.752034
2019-03-03/10:55:50.00            68.843470
2019-03-03/10:56:00.00            68.936540
2019-03-03/10:56:10.00            69.031282
2019-03-03/10:56:20.00            69.127727
2019-03-03/10:56:30.00            69.225915
2019-03-03/10:56:40.00            69.325884
2019-03-03/10:56:50.00            69.427672
2019-03-03/10:57:00.00            69.531319
2019-03-03/10:57:10.00            69.636865
2019-03-03/10:57:20.00            69.744356
2019-03-03/10:57:30.00            69.853834
2019-03-03/10:57:40.00            69.965343
2019-03-03/10:57:50.00            70.078931
2019-03-03/10:58:00.00            70.194646
2019-03-03/10:58:10.00            70.312534
2019-03-03/10:58:20.00            70.432650
2019-03-03/10:58:30.00            70.555044
2019-03-03/10:58:40.00            70.679771
2019-03-03/10:58:50.00            70.806884
2019-03-03/10:59:00.00            70.936443
2019-03-03/10:59:10.00            71.068505
2019-03-03/10:59:20.00            71.203133
2019-03-03/10:59:30.00            71.340390
2019-03-03/10:59:40.00            71.480339
2019-03-03/10:59:50.00            71.623047
2019-03-03/11:00:00.00            71.768586
2019-03-03/11:00:10.00            71.917024
2019-03-03/11:00:20.00            72.068436
2019-03-03/11:00:30.00            72.222901
2019-03-03/11:00:40.00            72.380493
2019-03-03/11:00:50.00            72.541296
2019-03-03/11:01:00.00            72.705394
2019-03-03/11:01:10.00            72.872874
2019-03-03/11:01:20.00            73.043825
2019-03-03/11:01:30.00            73.218342
2019-03-03/11:01:40.00            73.396519
2019-03-03/11:01:50.00            73.578456
2019-03-03/11:02:00.00            73.764258
2019-03-03/11:02:10.00            73.954030
2019-03-03/11:02:20.00            74.147883
2019-03-03/11:02:30.00            74.345932
2019-03-03/11:02:40.00            74.548295
2019-03-03/11:02:50.00            74.755094
2019-03-03/11:03:00.00            74.966459
2019-03-03/11:03:10.00            75.182519
2019-03-03/11:03:20.00            75.403412
2019-03-03/11:03:30.00            75.629280
2019-03-03/11:03:40.00            75.860272
2019-03-03/11:03:50.00            76.096538
2019-03-03/11:04:00.00            76.338236
2019-03-03/11:04:10.00            76.585533
2019-03-03/11:04:20.00            76.838598
2019-03-03/11:04:30.00            77.097609
2019-03-03/11:04:40.00            77.362747
2019-03-03/11:04:50.00            77.634209
2019-03-03/11:05:00.00            77.912188
2019-03-03/11:05:10.00            78.196893
2019-03-03/11:05:20.00            78.488537
2019-03-03/11:05:30.00            78.787343
2019-03-03/11:05:40.00            79.093543
2019-03-03/11:05:50.00            79.407376
2019-03-03/11:06:00.00            79.729092
2019-03-03/11:06:10.00            80.058953
2019-03-03/11:06:20.00            80.397228
2019-03-03/11:06:30.00            80.744198
2019-03-03/11:06:40.00            81.100156
2019-03-03/11:06:50.00            81.465404
2019-03-03/11:07:00.00            81.840260
2019-03-03/11:07:10.00            82.225052
2019-03-03/11:07:20.00            82.620123
2019-03-03/11:07:30.00            83.025825
2019-03-03/11:07:40.00            83.442530
2019-03-03/11:07:50.00            83.870622
2019-03-03/11:08:00.00            84.310499
2019-03-03/11:08:10.00            84.762578
2019-03-03/11:08:20.00            85.227287
2019-03-03/11:08:30.00            85.705076
2019-03-03/11:08:40.00            86.196409
2019-03-03/11:08:50.00            86.701768
2019-03-03/11:09:00.00            87.221652
2019-03-03/11:09:10.00            87.756582
2019-03-03/11:09:20.00            88.307093
2019-03-03/11:09:30.00            88.873742
2019-03-03/11:09:40.00            89.457104
2019-03-03/11:09:50.00            90.057774
2019-03-03/11:10:00.00            90.676364
2019-03-03/11:10:10.00            91.313507
2019-03-03/11:10:20.00            91.969855
2019-03-03/11:10:30.00            92.646075
2019-03-03/11:10:40.00            93.342856
2019-03-03/11:10:50.00            94.060900
2019-03-03/11:11:00.00            94.800926
2019-03-03/11:11:10.00            95.563665
2019-03-03/11:11:20.00            96.349861
2019-03-03/11:11:30.00            97.160268
2019-03-03/11:11:40.00            97.995646
2019-03-03/11:11:50.00            98.856756
2019-03-03/11:12:00.00            99.744362
2019-03-03/11:12:10.00            100.65922
2019-03-03/11:12:20.00            101.60208
2019-03-03/11:12:30.00            102.57368
2019-03-03/11:12:40.00            103.57471
2019-03-03/11:12:50.00            104.60587
2019-03-03/11:13:00.00            105.66778
2019-03-03/11:13:10.00            106.76105
2019-03-03/11:13:20.00            107.88621
2019-03-03/11:13:30.00            109.04372
2019-03-03/11:13:40.00            110.23397
2019-03-03/11:13:50.00            111.45726
2019-03-03/11:14:00.00            112.71377
2019-03-03/11:14:10.00            114.00358
2019-03-03/11:14:20.00            115.32662
2019-03-03/11:14:30.00            116.68268
2019-03-03/11:14:40.00            118.07140
2019-03-03/11:14:50.00            119.49224
2019-03-03/11:15:00.00            120.94446
2019-03-03/11:15:10.00            122.42715
2019-03-03/11:15:20.00            123.93919
2019-03-03/11:15:30.00            125.47925
2019-03-03/11:15:40.00            127.04579
2019-03-03/11:15:50.00            128.63704
2019-03-03/11:16:00.00            130.25106
2019-03-03/11:16:10.00            131.88567
2019-03-03/11:16:20.00            133.53852
2019-03-03/11:16:30.00            135.20710
2019-03-03/11:16:40.00            136.88872
2019-03-03/11:16:50.00            138.58057
2019-03-03/11:17:00.00            140.27974
2019-03-03/11:17:10.00            141.98324
2019-03-03/11:17:20.00            143.68803
2019-03-03/11:17:30.00            145.39107
2019-03-03/11:17:40.00            147.08933
2019-03-03/11:17:50.00            148.77985
2019-03-03/11:18:00.00            150.45971
2019-03-03/11:18:10.00            152.12616
2019-03-03/11:18:20.00            153.77654
2019-03-03/11:18:30.00            155.40837
2019-03-03/11:18:40.00            157.01934
2019-03-03/11:18:50.00            158.60734
2019-03-03/11:19:00.00            160.17046
2019-03-03/11:19:10.00            161.70699
2019-03-03/11:19:20.00            163.21544
2019-03-03/11:19:30.00            164.69454
2019-03-03/11:19:40.00            166.14321
2019-03-03/11:19:50.00            167.56059
2019-03-03/11:20:00.00            168.94599
2019-03-03/11:20:10.00            170.29891
2019-03-03/11:20:20.00            171.61903
2019-03-03/11:20:30.00            172.90618
2019-03-03/11:20:40.00            174.16033
2019-03-03/11:20:50.00            175.38158
2019-03-03/11:21:00.00            176.57014
2019-03-03/11:21:10.00            177.72634
2019-03-03/11:21:20.00            178.85058
2019-03-03/11:21:30.00            179.94335
2019-03-03/11:21:40.00            181.00521
2019-03-03/11:21:50.00            182.03674
2019-03-03/11:22:00.00            183.03860
2019-03-03/11:22:10.00            184.01149
2019-03-03/11:22:20.00            184.95612
2019-03-03/11:22:30.00            185.87322
2019-03-03/11:22:40.00            186.76355
2019-03-03/11:22:50.00            187.62786
2019-03-03/11:23:00.00            188.46693
2019-03-03/11:23:10.00            189.28152
2019-03-03/11:23:20.00            190.07238
2019-03-03/11:23:30.00            190.84026
2019-03-03/11:23:40.00            191.58592
2019-03-03/11:23:50.00            192.31007
2019-03-03/11:24:00.00            193.01344
2019-03-03/11:24:10.00            193.69673
2019-03-03/11:24:20.00            194.36062
2019-03-03/11:24:30.00            195.00577
2019-03-03/11:24:40.00            195.63284
2019-03-03/11:24:50.00            196.24245
2019-03-03/11:25:00.00            196.83522
2019-03-03/11:25:10.00            197.41172
2019-03-03/11:25:20.00            197.97255
2019-03-03/11:25:30.00            198.51825
2019-03-03/11:25:40.00            199.04935
2019-03-03/11:25:50.00            199.56637
2019-03-03/11:26:00.00            200.06981
2019-03-03/11:26:10.00            200.56014
2019-03-03/11:26:20.00            201.03784
2019-03-03/11:26:30.00            201.50334
2019-03-03/11:26:40.00            201.95707
2019-03-03/11:26:50.00            202.39945
2019-03-03/11:27:00.00            202.83087
2019-03-03/11:27:10.00            203.25172
2019-03-03/11:27:20.00            203.66236
2019-03-03/11:27:30.00            204.06315
2019-03-03/11:27:40.00            204.45443
2019-03-03/11:27:50.00            204.83652
2019-03-03/11:28:00.00            205.20975
2019-03-03/11:28:10.00            205.57441
2019-03-03/11:28:20.00            205.93079
2019-03-03/11:28:30.00            206.27919
2019-03-03/11:28:40.00            206.61986
2019-03-03/11:28:50.00            206.95307
2019-03-03/11:29:00.00            207.27906
2019-03-03/11:29:10.00            207.59809
2019-03-03/11:29:20.00            207.91037
2019-03-03/11:29:30.00            208.21613
2019-03-03/11:29:40.00            208.51560
2019-03-03/11:29:50.00            208.80896
2019-03-03/11:30:00.00            209.09643
2019-03-03/11:30:10.00            209.37820
2019-03-03/11:30:20.00            209.65445
2019-03-03/11:30:30.00            209.92535
2019-03-03/11:30:40.00            210.19109
2019-03-03/11:30:50.00            210.45182
2019-03-03/11:31:00.00            210.70771
2019-03-03/11:31:10.00            210.95891
2019-03-03/11:31:20.00            211.20557
2019-03-03/11:31:30.00            211.44783
2019-03-03/11:31:40.00            211.68584
2019-03-03/11:31:50.00            211.91972
2019-03-03/11:32:00.00            212.14960
2019-03-03/11:32:10.00            212.37562
2019-03-03/11:32:20.00            212.59789
2019-03-03/11:32:30.00            212.81653
2019-03-03/11:32:40.00            213.03165
2019-03-03/11:32:50.00            213.24336
2019-03-03/11:33:00.00            213.45176
2019-03-03/11:33:10.00            213.65697
2019-03-03/11:33:20.00            213.85907
2019-03-03/11:33:30.00            214.05817
2019-03-03/11:33:40.00            214.25435
2019-03-03/11:33:50.00            214.44772
2019-03-03/11:34:00.00            214.63834
2019-03-03/11:34:10.00            214.82632
2019-03-03/11:34:20.00            215.01172
2019-03-03/11:34:30.00            215.19464
2019-03-03/11:34:40.00            215.37515
2019-03-03/11:34:50.00            215.55331
2019-03-03/11:35:00.00            215.72922
2019-03-03/11:35:10.00            215.90293
2019-03-03/11:35:20.00            216.07451
2019-03-03/11:35:30.00            216.24404
2019-03-03/11:35:40.00            216.41158
2019-03-03/11:35:50.00            216.57718
2019-03-03/11:36:00.00            216.74092
2019-03-03/11:36:10.00            216.90285
2019-03-03/11:36:20.00            217.06303
2019-03-03/11:36:30.00            217.22152
2019-03-03/11:36:40.00            217.37837
2019-03-03/11:36:50.00            217.53364
2019-03-03/11:37:00.00            217.68737
2019-03-03/11:37:10.00            217.83963
2019-03-03/11:37:20.00            217.99045
2019-03-03/11:37:30.00            218.13990
2019-03-03/11:37:40.00            218.28801
2019-03-03/11:37:50.00            218.43484
2019-03-03/11:38:00.00            218.58042
2019-03-03/11:38:10.00            218.72481
2019-03-03/11:38:20.00            218.86805
2019-03-03/11:38:30.00            219.01017
2019-03-03/11:38:40.00            219.15123
2019-03-03/11:38:50.00            219.29126
2019-03-03/11:39:00.00            219.43030
2019-03-03/11:39:10.00            219.56839
2019-03-03/11:39:20.00            219.70556
2019-03-03/11:39:30.00            219.84186
2019-03-03/11:39:40.00            219.97733
2019-03-03/11:39:50.00            220.11199
2019-03-03/11:40:00.00            220.24589
2019-03-03/11:40:10.00            220.37906
2019-03-03/11:40:20.00            220.51153
2019-03-03/11:40:30.00            220.64333
2019-03-03/11:40:40.00            220.77450
2019-03-03/11:40:50.00            220.90507
2019-03-03/11:41:00.00            221.03508
2019-03-03/11:41:10.00            221.16455
2019-03-03/11:41:20.00            221.29352
2019-03-03/11:41:30.00            221.42201
2019-03-03/11:41:40.00            221.55005
2019-03-03/11:41:50.00            221.67768
2019-03-03/11:42:00.00            221.80493
2019-03-03/11:42:10.00            221.93181
2019-03-03/11:42:20.00            222.05837
2019-03-03/11:42:30.00            222.18463
2019-03-03/11:42:40.00            222.31061
2019-03-03/11:42:50.00            222.43636
2019-03-03/11:43:00.00            222.56188
2019-03-03/11:43:10.00            222.68721
2019-03-03/11:43:20.00            222.81237
2019-03-03/11:43:30.00            222.93739
2019-03-03/11:43:40.00            223.06230
2019-03-03/11:43:50.00            223.18713
2019-03-03/11:44:00.00            223.31189
2019-03-03/11:44:10.00            223.43662
2019-03-03/11:44:20.00            223.56134
2019-03-03/11:44:30.00            223.68607
2019-03-03/11:44:40.00            223.81084
2019-03-03/11:44:50.00            223.93568
2019-03-03/11:45:00.00            224.06060
2019-03-03/11:45:10.00            224.18564
2019-03-03/11:45:20.00            224.31082
2019-03-03/11:45:30.00            224.43616
2019-03-03/11:45:40.00            224.56168
2019-03-03/11:45:50.00            224.68742
2019-03-03/11:46:00.00            224.81339
2019-03-03/11:46:10.00            224.93963
2019-03-03/11:46:20.00            225.06614
2019-03-03/11:46:30.00            225.19296
2019-03-03/11:46:40.00            225.32012
2019-03-03/11:46:50.00            225.44763
2019-03-03/11:47:00.00            225.57552
2019-03-03/11:47:10.00            225.70381
2019-03-03/11:47:20.00            225.83253
2019-03-03/11:47:30.00            225.96170
2019-03-03/11:47:40.00            226.09135
2019-03-03/11:47:50.00            226.22150
2019-03-03/11:48:00.00            226.35218
2019-03-03/11:48:10.00            226.48340
2019-03-03/11:48:20.00            226.61519
2019-03-03/11:48:30.00            226.74759
2019-03-03/11:48:40.00            226.88060
2019-03-03/11:48:50.00            227.01427
2019-03-03/11:49:00.00            227.14860
2019-03-03/11:49:10.00            227.28364
2019-03-03/11:49:20.00            227.41940
2019-03-03/11:49:30.00            227.55591
2019-03-03/11:49:40.00            227.69319
2019-03-03/11:49:50.00            227.83127
2019-03-03/11:50:00.00            227.97018
2019-03-03/11:50:10.00            228.10995
2019-03-03/11:50:20.00            228.25059
2019-03-03/11:50:30.00            228.39214
2019-03-03/11:50:40.00            228.53463
2019-03-03/11:50:50.00            228.67807
2019-03-03/11:51:00.00            228.82250
2019-03-03/11:51:10.00            228.96795
2019-03-03/11:51:20.00            229.11445
2019-03-03/11:51:30.00            229.26202
2019-03-03/11:51:40.00            229.41069
2019-03-03/11:51:50.00            229.56049
2019-03-03/11:52:00.00            229.71145
2019-03-03/11:52:10.00            229.86360
2019-03-03/11:52:20.00            230.01698
2019-03-03/11:52:30.00            230.17160
2019-03-03/11:52:40.00            230.32751
2019-03-03/11:52:50.00            230.48473
2019-03-03/11:53:00.00            230.64330
2019-03-03/11:53:10.00            230.80324
2019-03-03/11:53:20.00            230.96460
2019-03-03/11:53:30.00            231.12739
2019-03-03/11:53:40.00            231.29167
2019-03-03/11:53:50.00            231.45746
2019-03-03/11:54:00.00            231.62479
2019-03-03/11:54:10.00            231.79370
2019-03-03/11:54:20.00            231.96424
2019-03-03/11:54:30.00            232.13642
2019-03-03/11:54:40.00            232.31030
2019-03-03/11:54:50.00            232.48589
2019-03-03/11:55:00.00            232.66326
2019-03-03/11:55:10.00            232.84243
2019-03-03/11:55:20.00            233.02344
2019-03-03/11:55:30.00            233.20633
2019-03-03/11:55:40.00            233.39115
2019-03-03/11:55:50.00            233.57793
2019-03-03/11:56:00.00            233.76672
2019-03-03/11:56:10.00            233.95756
2019-03-03/11:56:20.00            234.15048
2019-03-03/11:56:30.00            234.34554
2019-03-03/11:56:40.00            234.54278
2019-03-03/11:56:50.00            234.74225
2019-03-03/11:57:00.00            234.94399
2019-03-03/11:57:10.00            235.14805
2019-03-03/11:57:20.00            235.35447
2019-03-03/11:57:30.00            235.56331
2019-03-03/11:57:40.00            235.77462
2019-03-03/11:57:50.00            235.98844
2019-03-03/11:58:00.00            236.20483
2019-03-03/11:58:10.00            236.42384
2019-03-03/11:58:20.00            236.64551
2019-03-03/11:58:30.00            236.86992
2019-03-03/11:58:40.00            237.09711
2019-03-03/11:58:50.00            237.32714
2019-03-03/11:59:00.00            237.56005
2019-03-03/11:59:10.00            237.79593
2019-03-03/11:59:20.00            238.03481
2019-03-03/11:59:30.00            238.27677
2019-03-03/11:59:40.00            238.52186
2019-03-03/11:59:50.00            238.77015
2019-03-03/12:00:00.00            239.02170
2019-03-03/12:00:10.00            239.27657
2019-03-03/12:00:20.00            239.53483
2019-03-03/12:00:30.00            239.79655
2019-03-03/12:00:40.00            240.06179
2019-03-03/12:00:50.00            240.33062
2019-03-03/12:01:00.00            240.60312
2019-03-03/12:01:10.00            240.87936
2019-03-03/12:01:20.00            241.15940
2019-03-03/12:01:30.00            241.44333
2019-03-03/12:01:40.00            241.73121
2019-03-03/12:01:50.00            242.02312
2019-03-03/12:02:00.00            242.31915
2019-03-03/12:02:10.00            242.61937
2019-03-03/12:02:20.00            242.92386
2019-03-03/12:02:30.00            243.23270
2019-03-03/12:02:40.00            243.54597
2019-03-03/12:02:50.00            243.86376
2019-03-03/12:03:00.00            244.18616
2019-03-03/12:03:10.00            244.51324
2019-03-03/12:03:20.00            244.84510
2019-03-03/12:03:30.00            245.18182
2019-03-03/12:03:40.00            245.52350
2019-03-03/12:03:50.00            245.87022
2019-03-03/12:04:00.00            246.22208
2019-03-03/12:04:10.00            246.57916
2019-03-03/12:04:20.00            246.94157
2019-03-03/12:04:30.00            247.30940
2019-03-03/12:04:40.00            247.68274
2019-03-03/12:04:50.00            248.06168
2019-03-03/12:05:00.00            248.44634
2019-03-03/12:05:10.00            248.83680
2019-03-03/12:05:20.00            249.23316
2019-03-03/12:05:30.00            249.63552
2019-03-03/12:05:40.00            250.04398
2019-03-03/12:05:50.00            250.45865
2019-03-03/12:06:00.00            250.87961
2019-03-03/12:06:10.00            251.30698
2019-03-03/12:06:20.00            251.74084
2019-03-03/12:06:30.00            252.18131
2019-03-03/12:06:40.00            252.62848
2019-03-03/12:06:50.00            253.08245
2019-03-03/12:07:00.00            253.54331
2019-03-03/12:07:10.00            254.01117
2019-03-03/12:07:20.00            254.48613
2019-03-03/12:07:30.00            254.96827
2019-03-03/12:07:40.00            255.45769
2019-03-03/12:07:50.00            255.95448
2019-03-03/12:08:00.00            256.45874
2019-03-03/12:08:10.00            256.97055
2019-03-03/12:08:20.00            257.48999
2019-03-03/12:08:30.00            258.01716
2019-03-03/12:08:40.00            258.55212
2019-03-03/12:08:50.00            259.09496
2019-03-03/12:09:00.00            259.64575
2019-03-03/12:09:10.00            260.20455
2019-03-03/12:09:20.00            260.77143
2019-03-03/12:09:30.00            261.34645
2019-03-03/12:09:40.00            261.92966
2019-03-03/12:09:50.00            262.52111
2019-03-03/12:10:00.00            263.12085
2019-03-03/12:10:10.00            263.72889
2019-03-03/12:10:20.00            264.34528
2019-03-03/12:10:30.00            264.97004
2019-03-03/12:10:40.00            265.60318
2019-03-03/12:10:50.00            266.24470
2019-03-03/12:11:00.00            266.89459
2019-03-03/12:11:10.00            267.55286
2019-03-03/12:11:20.00            268.21946
2019-03-03/12:11:30.00            268.89438
2019-03-03/12:11:40.00            269.57757
2019-03-03/12:11:50.00            270.26896
2019-03-03/12:12:00.00            270.96850
2019-03-03/12:12:10.00            271.67611
2019-03-03/12:12:20.00            272.39170
2019-03-03/12:12:30.00            273.11517
2019-03-03/12:12:40.00            273.84640
2019-03-03/12:12:50.00            274.58526
2019-03-03/12:13:00.00            275.33161
2019-03-03/12:13:10.00            276.08530
2019-03-03/12:13:20.00            276.84615
2019-03-03/12:13:30.00            277.61399
2019-03-03/12:13:40.00            278.38862
2019-03-03/12:13:50.00            279.16983
2019-03-03/12:14:00.00            279.95739
2019-03-03/12:14:10.00            280.75106
2019-03-03/12:14:20.00            281.55060
2019-03-03/12:14:30.00            282.35573
2019-03-03/12:14:40.00            283.16619
2019-03-03/12:14:50.00            283.98167
2019-03-03/12:15:00.00            284.80188
2019-03-03/12:15:10.00            285.62651
2019-03-03/12:15:20.00            286.45521
2019-03-03/12:15:30.00            287.28767
2019-03-03/12:15:40.00            288.12353
2019-03-03/12:15:50.00            288.96244
2019-03-03/12:16:00.00            289.80404
2019-03-03/12:16:10.00            290.64794
2019-03-03/12:16:20.00            291.49379
2019-03-03/12:16:30.00            292.34119
2019-03-03/12:16:40.00            293.18976
2019-03-03/12:16:50.00            294.03911
2019-03-03/12:17:00.00            294.88884
2019-03-03/12:17:10.00            295.73857
2019-03-03/12:17:20.00            296.58789
2019-03-03/12:17:30.00            297.43642
2019-03-03/12:17:40.00            298.28376
2019-03-03/12:17:50.00            299.12953
2019-03-03/12:18:00.00            299.97333
2019-03-03/12:18:10.00            300.81481
2019-03-03/12:18:20.00            301.65357
2019-03-03/12:18:30.00            302.48925
2019-03-03/12:18:40.00            303.32150
2019-03-03/12:18:50.00            304.14997
2019-03-03/12:19:00.00            304.97431
2019-03-03/12:19:10.00            305.79420
2019-03-03/12:19:20.00            306.60932
2019-03-03/12:19:30.00            307.41936
2019-03-03/12:19:40.00            308.22403
2019-03-03/12:19:50.00            309.02303
2019-03-03/12:20:00.00            309.81612
2019-03-03/12:20:10.00            310.60302
2019-03-03/12:20:20.00            311.38349
2019-03-03/12:20:30.00            312.15730
2019-03-03/12:20:40.00            312.92425
2019-03-03/12:20:50.00            313.68413
2019-03-03/12:21:00.00            314.43674
2019-03-03/12:21:10.00            315.18191
2019-03-03/12:21:20.00            315.91950
2019-03-03/12:21:30.00            316.64934
2019-03-03/12:21:40.00            317.37131
2019-03-03/12:21:50.00            318.08528
2019-03-03/12:22:00.00            318.79115
2019-03-03/12:22:10.00            319.48883
2019-03-03/12:22:20.00            320.17823
2019-03-03/12:22:30.00            320.85928
2019-03-03/12:22:40.00            321.53192
2019-03-03/12:22:50.00            322.19611
2019-03-03/12:23:00.00            322.85181
2019-03-03/12:23:10.00            323.49899
2019-03-03/12:23:20.00            324.13763
2019-03-03/12:23:30.00            324.76773
2019-03-03/12:23:40.00            325.38929
2019-03-03/12:23:50.00            326.00232
2019-03-03/12:24:00.00            326.60683
2019-03-03/12:24:10.00            327.20286
2019-03-03/12:24:20.00            327.79042
2019-03-03/12:24:30.00            328.36957
2019-03-03/12:24:40.00            328.94035
2019-03-03/12:24:50.00            329.50280
2019-03-03/12:25:00.00            330.05699
2019-03-03/12:25:10.00            330.60298
2019-03-03/12:25:20.00            331.14083
2019-03-03/12:25:30.00            331.67061
2019-03-03/12:25:40.00            332.19239
2019-03-03/12:25:50.00            332.70626
2019-03-03/12:26:00.00            333.21230
2019-03-03/12:26:10.00            333.71058
2019-03-03/12:26:20.00            334.20120
2019-03-03/12:26:30.00            334.68424
2019-03-03/12:26:40.00            335.15979
2019-03-03/12:26:50.00            335.62795
2019-03-03/12:27:00.00            336.08881
2019-03-03/12:27:10.00            336.54247
2019-03-03/12:27:20.00            336.98901
2019-03-03/12:27:30.00            337.42855
2019-03-03/12:27:40.00            337.86117
2019-03-03/12:27:50.00            338.28698
2019-03-03/12:28:00.00            338.70607
2019-03-03/12:28:10.00            339.11855
2019-03-03/12:28:20.00            339.52450
2019-03-03/12:28:30.00            339.92404
2019-03-03/12:28:40.00            340.31726
2019-03-03/12:28:50.00            340.70425
2019-03-03/12:29:00.00            341.08512
2019-03-03/12:29:10.00            341.45997
2019-03-03/12:29:20.00            341.82888
2019-03-03/12:29:30.00            342.19196
2019-03-03/12:29:40.00            342.54931
2019-03-03/12:29:50.00            342.90101
2019-03-03/12:30:00.00            343.24715
2019-03-03/12:30:10.00            343.58785
2019-03-03/12:30:20.00            343.92317
2019-03-03/12:30:30.00            344.25322
2019-03-03/12:30:40.00            344.57809
2019-03-03/12:30:50.00            344.89786
2019-03-03/12:31:00.00            345.21261
2019-03-03/12:31:10.00            345.52245
2019-03-03/12:31:20.00            345.82745
2019-03-03/12:31:30.00            346.12769
2019-03-03/12:31:40.00            346.42326
2019-03-03/12:31:50.00            346.71424
2019-03-03/12:32:00.00            347.00070
2019-03-03/12:32:10.00            347.28274
2019-03-03/12:32:20.00            347.56042
2019-03-03/12:32:30.00            347.83382
2019-03-03/12:32:40.00            348.10302
2019-03-03/12:32:50.00            348.36809
2019-03-03/12:33:00.00            348.62910
2019-03-03/12:33:10.00            348.88612
2019-03-03/12:33:20.00            349.13923
2019-03-03/12:33:30.00            349.38850
2019-03-03/12:33:40.00            349.63398
2019-03-03/12:33:50.00            349.87575
2019-03-03/12:34:00.00            350.11387
2019-03-03/12:34:10.00            350.34841
2019-03-03/12:34:20.00            350.57943
2019-03-03/12:34:30.00            350.80699
2019-03-03/12:34:40.00            351.03114
2019-03-03/12:34:50.00            351.25196
2019-03-03/12:35:00.00            351.46950
2019-03-03/12:35:10.00            351.68381
2019-03-03/12:35:20.00            351.89496
2019-03-03/12:35:30.00            352.10299
2019-03-03/12:35:40.00            352.30796
2019-03-03/12:35:50.00            352.50993
2019-03-03/12:36:00.00            352.70894
2019-03-03/12:36:10.00            352.90505
2019-03-03/12:36:20.00            353.09831
2019-03-03/12:36:30.00            353.28876
2019-03-03/12:36:40.00            353.47645
2019-03-03/12:36:50.00            353.66144
2019-03-03/12:37:00.00            353.84376
2019-03-03/12:37:10.00            354.02346
2019-03-03/12:37:20.00            354.20059
2019-03-03/12:37:30.00            354.37519
2019-03-03/12:37:40.00            354.54730
2019-03-03/12:37:50.00            354.71697
2019-03-03/12:38:00.00            354.88423
2019-03-03/12:38:10.00            355.04912
2019-03-03/12:38:20.00            355.21169
2019-03-03/12:38:30.00            355.37198
2019-03-03/12:38:40.00            355.53002
2019-03-03/12:38:50.00            355.68584
2019-03-03/12:39:00.00            355.83949
2019-03-03/12:39:10.00            355.99100
2019-03-03/12:39:20.00            356.14041
2019-03-03/12:39:30.00            356.28774
2019-03-03/12:39:40.00            356.43304
2019-03-03/12:39:50.00            356.57634
[truncated: 3,408,773 more chars]
