# Supplementary material for: Miniature Dungey-like cycle at Mars
Source: Nat Commun. 2026 Jul 23;17:6129. doi: 10.1038/s41467-026-75019-3 (PMC13396348; doi:10.1038/s41467-026-75019-3)
Supplement: Supplementary file 3 — Source data [file 41467_2026_75019_MOESM3_ESM.zip › data_files/Fig_maven_20190227_120500_Bcrust_model_local.txt]

Panel        1:  Bc_fit_local
ytitle=Bc_fit_local [nT]
B!Dr!N B!DNS!N B!DEW!N
2019-02-27/12:03:30.00                 NaN             NaN             NaN
2019-02-27/12:03:30.03                 NaN             NaN             NaN
2019-02-27/12:03:30.06                 NaN             NaN             NaN
2019-02-27/12:03:30.09                 NaN             NaN             NaN
2019-02-27/12:03:30.12                 NaN             NaN             NaN
2019-02-27/12:03:30.15                 NaN             NaN             NaN
2019-02-27/12:03:30.19                 NaN             NaN             NaN
2019-02-27/12:03:30.22                 NaN             NaN             NaN
2019-02-27/12:03:30.25                 NaN             NaN             NaN
2019-02-27/12:03:30.28                 NaN             NaN             NaN
2019-02-27/12:03:30.31                 NaN             NaN             NaN
2019-02-27/12:03:30.34                 NaN             NaN             NaN
2019-02-27/12:03:30.37                 NaN             NaN             NaN
2019-02-27/12:03:30.40                 NaN             NaN             NaN
2019-02-27/12:03:30.44                 NaN             NaN             NaN
2019-02-27/12:03:30.47                 NaN             NaN             NaN
2019-02-27/12:03:30.50                 NaN             NaN             NaN
2019-02-27/12:03:30.53                 NaN             NaN             NaN
2019-02-27/12:03:30.56                 NaN             NaN             NaN
2019-02-27/12:03:30.59                 NaN             NaN             NaN
2019-02-27/12:03:30.62                 NaN             NaN             NaN
2019-02-27/12:03:30.65                 NaN             NaN             NaN
2019-02-27/12:03:30.69                 NaN             NaN             NaN
2019-02-27/12:03:30.72                 NaN             NaN             NaN
2019-02-27/12:03:30.75                 NaN             NaN             NaN
2019-02-27/12:03:30.78                 NaN             NaN             NaN
2019-02-27/12:03:30.81                 NaN             NaN             NaN
2019-02-27/12:03:30.84                 NaN             NaN             NaN
2019-02-27/12:03:30.87                 NaN             NaN             NaN
2019-02-27/12:03:30.90                 NaN             NaN             NaN
2019-02-27/12:03:30.94                 NaN             NaN             NaN
2019-02-27/12:03:30.97                 NaN             NaN             NaN
2019-02-27/12:03:31.00                 NaN             NaN             NaN
2019-02-27/12:03:31.03                 NaN             NaN             NaN
2019-02-27/12:03:31.06                 NaN             NaN             NaN
2019-02-27/12:03:31.09                 NaN             NaN             NaN
2019-02-27/12:03:31.12                 NaN             NaN             NaN
2019-02-27/12:03:31.15                 NaN             NaN             NaN
2019-02-27/12:03:31.19                 NaN             NaN             NaN
2019-02-27/12:03:31.22                 NaN             NaN             NaN
2019-02-27/12:03:31.25                 NaN             NaN             NaN
2019-02-27/12:03:31.28                 NaN             NaN             NaN
2019-02-27/12:03:31.31                 NaN             NaN             NaN
2019-02-27/12:03:31.34                 NaN             NaN             NaN
2019-02-27/12:03:31.37                 NaN             NaN             NaN
2019-02-27/12:03:31.40                 NaN             NaN             NaN
2019-02-27/12:03:31.44                 NaN             NaN             NaN
2019-02-27/12:03:31.47                 NaN             NaN             NaN
2019-02-27/12:03:31.50                 NaN             NaN             NaN
2019-02-27/12:03:31.53                 NaN             NaN             NaN
2019-02-27/12:03:31.56                 NaN             NaN             NaN
2019-02-27/12:03:31.59                 NaN             NaN             NaN
2019-02-27/12:03:31.62                 NaN             NaN             NaN
2019-02-27/12:03:31.65                 NaN             NaN             NaN
2019-02-27/12:03:31.69                 NaN             NaN             NaN
2019-02-27/12:03:31.72                 NaN             NaN             NaN
2019-02-27/12:03:31.75                 NaN             NaN             NaN
2019-02-27/12:03:31.78                 NaN             NaN             NaN
2019-02-27/12:03:31.81                 NaN             NaN             NaN
2019-02-27/12:03:31.84                 NaN             NaN             NaN
2019-02-27/12:03:31.87                 NaN             NaN             NaN
2019-02-27/12:03:31.90                 NaN             NaN             NaN
2019-02-27/12:03:31.94                 NaN             NaN             NaN
2019-02-27/12:03:31.97                 NaN             NaN             NaN
2019-02-27/12:03:32.00                 NaN             NaN             NaN
2019-02-27/12:03:32.03                 NaN             NaN             NaN
2019-02-27/12:03:32.06                 NaN             NaN             NaN
2019-02-27/12:03:32.09                 NaN             NaN             NaN
2019-02-27/12:03:32.12                 NaN             NaN             NaN
2019-02-27/12:03:32.15                 NaN             NaN             NaN
2019-02-27/12:03:32.19                 NaN             NaN             NaN
2019-02-27/12:03:32.22                 NaN             NaN             NaN
2019-02-27/12:03:32.25                 NaN             NaN             NaN
2019-02-27/12:03:32.28                 NaN             NaN             NaN
2019-02-27/12:03:32.31                 NaN             NaN             NaN
2019-02-27/12:03:32.34                 NaN             NaN             NaN
2019-02-27/12:03:32.37                 NaN             NaN             NaN
2019-02-27/12:03:32.40                 NaN             NaN             NaN
2019-02-27/12:03:32.44                 NaN             NaN             NaN
2019-02-27/12:03:32.47                 NaN             NaN             NaN
2019-02-27/12:03:32.50                 NaN             NaN             NaN
2019-02-27/12:03:32.53                 NaN             NaN             NaN
2019-02-27/12:03:32.56                 NaN             NaN             NaN
2019-02-27/12:03:32.59                 NaN             NaN             NaN
2019-02-27/12:03:32.62                 NaN             NaN             NaN
2019-02-27/12:03:32.65                 NaN             NaN             NaN
2019-02-27/12:03:32.69                 NaN             NaN             NaN
2019-02-27/12:03:32.72                 NaN             NaN             NaN
2019-02-27/12:03:32.75                 NaN             NaN             NaN
2019-02-27/12:03:32.78                 NaN             NaN             NaN
2019-02-27/12:03:32.81                 NaN             NaN             NaN
2019-02-27/12:03:32.84                 NaN             NaN             NaN
2019-02-27/12:03:32.87                 NaN             NaN             NaN
2019-02-27/12:03:32.90                 NaN             NaN             NaN
2019-02-27/12:03:32.94                 NaN             NaN             NaN
2019-02-27/12:03:32.97                 NaN             NaN             NaN
2019-02-27/12:03:33.00                 NaN             NaN             NaN
2019-02-27/12:03:33.03                 NaN             NaN             NaN
2019-02-27/12:03:33.06                 NaN             NaN             NaN
2019-02-27/12:03:33.09                 NaN             NaN             NaN
2019-02-27/12:03:33.12                 NaN             NaN             NaN
2019-02-27/12:03:33.15                 NaN             NaN             NaN
2019-02-27/12:03:33.19                 NaN             NaN             NaN
2019-02-27/12:03:33.22                 NaN             NaN             NaN
2019-02-27/12:03:33.25                 NaN             NaN             NaN
2019-02-27/12:03:33.28                 NaN             NaN             NaN
2019-02-27/12:03:33.31                 NaN             NaN             NaN
2019-02-27/12:03:33.34                 NaN             NaN             NaN
2019-02-27/12:03:33.37                 NaN             NaN             NaN
2019-02-27/12:03:33.40                 NaN             NaN             NaN
2019-02-27/12:03:33.44                 NaN             NaN             NaN
2019-02-27/12:03:33.47                 NaN             NaN             NaN
2019-02-27/12:03:33.50                 NaN             NaN             NaN
2019-02-27/12:03:33.53                 NaN             NaN             NaN
2019-02-27/12:03:33.56                 NaN             NaN             NaN
2019-02-27/12:03:33.59                 NaN             NaN             NaN
2019-02-27/12:03:33.62                 NaN             NaN             NaN
2019-02-27/12:03:33.65                 NaN             NaN             NaN
2019-02-27/12:03:33.69                 NaN             NaN             NaN
2019-02-27/12:03:33.72                 NaN             NaN             NaN
2019-02-27/12:03:33.75                 NaN             NaN             NaN
2019-02-27/12:03:33.78                 NaN             NaN             NaN
2019-02-27/12:03:33.81                 NaN             NaN             NaN
2019-02-27/12:03:33.84                 NaN             NaN             NaN
2019-02-27/12:03:33.87                 NaN             NaN             NaN
2019-02-27/12:03:33.90                 NaN             NaN             NaN
2019-02-27/12:03:33.94                 NaN             NaN             NaN
2019-02-27/12:03:33.97                 NaN             NaN             NaN
2019-02-27/12:03:34.00                 NaN             NaN             NaN
2019-02-27/12:03:34.03                 NaN             NaN             NaN
2019-02-27/12:03:34.06                 NaN             NaN             NaN
2019-02-27/12:03:34.09                 NaN             NaN             NaN
2019-02-27/12:03:34.12                 NaN             NaN             NaN
2019-02-27/12:03:34.15                 NaN             NaN             NaN
2019-02-27/12:03:34.19                 NaN             NaN             NaN
2019-02-27/12:03:34.22                 NaN             NaN             NaN
2019-02-27/12:03:34.25                 NaN             NaN             NaN
2019-02-27/12:03:34.28                 NaN             NaN             NaN
2019-02-27/12:03:34.31                 NaN             NaN             NaN
2019-02-27/12:03:34.34                 NaN             NaN             NaN
2019-02-27/12:03:34.37                 NaN             NaN             NaN
2019-02-27/12:03:34.40                 NaN             NaN             NaN
2019-02-27/12:03:34.44                 NaN             NaN             NaN
2019-02-27/12:03:34.47                 NaN             NaN             NaN
2019-02-27/12:03:34.50                 NaN             NaN             NaN
2019-02-27/12:03:34.53                 NaN             NaN             NaN
2019-02-27/12:03:34.56                 NaN             NaN             NaN
2019-02-27/12:03:34.59                 NaN             NaN             NaN
2019-02-27/12:03:34.62                 NaN             NaN             NaN
2019-02-27/12:03:34.65                 NaN             NaN             NaN
2019-02-27/12:03:34.69                 NaN             NaN             NaN
2019-02-27/12:03:34.72                 NaN             NaN             NaN
2019-02-27/12:03:34.75                 NaN             NaN             NaN
2019-02-27/12:03:34.78                 NaN             NaN             NaN
2019-02-27/12:03:34.81                 NaN             NaN             NaN
2019-02-27/12:03:34.84                 NaN             NaN             NaN
2019-02-27/12:03:34.87                 NaN             NaN             NaN
2019-02-27/12:03:34.90                 NaN             NaN             NaN
2019-02-27/12:03:34.94                 NaN             NaN             NaN
2019-02-27/12:03:34.97                 NaN             NaN             NaN
2019-02-27/12:03:35.00                 NaN             NaN             NaN
2019-02-27/12:03:35.03                 NaN             NaN             NaN
2019-02-27/12:03:35.06                 NaN             NaN             NaN
2019-02-27/12:03:35.09                 NaN             NaN             NaN
2019-02-27/12:03:35.12                 NaN             NaN             NaN
2019-02-27/12:03:35.15                 NaN             NaN             NaN
2019-02-27/12:03:35.19                 NaN             NaN             NaN
2019-02-27/12:03:35.22                 NaN             NaN             NaN
2019-02-27/12:03:35.25                 NaN             NaN             NaN
2019-02-27/12:03:35.28                 NaN             NaN             NaN
2019-02-27/12:03:35.31                 NaN             NaN             NaN
2019-02-27/12:03:35.34                 NaN             NaN             NaN
2019-02-27/12:03:35.37                 NaN             NaN             NaN
2019-02-27/12:03:35.40                 NaN             NaN             NaN
2019-02-27/12:03:35.44                 NaN             NaN             NaN
2019-02-27/12:03:35.47                 NaN             NaN             NaN
2019-02-27/12:03:35.50                 NaN             NaN             NaN
2019-02-27/12:03:35.53                 NaN             NaN             NaN
2019-02-27/12:03:35.56                 NaN             NaN             NaN
2019-02-27/12:03:35.59                 NaN             NaN             NaN
2019-02-27/12:03:35.62                 NaN             NaN             NaN
2019-02-27/12:03:35.65                 NaN             NaN             NaN
2019-02-27/12:03:35.69                 NaN             NaN             NaN
2019-02-27/12:03:35.72                 NaN             NaN             NaN
2019-02-27/12:03:35.75                 NaN             NaN             NaN
2019-02-27/12:03:35.78                 NaN             NaN             NaN
2019-02-27/12:03:35.81                 NaN             NaN             NaN
2019-02-27/12:03:35.84                 NaN             NaN             NaN
2019-02-27/12:03:35.87                 NaN             NaN             NaN
2019-02-27/12:03:35.90                 NaN             NaN             NaN
2019-02-27/12:03:35.94                 NaN             NaN             NaN
2019-02-27/12:03:35.97                 NaN             NaN             NaN
2019-02-27/12:03:36.00                 NaN             NaN             NaN
2019-02-27/12:03:36.03                 NaN             NaN             NaN
2019-02-27/12:03:36.06                 NaN             NaN             NaN
2019-02-27/12:03:36.09                 NaN             NaN             NaN
2019-02-27/12:03:36.12                 NaN             NaN             NaN
2019-02-27/12:03:36.15                 NaN             NaN             NaN
2019-02-27/12:03:36.19                 NaN             NaN             NaN
2019-02-27/12:03:36.22                 NaN             NaN             NaN
2019-02-27/12:03:36.25                 NaN             NaN             NaN
2019-02-27/12:03:36.28                 NaN             NaN             NaN
2019-02-27/12:03:36.31                 NaN             NaN             NaN
2019-02-27/12:03:36.34                 NaN             NaN             NaN
2019-02-27/12:03:36.37                 NaN             NaN             NaN
2019-02-27/12:03:36.40                 NaN             NaN             NaN
2019-02-27/12:03:36.44                 NaN             NaN             NaN
2019-02-27/12:03:36.47                 NaN             NaN             NaN
2019-02-27/12:03:36.50                 NaN             NaN             NaN
2019-02-27/12:03:36.53                 NaN             NaN             NaN
2019-02-27/12:03:36.56                 NaN             NaN             NaN
2019-02-27/12:03:36.59                 NaN             NaN             NaN
2019-02-27/12:03:36.62                 NaN             NaN             NaN
2019-02-27/12:03:36.65                 NaN             NaN             NaN
2019-02-27/12:03:36.69                 NaN             NaN             NaN
2019-02-27/12:03:36.72                 NaN             NaN             NaN
2019-02-27/12:03:36.75                 NaN             NaN             NaN
2019-02-27/12:03:36.78                 NaN             NaN             NaN
2019-02-27/12:03:36.81                 NaN             NaN             NaN
2019-02-27/12:03:36.84                 NaN             NaN             NaN
2019-02-27/12:03:36.87                 NaN             NaN             NaN
2019-02-27/12:03:36.90                 NaN             NaN             NaN
2019-02-27/12:03:36.94                 NaN             NaN             NaN
2019-02-27/12:03:36.97                 NaN             NaN             NaN
2019-02-27/12:03:37.00                 NaN             NaN             NaN
2019-02-27/12:03:37.03                 NaN             NaN             NaN
2019-02-27/12:03:37.06                 NaN             NaN             NaN
2019-02-27/12:03:37.09                 NaN             NaN             NaN
2019-02-27/12:03:37.12                 NaN             NaN             NaN
2019-02-27/12:03:37.15                 NaN             NaN             NaN
2019-02-27/12:03:37.19                 NaN             NaN             NaN
2019-02-27/12:03:37.22                 NaN             NaN             NaN
2019-02-27/12:03:37.25                 NaN             NaN             NaN
2019-02-27/12:03:37.28                 NaN             NaN             NaN
2019-02-27/12:03:37.31                 NaN             NaN             NaN
2019-02-27/12:03:37.34                 NaN             NaN             NaN
2019-02-27/12:03:37.37                 NaN             NaN             NaN
2019-02-27/12:03:37.40                 NaN             NaN             NaN
2019-02-27/12:03:37.44                 NaN             NaN             NaN
2019-02-27/12:03:37.47                 NaN             NaN             NaN
2019-02-27/12:03:37.50                 NaN             NaN             NaN
2019-02-27/12:03:37.53                 NaN             NaN             NaN
2019-02-27/12:03:37.56                 NaN             NaN             NaN
2019-02-27/12:03:37.59                 NaN             NaN             NaN
2019-02-27/12:03:37.62                 NaN             NaN             NaN
2019-02-27/12:03:37.65                 NaN             NaN             NaN
2019-02-27/12:03:37.69                 NaN             NaN             NaN
2019-02-27/12:03:37.72                 NaN             NaN             NaN
2019-02-27/12:03:37.75                 NaN             NaN             NaN
2019-02-27/12:03:37.78                 NaN             NaN             NaN
2019-02-27/12:03:37.81                 NaN             NaN             NaN
2019-02-27/12:03:37.84                 NaN             NaN             NaN
2019-02-27/12:03:37.87                 NaN             NaN             NaN
2019-02-27/12:03:37.90                 NaN             NaN             NaN
2019-02-27/12:03:37.94                 NaN             NaN             NaN
2019-02-27/12:03:37.97                 NaN             NaN             NaN
2019-02-27/12:03:38.00                 NaN             NaN             NaN
2019-02-27/12:03:38.03                 NaN             NaN             NaN
2019-02-27/12:03:38.06                 NaN             NaN             NaN
2019-02-27/12:03:38.09                 NaN             NaN             NaN
2019-02-27/12:03:38.12                 NaN             NaN             NaN
2019-02-27/12:03:38.15                 NaN             NaN             NaN
2019-02-27/12:03:38.19                 NaN             NaN             NaN
2019-02-27/12:03:38.22                 NaN             NaN             NaN
2019-02-27/12:03:38.25                 NaN             NaN             NaN
2019-02-27/12:03:38.28                 NaN             NaN             NaN
2019-02-27/12:03:38.31                 NaN             NaN             NaN
2019-02-27/12:03:38.34                 NaN             NaN             NaN
2019-02-27/12:03:38.37                 NaN             NaN             NaN
2019-02-27/12:03:38.40                 NaN             NaN             NaN
2019-02-27/12:03:38.44                 NaN             NaN             NaN
2019-02-27/12:03:38.47                 NaN             NaN             NaN
2019-02-27/12:03:38.50                 NaN             NaN             NaN
2019-02-27/12:03:38.53                 NaN             NaN             NaN
2019-02-27/12:03:38.56                 NaN             NaN             NaN
2019-02-27/12:03:38.59                 NaN             NaN             NaN
2019-02-27/12:03:38.62                 NaN             NaN             NaN
2019-02-27/12:03:38.65                 NaN             NaN             NaN
2019-02-27/12:03:38.69                 NaN             NaN             NaN
2019-02-27/12:03:38.72                 NaN             NaN             NaN
2019-02-27/12:03:38.75                 NaN             NaN             NaN
2019-02-27/12:03:38.78                 NaN             NaN             NaN
2019-02-27/12:03:38.81                 NaN             NaN             NaN
2019-02-27/12:03:38.84                 NaN             NaN             NaN
2019-02-27/12:03:38.87                 NaN             NaN             NaN
2019-02-27/12:03:38.90                 NaN             NaN             NaN
2019-02-27/12:03:38.94                 NaN             NaN             NaN
2019-02-27/12:03:38.97                 NaN             NaN             NaN
2019-02-27/12:03:39.00                 NaN             NaN             NaN
2019-02-27/12:03:39.03                 NaN             NaN             NaN
2019-02-27/12:03:39.06                 NaN             NaN             NaN
2019-02-27/12:03:39.09                 NaN             NaN             NaN
2019-02-27/12:03:39.12                 NaN             NaN             NaN
2019-02-27/12:03:39.15                 NaN             NaN             NaN
2019-02-27/12:03:39.19                 NaN             NaN             NaN
2019-02-27/12:03:39.22                 NaN             NaN             NaN
2019-02-27/12:03:39.25                 NaN             NaN             NaN
2019-02-27/12:03:39.28                 NaN             NaN             NaN
2019-02-27/12:03:39.31                 NaN             NaN             NaN
2019-02-27/12:03:39.34                 NaN             NaN             NaN
2019-02-27/12:03:39.37                 NaN             NaN             NaN
2019-02-27/12:03:39.40                 NaN             NaN             NaN
2019-02-27/12:03:39.44                 NaN             NaN             NaN
2019-02-27/12:03:39.47                 NaN             NaN             NaN
2019-02-27/12:03:39.50                 NaN             NaN             NaN
2019-02-27/12:03:39.53                 NaN             NaN             NaN
2019-02-27/12:03:39.56                 NaN             NaN             NaN
2019-02-27/12:03:39.59                 NaN             NaN             NaN
2019-02-27/12:03:39.62                 NaN             NaN             NaN
2019-02-27/12:03:39.65                 NaN             NaN             NaN
2019-02-27/12:03:39.69                 NaN             NaN             NaN
2019-02-27/12:03:39.72                 NaN             NaN             NaN
2019-02-27/12:03:39.75                 NaN             NaN             NaN
2019-02-27/12:03:39.78                 NaN             NaN             NaN
2019-02-27/12:03:39.81                 NaN             NaN             NaN
2019-02-27/12:03:39.84                 NaN             NaN             NaN
2019-02-27/12:03:39.87                 NaN             NaN             NaN
2019-02-27/12:03:39.90                 NaN             NaN             NaN
2019-02-27/12:03:39.94                 NaN             NaN             NaN
2019-02-27/12:03:39.97                 NaN             NaN             NaN
2019-02-27/12:03:40.00                 NaN             NaN             NaN
2019-02-27/12:03:40.03                 NaN             NaN             NaN
2019-02-27/12:03:40.06                 NaN             NaN             NaN
2019-02-27/12:03:40.09                 NaN             NaN             NaN
2019-02-27/12:03:40.12                 NaN             NaN             NaN
2019-02-27/12:03:40.15                 NaN             NaN             NaN
2019-02-27/12:03:40.19                 NaN             NaN             NaN
2019-02-27/12:03:40.22                 NaN             NaN             NaN
2019-02-27/12:03:40.25                 NaN             NaN             NaN
2019-02-27/12:03:40.28                 NaN             NaN             NaN
2019-02-27/12:03:40.31                 NaN             NaN             NaN
2019-02-27/12:03:40.34                 NaN             NaN             NaN
2019-02-27/12:03:40.37                 NaN             NaN             NaN
2019-02-27/12:03:40.40                 NaN             NaN             NaN
2019-02-27/12:03:40.44                 NaN             NaN             NaN
2019-02-27/12:03:40.47                 NaN             NaN             NaN
2019-02-27/12:03:40.50                 NaN             NaN             NaN
2019-02-27/12:03:40.53                 NaN             NaN             NaN
2019-02-27/12:03:40.56                 NaN             NaN             NaN
2019-02-27/12:03:40.59                 NaN             NaN             NaN
2019-02-27/12:03:40.62                 NaN             NaN             NaN
2019-02-27/12:03:40.65                 NaN             NaN             NaN
2019-02-27/12:03:40.69                 NaN             NaN             NaN
2019-02-27/12:03:40.72                 NaN             NaN             NaN
2019-02-27/12:03:40.75                 NaN             NaN             NaN
2019-02-27/12:03:40.78                 NaN             NaN             NaN
2019-02-27/12:03:40.81                 NaN             NaN             NaN
2019-02-27/12:03:40.84                 NaN             NaN             NaN
2019-02-27/12:03:40.87                 NaN             NaN             NaN
2019-02-27/12:03:40.90                 NaN             NaN             NaN
2019-02-27/12:03:40.94                 NaN             NaN             NaN
2019-02-27/12:03:40.97                 NaN             NaN             NaN
2019-02-27/12:03:41.00                 NaN             NaN             NaN
2019-02-27/12:03:41.03                 NaN             NaN             NaN
2019-02-27/12:03:41.06                 NaN             NaN             NaN
2019-02-27/12:03:41.09                 NaN             NaN             NaN
2019-02-27/12:03:41.12                 NaN             NaN             NaN
2019-02-27/12:03:41.15                 NaN             NaN             NaN
2019-02-27/12:03:41.19                 NaN             NaN             NaN
2019-02-27/12:03:41.22                 NaN             NaN             NaN
2019-02-27/12:03:41.25                 NaN             NaN             NaN
2019-02-27/12:03:41.28                 NaN             NaN             NaN
2019-02-27/12:03:41.31                 NaN             NaN             NaN
2019-02-27/12:03:41.34                 NaN             NaN             NaN
2019-02-27/12:03:41.37                 NaN             NaN             NaN
2019-02-27/12:03:41.40                 NaN             NaN             NaN
2019-02-27/12:03:41.44                 NaN             NaN             NaN
2019-02-27/12:03:41.47                 NaN             NaN             NaN
2019-02-27/12:03:41.50                 NaN             NaN             NaN
2019-02-27/12:03:41.53                 NaN             NaN             NaN
2019-02-27/12:03:41.56                 NaN             NaN             NaN
2019-02-27/12:03:41.59                 NaN             NaN             NaN
2019-02-27/12:03:41.62                 NaN             NaN             NaN
2019-02-27/12:03:41.65                 NaN             NaN             NaN
2019-02-27/12:03:41.69                 NaN             NaN             NaN
2019-02-27/12:03:41.72                 NaN             NaN             NaN
2019-02-27/12:03:41.75                 NaN             NaN             NaN
2019-02-27/12:03:41.78                 NaN             NaN             NaN
2019-02-27/12:03:41.81                 NaN             NaN             NaN
2019-02-27/12:03:41.84                 NaN             NaN             NaN
2019-02-27/12:03:41.87                 NaN             NaN             NaN
2019-02-27/12:03:41.90                 NaN             NaN             NaN
2019-02-27/12:03:41.94                 NaN             NaN             NaN
2019-02-27/12:03:41.97                 NaN             NaN             NaN
2019-02-27/12:03:42.00                 NaN             NaN             NaN
2019-02-27/12:03:42.03                 NaN             NaN             NaN
2019-02-27/12:03:42.06                 NaN             NaN             NaN
2019-02-27/12:03:42.09                 NaN             NaN             NaN
2019-02-27/12:03:42.12                 NaN             NaN             NaN
2019-02-27/12:03:42.15                 NaN             NaN             NaN
2019-02-27/12:03:42.19                 NaN             NaN             NaN
2019-02-27/12:03:42.22                 NaN             NaN             NaN
2019-02-27/12:03:42.25                 NaN             NaN             NaN
2019-02-27/12:03:42.28                 NaN             NaN             NaN
2019-02-27/12:03:42.31                 NaN             NaN             NaN
2019-02-27/12:03:42.34                 NaN             NaN             NaN
2019-02-27/12:03:42.37                 NaN             NaN             NaN
2019-02-27/12:03:42.40                 NaN             NaN             NaN
2019-02-27/12:03:42.44                 NaN             NaN             NaN
2019-02-27/12:03:42.47                 NaN             NaN             NaN
2019-02-27/12:03:42.50                 NaN             NaN             NaN
2019-02-27/12:03:42.53                 NaN             NaN             NaN
2019-02-27/12:03:42.56                 NaN             NaN             NaN
2019-02-27/12:03:42.59                 NaN             NaN             NaN
2019-02-27/12:03:42.62                 NaN             NaN             NaN
2019-02-27/12:03:42.65                 NaN             NaN             NaN
2019-02-27/12:03:42.69                 NaN             NaN             NaN
2019-02-27/12:03:42.72                 NaN             NaN             NaN
2019-02-27/12:03:42.75                 NaN             NaN             NaN
2019-02-27/12:03:42.78                 NaN             NaN             NaN
2019-02-27/12:03:42.81                 NaN             NaN             NaN
2019-02-27/12:03:42.84                 NaN             NaN             NaN
2019-02-27/12:03:42.87                 NaN             NaN             NaN
2019-02-27/12:03:42.90                 NaN             NaN             NaN
2019-02-27/12:03:42.94                 NaN             NaN             NaN
2019-02-27/12:03:42.97                 NaN             NaN             NaN
2019-02-27/12:03:43.00                 NaN             NaN             NaN
2019-02-27/12:03:43.03                 NaN             NaN             NaN
2019-02-27/12:03:43.06                 NaN             NaN             NaN
2019-02-27/12:03:43.09                 NaN             NaN             NaN
2019-02-27/12:03:43.12                 NaN             NaN             NaN
2019-02-27/12:03:43.15                 NaN             NaN             NaN
2019-02-27/12:03:43.19                 NaN             NaN             NaN
2019-02-27/12:03:43.22                 NaN             NaN             NaN
2019-02-27/12:03:43.25                 NaN             NaN             NaN
2019-02-27/12:03:43.28                 NaN             NaN             NaN
2019-02-27/12:03:43.31                 NaN             NaN             NaN
2019-02-27/12:03:43.34                 NaN             NaN             NaN
2019-02-27/12:03:43.37                 NaN             NaN             NaN
2019-02-27/12:03:43.40                 NaN             NaN             NaN
2019-02-27/12:03:43.44                 NaN             NaN             NaN
2019-02-27/12:03:43.47                 NaN             NaN             NaN
2019-02-27/12:03:43.50                 NaN             NaN             NaN
2019-02-27/12:03:43.53                 NaN             NaN             NaN
2019-02-27/12:03:43.56                 NaN             NaN             NaN
2019-02-27/12:03:43.59                 NaN             NaN             NaN
2019-02-27/12:03:43.62                 NaN             NaN             NaN
2019-02-27/12:03:43.65                 NaN             NaN             NaN
2019-02-27/12:03:43.69                 NaN             NaN             NaN
2019-02-27/12:03:43.72                 NaN             NaN             NaN
2019-02-27/12:03:43.75                 NaN             NaN             NaN
2019-02-27/12:03:43.78                 NaN             NaN             NaN
2019-02-27/12:03:43.81                 NaN             NaN             NaN
2019-02-27/12:03:43.84                 NaN             NaN             NaN
2019-02-27/12:03:43.87                 NaN             NaN             NaN
2019-02-27/12:03:43.90                 NaN             NaN             NaN
2019-02-27/12:03:43.94                 NaN             NaN             NaN
2019-02-27/12:03:43.97                 NaN             NaN             NaN
2019-02-27/12:03:44.00                 NaN             NaN             NaN
2019-02-27/12:03:44.03                 NaN             NaN             NaN
2019-02-27/12:03:44.06                 NaN             NaN             NaN
2019-02-27/12:03:44.09                 NaN             NaN             NaN
2019-02-27/12:03:44.12                 NaN             NaN             NaN
2019-02-27/12:03:44.15                 NaN             NaN             NaN
2019-02-27/12:03:44.19                 NaN             NaN             NaN
2019-02-27/12:03:44.22                 NaN             NaN             NaN
2019-02-27/12:03:44.25                 NaN             NaN             NaN
2019-02-27/12:03:44.28                 NaN             NaN             NaN
2019-02-27/12:03:44.31                 NaN             NaN             NaN
2019-02-27/12:03:44.34                 NaN             NaN             NaN
2019-02-27/12:03:44.37                 NaN             NaN             NaN
2019-02-27/12:03:44.40                 NaN             NaN             NaN
2019-02-27/12:03:44.44                 NaN             NaN             NaN
2019-02-27/12:03:44.47                 NaN             NaN             NaN
2019-02-27/12:03:44.50                 NaN             NaN             NaN
2019-02-27/12:03:44.53                 NaN             NaN             NaN
2019-02-27/12:03:44.56                 NaN             NaN             NaN
2019-02-27/12:03:44.59                 NaN             NaN             NaN
2019-02-27/12:03:44.62                 NaN             NaN             NaN
2019-02-27/12:03:44.65                 NaN             NaN             NaN
2019-02-27/12:03:44.69                 NaN             NaN             NaN
2019-02-27/12:03:44.72                 NaN             NaN             NaN
2019-02-27/12:03:44.75                 NaN             NaN             NaN
2019-02-27/12:03:44.78                 NaN             NaN             NaN
2019-02-27/12:03:44.81                 NaN             NaN             NaN
2019-02-27/12:03:44.84                 NaN             NaN             NaN
2019-02-27/12:03:44.87                 NaN             NaN             NaN
2019-02-27/12:03:44.90                 NaN             NaN             NaN
2019-02-27/12:03:44.94                 NaN             NaN             NaN
2019-02-27/12:03:44.97                 NaN             NaN             NaN
2019-02-27/12:03:45.00                 NaN             NaN             NaN
2019-02-27/12:03:45.03                 NaN             NaN             NaN
2019-02-27/12:03:45.06                 NaN             NaN             NaN
2019-02-27/12:03:45.09                 NaN             NaN             NaN
2019-02-27/12:03:45.12                 NaN             NaN             NaN
2019-02-27/12:03:45.15                 NaN             NaN             NaN
2019-02-27/12:03:45.19                 NaN             NaN             NaN
2019-02-27/12:03:45.22                 NaN             NaN             NaN
2019-02-27/12:03:45.25                 NaN             NaN             NaN
2019-02-27/12:03:45.28                 NaN             NaN             NaN
2019-02-27/12:03:45.31                 NaN             NaN             NaN
2019-02-27/12:03:45.34                 NaN             NaN             NaN
2019-02-27/12:03:45.37                 NaN             NaN             NaN
2019-02-27/12:03:45.40                 NaN             NaN             NaN
2019-02-27/12:03:45.44                 NaN             NaN             NaN
2019-02-27/12:03:45.47                 NaN             NaN             NaN
2019-02-27/12:03:45.50                 NaN             NaN             NaN
2019-02-27/12:03:45.53                 NaN             NaN             NaN
2019-02-27/12:03:45.56                 NaN             NaN             NaN
2019-02-27/12:03:45.59                 NaN             NaN             NaN
2019-02-27/12:03:45.62                 NaN             NaN             NaN
2019-02-27/12:03:45.65                 NaN             NaN             NaN
2019-02-27/12:03:45.69                 NaN             NaN             NaN
2019-02-27/12:03:45.72                 NaN             NaN             NaN
2019-02-27/12:03:45.75                 NaN             NaN             NaN
2019-02-27/12:03:45.78                 NaN             NaN             NaN
2019-02-27/12:03:45.81                 NaN             NaN             NaN
2019-02-27/12:03:45.84                 NaN             NaN             NaN
2019-02-27/12:03:45.87                 NaN             NaN             NaN
2019-02-27/12:03:45.90                 NaN             NaN             NaN
2019-02-27/12:03:45.94                 NaN             NaN             NaN
2019-02-27/12:03:45.97                 NaN             NaN             NaN
2019-02-27/12:03:46.00                 NaN             NaN             NaN
2019-02-27/12:03:46.03                 NaN             NaN             NaN
2019-02-27/12:03:46.06                 NaN             NaN             NaN
2019-02-27/12:03:46.09                 NaN             NaN             NaN
2019-02-27/12:03:46.12                 NaN             NaN             NaN
2019-02-27/12:03:46.15                 NaN             NaN             NaN
2019-02-27/12:03:46.19                 NaN             NaN             NaN
2019-02-27/12:03:46.22                 NaN             NaN             NaN
2019-02-27/12:03:46.25                 NaN             NaN             NaN
2019-02-27/12:03:46.28                 NaN             NaN             NaN
2019-02-27/12:03:46.31                 NaN             NaN             NaN
2019-02-27/12:03:46.34                 NaN             NaN             NaN
2019-02-27/12:03:46.37                 NaN             NaN             NaN
2019-02-27/12:03:46.40                 NaN             NaN             NaN
2019-02-27/12:03:46.44                 NaN             NaN             NaN
2019-02-27/12:03:46.47                 NaN             NaN             NaN
2019-02-27/12:03:46.50                 NaN             NaN             NaN
2019-02-27/12:03:46.53                 NaN             NaN             NaN
2019-02-27/12:03:46.56                 NaN             NaN             NaN
2019-02-27/12:03:46.59                 NaN             NaN             NaN
2019-02-27/12:03:46.62                 NaN             NaN             NaN
2019-02-27/12:03:46.65                 NaN             NaN             NaN
2019-02-27/12:03:46.69                 NaN             NaN             NaN
2019-02-27/12:03:46.72                 NaN             NaN             NaN
2019-02-27/12:03:46.75                 NaN             NaN             NaN
2019-02-27/12:03:46.78                 NaN             NaN             NaN
2019-02-27/12:03:46.81                 NaN             NaN             NaN
2019-02-27/12:03:46.84                 NaN             NaN             NaN
2019-02-27/12:03:46.87                 NaN             NaN             NaN
2019-02-27/12:03:46.90                 NaN             NaN             NaN
2019-02-27/12:03:46.94                 NaN             NaN             NaN
2019-02-27/12:03:46.97                 NaN             NaN             NaN
2019-02-27/12:03:47.00                 NaN             NaN             NaN
2019-02-27/12:03:47.03                 NaN             NaN             NaN
2019-02-27/12:03:47.06                 NaN             NaN             NaN
2019-02-27/12:03:47.09                 NaN             NaN             NaN
2019-02-27/12:03:47.12                 NaN             NaN             NaN
2019-02-27/12:03:47.15                 NaN             NaN             NaN
2019-02-27/12:03:47.19                 NaN             NaN             NaN
2019-02-27/12:03:47.22                 NaN             NaN             NaN
2019-02-27/12:03:47.25                 NaN             NaN             NaN
2019-02-27/12:03:47.28                 NaN             NaN             NaN
2019-02-27/12:03:47.31                 NaN             NaN             NaN
2019-02-27/12:03:47.34                 NaN             NaN             NaN
2019-02-27/12:03:47.37                 NaN             NaN             NaN
2019-02-27/12:03:47.40                 NaN             NaN             NaN
2019-02-27/12:03:47.44                 NaN             NaN             NaN
2019-02-27/12:03:47.47                 NaN             NaN             NaN
2019-02-27/12:03:47.50                 NaN             NaN             NaN
2019-02-27/12:03:47.53                 NaN             NaN             NaN
2019-02-27/12:03:47.56                 NaN             NaN             NaN
2019-02-27/12:03:47.59                 NaN             NaN             NaN
2019-02-27/12:03:47.62                 NaN             NaN             NaN
2019-02-27/12:03:47.65                 NaN             NaN             NaN
2019-02-27/12:03:47.69                 NaN             NaN             NaN
2019-02-27/12:03:47.72                 NaN             NaN             NaN
2019-02-27/12:03:47.75                 NaN             NaN             NaN
2019-02-27/12:03:47.78                 NaN             NaN             NaN
2019-02-27/12:03:47.81                 NaN             NaN             NaN
2019-02-27/12:03:47.84                 NaN             NaN             NaN
2019-02-27/12:03:47.87                 NaN             NaN             NaN
2019-02-27/12:03:47.90                 NaN             NaN             NaN
2019-02-27/12:03:47.94                 NaN             NaN             NaN
2019-02-27/12:03:47.97                 NaN             NaN             NaN
2019-02-27/12:03:48.00                 NaN             NaN             NaN
2019-02-27/12:03:48.03                 NaN             NaN             NaN
2019-02-27/12:03:48.06                 NaN             NaN             NaN
2019-02-27/12:03:48.09                 NaN             NaN             NaN
2019-02-27/12:03:48.12                 NaN             NaN             NaN
2019-02-27/12:03:48.15                 NaN             NaN             NaN
2019-02-27/12:03:48.19                 NaN             NaN             NaN
2019-02-27/12:03:48.22                 NaN             NaN             NaN
2019-02-27/12:03:48.25                 NaN             NaN             NaN
2019-02-27/12:03:48.28                 NaN             NaN             NaN
2019-02-27/12:03:48.31                 NaN             NaN             NaN
2019-02-27/12:03:48.34                 NaN             NaN             NaN
2019-02-27/12:03:48.37                 NaN             NaN             NaN
2019-02-27/12:03:48.40                 NaN             NaN             NaN
2019-02-27/12:03:48.44                 NaN             NaN             NaN
2019-02-27/12:03:48.47                 NaN             NaN             NaN
2019-02-27/12:03:48.50                 NaN             NaN             NaN
2019-02-27/12:03:48.53                 NaN             NaN             NaN
2019-02-27/12:03:48.56                 NaN             NaN             NaN
2019-02-27/12:03:48.59                 NaN             NaN             NaN
2019-02-27/12:03:48.62                 NaN             NaN             NaN
2019-02-27/12:03:48.65                 NaN             NaN             NaN
2019-02-27/12:03:48.69                 NaN             NaN             NaN
2019-02-27/12:03:48.72                 NaN             NaN             NaN
2019-02-27/12:03:48.75                 NaN             NaN             NaN
2019-02-27/12:03:48.78                 NaN             NaN             NaN
2019-02-27/12:03:48.81                 NaN             NaN             NaN
2019-02-27/12:03:48.84                 NaN             NaN             NaN
2019-02-27/12:03:48.87                 NaN             NaN             NaN
2019-02-27/12:03:48.90                 NaN             NaN             NaN
2019-02-27/12:03:48.94                 NaN             NaN             NaN
2019-02-27/12:03:48.97                 NaN             NaN             NaN
2019-02-27/12:03:49.00                 NaN             NaN             NaN
2019-02-27/12:03:49.03                 NaN             NaN             NaN
2019-02-27/12:03:49.06                 NaN             NaN             NaN
2019-02-27/12:03:49.09                 NaN             NaN             NaN
2019-02-27/12:03:49.12                 NaN             NaN             NaN
2019-02-27/12:03:49.15                 NaN             NaN             NaN
2019-02-27/12:03:49.19                 NaN             NaN             NaN
2019-02-27/12:03:49.22                 NaN             NaN             NaN
2019-02-27/12:03:49.25                 NaN             NaN             NaN
2019-02-27/12:03:49.28                 NaN             NaN             NaN
2019-02-27/12:03:49.31                 NaN             NaN             NaN
2019-02-27/12:03:49.34                 NaN             NaN             NaN
2019-02-27/12:03:49.37                 NaN             NaN             NaN
2019-02-27/12:03:49.40                 NaN             NaN             NaN
2019-02-27/12:03:49.44                 NaN             NaN             NaN
2019-02-27/12:03:49.47                 NaN             NaN             NaN
2019-02-27/12:03:49.50                 NaN             NaN             NaN
2019-02-27/12:03:49.53                 NaN             NaN             NaN
2019-02-27/12:03:49.56                 NaN             NaN             NaN
2019-02-27/12:03:49.59                 NaN             NaN             NaN
2019-02-27/12:03:49.62                 NaN             NaN             NaN
2019-02-27/12:03:49.65                 NaN             NaN             NaN
2019-02-27/12:03:49.69                 NaN             NaN             NaN
2019-02-27/12:03:49.72                 NaN             NaN             NaN
2019-02-27/12:03:49.75                 NaN             NaN             NaN
2019-02-27/12:03:49.78                 NaN             NaN             NaN
2019-02-27/12:03:49.81                 NaN             NaN             NaN
2019-02-27/12:03:49.84                 NaN             NaN             NaN
2019-02-27/12:03:49.87                 NaN             NaN             NaN
2019-02-27/12:03:49.90                 NaN             NaN             NaN
2019-02-27/12:03:49.94                 NaN             NaN             NaN
2019-02-27/12:03:49.97                 NaN             NaN             NaN
2019-02-27/12:03:50.00                 NaN             NaN             NaN
2019-02-27/12:03:50.03                 NaN             NaN             NaN
2019-02-27/12:03:50.06                 NaN             NaN             NaN
2019-02-27/12:03:50.09                 NaN             NaN             NaN
2019-02-27/12:03:50.12                 NaN             NaN             NaN
2019-02-27/12:03:50.15                 NaN             NaN             NaN
2019-02-27/12:03:50.19                 NaN             NaN             NaN
2019-02-27/12:03:50.22                 NaN             NaN             NaN
2019-02-27/12:03:50.25                 NaN             NaN             NaN
2019-02-27/12:03:50.28                 NaN             NaN             NaN
2019-02-27/12:03:50.31                 NaN             NaN             NaN
2019-02-27/12:03:50.34                 NaN             NaN             NaN
2019-02-27/12:03:50.37                 NaN             NaN             NaN
2019-02-27/12:03:50.40                 NaN             NaN             NaN
2019-02-27/12:03:50.44                 NaN             NaN             NaN
2019-02-27/12:03:50.47                 NaN             NaN             NaN
2019-02-27/12:03:50.50                 NaN             NaN             NaN
2019-02-27/12:03:50.53                 NaN             NaN             NaN
2019-02-27/12:03:50.56                 NaN             NaN             NaN
2019-02-27/12:03:50.59                 NaN             NaN             NaN
2019-02-27/12:03:50.62                 NaN             NaN             NaN
2019-02-27/12:03:50.65                 NaN             NaN             NaN
2019-02-27/12:03:50.69                 NaN             NaN             NaN
2019-02-27/12:03:50.72                 NaN             NaN             NaN
2019-02-27/12:03:50.75                 NaN             NaN             NaN
2019-02-27/12:03:50.78                 NaN             NaN             NaN
2019-02-27/12:03:50.81                 NaN             NaN             NaN
2019-02-27/12:03:50.84                 NaN             NaN             NaN
2019-02-27/12:03:50.87                 NaN             NaN             NaN
2019-02-27/12:03:50.90                 NaN             NaN             NaN
2019-02-27/12:03:50.94                 NaN             NaN             NaN
2019-02-27/12:03:50.97                 NaN             NaN             NaN
2019-02-27/12:03:51.00                 NaN             NaN             NaN
2019-02-27/12:03:51.03                 NaN             NaN             NaN
2019-02-27/12:03:51.06                 NaN             NaN             NaN
2019-02-27/12:03:51.09                 NaN             NaN             NaN
2019-02-27/12:03:51.12                 NaN             NaN             NaN
2019-02-27/12:03:51.15                 NaN             NaN             NaN
2019-02-27/12:03:51.19                 NaN             NaN             NaN
2019-02-27/12:03:51.22                 NaN             NaN             NaN
2019-02-27/12:03:51.25                 NaN             NaN             NaN
2019-02-27/12:03:51.28                 NaN             NaN             NaN
2019-02-27/12:03:51.31                 NaN             NaN             NaN
2019-02-27/12:03:51.34                 NaN             NaN             NaN
2019-02-27/12:03:51.37                 NaN             NaN             NaN
2019-02-27/12:03:51.40                 NaN             NaN             NaN
2019-02-27/12:03:51.44                 NaN             NaN             NaN
2019-02-27/12:03:51.47                 NaN             NaN             NaN
2019-02-27/12:03:51.50                 NaN             NaN             NaN
2019-02-27/12:03:51.53                 NaN             NaN             NaN
2019-02-27/12:03:51.56                 NaN             NaN             NaN
2019-02-27/12:03:51.59                 NaN             NaN             NaN
2019-02-27/12:03:51.62                 NaN             NaN             NaN
2019-02-27/12:03:51.65                 NaN             NaN             NaN
2019-02-27/12:03:51.69                 NaN             NaN             NaN
2019-02-27/12:03:51.72                 NaN             NaN             NaN
2019-02-27/12:03:51.75                 NaN             NaN             NaN
2019-02-27/12:03:51.78                 NaN             NaN             NaN
2019-02-27/12:03:51.81                 NaN             NaN             NaN
2019-02-27/12:03:51.84                 NaN             NaN             NaN
2019-02-27/12:03:51.87                 NaN             NaN             NaN
2019-02-27/12:03:51.90                 NaN             NaN             NaN
2019-02-27/12:03:51.94                 NaN             NaN             NaN
2019-02-27/12:03:51.97                 NaN             NaN             NaN
2019-02-27/12:03:52.00                 NaN             NaN             NaN
2019-02-27/12:03:52.03                 NaN             NaN             NaN
2019-02-27/12:03:52.06                 NaN             NaN             NaN
2019-02-27/12:03:52.09                 NaN             NaN             NaN
2019-02-27/12:03:52.12                 NaN             NaN             NaN
2019-02-27/12:03:52.15                 NaN             NaN             NaN
2019-02-27/12:03:52.19                 NaN             NaN             NaN
2019-02-27/12:03:52.22                 NaN             NaN             NaN
2019-02-27/12:03:52.25                 NaN             NaN             NaN
2019-02-27/12:03:52.28                 NaN             NaN             NaN
2019-02-27/12:03:52.31                 NaN             NaN             NaN
2019-02-27/12:03:52.34                 NaN             NaN             NaN
2019-02-27/12:03:52.37                 NaN             NaN             NaN
2019-02-27/12:03:52.40                 NaN             NaN             NaN
2019-02-27/12:03:52.44                 NaN             NaN             NaN
2019-02-27/12:03:52.47                 NaN             NaN             NaN
2019-02-27/12:03:52.50                 NaN             NaN             NaN
2019-02-27/12:03:52.53                 NaN             NaN             NaN
2019-02-27/12:03:52.56                 NaN             NaN             NaN
2019-02-27/12:03:52.59                 NaN             NaN             NaN
2019-02-27/12:03:52.62                 NaN             NaN             NaN
2019-02-27/12:03:52.65                 NaN             NaN             NaN
2019-02-27/12:03:52.69                 NaN             NaN             NaN
2019-02-27/12:03:52.72                 NaN             NaN             NaN
2019-02-27/12:03:52.75                 NaN             NaN             NaN
2019-02-27/12:03:52.78                 NaN             NaN             NaN
2019-02-27/12:03:52.81                 NaN             NaN             NaN
2019-02-27/12:03:52.84                 NaN             NaN             NaN
2019-02-27/12:03:52.87                 NaN             NaN             NaN
2019-02-27/12:03:52.90                 NaN             NaN             NaN
2019-02-27/12:03:52.94                 NaN             NaN             NaN
2019-02-27/12:03:52.97                 NaN             NaN             NaN
2019-02-27/12:03:53.00                 NaN             NaN             NaN
2019-02-27/12:03:53.03                 NaN             NaN             NaN
2019-02-27/12:03:53.06                 NaN             NaN             NaN
2019-02-27/12:03:53.09                 NaN             NaN             NaN
2019-02-27/12:03:53.12                 NaN             NaN             NaN
2019-02-27/12:03:53.15                 NaN             NaN             NaN
2019-02-27/12:03:53.19                 NaN             NaN             NaN
2019-02-27/12:03:53.22                 NaN             NaN             NaN
2019-02-27/12:03:53.25                 NaN             NaN             NaN
2019-02-27/12:03:53.28                 NaN             NaN             NaN
2019-02-27/12:03:53.31                 NaN             NaN             NaN
2019-02-27/12:03:53.34                 NaN             NaN             NaN
2019-02-27/12:03:53.37                 NaN             NaN             NaN
2019-02-27/12:03:53.40                 NaN             NaN             NaN
2019-02-27/12:03:53.44                 NaN             NaN             NaN
2019-02-27/12:03:53.47                 NaN             NaN             NaN
2019-02-27/12:03:53.50                 NaN             NaN             NaN
2019-02-27/12:03:53.53                 NaN             NaN             NaN
2019-02-27/12:03:53.56                 NaN             NaN             NaN
2019-02-27/12:03:53.59                 NaN             NaN             NaN
2019-02-27/12:03:53.62                 NaN             NaN             NaN
2019-02-27/12:03:53.65                 NaN             NaN             NaN
2019-02-27/12:03:53.69                 NaN             NaN             NaN
2019-02-27/12:03:53.72                 NaN             NaN             NaN
2019-02-27/12:03:53.75                 NaN             NaN             NaN
2019-02-27/12:03:53.78                 NaN             NaN             NaN
2019-02-27/12:03:53.81                 NaN             NaN             NaN
2019-02-27/12:03:53.84                 NaN             NaN             NaN
2019-02-27/12:03:53.87                 NaN             NaN             NaN
2019-02-27/12:03:53.90                 NaN             NaN             NaN
2019-02-27/12:03:53.94                 NaN             NaN             NaN
2019-02-27/12:03:53.97                 NaN             NaN             NaN
2019-02-27/12:03:54.00                 NaN             NaN             NaN
2019-02-27/12:03:54.03                 NaN             NaN             NaN
2019-02-27/12:03:54.06                 NaN             NaN             NaN
2019-02-27/12:03:54.09                 NaN             NaN             NaN
2019-02-27/12:03:54.12                 NaN             NaN             NaN
2019-02-27/12:03:54.15                 NaN             NaN             NaN
2019-02-27/12:03:54.19                 NaN             NaN             NaN
2019-02-27/12:03:54.22                 NaN             NaN             NaN
2019-02-27/12:03:54.25                 NaN             NaN             NaN
2019-02-27/12:03:54.28                 NaN             NaN             NaN
2019-02-27/12:03:54.31                 NaN             NaN             NaN
2019-02-27/12:03:54.34                 NaN             NaN             NaN
2019-02-27/12:03:54.37                 NaN             NaN             NaN
2019-02-27/12:03:54.40                 NaN             NaN             NaN
2019-02-27/12:03:54.44                 NaN             NaN             NaN
2019-02-27/12:03:54.47                 NaN             NaN             NaN
2019-02-27/12:03:54.50                 NaN             NaN             NaN
2019-02-27/12:03:54.53                 NaN             NaN             NaN
2019-02-27/12:03:54.56                 NaN             NaN             NaN
2019-02-27/12:03:54.59                 NaN             NaN             NaN
2019-02-27/12:03:54.62                 NaN             NaN             NaN
2019-02-27/12:03:54.65                 NaN             NaN             NaN
2019-02-27/12:03:54.69                 NaN             NaN             NaN
2019-02-27/12:03:54.72                 NaN             NaN             NaN
2019-02-27/12:03:54.75                 NaN             NaN             NaN
2019-02-27/12:03:54.78                 NaN             NaN             NaN
2019-02-27/12:03:54.81                 NaN             NaN             NaN
2019-02-27/12:03:54.84                 NaN             NaN             NaN
2019-02-27/12:03:54.87                 NaN             NaN             NaN
2019-02-27/12:03:54.90                 NaN             NaN             NaN
2019-02-27/12:03:54.94                 NaN             NaN             NaN
2019-02-27/12:03:54.97                 NaN             NaN             NaN
2019-02-27/12:03:55.00                 NaN             NaN             NaN
2019-02-27/12:03:55.03                 NaN             NaN             NaN
2019-02-27/12:03:55.06                 NaN             NaN             NaN
2019-02-27/12:03:55.09                 NaN             NaN             NaN
2019-02-27/12:03:55.12                 NaN             NaN             NaN
2019-02-27/12:03:55.15                 NaN             NaN             NaN
2019-02-27/12:03:55.19                 NaN             NaN             NaN
2019-02-27/12:03:55.22                 NaN             NaN             NaN
2019-02-27/12:03:55.25                 NaN             NaN             NaN
2019-02-27/12:03:55.28                 NaN             NaN             NaN
2019-02-27/12:03:55.31                 NaN             NaN             NaN
2019-02-27/12:03:55.34                 NaN             NaN             NaN
2019-02-27/12:03:55.37                 NaN             NaN             NaN
2019-02-27/12:03:55.40                 NaN             NaN             NaN
2019-02-27/12:03:55.44                 NaN             NaN             NaN
2019-02-27/12:03:55.47                 NaN             NaN             NaN
2019-02-27/12:03:55.50                 NaN             NaN             NaN
2019-02-27/12:03:55.53                 NaN             NaN             NaN
2019-02-27/12:03:55.56                 NaN             NaN             NaN
2019-02-27/12:03:55.59                 NaN             NaN             NaN
2019-02-27/12:03:55.62                 NaN             NaN             NaN
2019-02-27/12:03:55.65                 NaN             NaN             NaN
2019-02-27/12:03:55.69                 NaN             NaN             NaN
2019-02-27/12:03:55.72                 NaN             NaN             NaN
2019-02-27/12:03:55.75                 NaN             NaN             NaN
2019-02-27/12:03:55.78                 NaN             NaN             NaN
2019-02-27/12:03:55.81                 NaN             NaN             NaN
2019-02-27/12:03:55.84                 NaN             NaN             NaN
2019-02-27/12:03:55.87                 NaN             NaN             NaN
2019-02-27/12:03:55.90                 NaN             NaN             NaN
2019-02-27/12:03:55.94                 NaN             NaN             NaN
2019-02-27/12:03:55.97                 NaN             NaN             NaN
2019-02-27/12:03:56.00                 NaN             NaN             NaN
2019-02-27/12:03:56.03                 NaN             NaN             NaN
2019-02-27/12:03:56.06                 NaN             NaN             NaN
2019-02-27/12:03:56.09                 NaN             NaN             NaN
2019-02-27/12:03:56.12                 NaN             NaN             NaN
2019-02-27/12:03:56.15                 NaN             NaN             NaN
2019-02-27/12:03:56.19                 NaN             NaN             NaN
2019-02-27/12:03:56.22                 NaN             NaN             NaN
2019-02-27/12:03:56.25                 NaN             NaN             NaN
2019-02-27/12:03:56.28                 NaN             NaN             NaN
2019-02-27/12:03:56.31                 NaN             NaN             NaN
2019-02-27/12:03:56.34                 NaN             NaN             NaN
2019-02-27/12:03:56.37                 NaN             NaN             NaN
2019-02-27/12:03:56.40                 NaN             NaN             NaN
2019-02-27/12:03:56.44                 NaN             NaN             NaN
2019-02-27/12:03:56.47                 NaN             NaN             NaN
2019-02-27/12:03:56.50                 NaN             NaN             NaN
2019-02-27/12:03:56.53                 NaN             NaN             NaN
2019-02-27/12:03:56.56                 NaN             NaN             NaN
2019-02-27/12:03:56.59                 NaN             NaN             NaN
2019-02-27/12:03:56.62                 NaN             NaN             NaN
2019-02-27/12:03:56.65                 NaN             NaN             NaN
2019-02-27/12:03:56.69                 NaN             NaN             NaN
2019-02-27/12:03:56.72                 NaN             NaN             NaN
2019-02-27/12:03:56.75                 NaN             NaN             NaN
2019-02-27/12:03:56.78                 NaN             NaN             NaN
2019-02-27/12:03:56.81                 NaN             NaN             NaN
2019-02-27/12:03:56.84                 NaN             NaN             NaN
2019-02-27/12:03:56.87                 NaN             NaN             NaN
2019-02-27/12:03:56.90                 NaN             NaN             NaN
2019-02-27/12:03:56.94                 NaN             NaN             NaN
2019-02-27/12:03:56.97                 NaN             NaN             NaN
2019-02-27/12:03:57.00                 NaN             NaN             NaN
2019-02-27/12:03:57.03                 NaN             NaN             NaN
2019-02-27/12:03:57.06                 NaN             NaN             NaN
2019-02-27/12:03:57.09                 NaN             NaN             NaN
2019-02-27/12:03:57.12                 NaN             NaN             NaN
2019-02-27/12:03:57.15                 NaN             NaN             NaN
2019-02-27/12:03:57.19                 NaN             NaN             NaN
2019-02-27/12:03:57.22                 NaN             NaN             NaN
2019-02-27/12:03:57.25                 NaN             NaN             NaN
2019-02-27/12:03:57.28                 NaN             NaN             NaN
2019-02-27/12:03:57.31                 NaN             NaN             NaN
2019-02-27/12:03:57.34                 NaN             NaN             NaN
2019-02-27/12:03:57.37                 NaN             NaN             NaN
2019-02-27/12:03:57.40                 NaN             NaN             NaN
2019-02-27/12:03:57.44                 NaN             NaN             NaN
2019-02-27/12:03:57.47                 NaN             NaN             NaN
2019-02-27/12:03:57.50                 NaN             NaN             NaN
2019-02-27/12:03:57.53                 NaN             NaN             NaN
2019-02-27/12:03:57.56                 NaN             NaN             NaN
2019-02-27/12:03:57.59                 NaN             NaN             NaN
2019-02-27/12:03:57.62                 NaN             NaN             NaN
2019-02-27/12:03:57.65                 NaN             NaN             NaN
2019-02-27/12:03:57.69                 NaN             NaN             NaN
2019-02-27/12:03:57.72                 NaN             NaN             NaN
2019-02-27/12:03:57.75                 NaN             NaN             NaN
2019-02-27/12:03:57.78                 NaN             NaN             NaN
2019-02-27/12:03:57.81                 NaN             NaN             NaN
2019-02-27/12:03:57.84                 NaN             NaN             NaN
2019-02-27/12:03:57.87                 NaN             NaN             NaN
2019-02-27/12:03:57.90                 NaN             NaN             NaN
2019-02-27/12:03:57.94                 NaN             NaN             NaN
2019-02-27/12:03:57.97                 NaN             NaN             NaN
2019-02-27/12:03:58.00                 NaN             NaN             NaN
2019-02-27/12:03:58.03                 NaN             NaN             NaN
2019-02-27/12:03:58.06                 NaN             NaN             NaN
2019-02-27/12:03:58.09                 NaN             NaN             NaN
2019-02-27/12:03:58.12                 NaN             NaN             NaN
2019-02-27/12:03:58.15                 NaN             NaN             NaN
2019-02-27/12:03:58.19                 NaN             NaN             NaN
2019-02-27/12:03:58.22                 NaN             NaN             NaN
2019-02-27/12:03:58.25                 NaN             NaN             NaN
2019-02-27/12:03:58.28                 NaN             NaN             NaN
2019-02-27/12:03:58.31                 NaN             NaN             NaN
2019-02-27/12:03:58.34                 NaN             NaN             NaN
2019-02-27/12:03:58.37                 NaN             NaN             NaN
2019-02-27/12:03:58.40                 NaN             NaN             NaN
2019-02-27/12:03:58.44                 NaN             NaN             NaN
2019-02-27/12:03:58.47                 NaN             NaN             NaN
2019-02-27/12:03:58.50                 NaN             NaN             NaN
2019-02-27/12:03:58.53                 NaN             NaN             NaN
2019-02-27/12:03:58.56                 NaN             NaN             NaN
2019-02-27/12:03:58.59                 NaN             NaN             NaN
2019-02-27/12:03:58.62                 NaN             NaN             NaN
2019-02-27/12:03:58.65                 NaN             NaN             NaN
2019-02-27/12:03:58.69                 NaN             NaN             NaN
2019-02-27/12:03:58.72                 NaN             NaN             NaN
2019-02-27/12:03:58.75                 NaN             NaN             NaN
2019-02-27/12:03:58.78                 NaN             NaN             NaN
2019-02-27/12:03:58.81                 NaN             NaN             NaN
2019-02-27/12:03:58.84                 NaN             NaN             NaN
2019-02-27/12:03:58.87                 NaN             NaN             NaN
2019-02-27/12:03:58.90                 NaN             NaN             NaN
2019-02-27/12:03:58.94                 NaN             NaN             NaN
2019-02-27/12:03:58.97                 NaN             NaN             NaN
2019-02-27/12:03:59.00                 NaN             NaN             NaN
2019-02-27/12:03:59.03                 NaN             NaN             NaN
2019-02-27/12:03:59.06                 NaN             NaN             NaN
2019-02-27/12:03:59.09                 NaN             NaN             NaN
2019-02-27/12:03:59.12                 NaN             NaN             NaN
2019-02-27/12:03:59.15                 NaN             NaN             NaN
2019-02-27/12:03:59.19                 NaN             NaN             NaN
2019-02-27/12:03:59.22                 NaN             NaN             NaN
2019-02-27/12:03:59.25                 NaN             NaN             NaN
2019-02-27/12:03:59.28                 NaN             NaN             NaN
2019-02-27/12:03:59.31                 NaN             NaN             NaN
2019-02-27/12:03:59.34                 NaN             NaN             NaN
2019-02-27/12:03:59.37                 NaN             NaN             NaN
2019-02-27/12:03:59.40                 NaN             NaN             NaN
2019-02-27/12:03:59.44                 NaN             NaN             NaN
2019-02-27/12:03:59.47                 NaN             NaN             NaN
2019-02-27/12:03:59.50                 NaN             NaN             NaN
2019-02-27/12:03:59.53                 NaN             NaN             NaN
2019-02-27/12:03:59.56                 NaN             NaN             NaN
2019-02-27/12:03:59.59                 NaN             NaN             NaN
2019-02-27/12:03:59.62                 NaN             NaN             NaN
2019-02-27/12:03:59.65                 NaN             NaN             NaN
2019-02-27/12:03:59.69                 NaN             NaN             NaN
2019-02-27/12:03:59.72                 NaN             NaN             NaN
2019-02-27/12:03:59.75                 NaN             NaN             NaN
2019-02-27/12:03:59.78                 NaN             NaN             NaN
2019-02-27/12:03:59.81                 NaN             NaN             NaN
2019-02-27/12:03:59.84                 NaN             NaN             NaN
2019-02-27/12:03:59.87                 NaN             NaN             NaN
2019-02-27/12:03:59.90                 NaN             NaN             NaN
2019-02-27/12:03:59.94                 NaN             NaN             NaN
2019-02-27/12:03:59.97                 NaN             NaN             NaN
2019-02-27/12:04:00.00           5.6000645      -12.808027       28.391555
2019-02-27/12:04:00.03           5.5941923      -12.812852       28.393914
2019-02-27/12:04:00.06           5.5883200      -12.817677       28.396272
2019-02-27/12:04:00.09           5.5822584      -12.822658       28.398706
2019-02-27/12:04:00.12           5.5763861      -12.827483       28.401065
2019-02-27/12:04:00.15           5.5705139      -12.832309       28.403423
2019-02-27/12:04:00.19           5.5646416      -12.837134       28.405782
2019-02-27/12:04:00.22           5.5585799      -12.842115       28.408216
2019-02-27/12:04:00.25           5.5527077      -12.846940       28.410575
2019-02-27/12:04:00.28           5.5468354      -12.851765       28.412933
2019-02-27/12:04:00.31           5.5409632      -12.856591       28.415291
2019-02-27/12:04:00.34           5.5349015      -12.861571       28.417726
2019-02-27/12:04:00.37           5.5290292      -12.866397       28.420084
2019-02-27/12:04:00.40           5.5231570      -12.871222       28.422443
2019-02-27/12:04:00.44           5.5172847      -12.876047       28.424801
2019-02-27/12:04:00.47           5.5112231      -12.881028       28.427236
2019-02-27/12:04:00.50           5.5053508      -12.885853       28.429594
2019-02-27/12:04:00.53           5.4994786      -12.890679       28.431952
2019-02-27/12:04:00.56           5.4936063      -12.895504       28.434311
2019-02-27/12:04:00.59           5.4875447      -12.900485       28.436745
2019-02-27/12:04:00.62           5.4816724      -12.905310       28.439104
2019-02-27/12:04:00.65           5.4758002      -12.910135       28.441462
2019-02-27/12:04:00.69           5.4699279      -12.914960       28.443820
2019-02-27/12:04:00.72           5.4638663      -12.919941       28.446255
2019-02-27/12:04:00.75           5.4579940      -12.924767       28.448613
2019-02-27/12:04:00.78           5.4521218      -12.929592       28.450972
2019-02-27/12:04:00.81           5.4462495      -12.934417       28.453330
2019-02-27/12:04:00.84           5.4401878      -12.939398       28.455765
2019-02-27/12:04:00.87           5.4343156      -12.944223       28.458123
2019-02-27/12:04:00.90           5.4284433      -12.949048       28.460481
2019-02-27/12:04:00.94           5.4225711      -12.953874       28.462840
2019-02-27/12:04:00.97           5.4165094      -12.958855       28.465274
2019-02-27/12:04:01.00           5.4106307      -12.963692       28.467623
2019-02-27/12:04:01.03           5.4046917      -12.968638       28.469880
2019-02-27/12:04:01.06           5.3987526      -12.973584       28.472137
2019-02-27/12:04:01.09           5.3926220      -12.978690       28.474467
2019-02-27/12:04:01.12           5.3866829      -12.983637       28.476724
2019-02-27/12:04:01.15           5.3807438      -12.988583       28.478981
2019-02-27/12:04:01.19           5.3748048      -12.993530       28.481238
2019-02-27/12:04:01.22           5.3686741      -12.998636       28.483568
2019-02-27/12:04:01.25           5.3627351      -13.003582       28.485825
2019-02-27/12:04:01.28           5.3567960      -13.008528       28.488082
2019-02-27/12:04:01.31           5.3508569      -13.013475       28.490339
2019-02-27/12:04:01.34           5.3447263      -13.018581       28.492669
2019-02-27/12:04:01.37           5.3387873      -13.023527       28.494926
2019-02-27/12:04:01.40           5.3328482      -13.028474       28.497184
2019-02-27/12:04:01.44           5.3269091      -13.033420       28.499441
2019-02-27/12:04:01.47           5.3207785      -13.038526       28.501771
2019-02-27/12:04:01.50           5.3148394      -13.043472       28.504028
2019-02-27/12:04:01.53           5.3089004      -13.048419       28.506285
2019-02-27/12:04:01.56           5.3029613      -13.053365       28.508542
2019-02-27/12:04:01.59           5.2968307      -13.058471       28.510872
2019-02-27/12:04:01.62           5.2908916      -13.063418       28.513129
2019-02-27/12:04:01.65           5.2849526      -13.068364       28.515386
2019-02-27/12:04:01.69           5.2790135      -13.073310       28.517643
2019-02-27/12:04:01.72           5.2728829      -13.078416       28.519973
2019-02-27/12:04:01.75           5.2669438      -13.083363       28.522230
2019-02-27/12:04:01.78           5.2610048      -13.088309       28.524487
2019-02-27/12:04:01.81           5.2550657      -13.093256       28.526744
2019-02-27/12:04:01.84           5.2489351      -13.098362       28.529074
2019-02-27/12:04:01.87           5.2429960      -13.103308       28.531331
2019-02-27/12:04:01.90           5.2370570      -13.108254       28.533588
2019-02-27/12:04:01.94           5.2311179      -13.113201       28.535845
2019-02-27/12:04:01.97           5.2249873      -13.118307       28.538175
2019-02-27/12:04:02.00           5.2190417      -13.123265       28.540423
2019-02-27/12:04:02.03           5.2130352      -13.128337       28.542578
2019-02-27/12:04:02.06           5.2070286      -13.133408       28.544734
2019-02-27/12:04:02.09           5.2008284      -13.138643       28.546959
2019-02-27/12:04:02.12           5.1948218      -13.143714       28.549115
2019-02-27/12:04:02.15           5.1888153      -13.148785       28.551271
2019-02-27/12:04:02.19           5.1828088      -13.153857       28.553426
2019-02-27/12:04:02.22           5.1766086      -13.159091       28.555652
2019-02-27/12:04:02.25           5.1706020      -13.164163       28.557807
2019-02-27/12:04:02.28           5.1645955      -13.169234       28.559963
2019-02-27/12:04:02.31           5.1585890      -13.174305       28.562119
2019-02-27/12:04:02.34           5.1523887      -13.179540       28.564344
2019-02-27/12:04:02.37           5.1463822      -13.184611       28.566500
2019-02-27/12:04:02.40           5.1403757      -13.189683       28.568655
2019-02-27/12:04:02.44           5.1343692      -13.194754       28.570811
2019-02-27/12:04:02.47           5.1281689      -13.199989       28.573036
2019-02-27/12:04:02.50           5.1221624      -13.205060       28.575192
2019-02-27/12:04:02.53           5.1161559      -13.210131       28.577348
2019-02-27/12:04:02.56           5.1101493      -13.215203       28.579503
2019-02-27/12:04:02.59           5.1039491      -13.220438       28.581729
2019-02-27/12:04:02.62           5.0979426      -13.225509       28.583884
2019-02-27/12:04:02.65           5.0919361      -13.230580       28.586040
2019-02-27/12:04:02.69           5.0859295      -13.235651       28.588196
2019-02-27/12:04:02.72           5.0797293      -13.240886       28.590421
2019-02-27/12:04:02.75           5.0737227      -13.245957       28.592577
2019-02-27/12:04:02.78           5.0677162      -13.251029       28.594732
2019-02-27/12:04:02.81           5.0617097      -13.256100       28.596888
2019-02-27/12:04:02.84           5.0555095      -13.261335       28.599113
2019-02-27/12:04:02.87           5.0495029      -13.266406       28.601269
2019-02-27/12:04:02.90           5.0434964      -13.271477       28.603425
2019-02-27/12:04:02.94           5.0374899      -13.276549       28.605580
2019-02-27/12:04:02.97           5.0312896      -13.281784       28.607806
2019-02-27/12:04:03.00           5.0252769      -13.286867       28.609951
2019-02-27/12:04:03.03           5.0192059      -13.292066       28.612000
2019-02-27/12:04:03.06           5.0131349      -13.297265       28.614048
2019-02-27/12:04:03.09           5.0068681      -13.302631       28.616163
2019-02-27/12:04:03.12           5.0007970      -13.307830       28.618211
2019-02-27/12:04:03.15           4.9947261      -13.313029       28.620260
2019-02-27/12:04:03.19           4.9886551      -13.318228       28.622308
2019-02-27/12:04:03.22           4.9823883      -13.323594       28.624423
2019-02-27/12:04:03.25           4.9763172      -13.328793       28.626472
2019-02-27/12:04:03.28           4.9702463      -13.333992       28.628520
2019-02-27/12:04:03.31           4.9641753      -13.339191       28.630569
2019-02-27/12:04:03.34           4.9579085      -13.344557       28.632683
2019-02-27/12:04:03.37           4.9518374      -13.349756       28.634732
2019-02-27/12:04:03.40           4.9457665      -13.354955       28.636780
2019-02-27/12:04:03.44           4.9396954      -13.360154       28.638829
2019-02-27/12:04:03.47           4.9334286      -13.365520       28.640944
2019-02-27/12:04:03.50           4.9273576      -13.370719       28.642992
2019-02-27/12:04:03.53           4.9212867      -13.375918       28.645041
2019-02-27/12:04:03.56           4.9152156      -13.381117       28.647089
2019-02-27/12:04:03.59           4.9089488      -13.386483       28.649204
2019-02-27/12:04:03.62           4.9028778      -13.391682       28.651252
2019-02-27/12:04:03.65           4.8968068      -13.396881       28.653301
2019-02-27/12:04:03.69           4.8907358      -13.402080       28.655349
2019-02-27/12:04:03.72           4.8844690      -13.407446       28.657464
2019-02-27/12:04:03.75           4.8783980      -13.412645       28.659513
2019-02-27/12:04:03.78           4.8723270      -13.417844       28.661561
2019-02-27/12:04:03.81           4.8662560      -13.423043       28.663610
2019-02-27/12:04:03.84           4.8599892      -13.428409       28.665724
2019-02-27/12:04:03.87           4.8539182      -13.433608       28.667773
2019-02-27/12:04:03.90           4.8478472      -13.438807       28.669821
2019-02-27/12:04:03.94           4.8417762      -13.444006       28.671870
2019-02-27/12:04:03.97           4.8355094      -13.449372       28.673985
2019-02-27/12:04:04.00           4.8294323      -13.454584       28.676023
2019-02-27/12:04:04.03           4.8232983      -13.459913       28.677963
2019-02-27/12:04:04.06           4.8171643      -13.465242       28.679904
2019-02-27/12:04:04.09           4.8108324      -13.470743       28.681907
2019-02-27/12:04:04.12           4.8046984      -13.476073       28.683848
2019-02-27/12:04:04.15           4.7985644      -13.481402       28.685788
2019-02-27/12:04:04.19           4.7924304      -13.486731       28.687729
2019-02-27/12:04:04.22           4.7860985      -13.492232       28.689732
2019-02-27/12:04:04.25           4.7799645      -13.497562       28.691673
2019-02-27/12:04:04.28           4.7738305      -13.502891       28.693613
2019-02-27/12:04:04.31           4.7676964      -13.508220       28.695554
2019-02-27/12:04:04.34           4.7613646      -13.513721       28.697557
2019-02-27/12:04:04.37           4.7552305      -13.519051       28.699498
2019-02-27/12:04:04.40           4.7490966      -13.524380       28.701438
2019-02-27/12:04:04.44           4.7429625      -13.529709       28.703379
2019-02-27/12:04:04.47           4.7366307      -13.535210       28.705382
2019-02-27/12:04:04.50           4.7304966      -13.540540       28.707323
2019-02-27/12:04:04.53           4.7243626      -13.545869       28.709263
2019-02-27/12:04:04.56           4.7182286      -13.551198       28.711204
2019-02-27/12:04:04.59           4.7118967      -13.556699       28.713207
2019-02-27/12:04:04.62           4.7057627      -13.562029       28.715147
2019-02-27/12:04:04.65           4.6996287      -13.567358       28.717088
2019-02-27/12:04:04.69           4.6934947      -13.572687       28.719029
2019-02-27/12:04:04.72           4.6871628      -13.578188       28.721032
2019-02-27/12:04:04.75           4.6810288      -13.583518       28.722972
2019-02-27/12:04:04.78           4.6748948      -13.588847       28.724913
2019-02-27/12:04:04.81           4.6687608      -13.594176       28.726854
2019-02-27/12:04:04.84           4.6624289      -13.599677       28.728857
2019-02-27/12:04:04.87           4.6562949      -13.605006       28.730797
2019-02-27/12:04:04.90           4.6501609      -13.610336       28.732738
2019-02-27/12:04:04.94           4.6440268      -13.615665       28.734679
2019-02-27/12:04:04.97           4.6376950      -13.621166       28.736682
2019-02-27/12:04:05.00           4.6315548      -13.626508       28.738611
2019-02-27/12:04:05.03           4.6253568      -13.631972       28.740437
2019-02-27/12:04:05.06           4.6191587      -13.637436       28.742262
2019-02-27/12:04:05.09           4.6127608      -13.643075       28.744147
2019-02-27/12:04:05.12           4.6065627      -13.648539       28.745972
2019-02-27/12:04:05.15           4.6003647      -13.654002       28.747798
2019-02-27/12:04:05.19           4.5941667      -13.659466       28.749624
2019-02-27/12:04:05.22           4.5877688      -13.665106       28.751508
2019-02-27/12:04:05.25           4.5815707      -13.670569       28.753334
2019-02-27/12:04:05.28           4.5753727      -13.676033       28.755159
2019-02-27/12:04:05.31           4.5691746      -13.681496       28.756985
2019-02-27/12:04:05.34           4.5627767      -13.687136       28.758869
2019-02-27/12:04:05.37           4.5565787      -13.692600       28.760695
2019-02-27/12:04:05.40           4.5503807      -13.698063       28.762520
2019-02-27/12:04:05.44           4.5441826      -13.703527       28.764346
2019-02-27/12:04:05.47           4.5377847      -13.709166       28.766231
2019-02-27/12:04:05.50           4.5315866      -13.714630       28.768056
2019-02-27/12:04:05.53           4.5253886      -13.720094       28.769882
2019-02-27/12:04:05.56           4.5191906      -13.725557       28.771707
2019-02-27/12:04:05.59           4.5127927      -13.731197       28.773592
2019-02-27/12:04:05.62           4.5065946      -13.736660       28.775417
2019-02-27/12:04:05.65           4.5003966      -13.742124       28.777243
2019-02-27/12:04:05.69           4.4941986      -13.747587       28.779069
2019-02-27/12:04:05.72           4.4878006      -13.753227       28.780953
2019-02-27/12:04:05.75           4.4816026      -13.758691       28.782779
2019-02-27/12:04:05.78           4.4754046      -13.764154       28.784604
2019-02-27/12:04:05.81           4.4692065      -13.769618       28.786430
2019-02-27/12:04:05.84           4.4628086      -13.775258       28.788314
2019-02-27/12:04:05.87           4.4566106      -13.780721       28.790140
2019-02-27/12:04:05.90           4.4504126      -13.786185       28.791965
2019-02-27/12:04:05.94           4.4442145      -13.791648       28.793791
2019-02-27/12:04:05.97           4.4378166      -13.797288       28.795676
2019-02-27/12:04:06.00           4.4316126      -13.802765       28.797490
2019-02-27/12:04:06.03           4.4253531      -13.808367       28.799199
2019-02-27/12:04:06.06           4.4190936      -13.813969       28.800909
2019-02-27/12:04:06.09           4.4126323      -13.819752       28.802674
2019-02-27/12:04:06.12           4.4063728      -13.825354       28.804384
2019-02-27/12:04:06.15           4.4001133      -13.830956       28.806093
2019-02-27/12:04:06.19           4.3938538      -13.836558       28.807803
2019-02-27/12:04:06.22           4.3873925      -13.842340       28.809568
2019-02-27/12:04:06.25           4.3811330      -13.847942       28.811277
2019-02-27/12:04:06.28           4.3748735      -13.853544       28.812987
2019-02-27/12:04:06.31           4.3686140      -13.859146       28.814696
2019-02-27/12:04:06.34           4.3621526      -13.864929       28.816461
2019-02-27/12:04:06.37           4.3558931      -13.870531       28.818171
2019-02-27/12:04:06.40           4.3496337      -13.876133       28.819880
2019-02-27/12:04:06.44           4.3433742      -13.881735       28.821590
2019-02-27/12:04:06.47           4.3369128      -13.887518       28.823355
2019-02-27/12:04:06.50           4.3306533      -13.893120       28.825064
2019-02-27/12:04:06.53           4.3243939      -13.898722       28.826774
2019-02-27/12:04:06.56           4.3181344      -13.904324       28.828484
2019-02-27/12:04:06.59           4.3116730      -13.910106       28.830248
2019-02-27/12:04:06.62           4.3054135      -13.915708       28.831958
2019-02-27/12:04:06.65           4.2991541      -13.921310       28.833668
2019-02-27/12:04:06.69           4.2928946      -13.926912       28.835377
2019-02-27/12:04:06.72           4.2864332      -13.932695       28.837142
2019-02-27/12:04:06.75           4.2801737      -13.938297       28.838852
2019-02-27/12:04:06.78           4.2739143      -13.943899       28.840561
2019-02-27/12:04:06.81           4.2676548      -13.949501       28.842271
2019-02-27/12:04:06.84           4.2611934      -13.955284       28.844036
2019-02-27/12:04:06.87           4.2549339      -13.960886       28.845745
2019-02-27/12:04:06.90           4.2486744      -13.966488       28.847455
2019-02-27/12:04:06.94           4.2424149      -13.972090       28.849165
2019-02-27/12:04:06.97           4.2359536      -13.977872       28.850929
2019-02-27/12:04:07.00           4.2296884      -13.983488       28.852627
2019-02-27/12:04:07.03           4.2233704      -13.989231       28.854217
2019-02-27/12:04:07.06           4.2170524      -13.994973       28.855807
2019-02-27/12:04:07.09           4.2105306      -14.000901       28.857447
2019-02-27/12:04:07.12           4.2042126      -14.006644       28.859037
2019-02-27/12:04:07.15           4.1978946      -14.012387       28.860626
2019-02-27/12:04:07.19           4.1915765      -14.018129       28.862216
2019-02-27/12:04:07.22           4.1850547      -14.024057       28.863857
2019-02-27/12:04:07.25           4.1787367      -14.029800       28.865446
2019-02-27/12:04:07.28           4.1724187      -14.035542       28.867036
2019-02-27/12:04:07.31           4.1661007      -14.041285       28.868625
2019-02-27/12:04:07.34           4.1595789      -14.047213       28.870266
2019-02-27/12:04:07.37           4.1532608      -14.052956       28.871856
2019-02-27/12:04:07.40           4.1469428      -14.058698       28.873445
2019-02-27/12:04:07.44           4.1406248      -14.064441       28.875035
2019-02-27/12:04:07.47           4.1341030      -14.070369       28.876675
2019-02-27/12:04:07.50           4.1277850      -14.076112       28.878265
2019-02-27/12:04:07.53           4.1214670      -14.081854       28.879855
2019-02-27/12:04:07.56           4.1151489      -14.087597       28.881444
2019-02-27/12:04:07.59           4.1086272      -14.093525       28.883085
2019-02-27/12:04:07.62           4.1023091      -14.099268       28.884674
2019-02-27/12:04:07.65           4.0959911      -14.105010       28.886264
2019-02-27/12:04:07.69           4.0896731      -14.110753       28.887853
2019-02-27/12:04:07.72           4.0831513      -14.116681       28.889494
2019-02-27/12:04:07.75           4.0768333      -14.122423       28.891084
2019-02-27/12:04:07.78           4.0705153      -14.128166       28.892673
2019-02-27/12:04:07.81           4.0641972      -14.133909       28.894263
2019-02-27/12:04:07.84           4.0576754      -14.139837       28.895904
2019-02-27/12:04:07.87           4.0513574      -14.145579       28.897493
2019-02-27/12:04:07.90           4.0450394      -14.151322       28.899083
2019-02-27/12:04:07.94           4.0387214      -14.157065       28.900672
2019-02-27/12:04:07.97           4.0321996      -14.162993       28.902313
2019-02-27/12:04:08.00           4.0258759      -14.168749       28.903890
2019-02-27/12:04:08.03           4.0194994      -14.174636       28.905355
2019-02-27/12:04:08.06           4.0131229      -14.180523       28.906819
2019-02-27/12:04:08.09           4.0065407      -14.186600       28.908330
2019-02-27/12:04:08.12           4.0001642      -14.192487       28.909794
2019-02-27/12:04:08.15           3.9937878      -14.198374       28.911258
2019-02-27/12:04:08.19           3.9874112      -14.204262       28.912722
2019-02-27/12:04:08.22           3.9808291      -14.210338       28.914233
2019-02-27/12:04:08.25           3.9744526      -14.216226       28.915698
2019-02-27/12:04:08.28           3.9680761      -14.222113       28.917162
2019-02-27/12:04:08.31           3.9616996      -14.228000       28.918626
2019-02-27/12:04:08.34           3.9551174      -14.234077       28.920137
2019-02-27/12:04:08.37           3.9487409      -14.239964       28.921601
2019-02-27/12:04:08.40           3.9423644      -14.245851       28.923065
2019-02-27/12:04:08.44           3.9359879      -14.251738       28.924529
2019-02-27/12:04:08.47           3.9294058      -14.257815       28.926041
2019-02-27/12:04:08.50           3.9230292      -14.263702       28.927505
2019-02-27/12:04:08.53           3.9166528      -14.269589       28.928969
2019-02-27/12:04:08.56           3.9102762      -14.275476       28.930433
2019-02-27/12:04:08.59           3.9036941      -14.281553       28.931944
2019-02-27/12:04:08.62           3.8973176      -14.287440       28.933408
2019-02-27/12:04:08.65           3.8909411      -14.293327       28.934872
2019-02-27/12:04:08.69           3.8845646      -14.299214       28.936336
2019-02-27/12:04:08.72           3.8779824      -14.305291       28.937848
2019-02-27/12:04:08.75           3.8716059      -14.311178       28.939312
2019-02-27/12:04:08.78           3.8652294      -14.317065       28.940776
2019-02-27/12:04:08.81           3.8588529      -14.322952       28.942240
2019-02-27/12:04:08.84           3.8522708      -14.329029       28.943751
2019-02-27/12:04:08.87           3.8458943      -14.334917       28.945215
2019-02-27/12:04:08.90           3.8395178      -14.340804       28.946679
2019-02-27/12:04:08.94           3.8331413      -14.346691       28.948143
2019-02-27/12:04:08.97           3.8265591      -14.352768       28.949655
2019-02-27/12:04:09.00           3.8201771      -14.358669       28.951106
2019-02-27/12:04:09.03           3.8137443      -14.364704       28.952442
2019-02-27/12:04:09.06           3.8073115      -14.370739       28.953778
2019-02-27/12:04:09.09           3.8006712      -14.376969       28.955157
2019-02-27/12:04:09.12           3.7942383      -14.383005       28.956493
2019-02-27/12:04:09.15           3.7878055      -14.389040       28.957828
2019-02-27/12:04:09.19           3.7813727      -14.395075       28.959164
2019-02-27/12:04:09.22           3.7747324      -14.401305       28.960543
2019-02-27/12:04:09.25           3.7682995      -14.407340       28.961879
2019-02-27/12:04:09.28           3.7618667      -14.413375       28.963214
2019-02-27/12:04:09.31           3.7554339      -14.419411       28.964550
2019-02-27/12:04:09.34           3.7487936      -14.425641       28.965929
2019-02-27/12:04:09.37           3.7423607      -14.431676       28.967265
2019-02-27/12:04:09.40           3.7359279      -14.437711       28.968601
2019-02-27/12:04:09.44           3.7294951      -14.443746       28.969936
2019-02-27/12:04:09.47           3.7228548      -14.449976       28.971315
2019-02-27/12:04:09.50           3.7164219      -14.456011       28.972651
2019-02-27/12:04:09.53           3.7099891      -14.462047       28.973987
2019-02-27/12:04:09.56           3.7035563      -14.468082       28.975322
2019-02-27/12:04:09.59           3.6969160      -14.474312       28.976701
2019-02-27/12:04:09.62           3.6904831      -14.480347       28.978037
2019-02-27/12:04:09.65           3.6840503      -14.486382       28.979373
2019-02-27/12:04:09.69           3.6776175      -14.492417       28.980708
2019-02-27/12:04:09.72           3.6709772      -14.498647       28.982087
2019-02-27/12:04:09.75           3.6645443      -14.504683       28.983423
2019-02-27/12:04:09.78           3.6581115      -14.510718       28.984759
2019-02-27/12:04:09.81           3.6516787      -14.516753       28.986095
2019-02-27/12:04:09.84           3.6450384      -14.522983       28.987473
2019-02-27/12:04:09.87           3.6386055      -14.529018       28.988809
2019-02-27/12:04:09.90           3.6321727      -14.535053       28.990145
2019-02-27/12:04:09.94           3.6257398      -14.541089       28.991481
2019-02-27/12:04:09.97           3.6190995      -14.547318       28.992860
2019-02-27/12:04:10.00           3.6126617      -14.553368       28.994182
2019-02-27/12:04:10.03           3.6061770      -14.559555       28.995386
2019-02-27/12:04:10.06           3.5996922      -14.565742       28.996589
2019-02-27/12:04:10.09           3.5929984      -14.572128       28.997831
2019-02-27/12:04:10.12           3.5865136      -14.578315       28.999034
2019-02-27/12:04:10.15           3.5800290      -14.584501       29.000237
2019-02-27/12:04:10.19           3.5735442      -14.590688       29.001440
2019-02-27/12:04:10.22           3.5668504      -14.597074       29.002682
2019-02-27/12:04:10.25           3.5603656      -14.603261       29.003885
2019-02-27/12:04:10.28           3.5538809      -14.609448       29.005088
2019-02-27/12:04:10.31           3.5473962      -14.615634       29.006291
2019-02-27/12:04:10.34           3.5407023      -14.622020       29.007533
2019-02-27/12:04:10.37           3.5342176      -14.628207       29.008736
2019-02-27/12:04:10.40           3.5277329      -14.634394       29.009939
2019-02-27/12:04:10.44           3.5212481      -14.640580       29.011142
2019-02-27/12:04:10.47           3.5145543      -14.646967       29.012384
2019-02-27/12:04:10.50           3.5080695      -14.653153       29.013587
2019-02-27/12:04:10.53           3.5015849      -14.659340       29.014791
2019-02-27/12:04:10.56           3.4951001      -14.665527       29.015994
2019-02-27/12:04:10.59           3.4884063      -14.671913       29.017236
2019-02-27/12:04:10.62           3.4819215      -14.678100       29.018439
2019-02-27/12:04:10.65           3.4754368      -14.684286       29.019642
2019-02-27/12:04:10.69           3.4689521      -14.690473       29.020845
2019-02-27/12:04:10.72           3.4622582      -14.696859       29.022087
2019-02-27/12:04:10.75           3.4557735      -14.703046       29.023290
2019-02-27/12:04:10.78           3.4492888      -14.709233       29.024493
2019-02-27/12:04:10.81           3.4428041      -14.715419       29.025696
2019-02-27/12:04:10.84           3.4361102      -14.721806       29.026938
2019-02-27/12:04:10.87           3.4296255      -14.727992       29.028141
2019-02-27/12:04:10.90           3.4231408      -14.734179       29.029344
2019-02-27/12:04:10.94           3.4166560      -14.740366       29.030547
2019-02-27/12:04:10.97           3.4099622      -14.746752       29.031789
2019-02-27/12:04:11.00           3.4034724      -14.752954       29.032979
2019-02-27/12:04:11.03           3.3969359      -14.759296       29.034047
2019-02-27/12:04:11.06           3.3903994      -14.765638       29.035115
2019-02-27/12:04:11.09           3.3836521      -14.772185       29.036217
2019-02-27/12:04:11.12           3.3771156      -14.778528       29.037284
2019-02-27/12:04:11.15           3.3705791      -14.784870       29.038352
2019-02-27/12:04:11.19           3.3640426      -14.791213       29.039419
2019-02-27/12:04:11.22           3.3572953      -14.797760       29.040521
2019-02-27/12:04:11.25           3.3507588      -14.804102       29.041589
2019-02-27/12:04:11.28           3.3442223      -14.810445       29.042657
2019-02-27/12:04:11.31           3.3376858      -14.816787       29.043724
2019-02-27/12:04:11.34           3.3309385      -14.823334       29.044826
2019-02-27/12:04:11.37           3.3244020      -14.829677       29.045894
2019-02-27/12:04:11.40           3.3178655      -14.836019       29.046961
2019-02-27/12:04:11.44           3.3113290      -14.842362       29.048029
2019-02-27/12:04:11.47           3.3045817      -14.848909       29.049131
2019-02-27/12:04:11.50           3.2980452      -14.855251       29.050199
2019-02-27/12:04:11.53           3.2915088      -14.861594       29.051266
2019-02-27/12:04:11.56           3.2849722      -14.867936       29.052334
2019-02-27/12:04:11.59           3.2782249      -14.874483       29.053436
2019-02-27/12:04:11.62           3.2716884      -14.880826       29.054503
2019-02-27/12:04:11.65           3.2651520      -14.887168       29.055571
2019-02-27/12:04:11.69           3.2586154      -14.893511       29.056639
2019-02-27/12:04:11.72           3.2518681      -14.900058       29.057741
2019-02-27/12:04:11.75           3.2453316      -14.906400       29.058808
2019-02-27/12:04:11.78           3.2387952      -14.912743       29.059876
2019-02-27/12:04:11.81           3.2322586      -14.919085       29.060943
2019-02-27/12:04:11.84           3.2255113      -14.925632       29.062045
2019-02-27/12:04:11.87           3.2189748      -14.931975       29.063113
2019-02-27/12:04:11.90           3.2124384      -14.938317       29.064181
2019-02-27/12:04:11.94           3.2059018      -14.944659       29.065248
2019-02-27/12:04:11.97           3.1991545      -14.951206       29.066350
2019-02-27/12:04:12.00           3.1926133      -14.957564       29.067404
2019-02-27/12:04:12.03           3.1860281      -14.964066       29.068330
2019-02-27/12:04:12.06           3.1794429      -14.970568       29.069256
2019-02-27/12:04:12.09           3.1726453      -14.977280       29.070212
2019-02-27/12:04:12.12           3.1660601      -14.983782       29.071138
2019-02-27/12:04:12.15           3.1594749      -14.990284       29.072064
2019-02-27/12:04:12.19           3.1528897      -14.996786       29.072991
2019-02-27/12:04:12.22           3.1460921      -15.003497       29.073947
2019-02-27/12:04:12.25           3.1395069      -15.009999       29.074873
2019-02-27/12:04:12.28           3.1329217      -15.016501       29.075799
2019-02-27/12:04:12.31           3.1263365      -15.023003       29.076725
2019-02-27/12:04:12.34           3.1195389      -15.029715       29.077681
2019-02-27/12:04:12.37           3.1129537      -15.036217       29.078607
2019-02-27/12:04:12.40           3.1063686      -15.042718       29.079533
2019-02-27/12:04:12.44           3.0997833      -15.049220       29.080459
2019-02-27/12:04:12.47           3.0929858      -15.055932       29.081415
2019-02-27/12:04:12.50           3.0864005      -15.062434       29.082341
2019-02-27/12:04:12.53           3.0798154      -15.068936       29.083267
2019-02-27/12:04:12.56           3.0732301      -15.075438       29.084193
2019-02-27/12:04:12.59           3.0664326      -15.082149       29.085149
2019-02-27/12:04:12.62           3.0598473      -15.088651       29.086075
2019-02-27/12:04:12.65           3.0532622      -15.095153       29.087001
2019-02-27/12:04:12.69           3.0466769      -15.101655       29.087927
2019-02-27/12:04:12.72           3.0398794      -15.108367       29.088883
2019-02-27/12:04:12.75           3.0332941      -15.114869       29.089810
2019-02-27/12:04:12.78           3.0267090      -15.121371       29.090736
2019-02-27/12:04:12.81           3.0201238      -15.127873       29.091662
2019-02-27/12:04:12.84           3.0133262      -15.134584       29.092618
2019-02-27/12:04:12.87           3.0067410      -15.141086       29.093544
2019-02-27/12:04:12.90           3.0001558      -15.147588       29.094470
2019-02-27/12:04:12.94           2.9935706      -15.154090       29.095396
2019-02-27/12:04:12.97           2.9867730      -15.160802       29.096352
2019-02-27/12:04:13.00           2.9801835      -15.167319       29.097264
2019-02-27/12:04:13.03           2.9735542      -15.173983       29.098046
2019-02-27/12:04:13.06           2.9669248      -15.180648       29.098827
2019-02-27/12:04:13.09           2.9600816      -15.187527       29.099634
2019-02-27/12:04:13.12           2.9534523      -15.194191       29.100415
2019-02-27/12:04:13.15           2.9468230      -15.200855       29.101197
2019-02-27/12:04:13.19           2.9401936      -15.207519       29.101978
2019-02-27/12:04:13.22           2.9333504      -15.214398       29.102785
2019-02-27/12:04:13.25           2.9267211      -15.221063       29.103567
2019-02-27/12:04:13.28           2.9200918      -15.227727       29.104348
2019-02-27/12:04:13.31           2.9134624      -15.234391       29.105130
2019-02-27/12:04:13.34           2.9066192      -15.241270       29.105936
2019-02-27/12:04:13.37           2.8999899      -15.247934       29.106718
2019-02-27/12:04:13.40           2.8933605      -15.254598       29.107499
2019-02-27/12:04:13.44           2.8867312      -15.261263       29.108281
2019-02-27/12:04:13.47           2.8798880      -15.268142       29.109088
2019-02-27/12:04:13.50           2.8732587      -15.274806       29.109869
2019-02-27/12:04:13.53           2.8666293      -15.281470       29.110651
2019-02-27/12:04:13.56           2.8600000      -15.288134       29.111432
2019-02-27/12:04:13.59           2.8531568      -15.295013       29.112239
2019-02-27/12:04:13.62           2.8465275      -15.301678       29.113021
2019-02-27/12:04:13.65           2.8398981      -15.308342       29.113802
2019-02-27/12:04:13.69           2.8332688      -15.315006       29.114584
2019-02-27/12:04:13.72           2.8264256      -15.321885       29.115390
2019-02-27/12:04:13.75           2.8197962      -15.328549       29.116172
2019-02-27/12:04:13.78           2.8131669      -15.335213       29.116953
2019-02-27/12:04:13.81           2.8065376      -15.341878       29.117735
2019-02-27/12:04:13.84           2.7996944      -15.348757       29.118542
2019-02-27/12:04:13.87           2.7930650      -15.355421       29.119323
2019-02-27/12:04:13.90           2.7864357      -15.362085       29.120105
2019-02-27/12:04:13.94           2.7798064      -15.368749       29.120886
2019-02-27/12:04:13.97           2.7729632      -15.375628       29.121693
2019-02-27/12:04:14.00           2.7663295      -15.382309       29.122460
2019-02-27/12:04:14.03           2.7596553      -15.389141       29.123092
2019-02-27/12:04:14.06           2.7529811      -15.395973       29.123723
2019-02-27/12:04:14.09           2.7460916      -15.403026       29.124375
2019-02-27/12:04:14.12           2.7394174      -15.409858       29.125007
2019-02-27/12:04:14.15           2.7327432      -15.416691       29.125639
2019-02-27/12:04:14.19           2.7260690      -15.423523       29.126271
2019-02-27/12:04:14.22           2.7191796      -15.430576       29.126923
2019-02-27/12:04:14.25           2.7125053      -15.437408       29.127554
2019-02-27/12:04:14.28           2.7058311      -15.444241       29.128186
2019-02-27/12:04:14.31           2.6991569      -15.451073       29.128818
2019-02-27/12:04:14.34           2.6922675      -15.458126       29.129470
2019-02-27/12:04:14.37           2.6855932      -15.464958       29.130102
2019-02-27/12:04:14.40           2.6789191      -15.471790       29.130733
2019-02-27/12:04:14.44           2.6722448      -15.478623       29.131365
2019-02-27/12:04:14.47           2.6653554      -15.485675       29.132017
2019-02-27/12:04:14.50           2.6586812      -15.492508       29.132649
2019-02-27/12:04:14.53           2.6520070      -15.499340       29.133281
2019-02-27/12:04:14.56           2.6453328      -15.506172       29.133913
2019-02-27/12:04:14.59           2.6384433      -15.513225       29.134565
2019-02-27/12:04:14.62           2.6317691      -15.520057       29.135196
2019-02-27/12:04:14.65           2.6250949      -15.526890       29.135828
2019-02-27/12:04:14.69           2.6184207      -15.533722       29.136460
2019-02-27/12:04:14.72           2.6115312      -15.540775       29.137112
2019-02-27/12:04:14.75           2.6048570      -15.547607       29.137744
2019-02-27/12:04:14.78           2.5981828      -15.554439       29.138375
2019-02-27/12:04:14.81           2.5915086      -15.561272       29.139007
2019-02-27/12:04:14.84           2.5846191      -15.568324       29.139659
2019-02-27/12:04:14.87           2.5779449      -15.575157       29.140291
2019-02-27/12:04:14.90           2.5712707      -15.581989       29.140923
2019-02-27/12:04:14.94           2.5645965      -15.588821       29.141554
2019-02-27/12:04:14.97           2.5577071      -15.595874       29.142206
2019-02-27/12:04:15.00           2.5510291      -15.602723       29.142823
2019-02-27/12:04:15.03           2.5443170      -15.609725       29.143301
2019-02-27/12:04:15.06           2.5376047      -15.616726       29.143779
2019-02-27/12:04:15.09           2.5306760      -15.623954       29.144273
2019-02-27/12:04:15.12           2.5239638      -15.630955       29.144751
2019-02-27/12:04:15.15           2.5172516      -15.637957       29.145229
2019-02-27/12:04:15.19           2.5105394      -15.644958       29.145707
2019-02-27/12:04:15.22           2.5036107      -15.652186       29.146201
2019-02-27/12:04:15.25           2.4968984      -15.659187       29.146679
2019-02-27/12:04:15.28           2.4901863      -15.666189       29.147157
2019-02-27/12:04:15.31           2.4834740      -15.673191       29.147635
2019-02-27/12:04:15.34           2.4765453      -15.680418       29.148128
2019-02-27/12:04:15.37           2.4698331      -15.687420       29.148606
2019-02-27/12:04:15.40           2.4631209      -15.694421       29.149084
2019-02-27/12:04:15.44           2.4564087      -15.701423       29.149562
2019-02-27/12:04:15.47           2.4494800      -15.708650       29.150056
2019-02-27/12:04:15.50           2.4427677      -15.715652       29.150534
2019-02-27/12:04:15.53           2.4360556      -15.722654       29.151012
2019-02-27/12:04:15.56           2.4293433      -15.729655       29.151490
2019-02-27/12:04:15.59           2.4224146      -15.736883       29.151984
2019-02-27/12:04:15.62           2.4157024      -15.743884       29.152462
2019-02-27/12:04:15.65           2.4089902      -15.750886       29.152940
2019-02-27/12:04:15.69           2.4022780      -15.757888       29.153418
2019-02-27/12:04:15.72           2.3953493      -15.765115       29.153911
2019-02-27/12:04:15.75           2.3886370      -15.772117       29.154389
2019-02-27/12:04:15.78           2.3819249      -15.779118       29.154867
2019-02-27/12:04:15.81           2.3752126      -15.786120       29.155345
2019-02-27/12:04:15.84           2.3682839      -15.793347       29.155839
2019-02-27/12:04:15.87           2.3615717      -15.800349       29.156317
2019-02-27/12:04:15.90           2.3548595      -15.807350       29.156795
2019-02-27/12:04:15.94           2.3481473      -15.814352       29.157273
2019-02-27/12:04:15.97           2.3412186      -15.821580       29.157767
2019-02-27/12:04:16.00           2.3345028      -15.828598       29.158229
2019-02-27/12:04:16.03           2.3277546      -15.835775       29.158549
2019-02-27/12:04:16.06           2.3210062      -15.842952       29.158869
2019-02-27/12:04:16.09           2.3140402      -15.850360       29.159199
2019-02-27/12:04:16.12           2.3072919      -15.857537       29.159519
2019-02-27/12:04:16.15           2.3005436      -15.864714       29.159839
2019-02-27/12:04:16.19           2.2937953      -15.871891       29.160158
2019-02-27/12:04:16.22           2.2868293      -15.879299       29.160488
2019-02-27/12:04:16.25           2.2800810      -15.886476       29.160808
2019-02-27/12:04:16.28           2.2733327      -15.893653       29.161128
2019-02-27/12:04:16.31           2.2665843      -15.900830       29.161448
2019-02-27/12:04:16.34           2.2596184      -15.908239       29.161778
2019-02-27/12:04:16.37           2.2528700      -15.915415       29.162098
2019-02-27/12:04:16.40           2.2461217      -15.922592       29.162417
2019-02-27/12:04:16.44           2.2393734      -15.929769       29.162737
2019-02-27/12:04:16.47           2.2324074      -15.937178       29.163067
2019-02-27/12:04:16.50           2.2256591      -15.944355       29.163387
2019-02-27/12:04:16.53           2.2189108      -15.951531       29.163707
2019-02-27/12:04:16.56           2.2121624      -15.958708       29.164027
2019-02-27/12:04:16.59           2.2051965      -15.966117       29.164357
2019-02-27/12:04:16.62           2.1984481      -15.973294       29.164676
2019-02-27/12:04:16.65           2.1916998      -15.980471       29.164996
2019-02-27/12:04:16.69           2.1849515      -15.987647       29.165316
2019-02-27/12:04:16.72           2.1779855      -15.995056       29.165646
2019-02-27/12:04:16.75           2.1712372      -16.002233       29.165966
2019-02-27/12:04:16.78           2.1644889      -16.009410       29.166286
2019-02-27/12:04:16.81           2.1577406      -16.016587       29.166605
2019-02-27/12:04:16.84           2.1507746      -16.023995       29.166936
2019-02-27/12:04:16.87           2.1440262      -16.031172       29.167255
2019-02-27/12:04:16.90           2.1372780      -16.038349       29.167575
2019-02-27/12:04:16.94           2.1305296      -16.045526       29.167895
2019-02-27/12:04:16.97           2.1235636      -16.052934       29.168225
2019-02-27/12:04:17.00           2.1168120      -16.060128       29.168529
2019-02-27/12:04:17.03           2.1100295      -16.067485       29.168684
2019-02-27/12:04:17.06           2.1032469      -16.074842       29.168839
2019-02-27/12:04:17.09           2.0962456      -16.082436       29.168999
2019-02-27/12:04:17.12           2.0894630      -16.089793       29.169154
2019-02-27/12:04:17.15           2.0826805      -16.097150       29.169309
2019-02-27/12:04:17.19           2.0758979      -16.104506       29.169464
2019-02-27/12:04:17.22           2.0688966      -16.112100       29.169624
2019-02-27/12:04:17.25           2.0621140      -16.119457       29.169779
2019-02-27/12:04:17.28           2.0553315      -16.126814       29.169934
2019-02-27/12:04:17.31           2.0485489      -16.134171       29.170089
2019-02-27/12:04:17.34           2.0415476      -16.141765       29.170249
2019-02-27/12:04:17.37           2.0347650      -16.149122       29.170404
2019-02-27/12:04:17.40           2.0279825      -16.156478       29.170559
2019-02-27/12:04:17.44           2.0211999      -16.163835       29.170714
2019-02-27/12:04:17.47           2.0141986      -16.171429       29.170874
2019-02-27/12:04:17.50           2.0074160      -16.178786       29.171029
2019-02-27/12:04:17.53           2.0006335      -16.186143       29.171184
2019-02-27/12:04:17.56           1.9938509      -16.193500       29.171339
2019-02-27/12:04:17.59           1.9868496      -16.201094       29.171499
2019-02-27/12:04:17.62           1.9800671      -16.208450       29.171654
2019-02-27/12:04:17.65           1.9732845      -16.215807       29.171809
2019-02-27/12:04:17.69           1.9665020      -16.223164       29.171964
2019-02-27/12:04:17.72           1.9595006      -16.230758       29.172124
2019-02-27/12:04:17.75           1.9527181      -16.238115       29.172279
2019-02-27/12:04:17.78           1.9459355      -16.245472       29.172434
2019-02-27/12:04:17.81           1.9391530      -16.252828       29.172589
2019-02-27/12:04:17.84           1.9321517      -16.260422       29.172749
2019-02-27/12:04:17.87           1.9253691      -16.267779       29.172904
2019-02-27/12:04:17.90           1.9185866      -16.275136       29.173059
2019-02-27/12:04:17.94           1.9118040      -16.282493       29.173214
2019-02-27/12:04:17.97           1.9048027      -16.290087       29.173374
2019-02-27/12:04:18.00           1.8980175      -16.297461       29.173513
2019-02-27/12:04:18.03           1.8912082      -16.304999       29.173502
2019-02-27/12:04:18.06           1.8843989      -16.312537       29.173491
2019-02-27/12:04:18.09           1.8773700      -16.320318       29.173479
2019-02-27/12:04:18.12           1.8705606      -16.327856       29.173467
2019-02-27/12:04:18.15           1.8637513      -16.335394       29.173456
2019-02-27/12:04:18.19           1.8569420      -16.342932       29.173445
2019-02-27/12:04:18.22           1.8499131      -16.350713       29.173433
2019-02-27/12:04:18.25           1.8431037      -16.358251       29.173421
2019-02-27/12:04:18.28           1.8362944      -16.365789       29.173410
2019-02-27/12:04:18.31           1.8294851      -16.373327       29.173399
2019-02-27/12:04:18.34           1.8224562      -16.381108       29.173387
2019-02-27/12:04:18.37           1.8156468      -16.388646       29.173375
2019-02-27/12:04:18.40           1.8088375      -16.396184       29.173364
2019-02-27/12:04:18.44           1.8020282      -16.403722       29.173353
2019-02-27/12:04:18.47           1.7949993      -16.411503       29.173341
2019-02-27/12:04:18.50           1.7881899      -16.419041       29.173329
2019-02-27/12:04:18.53           1.7813807      -16.426578       29.173318
2019-02-27/12:04:18.56           1.7745713      -16.434116       29.173307
2019-02-27/12:04:18.59           1.7675424      -16.441897       29.173295
2019-02-27/12:04:18.62           1.7607331      -16.449435       29.173283
2019-02-27/12:04:18.65           1.7539238      -16.456973       29.173272
2019-02-27/12:04:18.69           1.7471144      -16.464511       29.173261
2019-02-27/12:04:18.72           1.7400855      -16.472292       29.173249
2019-02-27/12:04:18.75           1.7332762      -16.479830       29.173237
2019-02-27/12:04:18.78           1.7264669      -16.487368       29.173226
2019-02-27/12:04:18.81           1.7196575      -16.494906       29.173215
2019-02-27/12:04:18.84           1.7126286      -16.502687       29.173203
2019-02-27/12:04:18.87           1.7058193      -16.510225       29.173191
2019-02-27/12:04:18.90           1.6990100      -16.517763       29.173180
2019-02-27/12:04:18.94           1.6922007      -16.525301       29.173169
2019-02-27/12:04:18.97           1.6851717      -16.533082       29.173157
2019-02-27/12:04:19.00           1.6783601      -16.540638       29.173129
2019-02-27/12:04:19.03           1.6715269      -16.548364       29.172945
2019-02-27/12:04:19.06           1.6646937      -16.556090       29.172762
2019-02-27/12:04:19.09           1.6576402      -16.564065       29.172572
2019-02-27/12:04:19.12           1.6508070      -16.571790       29.172388
2019-02-27/12:04:19.15           1.6439738      -16.579516       29.172205
2019-02-27/12:04:19.19           1.6371406      -16.587242       29.172021
2019-02-27/12:04:19.22           1.6300870      -16.595217       29.171832
2019-02-27/12:04:19.25           1.6232538      -16.602943       29.171648
2019-02-27/12:04:19.28           1.6164207      -16.610668       29.171464
2019-02-27/12:04:19.31           1.6095875      -16.618394       29.171281
2019-02-27/12:04:19.34           1.6025339      -16.626369       29.171091
2019-02-27/12:04:19.37           1.5957007      -16.634095       29.170907
2019-02-27/12:04:19.40           1.5888676      -16.641820       29.170724
2019-02-27/12:04:19.44           1.5820343      -16.649546       29.170540
2019-02-27/12:04:19.47           1.5749808      -16.657521       29.170351
2019-02-27/12:04:19.50           1.5681476      -16.665247       29.170167
2019-02-27/12:04:19.53           1.5613144      -16.672973       29.169983
2019-02-27/12:04:19.56           1.5544812      -16.680698       29.169800
2019-02-27/12:04:19.59           1.5474277      -16.688673       29.169610
2019-02-27/12:04:19.62           1.5405945      -16.696399       29.169427
2019-02-27/12:04:19.65           1.5337613      -16.704125       29.169243
2019-02-27/12:04:19.69           1.5269281      -16.711851       29.169059
2019-02-27/12:04:19.72           1.5198745      -16.719826       29.168870
2019-02-27/12:04:19.75           1.5130413      -16.727551       29.168686
2019-02-27/12:04:19.78           1.5062082      -16.735277       29.168502
2019-02-27/12:04:19.81           1.4993750      -16.743003       29.168319
2019-02-27/12:04:19.84           1.4923214      -16.750978       29.168129
2019-02-27/12:04:19.87           1.4854882      -16.758704       29.167946
2019-02-27/12:04:19.90           1.4786551      -16.766429       29.167762
2019-02-27/12:04:19.94           1.4718219      -16.774155       29.167578
2019-02-27/12:04:19.97           1.4647683      -16.782130       29.167389
2019-02-27/12:04:20.00           1.4579329      -16.789874       29.167188
2019-02-27/12:04:20.03           1.4510777      -16.797791       29.166827
2019-02-27/12:04:20.06           1.4442225      -16.805708       29.166466
2019-02-27/12:04:20.09           1.4371462      -16.813880       29.166093
2019-02-27/12:04:20.12           1.4302909      -16.821796       29.165732
2019-02-27/12:04:20.15           1.4234357      -16.829713       29.165371
2019-02-27/12:04:20.19           1.4165805      -16.837630       29.165010
2019-02-27/12:04:20.22           1.4095041      -16.845802       29.164637
2019-02-27/12:04:20.25           1.4026489      -16.853718       29.164276
2019-02-27/12:04:20.28           1.3957937      -16.861635       29.163915
2019-02-27/12:04:20.31           1.3889384      -16.869552       29.163554
2019-02-27/12:04:20.34           1.3818621      -16.877724       29.163181
2019-02-27/12:04:20.37           1.3750069      -16.885640       29.162820
2019-02-27/12:04:20.40           1.3681517      -16.893557       29.162459
2019-02-27/12:04:20.44           1.3612964      -16.901474       29.162098
2019-02-27/12:04:20.47           1.3542201      -16.909645       29.161725
2019-02-27/12:04:20.50           1.3473648      -16.917562       29.161364
2019-02-27/12:04:20.53           1.3405096      -16.925479       29.161003
2019-02-27/12:04:20.56           1.3336544      -16.933395       29.160642
2019-02-27/12:04:20.59           1.3265780      -16.941567       29.160269
2019-02-27/12:04:20.62           1.3197228      -16.949484       29.159908
2019-02-27/12:04:20.65           1.3128676      -16.957401       29.159547
2019-02-27/12:04:20.69           1.3060123      -16.965317       29.159186
2019-02-27/12:04:20.72           1.2989360      -16.973489       29.158813
2019-02-27/12:04:20.75           1.2920808      -16.981406       29.158452
2019-02-27/12:04:20.78           1.2852256      -16.989323       29.158091
2019-02-27/12:04:20.81           1.2783703      -16.997239       29.157730
2019-02-27/12:04:20.84           1.2712940      -17.005411       29.157357
2019-02-27/12:04:20.87           1.2644387      -17.013328       29.156996
2019-02-27/12:04:20.90           1.2575835      -17.021245       29.156635
2019-02-27/12:04:20.94           1.2507283      -17.029161       29.156273
2019-02-27/12:04:20.97           1.2436519      -17.037333       29.155901
2019-02-27/12:04:21.00           1.2367955      -17.045269       29.155522
2019-02-27/12:04:21.03           1.2299276      -17.053379       29.154977
2019-02-27/12:04:21.06           1.2230597      -17.061489       29.154431
2019-02-27/12:04:21.09           1.2159703      -17.069860       29.153869
2019-02-27/12:04:21.12           1.2091023      -17.077970       29.153323
2019-02-27/12:04:21.15           1.2022345      -17.086080       29.152778
2019-02-27/12:04:21.19           1.1953666      -17.094190       29.152233
2019-02-27/12:04:21.22           1.1882772      -17.102562       29.151670
2019-02-27/12:04:21.25           1.1814092      -17.110672       29.151125
2019-02-27/12:04:21.28           1.1745414      -17.118781       29.150580
2019-02-27/12:04:21.31           1.1676734      -17.126891       29.150035
2019-02-27/12:04:21.34           1.1605840      -17.135263       29.149472
2019-02-27/12:04:21.37           1.1537161      -17.143373       29.148927
2019-02-27/12:04:21.40           1.1468482      -17.151483       29.148381
2019-02-27/12:04:21.44           1.1399803      -17.159593       29.147836
2019-02-27/12:04:21.47           1.1328909      -17.167964       29.147273
2019-02-27/12:04:21.50           1.1260230      -17.176074       29.146728
2019-02-27/12:04:21.53           1.1191551      -17.184184       29.146183
2019-02-27/12:04:21.56           1.1122872      -17.192294       29.145638
2019-02-27/12:04:21.59           1.1051978      -17.200666       29.145075
2019-02-27/12:04:21.62           1.0983299      -17.208776       29.144530
2019-02-27/12:04:21.65           1.0914620      -17.216886       29.143985
2019-02-27/12:04:21.69           1.0845941      -17.224996       29.143439
2019-02-27/12:04:21.72           1.0775047      -17.233367       29.142877
2019-02-27/12:04:21.75           1.0706368      -17.241477       29.142332
2019-02-27/12:04:21.78           1.0637689      -17.249587       29.141786
2019-02-27/12:04:21.81           1.0569010      -17.257697       29.141241
2019-02-27/12:04:21.84           1.0498116      -17.266068       29.140678
2019-02-27/12:04:21.87           1.0429436      -17.274178       29.140133
2019-02-27/12:04:21.90           1.0360758      -17.282288       29.139588
2019-02-27/12:04:21.94           1.0292078      -17.290398       29.139043
2019-02-27/12:04:21.97           1.0221184      -17.298770       29.138480
2019-02-27/12:04:22.00           1.0152494      -17.306899       29.137917
2019-02-27/12:04:22.03           1.0083695      -17.315210       29.137186
2019-02-27/12:04:22.06           1.0014896      -17.323520       29.136455
2019-02-27/12:04:22.09          0.99438783      -17.332099       29.135700
2019-02-27/12:04:22.12          0.98750793      -17.340409       29.134969
2019-02-27/12:04:22.15          0.98062808      -17.348720       29.134238
2019-02-27/12:04:22.19          0.97374817      -17.357030       29.133507
2019-02-27/12:04:22.22          0.96664640      -17.365609       29.132752
2019-02-27/12:04:22.25          0.95976650      -17.373919       29.132021
2019-02-27/12:04:22.28          0.95288665      -17.382230       29.131290
2019-02-27/12:04:22.31          0.94600674      -17.390540       29.130559
2019-02-27/12:04:22.34          0.93912689      -17.398851       29.129828
2019-02-27/12:04:22.37          0.93202507      -17.407429       29.129073
2019-02-27/12:04:22.40          0.92514522      -17.415740       29.128342
2019-02-27/12:04:22.44          0.91826531      -17.424050       29.127611
2019-02-27/12:04:22.47          0.91138546      -17.432361       29.126880
2019-02-27/12:04:22.50          0.90428364      -17.440939       29.126125
2019-02-27/12:04:22.53          0.89740379      -17.449250       29.125394
2019-02-27/12:04:22.56          0.89052388      -17.457560       29.124663
2019-02-27/12:04:22.59          0.88364403      -17.465871       29.123932
2019-02-27/12:04:22.62          0.87654221      -17.474449       29.123178
2019-02-27/12:04:22.65          0.86966236      -17.482760       29.122447
2019-02-27/12:04:22.69          0.86278246      -17.491070       29.121715
2019-02-27/12:04:22.72          0.85590260      -17.499381       29.120984
2019-02-27/12:04:22.75          0.84880078      -17.507959       29.120230
2019-02-27/12:04:22.78          0.84192093      -17.516270       29.119499
2019-02-27/12:04:22.81          0.83504103      -17.524580       29.118768
2019-02-27/12:04:22.84          0.82816117      -17.532891       29.118037
2019-02-27/12:04:22.87          0.82105935      -17.541469       29.117282
2019-02-27/12:04:22.90          0.81417950      -17.549780       29.116551
2019-02-27/12:04:22.94          0.80729960      -17.558090       29.115820
2019-02-27/12:04:22.97          0.80041975      -17.566401       29.115089
2019-02-27/12:04:23.00          0.79331749      -17.574999       29.114315
2019-02-27/12:04:23.03          0.78643317      -17.583512       29.113392
2019-02-27/12:04:23.06          0.77954879      -17.592025       29.112468
2019-02-27/12:04:23.09          0.77266447      -17.600538       29.111544
2019-02-27/12:04:23.12          0.76555804      -17.609325       29.110591
2019-02-27/12:04:23.15          0.75867371      -17.617838       29.109667
2019-02-27/12:04:23.19          0.75178934      -17.626351       29.108744
2019-02-27/12:04:23.22          0.74490501      -17.634864       29.107820
2019-02-27/12:04:23.25          0.73779858      -17.643652       29.106866
2019-02-27/12:04:23.28          0.73091426      -17.652165       29.105943
2019-02-27/12:04:23.31          0.72402988      -17.660678       29.105019
2019-02-27/12:04:23.34          0.71714556      -17.669191       29.104095
2019-02-27/12:04:23.37          0.71003912      -17.677978       29.103142
2019-02-27/12:04:23.40          0.70315480      -17.686491       29.102218
2019-02-27/12:04:23.44          0.69627042      -17.695004       29.101294
2019-02-27/12:04:23.47          0.68938610      -17.703517       29.100371
2019-02-27/12:04:23.50          0.68227967      -17.712305       29.099417
2019-02-27/12:04:23.53          0.67539534      -17.720818       29.098494
2019-02-27/12:04:23.56          0.66851097      -17.729331       29.097570
2019-02-27/12:04:23.59          0.66162664      -17.737844       29.096646
2019-02-27/12:04:23.62          0.65452021      -17.746631       29.095693
2019-02-27/12:04:23.65          0.64763589      -17.755144       29.094769
2019-02-27/12:04:23.69          0.64075151      -17.763657       29.093845
2019-02-27/12:04:23.72          0.63386719      -17.772170       29.092922
2019-02-27/12:04:23.75          0.62676075      -17.780958       29.091968
2019-02-27/12:04:23.78          0.61987643      -17.789470       29.091044
2019-02-27/12:04:23.81          0.61299205      -17.797983       29.090121
2019-02-27/12:04:23.84          0.60610773      -17.806496       29.089197
2019-02-27/12:04:23.87          0.59900129      -17.815284       29.088243
2019-02-27/12:04:23.90          0.59211697      -17.823797       29.087320
2019-02-27/12:04:23.94          0.58523260      -17.832310       29.086396
2019-02-27/12:04:23.97          0.57834827      -17.840823       29.085472
2019-02-27/12:04:24.00          0.57124194      -17.849630       29.084500
2019-02-27/12:04:24.03          0.56435864      -17.858350       29.083380
2019-02-27/12:04:24.06          0.55747528      -17.867070       29.082259
2019-02-27/12:04:24.09          0.55059198      -17.875789       29.081139
2019-02-27/12:04:24.12          0.54348660      -17.884790       29.079983
2019-02-27/12:04:24.15          0.53660330      -17.893510       29.078863
2019-02-27/12:04:24.19          0.52971995      -17.902229       29.077742
2019-02-27/12:04:24.22          0.52283665      -17.910949       29.076622
2019-02-27/12:04:24.25          0.51573127      -17.919950       29.075466
2019-02-27/12:04:24.28          0.50884797      -17.928669       29.074345
2019-02-27/12:04:24.31          0.50196461      -17.937389       29.073225
2019-02-27/12:04:24.34          0.49508131      -17.946108       29.072105
2019-02-27/12:04:24.37          0.48797593      -17.955109       29.070949
2019-02-27/12:04:24.40          0.48109263      -17.963829       29.069828
2019-02-27/12:04:24.44          0.47420928      -17.972549       29.068708
2019-02-27/12:04:24.47          0.46732598      -17.981268       29.067588
2019-02-27/12:04:24.50          0.46022060      -17.990269       29.066431
2019-02-27/12:04:24.53          0.45333730      -17.998989       29.065311
2019-02-27/12:04:24.56          0.44645394      -18.007708       29.064191
2019-02-27/12:04:24.59          0.43957064      -18.016428       29.063071
2019-02-27/12:04:24.62          0.43246526      -18.025429       29.061914
2019-02-27/12:04:24.65          0.42558196      -18.034148       29.060794
2019-02-27/12:04:24.69          0.41869861      -18.042868       29.059674
2019-02-27/12:04:24.72          0.41181531      -18.051587       29.058554
2019-02-27/12:04:24.75          0.40470993      -18.060588       29.057397
2019-02-27/12:04:24.78          0.39782663      -18.069308       29.056277
2019-02-27/12:04:24.81          0.39094327      -18.078028       29.055157
2019-02-27/12:04:24.84          0.38405997      -18.086747       29.054037
2019-02-27/12:04:24.87          0.37695459      -18.095748       29.052880
2019-02-27/12:04:24.90          0.37007129      -18.104468       29.051760
2019-02-27/12:04:24.94          0.36318794      -18.113187       29.050640
2019-02-27/12:04:24.97          0.35630464      -18.121907       29.049519
2019-02-27/12:04:25.00          0.34919972      -18.130928       29.048343
2019-02-27/12:04:25.03          0.34232114      -18.139859       29.047020
2019-02-27/12:04:25.06          0.33544251      -18.148791       29.045697
2019-02-27/12:04:25.09          0.32856393      -18.157722       29.044375
2019-02-27/12:04:25.12          0.32146343      -18.166942       29.043009
2019-02-27/12:04:25.15          0.31458485      -18.175873       29.041686
2019-02-27/12:04:25.19          0.30770622      -18.184804       29.040363
2019-02-27/12:04:25.22          0.30082764      -18.193735       29.039040
2019-02-27/12:04:25.25          0.29372714      -18.202955       29.037674
2019-02-27/12:04:25.28          0.28684856      -18.211886       29.036351
2019-02-27/12:04:25.31          0.27996993      -18.220817       29.035028
2019-02-27/12:04:25.34          0.27309135      -18.229749       29.033705
2019-02-27/12:04:25.37          0.26599085      -18.238968       29.032340
2019-02-27/12:04:25.40          0.25911227      -18.247899       29.031017
2019-02-27/12:04:25.44          0.25223364      -18.256831       29.029694
2019-02-27/12:04:25.47          0.24535506      -18.265762       29.028371
2019-02-27/12:04:25.50          0.23825456      -18.274982       29.027005
2019-02-27/12:04:25.53          0.23137598      -18.283913       29.025682
2019-02-27/12:04:25.56          0.22449735      -18.292844       29.024359
2019-02-27/12:04:25.59          0.21761877      -18.301775       29.023036
2019-02-27/12:04:25.62          0.21051827      -18.310995       29.021670
2019-02-27/12:04:25.65          0.20363969      -18.319926       29.020347
2019-02-27/12:04:25.69          0.19676106      -18.328857       29.019024
2019-02-27/12:04:25.72          0.18988248      -18.337789       29.017701
2019-02-27/12:04:25.75          0.18278198      -18.347008       29.016336
2019-02-27/12:04:25.78          0.17590340      -18.355939       29.015013
2019-02-27/12:04:25.81          0.16902477      -18.364871       29.013690
2019-02-27/12:04:25.84          0.16214619      -18.373802       29.012367
2019-02-27/12:04:25.87          0.15504569      -18.383022       29.011001
2019-02-27/12:04:25.90          0.14816711      -18.391953       29.009678
2019-02-27/12:04:25.94          0.14128848      -18.400884       29.008355
2019-02-27/12:04:25.97          0.13440990      -18.409815       29.007032
2019-02-27/12:04:26.00          0.12731094      -18.419056       29.005646
2019-02-27/12:04:26.03          0.12044829      -18.428201       29.004114
2019-02-27/12:04:26.06          0.11358558      -18.437346       29.002581
2019-02-27/12:04:26.09          0.10672292      -18.446491       29.001049
2019-02-27/12:04:26.12         0.099638858      -18.455932       28.999467
2019-02-27/12:04:26.15         0.092776204      -18.465077       28.997935
2019-02-27/12:04:26.19         0.085913497      -18.474222       28.996402
2019-02-27/12:04:26.22         0.079050844      -18.483368       28.994870
2019-02-27/12:04:26.25         0.071966777      -18.492808       28.993288
2019-02-27/12:04:26.28         0.065104123      -18.501953       28.991756
2019-02-27/12:04:26.31         0.058241416      -18.511099       28.990223
2019-02-27/12:04:26.34         0.051378762      -18.520244       28.988691
2019-02-27/12:04:26.37         0.044294695      -18.529684       28.987109
2019-02-27/12:04:26.40         0.037432042      -18.538830       28.985577
2019-02-27/12:04:26.44         0.030569335      -18.547975       28.984044
2019-02-27/12:04:26.47         0.023706681      -18.557120       28.982512
2019-02-27/12:04:26.50         0.016622614      -18.566560       28.980930
2019-02-27/12:04:26.53        0.0097599603      -18.575706       28.979398
2019-02-27/12:04:26.56        0.0028972537      -18.584851       28.977865
2019-02-27/12:04:26.59       -0.0039654000      -18.593996       28.976333
2019-02-27/12:04:26.62        -0.011049467      -18.603437       28.974751
2019-02-27/12:04:26.65        -0.017912121      -18.612582       28.973219
2019-02-27/12:04:26.69        -0.024774828      -18.621727       28.971686
2019-02-27/12:04:26.72        -0.031637481      -18.630873       28.970154
2019-02-27/12:04:26.75        -0.038721548      -18.640313       28.968572
2019-02-27/12:04:26.78        -0.045584202      -18.649458       28.967040
2019-02-27/12:04:26.81        -0.052446909      -18.658604       28.965507
2019-02-27/12:04:26.84        -0.059309563      -18.667749       28.963975
2019-02-27/12:04:26.87        -0.066393630      -18.677189       28.962393
2019-02-27/12:04:26.90        -0.073256283      -18.686334       28.960860
2019-02-27/12:04:26.94        -0.080118990      -18.695480       28.959328
2019-02-27/12:04:26.97        -0.086981644      -18.704625       28.957796
2019-02-27/12:04:27.00        -0.094064243      -18.714087       28.956193
2019-02-27/12:04:27.03         -0.10091173      -18.723452       28.954449
2019-02-27/12:04:27.06         -0.10775927      -18.732817       28.952705
2019-02-27/12:04:27.09         -0.11460676      -18.742182       28.950961
2019-02-27/12:04:27.12         -0.12167517      -18.751849       28.949160
2019-02-27/12:04:27.15         -0.12852266      -18.761214       28.947416
2019-02-27/12:04:27.19         -0.13537020      -18.770579       28.945672
2019-02-27/12:04:27.22         -0.14221768      -18.779944       28.943927
2019-02-27/12:04:27.25         -0.14928609      -18.789612       28.942127
2019-02-27/12:04:27.28         -0.15613358      -18.798977       28.940382
2019-02-27/12:04:27.31         -0.16298112      -18.808342       28.938638
2019-02-27/12:04:27.34         -0.16982861      -18.817707       28.936894
2019-02-27/12:04:27.37         -0.17689702      -18.827374       28.935093
2019-02-27/12:04:27.40         -0.18374451      -18.836739       28.933349
2019-02-27/12:04:27.44         -0.19059205      -18.846104       28.931605
2019-02-27/12:04:27.47         -0.19743953      -18.855469       28.929861
2019-02-27/12:04:27.50         -0.20450795      -18.865136       28.928060
2019-02-27/12:04:27.53         -0.21135543      -18.874502       28.926316
2019-02-27/12:04:27.56         -0.21820297      -18.883867       28.924572
2019-02-27/12:04:27.59         -0.22505046      -18.893232       28.922827
2019-02-27/12:04:27.62         -0.23211887      -18.902899       28.921027
2019-02-27/12:04:27.65         -0.23896636      -18.912264       28.919283
2019-02-27/12:04:27.69         -0.24581390      -18.921629       28.917538
2019-02-27/12:04:27.72         -0.25266139      -18.930994       28.915794
2019-02-27/12:04:27.75         -0.25972980      -18.940661       28.913994
2019-02-27/12:04:27.78         -0.26657728      -18.950026       28.912249
2019-02-27/12:04:27.81         -0.27342482      -18.959392       28.910505
2019-02-27/12:04:27.84         -0.28027231      -18.968757       28.908761
2019-02-27/12:04:27.87         -0.28734072      -18.978424       28.906960
2019-02-27/12:04:27.90         -0.29418821      -18.987789       28.905216
2019-02-27/12:04:27.94         -0.30103575      -18.997154       28.903472
2019-02-27/12:04:27.97         -0.30788324      -19.006519       28.901728
2019-02-27/12:04:28.00         -0.31494881      -19.016208       28.899906
2019-02-27/12:04:28.03         -0.32176701      -19.025795       28.897941
2019-02-27/12:04:28.06         -0.32858526      -19.035382       28.895977
2019-02-27/12:04:28.09         -0.33540345      -19.044969       28.894013
2019-02-27/12:04:28.12         -0.34244163      -19.054865       28.891985
2019-02-27/12:04:28.15         -0.34925982      -19.064452       28.890021
2019-02-27/12:04:28.19         -0.35607807      -19.074039       28.888056
2019-02-27/12:04:28.22         -0.36289627      -19.083626       28.886092
2019-02-27/12:04:28.25         -0.36993444      -19.093522       28.884064
2019-02-27/12:04:28.28         -0.37675264      -19.103109       28.882100
2019-02-27/12:04:28.31         -0.38357089      -19.112696       28.880136
2019-02-27/12:04:28.34         -0.39038908      -19.122283       28.878171
2019-02-27/12:04:28.37         -0.39742726      -19.132179       28.876144
2019-02-27/12:04:28.40         -0.40424546      -19.141766       28.874179
2019-02-27/12:04:28.44         -0.41106370      -19.151353       28.872215
2019-02-27/12:04:28.47         -0.41788190      -19.160940       28.870251
2019-02-27/12:04:28.50         -0.42492008      -19.170836       28.868223
2019-02-27/12:04:28.53         -0.43173827      -19.180423       28.866259
2019-02-27/12:04:28.56         -0.43855652      -19.190010       28.864294
2019-02-27/12:04:28.59         -0.44537472      -19.199597       28.862330
2019-02-27/12:04:28.62         -0.45241289      -19.209493       28.860302
2019-02-27/12:04:28.65         -0.45923109      -19.219080       28.858338
2019-02-27/12:04:28.69         -0.46604934      -19.228667       28.856374
2019-02-27/12:04:28.72         -0.47286753      -19.238254       28.854409
2019-02-27/12:04:28.75         -0.47990571      -19.248150       28.852382
2019-02-27/12:04:28.78         -0.48672390      -19.257737       28.850417
2019-02-27/12:04:28.81         -0.49354215      -19.267324       28.848453
2019-02-27/12:04:28.84         -0.50036035      -19.276911       28.846489
2019-02-27/12:04:28.87         -0.50739852      -19.286807       28.844461
2019-02-27/12:04:28.90         -0.51421672      -19.296394       28.842497
2019-02-27/12:04:28.94         -0.52103497      -19.305981       28.840532
2019-02-27/12:04:28.97         -0.52785316      -19.315568       28.838568
2019-02-27/12:04:29.00         -0.53488828      -19.325486       28.836519
2019-02-27/12:04:29.03         -0.54167493      -19.335300       28.834332
2019-02-27/12:04:29.06         -0.54846163      -19.345114       28.832145
2019-02-27/12:04:29.09         -0.55524828      -19.354928       28.829958
2019-02-27/12:04:29.12         -0.56225389      -19.365059       28.827701
2019-02-27/12:04:29.15         -0.56904054      -19.374873       28.825514
2019-02-27/12:04:29.19         -0.57582724      -19.384687       28.823327
2019-02-27/12:04:29.22         -0.58261388      -19.394501       28.821140
2019-02-27/12:04:29.25         -0.58961949      -19.404632       28.818882
2019-02-27/12:04:29.28         -0.59640614      -19.414446       28.816695
2019-02-27/12:04:29.31         -0.60319284      -19.424260       28.814508
2019-02-27/12:04:29.34         -0.60997949      -19.434074       28.812321
2019-02-27/12:04:29.37         -0.61698510      -19.444205       28.810064
2019-02-27/12:04:29.40         -0.62377174      -19.454019       28.807877
2019-02-27/12:04:29.44         -0.63055844      -19.463833       28.805690
2019-02-27/12:04:29.47         -0.63734509      -19.473648       28.803503
2019-02-27/12:04:29.50         -0.64435070      -19.483778       28.801246
2019-02-27/12:04:29.53         -0.65113735      -19.493592       28.799059
2019-02-27/12:04:29.56         -0.65792405      -19.503406       28.796872
2019-02-27/12:04:29.59         -0.66471069      -19.513221       28.794685
2019-02-27/12:04:29.62         -0.67171630      -19.523351       28.792427
2019-02-27/12:04:29.65         -0.67850295      -19.533165       28.790240
2019-02-27/12:04:29.69         -0.68528965      -19.542980       28.788053
2019-02-27/12:04:29.72         -0.69207630      -19.552794       28.785866
2019-02-27/12:04:29.75         -0.69908191      -19.562924       28.783609
2019-02-27/12:04:29.78         -0.70586855      -19.572738       28.781422
2019-02-27/12:04:29.81         -0.71265525      -19.582553       28.779235
2019-02-27/12:04:29.84         -0.71944190      -19.592367       28.777048
2019-02-27/12:04:29.87         -0.72644751      -19.602497       28.774791
2019-02-27/12:04:29.90         -0.73323416      -19.612311       28.772604
2019-02-27/12:04:29.94         -0.74002086      -19.622126       28.770417
2019-02-27/12:04:29.97         -0.74680751      -19.631940       28.768230
2019-02-27/12:04:30.00         -0.75380912      -19.642093       28.765950
2019-02-27/12:04:30.03         -0.76055452      -19.652137       28.763535
2019-02-27/12:04:30.06         -0.76729998      -19.662180       28.761120
2019-02-27/12:04:30.09         -0.77404538      -19.672224       28.758705
2019-02-27/12:04:30.12         -0.78100841      -19.682592       28.756212
2019-02-27/12:04:30.15         -0.78775381      -19.692636       28.753797
2019-02-27/12:04:30.19         -0.79449927      -19.702680       28.751382
2019-02-27/12:04:30.22         -0.80124467      -19.712724       28.748967
2019-02-27/12:04:30.25         -0.80820770      -19.723092       28.746474
2019-02-27/12:04:30.28         -0.81495310      -19.733136       28.744059
2019-02-27/12:04:30.31         -0.82169855      -19.743180       28.741644
2019-02-27/12:04:30.34         -0.82844395      -19.753224       28.739229
2019-02-27/12:04:30.37         -0.83540699      -19.763592       28.736736
2019-02-27/12:04:30.40         -0.84215239      -19.773635       28.734320
2019-02-27/12:04:30.44         -0.84889784      -19.783679       28.731905
2019-02-27/12:04:30.47         -0.85564324      -19.793723       28.729490
2019-02-27/12:04:30.50         -0.86260627      -19.804091       28.726997
2019-02-27/12:04:30.53         -0.86935168      -19.814135       28.724582
2019-02-27/12:04:30.56         -0.87609713      -19.824179       28.722167
2019-02-27/12:04:30.59         -0.88284253      -19.834223       28.719752
2019-02-27/12:04:30.62         -0.88980556      -19.844591       28.717259
2019-02-27/12:04:30.65         -0.89655096      -19.854635       28.714844
2019-02-27/12:04:30.69         -0.90329642      -19.864679       28.712429
2019-02-27/12:04:30.72         -0.91004182      -19.874722       28.710014
2019-02-27/12:04:30.75         -0.91700485      -19.885090       28.707521
2019-02-27/12:04:30.78         -0.92375025      -19.895134       28.705106
2019-02-27/12:04:30.81         -0.93049570      -19.905178       28.702691
2019-02-27/12:04:30.84         -0.93724111      -19.915222       28.700276
2019-02-27/12:04:30.87         -0.94420414      -19.925590       28.697783
2019-02-27/12:04:30.90         -0.95094954      -19.935634       28.695367
2019-02-27/12:04:30.94         -0.95769499      -19.945678       28.692952
2019-02-27/12:04:30.97         -0.96444039      -19.955722       28.690537
2019-02-27/12:04:31.00         -0.97139887      -19.966112       28.688022
2019-02-27/12:04:31.03         -0.97809719      -19.976391       28.685372
2019-02-27/12:04:31.06         -0.98479555      -19.986669       28.682722
2019-02-27/12:04:31.09         -0.99149387      -19.996948       28.680073
2019-02-27/12:04:31.12         -0.99840830      -20.007558       28.677337
2019-02-27/12:04:31.15          -1.0051066      -20.017836       28.674688
2019-02-27/12:04:31.19          -1.0118050      -20.028115       28.672038
2019-02-27/12:04:31.22          -1.0185033      -20.038393       28.669388
2019-02-27/12:04:31.25          -1.0254177      -20.049003       28.666653
2019-02-27/12:04:31.28          -1.0321160      -20.059281       28.664003
2019-02-27/12:04:31.31          -1.0388144      -20.069560       28.661354
2019-02-27/12:04:31.34          -1.0455127      -20.079838       28.658704
2019-02-27/12:04:31.37          -1.0524272      -20.090448       28.655969
2019-02-27/12:04:31.40          -1.0591255      -20.100727       28.653319
2019-02-27/12:04:31.44          -1.0658238      -20.111005       28.650670
2019-02-27/12:04:31.47          -1.0725222      -20.121284       28.648020
2019-02-27/12:04:31.50          -1.0794366      -20.131894       28.645285
2019-02-27/12:04:31.53          -1.0861349      -20.142172       28.642635
2019-02-27/12:04:31.56          -1.0928333      -20.152451       28.639985
2019-02-27/12:04:31.59          -1.0995316      -20.162729       28.637336
2019-02-27/12:04:31.62          -1.1064460      -20.173339       28.634600
2019-02-27/12:04:31.65          -1.1131443      -20.183617       28.631951
2019-02-27/12:04:31.69          -1.1198427      -20.193896       28.629301
2019-02-27/12:04:31.72          -1.1265410      -20.204174       28.626651
2019-02-27/12:04:31.75          -1.1334554      -20.214784       28.623916
2019-02-27/12:04:31.78          -1.1401537      -20.225063       28.621267
2019-02-27/12:04:31.81          -1.1468521      -20.235341       28.618617
2019-02-27/12:04:31.84          -1.1535504      -20.245620       28.615967
2019-02-27/12:04:31.87          -1.1604649      -20.256230       28.613232
2019-02-27/12:04:31.90          -1.1671632      -20.266508       28.610582
2019-02-27/12:04:31.94          -1.1738615      -20.276787       28.607933
2019-02-27/12:04:31.97          -1.1805599      -20.287065       28.605283
2019-02-27/12:04:32.00          -1.1874689      -20.297698       28.602524
2019-02-27/12:04:32.03          -1.1941114      -20.308214       28.599634
2019-02-27/12:04:32.06          -1.2007540      -20.318730       28.596743
2019-02-27/12:04:32.09          -1.2073965      -20.329247       28.593852
2019-02-27/12:04:32.12          -1.2142533      -20.340102       28.590868
2019-02-27/12:04:32.15          -1.2208958      -20.350618       28.587977
2019-02-27/12:04:32.19          -1.2275384      -20.361134       28.585086
2019-02-27/12:04:32.22          -1.2341809      -20.371651       28.582195
2019-02-27/12:04:32.25          -1.2410378      -20.382506       28.579211
2019-02-27/12:04:32.28          -1.2476803      -20.393022       28.576320
2019-02-27/12:04:32.31          -1.2543228      -20.403538       28.573430
2019-02-27/12:04:32.34          -1.2609654      -20.414054       28.570539
2019-02-27/12:04:32.37          -1.2678222      -20.424910       28.567555
2019-02-27/12:04:32.40          -1.2744647      -20.435426       28.564664
2019-02-27/12:04:32.44          -1.2811073      -20.445942       28.561773
2019-02-27/12:04:32.47          -1.2877498      -20.456458       28.558882
2019-02-27/12:04:32.50          -1.2946066      -20.467314       28.555898
2019-02-27/12:04:32.53          -1.3012492      -20.477830       28.553007
2019-02-27/12:04:32.56          -1.3078917      -20.488346       28.550116
2019-02-27/12:04:32.59          -1.3145342      -20.498862       28.547225
2019-02-27/12:04:32.62          -1.3213911      -20.509718       28.544241
2019-02-27/12:04:32.65          -1.3280336      -20.520234       28.541351
2019-02-27/12:04:32.69          -1.3346762      -20.530750       28.538460
2019-02-27/12:04:32.72          -1.3413187      -20.541266       28.535569
2019-02-27/12:04:32.75          -1.3481755      -20.552122       28.532585
2019-02-27/12:04:32.78          -1.3548180      -20.562638       28.529694
2019-02-27/12:04:32.81          -1.3614606      -20.573154       28.526803
2019-02-27/12:04:32.84          -1.3681031      -20.583670       28.523912
2019-02-27/12:04:32.87          -1.3749599      -20.594526       28.520928
2019-02-27/12:04:32.90          -1.3816025      -20.605042       28.518037
2019-02-27/12:04:32.94          -1.3882450      -20.615558       28.515146
2019-02-27/12:04:32.97          -1.3948876      -20.626074       28.512256
2019-02-27/12:04:33.00          -1.4017378      -20.636953       28.509248
2019-02-27/12:04:33.03          -1.4083126      -20.647708       28.506113
2019-02-27/12:04:33.06          -1.4148875      -20.658464       28.502977
2019-02-27/12:04:33.09          -1.4214623      -20.669219       28.499842
2019-02-27/12:04:33.12          -1.4282492      -20.680321       28.496606
2019-02-27/12:04:33.15          -1.4348240      -20.691077       28.493470
2019-02-27/12:04:33.19          -1.4413988      -20.701832       28.490335
2019-02-27/12:04:33.22          -1.4479736      -20.712588       28.487200
2019-02-27/12:04:33.25          -1.4547605      -20.723690       28.483963
2019-02-27/12:04:33.28          -1.4613353      -20.734446       28.480828
2019-02-27/12:04:33.31          -1.4679102      -20.745201       28.477692
2019-02-27/12:04:33.34          -1.4744850      -20.755956       28.474557
2019-02-27/12:04:33.37          -1.4812719      -20.767059       28.471321
2019-02-27/12:04:33.40          -1.4878467      -20.777814       28.468185
2019-02-27/12:04:33.44          -1.4944215      -20.788570       28.465050
2019-02-27/12:04:33.47          -1.5009963      -20.799325       28.461915
2019-02-27/12:04:33.50          -1.5077832      -20.810427       28.458678
2019-02-27/12:04:33.53          -1.5143580      -20.821183       28.455543
2019-02-27/12:04:33.56          -1.5209329      -20.831938       28.452408
2019-02-27/12:04:33.59          -1.5275076      -20.842694       28.449272
2019-02-27/12:04:33.62          -1.5342946      -20.853796       28.446036
2019-02-27/12:04:33.65          -1.5408694      -20.864551       28.442901
2019-02-27/12:04:33.69          -1.5474442      -20.875307       28.439765
2019-02-27/12:04:33.72          -1.5540190      -20.886062       28.436630
2019-02-27/12:04:33.75          -1.5608059      -20.897165       28.433394
2019-02-27/12:04:33.78          -1.5673807      -20.907920       28.430258
2019-02-27/12:04:33.81          -1.5739555      -20.918676       28.427123
2019-02-27/12:04:33.84          -1.5805303      -20.929431       28.423988
2019-02-27/12:04:33.87          -1.5873173      -20.940533       28.420751
2019-02-27/12:04:33.90          -1.5938921      -20.951289       28.417616
2019-02-27/12:04:33.94          -1.6004669      -20.962044       28.414481
2019-02-27/12:04:33.97          -1.6070417      -20.972800       28.411345
2019-02-27/12:04:34.00          -1.6138217      -20.983926       28.408084
2019-02-27/12:04:34.03          -1.6203257      -20.994928       28.404699
2019-02-27/12:04:34.06          -1.6268297      -21.005931       28.401313
2019-02-27/12:04:34.09          -1.6333336      -21.016933       28.397927
2019-02-27/12:04:34.12          -1.6400474      -21.028291       28.394432
2019-02-27/12:04:34.15          -1.6465513      -21.039293       28.391046
2019-02-27/12:04:34.19          -1.6530553      -21.050295       28.387660
2019-02-27/12:04:34.22          -1.6595592      -21.061298       28.384274
2019-02-27/12:04:34.25          -1.6662730      -21.072655       28.380779
2019-02-27/12:04:34.28          -1.6727769      -21.083658       28.377393
2019-02-27/12:04:34.31          -1.6792809      -21.094660       28.374007
2019-02-27/12:04:34.34          -1.6857848      -21.105663       28.370621
2019-02-27/12:04:34.37          -1.6924986      -21.117020       28.367126
2019-02-27/12:04:34.40          -1.6990025      -21.128022       28.363740
2019-02-27/12:04:34.44          -1.7055065      -21.139025       28.360354
2019-02-27/12:04:34.47          -1.7120104      -21.150027       28.356968
2019-02-27/12:04:34.50          -1.7187242      -21.161385       28.353473
2019-02-27/12:04:34.53          -1.7252281      -21.172387       28.350087
2019-02-27/12:04:34.56          -1.7317321      -21.183390       28.346701
2019-02-27/12:04:34.59          -1.7382360      -21.194392       28.343315
2019-02-27/12:04:34.62          -1.7449498      -21.205749       28.339820
2019-02-27/12:04:34.65          -1.7514537      -21.216752       28.336434
2019-02-27/12:04:34.69          -1.7579577      -21.227754       28.333048
2019-02-27/12:04:34.72          -1.7644616      -21.238757       28.329662
2019-02-27/12:04:34.75          -1.7711754      -21.250114       28.326167
2019-02-27/12:04:34.78          -1.7776793      -21.261116       28.322781
2019-02-27/12:04:34.81          -1.7841833      -21.272119       28.319395
2019-02-27/12:04:34.84          -1.7906872      -21.283121       28.316009
2019-02-27/12:04:34.87          -1.7974010      -21.294479       28.312514
2019-02-27/12:04:34.90          -1.8039049      -21.305481       28.309128
2019-02-27/12:04:34.94          -1.8104089      -21.316484       28.305742
2019-02-27/12:04:34.97          -1.8169128      -21.327486       28.302356
2019-02-27/12:04:35.00          -1.8236185      -21.338867       28.298836
2019-02-27/12:04:35.03          -1.8300383      -21.350115       28.295194
2019-02-27/12:04:35.06          -1.8364582      -21.361363       28.291552
2019-02-27/12:04:35.09          -1.8428781      -21.372611       28.287910
2019-02-27/12:04:35.12          -1.8495051      -21.384222       28.284150
2019-02-27/12:04:35.15          -1.8559249      -21.395470       28.280508
2019-02-27/12:04:35.19          -1.8623448      -21.406718       28.276866
2019-02-27/12:04:35.22          -1.8687647      -21.417966       28.273224
2019-02-27/12:04:35.25          -1.8753917      -21.429577       28.269464
2019-02-27/12:04:35.28          -1.8818115      -21.440825       28.265822
2019-02-27/12:04:35.31          -1.8882314      -21.452073       28.262180
2019-02-27/12:04:35.34          -1.8946513      -21.463321       28.258538
2019-02-27/12:04:35.37          -1.9012783      -21.474932       28.254778
2019-02-27/12:04:35.40          -1.9076981      -21.486180       28.251136
2019-02-27/12:04:35.44          -1.9141180      -21.497429       28.247494
2019-02-27/12:04:35.47          -1.9205379      -21.508677       28.243852
2019-02-27/12:04:35.50          -1.9271649      -21.520287       28.240093
2019-02-27/12:04:35.53          -1.9335847      -21.531535       28.236451
2019-02-27/12:04:35.56          -1.9400046      -21.542784       28.232808
2019-02-27/12:04:35.59          -1.9464245      -21.554032       28.229166
2019-02-27/12:04:35.62          -1.9530515      -21.565643       28.225407
2019-02-27/12:04:35.65          -1.9594713      -21.576891       28.221765
2019-02-27/12:04:35.69          -1.9658912      -21.588139       28.218122
2019-02-27/12:04:35.72          -1.9723111      -21.599387       28.214480
2019-02-27/12:04:35.75          -1.9789381      -21.610998       28.210721
2019-02-27/12:04:35.78          -1.9853579      -21.622246       28.207079
2019-02-27/12:04:35.81          -1.9917778      -21.633494       28.203437
2019-02-27/12:04:35.84          -1.9981977      -21.644742       28.199795
2019-02-27/12:04:35.87          -2.0048247      -21.656353       28.196035
2019-02-27/12:04:35.90          -2.0112445      -21.667601       28.192393
2019-02-27/12:04:35.94          -2.0176644      -21.678849       28.188751
2019-02-27/12:04:35.97          -2.0240843      -21.690097       28.185109
2019-02-27/12:04:36.00          -2.0307024      -21.701732       28.181324
2019-02-27/12:04:36.03          -2.0370303      -21.713232       28.177420
2019-02-27/12:04:36.06          -2.0433583      -21.724732       28.173517
2019-02-27/12:04:36.09          -2.0496862      -21.736232       28.169613
2019-02-27/12:04:36.12          -2.0562183      -21.748103       28.165584
2019-02-27/12:04:36.15          -2.0625463      -21.759603       28.161680
2019-02-27/12:04:36.19          -2.0688743      -21.771104       28.157777
2019-02-27/12:04:36.22          -2.0752022      -21.782604       28.153873
2019-02-27/12:04:36.25          -2.0817343      -21.794475       28.149844
2019-02-27/12:04:36.28          -2.0880622      -21.805975       28.145940
2019-02-27/12:04:36.31          -2.0943902      -21.817475       28.142037
2019-02-27/12:04:36.34          -2.1007181      -21.828975       28.138133
2019-02-27/12:04:36.37          -2.1072502      -21.840846       28.134104
2019-02-27/12:04:36.40          -2.1135782      -21.852346       28.130201
2019-02-27/12:04:36.44          -2.1199062      -21.863846       28.126297
2019-02-27/12:04:36.47          -2.1262341      -21.875346       28.122394
2019-02-27/12:04:36.50          -2.1327662      -21.887217       28.118364
2019-02-27/12:04:36.53          -2.1390941      -21.898717       28.114461
2019-02-27/12:04:36.56          -2.1454221      -21.910217       28.110557
2019-02-27/12:04:36.59          -2.1517501      -21.921717       28.106654
2019-02-27/12:04:36.62          -2.1582822      -21.933588       28.102624
2019-02-27/12:04:36.65          -2.1646101      -21.945088       28.098721
2019-02-27/12:04:36.69          -2.1709381      -21.956588       28.094817
2019-02-27/12:04:36.72          -2.1772660      -21.968089       28.090914
2019-02-27/12:04:36.75          -2.1837981      -21.979960       28.086884
2019-02-27/12:04:36.78          -2.1901260      -21.991460       28.082981
2019-02-27/12:04:36.81          -2.1964540      -22.002960       28.079077
2019-02-27/12:04:36.84          -2.2027820      -22.014460       28.075174
2019-02-27/12:04:36.87          -2.2093141      -22.026331       28.071144
2019-02-27/12:04:36.90          -2.2156420      -22.037831       28.067241
2019-02-27/12:04:36.94          -2.2219700      -22.049331       28.063337
2019-02-27/12:04:36.97          -2.2282979      -22.060831       28.059434
2019-02-27/12:04:37.00          -2.2348203      -22.072727       28.055379
2019-02-27/12:04:37.03          -2.2410474      -22.084480       28.051210
2019-02-27/12:04:37.06          -2.2472745      -22.096233       28.047041
2019-02-27/12:04:37.09          -2.2535016      -22.107986       28.042872
2019-02-27/12:04:37.12          -2.2599296      -22.120118       28.038569
2019-02-27/12:04:37.15          -2.2661567      -22.131871       28.034400
2019-02-27/12:04:37.19          -2.2723838      -22.143624       28.030231
2019-02-27/12:04:37.22          -2.2786109      -22.155377       28.026062
2019-02-27/12:04:37.25          -2.2850389      -22.167509       28.021759
2019-02-27/12:04:37.28          -2.2912660      -22.179262       28.017590
2019-02-27/12:04:37.31          -2.2974932      -22.191015       28.013421
2019-02-27/12:04:37.34          -2.3037203      -22.202768       28.009252
2019-02-27/12:04:37.37          -2.3101483      -22.214901       28.004948
2019-02-27/12:04:37.40          -2.3163754      -22.226654       28.000780
2019-02-27/12:04:37.44          -2.3226025      -22.238407       27.996611
2019-02-27/12:04:37.47          -2.3288296      -22.250160       27.992442
2019-02-27/12:04:37.50          -2.3352576      -22.262292       27.988138
2019-02-27/12:04:37.53          -2.3414847      -22.274045       27.983969
2019-02-27/12:04:37.56          -2.3477119      -22.285798       27.979800
2019-02-27/12:04:37.59          -2.3539390      -22.297551       27.975632
2019-02-27/12:04:37.62          -2.3603670      -22.309683       27.971328
2019-02-27/12:04:37.65          -2.3665941      -22.321436       27.967159
2019-02-27/12:04:37.69          -2.3728212      -22.333189       27.962990
2019-02-27/12:04:37.72          -2.3790483      -22.344942       27.958821
2019-02-27/12:04:37.75          -2.3854763      -22.357075       27.954518
2019-02-27/12:04:37.78          -2.3917034      -22.368828       27.950349
2019-02-27/12:04:37.81          -2.3979306      -22.380581       27.946180
2019-02-27/12:04:37.84          -2.4041577      -22.392334       27.942011
2019-02-27/12:04:37.87          -2.4105857      -22.404466       27.937708
2019-02-27/12:04:37.90          -2.4168128      -22.416219       27.933539
2019-02-27/12:04:37.94          -2.4230399      -22.427972       27.929370
2019-02-27/12:04:37.97          -2.4292670      -22.439725       27.925201
2019-02-27/12:04:38.00          -2.4356840      -22.451882       27.920871
2019-02-27/12:04:38.03          -2.4417974      -22.463891       27.916432
2019-02-27/12:04:38.06          -2.4479108      -22.475900       27.911992
2019-02-27/12:04:38.09          -2.4540242      -22.487908       27.907552
2019-02-27/12:04:38.12          -2.4603348      -22.500304       27.902969
2019-02-27/12:04:38.15          -2.4664482      -22.512313       27.898529
2019-02-27/12:04:38.19          -2.4725616      -22.524322       27.894089
2019-02-27/12:04:38.22          -2.4786750      -22.536331       27.889649
2019-02-27/12:04:38.25          -2.4849856      -22.548727       27.885066
2019-02-27/12:04:38.28          -2.4910990      -22.560736       27.880627
2019-02-27/12:04:38.31          -2.4972124      -22.572745       27.876187
2019-02-27/12:04:38.34          -2.5033258      -22.584753       27.871747
2019-02-27/12:04:38.37          -2.5096364      -22.597149       27.867164
2019-02-27/12:04:38.40          -2.5157497      -22.609158       27.862724
2019-02-27/12:04:38.44          -2.5218632      -22.621167       27.858284
2019-02-27/12:04:38.47          -2.5279765      -22.633176       27.853844
2019-02-27/12:04:38.50          -2.5342872      -22.645572       27.849261
2019-02-27/12:04:38.53          -2.5404005      -22.657581       27.844822
2019-02-27/12:04:38.56          -2.5465140      -22.669590       27.840382
2019-02-27/12:04:38.59          -2.5526273      -22.681598       27.835942
2019-02-27/12:04:38.62          -2.5589380      -22.693994       27.831359
2019-02-27/12:04:38.65          -2.5650513      -22.706003       27.826919
2019-02-27/12:04:38.69          -2.5711648      -22.718012       27.822479
2019-02-27/12:04:38.72          -2.5772781      -22.730021       27.818039
2019-02-27/12:04:38.75          -2.5835887      -22.742417       27.813456
2019-02-27/12:04:38.78          -2.5897021      -22.754426       27.809017
2019-02-27/12:04:38.81          -2.5958155      -22.766435       27.804577
2019-02-27/12:04:38.84          -2.6019289      -22.778443       27.800137
2019-02-27/12:04:38.87          -2.6082395      -22.790839       27.795554
2019-02-27/12:04:38.90          -2.6143529      -22.802848       27.791114
2019-02-27/12:04:38.94          -2.6204663      -22.814857       27.786674
2019-02-27/12:04:38.97          -2.6265797      -22.826866       27.782234
2019-02-27/12:04:39.00          -2.6328784      -22.839287       27.777624
2019-02-27/12:04:39.03          -2.6388680      -22.851555       27.772905
2019-02-27/12:04:39.06          -2.6448577      -22.863824       27.768185
2019-02-27/12:04:39.09          -2.6508474      -22.876092       27.763466
2019-02-27/12:04:39.12          -2.6570303      -22.888756       27.758594
2019-02-27/12:04:39.15          -2.6630200      -22.901025       27.753875
2019-02-27/12:04:39.19          -2.6690097      -22.913293       27.749155
2019-02-27/12:04:39.22          -2.6749994      -22.925561       27.744436
2019-02-27/12:04:39.25          -2.6811823      -22.938225       27.739564
2019-02-27/12:04:39.28          -2.6871720      -22.950494       27.734845
2019-02-27/12:04:39.31          -2.6931617      -22.962762       27.730125
2019-02-27/12:04:39.34          -2.6991514      -22.975030       27.725406
2019-02-27/12:04:39.37          -2.7053343      -22.987695       27.720534
2019-02-27/12:04:39.40          -2.7113240      -22.999963       27.715815
2019-02-27/12:04:39.44          -2.7173137      -23.012231       27.711095
2019-02-27/12:04:39.47          -2.7233034      -23.024500       27.706376
2019-02-27/12:04:39.50          -2.7294863      -23.037164       27.701504
2019-02-27/12:04:39.53          -2.7354760      -23.049432       27.696784
2019-02-27/12:04:39.56          -2.7414657      -23.061700       27.692065
2019-02-27/12:04:39.59          -2.7474554      -23.073969       27.687345
2019-02-27/12:04:39.62          -2.7536383      -23.086633       27.682474
2019-02-27/12:04:39.65          -2.7596280      -23.098901       27.677754
2019-02-27/12:04:39.69          -2.7656177      -23.111170       27.673035
2019-02-27/12:04:39.72          -2.7716074      -23.123438       27.668315
2019-02-27/12:04:39.75          -2.7777903      -23.136102       27.663444
2019-02-27/12:04:39.78          -2.7837800      -23.148370       27.658724
2019-02-27/12:04:39.81          -2.7897697      -23.160639       27.654005
2019-02-27/12:04:39.84          -2.7957594      -23.172907       27.649285
2019-02-27/12:04:39.87          -2.8019423      -23.185571       27.644414
2019-02-27/12:04:39.90          -2.8079320      -23.197839       27.639694
2019-02-27/12:04:39.94          -2.8139217      -23.210108       27.634975
2019-02-27/12:04:39.97          -2.8199114      -23.222376       27.630255
2019-02-27/12:04:40.00          -2.8260815      -23.235066       27.625356
2019-02-27/12:04:40.03          -2.8319388      -23.247595       27.620357
2019-02-27/12:04:40.06          -2.8377962      -23.260124       27.615358
2019-02-27/12:04:40.09          -2.8436535      -23.272654       27.610359
2019-02-27/12:04:40.12          -2.8496997      -23.285587       27.605198
2019-02-27/12:04:40.15          -2.8555570      -23.298117       27.600199
2019-02-27/12:04:40.19          -2.8614144      -23.310646       27.595200
2019-02-27/12:04:40.22          -2.8672717      -23.323175       27.590201
2019-02-27/12:04:40.25          -2.8733180      -23.336109       27.585040
2019-02-27/12:04:40.28          -2.8791753      -23.348638       27.580041
2019-02-27/12:04:40.31          -2.8850326      -23.361168       27.575042
2019-02-27/12:04:40.34          -2.8908899      -23.373697       27.570043
2019-02-27/12:04:40.37          -2.8969362      -23.386631       27.564882
2019-02-27/12:04:40.40          -2.9027935      -23.399160       27.559883
2019-02-27/12:04:40.44          -2.9086509      -23.411689       27.554884
2019-02-27/12:04:40.47          -2.9145082      -23.424219       27.549885
2019-02-27/12:04:40.50          -2.9205545      -23.437152       27.544724
2019-02-27/12:04:40.53          -2.9264118      -23.449682       27.539725
2019-02-27/12:04:40.56          -2.9322691      -23.462211       27.534726
2019-02-27/12:04:40.59          -2.9381264      -23.474740       27.529727
2019-02-27/12:04:40.62          -2.9441727      -23.487674       27.524567
2019-02-27/12:04:40.65          -2.9500300      -23.500203       27.519567
2019-02-27/12:04:40.69          -2.9558873      -23.512733       27.514568
2019-02-27/12:04:40.72          -2.9617447      -23.525262       27.509569
2019-02-27/12:04:40.75          -2.9677909      -23.538196       27.504409
2019-02-27/12:04:40.78          -2.9736482      -23.550725       27.499409
2019-02-27/12:04:40.81          -2.9795056      -23.563254       27.494410
2019-02-27/12:04:40.84          -2.9853629      -23.575784       27.489411
2019-02-27/12:04:40.87          -2.9914092      -23.588717       27.484251
2019-02-27/12:04:40.90          -2.9972665      -23.601247       27.479251
2019-02-27/12:04:40.94          -3.0031238      -23.613776       27.474252
2019-02-27/12:04:40.97          -3.0089811      -23.626306       27.469253
2019-02-27/12:04:41.00          -3.0150134      -23.639265       27.464065
2019-02-27/12:04:41.03          -3.0207262      -23.652058       27.458780
2019-02-27/12:04:41.06          -3.0264391      -23.664851       27.453494
2019-02-27/12:04:41.09          -3.0321519      -23.677645       27.448209
2019-02-27/12:04:41.12          -3.0380490      -23.690851       27.442753
2019-02-27/12:04:41.15          -3.0437618      -23.703644       27.437468
2019-02-27/12:04:41.19          -3.0494746      -23.716437       27.432182
2019-02-27/12:04:41.22          -3.0551874      -23.729230       27.426897
2019-02-27/12:04:41.25          -3.0610845      -23.742436       27.421441
2019-02-27/12:04:41.28          -3.0667973      -23.755230       27.416156
2019-02-27/12:04:41.31          -3.0725102      -23.768023       27.410871
2019-02-27/12:04:41.34          -3.0782230      -23.780816       27.405585
2019-02-27/12:04:41.37          -3.0841201      -23.794022       27.400130
2019-02-27/12:04:41.40          -3.0898329      -23.806816       27.394844
2019-02-27/12:04:41.44          -3.0955458      -23.819609       27.389559
2019-02-27/12:04:41.47          -3.1012586      -23.832402       27.384274
2019-02-27/12:04:41.50          -3.1071557      -23.845608       27.378818
2019-02-27/12:04:41.53          -3.1128685      -23.858402       27.373532
2019-02-27/12:04:41.56          -3.1185813      -23.871195       27.368247
2019-02-27/12:04:41.59          -3.1242941      -23.883988       27.362962
2019-02-27/12:04:41.62          -3.1301912      -23.897194       27.357506
2019-02-27/12:04:41.65          -3.1359040      -23.909987       27.352221
2019-02-27/12:04:41.69          -3.1416169      -23.922781       27.346935
2019-02-27/12:04:41.72          -3.1473297      -23.935574       27.341650
2019-02-27/12:04:41.75          -3.1532268      -23.948780       27.336194
2019-02-27/12:04:41.78          -3.1589396      -23.961573       27.330909
2019-02-27/12:04:41.81          -3.1646524      -23.974367       27.325624
2019-02-27/12:04:41.84          -3.1703652      -23.987160       27.320338
2019-02-27/12:04:41.87          -3.1762624      -24.000366       27.314882
2019-02-27/12:04:41.90          -3.1819752      -24.013159       27.309597
2019-02-27/12:04:41.94          -3.1876880      -24.025953       27.304312
2019-02-27/12:04:41.97          -3.1934008      -24.038746       27.299027
2019-02-27/12:04:42.00          -3.1992824      -24.051978       27.293542
2019-02-27/12:04:42.03          -3.2048348      -24.065035       27.287961
2019-02-27/12:04:42.06          -3.2103873      -24.078093       27.282379
2019-02-27/12:04:42.09          -3.2159398      -24.091151       27.276798
2019-02-27/12:04:42.12          -3.2216714      -24.104630       27.271036
2019-02-27/12:04:42.15          -3.2272238      -24.117688       27.265455
2019-02-27/12:04:42.19          -3.2327763      -24.130746       27.259873
2019-02-27/12:04:42.22          -3.2383287      -24.143804       27.254292
2019-02-27/12:04:42.25          -3.2440603      -24.157283       27.248530
2019-02-27/12:04:42.28          -3.2496128      -24.170341       27.242949
2019-02-27/12:04:42.31          -3.2551653      -24.183399       27.237367
2019-02-27/12:04:42.34          -3.2607177      -24.196456       27.231786
2019-02-27/12:04:42.37          -3.2664493      -24.209936       27.226024
2019-02-27/12:04:42.40          -3.2720017      -24.222993       27.220443
2019-02-27/12:04:42.44          -3.2775542      -24.236051       27.214861
2019-02-27/12:04:42.47          -3.2831067      -24.249109       27.209280
2019-02-27/12:04:42.50          -3.2888383      -24.262588       27.203518
2019-02-27/12:04:42.53          -3.2943907      -24.275646       27.197937
2019-02-27/12:04:42.56          -3.2999432      -24.288704       27.192355
2019-02-27/12:04:42.59          -3.3054956      -24.301762       27.186774
2019-02-27/12:04:42.62          -3.3112272      -24.315241       27.181012
2019-02-27/12:04:42.65          -3.3167797      -24.328299       27.175431
2019-02-27/12:04:42.69          -3.3223322      -24.341357       27.169849
2019-02-27/12:04:42.72          -3.3278846      -24.354414       27.164268
2019-02-27/12:04:42.75          -3.3336162      -24.367893       27.158506
2019-02-27/12:04:42.78          -3.3391686      -24.380951       27.152925
2019-02-27/12:04:42.81          -3.3447211      -24.394009       27.147343
2019-02-27/12:04:42.84          -3.3502736      -24.407067       27.141762
2019-02-27/12:04:42.87          -3.3560052      -24.420546       27.136000
2019-02-27/12:04:42.90          -3.3615576      -24.433604       27.130419
2019-02-27/12:04:42.94          -3.3671101      -24.446662       27.124837
2019-02-27/12:04:42.97          -3.3726625      -24.459720       27.119256
2019-02-27/12:04:43.00          -3.3783782      -24.473225       27.113466
2019-02-27/12:04:43.03          -3.3837655      -24.486551       27.107591
2019-02-27/12:04:43.06          -3.3891530      -24.499877       27.101716
2019-02-27/12:04:43.09          -3.3945404      -24.513203       27.095842
2019-02-27/12:04:43.12          -3.4001016      -24.526959       27.089777
2019-02-27/12:04:43.15          -3.4054890      -24.540285       27.083903
2019-02-27/12:04:43.19          -3.4108764      -24.553612       27.078028
2019-02-27/12:04:43.22          -3.4162638      -24.566938       27.072153
2019-02-27/12:04:43.25          -3.4218250      -24.580694       27.066089
2019-02-27/12:04:43.28          -3.4272124      -24.594020       27.060214
2019-02-27/12:04:43.31          -3.4325999      -24.607346       27.054339
2019-02-27/12:04:43.34          -3.4379872      -24.620672       27.048464
2019-02-27/12:04:43.37          -3.4435485      -24.634428       27.042400
2019-02-27/12:04:43.40          -3.4489359      -24.647755       27.036525
2019-02-27/12:04:43.44          -3.4543233      -24.661081       27.030650
2019-02-27/12:04:43.47          -3.4597107      -24.674407       27.024776
2019-02-27/12:04:43.50          -3.4652719      -24.688163       27.018711
2019-02-27/12:04:43.53          -3.4706593      -24.701489       27.012837
2019-02-27/12:04:43.56          -3.4760467      -24.714815       27.006962
2019-02-27/12:04:43.59          -3.4814341      -24.728141       27.001087
2019-02-27/12:04:43.62          -3.4869953      -24.741898       26.995023
2019-02-27/12:04:43.65          -3.4923827      -24.755224       26.989148
2019-02-27/12:04:43.69          -3.4977702      -24.768550       26.983273
2019-02-27/12:04:43.72          -3.5031576      -24.781876       26.977398
2019-02-27/12:04:43.75          -3.5087188      -24.795632       26.971334
2019-02-27/12:04:43.78          -3.5141062      -24.808958       26.965459
2019-02-27/12:04:43.81          -3.5194936      -24.822284       26.959584
2019-02-27/12:04:43.84          -3.5248810      -24.835611       26.953710
2019-02-27/12:04:43.87          -3.5304422      -24.849367       26.947645
2019-02-27/12:04:43.90          -3.5358296      -24.862693       26.941771
2019-02-27/12:04:43.94          -3.5412170      -24.876019       26.935896
2019-02-27/12:04:43.97          -3.5466044      -24.889345       26.930021
2019-02-27/12:04:44.00          -3.5521479      -24.903127       26.923928
2019-02-27/12:04:44.03          -3.5573520      -24.916721       26.917751
2019-02-27/12:04:44.06          -3.5625561      -24.930314       26.911574
2019-02-27/12:04:44.09          -3.5677602      -24.943908       26.905397
2019-02-27/12:04:44.12          -3.5731323      -24.957940       26.899021
2019-02-27/12:04:44.15          -3.5783364      -24.971533       26.892845
2019-02-27/12:04:44.19          -3.5835405      -24.985127       26.886668
2019-02-27/12:04:44.22          -3.5887446      -24.998721       26.880491
2019-02-27/12:04:44.25          -3.5941166      -25.012753       26.874115
2019-02-27/12:04:44.28          -3.5993207      -25.026346       26.867939
2019-02-27/12:04:44.31          -3.6045248      -25.039940       26.861762
2019-02-27/12:04:44.34          -3.6097290      -25.053533       26.855585
2019-02-27/12:04:44.37          -3.6151010      -25.067565       26.849209
2019-02-27/12:04:44.40          -3.6203051      -25.081159       26.843033
2019-02-27/12:04:44.44          -3.6255092      -25.094753       26.836856
2019-02-27/12:04:44.47          -3.6307133      -25.108346       26.830679
2019-02-27/12:04:44.50          -3.6360853      -25.122378       26.824303
2019-02-27/12:04:44.53          -3.6412894      -25.135972       26.818126
2019-02-27/12:04:44.56          -3.6464936      -25.149565       26.811950
2019-02-27/12:04:44.59          -3.6516977      -25.163159       26.805773
2019-02-27/12:04:44.62          -3.6570697      -25.177191       26.799397
2019-02-27/12:04:44.65          -3.6622738      -25.190785       26.793220
2019-02-27/12:04:44.69          -3.6674779      -25.204378       26.787044
2019-02-27/12:04:44.72          -3.6726820      -25.217972       26.780867
2019-02-27/12:04:44.75          -3.6780540      -25.232004       26.774491
2019-02-27/12:04:44.78          -3.6832581      -25.245597       26.768314
2019-02-27/12:04:44.81          -3.6884623      -25.259191       26.762138
2019-02-27/12:04:44.84          -3.6936664      -25.272785       26.755961
2019-02-27/12:04:44.87          -3.6990384      -25.286817       26.749585
2019-02-27/12:04:44.90          -3.7042425      -25.300410       26.743408
2019-02-27/12:04:44.94          -3.7094466      -25.314004       26.737231
2019-02-27/12:04:44.97          -3.7146507      -25.327597       26.731055
2019-02-27/12:04:45.00          -3.7200041      -25.341656       26.724649
2019-02-27/12:04:45.03          -3.7250159      -25.355520       26.718165
2019-02-27/12:04:45.06          -3.7300278      -25.369384       26.711680
2019-02-27/12:04:45.09          -3.7350396      -25.383249       26.705196
2019-02-27/12:04:45.12          -3.7402131      -25.397560       26.698502
2019-02-27/12:04:45.15          -3.7452249      -25.411425       26.692018
2019-02-27/12:04:45.19          -3.7502368      -25.425289       26.685533
2019-02-27/12:04:45.22          -3.7552486      -25.439154       26.679049
2019-02-27/12:04:45.25          -3.7604221      -25.453465       26.672355
2019-02-27/12:04:45.28          -3.7654339      -25.467330       26.665871
2019-02-27/12:04:45.31          -3.7704458      -25.481194       26.659387
2019-02-27/12:04:45.34          -3.7754576      -25.495059       26.652902
2019-02-27/12:04:45.37          -3.7806311      -25.509370       26.646209
2019-02-27/12:04:45.40          -3.7856429      -25.523235       26.639724
2019-02-27/12:04:45.44          -3.7906548      -25.537099       26.633240
2019-02-27/12:04:45.47          -3.7956666      -25.550963       26.626755
2019-02-27/12:04:45.50          -3.8008401      -25.565275       26.620062
2019-02-27/12:04:45.53          -3.8058519      -25.579139       26.613577
2019-02-27/12:04:45.56          -3.8108638      -25.593004       26.607093
2019-02-27/12:04:45.59          -3.8158756      -25.606868       26.600609
2019-02-27/12:04:45.62          -3.8210491      -25.621180       26.593915
2019-02-27/12:04:45.65          -3.8260609      -25.635044       26.587431
2019-02-27/12:04:45.69          -3.8310728      -25.648909       26.580946
2019-02-27/12:04:45.72          -3.8360846      -25.662773       26.574462
2019-02-27/12:04:45.75          -3.8412581      -25.677085       26.567768
2019-02-27/12:04:45.78          -3.8462700      -25.690949       26.561284
2019-02-27/12:04:45.81          -3.8512818      -25.704814       26.554799
2019-02-27/12:04:45.84          -3.8562936      -25.718678       26.548315
2019-02-27/12:04:45.87          -3.8614671      -25.732990       26.541622
2019-02-27/12:04:45.90          -3.8664790      -25.746854       26.535137
2019-02-27/12:04:45.94          -3.8714908      -25.760718       26.528653
2019-02-27/12:04:45.97          -3.8765026      -25.774583       26.522168
2019-02-27/12:04:46.00          -3.8816560      -25.788921       26.515445
2019-02-27/12:04:46.03          -3.8864599      -25.803055       26.508652
2019-02-27/12:04:46.06          -3.8912638      -25.817190       26.501859
2019-02-27/12:04:46.09          -3.8960676      -25.831325       26.495065
2019-02-27/12:04:46.12          -3.9010264      -25.845915       26.488053
2019-02-27/12:04:46.15          -3.9058303      -25.860050       26.481260
2019-02-27/12:04:46.19          -3.9106342      -25.874185       26.474467
2019-02-27/12:04:46.22          -3.9154380      -25.888319       26.467674
2019-02-27/12:04:46.25          -3.9203969      -25.902910       26.460661
2019-02-27/12:04:46.28          -3.9252007      -25.917045       26.453868
2019-02-27/12:04:46.31          -3.9300046      -25.931179       26.447075
2019-02-27/12:04:46.34          -3.9348085      -25.945314       26.440282
2019-02-27/12:04:46.37          -3.9397673      -25.959905       26.433270
2019-02-27/12:04:46.40          -3.9445712      -25.974039       26.426477
2019-02-27/12:04:46.44          -3.9493751      -25.988174       26.419684
2019-02-27/12:04:46.47          -3.9541789      -26.002309       26.412890
2019-02-27/12:04:46.50          -3.9591377      -26.016899       26.405878
2019-02-27/12:04:46.53          -3.9639416      -26.031034       26.399085
2019-02-27/12:04:46.56          -3.9687455      -26.045169       26.392292
2019-02-27/12:04:46.59          -3.9735493      -26.059303       26.385499
2019-02-27/12:04:46.62          -3.9785082      -26.073894       26.378486
2019-02-27/12:04:46.65          -3.9833120      -26.088029       26.371693
2019-02-27/12:04:46.69          -3.9881159      -26.102164       26.364900
2019-02-27/12:04:46.72          -3.9929198      -26.116298       26.358107
2019-02-27/12:04:46.75          -3.9978786      -26.130889       26.351095
2019-02-27/12:04:46.78          -4.0026825      -26.145024       26.344302
2019-02-27/12:04:46.81          -4.0074864      -26.159158       26.337508
2019-02-27/12:04:46.84          -4.0122902      -26.173293       26.330715
2019-02-27/12:04:46.87          -4.0172491      -26.187884       26.323703
2019-02-27/12:04:46.90          -4.0220529      -26.202018       26.316910
2019-02-27/12:04:46.94          -4.0268568      -26.216153       26.310117
2019-02-27/12:04:46.97          -4.0316606      -26.230288       26.303324
2019-02-27/12:04:47.00          -4.0365981      -26.244905       26.296281
2019-02-27/12:04:47.03          -4.0411812      -26.259311       26.289173
2019-02-27/12:04:47.06          -4.0457644      -26.273717       26.282064
2019-02-27/12:04:47.09          -4.0503475      -26.288123       26.274956
2019-02-27/12:04:47.12          -4.0550785      -26.302993       26.267618
2019-02-27/12:04:47.15          -4.0596616      -26.317399       26.260510
2019-02-27/12:04:47.19          -4.0642448      -26.331805       26.253402
2019-02-27/12:04:47.22          -4.0688279      -26.346211       26.246293
2019-02-27/12:04:47.25          -4.0735589      -26.361082       26.238956
2019-02-27/12:04:47.28          -4.0781420      -26.375488       26.231847
2019-02-27/12:04:47.31          -4.0827251      -26.389894       26.224739
2019-02-27/12:04:47.34          -4.0873083      -26.404300       26.217631
2019-02-27/12:04:47.37          -4.0920393      -26.419171       26.210293
2019-02-27/12:04:47.40          -4.0966224      -26.433577       26.203185
2019-02-27/12:04:47.44          -4.1012055      -26.447983       26.196076
2019-02-27/12:04:47.47          -4.1057886      -26.462389       26.188968
2019-02-27/12:04:47.50          -4.1105196      -26.477260       26.181630
2019-02-27/12:04:47.53          -4.1151027      -26.491666       26.174522
2019-02-27/12:04:47.56          -4.1196859      -26.506072       26.167414
2019-02-27/12:04:47.59          -4.1242690      -26.520478       26.160305
2019-02-27/12:04:47.62          -4.1290000      -26.535348       26.152968
2019-02-27/12:04:47.65          -4.1335831      -26.549754       26.145859
2019-02-27/12:04:47.69          -4.1381663      -26.564160       26.138751
2019-02-27/12:04:47.72          -4.1427494      -26.578566       26.131643
2019-02-27/12:04:47.75          -4.1474804      -26.593437       26.124305
2019-02-27/12:04:47.78          -4.1520635      -26.607843       26.117197
2019-02-27/12:04:47.81          -4.1566467      -26.622249       26.110088
2019-02-27/12:04:47.84          -4.1612298      -26.636655       26.102980
2019-02-27/12:04:47.87          -4.1659608      -26.651526       26.095643
2019-02-27/12:04:47.90          -4.1705439      -26.665932       26.088534
2019-02-27/12:04:47.94          -4.1751270      -26.680338       26.081426
2019-02-27/12:04:47.97          -4.1797101      -26.694744       26.074318
2019-02-27/12:04:48.00          -4.1844188      -26.709641       26.066949
2019-02-27/12:04:48.03          -4.1887708      -26.724319       26.059522
2019-02-27/12:04:48.06          -4.1931228      -26.738998       26.052096
2019-02-27/12:04:48.09          -4.1974748      -26.753676       26.044669
2019-02-27/12:04:48.12          -4.2019672      -26.768828       26.037003
2019-02-27/12:04:48.15          -4.2063192      -26.783506       26.029576
2019-02-27/12:04:48.19          -4.2106713      -26.798185       26.022149
2019-02-27/12:04:48.22          -4.2150233      -26.812863       26.014722
2019-02-27/12:04:48.25          -4.2195157      -26.828015       26.007056
2019-02-27/12:04:48.28          -4.2238677      -26.842694       25.999629
2019-02-27/12:04:48.31          -4.2282198      -26.857372       25.992202
2019-02-27/12:04:48.34          -4.2325718      -26.872050       25.984776
2019-02-27/12:04:48.37          -4.2370642      -26.887202       25.977109
2019-02-27/12:04:48.40          -4.2414162      -26.901881       25.969683
2019-02-27/12:04:48.44          -4.2457682      -26.916559       25.962256
2019-02-27/12:04:48.47          -4.2501202      -26.931238       25.954829
2019-02-27/12:04:48.50          -4.2546126      -26.946389       25.947163
2019-02-27/12:04:48.53          -4.2589647      -26.961068       25.939736
2019-02-27/12:04:48.56          -4.2633167      -26.975746       25.932309
2019-02-27/12:04:48.59          -4.2676687      -26.990425       25.924883
2019-02-27/12:04:48.62          -4.2721611      -27.005577       25.917216
2019-02-27/12:04:48.65          -4.2765131      -27.020255       25.909790
2019-02-27/12:04:48.69          -4.2808652      -27.034933       25.902363
2019-02-27/12:04:48.72          -4.2852172      -27.049612       25.894936
2019-02-27/12:04:48.75          -4.2897096      -27.064764       25.887270
2019-02-27/12:04:48.78          -4.2940616      -27.079442       25.879843
2019-02-27/12:04:48.81          -4.2984136      -27.094121       25.872416
2019-02-27/12:04:48.84          -4.3027656      -27.108799       25.864989
2019-02-27/12:04:48.87          -4.3072581      -27.123951       25.857323
2019-02-27/12:04:48.90          -4.3116101      -27.138629       25.849896
2019-02-27/12:04:48.94          -4.3159621      -27.153308       25.842470
2019-02-27/12:04:48.97          -4.3203141      -27.167986       25.835043
2019-02-27/12:04:49.00          -4.3247823      -27.183164       25.827345
2019-02-27/12:04:49.03          -4.3288844      -27.198115       25.819592
2019-02-27/12:04:49.06          -4.3329865      -27.213065       25.811839
2019-02-27/12:04:49.09          -4.3370886      -27.228016       25.804086
2019-02-27/12:04:49.12          -4.3413230      -27.243449       25.796083
2019-02-27/12:04:49.15          -4.3454251      -27.258399       25.788330
2019-02-27/12:04:49.19          -4.3495272      -27.273350       25.780577
2019-02-27/12:04:49.22          -4.3536293      -27.288300       25.772824
2019-02-27/12:04:49.25          -4.3578637      -27.303733       25.764821
2019-02-27/12:04:49.28          -4.3619658      -27.318684       25.757068
2019-02-27/12:04:49.31          -4.3660679      -27.333634       25.749315
2019-02-27/12:04:49.34          -4.3701700      -27.348585       25.741562
2019-02-27/12:04:49.37          -4.3744044      -27.364018       25.733559
2019-02-27/12:04:49.40          -4.3785065      -27.378968       25.725806
2019-02-27/12:04:49.44          -4.3826086      -27.393919       25.718053
2019-02-27/12:04:49.47          -4.3867107      -27.408869       25.710300
2019-02-27/12:04:49.50          -4.3909451      -27.424302       25.702297
2019-02-27/12:04:49.53          -4.3950472      -27.439253       25.694544
2019-02-27/12:04:49.56          -4.3991493      -27.454203       25.686791
2019-02-27/12:04:49.59          -4.4032514      -27.469154       25.679038
2019-02-27/12:04:49.62          -4.4074858      -27.484587       25.671035
2019-02-27/12:04:49.65          -4.4115879      -27.499537       25.663282
2019-02-27/12:04:49.69          -4.4156900      -27.514488       25.655529
2019-02-27/12:04:49.72          -4.4197921      -27.529438       25.647776
2019-02-27/12:04:49.75          -4.4240265      -27.544871       25.639773
2019-02-27/12:04:49.78          -4.4281286      -27.559822       25.632020
2019-02-27/12:04:49.81          -4.4322307      -27.574772       25.624267
2019-02-27/12:04:49.84          -4.4363327      -27.589723       25.616514
2019-02-27/12:04:49.87          -4.4405672      -27.605156       25.608511
2019-02-27/12:04:49.90          -4.4446692      -27.620106       25.600758
2019-02-27/12:04:49.94          -4.4487714      -27.635057       25.593005
2019-02-27/12:04:49.97          -4.4528734      -27.650007       25.585252
2019-02-27/12:04:50.00          -4.4570826      -27.665466       25.577218
2019-02-27/12:04:50.03          -4.4609233      -27.680688       25.569140
2019-02-27/12:04:50.06          -4.4647641      -27.695909       25.561063
2019-02-27/12:04:50.09          -4.4686049      -27.711131       25.552985
2019-02-27/12:04:50.12          -4.4725695      -27.726843       25.544647
2019-02-27/12:04:50.15          -4.4764103      -27.742064       25.536569
2019-02-27/12:04:50.19          -4.4802511      -27.757286       25.528492
2019-02-27/12:04:50.22          -4.4840919      -27.772507       25.520414
2019-02-27/12:04:50.25          -4.4880565      -27.788220       25.512076
2019-02-27/12:04:50.28          -4.4918973      -27.803441       25.503998
2019-02-27/12:04:50.31          -4.4957381      -27.818663       25.495920
2019-02-27/12:04:50.34          -4.4995788      -27.833884       25.487843
2019-02-27/12:04:50.37          -4.5035435      -27.849597       25.479505
2019-02-27/12:04:50.40          -4.5073843      -27.864818       25.471427
2019-02-27/12:04:50.44          -4.5112251      -27.880040       25.463349
2019-02-27/12:04:50.47          -4.5150658      -27.895261       25.455272
2019-02-27/12:04:50.50          -4.5190305      -27.910974       25.446933
2019-02-27/12:04:50.53          -4.5228713      -27.926195       25.438856
2019-02-27/12:04:50.56          -4.5267120      -27.941417       25.430778
2019-02-27/12:04:50.59          -4.5305528      -27.956638       25.422700
2019-02-27/12:04:50.62          -4.5345175      -27.972350       25.414362
2019-02-27/12:04:50.65          -4.5383582      -27.987572       25.406285
2019-02-27/12:04:50.69          -4.5421990      -28.002793       25.398207
2019-02-27/12:04:50.72          -4.5460398      -28.018015       25.390129
2019-02-27/12:04:50.75          -4.5500045      -28.033727       25.381791
2019-02-27/12:04:50.78          -4.5538452      -28.048949       25.373713
2019-02-27/12:04:50.81          -4.5576860      -28.064170       25.365636
2019-02-27/12:04:50.84          -4.5615268      -28.079392       25.357558
2019-02-27/12:04:50.87          -4.5654914      -28.095104       25.349220
2019-02-27/12:04:50.90          -4.5693322      -28.110326       25.341142
2019-02-27/12:04:50.94          -4.5731730      -28.125547       25.333065
2019-02-27/12:04:50.97          -4.5770137      -28.140769       25.324987
2019-02-27/12:04:51.00          -4.5809516      -28.156507       25.316617
2019-02-27/12:04:51.03          -4.5845156      -28.172000       25.308209
2019-02-27/12:04:51.06          -4.5880797      -28.187493       25.299802
2019-02-27/12:04:51.09          -4.5916437      -28.202985       25.291394
2019-02-27/12:04:51.12          -4.5953226      -28.218978       25.282715
2019-02-27/12:04:51.15          -4.5988866      -28.234470       25.274307
2019-02-27/12:04:51.19          -4.6024507      -28.249963       25.265900
2019-02-27/12:04:51.22          -4.6060147      -28.265455       25.257492
2019-02-27/12:04:51.25          -4.6096936      -28.281448       25.248813
2019-02-27/12:04:51.28          -4.6132576      -28.296940       25.240406
2019-02-27/12:04:51.31          -4.6168217      -28.312433       25.231998
2019-02-27/12:04:51.34          -4.6203857      -28.327926       25.223590
2019-02-27/12:04:51.37          -4.6240647      -28.343918       25.214911
2019-02-27/12:04:51.40          -4.6276286      -28.359411       25.206504
2019-02-27/12:04:51.44          -4.6311927      -28.374903       25.198096
2019-02-27/12:04:51.47          -4.6347567      -28.390396       25.189689
2019-02-27/12:04:51.50          -4.6384357      -28.406388       25.181010
2019-02-27/12:04:51.53          -4.6419997      -28.421881       25.172602
2019-02-27/12:04:51.56          -4.6455637      -28.437374       25.164194
2019-02-27/12:04:51.59          -4.6491277      -28.452866       25.155787
2019-02-27/12:04:51.62          -4.6528067      -28.468859       25.147108
2019-02-27/12:04:51.65          -4.6563707      -28.484351       25.138700
2019-02-27/12:04:51.69          -4.6599347      -28.499844       25.130293
2019-02-27/12:04:51.72          -4.6634987      -28.515336       25.121885
2019-02-27/12:04:51.75          -4.6671777      -28.531329       25.113206
2019-02-27/12:04:51.78          -4.6707417      -28.546821       25.104799
2019-02-27/12:04:51.81          -4.6743057      -28.562314       25.096391
2019-02-27/12:04:51.84          -4.6778697      -28.577807       25.087983
2019-02-27/12:04:51.87          -4.6815487      -28.593799       25.079304
2019-02-27/12:04:51.90          -4.6851127      -28.609292       25.070897
2019-02-27/12:04:51.94          -4.6886767      -28.624784       25.062489
2019-02-27/12:04:51.97          -4.6922407      -28.640277       25.054081
2019-02-27/12:04:52.00          -4.6958914      -28.656295       25.045370
2019-02-27/12:04:52.03          -4.6991630      -28.672058       25.036628
2019-02-27/12:04:52.06          -4.7024346      -28.687820       25.027886
2019-02-27/12:04:52.09          -4.7057062      -28.703582       25.019144
2019-02-27/12:04:52.12          -4.7090833      -28.719853       25.010119
2019-02-27/12:04:52.15          -4.7123549      -28.735615       25.001377
2019-02-27/12:04:52.19          -4.7156265      -28.751378       24.992635
2019-02-27/12:04:52.22          -4.7188981      -28.767140       24.983893
2019-02-27/12:04:52.25          -4.7222752      -28.783411       24.974869
2019-02-27/12:04:52.28          -4.7255468      -28.799173       24.966126
2019-02-27/12:04:52.31          -4.7288184      -28.814936       24.957384
2019-02-27/12:04:52.34          -4.7320900      -28.830698       24.948642
2019-02-27/12:04:52.37          -4.7354672      -28.846969       24.939618
2019-02-27/12:04:52.40          -4.7387388      -28.862731       24.930876
2019-02-27/12:04:52.44          -4.7420104      -28.878493       24.922133
2019-02-27/12:04:52.47          -4.7452820      -28.894256       24.913391
2019-02-27/12:04:52.50          -4.7486591      -28.910526       24.904367
2019-02-27/12:04:52.53          -4.7519307      -28.926289       24.895625
2019-02-27/12:04:52.56          -4.7552023      -28.942051       24.886883
2019-02-27/12:04:52.59          -4.7584739      -28.957813       24.878140
2019-02-27/12:04:52.62          -4.7618510      -28.974084       24.869116
2019-02-27/12:04:52.65          -4.7651226      -28.989846       24.860374
2019-02-27/12:04:52.69          -4.7683942      -29.005609       24.851632
2019-02-27/12:04:52.72          -4.7716658      -29.021371       24.842890
2019-02-27/12:04:52.75          -4.7750430      -29.037642       24.833865
2019-02-27/12:04:52.78          -4.7783145      -29.053404       24.825123
2019-02-27/12:04:52.81          -4.7815862      -29.069167       24.816381
2019-02-27/12:04:52.84          -4.7848577      -29.084929       24.807639
2019-02-27/12:04:52.87          -4.7882349      -29.101200       24.798615
2019-02-27/12:04:52.90          -4.7915065      -29.116962       24.789872
2019-02-27/12:04:52.94          -4.7947781      -29.132724       24.781130
2019-02-27/12:04:52.97          -4.7980497      -29.148487       24.772388
2019-02-27/12:04:53.00          -4.8013971      -29.164784       24.763331
2019-02-27/12:04:53.03          -4.8043620      -29.180815       24.754250
2019-02-27/12:04:53.06          -4.8073269      -29.196847       24.745169
2019-02-27/12:04:53.09          -4.8102918      -29.212878       24.736087
2019-02-27/12:04:53.12          -4.8133524      -29.229427       24.726713
2019-02-27/12:04:53.15          -4.8163173      -29.245458       24.717632
2019-02-27/12:04:53.19          -4.8192822      -29.261490       24.708551
2019-02-27/12:04:53.22          -4.8222471      -29.277521       24.699469
2019-02-27/12:04:53.25          -4.8253077      -29.294070       24.690095
2019-02-27/12:04:53.28          -4.8282726      -29.310101       24.681014
2019-02-27/12:04:53.31          -4.8312375      -29.326133       24.671933
2019-02-27/12:04:53.34          -4.8342024      -29.342164       24.662852
2019-02-27/12:04:53.37          -4.8372629      -29.358713       24.653477
2019-02-27/12:04:53.40          -4.8402278      -29.374744       24.644396
2019-02-27/12:04:53.44          -4.8431927      -29.390776       24.635315
2019-02-27/12:04:53.47          -4.8461576      -29.406807       24.626234
2019-02-27/12:04:53.50          -4.8492182      -29.423356       24.616860
2019-02-27/12:04:53.53          -4.8521831      -29.439387       24.607778
2019-02-27/12:04:53.56          -4.8551480      -29.455419       24.598697
2019-02-27/12:04:53.59          -4.8581129      -29.471450       24.589616
2019-02-27/12:04:53.62          -4.8611734      -29.487999       24.580242
2019-02-27/12:04:53.65          -4.8641383      -29.504030       24.571160
2019-02-27/12:04:53.69          -4.8671032      -29.520062       24.562079
2019-02-27/12:04:53.72          -4.8700681      -29.536093       24.552998
2019-02-27/12:04:53.75          -4.8731287      -29.552642       24.543624
2019-02-27/12:04:53.78          -4.8760936      -29.568673       24.534543
2019-02-27/12:04:53.81          -4.8790585      -29.584705       24.525461
2019-02-27/12:04:53.84          -4.8820234      -29.600736       24.516380
2019-02-27/12:04:53.87          -4.8850840      -29.617285       24.507006
2019-02-27/12:04:53.90          -4.8880489      -29.633317       24.497925
2019-02-27/12:04:53.94          -4.8910138      -29.649348       24.488843
2019-02-27/12:04:53.97          -4.8939787      -29.665379       24.479762
2019-02-27/12:04:54.00          -4.8970078      -29.681954       24.470355
2019-02-27/12:04:54.03          -4.8996479      -29.698251       24.460934
2019-02-27/12:04:54.06          -4.9022881      -29.714547       24.451514
2019-02-27/12:04:54.09          -4.9049283      -29.730844       24.442093
2019-02-27/12:04:54.12          -4.9076536      -29.747667       24.432368
2019-02-27/12:04:54.15          -4.9102938      -29.763964       24.422948
2019-02-27/12:04:54.19          -4.9129340      -29.780260       24.413527
2019-02-27/12:04:54.22          -4.9155741      -29.796557       24.404106
2019-02-27/12:04:54.25          -4.9182995      -29.813380       24.394382
2019-02-27/12:04:54.28          -4.9209396      -29.829677       24.384961
2019-02-27/12:04:54.31          -4.9235798      -29.845973       24.375540
2019-02-27/12:04:54.34          -4.9262200      -29.862270       24.366119
2019-02-27/12:04:54.37          -4.9288601      -29.878567       24.356699
2019-02-27/12:04:54.40          -4.9315855      -29.895390       24.346974
2019-02-27/12:04:54.44          -4.9342256      -29.911686       24.337553
2019-02-27/12:04:54.47          -4.9368658      -29.927983       24.328133
2019-02-27/12:04:54.50          -4.9395060      -29.944280       24.318712
2019-02-27/12:04:54.53          -4.9422313      -29.961103       24.308987
2019-02-27/12:04:54.56          -4.9448715      -29.977399       24.299567
2019-02-27/12:04:54.59          -4.9475116      -29.993696       24.290146
2019-02-27/12:04:54.62          -4.9501518      -30.009993       24.280725
2019-02-27/12:04:54.65          -4.9528771      -30.026816       24.271001
2019-02-27/12:04:54.69          -4.9555173      -30.043112       24.261580
2019-02-27/12:04:54.72          -4.9581575      -30.059409       24.252159
2019-02-27/12:04:54.75          -4.9607976      -30.075706       24.242738
2019-02-27/12:04:54.78          -4.9635230      -30.092529       24.233014
2019-02-27/12:04:54.81          -4.9661631      -30.108825       24.223593
2019-02-27/12:04:54.84          -4.9688033      -30.125122       24.214172
2019-02-27/12:04:54.87          -4.9714435      -30.141419       24.204752
2019-02-27/12:04:54.90          -4.9741688      -30.158242       24.195027
2019-02-27/12:04:54.94          -4.9768090      -30.174538       24.185606
2019-02-27/12:04:54.97          -4.9794491      -30.190835       24.176186
2019-02-27/12:04:55.00          -4.9820678      -30.207149       24.166743
2019-02-27/12:04:55.03          -4.9844482      -30.224247       24.156665
2019-02-27/12:04:55.06          -4.9867543      -30.240810       24.146902
2019-02-27/12:04:55.09          -4.9890604      -30.257374       24.137139
2019-02-27/12:04:55.12          -4.9913665      -30.273937       24.127376
2019-02-27/12:04:55.15          -4.9937470      -30.291035       24.117298
2019-02-27/12:04:55.19          -4.9960531      -30.307598       24.107535
2019-02-27/12:04:55.22          -4.9983592      -30.324161       24.097772
2019-02-27/12:04:55.25          -5.0006653      -30.340725       24.088008
2019-02-27/12:04:55.28          -5.0030457      -30.357822       24.077931
2019-02-27/12:04:55.31          -5.0053519      -30.374386       24.068167
2019-02-27/12:04:55.34          -5.0076579      -30.390949       24.058404
2019-02-27/12:04:55.37          -5.0099640      -30.407512       24.048641
2019-02-27/12:04:55.40          -5.0123445      -30.424610       24.038563
2019-02-27/12:04:55.44          -5.0146506      -30.441173       24.028800
2019-02-27/12:04:55.47          -5.0169567      -30.457737       24.019037
2019-02-27/12:04:55.50          -5.0192628      -30.474300       24.009274
2019-02-27/12:04:55.53          -5.0216433      -30.491398       23.999196
2019-02-27/12:04:55.56          -5.0239494      -30.507961       23.989433
2019-02-27/12:04:55.59          -5.0262555      -30.524524       23.979670
2019-02-27/12:04:55.62          -5.0285616      -30.541088       23.969907
2019-02-27/12:04:55.65          -5.0309420      -30.558185       23.959829
2019-02-27/12:04:55.69          -5.0332481      -30.574749       23.950066
2019-02-27/12:04:55.72          -5.0355542      -30.591312       23.940303
2019-02-27/12:04:55.75          -5.0378603      -30.607875       23.930540
2019-02-27/12:04:55.78          -5.0402408      -30.624973       23.920462
2019-02-27/12:04:55.81          -5.0425469      -30.641536       23.910699
2019-02-27/12:04:55.84          -5.0448530      -30.658100       23.900936
2019-02-27/12:04:55.87          -5.0471591      -30.674663       23.891173
2019-02-27/12:04:55.90          -5.0495396      -30.691761       23.881095
2019-02-27/12:04:55.94          -5.0518457      -30.708324       23.871332
2019-02-27/12:04:55.97          -5.0541518      -30.724887       23.861569
2019-02-27/12:04:56.00          -5.0564348      -30.741467       23.851784
2019-02-27/12:04:56.03          -5.0584465      -30.758833       23.841349
2019-02-27/12:04:56.06          -5.0603954      -30.775656       23.831241
2019-02-27/12:04:56.09          -5.0623442      -30.792479       23.821132
2019-02-27/12:04:56.12          -5.0642931      -30.809302       23.811024
2019-02-27/12:04:56.15          -5.0663048      -30.826667       23.800589
2019-02-27/12:04:56.19          -5.0682537      -30.843490       23.790481
2019-02-27/12:04:56.22          -5.0702025      -30.860313       23.780372
2019-02-27/12:04:56.25          -5.0721514      -30.877136       23.770264
2019-02-27/12:04:56.28          -5.0741631      -30.894501       23.759829
2019-02-27/12:04:56.31          -5.0761119      -30.911324       23.749721
2019-02-27/12:04:56.34          -5.0780608      -30.928147       23.739612
2019-02-27/12:04:56.37          -5.0800096      -30.944970       23.729504
2019-02-27/12:04:56.40          -5.0820214      -30.962335       23.719069
2019-02-27/12:04:56.44          -5.0839702      -30.979158       23.708961
2019-02-27/12:04:56.47          -5.0859191      -30.995981       23.698853
2019-02-27/12:04:56.50          -5.0878679      -31.012804       23.688744
2019-02-27/12:04:56.53          -5.0898796      -31.030169       23.678310
2019-02-27/12:04:56.56          -5.0918285      -31.046992       23.668201
2019-02-27/12:04:56.59          -5.0937773      -31.063815       23.658093
2019-02-27/12:04:56.62          -5.0957262      -31.080638       23.647984
2019-02-27/12:04:56.65          -5.0977379      -31.098003       23.637550
2019-02-27/12:04:56.69          -5.0996868      -31.114826       23.627441
2019-02-27/12:04:56.72          -5.1016356      -31.131649       23.617333
2019-02-27/12:04:56.75          -5.1035845      -31.148472       23.607224
2019-02-27/12:04:56.78          -5.1055962      -31.165838       23.596790
2019-02-27/12:04:56.81          -5.1075450      -31.182661       23.586681
2019-02-27/12:04:56.84          -5.1094939      -31.199483       23.576573
2019-02-27/12:04:56.87          -5.1114428      -31.216306       23.566464
2019-02-27/12:04:56.90          -5.1134545      -31.233672       23.556030
2019-02-27/12:04:56.94          -5.1154033      -31.250495       23.545921
2019-02-27/12:04:56.97          -5.1173522      -31.267317       23.535813
2019-02-27/12:04:57.00          -5.1192771      -31.284157       23.525682
2019-02-27/12:04:57.03          -5.1209064      -31.301790       23.514887
2019-02-27/12:04:57.06          -5.1224847      -31.318873       23.504428
2019-02-27/12:04:57.09          -5.1240630      -31.335955       23.493970
2019-02-27/12:04:57.12          -5.1256413      -31.353038       23.483512
2019-02-27/12:04:57.15          -5.1272705      -31.370671       23.472717
2019-02-27/12:04:57.19          -5.1288489      -31.387754       23.462259
2019-02-27/12:04:57.22          -5.1304272      -31.404836       23.451800
2019-02-27/12:04:57.25          -5.1320055      -31.421918       23.441342
2019-02-27/12:04:57.28          -5.1336347      -31.439552       23.430547
2019-02-27/12:04:57.31          -5.1352131      -31.456634       23.420089
2019-02-27/12:04:57.34          -5.1367914      -31.473716       23.409631
2019-02-27/12:04:57.37          -5.1383697      -31.490799       23.399172
2019-02-27/12:04:57.40          -5.1399989      -31.508432       23.388377
2019-02-27/12:04:57.44          -5.1415773      -31.525515       23.377919
2019-02-27/12:04:57.47          -5.1431556      -31.542597       23.367461
2019-02-27/12:04:57.50          -5.1447339      -31.559680       23.357003
2019-02-27/12:04:57.53          -5.1463631      -31.577313       23.346207
2019-02-27/12:04:57.56          -5.1479415      -31.594395       23.335749
2019-02-27/12:04:57.59          -5.1495198      -31.611478       23.325291
2019-02-27/12:04:57.62          -5.1510981      -31.628560       23.314833
2019-02-27/12:04:57.65          -5.1527273      -31.646194       23.304037
2019-02-27/12:04:57.69          -5.1543057      -31.663276       23.293579
2019-02-27/12:04:57.72          -5.1558840      -31.680358       23.283121
2019-02-27/12:04:57.75          -5.1574623      -31.697441       23.272663
2019-02-27/12:04:57.78          -5.1590915      -31.715074       23.261867
2019-02-27/12:04:57.81          -5.1606698      -31.732157       23.251409
2019-02-27/12:04:57.84          -5.1622482      -31.749239       23.240951
2019-02-27/12:04:57.87          -5.1638265      -31.766321       23.230493
2019-02-27/12:04:57.90          -5.1654557      -31.783955       23.219698
2019-02-27/12:04:57.94          -5.1670340      -31.801037       23.209239
2019-02-27/12:04:57.97          -5.1686124      -31.818120       23.198781
2019-02-27/12:04:58.00          -5.1701658      -31.835219       23.188301
2019-02-27/12:04:58.03          -5.1713974      -31.853115       23.177148
2019-02-27/12:04:58.06          -5.1725904      -31.870453       23.166344
2019-02-27/12:04:58.09          -5.1737835      -31.887790       23.155540
2019-02-27/12:04:58.12          -5.1749766      -31.905128       23.144735
2019-02-27/12:04:58.15          -5.1762081      -31.923025       23.133583
2019-02-27/12:04:58.19          -5.1774012      -31.940362       23.122778
2019-02-27/12:04:58.22          -5.1785943      -31.957700       23.111974
2019-02-27/12:04:58.25          -5.1797874      -31.975038       23.101170
2019-02-27/12:04:58.28          -5.1810189      -31.992934       23.090017
2019-02-27/12:04:58.31          -5.1822120      -32.010272       23.079213
2019-02-27/12:04:58.34          -5.1834050      -32.027610       23.068409
2019-02-27/12:04:58.37          -5.1845981      -32.044947       23.057604
2019-02-27/12:04:58.40          -5.1858297      -32.062844       23.046452
2019-02-27/12:04:58.44          -5.1870227      -32.080182       23.035647
2019-02-27/12:04:58.47          -5.1882158      -32.097519       23.024843
2019-02-27/12:04:58.50          -5.1894089      -32.114857       23.014039
2019-02-27/12:04:58.53          -5.1906404      -32.132753       23.002886
2019-02-27/12:04:58.56          -5.1918335      -32.150091       22.992082
2019-02-27/12:04:58.59          -5.1930266      -32.167429       22.981278
2019-02-27/12:04:58.62          -5.1942196      -32.184766       22.970473
2019-02-27/12:04:58.65          -5.1954512      -32.202663       22.959321
2019-02-27/12:04:58.69          -5.1966443      -32.220001       22.948516
2019-02-27/12:04:58.72          -5.1978373      -32.237338       22.937712
2019-02-27/12:04:58.75          -5.1990304      -32.254676       22.926908
2019-02-27/12:04:58.78          -5.2002619      -32.272573       22.915755
2019-02-27/12:04:58.81          -5.2014550      -32.289910       22.904951
2019-02-27/12:04:58.84          -5.2026481      -32.307248       22.894147
2019-02-27/12:04:58.87          -5.2038412      -32.324585       22.883342
2019-02-27/12:04:58.90          -5.2050727      -32.342482       22.872190
2019-02-27/12:04:58.94          -5.2062658      -32.359820       22.861385
2019-02-27/12:04:58.97          -5.2074588      -32.377157       22.850581
2019-02-27/12:04:59.00          -5.2086259      -32.394511       22.839754
2019-02-27/12:04:59.03          -5.2094415      -32.412669       22.828238
2019-02-27/12:04:59.06          -5.2102316      -32.430259       22.817082
2019-02-27/12:04:59.09          -5.2110217      -32.447849       22.805925
2019-02-27/12:04:59.12          -5.2118118      -32.465439       22.794769
2019-02-27/12:04:59.15          -5.2126273      -32.483597       22.783253
2019-02-27/12:04:59.19          -5.2134174      -32.501187       22.772097
2019-02-27/12:04:59.22          -5.2142075      -32.518777       22.760941
2019-02-27/12:04:59.25          -5.2149976      -32.536367       22.749784
2019-02-27/12:04:59.28          -5.2158132      -32.554525       22.738268
2019-02-27/12:04:59.31          -5.2166033      -32.572115       22.727112
2019-02-27/12:04:59.34          -5.2173933      -32.589705       22.715956
2019-02-27/12:04:59.37          -5.2181834      -32.607295       22.704799
2019-02-27/12:04:59.40          -5.2189990      -32.625453       22.693283
2019-02-27/12:04:59.44          -5.2197891      -32.643043       22.682127
2019-02-27/12:04:59.47          -5.2205792      -32.660633       22.670971
2019-02-27/12:04:59.50          -5.2213693      -32.678223       22.659814
2019-02-27/12:04:59.53          -5.2221848      -32.696381       22.648298
2019-02-27/12:04:59.56          -5.2229749      -32.713971       22.637142
2019-02-27/12:04:59.59          -5.2237650      -32.731561       22.625986
2019-02-27/12:04:59.62          -5.2245551      -32.749151       22.614830
2019-02-27/12:04:59.65          -5.2253707      -32.767309       22.603313
2019-02-27/12:04:59.69          -5.2261608      -32.784899       22.592157
2019-02-27/12:04:59.72          -5.2269508      -32.802489       22.581001
2019-02-27/12:04:59.75          -5.2277409      -32.820079       22.569845
2019-02-27/12:04:59.78          -5.2285565      -32.838237       22.558329
2019-02-27/12:04:59.81          -5.2293466      -32.855827       22.547172
2019-02-27/12:04:59.84          -5.2301367      -32.873417       22.536016
2019-02-27/12:04:59.87          -5.2309268      -32.891008       22.524860
2019-02-27/12:04:59.90          -5.2317423      -32.909165       22.513344
2019-02-27/12:04:59.94          -5.2325324      -32.926755       22.502187
2019-02-27/12:04:59.97          -5.2333225      -32.944345       22.491031
2019-02-27/12:05:00.00          -5.2340855      -32.961952       22.479852
2019-02-27/12:05:00.03          -5.2344668      -32.980365       22.467970
2019-02-27/12:05:00.06          -5.2348362      -32.998203       22.456459
2019-02-27/12:05:00.09          -5.2352056      -33.016040       22.444948
2019-02-27/12:05:00.12          -5.2355750      -33.033878       22.433437
2019-02-27/12:05:00.15          -5.2359563      -33.052291       22.421555
2019-02-27/12:05:00.19          -5.2363257      -33.070129       22.410044
2019-02-27/12:05:00.22          -5.2366951      -33.087967       22.398533
2019-02-27/12:05:00.25          -5.2370645      -33.105805       22.387022
2019-02-27/12:05:00.28          -5.2374459      -33.124218       22.375139
2019-02-27/12:05:00.31          -5.2378153      -33.142056       22.363628
2019-02-27/12:05:00.34          -5.2381847      -33.159894       22.352118
2019-02-27/12:05:00.37          -5.2385541      -33.177732       22.340607
2019-02-27/12:05:00.40          -5.2389354      -33.196145       22.328724
2019-02-27/12:05:00.44          -5.2393048      -33.213983       22.317213
2019-02-27/12:05:00.47          -5.2396742      -33.231820       22.305702
2019-02-27/12:05:00.50          -5.2400436      -33.249658       22.294191
2019-02-27/12:05:00.53          -5.2404249      -33.268071       22.282309
2019-02-27/12:05:00.56          -5.2407943      -33.285909       22.270798
2019-02-27/12:05:00.59          -5.2411637      -33.303747       22.259287
2019-02-27/12:05:00.62          -5.2415331      -33.321585       22.247776
2019-02-27/12:05:00.65          -5.2419145      -33.339998       22.235894
2019-02-27/12:05:00.69          -5.2422839      -33.357836       22.224383
2019-02-27/12:05:00.72          -5.2426533      -33.375674       22.212872
2019-02-27/12:05:00.75          -5.2430227      -33.393512       22.201361
2019-02-27/12:05:00.78          -5.2434040      -33.411925       22.189479
2019-02-27/12:05:00.81          -5.2437734      -33.429763       22.177968
2019-02-27/12:05:00.84          -5.2441428      -33.447601       22.166457
2019-02-27/12:05:00.87          -5.2445122      -33.465438       22.154946
2019-02-27/12:05:00.90          -5.2448935      -33.483852       22.143064
2019-02-27/12:05:00.94          -5.2452629      -33.501689       22.131553
2019-02-27/12:05:00.97          -5.2456323      -33.519527       22.120042
2019-02-27/12:05:01.00          -5.2459734      -33.537381       22.108508
2019-02-27/12:05:01.03          -5.2459012      -33.556043       22.096263
2019-02-27/12:05:01.06          -5.2458313      -33.574121       22.084401
2019-02-27/12:05:01.09          -5.2457614      -33.592200       22.072539
2019-02-27/12:05:01.12          -5.2456915      -33.610279       22.060676
2019-02-27/12:05:01.15          -5.2456193      -33.628941       22.048431
2019-02-27/12:05:01.19          -5.2455494      -33.647020       22.036569
2019-02-27/12:05:01.22          -5.2454795      -33.665098       22.024707
2019-02-27/12:05:01.25          -5.2454096      -33.683177       22.012844
2019-02-27/12:05:01.28          -5.2453374      -33.701839       22.000599
2019-02-27/12:05:01.31          -5.2452675      -33.719918       21.988737
2019-02-27/12:05:01.34          -5.2451976      -33.737997       21.976875
2019-02-27/12:05:01.37          -5.2451277      -33.756076       21.965012
2019-02-27/12:05:01.40          -5.2450555      -33.774738       21.952768
2019-02-27/12:05:01.44          -5.2449856      -33.792816       21.940905
2019-02-27/12:05:01.47          -5.2449157      -33.810895       21.929043
2019-02-27/12:05:01.50          -5.2448458      -33.828974       21.917181
2019-02-27/12:05:01.53          -5.2447736      -33.847636       21.904936
2019-02-27/12:05:01.56          -5.2447037      -33.865715       21.893073
2019-02-27/12:05:01.59          -5.2446338      -33.883794       21.881211
2019-02-27/12:05:01.62          -5.2445638      -33.901872       21.869349
2019-02-27/12:05:01.65          -5.2444917      -33.920534       21.857104
2019-02-27/12:05:01.69          -5.2444218      -33.938613       21.845242
2019-02-27/12:05:01.72          -5.2443518      -33.956692       21.833379
2019-02-27/12:05:01.75          -5.2442819      -33.974771       21.821517
2019-02-27/12:05:01.78          -5.2442098      -33.993433       21.809272
2019-02-27/12:05:01.81          -5.2441398      -34.011512       21.797410
2019-02-27/12:05:01.84          -5.2440699      -34.029590       21.785547
2019-02-27/12:05:01.87          -5.2440000      -34.047669       21.773685
2019-02-27/12:05:01.90          -5.2439279      -34.066331       21.761440
2019-02-27/12:05:01.94          -5.2438579      -34.084410       21.749578
2019-02-27/12:05:01.97          -5.2437880      -34.102489       21.737715
2019-02-27/12:05:02.00          -5.2436889      -34.120583       21.725830
2019-02-27/12:05:02.03          -5.2431495      -34.139490       21.713218
2019-02-27/12:05:02.06          -5.2426270      -34.157806       21.700999
2019-02-27/12:05:02.09          -5.2421045      -34.176122       21.688781
2019-02-27/12:05:02.12          -5.2415820      -34.194438       21.676563
2019-02-27/12:05:02.15          -5.2410426      -34.213344       21.663950
2019-02-27/12:05:02.19          -5.2405201      -34.231661       21.651732
2019-02-27/12:05:02.22          -5.2399976      -34.249977       21.639514
2019-02-27/12:05:02.25          -5.2394751      -34.268293       21.627295
2019-02-27/12:05:02.28          -5.2389357      -34.287199       21.614683
2019-02-27/12:05:02.31          -5.2384132      -34.305515       21.602465
2019-02-27/12:05:02.34          -5.2378907      -34.323831       21.590246
2019-02-27/12:05:02.37          -5.2373682      -34.342148       21.578028
2019-02-27/12:05:02.40          -5.2368288      -34.361054       21.565416
2019-02-27/12:05:02.44          -5.2363063      -34.379370       21.553197
2019-02-27/12:05:02.47          -5.2357838      -34.397686       21.540979
2019-02-27/12:05:02.50          -5.2352613      -34.416002       21.528761
2019-02-27/12:05:02.53          -5.2347219      -34.434909       21.516148
2019-02-27/12:05:02.56          -5.2341994      -34.453225       21.503930
2019-02-27/12:05:02.59          -5.2336769      -34.471541       21.491712
2019-02-27/12:05:02.62          -5.2331544      -34.489857       21.479493
2019-02-27/12:05:02.65          -5.2326150      -34.508764       21.466881
2019-02-27/12:05:02.69          -5.2320925      -34.527080       21.454663
2019-02-27/12:05:02.72          -5.2315700      -34.545396       21.442444
2019-02-27/12:05:02.75          -5.2310475      -34.563712       21.430226
2019-02-27/12:05:02.78          -5.2305081      -34.582619       21.417614
2019-02-27/12:05:02.81          -5.2299856      -34.600935       21.405395
2019-02-27/12:05:02.84          -5.2294631      -34.619251       21.393177
2019-02-27/12:05:02.87          -5.2289406      -34.637567       21.380959
2019-02-27/12:05:02.90          -5.2284012      -34.656474       21.368346
2019-02-27/12:05:02.94          -5.2278787      -34.674790       21.356128
2019-02-27/12:05:02.97          -5.2273562      -34.693106       21.343910
2019-02-27/12:05:03.00          -5.2268031      -34.711437       21.331668
2019-02-27/12:05:03.03          -5.2257748      -34.730581       21.318692
2019-02-27/12:05:03.06          -5.2247785      -34.749126       21.306122
2019-02-27/12:05:03.09          -5.2237823      -34.767672       21.293551
2019-02-27/12:05:03.12          -5.2227861      -34.786218       21.280980
2019-02-27/12:05:03.15          -5.2217577      -34.805361       21.268004
2019-02-27/12:05:03.19          -5.2207615      -34.823907       21.255433
2019-02-27/12:05:03.22          -5.2197652      -34.842453       21.242863
2019-02-27/12:05:03.25          -5.2187690      -34.860998       21.230292
2019-02-27/12:05:03.28          -5.2177407      -34.880142       21.217316
2019-02-27/12:05:03.31          -5.2167444      -34.898688       21.204745
2019-02-27/12:05:03.34          -5.2157482      -34.917233       21.192175
2019-02-27/12:05:03.37          -5.2147520      -34.935779       21.179604
2019-02-27/12:05:03.40          -5.2137236      -34.954923       21.166628
2019-02-27/12:05:03.44          -5.2127274      -34.973468       21.154057
2019-02-27/12:05:03.47          -5.2117311      -34.992014       21.141486
2019-02-27/12:05:03.50          -5.2107349      -35.010559       21.128916
2019-02-27/12:05:03.53          -5.2097065      -35.029703       21.115939
2019-02-27/12:05:03.56          -5.2087103      -35.048249       21.103369
2019-02-27/12:05:03.59          -5.2077141      -35.066794       21.090798
2019-02-27/12:05:03.62          -5.2067178      -35.085340       21.078227
2019-02-27/12:05:03.65          -5.2056895      -35.104484       21.065251
2019-02-27/12:05:03.69          -5.2046932      -35.123029       21.052680
2019-02-27/12:05:03.72          -5.2036970      -35.141575       21.040110
2019-02-27/12:05:03.75          -5.2027008      -35.160121       21.027539
2019-02-27/12:05:03.78          -5.2016724      -35.179264       21.014563
2019-02-27/12:05:03.81          -5.2006762      -35.197810       21.001992
2019-02-27/12:05:03.84          -5.1996800      -35.216356       20.989422
2019-02-27/12:05:03.87          -5.1986837      -35.234901       20.976851
2019-02-27/12:05:03.90          -5.1976554      -35.254045       20.963875
2019-02-27/12:05:03.94          -5.1966591      -35.272591       20.951304
2019-02-27/12:05:03.97          -5.1956629      -35.291136       20.938733
2019-02-27/12:05:04.00          -5.1946352      -35.309697       20.926140
2019-02-27/12:05:04.03          -5.1931027      -35.329074       20.912795
2019-02-27/12:05:04.06          -5.1916181      -35.347847       20.899867
2019-02-27/12:05:04.09          -5.1901335      -35.366619       20.886939
2019-02-27/12:05:04.12          -5.1886489      -35.385391       20.874011
2019-02-27/12:05:04.15          -5.1871164      -35.404769       20.860666
2019-02-27/12:05:04.19          -5.1856318      -35.423542       20.847738
2019-02-27/12:05:04.22          -5.1841472      -35.442314       20.834810
2019-02-27/12:05:04.25          -5.1826626      -35.461086       20.821882
2019-02-27/12:05:04.28          -5.1811301      -35.480464       20.808537
2019-02-27/12:05:04.31          -5.1796455      -35.499236       20.795609
2019-02-27/12:05:04.34          -5.1781609      -35.518009       20.782681
2019-02-27/12:05:04.37          -5.1766763      -35.536781       20.769753
2019-02-27/12:05:04.40          -5.1751438      -35.556159       20.756408
2019-02-27/12:05:04.44          -5.1736592      -35.574931       20.743480
2019-02-27/12:05:04.47          -5.1721746      -35.593704       20.730553
2019-02-27/12:05:04.50          -5.1706900      -35.612476       20.717625
2019-02-27/12:05:04.53          -5.1691575      -35.631854       20.704280
2019-02-27/12:05:04.56          -5.1676729      -35.650626       20.691352
2019-02-27/12:05:04.59          -5.1661883      -35.669398       20.678424
2019-02-27/12:05:04.62          -5.1647037      -35.688171       20.665496
2019-02-27/12:05:04.65          -5.1631712      -35.707549       20.652151
2019-02-27/12:05:04.69          -5.1616866      -35.726321       20.639223
2019-02-27/12:05:04.72          -5.1602020      -35.745093       20.626295
2019-02-27/12:05:04.75          -5.1587174      -35.763866       20.613367
2019-02-27/12:05:04.78          -5.1571850      -35.783244       20.600022
2019-02-27/12:05:04.81          -5.1557003      -35.802016       20.587094
2019-02-27/12:05:04.84          -5.1542158      -35.820788       20.574166
2019-02-27/12:05:04.87          -5.1527311      -35.839561       20.561238
2019-02-27/12:05:04.90          -5.1511987      -35.858938       20.547894
2019-02-27/12:05:04.94          -5.1497141      -35.877711       20.534966
2019-02-27/12:05:04.97          -5.1482295      -35.896483       20.522038
2019-02-27/12:05:05.00          -5.1467122      -35.915269       20.509087
2019-02-27/12:05:05.03          -5.1446566      -35.934870       20.495378
2019-02-27/12:05:05.06          -5.1426652      -35.953858       20.482097
2019-02-27/12:05:05.09          -5.1406738      -35.972845       20.468817
2019-02-27/12:05:05.12          -5.1386824      -35.991833       20.455536
2019-02-27/12:05:05.15          -5.1366268      -36.011433       20.441827
2019-02-27/12:05:05.19          -5.1346354      -36.030421       20.428546
2019-02-27/12:05:05.22          -5.1326441      -36.049409       20.415265
2019-02-27/12:05:05.25          -5.1306527      -36.068397       20.401985
2019-02-27/12:05:05.28          -5.1285971      -36.087997       20.388276
2019-02-27/12:05:05.31          -5.1266057      -36.106985       20.374995
2019-02-27/12:05:05.34          -5.1246143      -36.125973       20.361714
2019-02-27/12:05:05.37          -5.1226230      -36.144961       20.348433
2019-02-27/12:05:05.40          -5.1205674      -36.164561       20.334724
2019-02-27/12:05:05.44          -5.1185760      -36.183549       20.321444
2019-02-27/12:05:05.47          -5.1165846      -36.202537       20.308163
2019-02-27/12:05:05.50          -5.1145932      -36.221524       20.294882
2019-02-27/12:05:05.53          -5.1125376      -36.241125       20.281173
2019-02-27/12:05:05.56          -5.1105462      -36.260113       20.267893
2019-02-27/12:05:05.59          -5.1085549      -36.279100       20.254612
2019-02-27/12:05:05.62          -5.1065635      -36.298088       20.241331
2019-02-27/12:05:05.65          -5.1045079      -36.317688       20.227622
2019-02-27/12:05:05.69          -5.1025165      -36.336676       20.214341
2019-02-27/12:05:05.72          -5.1005251      -36.355664       20.201061
2019-02-27/12:05:05.75          -5.0985338      -36.374652       20.187780
2019-02-27/12:05:05.78          -5.0964782      -36.394252       20.174071
2019-02-27/12:05:05.81          -5.0944868      -36.413240       20.160790
2019-02-27/12:05:05.84          -5.0924954      -36.432228       20.147510
2019-02-27/12:05:05.87          -5.0905040      -36.451216       20.134229
2019-02-27/12:05:05.90          -5.0884484      -36.470816       20.120520
2019-02-27/12:05:05.94          -5.0864570      -36.489804       20.107239
2019-02-27/12:05:05.97          -5.0844657      -36.508792       20.093958
2019-02-27/12:05:06.00          -5.0824405      -36.527793       20.080655
2019-02-27/12:05:06.03          -5.0798433      -36.547611       20.066580
2019-02-27/12:05:06.06          -5.0773274      -36.566810       20.052945
2019-02-27/12:05:06.09          -5.0748114      -36.586009       20.039309
2019-02-27/12:05:06.12          -5.0722955      -36.605208       20.025674
2019-02-27/12:05:06.15          -5.0696984      -36.625026       20.011599
2019-02-27/12:05:06.19          -5.0671824      -36.644225       19.997964
2019-02-27/12:05:06.22          -5.0646664      -36.663424       19.984329
2019-02-27/12:05:06.25          -5.0621505      -36.682623       19.970693
2019-02-27/12:05:06.28          -5.0595534      -36.702441       19.956618
2019-02-27/12:05:06.31          -5.0570374      -36.721640       19.942983
2019-02-27/12:05:06.34          -5.0545214      -36.740838       19.929348
2019-02-27/12:05:06.37          -5.0520055      -36.760037       19.915712
2019-02-27/12:05:06.40          -5.0494084      -36.779856       19.901637
2019-02-27/12:05:06.44          -5.0468924      -36.799054       19.888002
2019-02-27/12:05:06.47          -5.0443764      -36.818253       19.874367
2019-02-27/12:05:06.50          -5.0418605      -36.837452       19.860732
2019-02-27/12:05:06.53          -5.0392634      -36.857270       19.846657
2019-02-27/12:05:06.56          -5.0367474      -36.876469       19.833021
2019-02-27/12:05:06.59          -5.0342314      -36.895668       19.819386
2019-02-27/12:05:06.62          -5.0317155      -36.914867       19.805751
2019-02-27/12:05:06.65          -5.0291184      -36.934685       19.791676
2019-02-27/12:05:06.69          -5.0266024      -36.953884       19.778041
2019-02-27/12:05:06.72          -5.0240864      -36.973083       19.764405
2019-02-27/12:05:06.75          -5.0215705      -36.992282       19.750770
2019-02-27/12:05:06.78          -5.0189734      -37.012100       19.736695
2019-02-27/12:05:06.81          -5.0164574      -37.031299       19.723060
2019-02-27/12:05:06.84          -5.0139415      -37.050498       19.709425
2019-02-27/12:05:06.87          -5.0114255      -37.069697       19.695789
2019-02-27/12:05:06.90          -5.0088284      -37.089515       19.681714
2019-02-27/12:05:06.94          -5.0063124      -37.108714       19.668079
2019-02-27/12:05:06.97          -5.0037965      -37.127912       19.654444
2019-02-27/12:05:07.00          -5.0012456      -37.147125       19.640786
2019-02-27/12:05:07.03          -4.9980907      -37.167154       19.626347
2019-02-27/12:05:07.06          -4.9950344      -37.186558       19.612360
2019-02-27/12:05:07.09          -4.9919780      -37.205962       19.598373
2019-02-27/12:05:07.12          -4.9889217      -37.225366       19.584386
2019-02-27/12:05:07.15          -4.9857668      -37.245396       19.569948
2019-02-27/12:05:07.19          -4.9827104      -37.264800       19.555960
2019-02-27/12:05:07.22          -4.9796541      -37.284203       19.541973
2019-02-27/12:05:07.25          -4.9765978      -37.303607       19.527986
2019-02-27/12:05:07.28          -4.9734429      -37.323637       19.513548
2019-02-27/12:05:07.31          -4.9703865      -37.343041       19.499560
2019-02-27/12:05:07.34          -4.9673302      -37.362445       19.485573
2019-02-27/12:05:07.37          -4.9642739      -37.381849       19.471586
2019-02-27/12:05:07.40          -4.9611189      -37.401878       19.457148
2019-02-27/12:05:07.44          -4.9580626      -37.421282       19.443160
2019-02-27/12:05:07.47          -4.9550063      -37.440686       19.429173
2019-02-27/12:05:07.50          -4.9519499      -37.460090       19.415186
2019-02-27/12:05:07.53          -4.9487950      -37.480120       19.400748
2019-02-27/12:05:07.56          -4.9457387      -37.499524       19.386761
2019-02-27/12:05:07.59          -4.9426824      -37.518928       19.372773
2019-02-27/12:05:07.62          -4.9396260      -37.538332       19.358786
2019-02-27/12:05:07.65          -4.9364711      -37.558361       19.344348
2019-02-27/12:05:07.69          -4.9334148      -37.577765       19.330361
2019-02-27/12:05:07.72          -4.9303584      -37.597169       19.316373
2019-02-27/12:05:07.75          -4.9273021      -37.616573       19.302386
2019-02-27/12:05:07.78          -4.9241472      -37.636603       19.287948
2019-02-27/12:05:07.81          -4.9210908      -37.656007       19.273961
2019-02-27/12:05:07.84          -4.9180345      -37.675410       19.259973
2019-02-27/12:05:07.87          -4.9149782      -37.694814       19.245986
2019-02-27/12:05:07.90          -4.9118233      -37.714844       19.231548
2019-02-27/12:05:07.94          -4.9087669      -37.734248       19.217561
2019-02-27/12:05:07.97          -4.9057106      -37.753652       19.203574
2019-02-27/12:05:08.00          -4.9026179      -37.773068       19.189564
2019-02-27/12:05:08.03          -4.8988822      -37.793292       19.174762
2019-02-27/12:05:08.06          -4.8952632      -37.812884       19.160423
2019-02-27/12:05:08.09          -4.8916442      -37.832475       19.146084
2019-02-27/12:05:08.12          -4.8880252      -37.852067       19.131745
2019-02-27/12:05:08.15          -4.8842895      -37.872291       19.116944
2019-02-27/12:05:08.19          -4.8806705      -37.891883       19.102605
2019-02-27/12:05:08.22          -4.8770516      -37.911474       19.088266
2019-02-27/12:05:08.25          -4.8734325      -37.931066       19.073927
2019-02-27/12:05:08.28          -4.8696968      -37.951290       19.059125
2019-02-27/12:05:08.31          -4.8660778      -37.970882       19.044786
2019-02-27/12:05:08.34          -4.8624589      -37.990474       19.030447
2019-02-27/12:05:08.37          -4.8588399      -38.010065       19.016108
2019-02-27/12:05:08.40          -4.8551041      -38.030289       19.001307
2019-02-27/12:05:08.44          -4.8514851      -38.049881       18.986968
2019-02-27/12:05:08.47          -4.8478662      -38.069473       18.972629
2019-02-27/12:05:08.50          -4.8442472      -38.089065       18.958290
2019-02-27/12:05:08.53          -4.8405115      -38.109288       18.943488
2019-02-27/12:05:08.56          -4.8368925      -38.128880       18.929149
2019-02-27/12:05:08.59          -4.8332735      -38.148472       18.914810
2019-02-27/12:05:08.62          -4.8296545      -38.168064       18.900471
2019-02-27/12:05:08.65          -4.8259188      -38.188288       18.885670
2019-02-27/12:05:08.69          -4.8222998      -38.207879       18.871331
2019-02-27/12:05:08.72          -4.8186808      -38.227471       18.856992
2019-02-27/12:05:08.75          -4.8150618      -38.247063       18.842653
2019-02-27/12:05:08.78          -4.8113261      -38.267287       18.827851
2019-02-27/12:05:08.81          -4.8077071      -38.286879       18.813512
2019-02-27/12:05:08.84          -4.8040881      -38.306470       18.799173
2019-02-27/12:05:08.87          -4.8004691      -38.326062       18.784834
2019-02-27/12:05:08.90          -4.7967334      -38.346286       18.770033
2019-02-27/12:05:08.94          -4.7931144      -38.365878       18.755694
2019-02-27/12:05:08.97          -4.7894954      -38.385470       18.741355
2019-02-27/12:05:09.00          -4.7858392      -38.405074       18.726993
2019-02-27/12:05:09.03          -4.7815088      -38.425491       18.711832
2019-02-27/12:05:09.06          -4.7773137      -38.445270       18.697144
2019-02-27/12:05:09.09          -4.7731187      -38.465049       18.682457
2019-02-27/12:05:09.12          -4.7689236      -38.484829       18.667769
2019-02-27/12:05:09.15          -4.7645932      -38.505246       18.652608
2019-02-27/12:05:09.19          -4.7603981      -38.525025       18.637920
2019-02-27/12:05:09.22          -4.7562030      -38.544804       18.623233
2019-02-27/12:05:09.25          -4.7520079      -38.564584       18.608545
2019-02-27/12:05:09.28          -4.7476775      -38.585001       18.593384
2019-02-27/12:05:09.31          -4.7434824      -38.604780       18.578696
2019-02-27/12:05:09.34          -4.7392874      -38.624559       18.564009
2019-02-27/12:05:09.37          -4.7350923      -38.644339       18.549321
2019-02-27/12:05:09.40          -4.7307619      -38.664756       18.534160
2019-02-27/12:05:09.44          -4.7265668      -38.684535       18.519472
2019-02-27/12:05:09.47          -4.7223717      -38.704314       18.504784
2019-02-27/12:05:09.50          -4.7181766      -38.724094       18.490097
2019-02-27/12:05:09.53          -4.7138462      -38.744511       18.474936
2019-02-27/12:05:09.56          -4.7096511      -38.764290       18.460248
2019-02-27/12:05:09.59          -4.7054560      -38.784069       18.445560
2019-02-27/12:05:09.62          -4.7012609      -38.803849       18.430873
2019-02-27/12:05:09.65          -4.6969306      -38.824266       18.415711
2019-02-27/12:05:09.69          -4.6927355      -38.844045       18.401024
2019-02-27/12:05:09.72          -4.6885404      -38.863824       18.386336
2019-02-27/12:05:09.75          -4.6843453      -38.883604       18.371649
2019-02-27/12:05:09.78          -4.6800149      -38.904021       18.356487
2019-02-27/12:05:09.81          -4.6758198      -38.923800       18.341800
2019-02-27/12:05:09.84          -4.6716247      -38.943579       18.327112
2019-02-27/12:05:09.87          -4.6674296      -38.963359       18.312424
2019-02-27/12:05:09.90          -4.6630992      -38.983776       18.297263
2019-02-27/12:05:09.94          -4.6589041      -39.003555       18.282575
2019-02-27/12:05:09.97          -4.6547091      -39.023335       18.267888
2019-02-27/12:05:10.00          -4.6504758      -39.043125       18.253178
2019-02-27/12:05:10.03          -4.6455341      -39.063723       18.237661
2019-02-27/12:05:10.06          -4.6407468      -39.083678       18.222628
2019-02-27/12:05:10.09          -4.6359595      -39.103633       18.207595
2019-02-27/12:05:10.12          -4.6311722      -39.123587       18.192563
2019-02-27/12:05:10.15          -4.6262305      -39.144185       18.177045
2019-02-27/12:05:10.19          -4.6214432      -39.164140       18.162013
2019-02-27/12:05:10.22          -4.6166560      -39.184095       18.146980
2019-02-27/12:05:10.25          -4.6118687      -39.204049       18.131947
2019-02-27/12:05:10.28          -4.6069270      -39.224648       18.116430
2019-02-27/12:05:10.31          -4.6021397      -39.244602       18.101397
2019-02-27/12:05:10.34          -4.5973524      -39.264557       18.086365
2019-02-27/12:05:10.37          -4.5925651      -39.284512       18.071332
2019-02-27/12:05:10.40          -4.5876234      -39.305110       18.055815
2019-02-27/12:05:10.44          -4.5828361      -39.325064       18.040782
2019-02-27/12:05:10.47          -4.5780489      -39.345019       18.025750
2019-02-27/12:05:10.50          -4.5732616      -39.364974       18.010717
2019-02-27/12:05:10.53          -4.5683199      -39.385572       17.995199
2019-02-27/12:05:10.56          -4.5635326      -39.405527       17.980167
2019-02-27/12:05:10.59          -4.5587453      -39.425481       17.965134
2019-02-27/12:05:10.62          -4.5539580      -39.445436       17.950102
2019-02-27/12:05:10.65          -4.5490163      -39.466034       17.934584
2019-02-27/12:05:10.69          -4.5442290      -39.485989       17.919552
2019-02-27/12:05:10.72          -4.5394418      -39.505943       17.904519
2019-02-27/12:05:10.75          -4.5346545      -39.525898       17.889486
2019-02-27/12:05:10.78          -4.5297128      -39.546496       17.873969
2019-02-27/12:05:10.81          -4.5249255      -39.566451       17.858936
2019-02-27/12:05:10.84          -4.5201382      -39.586405       17.843904
2019-02-27/12:05:10.87          -4.5153509      -39.606360       17.828871
2019-02-27/12:05:10.90          -4.5104092      -39.626958       17.813354
2019-02-27/12:05:10.94          -4.5056219      -39.646913       17.798321
2019-02-27/12:05:10.97          -4.5008347      -39.666867       17.783288
2019-02-27/12:05:11.00          -4.4960077      -39.686833       17.768233
2019-02-27/12:05:11.03          -4.4904314      -39.707599       17.752357
2019-02-27/12:05:11.06          -4.4850294      -39.727717       17.736977
2019-02-27/12:05:11.09          -4.4796273      -39.747834       17.721597
2019-02-27/12:05:11.12          -4.4742253      -39.767952       17.706217
2019-02-27/12:05:11.15          -4.4686490      -39.788718       17.690341
2019-02-27/12:05:11.19          -4.4632470      -39.808835       17.674961
2019-02-27/12:05:11.22          -4.4578449      -39.828953       17.659581
2019-02-27/12:05:11.25          -4.4524429      -39.849070       17.644201
2019-02-27/12:05:11.28          -4.4468666      -39.869837       17.628325
2019-02-27/12:05:11.31          -4.4414645      -39.889954       17.612945
2019-02-27/12:05:11.34          -4.4360625      -39.910072       17.597565
2019-02-27/12:05:11.37          -4.4306605      -39.930189       17.582185
2019-02-27/12:05:11.40          -4.4250842      -39.950956       17.566309
2019-02-27/12:05:11.44          -4.4196821      -39.971073       17.550929
2019-02-27/12:05:11.47          -4.4142801      -39.991191       17.535549
2019-02-27/12:05:11.50          -4.4088781      -40.011308       17.520169
2019-02-27/12:05:11.53          -4.4033018      -40.032075       17.504293
2019-02-27/12:05:11.56          -4.3978997      -40.052192       17.488912
2019-02-27/12:05:11.59          -4.3924977      -40.072310       17.473533
2019-02-27/12:05:11.62          -4.3870956      -40.092427       17.458152
2019-02-27/12:05:11.65          -4.3815194      -40.113193       17.442276
2019-02-27/12:05:11.69          -4.3761173      -40.133311       17.426896
2019-02-27/12:05:11.72          -4.3707153      -40.153428       17.411516
2019-02-27/12:05:11.75          -4.3653132      -40.173546       17.396136
2019-02-27/12:05:11.78          -4.3597370      -40.194312       17.380260
2019-02-27/12:05:11.81          -4.3543349      -40.214430       17.364880
2019-02-27/12:05:11.84          -4.3489329      -40.234547       17.349500
2019-02-27/12:05:11.87          -4.3435308      -40.254665       17.334120
2019-02-27/12:05:11.90          -4.3379546      -40.275431       17.318244
2019-02-27/12:05:11.94          -4.3325525      -40.295549       17.302864
2019-02-27/12:05:11.97          -4.3271505      -40.315666       17.287484
2019-02-27/12:05:12.00          -4.3217079      -40.335794       17.272082
2019-02-27/12:05:12.03          -4.3154836      -40.356719       17.255856
2019-02-27/12:05:12.06          -4.3094538      -40.376991       17.240137
2019-02-27/12:05:12.09          -4.3034240      -40.397263       17.224418
2019-02-27/12:05:12.12          -4.2973941      -40.417534       17.208699
2019-02-27/12:05:12.15          -4.2911698      -40.438460       17.192473
2019-02-27/12:05:12.19          -4.2851400      -40.458732       17.176754
2019-02-27/12:05:12.22          -4.2791102      -40.479003       17.161035
2019-02-27/12:05:12.25          -4.2730803      -40.499275       17.145316
2019-02-27/12:05:12.28          -4.2668560      -40.520201       17.129090
2019-02-27/12:05:12.31          -4.2608262      -40.540472       17.113371
2019-02-27/12:05:12.34          -4.2547964      -40.560744       17.097652
2019-02-27/12:05:12.37          -4.2487665      -40.581016       17.081933
2019-02-27/12:05:12.40          -4.2425422      -40.601941       17.065707
2019-02-27/12:05:12.44          -4.2365124      -40.622213       17.049988
2019-02-27/12:05:12.47          -4.2304826      -40.642485       17.034269
2019-02-27/12:05:12.50          -4.2244527      -40.662756       17.018550
2019-02-27/12:05:12.53          -4.2182284      -40.683682       17.002324
2019-02-27/12:05:12.56          -4.2121986      -40.703954       16.986605
2019-02-27/12:05:12.59          -4.2061688      -40.724225       16.970886
2019-02-27/12:05:12.62          -4.2001389      -40.744497       16.955167
2019-02-27/12:05:12.65          -4.1939146      -40.765423       16.938941
2019-02-27/12:05:12.69          -4.1878848      -40.785694       16.923222
2019-02-27/12:05:12.72          -4.1818550      -40.805966       16.907503
2019-02-27/12:05:12.75          -4.1758251      -40.826238       16.891784
2019-02-27/12:05:12.78          -4.1696008      -40.847163       16.875558
2019-02-27/12:05:12.81          -4.1635710      -40.867435       16.859839
2019-02-27/12:05:12.84          -4.1575412      -40.887707       16.844120
2019-02-27/12:05:12.87          -4.1515113      -40.907979       16.828401
2019-02-27/12:05:12.90          -4.1452870      -40.928904       16.812175
2019-02-27/12:05:12.94          -4.1392572      -40.949176       16.796456
2019-02-27/12:05:12.97          -4.1332274      -40.969448       16.780737
2019-02-27/12:05:13.00          -4.1271556      -40.989728       16.764996
2019-02-27/12:05:13.03          -4.1202609      -41.010799       16.748421
2019-02-27/12:05:13.06          -4.1135816      -41.031211       16.732364
2019-02-27/12:05:13.09          -4.1069023      -41.051623       16.716307
2019-02-27/12:05:13.12          -4.1002230      -41.072035       16.700250
2019-02-27/12:05:13.15          -4.0933283      -41.093105       16.683675
2019-02-27/12:05:13.19          -4.0866490      -41.113517       16.667618
2019-02-27/12:05:13.22          -4.0799698      -41.133929       16.651561
2019-02-27/12:05:13.25          -4.0732904      -41.154341       16.635504
2019-02-27/12:05:13.28          -4.0663957      -41.175412       16.618929
2019-02-27/12:05:13.31          -4.0597164      -41.195824       16.602872
2019-02-27/12:05:13.34          -4.0530372      -41.216236       16.586815
2019-02-27/12:05:13.37          -4.0463578      -41.236648       16.570757
2019-02-27/12:05:13.40          -4.0394631      -41.257718       16.554182
2019-02-27/12:05:13.44          -4.0327838      -41.278130       16.538125
2019-02-27/12:05:13.47          -4.0261046      -41.298542       16.522068
2019-02-27/12:05:13.50          -4.0194253      -41.318954       16.506011
2019-02-27/12:05:13.53          -4.0125306      -41.340025       16.489436
2019-02-27/12:05:13.56          -4.0058512      -41.360437       16.473379
2019-02-27/12:05:13.59          -3.9991720      -41.380849       16.457322
2019-02-27/12:05:13.62          -3.9924927      -41.401261       16.441265
2019-02-27/12:05:13.65          -3.9855980      -41.422331       16.424690
2019-02-27/12:05:13.69          -3.9789187      -41.442743       16.408633
2019-02-27/12:05:13.72          -3.9722394      -41.463155       16.392576
2019-02-27/12:05:13.75          -3.9655601      -41.483567       16.376518
2019-02-27/12:05:13.78          -3.9586654      -41.504638       16.359943
2019-02-27/12:05:13.81          -3.9519861      -41.525050       16.343886
2019-02-27/12:05:13.84          -3.9453068      -41.545462       16.327829
2019-02-27/12:05:13.87          -3.9386275      -41.565874       16.311772
2019-02-27/12:05:13.90          -3.9317328      -41.586944       16.295197
2019-02-27/12:05:13.94          -3.9250535      -41.607356       16.279140
2019-02-27/12:05:13.97          -3.9183742      -41.627768       16.263083
2019-02-27/12:05:14.00          -3.9116521      -41.648189       16.247004
2019-02-27/12:05:14.03          -3.9040719      -41.669396       16.230082
2019-02-27/12:05:14.06          -3.8967285      -41.689941       16.213689
2019-02-27/12:05:14.09          -3.8893851      -41.710486       16.197296
2019-02-27/12:05:14.12          -3.8820417      -41.731031       16.180903
2019-02-27/12:05:14.15          -3.8744615      -41.752238       16.163981
2019-02-27/12:05:14.19          -3.8671182      -41.772783       16.147587
2019-02-27/12:05:14.22          -3.8597748      -41.793328       16.131194
2019-02-27/12:05:14.25          -3.8524314      -41.813873       16.114801
2019-02-27/12:05:14.28          -3.8448512      -41.835081       16.097879
2019-02-27/12:05:14.31          -3.8375078      -41.855626       16.081486
2019-02-27/12:05:14.34          -3.8301645      -41.876170       16.065093
2019-02-27/12:05:14.37          -3.8228211      -41.896715       16.048699
2019-02-27/12:05:14.40          -3.8152409      -41.917923       16.031777
2019-02-27/12:05:14.44          -3.8078975      -41.938468       16.015384
2019-02-27/12:05:14.47          -3.8005542      -41.959012       15.998991
2019-02-27/12:05:14.50          -3.7932108      -41.979557       15.982598
2019-02-27/12:05:14.53          -3.7856306      -42.000765       15.965676
2019-02-27/12:05:14.56          -3.7782872      -42.021310       15.949283
2019-02-27/12:05:14.59          -3.7709439      -42.041854       15.932889
2019-02-27/12:05:14.62          -3.7636005      -42.062399       15.916496
2019-02-27/12:05:14.65          -3.7560203      -42.083607       15.899574
2019-02-27/12:05:14.69          -3.7486769      -42.104152       15.883181
2019-02-27/12:05:14.72          -3.7413336      -42.124697       15.866788
2019-02-27/12:05:14.75          -3.7339902      -42.145241       15.850395
2019-02-27/12:05:14.78          -3.7264100      -42.166449       15.833473
2019-02-27/12:05:14.81          -3.7190666      -42.186994       15.817079
2019-02-27/12:05:14.84          -3.7117232      -42.207539       15.800686
2019-02-27/12:05:14.87          -3.7043799      -42.228084       15.784293
2019-02-27/12:05:14.90          -3.6967997      -42.249291       15.767371
2019-02-27/12:05:14.94          -3.6894563      -42.269836       15.750978
2019-02-27/12:05:14.97          -3.6821129      -42.290381       15.734585
2019-02-27/12:05:15.00          -3.6747256      -42.310933       15.718170
2019-02-27/12:05:15.03          -3.6664415      -42.332258       15.700910
2019-02-27/12:05:15.06          -3.6584163      -42.352918       15.684190
2019-02-27/12:05:15.09          -3.6503912      -42.373577       15.667469
2019-02-27/12:05:15.12          -3.6423660      -42.394236       15.650748
2019-02-27/12:05:15.15          -3.6340819      -42.415561       15.633488
2019-02-27/12:05:15.19          -3.6260567      -42.436221       15.616767
2019-02-27/12:05:15.22          -3.6180316      -42.456880       15.600047
2019-02-27/12:05:15.25          -3.6100064      -42.477539       15.583326
2019-02-27/12:05:15.28          -3.6017223      -42.498864       15.566066
2019-02-27/12:05:15.31          -3.5936971      -42.519524       15.549345
2019-02-27/12:05:15.34          -3.5856720      -42.540183       15.532624
2019-02-27/12:05:15.37          -3.5776468      -42.560842       15.515904
2019-02-27/12:05:15.40          -3.5693627      -42.582167       15.498644
2019-02-27/12:05:15.44          -3.5613375      -42.602827       15.481923
2019-02-27/12:05:15.47          -3.5533124      -42.623486       15.465202
2019-02-27/12:05:15.50          -3.5452872      -42.644145       15.448481
2019-02-27/12:05:15.53          -3.5370031      -42.665470       15.431221
2019-02-27/12:05:15.56          -3.5289779      -42.686129       15.414501
2019-02-27/12:05:15.59          -3.5209528      -42.706789       15.397780
2019-02-27/12:05:15.62          -3.5129276      -42.727448       15.381059
2019-02-27/12:05:15.65          -3.5046435      -42.748773       15.363799
2019-02-27/12:05:15.69          -3.4966183      -42.769432       15.347078
2019-02-27/12:05:15.72          -3.4885932      -42.790091       15.330358
2019-02-27/12:05:15.75          -3.4805680      -42.810751       15.313637
2019-02-27/12:05:15.78          -3.4722839      -42.832076       15.296377
2019-02-27/12:05:15.81          -3.4642587      -42.852735       15.279656
2019-02-27/12:05:15.84          -3.4562336      -42.873394       15.262935
2019-02-27/12:05:15.87          -3.4482084      -42.894054       15.246215
2019-02-27/12:05:15.90          -3.4399243      -42.915379       15.228955
2019-02-27/12:05:15.94          -3.4318991      -42.936038       15.212234
2019-02-27/12:05:15.97          -3.4238740      -42.956697       15.195513
2019-02-27/12:05:16.00          -3.4158039      -42.977363       15.178771
2019-02-27/12:05:16.03          -3.4068014      -42.998797       15.161178
2019-02-27/12:05:16.06          -3.3980802      -43.019561       15.144135
2019-02-27/12:05:16.09          -3.3893591      -43.040324       15.127091
2019-02-27/12:05:16.12          -3.3806378      -43.061088       15.110048
2019-02-27/12:05:16.15          -3.3716354      -43.082522       15.092455
2019-02-27/12:05:16.19          -3.3629142      -43.103286       15.075411
2019-02-27/12:05:16.22          -3.3541930      -43.124049       15.058368
2019-02-27/12:05:16.25          -3.3454718      -43.144813       15.041324
2019-02-27/12:05:16.28          -3.3364694      -43.166247       15.023731
2019-02-27/12:05:16.31          -3.3277482      -43.187011       15.006687
2019-02-27/12:05:16.34          -3.3190270      -43.207774       14.989644
2019-02-27/12:05:16.37          -3.3103058      -43.228538       14.972601
2019-02-27/12:05:16.40          -3.3013034      -43.249972       14.955007
2019-02-27/12:05:16.44          -3.2925822      -43.270735       14.937964
2019-02-27/12:05:16.47          -3.2838610      -43.291499       14.920920
2019-02-27/12:05:16.50          -3.2751398      -43.312263       14.903877
2019-02-27/12:05:16.53          -3.2661374      -43.333696       14.886284
2019-02-27/12:05:16.56          -3.2574162      -43.354460       14.869240
2019-02-27/12:05:16.59          -3.2486950      -43.375224       14.852197
2019-02-27/12:05:16.62          -3.2399738      -43.395988       14.835153
2019-02-27/12:05:16.65          -3.2309714      -43.417421       14.817560
2019-02-27/12:05:16.69          -3.2222502      -43.438185       14.800517
2019-02-27/12:05:16.72          -3.2135290      -43.458949       14.783473
2019-02-27/12:05:16.75          -3.2048078      -43.479713       14.766430
2019-02-27/12:05:16.78          -3.1958054      -43.501146       14.748836
2019-02-27/12:05:16.81          -3.1870841      -43.521910       14.731793
2019-02-27/12:05:16.84          -3.1783630      -43.542674       14.714750
2019-02-27/12:05:16.87          -3.1696418      -43.563438       14.697706
2019-02-27/12:05:16.90          -3.1606393      -43.584871       14.680113
2019-02-27/12:05:16.94          -3.1519181      -43.605635       14.663069
2019-02-27/12:05:16.97          -3.1431970      -43.626399       14.646026
2019-02-27/12:05:17.00          -3.1344296      -43.647169       14.628962
2019-02-27/12:05:17.03          -3.1246879      -43.668697       14.611035
2019-02-27/12:05:17.06          -3.1152506      -43.689552       14.593669
2019-02-27/12:05:17.09          -3.1058133      -43.710407       14.576303
2019-02-27/12:05:17.12          -3.0963760      -43.731263       14.558937
2019-02-27/12:05:17.15          -3.0866343      -43.752790       14.541011
2019-02-27/12:05:17.19          -3.0771970      -43.773646       14.523645
2019-02-27/12:05:17.22          -3.0677597      -43.794501       14.506279
2019-02-27/12:05:17.25          -3.0583224      -43.815356       14.488913
2019-02-27/12:05:17.28          -3.0485807      -43.836884       14.470987
2019-02-27/12:05:17.31          -3.0391434      -43.857740       14.453621
2019-02-27/12:05:17.34          -3.0297061      -43.878595       14.436255
2019-02-27/12:05:17.37          -3.0202688      -43.899450       14.418889
2019-02-27/12:05:17.40          -3.0105271      -43.920978       14.400963
2019-02-27/12:05:17.44          -3.0010898      -43.941834       14.383597
2019-02-27/12:05:17.47          -2.9916525      -43.962689       14.366231
2019-02-27/12:05:17.50          -2.9822152      -43.983544       14.348865
2019-02-27/12:05:17.53          -2.9724735      -44.005072       14.330939
2019-02-27/12:05:17.56          -2.9630362      -44.025928       14.313573
2019-02-27/12:05:17.59          -2.9535989      -44.046783       14.296207
2019-02-27/12:05:17.62          -2.9441616      -44.067638       14.278841
2019-02-27/12:05:17.65          -2.9344199      -44.089166       14.260915
2019-02-27/12:05:17.69          -2.9249826      -44.110022       14.243549
2019-02-27/12:05:17.72          -2.9155453      -44.130877       14.226183
2019-02-27/12:05:17.75          -2.9061080      -44.151732       14.208817
2019-02-27/12:05:17.78          -2.8963663      -44.173260       14.190890
2019-02-27/12:05:17.81          -2.8869290      -44.194116       14.173524
2019-02-27/12:05:17.84          -2.8774917      -44.214971       14.156158
2019-02-27/12:05:17.87          -2.8680544      -44.235826       14.138792
2019-02-27/12:05:17.90          -2.8583127      -44.257354       14.120866
2019-02-27/12:05:17.94          -2.8488754      -44.278209       14.103500
2019-02-27/12:05:17.97          -2.8394381      -44.299065       14.086134
2019-02-27/12:05:18.00          -2.8299536      -44.319925       14.068748
2019-02-27/12:05:18.03          -2.8194570      -44.341528       14.050500
2019-02-27/12:05:18.06          -2.8092884      -44.362455       14.032822
2019-02-27/12:05:18.09          -2.7991198      -44.383383       14.015143
2019-02-27/12:05:18.12          -2.7889512      -44.404311       13.997465
2019-02-27/12:05:18.15          -2.7784546      -44.425914       13.979217
2019-02-27/12:05:18.19          -2.7682859      -44.446842       13.961539
2019-02-27/12:05:18.22          -2.7581174      -44.467770       13.943861
2019-02-27/12:05:18.25          -2.7479487      -44.488697       13.926182
2019-02-27/12:05:18.28          -2.7374522      -44.510300       13.907934
2019-02-27/12:05:18.31          -2.7272835      -44.531228       13.890256
2019-02-27/12:05:18.34          -2.7171150      -44.552156       13.872578
2019-02-27/12:05:18.37          -2.7069463      -44.573084       13.854900
2019-02-27/12:05:18.40          -2.6964497      -44.594687       13.836651
2019-02-27/12:05:18.44          -2.6862811      -44.615615       13.818973
2019-02-27/12:05:18.47          -2.6761125      -44.636542       13.801295
2019-02-27/12:05:18.50          -2.6659439      -44.657470       13.783617
2019-02-27/12:05:18.53          -2.6554473      -44.679073       13.765369
2019-02-27/12:05:18.56          -2.6452787      -44.700001       13.747690
2019-02-27/12:05:18.59          -2.6351101      -44.720929       13.730012
2019-02-27/12:05:18.62          -2.6249415      -44.741857       13.712334
2019-02-27/12:05:18.65          -2.6144449      -44.763459       13.694086
2019-02-27/12:05:18.69          -2.6042763      -44.784387       13.676408
2019-02-27/12:05:18.72          -2.5941077      -44.805315       13.658730
2019-02-27/12:05:18.75          -2.5839390      -44.826243       13.641051
2019-02-27/12:05:18.78          -2.5734425      -44.847846       13.622803
2019-02-27/12:05:18.81          -2.5632738      -44.868774       13.605125
2019-02-27/12:05:18.84          -2.5531053      -44.889701       13.587447
2019-02-27/12:05:18.87          -2.5429366      -44.910629       13.569769
2019-02-27/12:05:18.90          -2.5324401      -44.932232       13.551520
2019-02-27/12:05:18.94          -2.5222714      -44.953160       13.533842
2019-02-27/12:05:18.97          -2.5121029      -44.974088       13.516164
2019-02-27/12:05:19.00          -2.5018859      -44.995020       13.498466
2019-02-27/12:05:19.03          -2.4906173      -45.016688       13.479898
2019-02-27/12:05:19.06          -2.4797007      -45.037679       13.461909
2019-02-27/12:05:19.09          -2.4687842      -45.058669       13.443921
2019-02-27/12:05:19.12          -2.4578676      -45.079660       13.425933
2019-02-27/12:05:19.15          -2.4465990      -45.101328       13.407365
2019-02-27/12:05:19.19          -2.4356824      -45.122319       13.389377
2019-02-27/12:05:19.22          -2.4247659      -45.143310       13.371389
2019-02-27/12:05:19.25          -2.4138493      -45.164301       13.353400
2019-02-27/12:05:19.28          -2.4025806      -45.185969       13.334832
2019-02-27/12:05:19.31          -2.3916640      -45.206959       13.316844
2019-02-27/12:05:19.34          -2.3807475      -45.227950       13.298856
2019-02-27/12:05:19.37          -2.3698309      -45.248941       13.280868
2019-02-27/12:05:19.40          -2.3585623      -45.270609       13.262299
2019-02-27/12:05:19.44          -2.3476457      -45.291600       13.244311
2019-02-27/12:05:19.47          -2.3367292      -45.312591       13.226323
2019-02-27/12:05:19.50          -2.3258126      -45.333582       13.208335
2019-02-27/12:05:19.53          -2.3145440      -45.355250       13.189767
2019-02-27/12:05:19.56          -2.3036274      -45.376240       13.171778
2019-02-27/12:05:19.59          -2.2927109      -45.397231       13.153790
2019-02-27/12:05:19.62          -2.2817943      -45.418222       13.135802
2019-02-27/12:05:19.65          -2.2705256      -45.439890       13.117234
2019-02-27/12:05:19.69          -2.2596090      -45.460881       13.099246
2019-02-27/12:05:19.72          -2.2486925      -45.481872       13.081257
2019-02-27/12:05:19.75          -2.2377759      -45.502863       13.063269
2019-02-27/12:05:19.78          -2.2265073      -45.524530       13.044701
2019-02-27/12:05:19.81          -2.2155907      -45.545521       13.026713
2019-02-27/12:05:19.84          -2.2046742      -45.566512       13.008725
2019-02-27/12:05:19.87          -2.1937576      -45.587503       12.990737
2019-02-27/12:05:19.90          -2.1824889      -45.609171       12.972168
2019-02-27/12:05:19.94          -2.1715724      -45.630162       12.954180
2019-02-27/12:05:19.97          -2.1606558      -45.651153       12.936192
2019-02-27/12:05:20.00          -2.1496899      -45.672147       12.918184
2019-02-27/12:05:20.03          -2.1376325      -45.693862       12.899304
2019-02-27/12:05:20.06          -2.1259517      -45.714900       12.881013
2019-02-27/12:05:20.09          -2.1142711      -45.735937       12.862722
2019-02-27/12:05:20.12          -2.1025903      -45.756974       12.844432
2019-02-27/12:05:20.15          -2.0905329      -45.778690       12.825551
2019-02-27/12:05:20.19          -2.0788521      -45.799727       12.807261
2019-02-27/12:05:20.22          -2.0671714      -45.820764       12.788970
2019-02-27/12:05:20.25          -2.0554907      -45.841802       12.770679
2019-02-27/12:05:20.28          -2.0434332      -45.863517       12.751799
2019-02-27/12:05:20.31          -2.0317525      -45.884555       12.733508
2019-02-27/12:05:20.34          -2.0200718      -45.905592       12.715218
2019-02-27/12:05:20.37          -2.0083910      -45.926629       12.696927
2019-02-27/12:05:20.40          -1.9963336      -45.948345       12.678046
2019-02-27/12:05:20.44          -1.9846528      -45.969382       12.659756
2019-02-27/12:05:20.47          -1.9729721      -45.990420       12.641465
2019-02-27/12:05:20.50          -1.9612914      -46.011457       12.623175
2019-02-27/12:05:20.53          -1.9492339      -46.033173       12.604294
2019-02-27/12:05:20.56          -1.9375532      -46.054210       12.586003
2019-02-27/12:05:20.59          -1.9258725      -46.075247       12.567713
2019-02-27/12:05:20.62          -1.9141917      -46.096284       12.549422
2019-02-27/12:05:20.65          -1.9021343      -46.118000       12.530542
2019-02-27/12:05:20.69          -1.8904535      -46.139037       12.512251
2019-02-27/12:05:20.72          -1.8787729      -46.160075       12.493960
2019-02-27/12:05:20.75          -1.8670921      -46.181112       12.475670
2019-02-27/12:05:20.78          -1.8550346      -46.202828       12.456789
2019-02-27/12:05:20.81          -1.8433539      -46.223865       12.438498
2019-02-27/12:05:20.84          -1.8316732      -46.244902       12.420208
2019-02-27/12:05:20.87          -1.8199924      -46.265940       12.401917
2019-02-27/12:05:20.90          -1.8079350      -46.287655       12.383037
2019-02-27/12:05:20.94          -1.7962542      -46.308693       12.364746
2019-02-27/12:05:20.97          -1.7845736      -46.329730       12.346455
2019-02-27/12:05:21.00          -1.7728427      -46.350769       12.328146
2019-02-27/12:05:21.03          -1.7599837      -46.372513       12.308964
2019-02-27/12:05:21.06          -1.7475263      -46.393577       12.290381
2019-02-27/12:05:21.09          -1.7350691      -46.414641       12.271798
2019-02-27/12:05:21.12          -1.7226118      -46.435705       12.253216
2019-02-27/12:05:21.15          -1.7097527      -46.457449       12.234033
2019-02-27/12:05:21.19          -1.6972954      -46.478513       12.215451
2019-02-27/12:05:21.22          -1.6848382      -46.499578       12.196868
2019-02-27/12:05:21.25          -1.6723809      -46.520642       12.178285
2019-02-27/12:05:21.28          -1.6595218      -46.542386       12.159103
2019-02-27/12:05:21.31          -1.6470645      -46.563450       12.140520
2019-02-27/12:05:21.34          -1.6346073      -46.584514       12.121938
2019-02-27/12:05:21.37          -1.6221500      -46.605579       12.103355
2019-02-27/12:05:21.40          -1.6092909      -46.627322       12.084173
2019-02-27/12:05:21.44          -1.5968336      -46.648387       12.065590
2019-02-27/12:05:21.47          -1.5843764      -46.669451       12.047007
2019-02-27/12:05:21.50          -1.5719191      -46.690515       12.028424
2019-02-27/12:05:21.53          -1.5590600      -46.712259       12.009242
2019-02-27/12:05:21.56          -1.5466027      -46.733323       11.990659
2019-02-27/12:05:21.59          -1.5341455      -46.754387       11.972077
2019-02-27/12:05:21.62          -1.5216881      -46.775452       11.953494
2019-02-27/12:05:21.65          -1.5088291      -46.797195       11.934312
2019-02-27/12:05:21.69          -1.4963718      -46.818260       11.915729
2019-02-27/12:05:21.72          -1.4839145      -46.839324       11.897146
2019-02-27/12:05:21.75          -1.4714572      -46.860388       11.878564
2019-02-27/12:05:21.78          -1.4585982      -46.882132       11.859381
2019-02-27/12:05:21.81          -1.4461409      -46.903196       11.840799
2019-02-27/12:05:21.84          -1.4336836      -46.924261       11.822216
2019-02-27/12:05:21.87          -1.4212263      -46.945325       11.803633
2019-02-27/12:05:21.90          -1.4083673      -46.967069       11.784451
2019-02-27/12:05:21.94          -1.3959100      -46.988133       11.765868
2019-02-27/12:05:21.97          -1.3834527      -47.009197       11.747286
2019-02-27/12:05:22.00          -1.3709440      -47.030262       11.728684
2019-02-27/12:05:22.03          -1.3572631      -47.052014       11.709204
2019-02-27/12:05:22.06          -1.3440097      -47.073086       11.690333
2019-02-27/12:05:22.09          -1.3307563      -47.094158       11.671462
2019-02-27/12:05:22.12          -1.3175028      -47.115230       11.652590
2019-02-27/12:05:22.15          -1.3038219      -47.136982       11.633110
2019-02-27/12:05:22.19          -1.2905684      -47.158054       11.614239
2019-02-27/12:05:22.22          -1.2773150      -47.179126       11.595367
2019-02-27/12:05:22.25          -1.2640615      -47.200199       11.576496
2019-02-27/12:05:22.28          -1.2503806      -47.221950       11.557016
2019-02-27/12:05:22.31          -1.2371271      -47.243023       11.538145
2019-02-27/12:05:22.34          -1.2238737      -47.264095       11.519273
2019-02-27/12:05:22.37          -1.2106203      -47.285167       11.500402
2019-02-27/12:05:22.40          -1.1969394      -47.306919       11.480922
2019-02-27/12:05:22.44          -1.1836859      -47.327991       11.462051
2019-02-27/12:05:22.47          -1.1704325      -47.349063       11.443179
2019-02-27/12:05:22.50          -1.1571790      -47.370135       11.424308
2019-02-27/12:05:22.53          -1.1434981      -47.391887       11.404828
2019-02-27/12:05:22.56          -1.1302446      -47.412959       11.385957
2019-02-27/12:05:22.59          -1.1169912      -47.434031       11.367085
2019-02-27/12:05:22.62          -1.1037377      -47.455104       11.348214
2019-02-27/12:05:22.65          -1.0900568      -47.476855       11.328734
2019-02-27/12:05:22.69          -1.0768034      -47.497928       11.309863
2019-02-27/12:05:22.72          -1.0635500      -47.519000       11.290991
2019-02-27/12:05:22.75          -1.0502965      -47.540072       11.272120
2019-02-27/12:05:22.78          -1.0366156      -47.561824       11.252640
2019-02-27/12:05:22.81          -1.0233621      -47.582896       11.233768
2019-02-27/12:05:22.84          -1.0101087      -47.603968       11.214897
2019-02-27/12:05:22.87         -0.99685521      -47.625040       11.196026
2019-02-27/12:05:22.90         -0.98317432      -47.646792       11.176546
2019-02-27/12:05:22.94         -0.96992083      -47.667864       11.157674
2019-02-27/12:05:22.97         -0.95666744      -47.688936       11.138803
2019-02-27/12:05:23.00         -0.94336170      -47.710008       11.119914
2019-02-27/12:05:23.03         -0.92884487      -47.731755       11.100144
2019-02-27/12:05:23.06         -0.91478155      -47.752823       11.080993
2019-02-27/12:05:23.09         -0.90071834      -47.773890       11.061841
2019-02-27/12:05:23.12         -0.88665503      -47.794957       11.042689
2019-02-27/12:05:23.15         -0.87213820      -47.816704       11.022920
2019-02-27/12:05:23.19         -0.85807488      -47.837772       11.003768
2019-02-27/12:05:23.22         -0.84401167      -47.858839       10.984617
2019-02-27/12:05:23.25         -0.82994835      -47.879907       10.965465
2019-02-27/12:05:23.28         -0.81543152      -47.901654       10.945696
2019-02-27/12:05:23.31         -0.80136820      -47.922721       10.926544
2019-02-27/12:05:23.34         -0.78730499      -47.943788       10.907392
2019-02-27/12:05:23.37         -0.77324167      -47.964856       10.888241
2019-02-27/12:05:23.40         -0.75872484      -47.986603       10.868471
2019-02-27/12:05:23.44         -0.74466152      -48.007670       10.849320
2019-02-27/12:05:23.47         -0.73059831      -48.028738       10.830168
2019-02-27/12:05:23.50         -0.71653500      -48.049805       10.811016
2019-02-27/12:05:23.53         -0.70201817      -48.071552       10.791247
2019-02-27/12:05:23.56         -0.68795485      -48.092619       10.772095
2019-02-27/12:05:23.59         -0.67389164      -48.113687       10.752944
2019-02-27/12:05:23.62         -0.65982832      -48.134754       10.733792
2019-02-27/12:05:23.65         -0.64531149      -48.156501       10.714023
2019-02-27/12:05:23.69         -0.63124817      -48.177569       10.694871
2019-02-27/12:05:23.72         -0.61718496      -48.198636       10.675719
2019-02-27/12:05:23.75         -0.60312164      -48.219704       10.656568
2019-02-27/12:05:23.78         -0.58860481      -48.241450       10.636798
2019-02-27/12:05:23.81         -0.57454149      -48.262518       10.617647
2019-02-27/12:05:23.84         -0.56047828      -48.283585       10.598495
2019-02-27/12:05:23.87         -0.54641497      -48.304653       10.579343
2019-02-27/12:05:23.90         -0.53189814      -48.326400       10.559574
2019-02-27/12:05:23.94         -0.51783482      -48.347467       10.540422
2019-02-27/12:05:23.97         -0.50377161      -48.368534       10.521271
2019-02-27/12:05:24.00         -0.48965528      -48.389601       10.502102
2019-02-27/12:05:24.03         -0.47429036      -48.411325       10.482053
2019-02-27/12:05:24.06         -0.45940545      -48.432371       10.462631
2019-02-27/12:05:24.09         -0.44452065      -48.453417       10.443209
2019-02-27/12:05:24.12         -0.42963573      -48.474463       10.423787
2019-02-27/12:05:24.15         -0.41427081      -48.496187       10.403739
2019-02-27/12:05:24.19         -0.39938590      -48.517233       10.384317
2019-02-27/12:05:24.22         -0.38450110      -48.538279       10.364895
2019-02-27/12:05:24.25         -0.36961618      -48.559325       10.345473
2019-02-27/12:05:24.28         -0.35425126      -48.581049       10.325424
2019-02-27/12:05:24.31         -0.33936635      -48.602095       10.306002
2019-02-27/12:05:24.34         -0.32448155      -48.623141       10.286580
2019-02-27/12:05:24.37         -0.30959663      -48.644187       10.267158
2019-02-27/12:05:24.40         -0.29423171      -48.665911       10.247110
2019-02-27/12:05:24.44         -0.27934680      -48.686957       10.227688
2019-02-27/12:05:24.47         -0.26446200      -48.708003       10.208266
2019-02-27/12:05:24.50         -0.24957708      -48.729048       10.188844
2019-02-27/12:05:24.53         -0.23421216      -48.750773       10.168795
2019-02-27/12:05:24.56         -0.21932725      -48.771819       10.149373
2019-02-27/12:05:24.59         -0.20444245      -48.792865       10.129952
2019-02-27/12:05:24.62         -0.18955753      -48.813910       10.110529
2019-02-27/12:05:24.65         -0.17419261      -48.835635       10.090481
2019-02-27/12:05:24.69         -0.15930770      -48.856681       10.071059
2019-02-27/12:05:24.72         -0.14442290      -48.877727       10.051637
2019-02-27/12:05:24.75         -0.12953798      -48.898772       10.032215
2019-02-27/12:05:24.78         -0.11417306      -48.920497       10.012167
2019-02-27/12:05:24.81        -0.099288148      -48.941543       9.9927446
2019-02-27/12:05:24.84        -0.084403348      -48.962589       9.9733227
2019-02-27/12:05:24.87        -0.069518434      -48.983634       9.9539006
2019-02-27/12:05:24.90        -0.054153513      -49.005359       9.9338522
2019-02-27/12:05:24.94        -0.039268599      -49.026405       9.9144302
2019-02-27/12:05:24.97        -0.024383799      -49.047451       9.8950082
2019-02-27/12:05:25.00       -0.0094449686      -49.068493       9.8755692
2019-02-27/12:05:25.03        0.0067825641      -49.090171       9.8552498
2019-02-27/12:05:25.06         0.022503141      -49.111172       9.8355652
2019-02-27/12:05:25.09         0.038223598      -49.132172       9.8158807
2019-02-27/12:05:25.12         0.053944175      -49.153173       9.7961960
2019-02-27/12:05:25.15         0.070171708      -49.174851       9.7758766
2019-02-27/12:05:25.19         0.085892285      -49.195851       9.7561920
2019-02-27/12:05:25.22          0.10161274      -49.216851       9.7365075
2019-02-27/12:05:25.25          0.11733332      -49.237852       9.7168229
2019-02-27/12:05:25.28          0.13356085      -49.259530       9.6965034
2019-02-27/12:05:25.31          0.14928143      -49.280530       9.6768188
2019-02-27/12:05:25.34          0.16500188      -49.301531       9.6571343
2019-02-27/12:05:25.37          0.18072246      -49.322531       9.6374497
2019-02-27/12:05:25.40          0.19694999      -49.344209       9.6171302
2019-02-27/12:05:25.44          0.21267057      -49.365210       9.5974456
2019-02-27/12:05:25.47          0.22839103      -49.386210       9.5777611
2019-02-27/12:05:25.50          0.24411161      -49.407211       9.5580765
2019-02-27/12:05:25.53          0.26033914      -49.428888       9.5377570
2019-02-27/12:05:25.56          0.27605972      -49.449889       9.5180724
2019-02-27/12:05:25.59          0.29178017      -49.470889       9.4983879
2019-02-27/12:05:25.62          0.30750075      -49.491890       9.4787033
2019-02-27/12:05:25.65          0.32372828      -49.513568       9.4583838
2019-02-27/12:05:25.69          0.33944886      -49.534568       9.4386992
2019-02-27/12:05:25.72          0.35516932      -49.555569       9.4190147
2019-02-27/12:05:25.75          0.37088989      -49.576569       9.3993301
2019-02-27/12:05:25.78          0.38711743      -49.598247       9.3790106
2019-02-27/12:05:25.81          0.40283800      -49.619247       9.3593260
2019-02-27/12:05:25.84          0.41855846      -49.640248       9.3396415
2019-02-27/12:05:25.87          0.43427904      -49.661248       9.3199569
2019-02-27/12:05:25.90          0.45050657      -49.682926       9.2996374
2019-02-27/12:05:25.94          0.46622715      -49.703927       9.2799528
2019-02-27/12:05:25.97          0.48194760      -49.724927       9.2602683
2019-02-27/12:05:26.00          0.49772306      -49.745924       9.2405673
2019-02-27/12:05:26.03          0.51482869      -49.767536       9.2199858
2019-02-27/12:05:26.06          0.53139993      -49.788473       9.2000472
2019-02-27/12:05:26.09          0.54797104      -49.809411       9.1801088
2019-02-27/12:05:26.12          0.56454228      -49.830348       9.1601703
2019-02-27/12:05:26.15          0.58164791      -49.851961       9.1395887
2019-02-27/12:05:26.19          0.59821915      -49.872898       9.1196502
2019-02-27/12:05:26.22          0.61479026      -49.893835       9.0997118
2019-02-27/12:05:26.25          0.63136150      -49.914772       9.0797732
2019-02-27/12:05:26.28          0.64846712      -49.936385       9.0591917
2019-02-27/12:05:26.31          0.66503836      -49.957322       9.0392532
2019-02-27/12:05:26.34          0.68160947      -49.978260       9.0193148
2019-02-27/12:05:26.37          0.69818071      -49.999197       8.9993762
2019-02-27/12:05:26.40          0.71528634      -50.020809       8.9787947
2019-02-27/12:05:26.44          0.73185758      -50.041747       8.9588561
2019-02-27/12:05:26.47          0.74842869      -50.062684       8.9389177
2019-02-27/12:05:26.50          0.76499993      -50.083621       8.9189792
2019-02-27/12:05:26.53          0.78210555      -50.105234       8.8983977
2019-02-27/12:05:26.56          0.79867679      -50.126171       8.8784591
2019-02-27/12:05:26.59          0.81524790      -50.147109       8.8585207
2019-02-27/12:05:26.62          0.83181914      -50.168046       8.8385822
2019-02-27/12:05:26.65          0.84892477      -50.189658       8.8180006
2019-02-27/12:05:26.69          0.86549601      -50.210596       8.7980621
2019-02-27/12:05:26.72          0.88206712      -50.231533       8.7781237
2019-02-27/12:05:26.75          0.89863836      -50.252470       8.7581851
2019-02-27/12:05:26.78          0.91574399      -50.274083       8.7376036
2019-02-27/12:05:26.81          0.93231522      -50.295020       8.7176651
2019-02-27/12:05:26.84          0.94888634      -50.315957       8.6977267
2019-02-27/12:05:26.87          0.96545758      -50.336895       8.6777881
2019-02-27/12:05:26.90          0.98256320      -50.358507       8.6572066
2019-02-27/12:05:26.94          0.99913444      -50.379445       8.6372680
2019-02-27/12:05:26.97           1.0157056      -50.400382       8.6173296
2019-02-27/12:05:27.00           1.0323325      -50.421314       8.5973752
2019-02-27/12:05:27.03           1.0503299      -50.442846       8.5765392
2019-02-27/12:05:27.06           1.0677651      -50.463705       8.5563541
2019-02-27/12:05:27.09           1.0852001      -50.484563       8.5361692
2019-02-27/12:05:27.12           1.1026352      -50.505422       8.5159841
2019-02-27/12:05:27.15           1.1206326      -50.526954       8.4951481
2019-02-27/12:05:27.19           1.1380678      -50.547813       8.4749630
2019-02-27/12:05:27.22           1.1555028      -50.568672       8.4547781
2019-02-27/12:05:27.25           1.1729379      -50.589531       8.4345930
2019-02-27/12:05:27.28           1.1909353      -50.611062       8.4137570
2019-02-27/12:05:27.31           1.2083705      -50.631921       8.3935720
2019-02-27/12:05:27.34           1.2258055      -50.652780       8.3733870
2019-02-27/12:05:27.37           1.2432406      -50.673639       8.3532020
2019-02-27/12:05:27.40           1.2612380      -50.695170       8.3323660
2019-02-27/12:05:27.44           1.2786732      -50.716029       8.3121809
2019-02-27/12:05:27.47           1.2961082      -50.736888       8.2919960
2019-02-27/12:05:27.50           1.3135433      -50.757747       8.2718109
2019-02-27/12:05:27.53           1.3315407      -50.779279       8.2509749
2019-02-27/12:05:27.56           1.3489759      -50.800138       8.2307898
2019-02-27/12:05:27.59           1.3664109      -50.820996       8.2106049
2019-02-27/12:05:27.62           1.3838460      -50.841855       8.1904198
2019-02-27/12:05:27.65           1.4018434      -50.863387       8.1695838
2019-02-27/12:05:27.69           1.4192786      -50.884246       8.1493987
2019-02-27/12:05:27.72           1.4367136      -50.905105       8.1292138
2019-02-27/12:05:27.75           1.4541487      -50.925963       8.1090287
2019-02-27/12:05:27.78           1.4721461      -50.947495       8.0881927
2019-02-27/12:05:27.81           1.4895813      -50.968354       8.0680077
2019-02-27/12:05:27.84           1.5070163      -50.989213       8.0478227
2019-02-27/12:05:27.87           1.5244514      -51.010072       8.0276377
2019-02-27/12:05:27.90           1.5424488      -51.031603       8.0068017
2019-02-27/12:05:27.94           1.5598839      -51.052462       7.9866166
2019-02-27/12:05:27.97           1.5773190      -51.073321       7.9664317
2019-02-27/12:05:28.00           1.5948107      -51.094173       7.9462316
2019-02-27/12:05:28.03           1.6137127      -51.115592       7.9251556
2019-02-27/12:05:28.06           1.6320242      -51.136342       7.9047379
2019-02-27/12:05:28.09           1.6503356      -51.157092       7.8843205
2019-02-27/12:05:28.12           1.6686472      -51.177843       7.8639028
2019-02-27/12:05:28.15           1.6875492      -51.199262       7.8428268
2019-02-27/12:05:28.19           1.7058607      -51.220012       7.8224092
2019-02-27/12:05:28.22           1.7241721      -51.240762       7.8019917
2019-02-27/12:05:28.25           1.7424837      -51.261512       7.7815741
2019-02-27/12:05:28.28           1.7607951      -51.282262       7.7611566
2019-02-27/12:05:28.31           1.7796972      -51.303682       7.7400804
2019-02-27/12:05:28.34           1.7980086      -51.324432       7.7196629
2019-02-27/12:05:28.37           1.8163202      -51.345182       7.6992453
2019-02-27/12:05:28.40           1.8346316      -51.365932       7.6788279
2019-02-27/12:05:28.44           1.8535337      -51.387352       7.6577517
2019-02-27/12:05:28.47           1.8718451      -51.408102       7.6373342
2019-02-27/12:05:28.50           1.8901567      -51.428852       7.6169166
2019-02-27/12:05:28.53           1.9084681      -51.449602       7.5964991
2019-02-27/12:05:28.56           1.9273702      -51.471021       7.5754229
2019-02-27/12:05:28.59           1.9456816      -51.491771       7.5550054
2019-02-27/12:05:28.62           1.9639932      -51.512522       7.5345878
2019-02-27/12:05:28.65           1.9823046      -51.533272       7.5141703
2019-02-27/12:05:28.69           2.0012068      -51.554691       7.4930941
2019-02-27/12:05:28.72           2.0195181      -51.575441       7.4726767
2019-02-27/12:05:28.75           2.0378297      -51.596191       7.4522591
2019-02-27/12:05:28.78           2.0561411      -51.616941       7.4318416
2019-02-27/12:05:28.81           2.0750433      -51.638361       7.4107654
2019-02-27/12:05:28.84           2.0933547      -51.659111       7.3903479
2019-02-27/12:05:28.87           2.1116662      -51.679861       7.3699303
2019-02-27/12:05:28.90           2.1299776      -51.700611       7.3495128
2019-02-27/12:05:28.94           2.1488798      -51.722031       7.3284366
2019-02-27/12:05:28.97           2.1671912      -51.742781       7.3080192
2019-02-27/12:05:29.00           2.1855598      -51.763523       7.2875869
2019-02-27/12:05:29.03           2.2047566      -51.784155       7.2669430
2019-02-27/12:05:29.06           2.2245727      -51.805453       7.2456331
2019-02-27/12:05:29.09           2.2437695      -51.826085       7.2249892
2019-02-27/12:05:29.12           2.2629664      -51.846718       7.2043452
2019-02-27/12:05:29.15           2.2821632      -51.867350       7.1837013
2019-02-27/12:05:29.19           2.3019793      -51.888648       7.1623914
2019-02-27/12:05:29.22           2.3211761      -51.909280       7.1417475
2019-02-27/12:05:29.25           2.3403730      -51.929912       7.1211035
2019-02-27/12:05:29.28           2.3595698      -51.950544       7.1004596
2019-02-27/12:05:29.31           2.3793859      -51.971842       7.0791497
2019-02-27/12:05:29.34           2.3985827      -51.992474       7.0585058
2019-02-27/12:05:29.37           2.4177796      -52.013107       7.0378618
2019-02-27/12:05:29.40           2.4369764      -52.033739       7.0172179
2019-02-27/12:05:29.44           2.4567925      -52.055037       6.9959080
2019-02-27/12:05:29.47           2.4759893      -52.075669       6.9752641
2019-02-27/12:05:29.50           2.4951862      -52.096301       6.9546201
2019-02-27/12:05:29.53           2.5143830      -52.116933       6.9339762
2019-02-27/12:05:29.56           2.5341991      -52.138231       6.9126663
2019-02-27/12:05:29.59           2.5533959      -52.158863       6.8920224
2019-02-27/12:05:29.62           2.5725928      -52.179496       6.8713784
2019-02-27/12:05:29.65           2.5917896      -52.200128       6.8507345
2019-02-27/12:05:29.69           2.6116057      -52.221426       6.8294245
2019-02-27/12:05:29.72           2.6308025      -52.242058       6.8087807
2019-02-27/12:05:29.75           2.6499994      -52.262690       6.7881366
2019-02-27/12:05:29.78           2.6691962      -52.283323       6.7674928
2019-02-27/12:05:29.81           2.6890123      -52.304620       6.7461828
2019-02-27/12:05:29.84           2.7082091      -52.325253       6.7255390
2019-02-27/12:05:29.87           2.7274060      -52.345885       6.7048949
2019-02-27/12:05:29.90           2.7466027      -52.366517       6.6842510
2019-02-27/12:05:29.94           2.7664189      -52.387815       6.6629411
2019-02-27/12:05:29.97           2.7856157      -52.408447       6.6422972
2019-02-27/12:05:30.00           2.8048705      -52.429070       6.6216396
2019-02-27/12:05:30.03           2.8249656      -52.449552       6.6007844
2019-02-27/12:05:30.06           2.8457091      -52.470695       6.5792563
2019-02-27/12:05:30.09           2.8658042      -52.491178       6.5584011
2019-02-27/12:05:30.12           2.8858994      -52.511660       6.5375458
2019-02-27/12:05:30.15           2.9059945      -52.532143       6.5166906
2019-02-27/12:05:30.19           2.9267380      -52.553286       6.4951625
2019-02-27/12:05:30.22           2.9468331      -52.573769       6.4743073
2019-02-27/12:05:30.25           2.9669283      -52.594251       6.4534519
2019-02-27/12:05:30.28           2.9870234      -52.614734       6.4325967
2019-02-27/12:05:30.31           3.0077668      -52.635877       6.4110687
2019-02-27/12:05:30.34           3.0278619      -52.656359       6.3902135
2019-02-27/12:05:30.37           3.0479572      -52.676842       6.3693581
2019-02-27/12:05:30.40           3.0680523      -52.697324       6.3485029
2019-02-27/12:05:30.44           3.0887957      -52.718468       6.3269749
2019-02-27/12:05:30.47           3.1088908      -52.738950       6.3061197
2019-02-27/12:05:30.50           3.1289861      -52.759433       6.2852643
2019-02-27/12:05:30.53           3.1490812      -52.779915       6.2644091
2019-02-27/12:05:30.56           3.1698246      -52.801059       6.2428811
2019-02-27/12:05:30.59           3.1899197      -52.821541       6.2220259
2019-02-27/12:05:30.62           3.2100150      -52.842024       6.2011705
2019-02-27/12:05:30.65           3.2301101      -52.862506       6.1803153
2019-02-27/12:05:30.69           3.2508535      -52.883649       6.1587872
2019-02-27/12:05:30.72           3.2709486      -52.904132       6.1379320
2019-02-27/12:05:30.75           3.2910439      -52.924614       6.1170767
2019-02-27/12:05:30.78           3.3111390      -52.945097       6.0962215
2019-02-27/12:05:30.81           3.3318824      -52.966240       6.0746934
2019-02-27/12:05:30.84           3.3519775      -52.986723       6.0538382
2019-02-27/12:05:30.87           3.3720728      -53.007205       6.0329829
2019-02-27/12:05:30.90           3.3921679      -53.027688       6.0121277
2019-02-27/12:05:30.94           3.4129113      -53.048831       5.9905996
2019-02-27/12:05:30.97           3.4330064      -53.069313       5.9697444
2019-02-27/12:05:31.00           3.4531604      -53.089785       5.9488759
2019-02-27/12:05:31.03           3.4741652      -53.110099       5.9278163
2019-02-27/12:05:31.06           3.4958478      -53.131068       5.9060772
2019-02-27/12:05:31.09           3.5168527      -53.151382       5.8850177
2019-02-27/12:05:31.12           3.5378577      -53.171697       5.8639579
2019-02-27/12:05:31.15           3.5588626      -53.192011       5.8428984
2019-02-27/12:05:31.19           3.5805451      -53.212980       5.8211593
2019-02-27/12:05:31.22           3.6015500      -53.233294       5.8000997
2019-02-27/12:05:31.25           3.6225550      -53.253608       5.7790400
2019-02-27/12:05:31.28           3.6435599      -53.273922       5.7579804
2019-02-27/12:05:31.31           3.6652425      -53.294892       5.7362414
2019-02-27/12:05:31.34           3.6862473      -53.315206       5.7151818
2019-02-27/12:05:31.37           3.7072524      -53.335520       5.6941221
2019-02-27/12:05:31.40           3.7282572      -53.355834       5.6730625
2019-02-27/12:05:31.44           3.7499398      -53.376803       5.6513235
2019-02-27/12:05:31.47           3.7709447      -53.397117       5.6302639
2019-02-27/12:05:31.50           3.7919497      -53.417432       5.6092041
2019-02-27/12:05:31.53           3.8129546      -53.437746       5.5881446
2019-02-27/12:05:31.56           3.8346371      -53.458715       5.5664055
2019-02-27/12:05:31.59           3.8556420      -53.479029       5.5453459
2019-02-27/12:05:31.62           3.8766470      -53.499343       5.5242862
2019-02-27/12:05:31.65           3.8976519      -53.519657       5.5032266
2019-02-27/12:05:31.69           3.9193345      -53.540627       5.4814876
2019-02-27/12:05:31.72           3.9403393      -53.560941       5.4604280
2019-02-27/12:05:31.75           3.9613444      -53.581255       5.4393683
2019-02-27/12:05:31.78           3.9823492      -53.601569       5.4183087
2019-02-27/12:05:31.81           4.0040318      -53.622538       5.3965697
2019-02-27/12:05:31.84           4.0250367      -53.642852       5.3755101
2019-02-27/12:05:31.87           4.0460417      -53.663166       5.3544503
2019-02-27/12:05:31.90           4.0670466      -53.683480       5.3333908
2019-02-27/12:05:31.94           4.0887291      -53.704450       5.3116517
2019-02-27/12:05:31.97           4.1097340      -53.724764       5.2905922
2019-02-27/12:05:32.00           4.1307982      -53.745066       5.2695201
2019-02-27/12:05:32.03           4.1527204      -53.765190       5.2482690
2019-02-27/12:05:32.06           4.1753498      -53.785964       5.2263322
2019-02-27/12:05:32.09           4.1972720      -53.806088       5.2050811
2019-02-27/12:05:32.12           4.2191943      -53.826213       5.1838298
2019-02-27/12:05:32.15           4.2411165      -53.846337       5.1625787
2019-02-27/12:05:32.19           4.2637460      -53.867111       5.1406420
2019-02-27/12:05:32.22           4.2856681      -53.887235       5.1193909
2019-02-27/12:05:32.25           4.3075905      -53.907360       5.0981396
2019-02-27/12:05:32.28           4.3295126      -53.927484       5.0768885
2019-02-27/12:05:32.31           4.3521421      -53.948258       5.0549518
2019-02-27/12:05:32.34           4.3740643      -53.968383       5.0337007
2019-02-27/12:05:32.37           4.3959866      -53.988507       5.0124494
2019-02-27/12:05:32.40           4.4179088      -54.008632       4.9911983
2019-02-27/12:05:32.44           4.4405382      -54.029405       4.9692616
2019-02-27/12:05:32.47           4.4624604      -54.049530       4.9480104
2019-02-27/12:05:32.50           4.4843827      -54.069654       4.9267592
2019-02-27/12:05:32.53           4.5063049      -54.089779       4.9055081
2019-02-27/12:05:32.56           4.5289344      -54.110552       4.8835713
2019-02-27/12:05:32.59           4.5508565      -54.130677       4.8623202
2019-02-27/12:05:32.62           4.5727789      -54.150801       4.8410690
2019-02-27/12:05:32.65           4.5947010      -54.170926       4.8198179
2019-02-27/12:05:32.69           4.6173305      -54.191699       4.7978811
2019-02-27/12:05:32.72           4.6392527      -54.211824       4.7766300
2019-02-27/12:05:32.75           4.6611750      -54.231948       4.7553787
2019-02-27/12:05:32.78           4.6830972      -54.252073       4.7341276
2019-02-27/12:05:32.81           4.7057266      -54.272846       4.7121909
2019-02-27/12:05:32.84           4.7276488      -54.292971       4.6909398
2019-02-27/12:05:32.87           4.7495711      -54.313095       4.6696885
2019-02-27/12:05:32.90           4.7714933      -54.333220       4.6484374
2019-02-27/12:05:32.94           4.7941228      -54.353994       4.6265007
2019-02-27/12:05:32.97           4.8160449      -54.374118       4.6052496
2019-02-27/12:05:33.00           4.8380272      -54.394229       4.5839867
2019-02-27/12:05:33.03           4.8608790      -54.414140       4.5625550
2019-02-27/12:05:33.06           4.8844680      -54.434694       4.5404319
2019-02-27/12:05:33.09           4.9073198      -54.454605       4.5190002
2019-02-27/12:05:33.12           4.9301717      -54.474517       4.4975684
2019-02-27/12:05:33.15           4.9530235      -54.494428       4.4761368
2019-02-27/12:05:33.19           4.9766125      -54.514982       4.4540137
2019-02-27/12:05:33.22           4.9994642      -54.534893       4.4325820
2019-02-27/12:05:33.25           5.0223162      -54.554804       4.4111502
2019-02-27/12:05:33.28           5.0451679      -54.574716       4.3897186
2019-02-27/12:05:33.31           5.0687570      -54.595269       4.3675954
2019-02-27/12:05:33.34           5.0916087      -54.615181       4.3461638
2019-02-27/12:05:33.37           5.1144606      -54.635092       4.3247320
2019-02-27/12:05:33.40           5.1373124      -54.655003       4.3033003
2019-02-27/12:05:33.44           5.1609014      -54.675557       4.2811772
2019-02-27/12:05:33.47           5.1837532      -54.695468       4.2597456
2019-02-27/12:05:33.50           5.2066051      -54.715380       4.2383137
2019-02-27/12:05:33.53           5.2294569      -54.735291       4.2168821
2019-02-27/12:05:33.56           5.2530459      -54.755845       4.1947590
2019-02-27/12:05:33.59           5.2758976      -54.775756       4.1733273
2019-02-27/12:05:33.62           5.2987496      -54.795668       4.1518955
2019-02-27/12:05:33.65           5.3216013      -54.815579       4.1304639
2019-02-27/12:05:33.69           5.3451904      -54.836133       4.1083408
2019-02-27/12:05:33.72           5.3680421      -54.856044       4.0869091
2019-02-27/12:05:33.75           5.3908940      -54.875955       4.0654773
2019-02-27/12:05:33.78           5.4137458      -54.895867       4.0440456
2019-02-27/12:05:33.81           5.4373348      -54.916420       4.0219225
2019-02-27/12:05:33.84           5.4601866      -54.936332       4.0004909
2019-02-27/12:05:33.87           5.4830385      -54.956243       3.9790591
2019-02-27/12:05:33.90           5.5058903      -54.976154       3.9576274
2019-02-27/12:05:33.94           5.5294793      -54.996708       3.9355043
2019-02-27/12:05:33.97           5.5523310      -55.016620       3.9140727
2019-02-27/12:05:34.00           5.5752432      -55.036515       3.8926302
2019-02-27/12:05:34.03           5.5990292      -55.056185       3.8710335
2019-02-27/12:05:34.06           5.6235826      -55.076489       3.8487400
2019-02-27/12:05:34.09           5.6473686      -55.096158       3.8271432
2019-02-27/12:05:34.12           5.6711548      -55.115828       3.8055463
2019-02-27/12:05:34.15           5.6949407      -55.135497       3.7839496
2019-02-27/12:05:34.19           5.7194941      -55.155801       3.7616561
2019-02-27/12:05:34.22           5.7432801      -55.175471       3.7400594
2019-02-27/12:05:34.25           5.7670663      -55.195140       3.7184625
2019-02-27/12:05:34.28           5.7908523      -55.214809       3.6968657
2019-02-27/12:05:34.31           5.8154057      -55.235113       3.6745722
2019-02-27/12:05:34.34           5.8391916      -55.254783       3.6529755
2019-02-27/12:05:34.37           5.8629778      -55.274452       3.6313786
2019-02-27/12:05:34.40           5.8867638      -55.294122       3.6097819
2019-02-27/12:05:34.44           5.9113172      -55.314426       3.5874884
2019-02-27/12:05:34.47           5.9351032      -55.334095       3.5658916
2019-02-27/12:05:34.50           5.9588893      -55.353765       3.5442947
2019-02-27/12:05:34.53           5.9826753      -55.373434       3.5226980
2019-02-27/12:05:34.56           6.0072287      -55.393738       3.5004045
2019-02-27/12:05:34.59           6.0310147      -55.413408       3.4788078
2019-02-27/12:05:34.62           6.0548009      -55.433077       3.4572109
2019-02-27/12:05:34.65           6.0785868      -55.452747       3.4356142
2019-02-27/12:05:34.69           6.1031402      -55.473051       3.4133206
2019-02-27/12:05:34.72           6.1269262      -55.492720       3.3917239
2019-02-27/12:05:34.75           6.1507124      -55.512389       3.3701270
2019-02-27/12:05:34.78           6.1744984      -55.532059       3.3485303
2019-02-27/12:05:34.81           6.1990518      -55.552363       3.3262368
2019-02-27/12:05:34.84           6.2228377      -55.572032       3.3046400
2019-02-27/12:05:34.87           6.2466239      -55.591702       3.2830432
2019-02-27/12:05:34.90           6.2704099      -55.611371       3.2614464
2019-02-27/12:05:34.94           6.2949633      -55.631675       3.2391529
2019-02-27/12:05:34.97           6.3187493      -55.651345       3.2175562
2019-02-27/12:05:35.00           6.3425965      -55.670997       3.1959491
2019-02-27/12:05:35.03           6.3673292      -55.690406       3.1741947
2019-02-27/12:05:35.06           6.3928599      -55.710440       3.1517383
2019-02-27/12:05:35.09           6.4175926      -55.729849       3.1299839
2019-02-27/12:05:35.12           6.4423255      -55.749257       3.1082293
2019-02-27/12:05:35.15           6.4670582      -55.768665       3.0864748
2019-02-27/12:05:35.19           6.4925888      -55.788700       3.0640185
2019-02-27/12:05:35.22           6.5173215      -55.808108       3.0422640
2019-02-27/12:05:35.25           6.5420544      -55.827517       3.0205094
2019-02-27/12:05:35.28           6.5667871      -55.846925       2.9987549
2019-02-27/12:05:35.31           6.5923178      -55.866960       2.9762986
2019-02-27/12:05:35.34           6.6170505      -55.886368       2.9545442
2019-02-27/12:05:35.37           6.6417834      -55.905777       2.9327895
2019-02-27/12:05:35.40           6.6665161      -55.925185       2.9110351
2019-02-27/12:05:35.44           6.6920468      -55.945219       2.8885787
2019-02-27/12:05:35.47           6.7167795      -55.964628       2.8668243
2019-02-27/12:05:35.50           6.7415124      -55.984036       2.8450697
2019-02-27/12:05:35.53           6.7662451      -56.003445       2.8233152
2019-02-27/12:05:35.56           6.7917757      -56.023479       2.8008589
2019-02-27/12:05:35.59           6.8165084      -56.042888       2.7791044
2019-02-27/12:05:35.62           6.8412413      -56.062296       2.7573498
2019-02-27/12:05:35.65           6.8659740      -56.081704       2.7355954
2019-02-27/12:05:35.69           6.8915047      -56.101739       2.7131390
2019-02-27/12:05:35.72           6.9162374      -56.121147       2.6913846
2019-02-27/12:05:35.75           6.9409703      -56.140556       2.6696299
2019-02-27/12:05:35.78           6.9657030      -56.159964       2.6478755
2019-02-27/12:05:35.81           6.9912337      -56.179999       2.6254192
2019-02-27/12:05:35.84           7.0159664      -56.199407       2.6036647
2019-02-27/12:05:35.87           7.0406993      -56.218816       2.5819101
2019-02-27/12:05:35.90           7.0654320      -56.238224       2.5601556
2019-02-27/12:05:35.94           7.0909626      -56.258259       2.5376993
2019-02-27/12:05:35.97           7.1156953      -56.277667       2.5159448
2019-02-27/12:05:36.00           7.1404894      -56.297057       2.4941810
2019-02-27/12:05:36.03           7.1661706      -56.316181       2.4722842
2019-02-27/12:05:36.06           7.1926803      -56.335923       2.4496809
2019-02-27/12:05:36.09           7.2183614      -56.355047       2.4277841
2019-02-27/12:05:36.12           7.2440428      -56.374171       2.4058871
2019-02-27/12:05:36.15           7.2697239      -56.393296       2.3839903
2019-02-27/12:05:36.19           7.2962336      -56.413037       2.3613870
2019-02-27/12:05:36.22           7.3219148      -56.432161       2.3394901
2019-02-27/12:05:36.25           7.3475961      -56.451286       2.3175932
2019-02-27/12:05:36.28           7.3732773      -56.470410       2.2956963
2019-02-27/12:05:36.31           7.3997870      -56.490152       2.2730930
2019-02-27/12:05:36.34           7.4254681      -56.509276       2.2511962
2019-02-27/12:05:36.37           7.4511495      -56.528400       2.2292992
2019-02-27/12:05:36.40           7.4768306      -56.547525       2.2074024
2019-02-27/12:05:36.44           7.5033403      -56.567266       2.1847991
2019-02-27/12:05:36.47           7.5290215      -56.586390       2.1629023
2019-02-27/12:05:36.50           7.5547028      -56.605515       2.1410053
2019-02-27/12:05:36.53           7.5803840      -56.624639       2.1191084
2019-02-27/12:05:36.56           7.6068937      -56.644380       2.0965051
2019-02-27/12:05:36.59           7.6325748      -56.663505       2.0746083
2019-02-27/12:05:36.62           7.6582562      -56.682629       2.0527113
2019-02-27/12:05:36.65           7.6839373      -56.701753       2.0308145
2019-02-27/12:05:36.69           7.7104470      -56.721495       2.0082112
2019-02-27/12:05:36.72           7.7361282      -56.740619       1.9863144
2019-02-27/12:05:36.75           7.7618095      -56.759743       1.9644174
2019-02-27/12:05:36.78           7.7874907      -56.778868       1.9425206
2019-02-27/12:05:36.81           7.8140004      -56.798609       1.9199173
2019-02-27/12:05:36.84           7.8396815      -56.817733       1.8980204
2019-02-27/12:05:36.87           7.8653629      -56.836858       1.8761234
2019-02-27/12:05:36.90           7.8910440      -56.855982       1.8542266
2019-02-27/12:05:36.94           7.9175537      -56.875724       1.8316233
2019-02-27/12:05:36.97           7.9432349      -56.894848       1.8097265
2019-02-27/12:05:37.00           7.9689779      -56.913952       1.7878213
2019-02-27/12:05:37.03           7.9956154      -56.932760       1.7657968
2019-02-27/12:05:37.06           8.0231123      -56.952175       1.7430618
2019-02-27/12:05:37.09           8.0497498      -56.970982       1.7210374
2019-02-27/12:05:37.12           8.0763875      -56.989790       1.6990128
2019-02-27/12:05:37.15           8.1030250      -57.008598       1.6769884
2019-02-27/12:05:37.19           8.1305219      -57.028013       1.6542534
2019-02-27/12:05:37.22           8.1571594      -57.046821       1.6322290
2019-02-27/12:05:37.25           8.1837971      -57.065629       1.6102044
2019-02-27/12:05:37.28           8.2104346      -57.084437       1.5881800
2019-02-27/12:05:37.31           8.2379315      -57.103852       1.5654450
2019-02-27/12:05:37.34           8.2645690      -57.122660       1.5434205
2019-02-27/12:05:37.37           8.2912066      -57.141468       1.5213960
2019-02-27/12:05:37.40           8.3178441      -57.160276       1.4993715
2019-02-27/12:05:37.44           8.3453410      -57.179690       1.4766365
2019-02-27/12:05:37.47           8.3719785      -57.198498       1.4546121
2019-02-27/12:05:37.50           8.3986162      -57.217306       1.4325875
2019-02-27/12:05:37.53           8.4252537      -57.236114       1.4105631
2019-02-27/12:05:37.56           8.4527506      -57.255529       1.3878281
2019-02-27/12:05:37.59           8.4793881      -57.274337       1.3658037
2019-02-27/12:05:37.62           8.5060258      -57.293145       1.3437791
2019-02-27/12:05:37.65           8.5326633      -57.311953       1.3217547
2019-02-27/12:05:37.69           8.5601602      -57.331368       1.2990197
2019-02-27/12:05:37.72           8.5867977      -57.350176       1.2769952
2019-02-27/12:05:37.75           8.6134354      -57.368984       1.2549706
2019-02-27/12:05:37.78           8.6400729      -57.387792       1.2329462
2019-02-27/12:05:37.81           8.6675698      -57.407206       1.2102112
2019-02-27/12:05:37.84           8.6942072      -57.426014       1.1881868
2019-02-27/12:05:37.87           8.7208449      -57.444822       1.1661622
2019-02-27/12:05:37.90           8.7474824      -57.463630       1.1441378
2019-02-27/12:05:37.94           8.7749793      -57.483045       1.1214028
2019-02-27/12:05:37.97           8.8016168      -57.501853       1.0993784
2019-02-27/12:05:38.00           8.8283167      -57.520639       1.0773462
2019-02-27/12:05:38.03           8.8559178      -57.539107       1.0552048
2019-02-27/12:05:38.06           8.8844094      -57.558171       1.0323490
2019-02-27/12:05:38.09           8.9120105      -57.576639       1.0102076
2019-02-27/12:05:38.12           8.9396118      -57.595108      0.98806601
2019-02-27/12:05:38.15           8.9672128      -57.613576      0.96592459
2019-02-27/12:05:38.19           8.9957044      -57.632640      0.94306880
2019-02-27/12:05:38.22           9.0233055      -57.651108      0.92092738
2019-02-27/12:05:38.25           9.0509068      -57.669577      0.89878579
2019-02-27/12:05:38.28           9.0785079      -57.688045      0.87664437
2019-02-27/12:05:38.31           9.1069995      -57.707109      0.85378859
2019-02-27/12:05:38.34           9.1346006      -57.725577      0.83164717
2019-02-27/12:05:38.37           9.1622019      -57.744046      0.80950558
2019-02-27/12:05:38.40           9.1898030      -57.762514      0.78736415
2019-02-27/12:05:38.44           9.2182946      -57.781578      0.76450837
2019-02-27/12:05:38.47           9.2458957      -57.800046      0.74236695
2019-02-27/12:05:38.50           9.2734970      -57.818514      0.72022536
2019-02-27/12:05:38.53           9.3010981      -57.836983      0.69808394
2019-02-27/12:05:38.56           9.3295897      -57.856047      0.67522816
2019-02-27/12:05:38.59           9.3571907      -57.874515      0.65308674
2019-02-27/12:05:38.62           9.3847920      -57.892983      0.63094514
2019-02-27/12:05:38.65           9.4123931      -57.911452      0.60880372
2019-02-27/12:05:38.69           9.4408847      -57.930516      0.58594794
2019-02-27/12:05:38.72           9.4684858      -57.948984      0.56380652
2019-02-27/12:05:38.75           9.4960871      -57.967452      0.54166493
2019-02-27/12:05:38.78           9.5236882      -57.985920      0.51952351
2019-02-27/12:05:38.81           9.5521798      -58.004985      0.49666773
2019-02-27/12:05:38.84           9.5797809      -58.023453      0.47452630
2019-02-27/12:05:38.87           9.6073822      -58.041921      0.45238471
2019-02-27/12:05:38.90           9.6349833      -58.060389      0.43024329
2019-02-27/12:05:38.94           9.6634749      -58.079453      0.40738751
2019-02-27/12:05:38.97           9.6910760      -58.097922      0.38524609
2019-02-27/12:05:39.00           9.7187396      -58.116367      0.36309785
2019-02-27/12:05:39.03           9.7473076      -58.134473      0.34085338
2019-02-27/12:05:39.06           9.7767973      -58.153164      0.31789123
2019-02-27/12:05:39.09           9.8053653      -58.171271      0.29564676
2019-02-27/12:05:39.12           9.8339335      -58.189378      0.27340213
2019-02-27/12:05:39.15           9.8625015      -58.207484      0.25115766
2019-02-27/12:05:39.19           9.8919911      -58.226175      0.22819551
2019-02-27/12:05:39.22           9.9205591      -58.244282      0.20595104
2019-02-27/12:05:39.25           9.9491273      -58.262388      0.18370640
2019-02-27/12:05:39.28           9.9776953      -58.280495      0.16146194
2019-02-27/12:05:39.31           10.007185      -58.299186      0.13849979
2019-02-27/12:05:39.34           10.035753      -58.317293      0.11625532
2019-02-27/12:05:39.37           10.064321      -58.335399     0.094010682
2019-02-27/12:05:39.40           10.092889      -58.353506     0.071766215
2019-02-27/12:05:39.44           10.122379      -58.372197     0.048804064
2019-02-27/12:05:39.47           10.150947      -58.390303     0.026559597
2019-02-27/12:05:39.50           10.179515      -58.408410    0.0043149591
2019-02-27/12:05:39.53           10.208083      -58.426517    -0.017929508
2019-02-27/12:05:39.56           10.237573      -58.445208    -0.040891659
2019-02-27/12:05:39.59           10.266141      -58.463314    -0.063136126
2019-02-27/12:05:39.62           10.294709      -58.481421    -0.085380763
2019-02-27/12:05:39.65           10.323277      -58.499528     -0.10762523
2019-02-27/12:05:39.69           10.352767      -58.518218     -0.13058738
2019-02-27/12:05:39.72           10.381334      -58.536325     -0.15283185
2019-02-27/12:05:39.75           10.409903      -58.554432     -0.17507649
2019-02-27/12:05:39.78           10.438471      -58.572539     -0.19732095
2019-02-27/12:05:39.81           10.467960      -58.591229     -0.22028310
2019-02-27/12:05:39.84           10.496528      -58.609336     -0.24252757
2019-02-27/12:05:39.87           10.525097      -58.627443     -0.26477221
2019-02-27/12:05:39.90           10.553665      -58.645549     -0.28701668
2019-02-27/12:05:39.94           10.583154      -58.664240     -0.30997883
2019-02-27/12:05:39.97           10.611722      -58.682347     -0.33222329
2019-02-27/12:05:40.00           10.640353      -58.700428     -0.35447346
2019-02-27/12:05:40.03           10.669887      -58.718144     -0.37680360
2019-02-27/12:05:40.06           10.700373      -58.736432     -0.39985419
2019-02-27/12:05:40.09           10.729907      -58.754147     -0.42218434
2019-02-27/12:05:40.12           10.759442      -58.771863     -0.44451465
2019-02-27/12:05:40.15           10.788976      -58.789579     -0.46684479
2019-02-27/12:05:40.19           10.819462      -58.807867     -0.48989539
2019-02-27/12:05:40.22           10.848996      -58.825582     -0.51222553
2019-02-27/12:05:40.25           10.878531      -58.843298     -0.53455584
2019-02-27/12:05:40.28           10.908064      -58.861014     -0.55688599
2019-02-27/12:05:40.31           10.938551      -58.879302     -0.57993658
2019-02-27/12:05:40.34           10.968085      -58.897017     -0.60226672
2019-02-27/12:05:40.37           10.997619      -58.914733     -0.62459704
2019-02-27/12:05:40.40           11.027153      -58.932449     -0.64692718
2019-02-27/12:05:40.44           11.057640      -58.950736     -0.66997777
2019-02-27/12:05:40.47           11.087174      -58.968452     -0.69230792
2019-02-27/12:05:40.50           11.116708      -58.986168     -0.71463823
2019-02-27/12:05:40.53           11.146242      -59.003884     -0.73696837
2019-02-27/12:05:40.56           11.176729      -59.022171     -0.76001897
2019-02-27/12:05:40.59           11.206263      -59.039887     -0.78234911
2019-02-27/12:05:40.62           11.235797      -59.057603     -0.80467942
2019-02-27/12:05:40.65           11.265331      -59.075319     -0.82700957
2019-02-27/12:05:40.69           11.295818      -59.093606     -0.85006016
2019-02-27/12:05:40.72           11.325352      -59.111322     -0.87239030
2019-02-27/12:05:40.75           11.354886      -59.129038     -0.89472062
2019-02-27/12:05:40.78           11.384420      -59.146754     -0.91705076
2019-02-27/12:05:40.81           11.414907      -59.165041     -0.94010135
2019-02-27/12:05:40.84           11.444441      -59.182757     -0.96243149
2019-02-27/12:05:40.87           11.473975      -59.200473     -0.98476181
2019-02-27/12:05:40.90           11.503509      -59.218189      -1.0070920
2019-02-27/12:05:40.94           11.533996      -59.236476      -1.0301425
2019-02-27/12:05:40.97           11.563530      -59.254192      -1.0524727
2019-02-27/12:05:41.00           11.593127      -59.271881      -1.0748079
2019-02-27/12:05:41.03           11.623636      -59.289177      -1.0972136
2019-02-27/12:05:41.06           11.655129      -59.307031      -1.1203422
2019-02-27/12:05:41.09           11.685638      -59.324327      -1.1427478
2019-02-27/12:05:41.12           11.716147      -59.341624      -1.1651537
2019-02-27/12:05:41.15           11.746656      -59.358920      -1.1875594
2019-02-27/12:05:41.19           11.778149      -59.376774      -1.2106880
2019-02-27/12:05:41.22           11.808658      -59.394070      -1.2330937
2019-02-27/12:05:41.25           11.839167      -59.411366      -1.2554996
2019-02-27/12:05:41.28           11.869676      -59.428662      -1.2779052
2019-02-27/12:05:41.31           11.901169      -59.446516      -1.3010338
2019-02-27/12:05:41.34           11.931678      -59.463812      -1.3234395
2019-02-27/12:05:41.37           11.962187      -59.481109      -1.3458454
2019-02-27/12:05:41.40           11.992696      -59.498405      -1.3682511
2019-02-27/12:05:41.44           12.024189      -59.516259      -1.3913797
2019-02-27/12:05:41.47           12.054698      -59.533555      -1.4137854
2019-02-27/12:05:41.50           12.085207      -59.550851      -1.4361912
2019-02-27/12:05:41.53           12.115716      -59.568147      -1.4585969
2019-02-27/12:05:41.56           12.147209      -59.586001      -1.4817255
2019-02-27/12:05:41.59           12.177718      -59.603298      -1.5041312
2019-02-27/12:05:41.62           12.208227      -59.620594      -1.5265371
2019-02-27/12:05:41.65           12.238736      -59.637890      -1.5489428
2019-02-27/12:05:41.69           12.270229      -59.655744      -1.5720713
2019-02-27/12:05:41.72           12.300738      -59.673040      -1.5944770
2019-02-27/12:05:41.75           12.331247      -59.690336      -1.6168829
2019-02-27/12:05:41.78           12.361756      -59.707632      -1.6392886
2019-02-27/12:05:41.81           12.393249      -59.725487      -1.6624172
2019-02-27/12:05:41.84           12.423758      -59.742783      -1.6848229
2019-02-27/12:05:41.87           12.454267      -59.760079      -1.7072287
2019-02-27/12:05:41.90           12.484776      -59.777375      -1.7296344
2019-02-27/12:05:41.94           12.516269      -59.795229      -1.7527630
2019-02-27/12:05:41.97           12.546778      -59.812525      -1.7751687
2019-02-27/12:05:42.00           12.577350      -59.829793      -1.7975783
2019-02-27/12:05:42.03           12.608832      -59.846643      -1.8200421
2019-02-27/12:05:42.06           12.641331      -59.864036      -1.8432307
2019-02-27/12:05:42.09           12.672813      -59.880887      -1.8656945
2019-02-27/12:05:42.12           12.704296      -59.897737      -1.8881585
2019-02-27/12:05:42.15           12.735779      -59.914587      -1.9106223
2019-02-27/12:05:42.19           12.768277      -59.931981      -1.9338109
2019-02-27/12:05:42.22           12.799760      -59.948831      -1.9562747
2019-02-27/12:05:42.25           12.831242      -59.965681      -1.9787387
2019-02-27/12:05:42.28           12.862725      -59.982531      -2.0012025
2019-02-27/12:05:42.31           12.895223      -59.999925      -2.0243910
2019-02-27/12:05:42.34           12.926706      -60.016775      -2.0468548
2019-02-27/12:05:42.37           12.958189      -60.033625      -2.0693188
2019-02-27/12:05:42.40           12.989671      -60.050475      -2.0917826
2019-02-27/12:05:42.44           13.022170      -60.067869      -2.1149712
2019-02-27/12:05:42.47           13.053652      -60.084719      -2.1374350
2019-02-27/12:05:42.50           13.085135      -60.101569      -2.1598990
2019-02-27/12:05:42.53           13.116617      -60.118419      -2.1823628
2019-02-27/12:05:42.56           13.149116      -60.135813      -2.2055514
2019-02-27/12:05:42.59           13.180598      -60.152663      -2.2280152
2019-02-27/12:05:42.62           13.212081      -60.169513      -2.2504792
2019-02-27/12:05:42.65           13.243564      -60.186363      -2.2729430
2019-02-27/12:05:42.69           13.276062      -60.203757      -2.2961315
2019-02-27/12:05:42.72           13.307545      -60.220607      -2.3185954
2019-02-27/12:05:42.75           13.339027      -60.237457      -2.3410593
2019-02-27/12:05:42.78           13.370510      -60.254307      -2.3635231
2019-02-27/12:05:42.81           13.403008      -60.271701      -2.3867117
2019-02-27/12:05:42.84           13.434491      -60.288551      -2.4091755
2019-02-27/12:05:42.87           13.465974      -60.305401      -2.4316395
2019-02-27/12:05:42.90           13.497456      -60.322251      -2.4541033
2019-02-27/12:05:42.94           13.529954      -60.339645      -2.4772919
2019-02-27/12:05:42.97           13.561437      -60.356495      -2.4997557
2019-02-27/12:05:43.00           13.592983      -60.373315      -2.5222225
2019-02-27/12:05:43.03           13.625438      -60.389690      -2.5447299
2019-02-27/12:05:43.06           13.658940      -60.406593      -2.5679634
2019-02-27/12:05:43.09           13.691395      -60.422968      -2.5904708
2019-02-27/12:05:43.12           13.723851      -60.439343      -2.6129784
2019-02-27/12:05:43.15           13.756306      -60.455718      -2.6354858
2019-02-27/12:05:43.19           13.789809      -60.472621      -2.6587193
2019-02-27/12:05:43.22           13.822264      -60.488996      -2.6812267
2019-02-27/12:05:43.25           13.854719      -60.505372      -2.7037343
2019-02-27/12:05:43.28           13.887175      -60.521746      -2.7262416
2019-02-27/12:05:43.31           13.920677      -60.538650      -2.7494752
2019-02-27/12:05:43.34           13.953132      -60.555025      -2.7719826
2019-02-27/12:05:43.37           13.985588      -60.571400      -2.7944901
2019-02-27/12:05:43.40           14.018043      -60.587775      -2.8169975
2019-02-27/12:05:43.44           14.051545      -60.604678      -2.8402311
2019-02-27/12:05:43.47           14.084001      -60.621053      -2.8627385
2019-02-27/12:05:43.50           14.116456      -60.637428      -2.8852460
2019-02-27/12:05:43.53           14.148911      -60.653803      -2.9077534
2019-02-27/12:05:43.56           14.182414      -60.670706      -2.9309870
2019-02-27/12:05:43.59           14.214869      -60.687081      -2.9534944
2019-02-27/12:05:43.62           14.247325      -60.703456      -2.9760019
2019-02-27/12:05:43.65           14.279780      -60.719831      -2.9985093
2019-02-27/12:05:43.69           14.313282      -60.736735      -3.0217429
2019-02-27/12:05:43.72           14.345737      -60.753110      -3.0442502
2019-02-27/12:05:43.75           14.378193      -60.769485      -3.0667578
2019-02-27/12:05:43.78           14.410648      -60.785860      -3.0892652
2019-02-27/12:05:43.81           14.444151      -60.802763      -3.1124987
2019-02-27/12:05:43.84           14.476606      -60.819138      -3.1350061
2019-02-27/12:05:43.87           14.509061      -60.835513      -3.1575137
2019-02-27/12:05:43.90           14.541517      -60.851888      -3.1800211
2019-02-27/12:05:43.94           14.575019      -60.868791      -3.2032546
2019-02-27/12:05:43.97           14.607474      -60.885166      -3.2257620
2019-02-27/12:05:44.00           14.639993      -60.901509      -3.2482716
2019-02-27/12:05:44.03           14.673426      -60.917382      -3.2708099
2019-02-27/12:05:44.06           14.707937      -60.933768      -3.2940753
2019-02-27/12:05:44.09           14.741370      -60.949641      -3.3166136
2019-02-27/12:05:44.12           14.774803      -60.965515      -3.3391521
2019-02-27/12:05:44.15           14.808236      -60.981388      -3.3616904
2019-02-27/12:05:44.19           14.842748      -60.997774      -3.3849559
2019-02-27/12:05:44.22           14.876181      -61.013647      -3.4074942
2019-02-27/12:05:44.25           14.909614      -61.029520      -3.4300326
2019-02-27/12:05:44.28           14.943047      -61.045394      -3.4525709
2019-02-27/12:05:44.31           14.977559      -61.061779      -3.4758364
2019-02-27/12:05:44.34           15.010991      -61.077653      -3.4983747
2019-02-27/12:05:44.37           15.044425      -61.093526      -3.5209132
2019-02-27/12:05:44.40           15.077858      -61.109399      -3.5434515
2019-02-27/12:05:44.44           15.112369      -61.125785      -3.5667169
2019-02-27/12:05:44.47           15.145802      -61.141658      -3.5892552
2019-02-27/12:05:44.50           15.179235      -61.157532      -3.6117937
2019-02-27/12:05:44.53           15.212668      -61.173405      -3.6343320
2019-02-27/12:05:44.56           15.247180      -61.189791      -3.6575974
2019-02-27/12:05:44.59           15.280613      -61.205664      -3.6801357
2019-02-27/12:05:44.62           15.314046      -61.221537      -3.7026742
2019-02-27/12:05:44.65           15.347479      -61.237411      -3.7252125
2019-02-27/12:05:44.69           15.381990      -61.253796      -3.7484780
2019-02-27/12:05:44.72           15.415423      -61.269670      -3.7710163
2019-02-27/12:05:44.75           15.448857      -61.285543      -3.7935547
2019-02-27/12:05:44.78           15.482289      -61.301416      -3.8160930
2019-02-27/12:05:44.81           15.516801      -61.317802      -3.8393585
2019-02-27/12:05:44.84           15.550234      -61.333675      -3.8618968
2019-02-27/12:05:44.87           15.583667      -61.349549      -3.8844353
2019-02-27/12:05:44.90           15.617100      -61.365422      -3.9069736
2019-02-27/12:05:44.94           15.651612      -61.381807      -3.9302390
2019-02-27/12:05:44.97           15.685045      -61.397681      -3.9527773
2019-02-27/12:05:45.00           15.718540      -61.413520      -3.9753166
2019-02-27/12:05:45.03           15.752942      -61.428863      -3.9978665
2019-02-27/12:05:45.06           15.788454      -61.444702      -4.0211439
2019-02-27/12:05:45.09           15.822856      -61.460045      -4.0436938
2019-02-27/12:05:45.12           15.857258      -61.475388      -4.0662439
2019-02-27/12:05:45.15           15.891660      -61.490731      -4.0887938
2019-02-27/12:05:45.19           15.927172      -61.506569      -4.1120713
2019-02-27/12:05:45.22           15.961574      -61.521913      -4.1346212
2019-02-27/12:05:45.25           15.995976      -61.537256      -4.1571712
2019-02-27/12:05:45.28           16.030378      -61.552599      -4.1797211
2019-02-27/12:05:45.31           16.065889      -61.568437      -4.2029986
2019-02-27/12:05:45.34           16.100291      -61.583781      -4.2255485
2019-02-27/12:05:45.37           16.134694      -61.599124      -4.2480986
2019-02-27/12:05:45.40           16.169095      -61.614467      -4.2706485
2019-02-27/12:05:45.44           16.204607      -61.630305      -4.2939259
2019-02-27/12:05:45.47           16.239009      -61.645648      -4.3164758
2019-02-27/12:05:45.50           16.273411      -61.660992      -4.3390259
2019-02-27/12:05:45.53           16.307813      -61.676335      -4.3615758
2019-02-27/12:05:45.56           16.343325      -61.692173      -4.3848533
2019-02-27/12:05:45.59           16.377727      -61.707516      -4.4074032
2019-02-27/12:05:45.62           16.412129      -61.722860      -4.4299533
2019-02-27/12:05:45.65           16.446531      -61.738203      -4.4525032
2019-02-27/12:05:45.69           16.482043      -61.754041      -4.4757806
2019-02-27/12:05:45.72           16.516445      -61.769384      -4.4983305
2019-02-27/12:05:45.75           16.550847      -61.784728      -4.5208806
2019-02-27/12:05:45.78           16.585249      -61.800071      -4.5434305
2019-02-27/12:05:45.81           16.620760      -61.815909      -4.5667080
2019-02-27/12:05:45.84           16.655162      -61.831252      -4.5892579
2019-02-27/12:05:45.87           16.689564      -61.846596      -4.6118080
2019-02-27/12:05:45.90           16.723966      -61.861939      -4.6343579
2019-02-27/12:05:45.94           16.759478      -61.877777      -4.6576353
2019-02-27/12:05:45.97           16.793880      -61.893120      -4.6801852
2019-02-27/12:05:46.00           16.828345      -61.908427      -4.7027352
2019-02-27/12:05:46.03           16.863719      -61.923209      -4.7252838
2019-02-27/12:05:46.06           16.900234      -61.938467      -4.7485598
2019-02-27/12:05:46.09           16.935609      -61.953249      -4.7711084
2019-02-27/12:05:46.12           16.970983      -61.968031      -4.7936571
2019-02-27/12:05:46.15           17.006357      -61.982812      -4.8162056
2019-02-27/12:05:46.19           17.042873      -61.998071      -4.8394817
2019-02-27/12:05:46.22           17.078247      -62.012853      -4.8620302
2019-02-27/12:05:46.25           17.113621      -62.027634      -4.8845789
2019-02-27/12:05:46.28           17.148996      -62.042416      -4.9071275
2019-02-27/12:05:46.31           17.185511      -62.057675      -4.9304035
2019-02-27/12:05:46.34           17.220885      -62.072456      -4.9529521
2019-02-27/12:05:46.37           17.256260      -62.087238      -4.9755008
2019-02-27/12:05:46.40           17.291634      -62.102020      -4.9980494
2019-02-27/12:05:46.44           17.328149      -62.117278      -5.0213254
2019-02-27/12:05:46.47           17.363524      -62.132060      -5.0438740
2019-02-27/12:05:46.50           17.398898      -62.146842      -5.0664227
2019-02-27/12:05:46.53           17.434272      -62.161623      -5.0889712
2019-02-27/12:05:46.56           17.470788      -62.176882      -5.1122473
2019-02-27/12:05:46.59           17.506162      -62.191663      -5.1347958
2019-02-27/12:05:46.62           17.541536      -62.206445      -5.1573445
2019-02-27/12:05:46.65           17.576911      -62.221227      -5.1798931
2019-02-27/12:05:46.69           17.613426      -62.236485      -5.2031691
2019-02-27/12:05:46.72           17.648800      -62.251267      -5.2257177
2019-02-27/12:05:46.75           17.684175      -62.266049      -5.2482664
2019-02-27/12:05:46.78           17.719549      -62.280831      -5.2708150
2019-02-27/12:05:46.81           17.756065      -62.296089      -5.2940910
2019-02-27/12:05:46.84           17.791439      -62.310871      -5.3166396
2019-02-27/12:05:46.87           17.826813      -62.325652      -5.3391883
2019-02-27/12:05:46.90           17.862187      -62.340434      -5.3617368
2019-02-27/12:05:46.94           17.898703      -62.355693      -5.3850129
2019-02-27/12:05:46.97           17.934077      -62.370474      -5.4075614
2019-02-27/12:05:47.00           17.969514      -62.385218      -5.4301090
2019-02-27/12:05:47.03           18.005854      -62.399414      -5.4526396
2019-02-27/12:05:47.06           18.043366      -62.414069      -5.4758971
2019-02-27/12:05:47.09           18.079706      -62.428265      -5.4984277
2019-02-27/12:05:47.12           18.116047      -62.442461      -5.5209584
2019-02-27/12:05:47.15           18.152387      -62.456657      -5.5434890
2019-02-27/12:05:47.19           18.189899      -62.471311      -5.5667465
2019-02-27/12:05:47.22           18.226239      -62.485507      -5.5892771
2019-02-27/12:05:47.25           18.262580      -62.499704      -5.6118079
2019-02-27/12:05:47.28           18.298920      -62.513900      -5.6343385
2019-02-27/12:05:47.31           18.336432      -62.528554      -5.6575960
2019-02-27/12:05:47.34           18.372772      -62.542750      -5.6801266
2019-02-27/12:05:47.37           18.409113      -62.556946      -5.7026574
2019-02-27/12:05:47.40           18.445453      -62.571143      -5.7251879
2019-02-27/12:05:47.44           18.482965      -62.585797      -5.7484455
2019-02-27/12:05:47.47           18.519305      -62.599993      -5.7709760
2019-02-27/12:05:47.50           18.555646      -62.614189      -5.7935068
2019-02-27/12:05:47.53           18.591986      -62.628385      -5.8160374
2019-02-27/12:05:47.56           18.629498      -62.643039      -5.8392949
2019-02-27/12:05:47.59           18.665839      -62.657236      -5.8618255
2019-02-27/12:05:47.62           18.702179      -62.671432      -5.8843563
2019-02-27/12:05:47.65           18.738519      -62.685628      -5.9068869
2019-02-27/12:05:47.69           18.776031      -62.700282      -5.9301444
2019-02-27/12:05:47.72           18.812372      -62.714478      -5.9526750
2019-02-27/12:05:47.75           18.848712      -62.728674      -5.9752057
2019-02-27/12:05:47.78           18.885052      -62.742871      -5.9977363
2019-02-27/12:05:47.81           18.922564      -62.757525      -6.0209938
2019-02-27/12:05:47.84           18.958905      -62.771721      -6.0435244
2019-02-27/12:05:47.87           18.995245      -62.785917      -6.0660552
2019-02-27/12:05:47.90           19.031585      -62.800113      -6.0885858
2019-02-27/12:05:47.94           19.069097      -62.814767      -6.1118433
2019-02-27/12:05:47.97           19.105438      -62.828964      -6.1343739
2019-02-27/12:05:48.00           19.141840      -62.843120      -6.1569024
2019-02-27/12:05:48.03           19.179142      -62.856696      -6.1793989
2019-02-27/12:05:48.06           19.217647      -62.870710      -6.2026211
2019-02-27/12:05:48.09           19.254949      -62.884286      -6.2251175
2019-02-27/12:05:48.12           19.292251      -62.897862      -6.2476141
2019-02-27/12:05:48.15           19.329553      -62.911438      -6.2701106
2019-02-27/12:05:48.19           19.368058      -62.925453      -6.2933328
2019-02-27/12:05:48.22           19.405360      -62.939029      -6.3158292
2019-02-27/12:05:48.25           19.442662      -62.952605      -6.3383259
2019-02-27/12:05:48.28           19.479963      -62.966181      -6.3608223
2019-02-27/12:05:48.31           19.518469      -62.980195      -6.3840445
2019-02-27/12:05:48.34           19.555770      -62.993771      -6.4065410
2019-02-27/12:05:48.37           19.593072      -63.007347      -6.4290376
2019-02-27/12:05:48.40           19.630374      -63.020923      -6.4515340
2019-02-27/12:05:48.44           19.668879      -63.034938      -6.4747562
2019-02-27/12:05:48.47           19.706181      -63.048514      -6.4972527
2019-02-27/12:05:48.50           19.743483      -63.062090      -6.5197493
2019-02-27/12:05:48.53           19.780785      -63.075666      -6.5422457
2019-02-27/12:05:48.56           19.819290      -63.089680      -6.5654680
2019-02-27/12:05:48.59           19.856592      -63.103256      -6.5879644
2019-02-27/12:05:48.62           19.893894      -63.116832      -6.6104610
2019-02-27/12:05:48.65           19.931196      -63.130408      -6.6329574
2019-02-27/12:05:48.69           19.969701      -63.144423      -6.6561797
2019-02-27/12:05:48.72           20.007003      -63.157999      -6.6786761
2019-02-27/12:05:48.75           20.044305      -63.171575      -6.7011727
2019-02-27/12:05:48.78           20.081607      -63.185151      -6.7236691
2019-02-27/12:05:48.81           20.120112      -63.199165      -6.7468914
2019-02-27/12:05:48.84           20.157414      -63.212741      -6.7693878
2019-02-27/12:05:48.87           20.194716      -63.226317      -6.7918844
2019-02-27/12:05:48.90           20.232018      -63.239893      -6.8143809
2019-02-27/12:05:48.94           20.270523      -63.253908      -6.8376031
2019-02-27/12:05:48.97           20.307825      -63.267484      -6.8600995
2019-02-27/12:05:49.00           20.345188      -63.281018      -6.8825930
2019-02-27/12:05:49.03           20.383449      -63.293949      -6.9050409
2019-02-27/12:05:49.06           20.422944      -63.307298      -6.9282131
2019-02-27/12:05:49.09           20.461204      -63.320229      -6.9506611
2019-02-27/12:05:49.12           20.499465      -63.333160      -6.9731092
2019-02-27/12:05:49.15           20.537725      -63.346091      -6.9955571
2019-02-27/12:05:49.19           20.577220      -63.359440      -7.0187293
2019-02-27/12:05:49.22           20.615480      -63.372371      -7.0411772
2019-02-27/12:05:49.25           20.653741      -63.385302      -7.0636253
2019-02-27/12:05:49.28           20.692001      -63.398233      -7.0860732
2019-02-27/12:05:49.31           20.731496      -63.411581      -7.1092454
2019-02-27/12:05:49.34           20.769756      -63.424513      -7.1316933
2019-02-27/12:05:49.37           20.808017      -63.437444      -7.1541414
2019-02-27/12:05:49.40           20.846278      -63.450375      -7.1765894
2019-02-27/12:05:49.44           20.885772      -63.463723      -7.1997616
2019-02-27/12:05:49.47           20.924033      -63.476654      -7.2222095
2019-02-27/12:05:49.50           20.962293      -63.489586      -7.2446576
2019-02-27/12:05:49.53           21.000554      -63.502517      -7.2671055
2019-02-27/12:05:49.56           21.040049      -63.515865      -7.2902777
2019-02-27/12:05:49.59           21.078309      -63.528796      -7.3127256
2019-02-27/12:05:49.62           21.116570      -63.541727      -7.3351737
2019-02-27/12:05:49.65           21.154830      -63.554659      -7.3576217
2019-02-27/12:05:49.69           21.194325      -63.568007      -7.3807938
2019-02-27/12:05:49.72           21.232585      -63.580938      -7.4032418
2019-02-27/12:05:49.75           21.270846      -63.593869      -7.4256899
2019-02-27/12:05:49.78           21.309106      -63.606800      -7.4481378
2019-02-27/12:05:49.81           21.348601      -63.620149      -7.4713100
2019-02-27/12:05:49.84           21.386861      -63.633080      -7.4937579
2019-02-27/12:05:49.87           21.425122      -63.646011      -7.5162060
2019-02-27/12:05:49.90           21.463382      -63.658942      -7.5386539
2019-02-27/12:05:49.94           21.502877      -63.672291      -7.5618261
2019-02-27/12:05:49.97           21.541138      -63.685222      -7.5842741
2019-02-27/12:05:50.00           21.579459      -63.698109      -7.6067177
2019-02-27/12:05:50.03           21.618667      -63.710358      -7.6290968
2019-02-27/12:05:50.06           21.659139      -63.723002      -7.6521978
2019-02-27/12:05:50.09           21.698346      -63.735251      -7.6745769
2019-02-27/12:05:50.12           21.737554      -63.747500      -7.6969561
2019-02-27/12:05:50.15           21.776761      -63.759749      -7.7193351
2019-02-27/12:05:50.19           21.817234      -63.772394      -7.7424362
2019-02-27/12:05:50.22           21.856441      -63.784643      -7.7648152
2019-02-27/12:05:50.25           21.895649      -63.796892      -7.7871944
2019-02-27/12:05:50.28           21.934856      -63.809141      -7.8095735
2019-02-27/12:05:50.31           21.975328      -63.821785      -7.8326745
2019-02-27/12:05:50.34           22.014535      -63.834034      -7.8550536
2019-02-27/12:05:50.37           22.053743      -63.846283      -7.8774328
2019-02-27/12:05:50.40           22.092950      -63.858532      -7.8998118
2019-02-27/12:05:50.44           22.133423      -63.871176      -7.9229129
2019-02-27/12:05:50.47           22.172630      -63.883425      -7.9452920
2019-02-27/12:05:50.50           22.211838      -63.895674      -7.9676712
2019-02-27/12:05:50.53           22.251045      -63.907923      -7.9900502
2019-02-27/12:05:50.56           22.291517      -63.920568      -8.0131513
2019-02-27/12:05:50.59           22.330725      -63.932817      -8.0355303
2019-02-27/12:05:50.62           22.369932      -63.945066      -8.0579095
2019-02-27/12:05:50.65           22.409140      -63.957315      -8.0802886
2019-02-27/12:05:50.69           22.449612      -63.969959      -8.1033896
2019-02-27/12:05:50.72           22.488819      -63.982208      -8.1257687
2019-02-27/12:05:50.75           22.528027      -63.994457      -8.1481479
2019-02-27/12:05:50.78           22.567234      -64.006706      -8.1705269
2019-02-27/12:05:50.81           22.607707      -64.019350      -8.1936280
2019-02-27/12:05:50.84           22.646914      -64.031599      -8.2160070
2019-02-27/12:05:50.87           22.686122      -64.043849      -8.2383863
2019-02-27/12:05:50.90           22.725329      -64.056098      -8.2607653
2019-02-27/12:05:50.94           22.765801      -64.068742      -8.2838664
2019-02-27/12:05:50.97           22.805009      -64.080991      -8.3062454
2019-02-27/12:05:51.00           22.844277      -64.093194      -8.3286194
2019-02-27/12:05:51.03           22.884428      -64.104739      -8.3509169
2019-02-27/12:05:51.06           22.925873      -64.116656      -8.3739339
2019-02-27/12:05:51.09           22.966024      -64.128200      -8.3962314
2019-02-27/12:05:51.12           23.006175      -64.139745      -8.4185292
2019-02-27/12:05:51.15           23.046325      -64.151289      -8.4408267
2019-02-27/12:05:51.19           23.087771      -64.163206      -8.4638437
2019-02-27/12:05:51.22           23.127922      -64.174750      -8.4861413
2019-02-27/12:05:51.25           23.168073      -64.186295      -8.5084390
2019-02-27/12:05:51.28           23.208223      -64.197839      -8.5307365
2019-02-27/12:05:51.31           23.249669      -64.209756      -8.5537535
2019-02-27/12:05:51.34           23.289820      -64.221301      -8.5760511
2019-02-27/12:05:51.37           23.329971      -64.232845      -8.5983488
2019-02-27/12:05:51.40           23.370121      -64.244389      -8.6206464
2019-02-27/12:05:51.44           23.411567      -64.256306      -8.6436633
2019-02-27/12:05:51.47           23.451718      -64.267851      -8.6659609
2019-02-27/12:05:51.50           23.491868      -64.279395      -8.6882586
2019-02-27/12:05:51.53           23.532019      -64.290940      -8.7105562
2019-02-27/12:05:51.56           23.573465      -64.302857      -8.7335731
2019-02-27/12:05:51.59           23.613616      -64.314401      -8.7558707
2019-02-27/12:05:51.62           23.653766      -64.325946      -8.7781684
2019-02-27/12:05:51.65           23.693917      -64.337490      -8.8004660
2019-02-27/12:05:51.69           23.735363      -64.349407      -8.8234829
2019-02-27/12:05:51.72           23.775513      -64.360951      -8.8457805
2019-02-27/12:05:51.75           23.815664      -64.372496      -8.8680782
2019-02-27/12:05:51.78           23.855815      -64.384040      -8.8903758
2019-02-27/12:05:51.81           23.897261      -64.395957      -8.9133928
2019-02-27/12:05:51.84           23.937411      -64.407501      -8.9356903
2019-02-27/12:05:51.87           23.977562      -64.419046      -8.9579880
2019-02-27/12:05:51.90           24.017713      -64.430590      -8.9802856
2019-02-27/12:05:51.94           24.059159      -64.442507      -9.0033026
2019-02-27/12:05:51.97           24.099309      -64.454052      -9.0256001
2019-02-27/12:05:52.00           24.139520      -64.465548      -9.0478915
2019-02-27/12:05:52.03           24.180606      -64.476352      -9.0700898
2019-02-27/12:05:52.06           24.223017      -64.487504      -9.0930044
2019-02-27/12:05:52.09           24.264103      -64.498308      -9.1152028
2019-02-27/12:05:52.12           24.305189      -64.509111      -9.1374013
2019-02-27/12:05:52.15           24.346275      -64.519915      -9.1595997
2019-02-27/12:05:52.19           24.388686      -64.531067      -9.1825143
2019-02-27/12:05:52.22           24.429772      -64.541871      -9.2047127
2019-02-27/12:05:52.25           24.470858      -64.552674      -9.2269112
2019-02-27/12:05:52.28           24.511943      -64.563478      -9.2491096
2019-02-27/12:05:52.31           24.554354      -64.574630      -9.2720242
2019-02-27/12:05:52.34           24.595440      -64.585433      -9.2942225
2019-02-27/12:05:52.37           24.636526      -64.596237      -9.3164211
2019-02-27/12:05:52.40           24.677612      -64.607041      -9.3386195
2019-02-27/12:05:52.44           24.720023      -64.618193      -9.3615341
2019-02-27/12:05:52.47           24.761109      -64.628996      -9.3837324
2019-02-27/12:05:52.50           24.802195      -64.639800      -9.4059310
2019-02-27/12:05:52.53           24.843280      -64.650604      -9.4281294
2019-02-27/12:05:52.56           24.885692      -64.661756      -9.4510439
2019-02-27/12:05:52.59           24.926777      -64.672559      -9.4732423
2019-02-27/12:05:52.62           24.967863      -64.683363      -9.4954409
2019-02-27/12:05:52.65           25.008949      -64.694166      -9.5176392
2019-02-27/12:05:52.69           25.051360      -64.705319      -9.5405538
2019-02-27/12:05:52.72           25.092446      -64.716122      -9.5627522
2019-02-27/12:05:52.75           25.133532      -64.726926      -9.5849507
2019-02-27/12:05:52.78           25.174618      -64.737729      -9.6071491
2019-02-27/12:05:52.81           25.217029      -64.748881      -9.6300637
2019-02-27/12:05:52.84           25.258115      -64.759685      -9.6522621
2019-02-27/12:05:52.87           25.299201      -64.770489      -9.6744606
2019-02-27/12:05:52.90           25.340286      -64.781292      -9.6966590
2019-02-27/12:05:52.94           25.382698      -64.792444      -9.7195736
2019-02-27/12:05:52.97           25.423783      -64.803248      -9.7417720
2019-02-27/12:05:53.00           25.464928      -64.814003      -9.7639628
2019-02-27/12:05:53.03           25.506929      -64.824046      -9.7860423
2019-02-27/12:05:53.06           25.550286      -64.834413      -9.8088341
2019-02-27/12:05:53.09           25.592287      -64.844456      -9.8309135
2019-02-27/12:05:53.12           25.634288      -64.854499      -9.8529932
2019-02-27/12:05:53.15           25.676289      -64.864542      -9.8750726
2019-02-27/12:05:53.19           25.719646      -64.874910      -9.8978644
2019-02-27/12:05:53.22           25.761647      -64.884953      -9.9199439
2019-02-27/12:05:53.25           25.803648      -64.894996      -9.9420235
2019-02-27/12:05:53.28           25.845649      -64.905039      -9.9641030
2019-02-27/12:05:53.31           25.889006      -64.915406      -9.9868948
2019-02-27/12:05:53.34           25.931007      -64.925449      -10.008974
2019-02-27/12:05:53.37           25.973008      -64.935493      -10.031054
2019-02-27/12:05:53.40           26.015009      -64.945536      -10.053133
2019-02-27/12:05:53.44           26.058366      -64.955903      -10.075925
2019-02-27/12:05:53.47           26.100367      -64.965946      -10.098005
2019-02-27/12:05:53.50           26.142368      -64.975989      -10.120084
2019-02-27/12:05:53.53           26.184369      -64.986032      -10.142164
2019-02-27/12:05:53.56           26.227726      -64.996400      -10.164955
2019-02-27/12:05:53.59           26.269727      -65.006443      -10.187035
2019-02-27/12:05:53.62           26.311728      -65.016486      -10.209115
2019-02-27/12:05:53.65           26.353729      -65.026529      -10.231194
2019-02-27/12:05:53.69           26.397086      -65.036896      -10.253986
2019-02-27/12:05:53.72           26.439087      -65.046939      -10.276065
2019-02-27/12:05:53.75           26.481088      -65.056983      -10.298145
2019-02-27/12:05:53.78           26.523089      -65.067026      -10.320224
2019-02-27/12:05:53.81           26.566446      -65.077393      -10.343016
2019-02-27/12:05:53.84           26.608447      -65.087436      -10.365096
2019-02-27/12:05:53.87           26.650448      -65.097479      -10.387175
2019-02-27/12:05:53.90           26.692449      -65.107523      -10.409255
2019-02-27/12:05:53.94           26.735806      -65.117890      -10.432046
2019-02-27/12:05:53.97           26.777807      -65.127933      -10.454126
2019-02-27/12:05:54.00           26.819867      -65.137924      -10.476197
2019-02-27/12:05:54.03           26.862788      -65.147164      -10.498147
2019-02-27/12:05:54.06           26.907094      -65.156703      -10.520805
2019-02-27/12:05:54.09           26.950014      -65.165943      -10.542755
2019-02-27/12:05:54.12           26.992935      -65.175183      -10.564704
2019-02-27/12:05:54.15           27.035856      -65.184423      -10.586654
2019-02-27/12:05:54.19           27.080161      -65.193962      -10.609312
2019-02-27/12:05:54.22           27.123082      -65.203202      -10.631262
2019-02-27/12:05:54.25           27.166003      -65.212442      -10.653212
2019-02-27/12:05:54.28           27.208923      -65.221682      -10.675162
2019-02-27/12:05:54.31           27.253229      -65.231220      -10.697819
2019-02-27/12:05:54.34           27.296150      -65.240461      -10.719769
2019-02-27/12:05:54.37           27.339070      -65.249701      -10.741719
2019-02-27/12:05:54.40           27.381991      -65.258941      -10.763669
2019-02-27/12:05:54.44           27.426297      -65.268479      -10.786327
2019-02-27/12:05:54.47           27.469217      -65.277719      -10.808277
2019-02-27/12:05:54.50           27.512138      -65.286960      -10.830226
2019-02-27/12:05:54.53           27.555059      -65.296200      -10.852176
2019-02-27/12:05:54.56           27.599364      -65.305738      -10.874834
2019-02-27/12:05:54.59           27.642285      -65.314978      -10.896784
2019-02-27/12:05:54.62           27.685206      -65.324218      -10.918734
2019-02-27/12:05:54.65           27.728126      -65.333459      -10.940684
2019-02-27/12:05:54.69           27.772432      -65.342997      -10.963341
2019-02-27/12:05:54.72           27.815353      -65.352237      -10.985291
2019-02-27/12:05:54.75           27.858274      -65.361477      -11.007241
2019-02-27/12:05:54.78           27.901194      -65.370717      -11.029191
2019-02-27/12:05:54.81           27.945500      -65.380256      -11.051849
2019-02-27/12:05:54.84           27.988420      -65.389496      -11.073798
2019-02-27/12:05:54.87           28.031341      -65.398736      -11.095748
2019-02-27/12:05:54.90           28.074262      -65.407976      -11.117698
2019-02-27/12:05:54.94           28.118567      -65.417514      -11.140356
2019-02-27/12:05:54.97           28.161488      -65.426755      -11.162306
2019-02-27/12:05:55.00           28.204466      -65.435941      -11.184246
2019-02-27/12:05:55.03           28.248276      -65.444352      -11.206041
2019-02-27/12:05:55.06           28.293499      -65.453035      -11.228539
2019-02-27/12:05:55.09           28.337309      -65.461446      -11.250334
2019-02-27/12:05:55.12           28.381119      -65.469857      -11.272129
2019-02-27/12:05:55.15           28.424929      -65.478267      -11.293924
2019-02-27/12:05:55.19           28.470153      -65.486950      -11.316422
2019-02-27/12:05:55.22           28.513963      -65.495361      -11.338216
2019-02-27/12:05:55.25           28.557773      -65.503772      -11.360012
2019-02-27/12:05:55.28           28.601583      -65.512183      -11.381806
2019-02-27/12:05:55.31           28.646806      -65.520865      -11.404305
2019-02-27/12:05:55.34           28.690616      -65.529276      -11.426099
2019-02-27/12:05:55.37           28.734426      -65.537687      -11.447894
2019-02-27/12:05:55.40           28.778236      -65.546098      -11.469689
2019-02-27/12:05:55.44           28.823459      -65.554780      -11.492187
2019-02-27/12:05:55.47           28.867269      -65.563191      -11.513982
2019-02-27/12:05:55.50           28.911079      -65.571602      -11.535777
2019-02-27/12:05:55.53           28.954889      -65.580013      -11.557572
2019-02-27/12:05:55.56           29.000112      -65.588695      -11.580070
2019-02-27/12:05:55.59           29.043922      -65.597106      -11.601865
2019-02-27/12:05:55.62           29.087732      -65.605517      -11.623660
2019-02-27/12:05:55.65           29.131542      -65.613928      -11.645455
2019-02-27/12:05:55.69           29.176766      -65.622610      -11.667953
2019-02-27/12:05:55.72           29.220575      -65.631021      -11.689748
2019-02-27/12:05:55.75           29.264386      -65.639432      -11.711543
2019-02-27/12:05:55.78           29.308196      -65.647843      -11.733338
2019-02-27/12:05:55.81           29.353419      -65.656526      -11.755836
2019-02-27/12:05:55.84           29.397229      -65.664937      -11.777631
2019-02-27/12:05:55.87           29.441039      -65.673348      -11.799426
2019-02-27/12:05:55.90           29.484849      -65.681759      -11.821221
2019-02-27/12:05:55.94           29.530072      -65.690441      -11.843719
2019-02-27/12:05:55.97           29.573882      -65.698852      -11.865514
2019-02-27/12:05:56.00           29.617750      -65.707207      -11.887298
2019-02-27/12:05:56.03           29.662450      -65.714760      -11.908928
2019-02-27/12:05:56.06           29.708593      -65.722557      -11.931256
2019-02-27/12:05:56.09           29.753293      -65.730110      -11.952886
2019-02-27/12:05:56.12           29.797994      -65.737663      -11.974516
2019-02-27/12:05:56.15           29.842694      -65.745216      -11.996146
2019-02-27/12:05:56.19           29.888837      -65.753012      -12.018474
2019-02-27/12:05:56.22           29.933538      -65.760565      -12.040104
2019-02-27/12:05:56.25           29.978238      -65.768118      -12.061734
2019-02-27/12:05:56.28           30.022939      -65.775671      -12.083364
2019-02-27/12:05:56.31           30.069082      -65.783468      -12.105692
2019-02-27/12:05:56.34           30.113782      -65.791021      -12.127322
2019-02-27/12:05:56.37           30.158483      -65.798574      -12.148952
2019-02-27/12:05:56.40           30.203183      -65.806127      -12.170582
2019-02-27/12:05:56.44           30.249326      -65.813923      -12.192910
2019-02-27/12:05:56.47           30.294026      -65.821476      -12.214540
2019-02-27/12:05:56.50           30.338727      -65.829029      -12.236170
2019-02-27/12:05:56.53           30.383428      -65.836582      -12.257800
2019-02-27/12:05:56.56           30.429570      -65.844379      -12.280128
2019-02-27/12:05:56.59           30.474271      -65.851931      -12.301757
2019-02-27/12:05:56.62           30.518972      -65.859484      -12.323388
2019-02-27/12:05:56.65           30.563672      -65.867037      -12.345018
2019-02-27/12:05:56.69           30.609815      -65.874834      -12.367345
2019-02-27/12:05:56.72           30.654515      -65.882387      -12.388975
2019-02-27/12:05:56.75           30.699216      -65.889940      -12.410605
2019-02-27/12:05:56.78           30.743916      -65.897493      -12.432235
2019-02-27/12:05:56.81           30.790059      -65.905289      -12.454563
2019-02-27/12:05:56.84           30.834760      -65.912842      -12.476193
2019-02-27/12:05:56.87           30.879460      -65.920395      -12.497823
2019-02-27/12:05:56.90           30.924161      -65.927948      -12.519453
2019-02-27/12:05:56.94           30.970304      -65.935745      -12.541781
2019-02-27/12:05:56.97           31.015004      -65.943298      -12.563411
2019-02-27/12:05:57.00           31.059761      -65.950793      -12.585029
2019-02-27/12:05:57.03           31.105325      -65.957452      -12.606471
2019-02-27/12:05:57.06           31.152359      -65.964325      -12.628605
2019-02-27/12:05:57.09           31.197923      -65.970984      -12.650047
2019-02-27/12:05:57.12           31.243487      -65.977643      -12.671489
2019-02-27/12:05:57.15           31.289051      -65.984302      -12.692931
2019-02-27/12:05:57.19           31.336085      -65.991176      -12.715065
2019-02-27/12:05:57.22           31.381649      -65.997835      -12.736507
2019-02-27/12:05:57.25           31.427214      -66.004494      -12.757949
2019-02-27/12:05:57.28           31.472778      -66.011153      -12.779391
2019-02-27/12:05:57.31           31.519812      -66.018026      -12.801525
2019-02-27/12:05:57.34           31.565376      -66.024685      -12.822967
2019-02-27/12:05:57.37           31.610940      -66.031344      -12.844409
2019-02-27/12:05:57.40           31.656504      -66.038003      -12.865851
2019-02-27/12:05:57.44           31.703539      -66.044877      -12.887985
2019-02-27/12:05:57.47           31.749103      -66.051536      -12.909427
2019-02-27/12:05:57.50           31.794667      -66.058195      -12.930869
2019-02-27/12:05:57.53           31.840231      -66.064853      -12.952311
2019-02-27/12:05:57.56           31.887265      -66.071727      -12.974445
2019-02-27/12:05:57.59           31.932829      -66.078386      -12.995887
2019-02-27/12:05:57.62           31.978394      -66.085045      -13.017329
2019-02-27/12:05:57.65           32.023958      -66.091704      -13.038771
2019-02-27/12:05:57.69           32.070992      -66.098578      -13.060905
2019-02-27/12:05:57.72           32.116556      -66.105236      -13.082347
2019-02-27/12:05:57.75           32.162120      -66.111895      -13.103789
2019-02-27/12:05:57.78           32.207684      -66.118554      -13.125231
2019-02-27/12:05:57.81           32.254718      -66.125428      -13.147365
2019-02-27/12:05:57.84           32.300282      -66.132087      -13.168807
2019-02-27/12:05:57.87           32.345847      -66.138746      -13.190249
2019-02-27/12:05:57.90           32.391411      -66.145405      -13.211691
2019-02-27/12:05:57.94           32.438445      -66.152278      -13.233825
2019-02-27/12:05:57.97           32.484009      -66.158937      -13.255267
2019-02-27/12:05:58.00           32.529629      -66.165537      -13.276697
2019-02-27/12:05:58.03           32.576050      -66.171284      -13.297940
2019-02-27/12:05:58.06           32.623968      -66.177216      -13.319868
2019-02-27/12:05:58.09           32.670390      -66.182962      -13.341111
2019-02-27/12:05:58.12           32.716811      -66.188709      -13.362355
2019-02-27/12:05:58.15           32.763232      -66.194455      -13.383598
2019-02-27/12:05:58.19           32.811151      -66.200387      -13.405526
2019-02-27/12:05:58.22           32.857572      -66.206134      -13.426769
2019-02-27/12:05:58.25           32.903993      -66.211880      -13.448013
2019-02-27/12:05:58.28           32.950414      -66.217627      -13.469256
2019-02-27/12:05:58.31           32.998333      -66.223559      -13.491184
2019-02-27/12:05:58.34           33.044754      -66.229306      -13.512427
2019-02-27/12:05:58.37           33.091175      -66.235052      -13.533671
2019-02-27/12:05:58.40           33.137596      -66.240799      -13.554914
2019-02-27/12:05:58.44           33.185515      -66.246731      -13.576842
2019-02-27/12:05:58.47           33.231936      -66.252477      -13.598085
2019-02-27/12:05:58.50           33.278357      -66.258224      -13.619329
2019-02-27/12:05:58.53           33.324778      -66.263970      -13.640572
2019-02-27/12:05:58.56           33.372697      -66.269902      -13.662500
2019-02-27/12:05:58.59           33.419118      -66.275649      -13.683744
2019-02-27/12:05:58.62           33.465540      -66.281395      -13.704987
2019-02-27/12:05:58.65           33.511961      -66.287142      -13.726230
2019-02-27/12:05:58.69           33.559879      -66.293074      -13.748158
2019-02-27/12:05:58.72           33.606300      -66.298820      -13.769402
2019-02-27/12:05:58.75           33.652722      -66.304567      -13.790645
2019-02-27/12:05:58.78           33.699143      -66.310313      -13.811888
2019-02-27/12:05:58.81           33.747062      -66.316245      -13.833816
2019-02-27/12:05:58.84           33.793483      -66.321992      -13.855060
2019-02-27/12:05:58.87           33.839904      -66.327739      -13.876303
2019-02-27/12:05:58.90           33.886325      -66.333485      -13.897546
2019-02-27/12:05:58.94           33.934244      -66.339417      -13.919474
2019-02-27/12:05:58.97           33.980665      -66.345164      -13.940718
2019-02-27/12:05:59.00           34.027140      -66.350848      -13.961946
2019-02-27/12:05:59.03           34.074392      -66.355639      -13.982967
2019-02-27/12:05:59.06           34.123169      -66.360584      -14.004666
2019-02-27/12:05:59.09           34.170421      -66.365375      -14.025686
2019-02-27/12:05:59.12           34.217674      -66.370165      -14.046707
2019-02-27/12:05:59.15           34.264926      -66.374956      -14.067727
2019-02-27/12:05:59.19           34.313702      -66.379901      -14.089426
2019-02-27/12:05:59.22           34.360955      -66.384692      -14.110447
2019-02-27/12:05:59.25           34.408207      -66.389482      -14.131467
2019-02-27/12:05:59.28           34.455459      -66.394273      -14.152488
2019-02-27/12:05:59.31           34.504236      -66.399218      -14.174187
2019-02-27/12:05:59.34           34.551488      -66.404009      -14.195207
2019-02-27/12:05:59.37           34.598741      -66.408799      -14.216228
2019-02-27/12:05:59.40           34.645993      -66.413590      -14.237248
2019-02-27/12:05:59.44           34.694770      -66.418535      -14.258947
2019-02-27/12:05:59.47           34.742022      -66.423326      -14.279967
2019-02-27/12:05:59.50           34.789275      -66.428116      -14.300988
2019-02-27/12:05:59.53           34.836527      -66.432907      -14.322009
2019-02-27/12:05:59.56           34.885303      -66.437852      -14.343707
2019-02-27/12:05:59.59           34.932556      -66.442643      -14.364728
2019-02-27/12:05:59.62           34.979808      -66.447433      -14.385749
2019-02-27/12:05:59.65           35.027060      -66.452224      -14.406769
2019-02-27/12:05:59.69           35.075837      -66.457169      -14.428468
2019-02-27/12:05:59.72           35.123089      -66.461959      -14.449488
2019-02-27/12:05:59.75           35.170342      -66.466750      -14.470509
2019-02-27/12:05:59.78           35.217594      -66.471541      -14.491529
2019-02-27/12:05:59.81           35.266371      -66.476486      -14.513228
2019-02-27/12:05:59.84           35.313623      -66.481276      -14.534249
2019-02-27/12:05:59.87           35.360876      -66.486067      -14.555269
2019-02-27/12:05:59.90           35.408128      -66.490858      -14.576290
2019-02-27/12:05:59.94           35.456904      -66.495803      -14.597989
2019-02-27/12:05:59.97           35.504157      -66.500593      -14.619009
2019-02-27/12:06:00.00           35.551462      -66.505321      -14.640015
2019-02-27/12:06:00.03           35.599532      -66.509137      -14.660801
2019-02-27/12:06:00.06           35.649153      -66.513075      -14.682257
2019-02-27/12:06:00.09           35.697223      -66.516891      -14.703044
2019-02-27/12:06:00.12           35.745294      -66.520706      -14.723830
2019-02-27/12:06:00.15           35.793364      -66.524522      -14.744616
2019-02-27/12:06:00.19           35.842985      -66.528461      -14.766073
2019-02-27/12:06:00.22           35.891055      -66.532276      -14.786859
2019-02-27/12:06:00.25           35.939126      -66.536092      -14.807645
2019-02-27/12:06:00.28           35.987196      -66.539908      -14.828431
2019-02-27/12:06:00.31           36.036817      -66.543846      -14.849888
2019-02-27/12:06:00.34           36.084887      -66.547662      -14.870674
2019-02-27/12:06:00.37           36.132958      -66.551477      -14.891460
2019-02-27/12:06:00.40           36.181028      -66.555293      -14.912246
2019-02-27/12:06:00.44           36.230649      -66.559232      -14.933703
2019-02-27/12:06:00.47           36.278719      -66.563047      -14.954489
2019-02-27/12:06:00.50           36.326790      -66.566863      -14.975275
2019-02-27/12:06:00.53           36.374860      -66.570678      -14.996061
2019-02-27/12:06:00.56           36.424481      -66.574617      -15.017518
2019-02-27/12:06:00.59           36.472551      -66.578433      -15.038304
2019-02-27/12:06:00.62           36.520622      -66.582248      -15.059090
2019-02-27/12:06:00.65           36.568692      -66.586064      -15.079876
2019-02-27/12:06:00.69           36.618313      -66.590003      -15.101333
2019-02-27/12:06:00.72           36.666383      -66.593818      -15.122119
2019-02-27/12:06:00.75           36.714454      -66.597634      -15.142905
2019-02-27/12:06:00.78           36.762524      -66.601449      -15.163691
2019-02-27/12:06:00.81           36.812145      -66.605388      -15.185148
2019-02-27/12:06:00.84           36.860215      -66.609204      -15.205934
2019-02-27/12:06:00.87           36.908286      -66.613019      -15.226720
2019-02-27/12:06:00.90           36.956356      -66.616835      -15.247506
2019-02-27/12:06:00.94           37.005977      -66.620773      -15.268963
2019-02-27/12:06:00.97           37.054047      -66.624589      -15.289749
2019-02-27/12:06:01.00           37.102169      -66.628339      -15.310519
2019-02-27/12:06:01.03           37.151027      -66.631140      -15.331046
2019-02-27/12:06:01.06           37.201462      -66.634031      -15.352235
2019-02-27/12:06:01.09           37.250320      -66.636831      -15.372762
2019-02-27/12:06:01.12           37.299179      -66.639632      -15.393290
2019-02-27/12:06:01.15           37.348037      -66.642432      -15.413817
2019-02-27/12:06:01.19           37.398472      -66.645323      -15.435006
2019-02-27/12:06:01.22           37.447330      -66.648124      -15.455534
2019-02-27/12:06:01.25           37.496189      -66.650924      -15.476061
2019-02-27/12:06:01.28           37.545047      -66.653725      -15.496588
2019-02-27/12:06:01.31           37.595482      -66.656616      -15.517778
2019-02-27/12:06:01.34           37.644340      -66.659416      -15.538305
2019-02-27/12:06:01.37           37.693199      -66.662217      -15.558832
2019-02-27/12:06:01.40           37.742057      -66.665017      -15.579359
2019-02-27/12:06:01.44           37.792492      -66.667908      -15.600549
2019-02-27/12:06:01.47           37.841350      -66.670709      -15.621076
2019-02-27/12:06:01.50           37.890209      -66.673509      -15.641603
2019-02-27/12:06:01.53           37.939067      -66.676310      -15.662130
2019-02-27/12:06:01.56           37.989502      -66.679201      -15.683320
2019-02-27/12:06:01.59           38.038360      -66.682001      -15.703847
2019-02-27/12:06:01.62           38.087219      -66.684802      -15.724374
2019-02-27/12:06:01.65           38.136077      -66.687603      -15.744902
2019-02-27/12:06:01.69           38.186512      -66.690493      -15.766091
2019-02-27/12:06:01.72           38.235370      -66.693294      -15.786618
2019-02-27/12:06:01.75           38.284229      -66.696095      -15.807146
2019-02-27/12:06:01.78           38.333087      -66.698895      -15.827673
2019-02-27/12:06:01.81           38.383522      -66.701786      -15.848862
2019-02-27/12:06:01.84           38.432380      -66.704587      -15.869389
2019-02-27/12:06:01.87           38.481239      -66.707387      -15.889917
2019-02-27/12:06:01.90           38.530097      -66.710188      -15.910444
2019-02-27/12:06:01.94           38.580532      -66.713079      -15.931633
2019-02-27/12:06:01.97           38.629390      -66.715879      -15.952161
2019-02-27/12:06:02.00           38.678299      -66.718613      -15.972671
2019-02-27/12:06:02.03           38.727934      -66.720378      -15.992928
2019-02-27/12:06:02.06           38.779170      -66.722200      -16.013840
2019-02-27/12:06:02.09           38.828805      -66.723965      -16.034098
2019-02-27/12:06:02.12           38.878440      -66.725730      -16.054356
2019-02-27/12:06:02.15           38.928075      -66.727496      -16.074614
2019-02-27/12:06:02.19           38.979311      -66.729318      -16.095525
2019-02-27/12:06:02.22           39.028945      -66.731083      -16.115783
2019-02-27/12:06:02.25           39.078581      -66.732848      -16.136041
2019-02-27/12:06:02.28           39.128215      -66.734613      -16.156299
2019-02-27/12:06:02.31           39.177850      -66.736378      -16.176557
2019-02-27/12:06:02.34           39.229086      -66.738200      -16.197468
2019-02-27/12:06:02.37           39.278721      -66.739965      -16.217726
2019-02-27/12:06:02.40           39.328356      -66.741731      -16.237984
2019-02-27/12:06:02.43           39.377991      -66.743496      -16.258242
2019-02-27/12:06:02.47           39.429227      -66.745318      -16.279153
2019-02-27/12:06:02.50           39.478862      -66.747083      -16.299411
2019-02-27/12:06:02.53           39.528497      -66.748848      -16.319669
2019-02-27/12:06:02.56           39.578132      -66.750613      -16.339927
2019-02-27/12:06:02.59           39.629368      -66.752435      -16.360839
2019-02-27/12:06:02.62           39.679003      -66.754200      -16.381097
2019-02-27/12:06:02.65           39.728638      -66.755966      -16.401355
2019-02-27/12:06:02.68           39.778273      -66.757731      -16.421612
2019-02-27/12:06:02.72           39.829509      -66.759553      -16.442524
2019-02-27/12:06:02.75           39.879144      -66.761318      -16.462782
2019-02-27/12:06:02.78           39.928779      -66.763083      -16.483040
2019-02-27/12:06:02.81           39.978413      -66.764848      -16.503298
2019-02-27/12:06:02.84           40.029650      -66.766670      -16.524209
2019-02-27/12:06:02.87           40.079285      -66.768435      -16.544467
2019-02-27/12:06:02.90           40.128920      -66.770201      -16.564725
2019-02-27/12:06:02.93           40.178554      -66.771966      -16.584983
2019-02-27/12:06:02.97           40.229790      -66.773788      -16.605894
2019-02-27/12:06:03.00           40.279474      -66.775483      -16.626134
2019-02-27/12:06:03.03           40.329859      -66.776171      -16.646101
2019-02-27/12:06:03.06           40.380244      -66.776858      -16.666068
2019-02-27/12:06:03.09           40.432255      -66.777568      -16.686680
2019-02-27/12:06:03.12           40.482641      -66.778255      -16.706647
2019-02-27/12:06:03.15           40.533026      -66.778942      -16.726614
2019-02-27/12:06:03.18           40.583411      -66.779630      -16.746582
2019-02-27/12:06:03.22           40.635422      -66.780339      -16.767193
2019-02-27/12:06:03.25           40.685807      -66.781027      -16.787161
2019-02-27/12:06:03.28           40.736192      -66.781714      -16.807128
2019-02-27/12:06:03.31           40.786578      -66.782401      -16.827095
2019-02-27/12:06:03.34           40.838588      -66.783111      -16.847707
2019-02-27/12:06:03.37           40.888974      -66.783798      -16.867674
2019-02-27/12:06:03.40           40.939359      -66.784486      -16.887642
2019-02-27/12:06:03.43           40.989744      -66.785173      -16.907609
2019-02-27/12:06:03.47           41.041755      -66.785883      -16.928220
2019-02-27/12:06:03.50           41.092141      -66.786570      -16.948188
2019-02-27/12:06:03.53           41.142526      -66.787257      -16.968155
2019-02-27/12:06:03.56           41.192911      -66.787945      -16.988122
2019-02-27/12:06:03.59           41.244922      -66.788654      -17.008734
2019-02-27/12:06:03.62           41.295307      -66.789342      -17.028701
2019-02-27/12:06:03.65           41.345692      -66.790029      -17.048669
2019-02-27/12:06:03.68           41.396078      -66.790716      -17.068636
2019-02-27/12:06:03.72           41.448088      -66.791426      -17.089248
2019-02-27/12:06:03.75           41.498474      -66.792113      -17.109215
2019-02-27/12:06:03.78           41.548859      -66.792801      -17.129182
2019-02-27/12:06:03.81           41.599244      -66.793488      -17.149150
2019-02-27/12:06:03.84           41.651255      -66.794198      -17.169761
2019-02-27/12:06:03.87           41.701641      -66.794885      -17.189729
2019-02-27/12:06:03.90           41.752026      -66.795572      -17.209696
2019-02-27/12:06:03.93           41.802411      -66.796260      -17.229663
2019-02-27/12:06:03.97           41.854422      -66.796969      -17.250275
2019-02-27/12:06:04.00           41.904854      -66.797586      -17.270222
2019-02-27/12:06:04.03           41.955963      -66.797180      -17.289883
2019-02-27/12:06:04.06           42.007073      -66.796775      -17.309543
2019-02-27/12:06:04.09           42.059832      -66.796356      -17.329838
2019-02-27/12:06:04.12           42.110942      -66.795950      -17.349499
2019-02-27/12:06:04.15           42.162051      -66.795544      -17.369159
2019-02-27/12:06:04.18           42.213161      -66.795139      -17.388820
2019-02-27/12:06:04.22           42.265919      -66.794720      -17.409115
2019-02-27/12:06:04.25           42.317029      -66.794314      -17.428775
2019-02-27/12:06:04.28           42.368139      -66.793909      -17.448436
2019-02-27/12:06:04.31           42.419248      -66.793503      -17.468096
2019-02-27/12:06:04.34           42.472007      -66.793084      -17.488391
2019-02-27/12:06:04.37           42.523117      -66.792678      -17.508052
2019-02-27/12:06:04.40           42.574226      -66.792273      -17.527712
2019-02-27/12:06:04.43           42.625336      -66.791867      -17.547373
2019-02-27/12:06:04.47           42.678095      -66.791448      -17.567668
2019-02-27/12:06:04.50           42.729205      -66.791043      -17.587328
2019-02-27/12:06:04.53           42.780314      -66.790637      -17.606989
2019-02-27/12:06:04.56           42.831424      -66.790231      -17.626649
2019-02-27/12:06:04.59           42.884182      -66.789812      -17.646944
2019-02-27/12:06:04.62           42.935292      -66.789407      -17.666605
2019-02-27/12:06:04.65           42.986402      -66.789001      -17.686265
2019-02-27/12:06:04.68           43.037511      -66.788595      -17.705926
2019-02-27/12:06:04.72           43.090270      -66.788177      -17.726221
2019-02-27/12:06:04.75           43.141380      -66.787771      -17.745881
2019-02-27/12:06:04.78           43.192489      -66.787365      -17.765542
2019-02-27/12:06:04.81           43.243599      -66.786959      -17.785202
2019-02-27/12:06:04.84           43.296358      -66.786541      -17.805497
2019-02-27/12:06:04.87           43.347467      -66.786135      -17.825158
2019-02-27/12:06:04.90           43.398577      -66.785729      -17.844818
2019-02-27/12:06:04.93           43.449687      -66.785324      -17.864479
2019-02-27/12:06:04.97           43.502445      -66.784905      -17.884774
2019-02-27/12:06:05.00           43.553600      -66.784426      -17.904413
2019-02-27/12:06:05.03           43.605405      -66.782889      -17.923747
2019-02-27/12:06:05.06           43.657209      -66.781353      -17.943081
2019-02-27/12:06:05.09           43.710686      -66.779766      -17.963039
2019-02-27/12:06:05.12           43.762491      -66.778230      -17.982373
2019-02-27/12:06:05.15           43.814296      -66.776693      -18.001707
2019-02-27/12:06:05.18           43.866100      -66.775156      -18.021041
2019-02-27/12:06:05.22           43.919576      -66.773570      -18.040998
2019-02-27/12:06:05.25           43.971382      -66.772033      -18.060333
2019-02-27/12:06:05.28           44.023186      -66.770496      -18.079666
2019-02-27/12:06:05.31           44.074991      -66.768959      -18.099000
2019-02-27/12:06:05.34           44.128467      -66.767373      -18.118958
2019-02-27/12:06:05.37           44.180272      -66.765836      -18.138292
2019-02-27/12:06:05.40           44.232077      -66.764299      -18.157626
2019-02-27/12:06:05.43           44.283882      -66.762763      -18.176960
2019-02-27/12:06:05.47           44.337358      -66.761176      -18.196918
2019-02-27/12:06:05.50           44.389163      -66.759640      -18.216252
2019-02-27/12:06:05.53           44.440968      -66.758103      -18.235586
2019-02-27/12:06:05.56           44.492773      -66.756566      -18.254919
2019-02-27/12:06:05.59           44.546249      -66.754980      -18.274877
2019-02-27/12:06:05.62           44.598054      -66.753443      -18.294211
2019-02-27/12:06:05.65           44.649859      -66.751906      -18.313545
2019-02-27/12:06:05.68           44.701664      -66.750369      -18.332879
2019-02-27/12:06:05.72           44.755140      -66.748783      -18.352837
2019-02-27/12:06:05.75           44.806945      -66.747246      -18.372171
2019-02-27/12:06:05.78           44.858750      -66.745710      -18.391505
2019-02-27/12:06:05.81           44.910554      -66.744173      -18.410839
2019-02-27/12:06:05.84           44.964031      -66.742586      -18.430796
2019-02-27/12:06:05.87           45.015836      -66.741050      -18.450130
2019-02-27/12:06:05.90           45.067641      -66.739513      -18.469464
2019-02-27/12:06:05.93           45.119445      -66.737976      -18.488798
2019-02-27/12:06:05.97           45.172921      -66.736390      -18.508756
2019-02-27/12:06:06.00           45.224770      -66.734778      -18.528068
2019-02-27/12:06:06.03           45.277251      -66.732082      -18.547062
2019-02-27/12:06:06.06           45.329731      -66.729385      -18.566056
2019-02-27/12:06:06.09           45.383905      -66.726601      -18.585662
2019-02-27/12:06:06.12           45.436385      -66.723905      -18.604656
2019-02-27/12:06:06.15           45.488866      -66.721208      -18.623650
2019-02-27/12:06:06.18           45.541346      -66.718511      -18.642644
2019-02-27/12:06:06.22           45.595520      -66.715728      -18.662251
2019-02-27/12:06:06.25           45.648001      -66.713031      -18.681245
2019-02-27/12:06:06.28           45.700481      -66.710334      -18.700239
2019-02-27/12:06:06.31           45.752962      -66.707638      -18.719233
2019-02-27/12:06:06.34           45.807135      -66.704854      -18.738839
2019-02-27/12:06:06.37           45.859616      -66.702157      -18.757833
2019-02-27/12:06:06.40           45.912096      -66.699461      -18.776827
2019-02-27/12:06:06.43           45.964577      -66.696764      -18.795821
2019-02-27/12:06:06.47           46.018750      -66.693980      -18.815428
2019-02-27/12:06:06.50           46.071231      -66.691284      -18.834422
2019-02-27/12:06:06.53           46.123712      -66.688587      -18.853416
2019-02-27/12:06:06.56           46.176192      -66.685890      -18.872410
2019-02-27/12:06:06.59           46.230366      -66.683107      -18.892016
2019-02-27/12:06:06.62           46.282846      -66.680410      -18.911011
2019-02-27/12:06:06.65           46.335327      -66.677713      -18.930004
2019-02-27/12:06:06.68           46.387807      -66.675017      -18.948998
2019-02-27/12:06:06.72           46.441981      -66.672233      -18.968605
2019-02-27/12:06:06.75           46.494462      -66.669536      -18.987599
2019-02-27/12:06:06.78           46.546942      -66.666840      -19.006593
2019-02-27/12:06:06.81           46.599423      -66.664143      -19.025587
2019-02-27/12:06:06.84           46.653596      -66.661359      -19.045193
2019-02-27/12:06:06.87           46.706077      -66.658663      -19.064188
2019-02-27/12:06:06.90           46.758557      -66.655966      -19.083181
2019-02-27/12:06:06.93           46.811038      -66.653269      -19.102175
2019-02-27/12:06:06.97           46.865211      -66.650486      -19.121782
2019-02-27/12:06:07.00           46.917734      -66.647713      -19.140753
2019-02-27/12:06:07.03           46.970855      -66.643838      -19.159387
2019-02-27/12:06:07.06           47.023976      -66.639963      -19.178021
2019-02-27/12:06:07.09           47.078810      -66.635963      -19.197256
2019-02-27/12:06:07.12           47.131932      -66.632088      -19.215890
2019-02-27/12:06:07.15           47.185053      -66.628213      -19.234524
2019-02-27/12:06:07.18           47.238174      -66.624338      -19.253158
2019-02-27/12:06:07.22           47.293009      -66.620338      -19.272393
2019-02-27/12:06:07.25           47.346130      -66.616463      -19.291027
2019-02-27/12:06:07.28           47.399251      -66.612588      -19.309661
2019-02-27/12:06:07.31           47.452372      -66.608713      -19.328295
2019-02-27/12:06:07.34           47.507207      -66.604713      -19.347530
2019-02-27/12:06:07.37           47.560329      -66.600838      -19.366164
2019-02-27/12:06:07.40           47.613450      -66.596963      -19.384798
2019-02-27/12:06:07.43           47.666571      -66.593088      -19.403432
2019-02-27/12:06:07.47           47.721405      -66.589088      -19.422667
2019-02-27/12:06:07.50           47.774527      -66.585213      -19.441301
2019-02-27/12:06:07.53           47.827648      -66.581338      -19.459935
2019-02-27/12:06:07.56           47.880769      -66.577463      -19.478569
2019-02-27/12:06:07.59           47.935604      -66.573462      -19.497804
2019-02-27/12:06:07.62           47.988725      -66.569587      -19.516439
2019-02-27/12:06:07.65           48.041846      -66.565712      -19.535073
2019-02-27/12:06:07.68           48.094967      -66.561837      -19.553706
2019-02-27/12:06:07.72           48.149802      -66.557837      -19.572942
2019-02-27/12:06:07.75           48.202924      -66.553962      -19.591576
2019-02-27/12:06:07.78           48.256045      -66.550087      -19.610210
2019-02-27/12:06:07.81           48.309166      -66.546212      -19.628844
2019-02-27/12:06:07.84           48.364000      -66.542212      -19.648079
2019-02-27/12:06:07.87           48.417122      -66.538337      -19.666713
2019-02-27/12:06:07.90           48.470243      -66.534462      -19.685347
2019-02-27/12:06:07.93           48.523364      -66.530587      -19.703981
2019-02-27/12:06:07.97           48.578199      -66.526587      -19.723216
2019-02-27/12:06:08.00           48.631360      -66.522633      -19.741826
2019-02-27/12:06:08.03           48.685094      -66.517540      -19.760083
2019-02-27/12:06:08.06           48.738828      -66.512447      -19.778339
2019-02-27/12:06:08.09           48.794295      -66.507190      -19.797185
2019-02-27/12:06:08.12           48.848030      -66.502097      -19.815442
2019-02-27/12:06:08.15           48.901764      -66.497004      -19.833699
2019-02-27/12:06:08.18           48.955498      -66.491911      -19.851956
2019-02-27/12:06:08.22           49.010966      -66.486654      -19.870802
2019-02-27/12:06:08.25           49.064700      -66.481561      -19.889059
2019-02-27/12:06:08.28           49.118434      -66.476468      -19.907316
2019-02-27/12:06:08.31           49.172168      -66.471374      -19.925573
2019-02-27/12:06:08.34           49.227636      -66.466117      -19.944419
2019-02-27/12:06:08.37           49.281370      -66.461024      -19.962676
2019-02-27/12:06:08.40           49.335104      -66.455931      -19.980933
2019-02-27/12:06:08.43           49.388838      -66.450838      -19.999190
2019-02-27/12:06:08.47           49.444306      -66.445581      -20.018036
2019-02-27/12:06:08.50           49.498040      -66.440488      -20.036293
2019-02-27/12:06:08.53           49.551774      -66.435395      -20.054550
2019-02-27/12:06:08.56           49.605508      -66.430302      -20.072807
2019-02-27/12:06:08.59           49.660976      -66.425044      -20.091653
2019-02-27/12:06:08.62           49.714710      -66.419951      -20.109910
2019-02-27/12:06:08.65           49.768444      -66.414858      -20.128167
2019-02-27/12:06:08.68           49.822178      -66.409765      -20.146423
2019-02-27/12:06:08.72           49.877646      -66.404508      -20.165269
2019-02-27/12:06:08.75           49.931380      -66.399415      -20.183526
2019-02-27/12:06:08.78           49.985114      -66.394322      -20.201783
2019-02-27/12:06:08.81           50.038848      -66.389229      -20.220040
2019-02-27/12:06:08.84           50.094316      -66.383971      -20.238886
2019-02-27/12:06:08.87           50.148050      -66.378878      -20.257143
2019-02-27/12:06:08.90           50.201784      -66.373785      -20.275400
2019-02-27/12:06:08.93           50.255518      -66.368692      -20.293657
2019-02-27/12:06:08.97           50.310986      -66.363435      -20.312503
2019-02-27/12:06:09.00           50.364758      -66.358262      -20.330735
2019-02-27/12:06:09.03           50.419068      -66.351932      -20.348596
2019-02-27/12:06:09.06           50.473379      -66.345603      -20.366458
2019-02-27/12:06:09.09           50.529442      -66.339069      -20.384896
2019-02-27/12:06:09.12           50.583753      -66.332739      -20.402758
2019-02-27/12:06:09.15           50.638064      -66.326409      -20.420620
2019-02-27/12:06:09.18           50.692375      -66.320079      -20.438481
2019-02-27/12:06:09.22           50.748438      -66.313545      -20.456919
2019-02-27/12:06:09.25           50.802749      -66.307215      -20.474781
2019-02-27/12:06:09.28           50.857060      -66.300886      -20.492643
2019-02-27/12:06:09.31           50.911371      -66.294556      -20.510505
2019-02-27/12:06:09.34           50.967434      -66.288022      -20.528943
2019-02-27/12:06:09.37           51.021745      -66.281692      -20.546804
2019-02-27/12:06:09.40           51.076056      -66.275362      -20.564666
2019-02-27/12:06:09.43           51.130366      -66.269032      -20.582528
2019-02-27/12:06:09.47           51.186429      -66.262498      -20.600966
2019-02-27/12:06:09.50           51.240740      -66.256169      -20.618828
2019-02-27/12:06:09.53           51.295051      -66.249839      -20.636690
2019-02-27/12:06:09.56           51.349362      -66.243509      -20.654551
2019-02-27/12:06:09.59           51.405425      -66.236975      -20.672989
2019-02-27/12:06:09.62           51.459736      -66.230645      -20.690851
2019-02-27/12:06:09.65           51.514047      -66.224315      -20.708713
2019-02-27/12:06:09.68           51.568358      -66.217986      -20.726575
2019-02-27/12:06:09.72           51.624421      -66.211452      -20.745013
2019-02-27/12:06:09.75           51.678732      -66.205122      -20.762874
2019-02-27/12:06:09.78           51.733043      -66.198792      -20.780736
2019-02-27/12:06:09.81           51.787353      -66.192462      -20.798598
2019-02-27/12:06:09.84           51.843416      -66.185928      -20.817036
2019-02-27/12:06:09.87           51.897727      -66.179598      -20.834898
2019-02-27/12:06:09.90           51.952038      -66.173269      -20.852759
2019-02-27/12:06:09.93           52.006349      -66.166939      -20.870621
2019-02-27/12:06:09.97           52.062412      -66.160405      -20.889059
2019-02-27/12:06:10.00           52.116759      -66.153993      -20.906894
2019-02-27/12:06:10.03           52.171618      -66.146389      -20.924344
2019-02-27/12:06:10.06           52.226478      -66.138784      -20.941793
2019-02-27/12:06:10.09           52.283108      -66.130935      -20.959806
2019-02-27/12:06:10.12           52.337968      -66.123330      -20.977255
2019-02-27/12:06:10.15           52.392827      -66.115726      -20.994705
2019-02-27/12:06:10.18           52.447687      -66.108122      -21.012154
2019-02-27/12:06:10.22           52.504317      -66.100272      -21.030166
2019-02-27/12:06:10.25           52.559177      -66.092668      -21.047616
2019-02-27/12:06:10.28           52.614037      -66.085064      -21.065065
2019-02-27/12:06:10.31           52.668896      -66.077459      -21.082515
2019-02-27/12:06:10.34           52.725526      -66.069610      -21.100527
2019-02-27/12:06:10.37           52.780386      -66.062005      -21.117977
2019-02-27/12:06:10.40           52.835246      -66.054401      -21.135426
2019-02-27/12:06:10.43           52.890105      -66.046797      -21.152876
2019-02-27/12:06:10.47           52.946735      -66.038947      -21.170888
2019-02-27/12:06:10.50           53.001595      -66.031343      -21.188337
2019-02-27/12:06:10.53           53.056455      -66.023738      -21.205787
2019-02-27/12:06:10.56           53.111315      -66.016134      -21.223236
2019-02-27/12:06:10.59           53.167944      -66.008285      -21.241249
2019-02-27/12:06:10.62           53.222804      -66.000680      -21.258698
2019-02-27/12:06:10.65           53.277664      -65.993076      -21.276148
2019-02-27/12:06:10.68           53.332524      -65.985472      -21.293597
2019-02-27/12:06:10.72           53.389154      -65.977622      -21.311609
2019-02-27/12:06:10.75           53.444014      -65.970018      -21.329059
2019-02-27/12:06:10.78           53.498873      -65.962413      -21.346508
2019-02-27/12:06:10.81           53.553733      -65.954809      -21.363958
2019-02-27/12:06:10.84           53.610363      -65.946960      -21.381970
2019-02-27/12:06:10.87           53.665223      -65.939355      -21.399420
2019-02-27/12:06:10.90           53.720082      -65.931751      -21.416869
2019-02-27/12:06:10.93           53.774942      -65.924147      -21.434319
2019-02-27/12:06:10.97           53.831572      -65.916297      -21.452331
2019-02-27/12:06:11.00           53.886465      -65.908610      -21.469753
2019-02-27/12:06:11.03           53.941840      -65.899717      -21.486777
2019-02-27/12:06:11.06           53.997215      -65.890824      -21.503800
2019-02-27/12:06:11.09           54.054377      -65.881645      -21.521373
2019-02-27/12:06:11.12           54.109753      -65.872752      -21.538397
2019-02-27/12:06:11.15           54.165128      -65.863860      -21.555420
2019-02-27/12:06:11.18           54.220503      -65.854967      -21.572444
2019-02-27/12:06:11.22           54.277665      -65.845787      -21.590017
2019-02-27/12:06:11.25           54.333040      -65.836895      -21.607040
2019-02-27/12:06:11.28           54.388415      -65.828002      -21.624064
2019-02-27/12:06:11.31           54.443790      -65.819110      -21.641087
2019-02-27/12:06:11.34           54.500952      -65.809930      -21.658660
2019-02-27/12:06:11.37           54.556327      -65.801037      -21.675684
2019-02-27/12:06:11.40           54.611703      -65.792145      -21.692708
2019-02-27/12:06:11.43           54.667078      -65.783252      -21.709731
2019-02-27/12:06:11.47           54.724239      -65.774073      -21.727304
2019-02-27/12:06:11.50           54.779615      -65.765180      -21.744328
2019-02-27/12:06:11.53           54.834990      -65.756287      -21.761351
2019-02-27/12:06:11.56           54.890365      -65.747395      -21.778375
2019-02-27/12:06:11.59           54.947527      -65.738215      -21.795948
2019-02-27/12:06:11.62           55.002902      -65.729323      -21.812971
2019-02-27/12:06:11.65           55.058277      -65.720430      -21.829995
2019-02-27/12:06:11.68           55.113652      -65.711537      -21.847018
2019-02-27/12:06:11.72           55.170814      -65.702358      -21.864591
2019-02-27/12:06:11.75           55.226190      -65.693465      -21.881615
2019-02-27/12:06:11.78           55.281565      -65.684573      -21.898639
2019-02-27/12:06:11.81           55.336940      -65.675680      -21.915662
2019-02-27/12:06:11.84           55.394102      -65.666501      -21.933235
2019-02-27/12:06:11.87           55.449477      -65.657608      -21.950259
2019-02-27/12:06:11.90           55.504852      -65.648715      -21.967282
2019-02-27/12:06:11.93           55.560227      -65.639823      -21.984306
2019-02-27/12:06:11.97           55.617389      -65.630643      -22.001879
2019-02-27/12:06:12.00           55.672795      -65.621665      -22.018873
2019-02-27/12:06:12.03           55.728639      -65.611452      -22.035449
2019-02-27/12:06:12.06           55.784483      -65.601239      -22.052025
2019-02-27/12:06:12.09           55.842129      -65.590697      -22.069136
2019-02-27/12:06:12.12           55.897973      -65.580484      -22.085712
2019-02-27/12:06:12.15           55.953817      -65.570271      -22.102288
2019-02-27/12:06:12.18           56.009661      -65.560058      -22.118864
2019-02-27/12:06:12.22           56.067307      -65.549515      -22.135975
2019-02-27/12:06:12.25           56.123151      -65.539302      -22.152551
2019-02-27/12:06:12.28           56.178995      -65.529089      -22.169127
2019-02-27/12:06:12.31           56.234839      -65.518876      -22.185703
2019-02-27/12:06:12.34           56.292485      -65.508334      -22.202814
2019-02-27/12:06:12.37           56.348330      -65.498121      -22.219390
2019-02-27/12:06:12.40           56.404174      -65.487908      -22.235966
2019-02-27/12:06:12.43           56.460018      -65.477695      -22.252542
2019-02-27/12:06:12.47           56.517663      -65.467152      -22.269653
2019-02-27/12:06:12.50           56.573508      -65.456939      -22.286229
2019-02-27/12:06:12.53           56.629352      -65.446726      -22.302805
2019-02-27/12:06:12.56           56.685196      -65.436513      -22.319381
2019-02-27/12:06:12.59           56.742842      -65.425971      -22.336492
2019-02-27/12:06:12.62           56.798686      -65.415758      -22.353068
2019-02-27/12:06:12.65           56.854530      -65.405545      -22.369644
2019-02-27/12:06:12.68           56.910374      -65.395332      -22.386220
2019-02-27/12:06:12.72           56.968020      -65.384789      -22.403331
2019-02-27/12:06:12.75           57.023864      -65.374576      -22.419907
2019-02-27/12:06:12.78           57.079708      -65.364363      -22.436483
2019-02-27/12:06:12.81           57.135552      -65.354150      -22.453059
2019-02-27/12:06:12.84           57.193198      -65.343608      -22.470170
2019-02-27/12:06:12.87           57.249043      -65.333395      -22.486746
2019-02-27/12:06:12.90           57.304887      -65.323182      -22.503322
2019-02-27/12:06:12.93           57.360731      -65.312969      -22.519898
2019-02-27/12:06:12.97           57.418376      -65.302426      -22.537008
2019-02-27/12:06:13.00           57.474250      -65.292126      -22.553555
2019-02-27/12:06:13.03           57.530538      -65.280563      -22.569670
2019-02-27/12:06:13.06           57.586826      -65.268999      -22.585784
2019-02-27/12:06:13.09           57.644930      -65.257063      -22.602419
2019-02-27/12:06:13.12           57.701218      -65.245499      -22.618534
2019-02-27/12:06:13.15           57.757506      -65.233936      -22.634649
2019-02-27/12:06:13.18           57.813794      -65.222373      -22.650763
2019-02-27/12:06:13.22           57.871898      -65.210436      -22.667398
2019-02-27/12:06:13.25           57.928187      -65.198873      -22.683513
2019-02-27/12:06:13.28           57.984475      -65.187309      -22.699628
2019-02-27/12:06:13.31           58.040763      -65.175746      -22.715742
2019-02-27/12:06:13.34           58.098867      -65.163810      -22.732377
2019-02-27/12:06:13.37           58.155155      -65.152246      -22.748492
2019-02-27/12:06:13.40           58.211443      -65.140683      -22.764607
2019-02-27/12:06:13.43           58.267731      -65.129119      -22.780721
2019-02-27/12:06:13.47           58.325835      -65.117183      -22.797356
2019-02-27/12:06:13.50           58.382124      -65.105620      -22.813471
2019-02-27/12:06:13.53           58.438412      -65.094056      -22.829586
2019-02-27/12:06:13.56           58.494700      -65.082493      -22.845700
2019-02-27/12:06:13.59           58.552804      -65.070556      -22.862335
2019-02-27/12:06:13.62           58.609092      -65.058993      -22.878450
2019-02-27/12:06:13.65           58.665380      -65.047430      -22.894565
2019-02-27/12:06:13.68           58.721668      -65.035866      -22.910679
2019-02-27/12:06:13.72           58.779772      -65.023930      -22.927314
2019-02-27/12:06:13.75           58.836061      -65.012366      -22.943429
2019-02-27/12:06:13.78           58.892349      -65.000803      -22.959544
2019-02-27/12:06:13.81           58.948637      -64.989240      -22.975658
2019-02-27/12:06:13.84           59.006741      -64.977303      -22.992293
2019-02-27/12:06:13.87           59.063029      -64.965740      -23.008408
2019-02-27/12:06:13.90           59.119317      -64.954176      -23.024523
2019-02-27/12:06:13.93           59.175605      -64.942613      -23.040637
2019-02-27/12:06:13.97           59.233709      -64.930677      -23.057272
2019-02-27/12:06:14.00           59.290024      -64.919025      -23.073356
2019-02-27/12:06:14.03           59.346713      -64.906099      -23.088993
2019-02-27/12:06:14.06           59.403402      -64.893173      -23.104630
2019-02-27/12:06:14.09           59.461920      -64.879829      -23.120771
2019-02-27/12:06:14.12           59.518610      -64.866903      -23.136408
2019-02-27/12:06:14.15           59.575299      -64.853976      -23.152045
2019-02-27/12:06:14.18           59.631988      -64.841050      -23.167682
2019-02-27/12:06:14.22           59.690506      -64.827707      -23.183824
2019-02-27/12:06:14.25           59.747196      -64.814780      -23.199461
2019-02-27/12:06:14.28           59.803885      -64.801854      -23.215098
2019-02-27/12:06:14.31           59.860574      -64.788928      -23.230734
2019-02-27/12:06:14.34           59.919092      -64.775584      -23.246876
2019-02-27/12:06:14.37           59.975782      -64.762658      -23.262513
2019-02-27/12:06:14.40           60.032471      -64.749731      -23.278150
2019-02-27/12:06:14.43           60.089160      -64.736805      -23.293787
2019-02-27/12:06:14.47           60.147678      -64.723462      -23.309928
2019-02-27/12:06:14.50           60.204368      -64.710535      -23.325565
2019-02-27/12:06:14.53           60.261057      -64.697609      -23.341202
2019-02-27/12:06:14.56           60.317746      -64.684682      -23.356839
2019-02-27/12:06:14.59           60.376264      -64.671339      -23.372980
2019-02-27/12:06:14.62           60.432954      -64.658413      -23.388617
2019-02-27/12:06:14.65           60.489643      -64.645486      -23.404254
2019-02-27/12:06:14.68           60.546332      -64.632560      -23.419891
2019-02-27/12:06:14.72           60.604850      -64.619217      -23.436033
2019-02-27/12:06:14.75           60.661540      -64.606290      -23.451670
2019-02-27/12:06:14.78           60.718229      -64.593364      -23.467306
2019-02-27/12:06:14.81           60.774918      -64.580437      -23.482943
2019-02-27/12:06:14.84           60.833436      -64.567094      -23.499085
2019-02-27/12:06:14.87           60.890126      -64.554168      -23.514722
2019-02-27/12:06:14.90           60.946815      -64.541241      -23.530359
2019-02-27/12:06:14.93           61.003504      -64.528315      -23.545996
2019-02-27/12:06:14.97           61.062022      -64.514971      -23.562137
2019-02-27/12:06:15.00           61.118735      -64.501955      -23.577742
2019-02-27/12:06:15.03           61.175774      -64.487635      -23.592880
2019-02-27/12:06:15.06           61.232814      -64.473315      -23.608018
2019-02-27/12:06:15.09           61.291694      -64.458533      -23.623645
2019-02-27/12:06:15.12           61.348735      -64.444213      -23.638783
2019-02-27/12:06:15.15           61.405775      -64.429893      -23.653922
2019-02-27/12:06:15.18           61.462815      -64.415573      -23.669060
2019-02-27/12:06:15.22           61.521695      -64.400792      -23.684686
2019-02-27/12:06:15.25           61.578735      -64.386472      -23.699825
2019-02-27/12:06:15.28           61.635775      -64.372152      -23.714963
2019-02-27/12:06:15.31           61.692815      -64.357832      -23.730101
2019-02-27/12:06:15.34           61.751695      -64.343050      -23.745728
2019-02-27/12:06:15.37           61.808735      -64.328730      -23.760866
2019-02-27/12:06:15.40           61.865775      -64.314410      -23.776005
2019-02-27/12:06:15.43           61.922815      -64.300090      -23.791143
2019-02-27/12:06:15.47           61.981695      -64.285308      -23.806769
2019-02-27/12:06:15.50           62.038736      -64.270988      -23.821908
2019-02-27/12:06:15.53           62.095775      -64.256668      -23.837046
2019-02-27/12:06:15.56           62.152815      -64.242348      -23.852184
2019-02-27/12:06:15.59           62.211695      -64.227566      -23.867811
2019-02-27/12:06:15.62           62.268736      -64.213246      -23.882949
2019-02-27/12:06:15.65           62.325776      -64.198926      -23.898088
2019-02-27/12:06:15.68           62.382816      -64.184606      -23.913226
2019-02-27/12:06:15.72           62.441696      -64.169824      -23.928852
2019-02-27/12:06:15.75           62.498736      -64.155504      -23.943991
2019-02-27/12:06:15.78           62.555776      -64.141184      -23.959129
2019-02-27/12:06:15.81           62.612816      -64.126864      -23.974267
2019-02-27/12:06:15.84           62.671696      -64.112082      -23.989894
2019-02-27/12:06:15.87           62.728736      -64.097762      -24.005032
2019-02-27/12:06:15.90           62.785776      -64.083442      -24.020170
2019-02-27/12:06:15.93           62.842816      -64.069123      -24.035309
2019-02-27/12:06:15.97           62.901696      -64.054341      -24.050935
2019-02-27/12:06:16.00           62.958757      -64.039929      -24.066041
2019-02-27/12:06:16.03           63.016119      -64.024190      -24.080672
2019-02-27/12:06:16.06           63.073480      -64.008452      -24.095302
2019-02-27/12:06:16.09           63.132692      -63.992205      -24.110405
2019-02-27/12:06:16.12           63.190054      -63.976466      -24.125035
2019-02-27/12:06:16.15           63.247415      -63.960727      -24.139666
2019-02-27/12:06:16.18           63.304777      -63.944989      -24.154297
2019-02-27/12:06:16.22           63.363989      -63.928742      -24.169399
2019-02-27/12:06:16.25           63.421350      -63.913003      -24.184030
2019-02-27/12:06:16.28           63.478712      -63.897264      -24.198660
2019-02-27/12:06:16.31           63.536073      -63.881526      -24.213291
2019-02-27/12:06:16.34           63.595285      -63.865279      -24.228394
2019-02-27/12:06:16.37           63.652647      -63.849540      -24.243024
2019-02-27/12:06:16.40           63.710008      -63.833802      -24.257655
2019-02-27/12:06:16.43           63.767370      -63.818063      -24.272286
2019-02-27/12:06:16.47           63.826582      -63.801816      -24.287388
2019-02-27/12:06:16.50           63.883944      -63.786077      -24.302019
2019-02-27/12:06:16.53           63.941305      -63.770339      -24.316649
2019-02-27/12:06:16.56           63.998666      -63.754600      -24.331280
2019-02-27/12:06:16.59           64.057878      -63.738353      -24.346383
[truncated: 464,208 more chars]
