# Supplementary material for: Miniature Dungey-like cycle at Mars
Source: Nat Commun. 2026 Jul 23;17:6129. doi: 10.1038/s41467-026-75019-3 (PMC13396348; doi:10.1038/s41467-026-75019-3)
Supplement: Supplementary file 3 — Source data [file 41467_2026_75019_MOESM3_ESM.zip › data_files/Fig_maven_20170225_221700_vel_o_unc_GEO_local.txt]

Panel        1:  dvel_o_corr_GEO_local
ytitle=dV(O+) [km/s]
dV!DEW!N dV!DNS!N dV!Dr!N
2017-02-25/22:17:03.83        -0.024381798      0.11596650     -0.27667091
2017-02-25/22:17:07.83       0.00080185433      0.37784835     -0.30600040
2017-02-25/22:17:11.83       -0.0065574939      0.18842993     -0.22734674
2017-02-25/22:17:15.83         0.075082811      0.24576013     -0.21971875
2017-02-25/22:17:19.83         0.053433068      0.31367948     -0.23800914
2017-02-25/22:17:23.83         0.054167477      0.12825456     -0.22780642
2017-02-25/22:17:27.83          0.10329408       4.3231594      -6.2916012
2017-02-25/22:17:31.83          0.10274168      0.11297601     -0.16017530
2017-02-25/22:17:35.83         0.069660203      0.12212274     -0.27913643
2017-02-25/22:17:39.83         0.035746289      0.13406823     -0.13331907
2017-02-25/22:17:43.83         0.040232527      0.13522760     -0.17936046
2017-02-25/22:17:47.83         0.073011900      0.14510543     -0.20370529
2017-02-25/22:17:51.83          0.25115470      0.21797710     -0.35431277
2017-02-25/22:17:55.83          0.16806489      0.23068607     -0.21829160
2017-02-25/22:17:59.83          0.45892567       2.9849417     -0.95670772
2017-02-25/22:18:03.83          0.26748656      0.68699548     -0.21875216
2017-02-25/22:18:07.83         0.035868396      0.15526679    -0.097013766
2017-02-25/22:18:11.83          0.12826493      0.27379247     -0.20816325
2017-02-25/22:18:15.83         0.038850061      0.22016595     -0.20158732
2017-02-25/22:18:19.83        -0.041992037      0.12236280     -0.19711502
2017-02-25/22:18:23.83          0.18045531      0.23059722     -0.15262033
2017-02-25/22:18:27.83          0.20705729      0.33799497     -0.29655238
2017-02-25/22:18:31.83         0.094181903      0.27132318     -0.13184210
2017-02-25/22:18:35.83          0.14892277      0.13036476     -0.14534045
2017-02-25/22:18:39.83         0.086206848      0.15710017     -0.22105718
2017-02-25/22:18:43.83         0.065271214     0.086486809     -0.10106774
2017-02-25/22:18:47.83         0.099056584      0.17187592     -0.11830313
2017-02-25/22:18:51.83         0.090941481      0.13726188     -0.22371046
2017-02-25/22:18:55.83          0.10603099      0.34299576     -0.24351164
2017-02-25/22:18:59.83          0.14698055      0.22119943     -0.17765731
2017-02-25/22:19:03.83          0.12978900      0.20914503     -0.17042737
2017-02-25/22:19:07.83         0.060003770      0.53482052     -0.66404828
2017-02-25/22:19:11.83         0.092616688      0.52403037     -0.30086594
2017-02-25/22:19:15.83          0.19067124       1.0867312     -0.56065267
2017-02-25/22:19:19.83          0.56369829      0.80376911     -0.49282346
2017-02-25/22:19:23.83          0.99406457       1.3173516      -1.1060515
2017-02-25/22:19:27.83                -NaN            -NaN            -NaN
2017-02-25/22:19:31.83          0.15943160      0.26358114     -0.14681091
2017-02-25/22:19:35.83         0.095399774      0.13220000     -0.13069842
2017-02-25/22:19:39.83          0.12209752      0.14995037     -0.11422887
2017-02-25/22:19:43.83          0.17255123      0.12955147    -0.083775230
2017-02-25/22:19:47.83          0.11880329      0.18963750     -0.12641399
2017-02-25/22:19:51.83          0.12577706      0.13184299     -0.12473652
2017-02-25/22:19:55.83         0.052049335      0.12443604    -0.072444324
2017-02-25/22:19:59.83         0.024757549      0.12617798    -0.074758118
2017-02-25/22:20:03.83         0.045599013      0.13203205    -0.088625206
2017-02-25/22:20:07.83         0.011181644      0.18459467    -0.092880059
2017-02-25/22:20:11.83         0.052340342      0.16348075    -0.089744612
2017-02-25/22:20:15.83         0.044007566      0.16833262    -0.088509745
2017-02-25/22:20:19.83         0.047751703      0.14947506     -0.12110749
2017-02-25/22:20:23.83         0.037273194      0.17358769     -0.10829133
2017-02-25/22:20:27.83         0.054234635      0.16398580    -0.083714735
2017-02-25/22:20:31.83          0.10338112      0.15796764    -0.093783094
2017-02-25/22:20:35.83         0.099205409      0.20145503     -0.11941046
2017-02-25/22:20:39.83          0.10359712      0.14429819    -0.089720129
2017-02-25/22:20:43.83          0.11423164      0.20655442     -0.12932952
2017-02-25/22:20:47.83         0.099877759      0.11174889    -0.095773729
2017-02-25/22:20:51.83         0.013441967      0.13513963    -0.067210336
2017-02-25/22:20:55.83         0.040166378      0.12356021    -0.086184960
2017-02-25/22:20:59.83         0.049813389      0.10347950    -0.068959316
2017-02-25/22:21:03.83         0.083526813     0.078723817    -0.071314009
2017-02-25/22:21:07.83         0.014644167     0.060898468    -0.046269972
2017-02-25/22:21:11.83         0.010502417     0.044357199    -0.035476940
2017-02-25/22:21:15.83        0.0051421464     0.035316713    -0.032704322
2017-02-25/22:21:19.83         0.032505495     0.029302125    -0.053402152
2017-02-25/22:21:23.83         0.031694271     0.072398397    -0.044300464
2017-02-25/22:21:27.83         0.039692421     0.087842434    -0.042661681
2017-02-25/22:21:31.83         0.062917862     0.065168761    -0.054469801
2017-02-25/22:21:35.83         0.028002672     0.060198501    -0.031201834
2017-02-25/22:21:39.83         0.043304159     0.053663797    -0.049125258
2017-02-25/22:21:43.83         0.037960345     0.072179162    -0.063236843
2017-02-25/22:21:47.83          0.12302835      0.11838362     -0.10768689
2017-02-25/22:21:51.83         0.077783576     0.089778785     -0.12942016
2017-02-25/22:21:55.83         0.063703162      0.10061134    -0.077199121
                               
