# Supplementary material for: Miniature Dungey-like cycle at Mars
Source: Nat Commun. 2026 Jul 23;17:6129. doi: 10.1038/s41467-026-75019-3 (PMC13396348; doi:10.1038/s41467-026-75019-3)
Supplement: Supplementary file 3 — Source data [file 41467_2026_75019_MOESM3_ESM.zip › data_files/Fig_maven_20160821_212200_mvn_sta_c8_Deflecter.txt]

Panel        1:  mvn_sta_c8_D
ytitle=STA c8!CTheta [deg]
ztitle=Energy Flux
Time               Y=       43.0000      37.2667      31.5333      25.8000      20.0667      14.3333      8.60000      2.86667     -2.86667     -8.60000     -14.3333     -20.0667     -25.8000     -31.5333     -37.2667     -43.0000
2016-08-21/21:21:02.04      2.18885e+06  1.97390e+06  2.66296e+06  3.85661e+06  5.59391e+06  6.85470e+06  7.72018e+06  9.40583e+06  9.90801e+06  1.10992e+07  1.00765e+07  8.43308e+06  6.33537e+06  3.87931e+06  2.43326e+06  1.76298e+06
2016-08-21/21:21:06.04      2.32996e+06  1.72671e+06  2.50987e+06  3.44545e+06  5.00314e+06  6.72838e+06  8.04292e+06  9.43389e+06  1.10136e+07  1.10335e+07  1.09757e+07  8.21808e+06  6.47470e+06  3.99081e+06  2.19743e+06  1.54134e+06
2016-08-21/21:21:10.04      2.86308e+06  1.80572e+06  2.67299e+06  3.78675e+06  4.86850e+06  6.90012e+06  8.26106e+06  9.34392e+06  1.07030e+07  1.21772e+07  1.09872e+07  9.02314e+06  6.09497e+06  3.98831e+06  2.47920e+06  1.73241e+06
2016-08-21/21:21:14.04      2.44480e+06  1.98016e+06  2.78347e+06  3.66775e+06  5.27805e+06  6.74746e+06  8.56065e+06  9.40066e+06  1.08671e+07  1.14842e+07  1.09954e+07  8.98500e+06  6.26025e+06  4.26007e+06  2.51362e+06  1.68613e+06
2016-08-21/21:21:18.04      2.52106e+06  2.05907e+06  3.03148e+06  4.02183e+06  5.17545e+06  7.13935e+06  8.33899e+06  1.02842e+07  1.20658e+07  1.26449e+07  1.19749e+07  9.23979e+06  6.56374e+06  4.44351e+06  2.32165e+06  1.50614e+06
2016-08-21/21:21:22.04      2.68658e+06  2.19506e+06  3.12374e+06  4.62116e+06  5.43457e+06  7.12263e+06  9.05584e+06  1.06507e+07  1.35179e+07  1.25323e+07  1.23518e+07  9.17222e+06  7.04219e+06  4.31050e+06  2.58213e+06  1.85461e+06
2016-08-21/21:21:26.04      5.52190e+06  3.71256e+06  4.98011e+06  6.40498e+06  8.96673e+06  1.10914e+07  1.39148e+07  1.58641e+07  1.82986e+07  1.86510e+07  1.79521e+07  1.41539e+07  1.05061e+07  6.64589e+06  4.26877e+06  2.84097e+06
2016-08-21/21:21:30.04      5.15086e+06  4.31118e+06  4.97584e+06  6.61350e+06  7.75258e+06  1.00812e+07  1.23713e+07  1.47985e+07  1.72982e+07  1.73627e+07  1.73312e+07  1.39675e+07  9.95077e+06  7.25673e+06  4.41990e+06  3.07589e+06
2016-08-21/21:21:34.04      6.31899e+06  4.73911e+06  5.18429e+06  6.75088e+06  8.42243e+06  1.00474e+07  1.31139e+07  1.53030e+07  1.71262e+07  1.87981e+07  1.63107e+07  1.33664e+07  1.08095e+07  8.03213e+06  5.36092e+06  3.78405e+06
2016-08-21/21:21:38.04      7.51695e+06  4.83429e+06  5.50059e+06  7.10710e+06  8.53148e+06  1.11879e+07  1.37937e+07  1.68285e+07  1.85263e+07  1.92619e+07  1.75930e+07  1.53044e+07  1.08184e+07  7.81426e+06  5.47580e+06  4.31231e+06
2016-08-21/21:21:42.04      6.62314e+06  4.13625e+06  4.79151e+06  5.64141e+06  7.00570e+06  8.35421e+06  1.04996e+07  1.37322e+07  1.49799e+07  1.57188e+07  1.40408e+07  1.11269e+07  8.92092e+06  6.15018e+06  4.47976e+06  3.58514e+06
2016-08-21/21:21:46.04      6.27913e+06  4.15426e+06  4.45068e+06  5.39707e+06  6.83678e+06  8.58119e+06  1.12894e+07  1.38718e+07  1.48764e+07  1.43025e+07  1.28159e+07  1.10184e+07  8.49297e+06  6.59456e+06  5.07603e+06  4.54778e+06
2016-08-21/21:21:50.04      7.00333e+06  4.44337e+06  5.05640e+06  6.04003e+06  8.11778e+06  1.02170e+07  1.42609e+07  1.69029e+07  1.83704e+07  1.78522e+07  1.49202e+07  1.16067e+07  8.96538e+06  6.83236e+06  5.56682e+06  4.82948e+06
2016-08-21/21:21:54.04      6.72807e+06  3.93272e+06  4.51185e+06  5.78390e+06  7.57422e+06  1.02894e+07  1.32472e+07  1.58374e+07  1.67392e+07  1.51743e+07  1.28179e+07  1.09150e+07  7.58637e+06  5.85329e+06  3.97739e+06  3.38481e+06
2016-08-21/21:21:58.04      2.19631e+06  1.27328e+06  3.65794e+06  3.59738e+06  5.77510e+06  7.72905e+06  1.06611e+07  1.44561e+07  1.58754e+07  1.40543e+07  1.19111e+07  9.57019e+06  8.70560e+06  7.04403e+06  4.87341e+06  5.91414e+06
2016-08-21/21:22:02.04      6.59967e+06  2.88005e+06  2.86527e+06  4.38246e+06  5.01525e+06  6.35440e+06  1.00128e+07  1.21484e+07  1.32281e+07  1.12354e+07  1.10503e+07  8.19074e+06  6.04826e+06  5.30968e+06  3.43787e+06  2.30388e+06
2016-08-21/21:22:06.04      4.81225e+06  3.02193e+06  3.25179e+06  3.91684e+06  8.09660e+06  9.13478e+06  5.57715e+06  4.21398e+06  2.69385e+06  2.22652e+06  2.33294e+06  1.98569e+06  1.77283e+06  1.27221e+06  1.42259e+06      911817.
2016-08-21/21:22:10.04      5.21011e+06  6.01848e+06  4.70697e+06  1.86280e+06  1.29729e+06      997159.      873076.  1.19673e+06  1.00601e+06      898588.      643792.      508517.      622618.      428461.      459068.      475303.
2016-08-21/21:22:14.04      8.37499e+06  1.23138e+06  1.01450e+06      464177.      494764.      588798.      634334.      620772.      504452.      557405.      380675.      670453.      423174.      555374.      429570.      247870.
2016-08-21/21:22:18.04      1.15214e+07  1.77322e+06      855349.      917425.      597832.      575528.      582325.      320295.      347696.      356375.      399610.      221323.      200145.      200159.      118962.      90596.7
2016-08-21/21:22:22.04      1.74698e+07  3.03729e+06      727529.      496406.      445752.      295594.      299335.      287307.      237989.      207725.      210353.      96680.0      52679.6      28069.3      30719.7      52623.7
2016-08-21/21:22:26.04          120444.      228007.      250514.      217117.      522848.  2.03389e+06  7.42533e+06  5.54711e+06  1.10790e+06      76485.4      76365.1      87419.1      26411.1      27704.3      0.00000      10790.2
2016-08-21/21:22:30.04      1.15434e+06      523535.      625092.      724223.      951763.  7.78984e+06  3.09675e+07  2.10869e+07  3.45986e+06      54244.8      182712.      106188.      183206.      22438.5      25237.9      11874.9
2016-08-21/21:22:38.04          478612.      395534.      843056.      975350.  1.14523e+07  4.97361e+07  1.43243e+07  1.73900e+06      230867.      185764.      0.00000      14127.6      48769.5      328836.      84339.4      0.00000
2016-08-21/21:22:42.04          0.00000      0.00000      82607.3      0.00000      0.00000      393345.  1.21654e+06  2.44975e+06  2.71523e+06      848516.      395628.      63811.6      70964.3      14396.2      107651.      31687.2
2016-08-21/21:22:46.04          0.00000      16982.5      0.00000      6530.90      6664.85      187517.      776799.  3.47801e+06  3.29753e+06  1.08327e+06      454634.      134758.      82051.9      80820.2      0.00000      121045.
2016-08-21/21:22:50.04          0.00000      8406.34      78690.2      6462.42      75590.2      144309.      678150.  3.03879e+06  2.65511e+06  1.01704e+06      247924.      196297.      75639.0      6362.86      29737.5      118820.
2016-08-21/21:22:54.04          0.00000      0.00000      140967.      147125.      17686.3      68657.4      349222.  2.40644e+06  3.24029e+06  1.10040e+06      296626.      63290.5      0.00000      0.00000      72001.8      0.00000
2016-08-21/21:22:58.04          18754.4      92219.2      6498.65      146737.      0.00000      127408.      359481.  1.42729e+06  3.31683e+06  1.16688e+06      241063.      69964.0      0.00000      0.00000      0.00000      96055.2
2016-08-21/21:23:02.04          36389.8      0.00000      6585.71      0.00000      0.00000      62477.5      363521.  2.36347e+06  4.60565e+06  2.20920e+06  1.03432e+06      177764.      0.00000      70703.3      6571.61      101260.
2016-08-21/21:23:06.04          17214.1      0.00000      0.00000      10412.3      5766.75      127440.      177397.      260627.      336760.      170807.      240853.      118243.      63856.2      122317.      0.00000      9104.42
2016-08-21/21:23:14.04          17400.0      0.00000      0.00000      5959.07      125125.      5800.93      10905.0      116601.      331058.      682579.      298926.      285862.      122748.      11922.4      73596.3      107350.
2016-08-21/21:23:18.04          0.00000      0.00000      0.00000      6214.28      6082.10      5805.78      0.00000      11682.3      62165.9      5829.07      11796.8      73888.2      18363.1      6741.51      6975.11      0.00000
2016-08-21/21:23:22.04          0.00000      7719.36      0.00000      62329.3      179783.      177834.      173750.      63847.0      10812.3      10882.2      117031.      135972.      132125.      0.00000      0.00000      0.00000
2016-08-21/21:23:26.04          634766.      286196.      396137.  1.64059e+06  1.96312e+06  2.46875e+06  1.53536e+06  1.39030e+06      449044.      320689.      133254.      58461.4      0.00000      73437.0      19247.3      8788.30
2016-08-21/21:23:30.04          566806.      439340.      328726.      291267.      536088.      415413.      932866.      699971.      770139.      529575.      145232.      118437.      23132.4      129486.      20040.4      9150.28
2016-08-21/21:23:34.04          17697.9      23888.5      75773.6      79035.3      22711.5      64989.0      190165.      646855.      526188.      115696.      262737.      239080.      17415.4      6257.18      0.00000      9213.43
2016-08-21/21:23:38.04          17282.4      0.00000      0.00000      140756.      5793.34      74143.8      123976.      298154.      67262.9      126668.      66998.5      11050.9      11459.0      0.00000      0.00000      0.00000
2016-08-21/21:23:42.04          72892.5      0.00000      13372.7      6181.53      5864.06      143840.      82505.1      64529.7      183218.      180470.      61233.9      0.00000      62916.8      0.00000      0.00000      0.00000
2016-08-21/21:23:46.04          0.00000      0.00000      6249.61      72158.5      5702.46      5527.61      0.00000      55309.8      61141.4      56951.9      0.00000      57134.0      59224.9      0.00000      68622.8      0.00000
2016-08-21/21:23:50.04          19289.9      0.00000      0.00000      0.00000      61099.3      0.00000      0.00000      0.00000      174587.      293831.      179686.      60137.0      60549.8      0.00000      0.00000      0.00000
2016-08-21/21:23:54.04          0.00000      0.00000      0.00000      0.00000      0.00000      59118.5      347767.      285966.      686396.      693739.      115908.      59047.0      0.00000      0.00000      0.00000      0.00000
2016-08-21/21:23:58.04          0.00000      7834.35      0.00000      0.00000      0.00000      59069.9      118101.      523571.      580841.      469080.      59530.0      0.00000      0.00000      65292.5      0.00000      0.00000
2016-08-21/21:24:02.04          0.00000      0.00000      0.00000      0.00000      0.00000      51951.0      103955.      103344.      102058.      0.00000      51951.0      0.00000      0.00000      0.00000      0.00000      0.00000
2016-08-21/21:24:06.04          16503.2      0.00000      0.00000      0.00000      37019.1      112730.      126686.      114362.      45422.1      5083.91      0.00000      0.00000      0.00000      0.00000      6181.07      0.00000
2016-08-21/21:24:10.04          32354.6      7135.91      0.00000      16342.6      11129.3      56909.1      36170.3      76149.9      76250.0      77963.8      105140.      95917.0      92453.7      17186.8      31447.2      0.00000
2016-08-21/21:24:14.04          147143.      143832.      143076.      287182.      639335.      917524.  1.64837e+06  2.43372e+06  2.96301e+06  2.28055e+06      760712.      193686.      87423.2      79860.2      32664.8      0.00000
2016-08-21/21:24:18.04          243217.      214217.      323146.      358469.      292498.      341410.      238456.      209134.      92713.1      36357.4      10666.5      5110.85      5764.22      5859.69      6574.70      18545.0
2016-08-21/21:24:22.04          615800.      541505.      459403.      344185.      281075.      191500.      115331.      25231.7      15816.3      27410.0      0.00000      5295.43      11483.2      0.00000      19806.8      18614.1
2016-08-21/21:24:26.04          290319.      141012.      99931.8      129310.      113163.      50868.0      39703.1      29706.9      25386.9      5483.10      10587.5      10859.2      11567.3      17997.6      25270.7      18225.8
2016-08-21/21:24:30.04          93038.2      90868.2      97605.0      57180.4      116417.      114960.      93903.2      77932.5      44068.4      45965.5      40975.4      16075.1      11298.4      17863.7      13091.3      0.00000
2016-08-21/21:24:34.04          89329.8      73693.7      72086.6      85487.3      119792.      119148.      140119.      263512.      308035.      265079.      201905.      116142.      29824.7      10730.3      30354.7      34075.6
2016-08-21/21:24:38.04          17737.8      14968.8      0.00000      6068.88      33922.1      39137.2      26728.4      52696.4      52568.3      90860.7      125040.      223206.      89457.2      48414.5      39280.1      47371.4
2016-08-21/21:24:46.04          70726.4      24045.4      33207.0      11650.4      23251.7      50585.6      77504.6      98177.8      137400.      238165.      217646.      192906.      223382.      80864.8      49592.7      19954.9
2016-08-21/21:24:50.04          68964.3      76491.3      50687.4      45938.7      43902.5      66333.4      87828.2      91878.2      179620.      148516.      178065.      160440.      118688.      50641.5      56988.7      39527.0
2016-08-21/21:24:54.04          35236.5      78582.1      31893.7      35698.3      62485.6      50805.9      55953.6      72167.7      50217.4      40515.1      65985.7      102611.      44046.8      72356.6      50586.6      50318.2
2016-08-21/21:24:58.04          35255.5      24714.1      25835.5      47458.3      28309.5      62406.8      51181.3      60739.6      27724.8      39079.0      22753.8      30326.9      55869.9      6229.36      43202.9      30488.1
2016-08-21/21:25:02.04          98507.5      17233.6      40786.3      19119.5      41419.7      75668.8      52471.7      56569.8      62700.0      63938.5      17454.1      24047.4      6572.42      40111.8      7380.80      30820.6
2016-08-21/21:25:06.04          39897.4      41590.8      62019.9      32256.7      11691.4      53615.6      124096.      139405.      134275.      136946.      95805.0      24244.2      24842.5      13308.2      14485.1      60719.7
2016-08-21/21:25:10.04          126756.      39498.1      66614.8      54674.4      109626.      143976.      107323.      121410.      178411.      164128.      155781.      100061.      42482.0      25389.3      6850.99      10097.4
2016-08-21/21:25:14.04          70877.8      40268.1      93842.6      46171.1      82855.2      137611.      157043.      191637.      240195.      178019.      159981.      78894.8      45894.5      30657.7      0.00000      28645.9
2016-08-21/21:25:18.04          36287.9      31033.4      25513.5      97844.8      121584.      98932.9      172007.      196407.      191997.      185545.      146784.      74155.0      35681.9      17970.3      6548.47      0.00000
2016-08-21/21:25:22.04          34003.9      14467.6      77651.1      66474.0      132218.      83348.7      231057.      165914.      126738.      200868.      108994.      94921.7      32616.4      58056.0      6762.46      8635.95
2016-08-21/21:25:26.04          115950.      37293.1      73015.5      115038.      89565.9      125927.      138362.      198539.      233777.      205893.      162829.      105966.      33790.0      35691.2      25408.4      26565.5
2016-08-21/21:25:30.04          19852.5      23622.6      38958.2      47749.2      47077.6      57607.1      101661.      161907.      145518.      142407.      149586.      53404.4      11924.7      52541.2      21629.1      41093.1
2016-08-21/21:25:34.04          37599.1      8099.03      6398.23      54632.2      51071.4      62182.3      89309.6      213596.      247236.      174077.      153350.      58214.9      17920.7      6207.82      35878.1      29748.7
2016-08-21/21:25:38.04          74864.7      15346.0      19849.1      11692.0      57203.2      83745.4      83751.1      233644.      162416.      225778.      166765.      22928.3      18214.0      38317.1      6878.96      37952.4
2016-08-21/21:25:42.04          21109.5      8489.21      21175.8      6276.41      6004.96      23933.0      136986.      146651.      164291.      126406.      42145.7      12626.3      13156.8      6938.09      15309.1      10392.2
2016-08-21/21:25:46.04          0.00000      9274.84      6857.62      13466.9      25220.2      48671.3      135771.      274862.      181099.      94010.9      120669.      38747.6      19077.1      0.00000      14786.2      10124.9
2016-08-21/21:25:50.04          60952.4      8783.89      6831.37      26391.5      5945.32      54402.1      99904.3      86745.7      57244.6      47329.6      24687.6      12134.6      6597.24      20681.5      0.00000      0.00000
2016-08-21/21:25:54.04          41614.3      17702.7      15468.6      18577.7      11904.1      106919.      230185.      268068.      81404.8      17524.3      0.00000      12363.6      6785.90      7358.82      15209.1      10664.7
2016-08-21/21:25:58.04          0.00000      0.00000      0.00000      0.00000      38966.4      54367.6      205018.      206801.      200554.      83875.2      18810.3      7082.56      0.00000      0.00000      15909.1      11264.9
2016-08-21/21:26:02.04          21417.5      7525.87      0.00000      0.00000      0.00000      33861.6      72905.2      414615.      521068.      223905.      72873.5      11729.1      13481.6      0.00000      7714.63      9310.80
2016-08-21/21:26:06.04          0.00000      9776.85      23959.9      0.00000      7014.82      37343.5      173390.      761165.  1.45033e+06  1.03642e+06      378488.      75899.4      0.00000      14631.5      22439.0      0.00000
2016-08-21/21:26:10.04          41493.7      9244.81      7825.12      0.00000      6311.86      24791.6      18676.5      152678.      379112.      412935.      133941.      13076.9      35150.8      0.00000      0.00000      0.00000
2016-08-21/21:26:14.04          39139.5      34548.4      0.00000      25645.0      19949.6      5843.93      36655.4      104183.      207210.      366957.      199514.      53885.7      20041.4      14187.7      7948.09      20966.0
2016-08-21/21:26:18.04          0.00000      0.00000      6749.93      12137.4      23202.0      45819.1      210908.      423974.  1.48415e+06  2.22643e+06  1.42387e+06      394637.      95517.9      64582.0      37187.4      59250.9
2016-08-21/21:26:22.04          554887.      230932.      200356.      151369.      282206.      720791.  4.24098e+06  1.57531e+07  2.53739e+07  3.13260e+07  1.89122e+07  4.25977e+06      671197.      137889.      102274.      69381.9
2016-08-21/21:26:26.04      2.53555e+06  1.85407e+06  3.43240e+06  6.45431e+06  2.30127e+07  4.65594e+07  4.26091e+07  4.41705e+07  2.26747e+07  3.66969e+06  4.40504e+06  2.79592e+06      994630.      705855.      262586.      190951.
2016-08-21/21:26:30.04          123178.      140422.      309510.      765706.  2.08537e+06  6.64034e+06  1.92595e+07  2.60562e+07  2.57247e+07  1.29690e+07  3.07248e+06      474760.      182325.      133120.      95512.4      26009.1
2016-08-21/21:26:34.04      3.79537e+07  1.39473e+07  7.83766e+06  4.20495e+06  2.64466e+06  1.34937e+06      745779.      487847.      205999.      126220.      114531.      37737.5      85826.4      57228.8      109654.      186798.
2016-08-21/21:26:38.04      2.92978e+06      983988.      525196.      261378.      319858.      289131.      221007.      239150.      197763.      174717.      157666.      78074.5      128735.      157748.      68838.7      41445.8
2016-08-21/21:26:42.04          547083.      532629.      599312.      772237.      898078.      755526.      716090.      825876.      705892.      600672.      423749.      414339.      377695.      505515.      722958.      593122.
2016-08-21/21:26:46.04          656039.      501001.      452431.      810899.  1.12085e+06  1.79031e+06  2.81955e+06  2.57523e+06  2.26332e+06  1.65610e+06  1.11768e+06      779822.      817700.      933559.      770323.      798903.
2016-08-21/21:26:50.04          641382.      468124.      491315.      663817.      868894.  1.61571e+06  2.23738e+06  2.07614e+06  1.24774e+06      791604.      756276.      757098.      710854.      707275.      696680.      764008.
2016-08-21/21:26:54.04          545695.      395774.      419611.      492734.      580614.      899245.  2.50731e+06  3.63534e+06  2.40141e+06  1.25080e+06      928823.      811789.      739840.      759812.      593335.      509508.
2016-08-21/21:26:58.04          441910.      304495.      283622.      504743.      568916.      927513.  1.81453e+06  3.60324e+06  3.98386e+06  2.38051e+06  1.07354e+06      778308.      783904.      601269.      579594.      564254.
2016-08-21/21:27:02.04          465804.      235632.      376982.      396557.      575254.  1.17284e+06  2.28618e+06  7.01858e+06  1.00313e+07  6.10341e+06  1.86103e+06  1.01549e+06      836945.      580981.      520602.      400161.
2016-08-21/21:27:06.04          448849.      421560.      457095.      506540.      434179.      844787.  1.78603e+06  4.88585e+06  6.96340e+06  4.38487e+06  1.37383e+06      706960.      556185.      528063.      563683.      673523.
2016-08-21/21:27:10.04          818280.      430490.      470922.      478762.      577878.      701854.  1.37353e+06  3.45795e+06  4.72584e+06  3.36089e+06  1.39267e+06      677958.      427290.      583653.      624881.      576817.
2016-08-21/21:27:14.04          593082.      396632.      364458.      449836.      496303.      722672.  1.65618e+06  3.70856e+06  5.45451e+06  3.17997e+06  1.35262e+06      719325.      618132.      550134.      585936.      602760.
2016-08-21/21:27:18.04          385073.      230526.      247661.      313006.      558563.      582050.      732743.  7.32630e+06  1.19864e+07  9.60047e+06  2.22628e+06      402684.      291795.      396590.      325660.      327924.
2016-08-21/21:27:22.04          216515.      237931.      190209.      558111.      572121.      739405.  1.27472e+06  8.10523e+06  1.87088e+07  1.34100e+07  2.78548e+06      920845.      477043.      520188.      352718.      399143.
2016-08-21/21:27:26.04          312385.      275758.      195838.      361493.      314560.      790556.  1.24250e+06  3.31858e+06  9.44903e+06  5.45398e+06  1.37059e+06      351209.      959949.      301325.      255235.      154708.
2016-08-21/21:27:30.04          139865.      117563.      195454.      541827.      601261.      821184.      776946.  2.94374e+06  6.16342e+06  4.41642e+06  1.65603e+06      498230.      392945.      591599.      286394.      296283.
2016-08-21/21:27:34.04          120291.      198512.      274540.      254450.      392877.  1.03597e+06      997944.  3.29068e+06  6.01419e+06  4.38482e+06  1.19417e+06      977372.      755970.      371076.      284825.      162911.
2016-08-21/21:27:38.04          70819.3      123825.      319714.      249937.      467220.      716386.      909339.  1.88854e+06  2.27301e+06  1.29470e+06      654566.      645021.      584559.      476755.      308315.      443276.
2016-08-21/21:27:42.04          311409.      219036.      337057.      367716.      487063.  1.00058e+06  1.34582e+06  2.24959e+06  2.43176e+06  1.46074e+06  1.03985e+06      712596.      742704.      381996.      305837.      395945.
2016-08-21/21:27:46.04          49126.4      155832.      250088.      316672.      282984.      520331.  2.39973e+06  8.73340e+06  1.06979e+07  2.91856e+06  1.45631e+06      762151.      501585.      663429.      552629.      407546.
2016-08-21/21:27:50.04          99752.2      143598.      152520.      327791.      212112.      919814.  3.20429e+06  3.76698e+06  2.39288e+06      879972.      351814.      496601.      514048.      623440.      519527.      425547.
2016-08-21/21:27:54.04          267507.      120961.      197111.      152059.      239397.      176894.      322623.      402321.      353708.      538643.      367063.      491845.      536567.      394379.      339105.      491298.
2016-08-21/21:27:58.04          363491.      353219.      356194.      662046.      347377.      746079.      693722.      999711.  1.19126e+06  1.55714e+06  1.58364e+06  1.01823e+06  1.44679e+06  1.66786e+06  2.15260e+06  1.11391e+06
                               
