# Supplementary material for: Miniature Dungey-like cycle at Mars
Source: Nat Commun. 2026 Jul 23;17:6129. doi: 10.1038/s41467-026-75019-3 (PMC13396348; doi:10.1038/s41467-026-75019-3)
Supplement: Supplementary file 3 — Source data [file 41467_2026_75019_MOESM3_ESM.zip › data_files/Fig_maven_20170225_221700_Bcrust_model_local.txt]

Panel        1:  Bc_fit_local
ytitle=Bc_fit_local [nT]
B!Dr!N B!DNS!N B!DEW!N
2017-02-25/22:15:30.01                 NaN             NaN             NaN
2017-02-25/22:15:30.04                 NaN             NaN             NaN
2017-02-25/22:15:30.08                 NaN             NaN             NaN
2017-02-25/22:15:30.11                 NaN             NaN             NaN
2017-02-25/22:15:30.14                 NaN             NaN             NaN
2017-02-25/22:15:30.17                 NaN             NaN             NaN
2017-02-25/22:15:30.20                 NaN             NaN             NaN
2017-02-25/22:15:30.23                 NaN             NaN             NaN
2017-02-25/22:15:30.26                 NaN             NaN             NaN
2017-02-25/22:15:30.29                 NaN             NaN             NaN
2017-02-25/22:15:30.33                 NaN             NaN             NaN
2017-02-25/22:15:30.36                 NaN             NaN             NaN
2017-02-25/22:15:30.39                 NaN             NaN             NaN
2017-02-25/22:15:30.42                 NaN             NaN             NaN
2017-02-25/22:15:30.45                 NaN             NaN             NaN
2017-02-25/22:15:30.48                 NaN             NaN             NaN
2017-02-25/22:15:30.51                 NaN             NaN             NaN
2017-02-25/22:15:30.54                 NaN             NaN             NaN
2017-02-25/22:15:30.58                 NaN             NaN             NaN
2017-02-25/22:15:30.61                 NaN             NaN             NaN
2017-02-25/22:15:30.64                 NaN             NaN             NaN
2017-02-25/22:15:30.67                 NaN             NaN             NaN
2017-02-25/22:15:30.70                 NaN             NaN             NaN
2017-02-25/22:15:30.73                 NaN             NaN             NaN
2017-02-25/22:15:30.76                 NaN             NaN             NaN
2017-02-25/22:15:30.79                 NaN             NaN             NaN
2017-02-25/22:15:30.83                 NaN             NaN             NaN
2017-02-25/22:15:30.86                 NaN             NaN             NaN
2017-02-25/22:15:30.89                 NaN             NaN             NaN
2017-02-25/22:15:30.92                 NaN             NaN             NaN
2017-02-25/22:15:30.95                 NaN             NaN             NaN
2017-02-25/22:15:30.98                 NaN             NaN             NaN
2017-02-25/22:15:31.01                 NaN             NaN             NaN
2017-02-25/22:15:31.04                 NaN             NaN             NaN
2017-02-25/22:15:31.08                 NaN             NaN             NaN
2017-02-25/22:15:31.11                 NaN             NaN             NaN
2017-02-25/22:15:31.14                 NaN             NaN             NaN
2017-02-25/22:15:31.17                 NaN             NaN             NaN
2017-02-25/22:15:31.20                 NaN             NaN             NaN
2017-02-25/22:15:31.23                 NaN             NaN             NaN
2017-02-25/22:15:31.26                 NaN             NaN             NaN
2017-02-25/22:15:31.29                 NaN             NaN             NaN
2017-02-25/22:15:31.33                 NaN             NaN             NaN
2017-02-25/22:15:31.36                 NaN             NaN             NaN
2017-02-25/22:15:31.39                 NaN             NaN             NaN
2017-02-25/22:15:31.42                 NaN             NaN             NaN
2017-02-25/22:15:31.45                 NaN             NaN             NaN
2017-02-25/22:15:31.48                 NaN             NaN             NaN
2017-02-25/22:15:31.51                 NaN             NaN             NaN
2017-02-25/22:15:31.54                 NaN             NaN             NaN
2017-02-25/22:15:31.58                 NaN             NaN             NaN
2017-02-25/22:15:31.61                 NaN             NaN             NaN
2017-02-25/22:15:31.64                 NaN             NaN             NaN
2017-02-25/22:15:31.67                 NaN             NaN             NaN
2017-02-25/22:15:31.70                 NaN             NaN             NaN
2017-02-25/22:15:31.73                 NaN             NaN             NaN
2017-02-25/22:15:31.76                 NaN             NaN             NaN
2017-02-25/22:15:31.79                 NaN             NaN             NaN
2017-02-25/22:15:31.83                 NaN             NaN             NaN
2017-02-25/22:15:31.86                 NaN             NaN             NaN
2017-02-25/22:15:31.89                 NaN             NaN             NaN
2017-02-25/22:15:31.92                 NaN             NaN             NaN
2017-02-25/22:15:31.95                 NaN             NaN             NaN
2017-02-25/22:15:31.98                 NaN             NaN             NaN
2017-02-25/22:15:32.01                 NaN             NaN             NaN
2017-02-25/22:15:32.04                 NaN             NaN             NaN
2017-02-25/22:15:32.08                 NaN             NaN             NaN
2017-02-25/22:15:32.11                 NaN             NaN             NaN
2017-02-25/22:15:32.14                 NaN             NaN             NaN
2017-02-25/22:15:32.17                 NaN             NaN             NaN
2017-02-25/22:15:32.20                 NaN             NaN             NaN
2017-02-25/22:15:32.23                 NaN             NaN             NaN
2017-02-25/22:15:32.26                 NaN             NaN             NaN
2017-02-25/22:15:32.29                 NaN             NaN             NaN
2017-02-25/22:15:32.33                 NaN             NaN             NaN
2017-02-25/22:15:32.36                 NaN             NaN             NaN
2017-02-25/22:15:32.39                 NaN             NaN             NaN
2017-02-25/22:15:32.42                 NaN             NaN             NaN
2017-02-25/22:15:32.45                 NaN             NaN             NaN
2017-02-25/22:15:32.48                 NaN             NaN             NaN
2017-02-25/22:15:32.51                 NaN             NaN             NaN
2017-02-25/22:15:32.54                 NaN             NaN             NaN
2017-02-25/22:15:32.58                 NaN             NaN             NaN
2017-02-25/22:15:32.61                 NaN             NaN             NaN
2017-02-25/22:15:32.64                 NaN             NaN             NaN
2017-02-25/22:15:32.67                 NaN             NaN             NaN
2017-02-25/22:15:32.70                 NaN             NaN             NaN
2017-02-25/22:15:32.73                 NaN             NaN             NaN
2017-02-25/22:15:32.76                 NaN             NaN             NaN
2017-02-25/22:15:32.79                 NaN             NaN             NaN
2017-02-25/22:15:32.83                 NaN             NaN             NaN
2017-02-25/22:15:32.86                 NaN             NaN             NaN
2017-02-25/22:15:32.89                 NaN             NaN             NaN
2017-02-25/22:15:32.92                 NaN             NaN             NaN
2017-02-25/22:15:32.95                 NaN             NaN             NaN
2017-02-25/22:15:32.98                 NaN             NaN             NaN
2017-02-25/22:15:33.01                 NaN             NaN             NaN
2017-02-25/22:15:33.04                 NaN             NaN             NaN
2017-02-25/22:15:33.08                 NaN             NaN             NaN
2017-02-25/22:15:33.11                 NaN             NaN             NaN
2017-02-25/22:15:33.14                 NaN             NaN             NaN
2017-02-25/22:15:33.17                 NaN             NaN             NaN
2017-02-25/22:15:33.20                 NaN             NaN             NaN
2017-02-25/22:15:33.23                 NaN             NaN             NaN
2017-02-25/22:15:33.26                 NaN             NaN             NaN
2017-02-25/22:15:33.29                 NaN             NaN             NaN
2017-02-25/22:15:33.33                 NaN             NaN             NaN
2017-02-25/22:15:33.36                 NaN             NaN             NaN
2017-02-25/22:15:33.39                 NaN             NaN             NaN
2017-02-25/22:15:33.42                 NaN             NaN             NaN
2017-02-25/22:15:33.45                 NaN             NaN             NaN
2017-02-25/22:15:33.48                 NaN             NaN             NaN
2017-02-25/22:15:33.51                 NaN             NaN             NaN
2017-02-25/22:15:33.54                 NaN             NaN             NaN
2017-02-25/22:15:33.58                 NaN             NaN             NaN
2017-02-25/22:15:33.61                 NaN             NaN             NaN
2017-02-25/22:15:33.64                 NaN             NaN             NaN
2017-02-25/22:15:33.67                 NaN             NaN             NaN
2017-02-25/22:15:33.70                 NaN             NaN             NaN
2017-02-25/22:15:33.73                 NaN             NaN             NaN
2017-02-25/22:15:33.76                 NaN             NaN             NaN
2017-02-25/22:15:33.79                 NaN             NaN             NaN
2017-02-25/22:15:33.83                 NaN             NaN             NaN
2017-02-25/22:15:33.86                 NaN             NaN             NaN
2017-02-25/22:15:33.89                 NaN             NaN             NaN
2017-02-25/22:15:33.92                 NaN             NaN             NaN
2017-02-25/22:15:33.95                 NaN             NaN             NaN
2017-02-25/22:15:33.98                 NaN             NaN             NaN
2017-02-25/22:15:34.01                 NaN             NaN             NaN
2017-02-25/22:15:34.04                 NaN             NaN             NaN
2017-02-25/22:15:34.08                 NaN             NaN             NaN
2017-02-25/22:15:34.11                 NaN             NaN             NaN
2017-02-25/22:15:34.14                 NaN             NaN             NaN
2017-02-25/22:15:34.17                 NaN             NaN             NaN
2017-02-25/22:15:34.20                 NaN             NaN             NaN
2017-02-25/22:15:34.23                 NaN             NaN             NaN
2017-02-25/22:15:34.26                 NaN             NaN             NaN
2017-02-25/22:15:34.29                 NaN             NaN             NaN
2017-02-25/22:15:34.33                 NaN             NaN             NaN
2017-02-25/22:15:34.36                 NaN             NaN             NaN
2017-02-25/22:15:34.39                 NaN             NaN             NaN
2017-02-25/22:15:34.42                 NaN             NaN             NaN
2017-02-25/22:15:34.45                 NaN             NaN             NaN
2017-02-25/22:15:34.48                 NaN             NaN             NaN
2017-02-25/22:15:34.51                 NaN             NaN             NaN
2017-02-25/22:15:34.54                 NaN             NaN             NaN
2017-02-25/22:15:34.58                 NaN             NaN             NaN
2017-02-25/22:15:34.61                 NaN             NaN             NaN
2017-02-25/22:15:34.64                 NaN             NaN             NaN
2017-02-25/22:15:34.67                 NaN             NaN             NaN
2017-02-25/22:15:34.70                 NaN             NaN             NaN
2017-02-25/22:15:34.73                 NaN             NaN             NaN
2017-02-25/22:15:34.76                 NaN             NaN             NaN
2017-02-25/22:15:34.79                 NaN             NaN             NaN
2017-02-25/22:15:34.83                 NaN             NaN             NaN
2017-02-25/22:15:34.86                 NaN             NaN             NaN
2017-02-25/22:15:34.89                 NaN             NaN             NaN
2017-02-25/22:15:34.92                 NaN             NaN             NaN
2017-02-25/22:15:34.95                 NaN             NaN             NaN
2017-02-25/22:15:34.98                 NaN             NaN             NaN
2017-02-25/22:15:35.01                 NaN             NaN             NaN
2017-02-25/22:15:35.04                 NaN             NaN             NaN
2017-02-25/22:15:35.08                 NaN             NaN             NaN
2017-02-25/22:15:35.11                 NaN             NaN             NaN
2017-02-25/22:15:35.14                 NaN             NaN             NaN
2017-02-25/22:15:35.17                 NaN             NaN             NaN
2017-02-25/22:15:35.20                 NaN             NaN             NaN
2017-02-25/22:15:35.23                 NaN             NaN             NaN
2017-02-25/22:15:35.26                 NaN             NaN             NaN
2017-02-25/22:15:35.29                 NaN             NaN             NaN
2017-02-25/22:15:35.33                 NaN             NaN             NaN
2017-02-25/22:15:35.36                 NaN             NaN             NaN
2017-02-25/22:15:35.39                 NaN             NaN             NaN
2017-02-25/22:15:35.42                 NaN             NaN             NaN
2017-02-25/22:15:35.45                 NaN             NaN             NaN
2017-02-25/22:15:35.48                 NaN             NaN             NaN
2017-02-25/22:15:35.51                 NaN             NaN             NaN
2017-02-25/22:15:35.54                 NaN             NaN             NaN
2017-02-25/22:15:35.58                 NaN             NaN             NaN
2017-02-25/22:15:35.61                 NaN             NaN             NaN
2017-02-25/22:15:35.64                 NaN             NaN             NaN
2017-02-25/22:15:35.67                 NaN             NaN             NaN
2017-02-25/22:15:35.70                 NaN             NaN             NaN
2017-02-25/22:15:35.73                 NaN             NaN             NaN
2017-02-25/22:15:35.76                 NaN             NaN             NaN
2017-02-25/22:15:35.79                 NaN             NaN             NaN
2017-02-25/22:15:35.83                 NaN             NaN             NaN
2017-02-25/22:15:35.86                 NaN             NaN             NaN
2017-02-25/22:15:35.89                 NaN             NaN             NaN
2017-02-25/22:15:35.92                 NaN             NaN             NaN
2017-02-25/22:15:35.95                 NaN             NaN             NaN
2017-02-25/22:15:35.98                 NaN             NaN             NaN
2017-02-25/22:15:36.01                 NaN             NaN             NaN
2017-02-25/22:15:36.04                 NaN             NaN             NaN
2017-02-25/22:15:36.08                 NaN             NaN             NaN
2017-02-25/22:15:36.11                 NaN             NaN             NaN
2017-02-25/22:15:36.14                 NaN             NaN             NaN
2017-02-25/22:15:36.17                 NaN             NaN             NaN
2017-02-25/22:15:36.20                 NaN             NaN             NaN
2017-02-25/22:15:36.23                 NaN             NaN             NaN
2017-02-25/22:15:36.26                 NaN             NaN             NaN
2017-02-25/22:15:36.29                 NaN             NaN             NaN
2017-02-25/22:15:36.33                 NaN             NaN             NaN
2017-02-25/22:15:36.36                 NaN             NaN             NaN
2017-02-25/22:15:36.39                 NaN             NaN             NaN
2017-02-25/22:15:36.42                 NaN             NaN             NaN
2017-02-25/22:15:36.45                 NaN             NaN             NaN
2017-02-25/22:15:36.48                 NaN             NaN             NaN
2017-02-25/22:15:36.51                 NaN             NaN             NaN
2017-02-25/22:15:36.54                 NaN             NaN             NaN
2017-02-25/22:15:36.58                 NaN             NaN             NaN
2017-02-25/22:15:36.61                 NaN             NaN             NaN
2017-02-25/22:15:36.64                 NaN             NaN             NaN
2017-02-25/22:15:36.67                 NaN             NaN             NaN
2017-02-25/22:15:36.70                 NaN             NaN             NaN
2017-02-25/22:15:36.73                 NaN             NaN             NaN
2017-02-25/22:15:36.76                 NaN             NaN             NaN
2017-02-25/22:15:36.79                 NaN             NaN             NaN
2017-02-25/22:15:36.83                 NaN             NaN             NaN
2017-02-25/22:15:36.86                 NaN             NaN             NaN
2017-02-25/22:15:36.89                 NaN             NaN             NaN
2017-02-25/22:15:36.92                 NaN             NaN             NaN
2017-02-25/22:15:36.95                 NaN             NaN             NaN
2017-02-25/22:15:36.98                 NaN             NaN             NaN
2017-02-25/22:15:37.01                 NaN             NaN             NaN
2017-02-25/22:15:37.04                 NaN             NaN             NaN
2017-02-25/22:15:37.08                 NaN             NaN             NaN
2017-02-25/22:15:37.11                 NaN             NaN             NaN
2017-02-25/22:15:37.14                 NaN             NaN             NaN
2017-02-25/22:15:37.17                 NaN             NaN             NaN
2017-02-25/22:15:37.20                 NaN             NaN             NaN
2017-02-25/22:15:37.23                 NaN             NaN             NaN
2017-02-25/22:15:37.26                 NaN             NaN             NaN
2017-02-25/22:15:37.29                 NaN             NaN             NaN
2017-02-25/22:15:37.33                 NaN             NaN             NaN
2017-02-25/22:15:37.36                 NaN             NaN             NaN
2017-02-25/22:15:37.39                 NaN             NaN             NaN
2017-02-25/22:15:37.42                 NaN             NaN             NaN
2017-02-25/22:15:37.45                 NaN             NaN             NaN
2017-02-25/22:15:37.48                 NaN             NaN             NaN
2017-02-25/22:15:37.51                 NaN             NaN             NaN
2017-02-25/22:15:37.54                 NaN             NaN             NaN
2017-02-25/22:15:37.58                 NaN             NaN             NaN
2017-02-25/22:15:37.61                 NaN             NaN             NaN
2017-02-25/22:15:37.64                 NaN             NaN             NaN
2017-02-25/22:15:37.67                 NaN             NaN             NaN
2017-02-25/22:15:37.70                 NaN             NaN             NaN
2017-02-25/22:15:37.73                 NaN             NaN             NaN
2017-02-25/22:15:37.76                 NaN             NaN             NaN
2017-02-25/22:15:37.79                 NaN             NaN             NaN
2017-02-25/22:15:37.83                 NaN             NaN             NaN
2017-02-25/22:15:37.86                 NaN             NaN             NaN
2017-02-25/22:15:37.89                 NaN             NaN             NaN
2017-02-25/22:15:37.92                 NaN             NaN             NaN
2017-02-25/22:15:37.95                 NaN             NaN             NaN
2017-02-25/22:15:37.98                 NaN             NaN             NaN
2017-02-25/22:15:38.01                 NaN             NaN             NaN
2017-02-25/22:15:38.04                 NaN             NaN             NaN
2017-02-25/22:15:38.08                 NaN             NaN             NaN
2017-02-25/22:15:38.11                 NaN             NaN             NaN
2017-02-25/22:15:38.14                 NaN             NaN             NaN
2017-02-25/22:15:38.17                 NaN             NaN             NaN
2017-02-25/22:15:38.20                 NaN             NaN             NaN
2017-02-25/22:15:38.23                 NaN             NaN             NaN
2017-02-25/22:15:38.26                 NaN             NaN             NaN
2017-02-25/22:15:38.29                 NaN             NaN             NaN
2017-02-25/22:15:38.33                 NaN             NaN             NaN
2017-02-25/22:15:38.36                 NaN             NaN             NaN
2017-02-25/22:15:38.39                 NaN             NaN             NaN
2017-02-25/22:15:38.42                 NaN             NaN             NaN
2017-02-25/22:15:38.45                 NaN             NaN             NaN
2017-02-25/22:15:38.48                 NaN             NaN             NaN
2017-02-25/22:15:38.51                 NaN             NaN             NaN
2017-02-25/22:15:38.54                 NaN             NaN             NaN
2017-02-25/22:15:38.58                 NaN             NaN             NaN
2017-02-25/22:15:38.61                 NaN             NaN             NaN
2017-02-25/22:15:38.64                 NaN             NaN             NaN
2017-02-25/22:15:38.67                 NaN             NaN             NaN
2017-02-25/22:15:38.70                 NaN             NaN             NaN
2017-02-25/22:15:38.73                 NaN             NaN             NaN
2017-02-25/22:15:38.76                 NaN             NaN             NaN
2017-02-25/22:15:38.79                 NaN             NaN             NaN
2017-02-25/22:15:38.83                 NaN             NaN             NaN
2017-02-25/22:15:38.86                 NaN             NaN             NaN
2017-02-25/22:15:38.89                 NaN             NaN             NaN
2017-02-25/22:15:38.92                 NaN             NaN             NaN
2017-02-25/22:15:38.95                 NaN             NaN             NaN
2017-02-25/22:15:38.98                 NaN             NaN             NaN
2017-02-25/22:15:39.01                 NaN             NaN             NaN
2017-02-25/22:15:39.04                 NaN             NaN             NaN
2017-02-25/22:15:39.08                 NaN             NaN             NaN
2017-02-25/22:15:39.11                 NaN             NaN             NaN
2017-02-25/22:15:39.14                 NaN             NaN             NaN
2017-02-25/22:15:39.17                 NaN             NaN             NaN
2017-02-25/22:15:39.20                 NaN             NaN             NaN
2017-02-25/22:15:39.23                 NaN             NaN             NaN
2017-02-25/22:15:39.26                 NaN             NaN             NaN
2017-02-25/22:15:39.29                 NaN             NaN             NaN
2017-02-25/22:15:39.33                 NaN             NaN             NaN
2017-02-25/22:15:39.36                 NaN             NaN             NaN
2017-02-25/22:15:39.39                 NaN             NaN             NaN
2017-02-25/22:15:39.42                 NaN             NaN             NaN
2017-02-25/22:15:39.45                 NaN             NaN             NaN
2017-02-25/22:15:39.48                 NaN             NaN             NaN
2017-02-25/22:15:39.51                 NaN             NaN             NaN
2017-02-25/22:15:39.54                 NaN             NaN             NaN
2017-02-25/22:15:39.58                 NaN             NaN             NaN
2017-02-25/22:15:39.61                 NaN             NaN             NaN
2017-02-25/22:15:39.64                 NaN             NaN             NaN
2017-02-25/22:15:39.67                 NaN             NaN             NaN
2017-02-25/22:15:39.70                 NaN             NaN             NaN
2017-02-25/22:15:39.73                 NaN             NaN             NaN
2017-02-25/22:15:39.76                 NaN             NaN             NaN
2017-02-25/22:15:39.79                 NaN             NaN             NaN
2017-02-25/22:15:39.83                 NaN             NaN             NaN
2017-02-25/22:15:39.86                 NaN             NaN             NaN
2017-02-25/22:15:39.89                 NaN             NaN             NaN
2017-02-25/22:15:39.92                 NaN             NaN             NaN
2017-02-25/22:15:39.95                 NaN             NaN             NaN
2017-02-25/22:15:39.98                 NaN             NaN             NaN
2017-02-25/22:15:40.01                 NaN             NaN             NaN
2017-02-25/22:15:40.04                 NaN             NaN             NaN
2017-02-25/22:15:40.08                 NaN             NaN             NaN
2017-02-25/22:15:40.11                 NaN             NaN             NaN
2017-02-25/22:15:40.14                 NaN             NaN             NaN
2017-02-25/22:15:40.17                 NaN             NaN             NaN
2017-02-25/22:15:40.20                 NaN             NaN             NaN
2017-02-25/22:15:40.23                 NaN             NaN             NaN
2017-02-25/22:15:40.26                 NaN             NaN             NaN
2017-02-25/22:15:40.29                 NaN             NaN             NaN
2017-02-25/22:15:40.33                 NaN             NaN             NaN
2017-02-25/22:15:40.36                 NaN             NaN             NaN
2017-02-25/22:15:40.39                 NaN             NaN             NaN
2017-02-25/22:15:40.42                 NaN             NaN             NaN
2017-02-25/22:15:40.45                 NaN             NaN             NaN
2017-02-25/22:15:40.48                 NaN             NaN             NaN
2017-02-25/22:15:40.51                 NaN             NaN             NaN
2017-02-25/22:15:40.54                 NaN             NaN             NaN
2017-02-25/22:15:40.58                 NaN             NaN             NaN
2017-02-25/22:15:40.61                 NaN             NaN             NaN
2017-02-25/22:15:40.64                 NaN             NaN             NaN
2017-02-25/22:15:40.67                 NaN             NaN             NaN
2017-02-25/22:15:40.70                 NaN             NaN             NaN
2017-02-25/22:15:40.73                 NaN             NaN             NaN
2017-02-25/22:15:40.76                 NaN             NaN             NaN
2017-02-25/22:15:40.79                 NaN             NaN             NaN
2017-02-25/22:15:40.83                 NaN             NaN             NaN
2017-02-25/22:15:40.86                 NaN             NaN             NaN
2017-02-25/22:15:40.89                 NaN             NaN             NaN
2017-02-25/22:15:40.92                 NaN             NaN             NaN
2017-02-25/22:15:40.95                 NaN             NaN             NaN
2017-02-25/22:15:40.98                 NaN             NaN             NaN
2017-02-25/22:15:41.01                 NaN             NaN             NaN
2017-02-25/22:15:41.04                 NaN             NaN             NaN
2017-02-25/22:15:41.08                 NaN             NaN             NaN
2017-02-25/22:15:41.11                 NaN             NaN             NaN
2017-02-25/22:15:41.14                 NaN             NaN             NaN
2017-02-25/22:15:41.17                 NaN             NaN             NaN
2017-02-25/22:15:41.20                 NaN             NaN             NaN
2017-02-25/22:15:41.23                 NaN             NaN             NaN
2017-02-25/22:15:41.26                 NaN             NaN             NaN
2017-02-25/22:15:41.29                 NaN             NaN             NaN
2017-02-25/22:15:41.33                 NaN             NaN             NaN
2017-02-25/22:15:41.36                 NaN             NaN             NaN
2017-02-25/22:15:41.39                 NaN             NaN             NaN
2017-02-25/22:15:41.42                 NaN             NaN             NaN
2017-02-25/22:15:41.45                 NaN             NaN             NaN
2017-02-25/22:15:41.48                 NaN             NaN             NaN
2017-02-25/22:15:41.51                 NaN             NaN             NaN
2017-02-25/22:15:41.54                 NaN             NaN             NaN
2017-02-25/22:15:41.58                 NaN             NaN             NaN
2017-02-25/22:15:41.61                 NaN             NaN             NaN
2017-02-25/22:15:41.64                 NaN             NaN             NaN
2017-02-25/22:15:41.67                 NaN             NaN             NaN
2017-02-25/22:15:41.70                 NaN             NaN             NaN
2017-02-25/22:15:41.73                 NaN             NaN             NaN
2017-02-25/22:15:41.76                 NaN             NaN             NaN
2017-02-25/22:15:41.79                 NaN             NaN             NaN
2017-02-25/22:15:41.83                 NaN             NaN             NaN
2017-02-25/22:15:41.86                 NaN             NaN             NaN
2017-02-25/22:15:41.89                 NaN             NaN             NaN
2017-02-25/22:15:41.92                 NaN             NaN             NaN
2017-02-25/22:15:41.95                 NaN             NaN             NaN
2017-02-25/22:15:41.98                 NaN             NaN             NaN
2017-02-25/22:15:42.01                 NaN             NaN             NaN
2017-02-25/22:15:42.04                 NaN             NaN             NaN
2017-02-25/22:15:42.08                 NaN             NaN             NaN
2017-02-25/22:15:42.11                 NaN             NaN             NaN
2017-02-25/22:15:42.14                 NaN             NaN             NaN
2017-02-25/22:15:42.17                 NaN             NaN             NaN
2017-02-25/22:15:42.20                 NaN             NaN             NaN
2017-02-25/22:15:42.23                 NaN             NaN             NaN
2017-02-25/22:15:42.26                 NaN             NaN             NaN
2017-02-25/22:15:42.29                 NaN             NaN             NaN
2017-02-25/22:15:42.33                 NaN             NaN             NaN
2017-02-25/22:15:42.36                 NaN             NaN             NaN
2017-02-25/22:15:42.39                 NaN             NaN             NaN
2017-02-25/22:15:42.42                 NaN             NaN             NaN
2017-02-25/22:15:42.45                 NaN             NaN             NaN
2017-02-25/22:15:42.48                 NaN             NaN             NaN
2017-02-25/22:15:42.51                 NaN             NaN             NaN
2017-02-25/22:15:42.54                 NaN             NaN             NaN
2017-02-25/22:15:42.58                 NaN             NaN             NaN
2017-02-25/22:15:42.61                 NaN             NaN             NaN
2017-02-25/22:15:42.64                 NaN             NaN             NaN
2017-02-25/22:15:42.67                 NaN             NaN             NaN
2017-02-25/22:15:42.70                 NaN             NaN             NaN
2017-02-25/22:15:42.73                 NaN             NaN             NaN
2017-02-25/22:15:42.76                 NaN             NaN             NaN
2017-02-25/22:15:42.79                 NaN             NaN             NaN
2017-02-25/22:15:42.83                 NaN             NaN             NaN
2017-02-25/22:15:42.86                 NaN             NaN             NaN
2017-02-25/22:15:42.89                 NaN             NaN             NaN
2017-02-25/22:15:42.92                 NaN             NaN             NaN
2017-02-25/22:15:42.95                 NaN             NaN             NaN
2017-02-25/22:15:42.98                 NaN             NaN             NaN
2017-02-25/22:15:43.01                 NaN             NaN             NaN
2017-02-25/22:15:43.04                 NaN             NaN             NaN
2017-02-25/22:15:43.08                 NaN             NaN             NaN
2017-02-25/22:15:43.11                 NaN             NaN             NaN
2017-02-25/22:15:43.14                 NaN             NaN             NaN
2017-02-25/22:15:43.17                 NaN             NaN             NaN
2017-02-25/22:15:43.20                 NaN             NaN             NaN
2017-02-25/22:15:43.23                 NaN             NaN             NaN
2017-02-25/22:15:43.26                 NaN             NaN             NaN
2017-02-25/22:15:43.29                 NaN             NaN             NaN
2017-02-25/22:15:43.33                 NaN             NaN             NaN
2017-02-25/22:15:43.36                 NaN             NaN             NaN
2017-02-25/22:15:43.39                 NaN             NaN             NaN
2017-02-25/22:15:43.42                 NaN             NaN             NaN
2017-02-25/22:15:43.45                 NaN             NaN             NaN
2017-02-25/22:15:43.48                 NaN             NaN             NaN
2017-02-25/22:15:43.51                 NaN             NaN             NaN
2017-02-25/22:15:43.54                 NaN             NaN             NaN
2017-02-25/22:15:43.58                 NaN             NaN             NaN
2017-02-25/22:15:43.61                 NaN             NaN             NaN
2017-02-25/22:15:43.64                 NaN             NaN             NaN
2017-02-25/22:15:43.67                 NaN             NaN             NaN
2017-02-25/22:15:43.70                 NaN             NaN             NaN
2017-02-25/22:15:43.73                 NaN             NaN             NaN
2017-02-25/22:15:43.76                 NaN             NaN             NaN
2017-02-25/22:15:43.79                 NaN             NaN             NaN
2017-02-25/22:15:43.83                 NaN             NaN             NaN
2017-02-25/22:15:43.86                 NaN             NaN             NaN
2017-02-25/22:15:43.89                 NaN             NaN             NaN
2017-02-25/22:15:43.92                 NaN             NaN             NaN
2017-02-25/22:15:43.95                 NaN             NaN             NaN
2017-02-25/22:15:43.98                 NaN             NaN             NaN
2017-02-25/22:15:44.01                 NaN             NaN             NaN
2017-02-25/22:15:44.04                 NaN             NaN             NaN
2017-02-25/22:15:44.08                 NaN             NaN             NaN
2017-02-25/22:15:44.11                 NaN             NaN             NaN
2017-02-25/22:15:44.14                 NaN             NaN             NaN
2017-02-25/22:15:44.17                 NaN             NaN             NaN
2017-02-25/22:15:44.20                 NaN             NaN             NaN
2017-02-25/22:15:44.23                 NaN             NaN             NaN
2017-02-25/22:15:44.26                 NaN             NaN             NaN
2017-02-25/22:15:44.29                 NaN             NaN             NaN
2017-02-25/22:15:44.33                 NaN             NaN             NaN
2017-02-25/22:15:44.36                 NaN             NaN             NaN
2017-02-25/22:15:44.39                 NaN             NaN             NaN
2017-02-25/22:15:44.42                 NaN             NaN             NaN
2017-02-25/22:15:44.45                 NaN             NaN             NaN
2017-02-25/22:15:44.48                 NaN             NaN             NaN
2017-02-25/22:15:44.51                 NaN             NaN             NaN
2017-02-25/22:15:44.54                 NaN             NaN             NaN
2017-02-25/22:15:44.58                 NaN             NaN             NaN
2017-02-25/22:15:44.61                 NaN             NaN             NaN
2017-02-25/22:15:44.64                 NaN             NaN             NaN
2017-02-25/22:15:44.67                 NaN             NaN             NaN
2017-02-25/22:15:44.70                 NaN             NaN             NaN
2017-02-25/22:15:44.73                 NaN             NaN             NaN
2017-02-25/22:15:44.76                 NaN             NaN             NaN
2017-02-25/22:15:44.79                 NaN             NaN             NaN
2017-02-25/22:15:44.83                 NaN             NaN             NaN
2017-02-25/22:15:44.86                 NaN             NaN             NaN
2017-02-25/22:15:44.89                 NaN             NaN             NaN
2017-02-25/22:15:44.92                 NaN             NaN             NaN
2017-02-25/22:15:44.95                 NaN             NaN             NaN
2017-02-25/22:15:44.98                 NaN             NaN             NaN
2017-02-25/22:15:45.01                 NaN             NaN             NaN
2017-02-25/22:15:45.04                 NaN             NaN             NaN
2017-02-25/22:15:45.08                 NaN             NaN             NaN
2017-02-25/22:15:45.11                 NaN             NaN             NaN
2017-02-25/22:15:45.14                 NaN             NaN             NaN
2017-02-25/22:15:45.17                 NaN             NaN             NaN
2017-02-25/22:15:45.20                 NaN             NaN             NaN
2017-02-25/22:15:45.23                 NaN             NaN             NaN
2017-02-25/22:15:45.26                 NaN             NaN             NaN
2017-02-25/22:15:45.29                 NaN             NaN             NaN
2017-02-25/22:15:45.33                 NaN             NaN             NaN
2017-02-25/22:15:45.36                 NaN             NaN             NaN
2017-02-25/22:15:45.39                 NaN             NaN             NaN
2017-02-25/22:15:45.42                 NaN             NaN             NaN
2017-02-25/22:15:45.45                 NaN             NaN             NaN
2017-02-25/22:15:45.48                 NaN             NaN             NaN
2017-02-25/22:15:45.51                 NaN             NaN             NaN
2017-02-25/22:15:45.54                 NaN             NaN             NaN
2017-02-25/22:15:45.58                 NaN             NaN             NaN
2017-02-25/22:15:45.61                 NaN             NaN             NaN
2017-02-25/22:15:45.64                 NaN             NaN             NaN
2017-02-25/22:15:45.67                 NaN             NaN             NaN
2017-02-25/22:15:45.70                 NaN             NaN             NaN
2017-02-25/22:15:45.73                 NaN             NaN             NaN
2017-02-25/22:15:45.76                 NaN             NaN             NaN
2017-02-25/22:15:45.79                 NaN             NaN             NaN
2017-02-25/22:15:45.83                 NaN             NaN             NaN
2017-02-25/22:15:45.86                 NaN             NaN             NaN
2017-02-25/22:15:45.89                 NaN             NaN             NaN
2017-02-25/22:15:45.92                 NaN             NaN             NaN
2017-02-25/22:15:45.95                 NaN             NaN             NaN
2017-02-25/22:15:45.98                 NaN             NaN             NaN
2017-02-25/22:15:46.01                 NaN             NaN             NaN
2017-02-25/22:15:46.04                 NaN             NaN             NaN
2017-02-25/22:15:46.08                 NaN             NaN             NaN
2017-02-25/22:15:46.11                 NaN             NaN             NaN
2017-02-25/22:15:46.14                 NaN             NaN             NaN
2017-02-25/22:15:46.17                 NaN             NaN             NaN
2017-02-25/22:15:46.20                 NaN             NaN             NaN
2017-02-25/22:15:46.23                 NaN             NaN             NaN
2017-02-25/22:15:46.26                 NaN             NaN             NaN
2017-02-25/22:15:46.29                 NaN             NaN             NaN
2017-02-25/22:15:46.33                 NaN             NaN             NaN
2017-02-25/22:15:46.36                 NaN             NaN             NaN
2017-02-25/22:15:46.39                 NaN             NaN             NaN
2017-02-25/22:15:46.42                 NaN             NaN             NaN
2017-02-25/22:15:46.45                 NaN             NaN             NaN
2017-02-25/22:15:46.48                 NaN             NaN             NaN
2017-02-25/22:15:46.51                 NaN             NaN             NaN
2017-02-25/22:15:46.54                 NaN             NaN             NaN
2017-02-25/22:15:46.58                 NaN             NaN             NaN
2017-02-25/22:15:46.61                 NaN             NaN             NaN
2017-02-25/22:15:46.64                 NaN             NaN             NaN
2017-02-25/22:15:46.67                 NaN             NaN             NaN
2017-02-25/22:15:46.70                 NaN             NaN             NaN
2017-02-25/22:15:46.73                 NaN             NaN             NaN
2017-02-25/22:15:46.76                 NaN             NaN             NaN
2017-02-25/22:15:46.79                 NaN             NaN             NaN
2017-02-25/22:15:46.83                 NaN             NaN             NaN
2017-02-25/22:15:46.86                 NaN             NaN             NaN
2017-02-25/22:15:46.89                 NaN             NaN             NaN
2017-02-25/22:15:46.92                 NaN             NaN             NaN
2017-02-25/22:15:46.95                 NaN             NaN             NaN
2017-02-25/22:15:46.98                 NaN             NaN             NaN
2017-02-25/22:15:47.01                 NaN             NaN             NaN
2017-02-25/22:15:47.04                 NaN             NaN             NaN
2017-02-25/22:15:47.08                 NaN             NaN             NaN
2017-02-25/22:15:47.11                 NaN             NaN             NaN
2017-02-25/22:15:47.14                 NaN             NaN             NaN
2017-02-25/22:15:47.17                 NaN             NaN             NaN
2017-02-25/22:15:47.20                 NaN             NaN             NaN
2017-02-25/22:15:47.23                 NaN             NaN             NaN
2017-02-25/22:15:47.26                 NaN             NaN             NaN
2017-02-25/22:15:47.29                 NaN             NaN             NaN
2017-02-25/22:15:47.33                 NaN             NaN             NaN
2017-02-25/22:15:47.36                 NaN             NaN             NaN
2017-02-25/22:15:47.39                 NaN             NaN             NaN
2017-02-25/22:15:47.42                 NaN             NaN             NaN
2017-02-25/22:15:47.45                 NaN             NaN             NaN
2017-02-25/22:15:47.48                 NaN             NaN             NaN
2017-02-25/22:15:47.51                 NaN             NaN             NaN
2017-02-25/22:15:47.54                 NaN             NaN             NaN
2017-02-25/22:15:47.58                 NaN             NaN             NaN
2017-02-25/22:15:47.61                 NaN             NaN             NaN
2017-02-25/22:15:47.64                 NaN             NaN             NaN
2017-02-25/22:15:47.67                 NaN             NaN             NaN
2017-02-25/22:15:47.70                 NaN             NaN             NaN
2017-02-25/22:15:47.73                 NaN             NaN             NaN
2017-02-25/22:15:47.76                 NaN             NaN             NaN
2017-02-25/22:15:47.79                 NaN             NaN             NaN
2017-02-25/22:15:47.83                 NaN             NaN             NaN
2017-02-25/22:15:47.86                 NaN             NaN             NaN
2017-02-25/22:15:47.89                 NaN             NaN             NaN
2017-02-25/22:15:47.92                 NaN             NaN             NaN
2017-02-25/22:15:47.95                 NaN             NaN             NaN
2017-02-25/22:15:47.98                 NaN             NaN             NaN
2017-02-25/22:15:48.01                 NaN             NaN             NaN
2017-02-25/22:15:48.04                 NaN             NaN             NaN
2017-02-25/22:15:48.08                 NaN             NaN             NaN
2017-02-25/22:15:48.11                 NaN             NaN             NaN
2017-02-25/22:15:48.14                 NaN             NaN             NaN
2017-02-25/22:15:48.17                 NaN             NaN             NaN
2017-02-25/22:15:48.20                 NaN             NaN             NaN
2017-02-25/22:15:48.23                 NaN             NaN             NaN
2017-02-25/22:15:48.26                 NaN             NaN             NaN
2017-02-25/22:15:48.29                 NaN             NaN             NaN
2017-02-25/22:15:48.33                 NaN             NaN             NaN
2017-02-25/22:15:48.36                 NaN             NaN             NaN
2017-02-25/22:15:48.39                 NaN             NaN             NaN
2017-02-25/22:15:48.42                 NaN             NaN             NaN
2017-02-25/22:15:48.45                 NaN             NaN             NaN
2017-02-25/22:15:48.48                 NaN             NaN             NaN
2017-02-25/22:15:48.51                 NaN             NaN             NaN
2017-02-25/22:15:48.54                 NaN             NaN             NaN
2017-02-25/22:15:48.58                 NaN             NaN             NaN
2017-02-25/22:15:48.61                 NaN             NaN             NaN
2017-02-25/22:15:48.64                 NaN             NaN             NaN
2017-02-25/22:15:48.67                 NaN             NaN             NaN
2017-02-25/22:15:48.70                 NaN             NaN             NaN
2017-02-25/22:15:48.73                 NaN             NaN             NaN
2017-02-25/22:15:48.76                 NaN             NaN             NaN
2017-02-25/22:15:48.79                 NaN             NaN             NaN
2017-02-25/22:15:48.83                 NaN             NaN             NaN
2017-02-25/22:15:48.86                 NaN             NaN             NaN
2017-02-25/22:15:48.89                 NaN             NaN             NaN
2017-02-25/22:15:48.92                 NaN             NaN             NaN
2017-02-25/22:15:48.95                 NaN             NaN             NaN
2017-02-25/22:15:48.98                 NaN             NaN             NaN
2017-02-25/22:15:49.01                 NaN             NaN             NaN
2017-02-25/22:15:49.04                 NaN             NaN             NaN
2017-02-25/22:15:49.08                 NaN             NaN             NaN
2017-02-25/22:15:49.11                 NaN             NaN             NaN
2017-02-25/22:15:49.14                 NaN             NaN             NaN
2017-02-25/22:15:49.17                 NaN             NaN             NaN
2017-02-25/22:15:49.20                 NaN             NaN             NaN
2017-02-25/22:15:49.23                 NaN             NaN             NaN
2017-02-25/22:15:49.26                 NaN             NaN             NaN
2017-02-25/22:15:49.29                 NaN             NaN             NaN
2017-02-25/22:15:49.33                 NaN             NaN             NaN
2017-02-25/22:15:49.36                 NaN             NaN             NaN
2017-02-25/22:15:49.39                 NaN             NaN             NaN
2017-02-25/22:15:49.42                 NaN             NaN             NaN
2017-02-25/22:15:49.45                 NaN             NaN             NaN
2017-02-25/22:15:49.48                 NaN             NaN             NaN
2017-02-25/22:15:49.51                 NaN             NaN             NaN
2017-02-25/22:15:49.54                 NaN             NaN             NaN
2017-02-25/22:15:49.58                 NaN             NaN             NaN
2017-02-25/22:15:49.61                 NaN             NaN             NaN
2017-02-25/22:15:49.64                 NaN             NaN             NaN
2017-02-25/22:15:49.67                 NaN             NaN             NaN
2017-02-25/22:15:49.70                 NaN             NaN             NaN
2017-02-25/22:15:49.73                 NaN             NaN             NaN
2017-02-25/22:15:49.76                 NaN             NaN             NaN
2017-02-25/22:15:49.79                 NaN             NaN             NaN
2017-02-25/22:15:49.83                 NaN             NaN             NaN
2017-02-25/22:15:49.86                 NaN             NaN             NaN
2017-02-25/22:15:49.89                 NaN             NaN             NaN
2017-02-25/22:15:49.92                 NaN             NaN             NaN
2017-02-25/22:15:49.95                 NaN             NaN             NaN
2017-02-25/22:15:49.98                 NaN             NaN             NaN
2017-02-25/22:15:50.01                 NaN             NaN             NaN
2017-02-25/22:15:50.04                 NaN             NaN             NaN
2017-02-25/22:15:50.08                 NaN             NaN             NaN
2017-02-25/22:15:50.11                 NaN             NaN             NaN
2017-02-25/22:15:50.14                 NaN             NaN             NaN
2017-02-25/22:15:50.17                 NaN             NaN             NaN
2017-02-25/22:15:50.20                 NaN             NaN             NaN
2017-02-25/22:15:50.23                 NaN             NaN             NaN
2017-02-25/22:15:50.26                 NaN             NaN             NaN
2017-02-25/22:15:50.29                 NaN             NaN             NaN
2017-02-25/22:15:50.33                 NaN             NaN             NaN
2017-02-25/22:15:50.36                 NaN             NaN             NaN
2017-02-25/22:15:50.39                 NaN             NaN             NaN
2017-02-25/22:15:50.42                 NaN             NaN             NaN
2017-02-25/22:15:50.45                 NaN             NaN             NaN
2017-02-25/22:15:50.48                 NaN             NaN             NaN
2017-02-25/22:15:50.51                 NaN             NaN             NaN
2017-02-25/22:15:50.54                 NaN             NaN             NaN
2017-02-25/22:15:50.58                 NaN             NaN             NaN
2017-02-25/22:15:50.61                 NaN             NaN             NaN
2017-02-25/22:15:50.64                 NaN             NaN             NaN
2017-02-25/22:15:50.67                 NaN             NaN             NaN
2017-02-25/22:15:50.70                 NaN             NaN             NaN
2017-02-25/22:15:50.73                 NaN             NaN             NaN
2017-02-25/22:15:50.76                 NaN             NaN             NaN
2017-02-25/22:15:50.79                 NaN             NaN             NaN
2017-02-25/22:15:50.83                 NaN             NaN             NaN
2017-02-25/22:15:50.86                 NaN             NaN             NaN
2017-02-25/22:15:50.89                 NaN             NaN             NaN
2017-02-25/22:15:50.92                 NaN             NaN             NaN
2017-02-25/22:15:50.95                 NaN             NaN             NaN
2017-02-25/22:15:50.98                 NaN             NaN             NaN
2017-02-25/22:15:51.01                 NaN             NaN             NaN
2017-02-25/22:15:51.04                 NaN             NaN             NaN
2017-02-25/22:15:51.08                 NaN             NaN             NaN
2017-02-25/22:15:51.11                 NaN             NaN             NaN
2017-02-25/22:15:51.14                 NaN             NaN             NaN
2017-02-25/22:15:51.17                 NaN             NaN             NaN
2017-02-25/22:15:51.20                 NaN             NaN             NaN
2017-02-25/22:15:51.23                 NaN             NaN             NaN
2017-02-25/22:15:51.26                 NaN             NaN             NaN
2017-02-25/22:15:51.29                 NaN             NaN             NaN
2017-02-25/22:15:51.33                 NaN             NaN             NaN
2017-02-25/22:15:51.36                 NaN             NaN             NaN
2017-02-25/22:15:51.39                 NaN             NaN             NaN
2017-02-25/22:15:51.42                 NaN             NaN             NaN
2017-02-25/22:15:51.45                 NaN             NaN             NaN
2017-02-25/22:15:51.48                 NaN             NaN             NaN
2017-02-25/22:15:51.51                 NaN             NaN             NaN
2017-02-25/22:15:51.54                 NaN             NaN             NaN
2017-02-25/22:15:51.58                 NaN             NaN             NaN
2017-02-25/22:15:51.61                 NaN             NaN             NaN
2017-02-25/22:15:51.64                 NaN             NaN             NaN
2017-02-25/22:15:51.67                 NaN             NaN             NaN
2017-02-25/22:15:51.70                 NaN             NaN             NaN
2017-02-25/22:15:51.73                 NaN             NaN             NaN
2017-02-25/22:15:51.76                 NaN             NaN             NaN
2017-02-25/22:15:51.79                 NaN             NaN             NaN
2017-02-25/22:15:51.83                 NaN             NaN             NaN
2017-02-25/22:15:51.86                 NaN             NaN             NaN
2017-02-25/22:15:51.89                 NaN             NaN             NaN
2017-02-25/22:15:51.92                 NaN             NaN             NaN
2017-02-25/22:15:51.95                 NaN             NaN             NaN
2017-02-25/22:15:51.98                 NaN             NaN             NaN
2017-02-25/22:15:52.01                 NaN             NaN             NaN
2017-02-25/22:15:52.04                 NaN             NaN             NaN
2017-02-25/22:15:52.08                 NaN             NaN             NaN
2017-02-25/22:15:52.11                 NaN             NaN             NaN
2017-02-25/22:15:52.14                 NaN             NaN             NaN
2017-02-25/22:15:52.17                 NaN             NaN             NaN
2017-02-25/22:15:52.20                 NaN             NaN             NaN
2017-02-25/22:15:52.23                 NaN             NaN             NaN
2017-02-25/22:15:52.26                 NaN             NaN             NaN
2017-02-25/22:15:52.29                 NaN             NaN             NaN
2017-02-25/22:15:52.33                 NaN             NaN             NaN
2017-02-25/22:15:52.36                 NaN             NaN             NaN
2017-02-25/22:15:52.39                 NaN             NaN             NaN
2017-02-25/22:15:52.42                 NaN             NaN             NaN
2017-02-25/22:15:52.45                 NaN             NaN             NaN
2017-02-25/22:15:52.48                 NaN             NaN             NaN
2017-02-25/22:15:52.51                 NaN             NaN             NaN
2017-02-25/22:15:52.54                 NaN             NaN             NaN
2017-02-25/22:15:52.58                 NaN             NaN             NaN
2017-02-25/22:15:52.61                 NaN             NaN             NaN
2017-02-25/22:15:52.64                 NaN             NaN             NaN
2017-02-25/22:15:52.67                 NaN             NaN             NaN
2017-02-25/22:15:52.70                 NaN             NaN             NaN
2017-02-25/22:15:52.73                 NaN             NaN             NaN
2017-02-25/22:15:52.76                 NaN             NaN             NaN
2017-02-25/22:15:52.79                 NaN             NaN             NaN
2017-02-25/22:15:52.83                 NaN             NaN             NaN
2017-02-25/22:15:52.86                 NaN             NaN             NaN
2017-02-25/22:15:52.89                 NaN             NaN             NaN
2017-02-25/22:15:52.92                 NaN             NaN             NaN
2017-02-25/22:15:52.95                 NaN             NaN             NaN
2017-02-25/22:15:52.98                 NaN             NaN             NaN
2017-02-25/22:15:53.01                 NaN             NaN             NaN
2017-02-25/22:15:53.04                 NaN             NaN             NaN
2017-02-25/22:15:53.08                 NaN             NaN             NaN
2017-02-25/22:15:53.11                 NaN             NaN             NaN
2017-02-25/22:15:53.14                 NaN             NaN             NaN
2017-02-25/22:15:53.17                 NaN             NaN             NaN
2017-02-25/22:15:53.20                 NaN             NaN             NaN
2017-02-25/22:15:53.23                 NaN             NaN             NaN
2017-02-25/22:15:53.26                 NaN             NaN             NaN
2017-02-25/22:15:53.29                 NaN             NaN             NaN
2017-02-25/22:15:53.33                 NaN             NaN             NaN
2017-02-25/22:15:53.36                 NaN             NaN             NaN
2017-02-25/22:15:53.39                 NaN             NaN             NaN
2017-02-25/22:15:53.42                 NaN             NaN             NaN
2017-02-25/22:15:53.45                 NaN             NaN             NaN
2017-02-25/22:15:53.48                 NaN             NaN             NaN
2017-02-25/22:15:53.51                 NaN             NaN             NaN
2017-02-25/22:15:53.54                 NaN             NaN             NaN
2017-02-25/22:15:53.58                 NaN             NaN             NaN
2017-02-25/22:15:53.61                 NaN             NaN             NaN
2017-02-25/22:15:53.64                 NaN             NaN             NaN
2017-02-25/22:15:53.67                 NaN             NaN             NaN
2017-02-25/22:15:53.70                 NaN             NaN             NaN
2017-02-25/22:15:53.73                 NaN             NaN             NaN
2017-02-25/22:15:53.76                 NaN             NaN             NaN
2017-02-25/22:15:53.79                 NaN             NaN             NaN
2017-02-25/22:15:53.83                 NaN             NaN             NaN
2017-02-25/22:15:53.86                 NaN             NaN             NaN
2017-02-25/22:15:53.89                 NaN             NaN             NaN
2017-02-25/22:15:53.92                 NaN             NaN             NaN
2017-02-25/22:15:53.95                 NaN             NaN             NaN
2017-02-25/22:15:53.98                 NaN             NaN             NaN
2017-02-25/22:15:54.01                 NaN             NaN             NaN
2017-02-25/22:15:54.04                 NaN             NaN             NaN
2017-02-25/22:15:54.08                 NaN             NaN             NaN
2017-02-25/22:15:54.11                 NaN             NaN             NaN
2017-02-25/22:15:54.14                 NaN             NaN             NaN
2017-02-25/22:15:54.17                 NaN             NaN             NaN
2017-02-25/22:15:54.20                 NaN             NaN             NaN
2017-02-25/22:15:54.23                 NaN             NaN             NaN
2017-02-25/22:15:54.26                 NaN             NaN             NaN
2017-02-25/22:15:54.29                 NaN             NaN             NaN
2017-02-25/22:15:54.33                 NaN             NaN             NaN
2017-02-25/22:15:54.36                 NaN             NaN             NaN
2017-02-25/22:15:54.39                 NaN             NaN             NaN
2017-02-25/22:15:54.42                 NaN             NaN             NaN
2017-02-25/22:15:54.45                 NaN             NaN             NaN
2017-02-25/22:15:54.48                 NaN             NaN             NaN
2017-02-25/22:15:54.51                 NaN             NaN             NaN
2017-02-25/22:15:54.54                 NaN             NaN             NaN
2017-02-25/22:15:54.58                 NaN             NaN             NaN
2017-02-25/22:15:54.61                 NaN             NaN             NaN
2017-02-25/22:15:54.64                 NaN             NaN             NaN
2017-02-25/22:15:54.67                 NaN             NaN             NaN
2017-02-25/22:15:54.70                 NaN             NaN             NaN
2017-02-25/22:15:54.73                 NaN             NaN             NaN
2017-02-25/22:15:54.76                 NaN             NaN             NaN
2017-02-25/22:15:54.79                 NaN             NaN             NaN
2017-02-25/22:15:54.83                 NaN             NaN             NaN
2017-02-25/22:15:54.86                 NaN             NaN             NaN
2017-02-25/22:15:54.89                 NaN             NaN             NaN
2017-02-25/22:15:54.92                 NaN             NaN             NaN
2017-02-25/22:15:54.95                 NaN             NaN             NaN
2017-02-25/22:15:54.98                 NaN             NaN             NaN
2017-02-25/22:15:55.01                 NaN             NaN             NaN
2017-02-25/22:15:55.04                 NaN             NaN             NaN
2017-02-25/22:15:55.08                 NaN             NaN             NaN
2017-02-25/22:15:55.11                 NaN             NaN             NaN
2017-02-25/22:15:55.14                 NaN             NaN             NaN
2017-02-25/22:15:55.17                 NaN             NaN             NaN
2017-02-25/22:15:55.20                 NaN             NaN             NaN
2017-02-25/22:15:55.23                 NaN             NaN             NaN
2017-02-25/22:15:55.26                 NaN             NaN             NaN
2017-02-25/22:15:55.29                 NaN             NaN             NaN
2017-02-25/22:15:55.33                 NaN             NaN             NaN
2017-02-25/22:15:55.36                 NaN             NaN             NaN
2017-02-25/22:15:55.39                 NaN             NaN             NaN
2017-02-25/22:15:55.42                 NaN             NaN             NaN
2017-02-25/22:15:55.45                 NaN             NaN             NaN
2017-02-25/22:15:55.48                 NaN             NaN             NaN
2017-02-25/22:15:55.51                 NaN             NaN             NaN
2017-02-25/22:15:55.54                 NaN             NaN             NaN
2017-02-25/22:15:55.58                 NaN             NaN             NaN
2017-02-25/22:15:55.61                 NaN             NaN             NaN
2017-02-25/22:15:55.64                 NaN             NaN             NaN
2017-02-25/22:15:55.67                 NaN             NaN             NaN
2017-02-25/22:15:55.70                 NaN             NaN             NaN
2017-02-25/22:15:55.73                 NaN             NaN             NaN
2017-02-25/22:15:55.76                 NaN             NaN             NaN
2017-02-25/22:15:55.79                 NaN             NaN             NaN
2017-02-25/22:15:55.83                 NaN             NaN             NaN
2017-02-25/22:15:55.86                 NaN             NaN             NaN
2017-02-25/22:15:55.89                 NaN             NaN             NaN
2017-02-25/22:15:55.92                 NaN             NaN             NaN
2017-02-25/22:15:55.95                 NaN             NaN             NaN
2017-02-25/22:15:55.98                 NaN             NaN             NaN
2017-02-25/22:15:56.01                 NaN             NaN             NaN
2017-02-25/22:15:56.04                 NaN             NaN             NaN
2017-02-25/22:15:56.08                 NaN             NaN             NaN
2017-02-25/22:15:56.11                 NaN             NaN             NaN
2017-02-25/22:15:56.14                 NaN             NaN             NaN
2017-02-25/22:15:56.17                 NaN             NaN             NaN
2017-02-25/22:15:56.20                 NaN             NaN             NaN
2017-02-25/22:15:56.23                 NaN             NaN             NaN
2017-02-25/22:15:56.26                 NaN             NaN             NaN
2017-02-25/22:15:56.29                 NaN             NaN             NaN
2017-02-25/22:15:56.33                 NaN             NaN             NaN
2017-02-25/22:15:56.36                 NaN             NaN             NaN
2017-02-25/22:15:56.39                 NaN             NaN             NaN
2017-02-25/22:15:56.42                 NaN             NaN             NaN
2017-02-25/22:15:56.45                 NaN             NaN             NaN
2017-02-25/22:15:56.48                 NaN             NaN             NaN
2017-02-25/22:15:56.51                 NaN             NaN             NaN
2017-02-25/22:15:56.54                 NaN             NaN             NaN
2017-02-25/22:15:56.58                 NaN             NaN             NaN
2017-02-25/22:15:56.61                 NaN             NaN             NaN
2017-02-25/22:15:56.64                 NaN             NaN             NaN
2017-02-25/22:15:56.67                 NaN             NaN             NaN
2017-02-25/22:15:56.70                 NaN             NaN             NaN
2017-02-25/22:15:56.73                 NaN             NaN             NaN
2017-02-25/22:15:56.76                 NaN             NaN             NaN
2017-02-25/22:15:56.79                 NaN             NaN             NaN
2017-02-25/22:15:56.83                 NaN             NaN             NaN
2017-02-25/22:15:56.86                 NaN             NaN             NaN
2017-02-25/22:15:56.89                 NaN             NaN             NaN
2017-02-25/22:15:56.92                 NaN             NaN             NaN
2017-02-25/22:15:56.95                 NaN             NaN             NaN
2017-02-25/22:15:56.98                 NaN             NaN             NaN
2017-02-25/22:15:57.01                 NaN             NaN             NaN
2017-02-25/22:15:57.04                 NaN             NaN             NaN
2017-02-25/22:15:57.08                 NaN             NaN             NaN
2017-02-25/22:15:57.11                 NaN             NaN             NaN
2017-02-25/22:15:57.14                 NaN             NaN             NaN
2017-02-25/22:15:57.17                 NaN             NaN             NaN
2017-02-25/22:15:57.20                 NaN             NaN             NaN
2017-02-25/22:15:57.23                 NaN             NaN             NaN
2017-02-25/22:15:57.26                 NaN             NaN             NaN
2017-02-25/22:15:57.29                 NaN             NaN             NaN
2017-02-25/22:15:57.33                 NaN             NaN             NaN
2017-02-25/22:15:57.36                 NaN             NaN             NaN
2017-02-25/22:15:57.39                 NaN             NaN             NaN
2017-02-25/22:15:57.42                 NaN             NaN             NaN
2017-02-25/22:15:57.45                 NaN             NaN             NaN
2017-02-25/22:15:57.48                 NaN             NaN             NaN
2017-02-25/22:15:57.51                 NaN             NaN             NaN
2017-02-25/22:15:57.54                 NaN             NaN             NaN
2017-02-25/22:15:57.58                 NaN             NaN             NaN
2017-02-25/22:15:57.61                 NaN             NaN             NaN
2017-02-25/22:15:57.64                 NaN             NaN             NaN
2017-02-25/22:15:57.67                 NaN             NaN             NaN
2017-02-25/22:15:57.70                 NaN             NaN             NaN
2017-02-25/22:15:57.73                 NaN             NaN             NaN
2017-02-25/22:15:57.76                 NaN             NaN             NaN
2017-02-25/22:15:57.79                 NaN             NaN             NaN
2017-02-25/22:15:57.83                 NaN             NaN             NaN
2017-02-25/22:15:57.86                 NaN             NaN             NaN
2017-02-25/22:15:57.89                 NaN             NaN             NaN
2017-02-25/22:15:57.92                 NaN             NaN             NaN
2017-02-25/22:15:57.95                 NaN             NaN             NaN
2017-02-25/22:15:57.98                 NaN             NaN             NaN
2017-02-25/22:15:58.01                 NaN             NaN             NaN
2017-02-25/22:15:58.04                 NaN             NaN             NaN
2017-02-25/22:15:58.08                 NaN             NaN             NaN
2017-02-25/22:15:58.11                 NaN             NaN             NaN
2017-02-25/22:15:58.14                 NaN             NaN             NaN
2017-02-25/22:15:58.17                 NaN             NaN             NaN
2017-02-25/22:15:58.20                 NaN             NaN             NaN
2017-02-25/22:15:58.23                 NaN             NaN             NaN
2017-02-25/22:15:58.26                 NaN             NaN             NaN
2017-02-25/22:15:58.29                 NaN             NaN             NaN
2017-02-25/22:15:58.33                 NaN             NaN             NaN
2017-02-25/22:15:58.36                 NaN             NaN             NaN
2017-02-25/22:15:58.39                 NaN             NaN             NaN
2017-02-25/22:15:58.42                 NaN             NaN             NaN
2017-02-25/22:15:58.45                 NaN             NaN             NaN
2017-02-25/22:15:58.48                 NaN             NaN             NaN
2017-02-25/22:15:58.51                 NaN             NaN             NaN
2017-02-25/22:15:58.54                 NaN             NaN             NaN
2017-02-25/22:15:58.58                 NaN             NaN             NaN
2017-02-25/22:15:58.61                 NaN             NaN             NaN
2017-02-25/22:15:58.64                 NaN             NaN             NaN
2017-02-25/22:15:58.67                 NaN             NaN             NaN
2017-02-25/22:15:58.70                 NaN             NaN             NaN
2017-02-25/22:15:58.73                 NaN             NaN             NaN
2017-02-25/22:15:58.76                 NaN             NaN             NaN
2017-02-25/22:15:58.79                 NaN             NaN             NaN
2017-02-25/22:15:58.83                 NaN             NaN             NaN
2017-02-25/22:15:58.86                 NaN             NaN             NaN
2017-02-25/22:15:58.89                 NaN             NaN             NaN
2017-02-25/22:15:58.92                 NaN             NaN             NaN
2017-02-25/22:15:58.95                 NaN             NaN             NaN
2017-02-25/22:15:58.98                 NaN             NaN             NaN
2017-02-25/22:15:59.01                 NaN             NaN             NaN
2017-02-25/22:15:59.04                 NaN             NaN             NaN
2017-02-25/22:15:59.08                 NaN             NaN             NaN
2017-02-25/22:15:59.11                 NaN             NaN             NaN
2017-02-25/22:15:59.14                 NaN             NaN             NaN
2017-02-25/22:15:59.17                 NaN             NaN             NaN
2017-02-25/22:15:59.20                 NaN             NaN             NaN
2017-02-25/22:15:59.23                 NaN             NaN             NaN
2017-02-25/22:15:59.26                 NaN             NaN             NaN
2017-02-25/22:15:59.29                 NaN             NaN             NaN
2017-02-25/22:15:59.33                 NaN             NaN             NaN
2017-02-25/22:15:59.36                 NaN             NaN             NaN
2017-02-25/22:15:59.39                 NaN             NaN             NaN
2017-02-25/22:15:59.42                 NaN             NaN             NaN
2017-02-25/22:15:59.45                 NaN             NaN             NaN
2017-02-25/22:15:59.48                 NaN             NaN             NaN
2017-02-25/22:15:59.51                 NaN             NaN             NaN
2017-02-25/22:15:59.54                 NaN             NaN             NaN
2017-02-25/22:15:59.58                 NaN             NaN             NaN
2017-02-25/22:15:59.61                 NaN             NaN             NaN
2017-02-25/22:15:59.64                 NaN             NaN             NaN
2017-02-25/22:15:59.67                 NaN             NaN             NaN
2017-02-25/22:15:59.70                 NaN             NaN             NaN
2017-02-25/22:15:59.73                 NaN             NaN             NaN
2017-02-25/22:15:59.76                 NaN             NaN             NaN
2017-02-25/22:15:59.79                 NaN             NaN             NaN
2017-02-25/22:15:59.83                 NaN             NaN             NaN
2017-02-25/22:15:59.86                 NaN             NaN             NaN
2017-02-25/22:15:59.89                 NaN             NaN             NaN
2017-02-25/22:15:59.92                 NaN             NaN             NaN
2017-02-25/22:15:59.95                 NaN             NaN             NaN
2017-02-25/22:15:59.98                 NaN             NaN             NaN
2017-02-25/22:16:00.01          -58.149581      -9.9642043       22.286875
2017-02-25/22:16:00.04          -58.111623      -9.9179145       22.293397
2017-02-25/22:16:00.08          -58.072441      -9.8701316       22.300129
2017-02-25/22:16:00.11          -58.034484      -9.8238421       22.306651
2017-02-25/22:16:00.14          -57.996527      -9.7775526       22.313173
2017-02-25/22:16:00.17          -57.958570      -9.7312628       22.319696
2017-02-25/22:16:00.20          -57.919388      -9.6834799       22.326428
2017-02-25/22:16:00.23          -57.881431      -9.6371904       22.332950
2017-02-25/22:16:00.26          -57.843473      -9.5909009       22.339472
2017-02-25/22:16:00.29          -57.805516      -9.5446111       22.345994
2017-02-25/22:16:00.33          -57.766334      -9.4968282       22.352727
2017-02-25/22:16:00.36          -57.728377      -9.4505387       22.359249
2017-02-25/22:16:00.39          -57.690420      -9.4042492       22.365771
2017-02-25/22:16:00.42          -57.652462      -9.3579594       22.372293
2017-02-25/22:16:00.45          -57.613281      -9.3101765       22.379026
2017-02-25/22:16:00.48          -57.575323      -9.2638870       22.385548
2017-02-25/22:16:00.51          -57.537366      -9.2175975       22.392070
2017-02-25/22:16:00.54          -57.499409      -9.1713077       22.398592
2017-02-25/22:16:00.58          -57.460227      -9.1235248       22.405324
2017-02-25/22:16:00.61          -57.422270      -9.0772353       22.411846
2017-02-25/22:16:00.64          -57.384313      -9.0309458       22.418368
2017-02-25/22:16:00.67          -57.346355      -8.9846560       22.424891
2017-02-25/22:16:00.70          -57.307173      -8.9368731       22.431623
2017-02-25/22:16:00.73          -57.269216      -8.8905836       22.438145
2017-02-25/22:16:00.76          -57.231259      -8.8442941       22.444667
2017-02-25/22:16:00.79          -57.193301      -8.7980043       22.451189
2017-02-25/22:16:00.83          -57.154120      -8.7502214       22.457922
2017-02-25/22:16:00.86          -57.116162      -8.7039319       22.464444
2017-02-25/22:16:00.89          -57.078205      -8.6576424       22.470966
2017-02-25/22:16:00.92          -57.040248      -8.6113526       22.477488
2017-02-25/22:16:00.95          -57.001066      -8.5635697       22.484221
2017-02-25/22:16:00.98          -56.963109      -8.5172802       22.490743
2017-02-25/22:16:01.01          -56.924036      -8.4726077       22.496986
2017-02-25/22:16:01.04          -56.884158      -8.4291026       22.503027
2017-02-25/22:16:01.08          -56.842994      -8.3841942       22.509264
2017-02-25/22:16:01.11          -56.803116      -8.3406894       22.515306
2017-02-25/22:16:01.14          -56.763238      -8.2971847       22.521347
2017-02-25/22:16:01.17          -56.723360      -8.2536796       22.527389
2017-02-25/22:16:01.20          -56.682196      -8.2087712       22.533625
2017-02-25/22:16:01.23          -56.642318      -8.1652664       22.539667
2017-02-25/22:16:01.26          -56.602440      -8.1217616       22.545709
2017-02-25/22:16:01.29          -56.562562      -8.0782565       22.551750
2017-02-25/22:16:01.33          -56.521397      -8.0333482       22.557987
2017-02-25/22:16:01.36          -56.481519      -7.9898434       22.564029
2017-02-25/22:16:01.39          -56.441642      -7.9463386       22.570070
2017-02-25/22:16:01.42          -56.401763      -7.9028335       22.576112
2017-02-25/22:16:01.45          -56.360599      -7.8579252       22.582348
2017-02-25/22:16:01.48          -56.320721      -7.8144204       22.588390
2017-02-25/22:16:01.51          -56.280843      -7.7709156       22.594432
2017-02-25/22:16:01.54          -56.240965      -7.7274105       22.600473
2017-02-25/22:16:01.58          -56.199801      -7.6825021       22.606710
2017-02-25/22:16:01.61          -56.159923      -7.6389974       22.612752
2017-02-25/22:16:01.64          -56.120045      -7.5954926       22.618793
2017-02-25/22:16:01.67          -56.080167      -7.5519875       22.624835
2017-02-25/22:16:01.70          -56.039002      -7.5070791       22.631071
2017-02-25/22:16:01.73          -55.999125      -7.4635744       22.637113
2017-02-25/22:16:01.76          -55.959247      -7.4200696       22.643155
2017-02-25/22:16:01.79          -55.919369      -7.3765645       22.649196
2017-02-25/22:16:01.83          -55.878204      -7.3316561       22.655433
2017-02-25/22:16:01.86          -55.838326      -7.2881514       22.661474
2017-02-25/22:16:01.89          -55.798448      -7.2446466       22.667516
2017-02-25/22:16:01.92          -55.758570      -7.2011415       22.673558
2017-02-25/22:16:01.95          -55.717406      -7.1562331       22.679794
2017-02-25/22:16:01.98          -55.677528      -7.1127283       22.685836
2017-02-25/22:16:02.01          -55.636629      -7.0708700       22.691607
2017-02-25/22:16:02.04          -55.594991      -7.0302003       22.697182
2017-02-25/22:16:02.08          -55.552010      -6.9882189       22.702937
2017-02-25/22:16:02.11          -55.510373      -6.9475496       22.708512
2017-02-25/22:16:02.14          -55.468735      -6.9068803       22.714087
2017-02-25/22:16:02.17          -55.427098      -6.8662106       22.719662
2017-02-25/22:16:02.20          -55.384117      -6.8242292       22.725417
2017-02-25/22:16:02.23          -55.342480      -6.7835599       22.730992
2017-02-25/22:16:02.26          -55.300842      -6.7428905       22.736568
2017-02-25/22:16:02.29          -55.259205      -6.7022209       22.742143
2017-02-25/22:16:02.33          -55.216224      -6.6602395       22.747898
2017-02-25/22:16:02.36          -55.174586      -6.6195701       22.753473
2017-02-25/22:16:02.39          -55.132949      -6.5789008       22.759048
2017-02-25/22:16:02.42          -55.091311      -6.5382312       22.764623
2017-02-25/22:16:02.45          -55.048331      -6.4962497       22.770378
2017-02-25/22:16:02.48          -55.006693      -6.4555804       22.775953
2017-02-25/22:16:02.51          -54.965056      -6.4149111       22.781528
2017-02-25/22:16:02.54          -54.923418      -6.3742415       22.787103
2017-02-25/22:16:02.58          -54.880438      -6.3322600       22.792858
2017-02-25/22:16:02.61          -54.838800      -6.2915907       22.798434
2017-02-25/22:16:02.64          -54.797163      -6.2509214       22.804009
2017-02-25/22:16:02.67          -54.755525      -6.2102518       22.809584
2017-02-25/22:16:02.70          -54.712544      -6.1682703       22.815339
2017-02-25/22:16:02.73          -54.670907      -6.1276010       22.820914
2017-02-25/22:16:02.76          -54.629270      -6.0869317       22.826489
2017-02-25/22:16:02.79          -54.587632      -6.0462620       22.832064
2017-02-25/22:16:02.83          -54.544651      -6.0042806       22.837819
2017-02-25/22:16:02.86          -54.503014      -5.9636113       22.843394
2017-02-25/22:16:02.89          -54.461377      -5.9229420       22.848970
2017-02-25/22:16:02.92          -54.419739      -5.8822723       22.854545
2017-02-25/22:16:02.95          -54.376758      -5.8402909       22.860300
2017-02-25/22:16:02.98          -54.335121      -5.7996216       22.865875
2017-02-25/22:16:03.01          -54.292503      -5.7606272       22.871190
2017-02-25/22:16:03.04          -54.249178      -5.7228422       22.876318
2017-02-25/22:16:03.08          -54.204455      -5.6838384       22.881611
2017-02-25/22:16:03.11          -54.161130      -5.6460537       22.886738
2017-02-25/22:16:03.14          -54.117805      -5.6082690       22.891866
2017-02-25/22:16:03.17          -54.074480      -5.5704840       22.896993
2017-02-25/22:16:03.20          -54.029757      -5.5314803       22.902286
2017-02-25/22:16:03.23          -53.986432      -5.4936956       22.907414
2017-02-25/22:16:03.26          -53.943107      -5.4559109       22.912541
2017-02-25/22:16:03.29          -53.899782      -5.4181259       22.917669
2017-02-25/22:16:03.33          -53.855059      -5.3791221       22.922962
2017-02-25/22:16:03.36          -53.811734      -5.3413374       22.928090
2017-02-25/22:16:03.39          -53.768409      -5.3035527       22.933217
2017-02-25/22:16:03.42          -53.725083      -5.2657677       22.938345
2017-02-25/22:16:03.45          -53.680360      -5.2267640       22.943638
2017-02-25/22:16:03.48          -53.637035      -5.1889793       22.948765
2017-02-25/22:16:03.51          -53.593710      -5.1511946       22.953893
2017-02-25/22:16:03.54          -53.550385      -5.1134096       22.959020
2017-02-25/22:16:03.58          -53.505662      -5.0744058       22.964313
2017-02-25/22:16:03.61          -53.462337      -5.0366211       22.969441
2017-02-25/22:16:03.64          -53.419012      -4.9988364       22.974568
2017-02-25/22:16:03.67          -53.375687      -4.9610514       22.979696
2017-02-25/22:16:03.70          -53.330964      -4.9220477       22.984989
2017-02-25/22:16:03.73          -53.287639      -4.8842630       22.990117
2017-02-25/22:16:03.76          -53.244314      -4.8464783       22.995244
2017-02-25/22:16:03.79          -53.200989      -4.8086933       23.000372
2017-02-25/22:16:03.83          -53.156266      -4.7696895       23.005665
2017-02-25/22:16:03.86          -53.112941      -4.7319048       23.010792
2017-02-25/22:16:03.89          -53.069616      -4.6941201       23.015920
2017-02-25/22:16:03.92          -53.026290      -4.6563352       23.021047
2017-02-25/22:16:03.95          -52.981567      -4.6173314       23.026340
2017-02-25/22:16:03.98          -52.938242      -4.5795467       23.031468
2017-02-25/22:16:04.01          -52.894030      -4.5434590       23.036344
2017-02-25/22:16:04.04          -52.849177      -4.5085966       23.041039
2017-02-25/22:16:04.08          -52.802877      -4.4726097       23.045885
2017-02-25/22:16:04.11          -52.758023      -4.4377476       23.050579
2017-02-25/22:16:04.14          -52.713170      -4.4028855       23.055274
2017-02-25/22:16:04.17          -52.668317      -4.3680232       23.059968
2017-02-25/22:16:04.20          -52.622017      -4.3320363       23.064814
2017-02-25/22:16:04.23          -52.577164      -4.2971742       23.069509
2017-02-25/22:16:04.26          -52.532310      -4.2623121       23.074204
2017-02-25/22:16:04.29          -52.487457      -4.2274497       23.078898
2017-02-25/22:16:04.33          -52.441157      -4.1914629       23.083744
2017-02-25/22:16:04.36          -52.396304      -4.1566008       23.088439
2017-02-25/22:16:04.39          -52.351451      -4.1217387       23.093133
2017-02-25/22:16:04.42          -52.306597      -4.0868763       23.097828
2017-02-25/22:16:04.45          -52.260297      -4.0508894       23.102674
2017-02-25/22:16:04.48          -52.215444      -4.0160273       23.107369
2017-02-25/22:16:04.51          -52.170591      -3.9811652       23.112063
2017-02-25/22:16:04.54          -52.125737      -3.9463028       23.116758
2017-02-25/22:16:04.58          -52.079437      -3.9103160       23.121604
2017-02-25/22:16:04.61          -52.034584      -3.8754539       23.126298
2017-02-25/22:16:04.64          -51.989731      -3.8405918       23.130993
2017-02-25/22:16:04.67          -51.944877      -3.8057294       23.135687
2017-02-25/22:16:04.70          -51.898577      -3.7697425       23.140533
2017-02-25/22:16:04.73          -51.853724      -3.7348804       23.145228
2017-02-25/22:16:04.76          -51.808871      -3.7000183       23.149923
2017-02-25/22:16:04.79          -51.764017      -3.6651560       23.154617
2017-02-25/22:16:04.83          -51.717717      -3.6291691       23.159463
2017-02-25/22:16:04.86          -51.672864      -3.5943070       23.164158
2017-02-25/22:16:04.89          -51.628011      -3.5594449       23.168852
2017-02-25/22:16:04.92          -51.583158      -3.5245825       23.173547
2017-02-25/22:16:04.95          -51.536857      -3.4885956       23.178393
2017-02-25/22:16:04.98          -51.492004      -3.4537335       23.183087
2017-02-25/22:16:05.01          -51.446328      -3.4205887       23.187537
2017-02-25/22:16:05.04          -51.400057      -3.3886840       23.191808
2017-02-25/22:16:05.08          -51.352293      -3.3557502       23.196218
2017-02-25/22:16:05.11          -51.306022      -3.3238457       23.200490
2017-02-25/22:16:05.14          -51.259751      -3.2919412       23.204762
2017-02-25/22:16:05.17          -51.213479      -3.2600364       23.209034
2017-02-25/22:16:05.20          -51.165716      -3.2271026       23.213443
2017-02-25/22:16:05.23          -51.119445      -3.1951981       23.217715
2017-02-25/22:16:05.26          -51.073174      -3.1632936       23.221987
2017-02-25/22:16:05.29          -51.026902      -3.1313888       23.226259
2017-02-25/22:16:05.33          -50.979139      -3.0984550       23.230668
2017-02-25/22:16:05.36          -50.932868      -3.0665505       23.234940
2017-02-25/22:16:05.39          -50.886597      -3.0346460       23.239212
2017-02-25/22:16:05.42          -50.840325      -3.0027412       23.243484
2017-02-25/22:16:05.45          -50.792561      -2.9698074       23.247893
2017-02-25/22:16:05.48          -50.746290      -2.9379029       23.252165
2017-02-25/22:16:05.51          -50.700019      -2.9059984       23.256437
2017-02-25/22:16:05.54          -50.653748      -2.8740936       23.260709
2017-02-25/22:16:05.58          -50.605984      -2.8411598       23.265119
2017-02-25/22:16:05.61          -50.559713      -2.8092553       23.269390
2017-02-25/22:16:05.64          -50.513442      -2.7773508       23.273662
2017-02-25/22:16:05.67          -50.467171      -2.7454460       23.277934
2017-02-25/22:16:05.70          -50.419407      -2.7125122       23.282344
2017-02-25/22:16:05.73          -50.373136      -2.6806077       23.286616
2017-02-25/22:16:05.76          -50.326865      -2.6487032       23.290887
2017-02-25/22:16:05.79          -50.280594      -2.6167984       23.295159
2017-02-25/22:16:05.83          -50.232830      -2.5838646       23.299569
2017-02-25/22:16:05.86          -50.186559      -2.5519601       23.303841
2017-02-25/22:16:05.89          -50.140288      -2.5200556       23.308112
2017-02-25/22:16:05.92          -50.094017      -2.4881508       23.312384
2017-02-25/22:16:05.95          -50.046253      -2.4552170       23.316794
2017-02-25/22:16:05.98          -49.999982      -2.4233125       23.321066
2017-02-25/22:16:06.01          -49.952950      -2.3931366       23.325106
2017-02-25/22:16:06.04          -49.905369      -2.3642090       23.328980
2017-02-25/22:16:06.08          -49.856252      -2.3343483       23.332979
2017-02-25/22:16:06.11          -49.808671      -2.3054209       23.336853
2017-02-25/22:16:06.14          -49.761090      -2.2764935       23.340727
2017-02-25/22:16:06.17          -49.713508      -2.2475659       23.344601
2017-02-25/22:16:06.20          -49.664392      -2.2177052       23.348599
2017-02-25/22:16:06.23          -49.616811      -2.1887778       23.352473
2017-02-25/22:16:06.26          -49.569230      -2.1598504       23.356347
2017-02-25/22:16:06.29          -49.521648      -2.1309228       23.360221
2017-02-25/22:16:06.33          -49.472532      -2.1010621       23.364220
2017-02-25/22:16:06.36          -49.424951      -2.0721347       23.368093
2017-02-25/22:16:06.39          -49.377370      -2.0432073       23.371967
2017-02-25/22:16:06.42          -49.329788      -2.0142797       23.375841
2017-02-25/22:16:06.45          -49.280672      -1.9844190       23.379840
2017-02-25/22:16:06.48          -49.233091      -1.9554916       23.383714
2017-02-25/22:16:06.51          -49.185509      -1.9265642       23.387588
2017-02-25/22:16:06.54          -49.137928      -1.8976366       23.391461
2017-02-25/22:16:06.58          -49.088811      -1.8677759       23.395460
2017-02-25/22:16:06.61          -49.041230      -1.8388485       23.399334
2017-02-25/22:16:06.64          -48.993649      -1.8099211       23.403208
2017-02-25/22:16:06.67          -48.946068      -1.7809935       23.407082
2017-02-25/22:16:06.70          -48.896951      -1.7511328       23.411080
2017-02-25/22:16:06.73          -48.849370      -1.7222054       23.414954
2017-02-25/22:16:06.76          -48.801789      -1.6932780       23.418828
2017-02-25/22:16:06.79          -48.754207      -1.6643503       23.422702
2017-02-25/22:16:06.83          -48.705091      -1.6344897       23.426701
2017-02-25/22:16:06.86          -48.657510      -1.6055623       23.430574
2017-02-25/22:16:06.89          -48.609929      -1.5766349       23.434448
2017-02-25/22:16:06.92          -48.562347      -1.5477072       23.438322
2017-02-25/22:16:06.95          -48.513231      -1.5178465       23.442321
2017-02-25/22:16:06.98          -48.465650      -1.4889191       23.446195
2017-02-25/22:16:07.01          -48.417393      -1.4617311       23.449841
2017-02-25/22:16:07.04          -48.368649      -1.4357991       23.453322
2017-02-25/22:16:07.08          -48.318332      -1.4090307       23.456915
2017-02-25/22:16:07.11          -48.269588      -1.3830989       23.460397
2017-02-25/22:16:07.14          -48.220844      -1.3571671       23.463878
2017-02-25/22:16:07.17          -48.172100      -1.3312351       23.467359
2017-02-25/22:16:07.20          -48.121783      -1.3044666       23.470952
2017-02-25/22:16:07.23          -48.073039      -1.2785348       23.474434
2017-02-25/22:16:07.26          -48.024295      -1.2526030       23.477915
2017-02-25/22:16:07.29          -47.975551      -1.2266710       23.481396
2017-02-25/22:16:07.33          -47.925234      -1.1999025       23.484990
2017-02-25/22:16:07.36          -47.876490      -1.1739707       23.488471
2017-02-25/22:16:07.39          -47.827746      -1.1480389       23.491952
2017-02-25/22:16:07.42          -47.779002      -1.1221069       23.495433
2017-02-25/22:16:07.45          -47.728685      -1.0953385       23.499027
2017-02-25/22:16:07.48          -47.679941      -1.0694067       23.502508
2017-02-25/22:16:07.51          -47.631197      -1.0434748       23.505989
2017-02-25/22:16:07.54          -47.582453      -1.0175428       23.509470
2017-02-25/22:16:07.58          -47.532136     -0.99077439       23.513064
2017-02-25/22:16:07.61          -47.483392     -0.96484258       23.516545
2017-02-25/22:16:07.64          -47.434648     -0.93891078       23.520026
2017-02-25/22:16:07.67          -47.385904     -0.91297877       23.523507
2017-02-25/22:16:07.70          -47.335587     -0.88621032       23.527101
2017-02-25/22:16:07.73          -47.286843     -0.86027851       23.530582
2017-02-25/22:16:07.76          -47.238099     -0.83434671       23.534063
2017-02-25/22:16:07.79          -47.189355     -0.80841471       23.537545
2017-02-25/22:16:07.83          -47.139038     -0.78164625       23.541138
2017-02-25/22:16:07.86          -47.090294     -0.75571445       23.544619
2017-02-25/22:16:07.89          -47.041550     -0.72978264       23.548100
2017-02-25/22:16:07.92          -46.992806     -0.70385064       23.551582
2017-02-25/22:16:07.95          -46.942489     -0.67708218       23.555175
2017-02-25/22:16:07.98          -46.893745     -0.65115038       23.558656
2017-02-25/22:16:08.01          -46.844396     -0.62695780       23.561920
2017-02-25/22:16:08.04          -46.794608     -0.60402117       23.565026
2017-02-25/22:16:08.08          -46.743215     -0.58034470       23.568233
2017-02-25/22:16:08.11          -46.693428     -0.55740824       23.571339
2017-02-25/22:16:08.14          -46.643641     -0.53447178       23.574446
2017-02-25/22:16:08.17          -46.593854     -0.51153515       23.577552
2017-02-25/22:16:08.20          -46.542461     -0.48785868       23.580758
2017-02-25/22:16:08.23          -46.492674     -0.46492223       23.583865
2017-02-25/22:16:08.26          -46.442887     -0.44198577       23.586971
2017-02-25/22:16:08.29          -46.393099     -0.41904914       23.590077
2017-02-25/22:16:08.33          -46.341706     -0.39537267       23.593284
2017-02-25/22:16:08.36          -46.291919     -0.37243621       23.596390
2017-02-25/22:16:08.39          -46.242132     -0.34949975       23.599497
2017-02-25/22:16:08.42          -46.192345     -0.32656312       23.602603
2017-02-25/22:16:08.45          -46.140952     -0.30288665       23.605810
2017-02-25/22:16:08.48          -46.091165     -0.27995019       23.608916
2017-02-25/22:16:08.51          -46.041378     -0.25701374       23.612022
2017-02-25/22:16:08.54          -45.991590     -0.23407710       23.615129
2017-02-25/22:16:08.58          -45.940197     -0.21040064       23.618335
2017-02-25/22:16:08.61          -45.890410     -0.18746418       23.621442
2017-02-25/22:16:08.64          -45.840623     -0.16452772       23.624548
2017-02-25/22:16:08.67          -45.790836     -0.14159109       23.627654
2017-02-25/22:16:08.70          -45.739443     -0.11791462       23.630861
2017-02-25/22:16:08.73          -45.689656    -0.094978162       23.633967
2017-02-25/22:16:08.76          -45.639869    -0.072041705       23.637074
2017-02-25/22:16:08.79          -45.590082    -0.049105072       23.640180
2017-02-25/22:16:08.83          -45.538688    -0.025428604       23.643386
2017-02-25/22:16:08.86          -45.488901   -0.0024921466       23.646493
2017-02-25/22:16:08.89          -45.439114     0.020444311       23.649599
2017-02-25/22:16:08.92          -45.389327     0.043380944       23.652705
2017-02-25/22:16:08.95          -45.337934     0.067057412       23.655912
2017-02-25/22:16:08.98          -45.288147     0.089993869       23.659018
2017-02-25/22:16:09.01          -45.237820      0.11118526       23.661912
2017-02-25/22:16:09.04          -45.187103      0.13111647       23.664652
2017-02-25/22:16:09.08          -45.134749      0.15169057       23.667481
2017-02-25/22:16:09.11          -45.084033      0.17162162       23.670221
2017-02-25/22:16:09.14          -45.033316      0.19155267       23.672961
2017-02-25/22:16:09.17          -44.982598      0.21148388       23.675701
2017-02-25/22:16:09.20          -44.930245      0.23205798       23.678530
2017-02-25/22:16:09.23          -44.879528      0.25198903       23.681270
2017-02-25/22:16:09.26          -44.828811      0.27192009       23.684010
2017-02-25/22:16:09.29          -44.778094      0.29185130       23.686751
2017-02-25/22:16:09.33          -44.725741      0.31242540       23.689579
2017-02-25/22:16:09.36          -44.675024      0.33235645       23.692319
2017-02-25/22:16:09.39          -44.624307      0.35228750       23.695060
2017-02-25/22:16:09.42          -44.573590      0.37221871       23.697800
2017-02-25/22:16:09.45          -44.521237      0.39279281       23.700628
2017-02-25/22:16:09.48          -44.470520      0.41272386       23.703369
2017-02-25/22:16:09.51          -44.419803      0.43265492       23.706109
2017-02-25/22:16:09.54          -44.369086      0.45258613       23.708849
2017-02-25/22:16:09.58          -44.316732      0.47316023       23.711678
2017-02-25/22:16:09.61          -44.266015      0.49309128       23.714418
2017-02-25/22:16:09.64          -44.215299      0.51302233       23.717158
2017-02-25/22:16:09.67          -44.164581      0.53295354       23.719898
2017-02-25/22:16:09.70          -44.112228      0.55352764       23.722727
2017-02-25/22:16:09.73          -44.061511      0.57345869       23.725467
2017-02-25/22:16:09.76          -44.010794      0.59338975       23.728207
2017-02-25/22:16:09.79          -43.960077      0.61332095       23.730947
2017-02-25/22:16:09.83          -43.907724      0.63389505       23.733776
2017-02-25/22:16:09.86          -43.857007      0.65382611       23.736516
2017-02-25/22:16:09.89          -43.806290      0.67375716       23.739256
2017-02-25/22:16:09.92          -43.755573      0.69368837       23.741996
2017-02-25/22:16:09.95          -43.703220      0.71426247       23.744825
2017-02-25/22:16:09.98          -43.652503      0.73419352       23.747565
2017-02-25/22:16:10.01          -43.601316      0.75239051       23.750103
2017-02-25/22:16:10.04          -43.549791      0.76933524       23.752496
2017-02-25/22:16:10.08          -43.496603      0.78682652       23.754965
2017-02-25/22:16:10.11          -43.445078      0.80377112       23.757357
2017-02-25/22:16:10.14          -43.393553      0.82071571       23.759750
2017-02-25/22:16:10.17          -43.342028      0.83766044       23.762142
2017-02-25/22:16:10.20          -43.288840      0.85515173       23.764611
2017-02-25/22:16:10.23          -43.237315      0.87209632       23.767003
2017-02-25/22:16:10.26          -43.185790      0.88904092       23.769396
2017-02-25/22:16:10.29          -43.134265      0.90598564       23.771788
2017-02-25/22:16:10.33          -43.081077      0.92347693       23.774257
2017-02-25/22:16:10.36          -43.029552      0.94042153       23.776650
2017-02-25/22:16:10.39          -42.978027      0.95736612       23.779042
2017-02-25/22:16:10.42          -42.926501      0.97431085       23.781434
2017-02-25/22:16:10.45          -42.873314      0.99180213       23.783904
2017-02-25/22:16:10.48          -42.821789       1.0087467       23.786296
2017-02-25/22:16:10.51          -42.770264       1.0256913       23.788688
2017-02-25/22:16:10.54          -42.718738       1.0426361       23.791080
2017-02-25/22:16:10.58          -42.665551       1.0601273       23.793550
2017-02-25/22:16:10.61          -42.614026       1.0770719       23.795942
2017-02-25/22:16:10.64          -42.562501       1.0940165       23.798334
2017-02-25/22:16:10.67          -42.510975       1.1109613       23.800726
2017-02-25/22:16:10.70          -42.457788       1.1284525       23.803196
2017-02-25/22:16:10.73          -42.406263       1.1453971       23.805588
2017-02-25/22:16:10.76          -42.354737       1.1623417       23.807980
2017-02-25/22:16:10.79          -42.303212       1.1792865       23.810373
2017-02-25/22:16:10.83          -42.250024       1.1967777       23.812842
2017-02-25/22:16:10.86          -42.198499       1.2137223       23.815234
2017-02-25/22:16:10.89          -42.146974       1.2306669       23.817626
2017-02-25/22:16:10.92          -42.095449       1.2476117       23.820019
2017-02-25/22:16:10.95          -42.042261       1.2651030       23.822488
2017-02-25/22:16:10.98          -41.990736       1.2820475       23.824880
2017-02-25/22:16:11.01          -41.938808       1.2972552       23.827065
2017-02-25/22:16:11.04          -41.886588       1.3112086       23.829101
2017-02-25/22:16:11.08          -41.832683       1.3256120       23.831201
2017-02-25/22:16:11.11          -41.780464       1.3395652       23.833237
2017-02-25/22:16:11.14          -41.728244       1.3535185       23.835272
2017-02-25/22:16:11.17          -41.676024       1.3674718       23.837307
2017-02-25/22:16:11.20          -41.622120       1.3818752       23.839408
2017-02-25/22:16:11.23          -41.569900       1.3958285       23.841443
2017-02-25/22:16:11.26          -41.517681       1.4097817       23.843478
2017-02-25/22:16:11.29          -41.465461       1.4237351       23.845514
2017-02-25/22:16:11.33          -41.411556       1.4381385       23.847615
2017-02-25/22:16:11.36          -41.359337       1.4520917       23.849650
2017-02-25/22:16:11.39          -41.307117       1.4660450       23.851685
2017-02-25/22:16:11.42          -41.254897       1.4799983       23.853720
2017-02-25/22:16:11.45          -41.200993       1.4944017       23.855821
2017-02-25/22:16:11.48          -41.148773       1.5083550       23.857856
2017-02-25/22:16:11.51          -41.096554       1.5223082       23.859892
2017-02-25/22:16:11.54          -41.044334       1.5362616       23.861927
2017-02-25/22:16:11.58          -40.990429       1.5506650       23.864028
2017-02-25/22:16:11.61          -40.938210       1.5646182       23.866063
2017-02-25/22:16:11.64          -40.885990       1.5785715       23.868098
2017-02-25/22:16:11.67          -40.833770       1.5925248       23.870133
2017-02-25/22:16:11.70          -40.779866       1.6069282       23.872234
2017-02-25/22:16:11.73          -40.727646       1.6208815       23.874269
2017-02-25/22:16:11.76          -40.675426       1.6348347       23.876305
2017-02-25/22:16:11.79          -40.623206       1.6487881       23.878340
2017-02-25/22:16:11.83          -40.569302       1.6631915       23.880441
2017-02-25/22:16:11.86          -40.517082       1.6771447       23.882476
2017-02-25/22:16:11.89          -40.464863       1.6910980       23.884511
2017-02-25/22:16:11.92          -40.412643       1.7050513       23.886546
2017-02-25/22:16:11.95          -40.358738       1.7194547       23.888647
2017-02-25/22:16:11.98          -40.306519       1.7334080       23.890683
2017-02-25/22:16:12.01          -40.253971       1.7456527       23.892529
2017-02-25/22:16:12.04          -40.201186       1.7566635       23.894239
2017-02-25/22:16:12.08          -40.146698       1.7680294       23.896004
2017-02-25/22:16:12.11          -40.093913       1.7790401       23.897713
2017-02-25/22:16:12.14          -40.041128       1.7900509       23.899423
2017-02-25/22:16:12.17          -39.988343       1.8010617       23.901133
2017-02-25/22:16:12.20          -39.933856       1.8124276       23.902898
2017-02-25/22:16:12.23          -39.881071       1.8234383       23.904608
2017-02-25/22:16:12.26          -39.828286       1.8344491       23.906318
2017-02-25/22:16:12.29          -39.775501       1.8454599       23.908027
2017-02-25/22:16:12.33          -39.721013       1.8568258       23.909792
2017-02-25/22:16:12.36          -39.668228       1.8678365       23.911502
2017-02-25/22:16:12.39          -39.615443       1.8788473       23.913212
2017-02-25/22:16:12.42          -39.562658       1.8898581       23.914922
2017-02-25/22:16:12.45          -39.508170       1.9012240       23.916687
2017-02-25/22:16:12.48          -39.455386       1.9122347       23.918397
2017-02-25/22:16:12.51          -39.402601       1.9232455       23.920106
2017-02-25/22:16:12.54          -39.349816       1.9342563       23.921816
2017-02-25/22:16:12.58          -39.295328       1.9456222       23.923581
2017-02-25/22:16:12.61          -39.242543       1.9566329       23.925291
2017-02-25/22:16:12.64          -39.189758       1.9676437       23.927001
2017-02-25/22:16:12.67          -39.136973       1.9786545       23.928711
2017-02-25/22:16:12.70          -39.082485       1.9900204       23.930476
2017-02-25/22:16:12.73          -39.029701       2.0010311       23.932185
2017-02-25/22:16:12.76          -38.976916       2.0120419       23.933895
2017-02-25/22:16:12.79          -38.924131       2.0230527       23.935605
2017-02-25/22:16:12.83          -38.869643       2.0344186       23.937370
2017-02-25/22:16:12.86          -38.816858       2.0454293       23.939080
2017-02-25/22:16:12.89          -38.764073       2.0564401       23.940790
2017-02-25/22:16:12.92          -38.711288       2.0674509       23.942499
2017-02-25/22:16:12.95          -38.656800       2.0788168       23.944264
2017-02-25/22:16:12.98          -38.604016       2.0898275       23.945974
2017-02-25/22:16:13.01          -38.550954       2.0991363       23.947491
2017-02-25/22:16:13.04          -38.497692       2.1072160       23.948869
2017-02-25/22:16:13.08          -38.442712       2.1155563       23.950291
2017-02-25/22:16:13.11          -38.389450       2.1236359       23.951669
2017-02-25/22:16:13.14          -38.336189       2.1317156       23.953047
2017-02-25/22:16:13.17          -38.282927       2.1397953       23.954425
2017-02-25/22:16:13.20          -38.227947       2.1481356       23.955847
2017-02-25/22:16:13.23          -38.174685       2.1562152       23.957225
2017-02-25/22:16:13.26          -38.121424       2.1642948       23.958602
2017-02-25/22:16:13.29          -38.068162       2.1723745       23.959980
2017-02-25/22:16:13.33          -38.013182       2.1807148       23.961402
2017-02-25/22:16:13.36          -37.959920       2.1887944       23.962780
2017-02-25/22:16:13.39          -37.906659       2.1968740       23.964158
2017-02-25/22:16:13.42          -37.853397       2.2049537       23.965536
2017-02-25/22:16:13.45          -37.798417       2.2132940       23.966958
2017-02-25/22:16:13.48          -37.745155       2.2213736       23.968336
2017-02-25/22:16:13.51          -37.691894       2.2294533       23.969714
2017-02-25/22:16:13.54          -37.638632       2.2375329       23.971091
2017-02-25/22:16:13.58          -37.583652       2.2458732       23.972514
2017-02-25/22:16:13.61          -37.530390       2.2539529       23.973891
2017-02-25/22:16:13.64          -37.477129       2.2620325       23.975269
2017-02-25/22:16:13.67          -37.423867       2.2701122       23.976647
2017-02-25/22:16:13.70          -37.368887       2.2784525       23.978069
2017-02-25/22:16:13.73          -37.315625       2.2865321       23.979447
2017-02-25/22:16:13.76          -37.262364       2.2946117       23.980825
2017-02-25/22:16:13.79          -37.209102       2.3026914       23.982203
2017-02-25/22:16:13.83          -37.154122       2.3110317       23.983625
2017-02-25/22:16:13.86          -37.100860       2.3191113       23.985003
2017-02-25/22:16:13.89          -37.047599       2.3271910       23.986380
2017-02-25/22:16:13.92          -36.994337       2.3352706       23.987758
2017-02-25/22:16:13.95          -36.939357       2.3436109       23.989180
2017-02-25/22:16:13.98          -36.886095       2.3516906       23.990558
2017-02-25/22:16:14.01          -36.832633       2.3580936       23.991747
2017-02-25/22:16:14.04          -36.779026       2.3632858       23.992799
2017-02-25/22:16:14.08          -36.723689       2.3686455       23.993886
2017-02-25/22:16:14.11          -36.670082       2.3738376       23.994938
2017-02-25/22:16:14.14          -36.616475       2.3790298       23.995991
2017-02-25/22:16:14.17          -36.562868       2.3842220       23.997043
2017-02-25/22:16:14.20          -36.507531       2.3895817       23.998129
2017-02-25/22:16:14.23          -36.453924       2.3947738       23.999182
2017-02-25/22:16:14.26          -36.400317       2.3999660       24.000234
2017-02-25/22:16:14.29          -36.346710       2.4051582       24.001287
2017-02-25/22:16:14.33          -36.291373       2.4105179       24.002373
2017-02-25/22:16:14.36          -36.237766       2.4157100       24.003425
2017-02-25/22:16:14.39          -36.184159       2.4209022       24.004478
2017-02-25/22:16:14.42          -36.130552       2.4260944       24.005530
2017-02-25/22:16:14.45          -36.075215       2.4314540       24.006617
2017-02-25/22:16:14.48          -36.021608       2.4366462       24.007669
2017-02-25/22:16:14.51          -35.968001       2.4418384       24.008721
2017-02-25/22:16:14.54          -35.914394       2.4470306       24.009774
2017-02-25/22:16:14.58          -35.859057       2.4523902       24.010860
2017-02-25/22:16:14.61          -35.805450       2.4575824       24.011913
2017-02-25/22:16:14.64          -35.751843       2.4627746       24.012965
2017-02-25/22:16:14.67          -35.698236       2.4679667       24.014018
2017-02-25/22:16:14.70          -35.642899       2.4733264       24.015104
2017-02-25/22:16:14.73          -35.589292       2.4785186       24.016156
2017-02-25/22:16:14.76          -35.535685       2.4837107       24.017209
2017-02-25/22:16:14.79          -35.482078       2.4889029       24.018261
2017-02-25/22:16:14.83          -35.426742       2.4942626       24.019347
2017-02-25/22:16:14.86          -35.373135       2.4994548       24.020400
2017-02-25/22:16:14.89          -35.319528       2.5046469       24.021452
2017-02-25/22:16:14.92          -35.265920       2.5098391       24.022505
2017-02-25/22:16:14.95          -35.210584       2.5151988       24.023591
2017-02-25/22:16:14.98          -35.156977       2.5203910       24.024644
2017-02-25/22:16:15.01          -35.103215       2.5239268       24.025509
2017-02-25/22:16:15.04          -35.049342       2.5262665       24.026239
2017-02-25/22:16:15.08          -34.993731       2.5286816       24.026993
2017-02-25/22:16:15.11          -34.939858       2.5310212       24.027724
2017-02-25/22:16:15.14          -34.885985       2.5333609       24.028454
2017-02-25/22:16:15.17          -34.832112       2.5357005       24.029185
2017-02-25/22:16:15.20          -34.776501       2.5381156       24.029939
2017-02-25/22:16:15.23          -34.722628       2.5404553       24.030669
2017-02-25/22:16:15.26          -34.668755       2.5427949       24.031399
2017-02-25/22:16:15.29          -34.614881       2.5451345       24.032130
2017-02-25/22:16:15.33          -34.559270       2.5475497       24.032884
2017-02-25/22:16:15.36          -34.505397       2.5498893       24.033614
2017-02-25/22:16:15.39          -34.451525       2.5522289       24.034345
2017-02-25/22:16:15.42          -34.397651       2.5545686       24.035075
2017-02-25/22:16:15.45          -34.342040       2.5569837       24.035829
2017-02-25/22:16:15.48          -34.288167       2.5593233       24.036559
2017-02-25/22:16:15.51          -34.234294       2.5616630       24.037290
2017-02-25/22:16:15.54          -34.180421       2.5640026       24.038020
2017-02-25/22:16:15.58          -34.124810       2.5664177       24.038774
2017-02-25/22:16:15.61          -34.070937       2.5687574       24.039504
2017-02-25/22:16:15.64          -34.017064       2.5710970       24.040235
2017-02-25/22:16:15.67          -33.963191       2.5734367       24.040965
2017-02-25/22:16:15.70          -33.907580       2.5758518       24.041719
2017-02-25/22:16:15.73          -33.853707       2.5781914       24.042450
2017-02-25/22:16:15.76          -33.799834       2.5805310       24.043180
2017-02-25/22:16:15.79          -33.745961       2.5828707       24.043910
2017-02-25/22:16:15.83          -33.690350       2.5852858       24.044664
2017-02-25/22:16:15.86          -33.636477       2.5876254       24.045395
2017-02-25/22:16:15.89          -33.582604       2.5899651       24.046125
2017-02-25/22:16:15.92          -33.528730       2.5923047       24.046856
2017-02-25/22:16:15.95          -33.473119       2.5947199       24.047610
2017-02-25/22:16:15.98          -33.419246       2.5970595       24.048340
2017-02-25/22:16:16.01          -33.365292       2.5977725       24.048883
2017-02-25/22:16:16.04          -33.311278       2.5973108       24.049290
2017-02-25/22:16:16.08          -33.255523       2.5968342       24.049710
2017-02-25/22:16:16.11          -33.201509       2.5963725       24.050117
2017-02-25/22:16:16.14          -33.147496       2.5959107       24.050524
2017-02-25/22:16:16.17          -33.093483       2.5954490       24.050931
2017-02-25/22:16:16.20          -33.037727       2.5949724       24.051351
2017-02-25/22:16:16.23          -32.983714       2.5945107       24.051758
2017-02-25/22:16:16.26          -32.929701       2.5940489       24.052165
2017-02-25/22:16:16.29          -32.875687       2.5935872       24.052572
2017-02-25/22:16:16.33          -32.819931       2.5931106       24.052992
2017-02-25/22:16:16.36          -32.765918       2.5926489       24.053399
2017-02-25/22:16:16.39          -32.711905       2.5921872       24.053805
2017-02-25/22:16:16.42          -32.657891       2.5917254       24.054212
2017-02-25/22:16:16.45          -32.602135       2.5912488       24.054633
2017-02-25/22:16:16.48          -32.548122       2.5907871       24.055039
2017-02-25/22:16:16.51          -32.494109       2.5903254       24.055446
2017-02-25/22:16:16.54          -32.440096       2.5898636       24.055853
2017-02-25/22:16:16.58          -32.384340       2.5893870       24.056273
2017-02-25/22:16:16.61          -32.330327       2.5889253       24.056680
2017-02-25/22:16:16.64          -32.276313       2.5884636       24.057087
2017-02-25/22:16:16.67          -32.222300       2.5880019       24.057494
2017-02-25/22:16:16.70          -32.166544       2.5875252       24.057914
2017-02-25/22:16:16.73          -32.112531       2.5870635       24.058321
2017-02-25/22:16:16.76          -32.058518       2.5866018       24.058728
2017-02-25/22:16:16.79          -32.004504       2.5861401       24.059135
2017-02-25/22:16:16.83          -31.948748       2.5856634       24.059555
2017-02-25/22:16:16.86          -31.894735       2.5852017       24.059962
2017-02-25/22:16:16.89          -31.840722       2.5847400       24.060369
2017-02-25/22:16:16.92          -31.786708       2.5842783       24.060776
2017-02-25/22:16:16.95          -31.730953       2.5838017       24.061196
2017-02-25/22:16:16.98          -31.676939       2.5833399       24.061603
2017-02-25/22:16:17.01          -31.622887       2.5812912       24.061833
2017-02-25/22:16:17.04          -31.568805       2.5780962       24.061935
2017-02-25/22:16:17.08          -31.512980       2.5747982       24.062041
2017-02-25/22:16:17.11          -31.458899       2.5716032       24.062143
2017-02-25/22:16:17.14          -31.404818       2.5684083       24.062245
2017-02-25/22:16:17.17          -31.350736       2.5652133       24.062347
2017-02-25/22:16:17.20          -31.294910       2.5619153       24.062452
2017-02-25/22:16:17.23          -31.240829       2.5587204       24.062554
2017-02-25/22:16:17.26          -31.186748       2.5555254       24.062656
2017-02-25/22:16:17.29          -31.132667       2.5523305       24.062758
2017-02-25/22:16:17.33          -31.076841       2.5490324       24.062863
2017-02-25/22:16:17.36          -31.022760       2.5458375       24.062965
2017-02-25/22:16:17.39          -30.968679       2.5426425       24.063067
2017-02-25/22:16:17.42          -30.914598       2.5394476       24.063169
2017-02-25/22:16:17.45          -30.858772       2.5361495       24.063275
2017-02-25/22:16:17.48          -30.804691       2.5329546       24.063377
2017-02-25/22:16:17.51          -30.750610       2.5297597       24.063479
2017-02-25/22:16:17.54          -30.696528       2.5265647       24.063581
2017-02-25/22:16:17.58          -30.640703       2.5232667       24.063686
2017-02-25/22:16:17.61          -30.586622       2.5200717       24.063788
2017-02-25/22:16:17.64          -30.532540       2.5168768       24.063890
2017-02-25/22:16:17.67          -30.478459       2.5136818       24.063992
2017-02-25/22:16:17.70          -30.422633       2.5103838       24.064097
2017-02-25/22:16:17.73          -30.368552       2.5071888       24.064199
2017-02-25/22:16:17.76          -30.314471       2.5039939       24.064301
2017-02-25/22:16:17.79          -30.260390       2.5007989       24.064403
2017-02-25/22:16:17.83          -30.204564       2.4975009       24.064509
2017-02-25/22:16:17.86          -30.150483       2.4943060       24.064611
2017-02-25/22:16:17.89          -30.096402       2.4911110       24.064713
2017-02-25/22:16:17.92          -30.042321       2.4879160       24.064815
2017-02-25/22:16:17.95          -29.986495       2.4846180       24.064920
2017-02-25/22:16:17.98          -29.932414       2.4814231       24.065022
2017-02-25/22:16:18.01          -29.878350       2.4766606       24.064932
2017-02-25/22:16:18.04          -29.824299       2.4707659       24.064704
2017-02-25/22:16:18.08          -29.768504       2.4646811       24.064469
2017-02-25/22:16:18.11          -29.714453       2.4587865       24.064240
2017-02-25/22:16:18.14          -29.660402       2.4528918       24.064012
2017-02-25/22:16:18.17          -29.606350       2.4469971       24.063784
2017-02-25/22:16:18.20          -29.550556       2.4409123       24.063549
2017-02-25/22:16:18.23          -29.496505       2.4350177       24.063320
2017-02-25/22:16:18.26          -29.442454       2.4291231       24.063092
2017-02-25/22:16:18.29          -29.388402       2.4232284       24.062864
2017-02-25/22:16:18.33          -29.332607       2.4171436       24.062628
2017-02-25/22:16:18.36          -29.278556       2.4112489       24.062400
2017-02-25/22:16:18.39          -29.224505       2.4053543       24.062172
2017-02-25/22:16:18.42          -29.170454       2.3994596       24.061944
2017-02-25/22:16:18.45          -29.114659       2.3933748       24.061708
2017-02-25/22:16:18.48          -29.060608       2.3874802       24.061480
2017-02-25/22:16:18.51          -29.006557       2.3815855       24.061252
2017-02-25/22:16:18.54          -28.952506       2.3756909       24.061024
2017-02-25/22:16:18.58          -28.896711       2.3696060       24.060788
2017-02-25/22:16:18.61          -28.842660       2.3637114       24.060560
2017-02-25/22:16:18.64          -28.788609       2.3578168       24.060332
2017-02-25/22:16:18.67          -28.734558       2.3519221       24.060104
2017-02-25/22:16:18.70          -28.678763       2.3458373       24.059868
2017-02-25/22:16:18.73          -28.624712       2.3399427       24.059640
2017-02-25/22:16:18.76          -28.570661       2.3340480       24.059412
2017-02-25/22:16:18.79          -28.516609       2.3281533       24.059183
2017-02-25/22:16:18.83          -28.460814       2.3220685       24.058948
2017-02-25/22:16:18.86          -28.406763       2.3161739       24.058720
2017-02-25/22:16:18.89          -28.352712       2.3102793       24.058492
2017-02-25/22:16:18.92          -28.298661       2.3043846       24.058263
2017-02-25/22:16:18.95          -28.242866       2.2982998       24.058028
2017-02-25/22:16:18.98          -28.188815       2.2924051       24.057800
2017-02-25/22:16:19.01          -28.134823       2.2849936       24.057394
2017-02-25/22:16:19.04          -28.080872       2.2764866       24.056859
2017-02-25/22:16:19.08          -28.025182       2.2677051       24.056307
2017-02-25/22:16:19.11          -27.971231       2.2591981       24.055773
2017-02-25/22:16:19.14          -27.917281       2.2506910       24.055238
2017-02-25/22:16:19.17          -27.863331       2.2421840       24.054704
2017-02-25/22:16:19.20          -27.807640       2.2334025       24.054152
2017-02-25/22:16:19.23          -27.753690       2.2248955       24.053618
2017-02-25/22:16:19.26          -27.699740       2.2163885       24.053083
2017-02-25/22:16:19.29          -27.645789       2.2078814       24.052549
2017-02-25/22:16:19.33          -27.590099       2.1990999       24.051997
2017-02-25/22:16:19.36          -27.536149       2.1905929       24.051463
2017-02-25/22:16:19.39          -27.482198       2.1820859       24.050928
2017-02-25/22:16:19.42          -27.428248       2.1735788       24.050394
2017-02-25/22:16:19.45          -27.372557       2.1647973       24.049842
2017-02-25/22:16:19.48          -27.318607       2.1562903       24.049307
2017-02-25/22:16:19.51          -27.264657       2.1477833       24.048773
2017-02-25/22:16:19.54          -27.210706       2.1392762       24.048238
2017-02-25/22:16:19.58          -27.155016       2.1304947       24.047687
2017-02-25/22:16:19.61          -27.101066       2.1219877       24.047152
2017-02-25/22:16:19.64          -27.047115       2.1134807       24.046618
2017-02-25/22:16:19.67          -26.993165       2.1049736       24.046083
2017-02-25/22:16:19.70          -26.937474       2.0961921       24.045531
2017-02-25/22:16:19.73          -26.883524       2.0876851       24.044997
2017-02-25/22:16:19.76          -26.829574       2.0791781       24.044463
2017-02-25/22:16:19.79          -26.775623       2.0706710       24.043928
2017-02-25/22:16:19.83          -26.719933       2.0618895       24.043376
2017-02-25/22:16:19.86          -26.665983       2.0533825       24.042842
2017-02-25/22:16:19.89          -26.612033       2.0448755       24.042307
2017-02-25/22:16:19.92          -26.558082       2.0363684       24.041773
2017-02-25/22:16:19.95          -26.502391       2.0275869       24.041221
2017-02-25/22:16:19.98          -26.448441       2.0190799       24.040687
2017-02-25/22:16:20.01          -26.394604       2.0090835       24.039959
2017-02-25/22:16:20.04          -26.340847       1.9980114       24.039093
2017-02-25/22:16:20.08          -26.285356       1.9865822       24.038198
2017-02-25/22:16:20.11          -26.231600       1.9755101       24.037332
2017-02-25/22:16:20.14          -26.177843       1.9644381       24.036465
2017-02-25/22:16:20.17          -26.124086       1.9533660       24.035599
2017-02-25/22:16:20.20          -26.068596       1.9419367       24.034704
2017-02-25/22:16:20.23          -26.014839       1.9308647       24.033838
2017-02-25/22:16:20.26          -25.961083       1.9197927       24.032971
2017-02-25/22:16:20.29          -25.907326       1.9087205       24.032105
2017-02-25/22:16:20.33          -25.851835       1.8972913       24.031210
2017-02-25/22:16:20.36          -25.798079       1.8862192       24.030344
2017-02-25/22:16:20.39          -25.744322       1.8751472       24.029477
2017-02-25/22:16:20.42          -25.690566       1.8640751       24.028611
2017-02-25/22:16:20.45          -25.635075       1.8526458       24.027716
2017-02-25/22:16:20.48          -25.581318       1.8415738       24.026850
2017-02-25/22:16:20.51          -25.527562       1.8305018       24.025983
2017-02-25/22:16:20.54          -25.473805       1.8194296       24.025117
2017-02-25/22:16:20.58          -25.418314       1.8080004       24.024222
2017-02-25/22:16:20.61          -25.364558       1.7969283       24.023356
2017-02-25/22:16:20.64          -25.310802       1.7858563       24.022489
2017-02-25/22:16:20.67          -25.257045       1.7747842       24.021623
2017-02-25/22:16:20.70          -25.201554       1.7633549       24.020728
2017-02-25/22:16:20.73          -25.147798       1.7522829       24.019862
2017-02-25/22:16:20.76          -25.094041       1.7412109       24.018995
2017-02-25/22:16:20.79          -25.040284       1.7301387       24.018129
2017-02-25/22:16:20.83          -24.984794       1.7187095       24.017234
2017-02-25/22:16:20.86          -24.931037       1.7076375       24.016368
2017-02-25/22:16:20.89          -24.877281       1.6965654       24.015501
2017-02-25/22:16:20.92          -24.823524       1.6854933       24.014635
2017-02-25/22:16:20.95          -24.768033       1.6740640       24.013740
2017-02-25/22:16:20.98          -24.714277       1.6629920       24.012874
2017-02-25/22:16:21.01          -24.660663       1.6504798       24.011824
2017-02-25/22:16:21.04          -24.607151       1.6369272       24.010642
2017-02-25/22:16:21.08          -24.551913       1.6229375       24.009421
2017-02-25/22:16:21.11          -24.498402       1.6093851       24.008239
2017-02-25/22:16:21.14          -24.444891       1.5958327       24.007056
2017-02-25/22:16:21.17          -24.391379       1.5822801       24.005874
2017-02-25/22:16:21.20          -24.336141       1.5682905       24.004653
2017-02-25/22:16:21.23          -24.282630       1.5547380       24.003471
2017-02-25/22:16:21.26          -24.229119       1.5411856       24.002289
2017-02-25/22:16:21.29          -24.175607       1.5276331       24.001106
2017-02-25/22:16:21.33          -24.120369       1.5136434       23.999886
2017-02-25/22:16:21.36          -24.066858       1.5000910       23.998703
2017-02-25/22:16:21.39          -24.013347       1.4865385       23.997521
2017-02-25/22:16:21.42          -23.959835       1.4729860       23.996339
2017-02-25/22:16:21.45          -23.904597       1.4589963       23.995118
2017-02-25/22:16:21.48          -23.851086       1.4454439       23.993936
2017-02-25/22:16:21.51          -23.797575       1.4318915       23.992753
2017-02-25/22:16:21.54          -23.744063       1.4183389       23.991571
2017-02-25/22:16:21.58          -23.688825       1.4043493       23.990350
2017-02-25/22:16:21.61          -23.635314       1.3907968       23.989168
2017-02-25/22:16:21.64          -23.581803       1.3772444       23.987986
2017-02-25/22:16:21.67          -23.528291       1.3636919       23.986803
2017-02-25/22:16:21.70          -23.473053       1.3497022       23.985583
2017-02-25/22:16:21.73          -23.419542       1.3361498       23.984400
2017-02-25/22:16:21.76          -23.366031       1.3225973       23.983218
2017-02-25/22:16:21.79          -23.312519       1.3090448       23.982036
2017-02-25/22:16:21.83          -23.257281       1.2950551       23.980815
2017-02-25/22:16:21.86          -23.203770       1.2815027       23.979633
2017-02-25/22:16:21.89          -23.150259       1.2679503       23.978450
2017-02-25/22:16:21.92          -23.096747       1.2543977       23.977268
2017-02-25/22:16:21.95          -23.041509       1.2404081       23.976047
2017-02-25/22:16:21.98          -22.987998       1.2268556       23.974865
2017-02-25/22:16:22.01          -22.934669       1.2119028       23.973494
2017-02-25/22:16:22.04          -22.881472       1.1959383       23.971985
2017-02-25/22:16:22.08          -22.826560       1.1794590       23.970429
2017-02-25/22:16:22.11          -22.773363       1.1634947       23.968921
2017-02-25/22:16:22.14          -22.720166       1.1475304       23.967413
2017-02-25/22:16:22.17          -22.666969       1.1315660       23.965905
2017-02-25/22:16:22.20          -22.612056       1.1150866       23.964348
2017-02-25/22:16:22.23          -22.558860       1.0991223       23.962840
2017-02-25/22:16:22.26          -22.505663       1.0831580       23.961332
2017-02-25/22:16:22.29          -22.452466       1.0671936       23.959824
2017-02-25/22:16:22.33          -22.397553       1.0507142       23.958267
2017-02-25/22:16:22.36          -22.344357       1.0347499       23.956759
2017-02-25/22:16:22.39          -22.291160       1.0187856       23.955251
2017-02-25/22:16:22.42          -22.237963       1.0028212       23.953743
2017-02-25/22:16:22.45          -22.183050      0.98634181       23.952187
2017-02-25/22:16:22.48          -22.129853      0.97037751       23.950679
2017-02-25/22:16:22.51          -22.076657      0.95441321       23.949171
2017-02-25/22:16:22.54          -22.023460      0.93844879       23.947663
2017-02-25/22:16:22.58          -21.968547      0.92196942       23.946106
2017-02-25/22:16:22.61          -21.915350      0.90600512       23.944598
2017-02-25/22:16:22.64          -21.862154      0.89004082       23.943090
2017-02-25/22:16:22.67          -21.808957      0.87407640       23.941582
2017-02-25/22:16:22.70          -21.754044      0.85759704       23.940025
2017-02-25/22:16:22.73          -21.700847      0.84163274       23.938517
2017-02-25/22:16:22.76          -21.647650      0.82566844       23.937009
2017-02-25/22:16:22.79          -21.594453      0.80970401       23.935501
2017-02-25/22:16:22.83          -21.539540      0.79322465       23.933944
2017-02-25/22:16:22.86          -21.486344      0.77726035       23.932436
2017-02-25/22:16:22.89          -21.433147      0.76129605       23.930928
2017-02-25/22:16:22.92          -21.379950      0.74533163       23.929420
2017-02-25/22:16:22.95          -21.325037      0.72885226       23.927864
2017-02-25/22:16:22.98          -21.271841      0.71288796       23.926356
2017-02-25/22:16:23.01          -21.218858      0.69556173       23.924650
2017-02-25/22:16:23.04          -21.166030      0.67725173       23.922802
2017-02-25/22:16:23.08          -21.111497      0.65835114       23.920894
2017-02-25/22:16:23.11          -21.058670      0.64004128       23.919046
2017-02-25/22:16:23.14          -21.005842      0.62173143       23.917198
2017-02-25/22:16:23.17          -20.953013      0.60342143       23.915349
2017-02-25/22:16:23.20          -20.898481      0.58452084       23.913441
2017-02-25/22:16:23.23          -20.845653      0.56621098       23.911593
2017-02-25/22:16:23.26          -20.792825      0.54790113       23.909745
2017-02-25/22:16:23.29          -20.739997      0.52959113       23.907897
2017-02-25/22:16:23.33          -20.685464      0.51069053       23.905989
2017-02-25/22:16:23.36          -20.632637      0.49238068       23.904141
2017-02-25/22:16:23.39          -20.579809      0.47407082       23.902292
2017-02-25/22:16:23.42          -20.526980      0.45576083       23.900444
2017-02-25/22:16:23.45          -20.472448      0.43686023       23.898536
2017-02-25/22:16:23.48          -20.419620      0.41855038       23.896688
2017-02-25/22:16:23.51          -20.366792      0.40024052       23.894840
2017-02-25/22:16:23.54          -20.313964      0.38193053       23.892991
2017-02-25/22:16:23.58          -20.259431      0.36302993       23.891084
2017-02-25/22:16:23.61          -20.206604      0.34472008       23.889235
2017-02-25/22:16:23.64          -20.153776      0.32641022       23.887387
2017-02-25/22:16:23.67          -20.100947      0.30810023       23.885539
2017-02-25/22:16:23.70          -20.046415      0.28919963       23.883631
2017-02-25/22:16:23.73          -19.993587      0.27088978       23.881783
2017-02-25/22:16:23.76          -19.940759      0.25257992       23.879935
2017-02-25/22:16:23.79          -19.887931      0.23426992       23.878086
2017-02-25/22:16:23.83          -19.833398      0.21536933       23.876178
2017-02-25/22:16:23.86          -19.780571      0.19705947       23.874330
2017-02-25/22:16:23.89          -19.727743      0.17874962       23.872482
2017-02-25/22:16:23.92          -19.674914      0.16043962       23.870634
2017-02-25/22:16:23.95          -19.620382      0.14153903       23.868726
2017-02-25/22:16:23.98          -19.567554      0.12322917       23.866878
2017-02-25/22:16:24.01          -19.514970      0.10360260       23.864829
2017-02-25/22:16:24.04          -19.462562     0.083024908       23.862637
2017-02-25/22:16:24.08          -19.408463     0.061783467       23.860373
2017-02-25/22:16:24.11          -19.356055     0.041205931       23.858180
2017-02-25/22:16:24.14          -19.303648     0.020628394       23.855988
2017-02-25/22:16:24.17          -19.251239   5.0699404e-05       23.853795
2017-02-25/22:16:24.20          -19.197141    -0.021190741       23.851532
2017-02-25/22:16:24.23          -19.144733    -0.041768278       23.849339
2017-02-25/22:16:24.26          -19.092325    -0.062345814       23.847146
2017-02-25/22:16:24.29          -19.039917    -0.082923509       23.844954
2017-02-25/22:16:24.33          -18.985818     -0.10416495       23.842690
2017-02-25/22:16:24.36          -18.933411     -0.12474249       23.840498
2017-02-25/22:16:24.39          -18.881003     -0.14532002       23.838305
2017-02-25/22:16:24.42          -18.828595     -0.16589772       23.836112
2017-02-25/22:16:24.45          -18.774496     -0.18713916       23.833849
2017-02-25/22:16:24.48          -18.722088     -0.20771669       23.831656
2017-02-25/22:16:24.51          -18.669680     -0.22829423       23.829463
2017-02-25/22:16:24.54          -18.617272     -0.24887193       23.827271
2017-02-25/22:16:24.58          -18.563174     -0.27011337       23.825007
2017-02-25/22:16:24.61          -18.510766     -0.29069090       23.822815
2017-02-25/22:16:24.64          -18.458358     -0.31126844       23.820622
2017-02-25/22:16:24.67          -18.405950     -0.33184613       23.818429
2017-02-25/22:16:24.70          -18.351851     -0.35308757       23.816166
2017-02-25/22:16:24.73          -18.299443     -0.37366511       23.813973
2017-02-25/22:16:24.76          -18.247036     -0.39424265       23.811780
2017-02-25/22:16:24.79          -18.194627     -0.41482034       23.809588
2017-02-25/22:16:24.83          -18.140529     -0.43606178       23.807324
2017-02-25/22:16:24.86          -18.088121     -0.45663932       23.805132
2017-02-25/22:16:24.89          -18.035713     -0.47721686       23.802939
2017-02-25/22:16:24.92          -17.983305     -0.49779455       23.800746
2017-02-25/22:16:24.95          -17.929206     -0.51903599       23.798483
2017-02-25/22:16:24.98          -17.876799     -0.53961353       23.796290
2017-02-25/22:16:25.01          -17.824660     -0.56146157       23.793897
2017-02-25/22:16:25.04          -17.772715     -0.58422739       23.791358
2017-02-25/22:16:25.08          -17.719094     -0.60772754       23.788738
2017-02-25/22:16:25.11          -17.667150     -0.63049318       23.786199
2017-02-25/22:16:25.14          -17.615205     -0.65325882       23.783661
2017-02-25/22:16:25.17          -17.563260     -0.67602464       23.781122
2017-02-25/22:16:25.20          -17.509640     -0.69952478       23.778502
2017-02-25/22:16:25.23          -17.457695     -0.72229043       23.775964
2017-02-25/22:16:25.26          -17.405751     -0.74505607       23.773425
2017-02-25/22:16:25.29          -17.353806     -0.76782189       23.770887
2017-02-25/22:16:25.33          -17.300186     -0.79132203       23.768266
2017-02-25/22:16:25.36          -17.248241     -0.81408767       23.765728
2017-02-25/22:16:25.39          -17.196296     -0.83685332       23.763189
2017-02-25/22:16:25.42          -17.144352     -0.85961914       23.760651
2017-02-25/22:16:25.45          -17.090731     -0.88311928       23.758030
2017-02-25/22:16:25.48          -17.038787     -0.90588492       23.755492
2017-02-25/22:16:25.51          -16.986842     -0.92865056       23.752953
2017-02-25/22:16:25.54          -16.934897     -0.95141638       23.750415
2017-02-25/22:16:25.58          -16.881277     -0.97491653       23.747795
2017-02-25/22:16:25.61          -16.829332     -0.99768217       23.745256
2017-02-25/22:16:25.64          -16.777388      -1.0204478       23.742718
2017-02-25/22:16:25.67          -16.725443      -1.0432136       23.740179
2017-02-25/22:16:25.70          -16.671822      -1.0667138       23.737559
2017-02-25/22:16:25.73          -16.619878      -1.0894794       23.735020
2017-02-25/22:16:25.76          -16.567933      -1.1122451       23.732482
2017-02-25/22:16:25.79          -16.515988      -1.1350109       23.729943
2017-02-25/22:16:25.83          -16.462368      -1.1585110       23.727323
2017-02-25/22:16:25.86          -16.410423      -1.1812767       23.724784
2017-02-25/22:16:25.89          -16.358479      -1.2040423       23.722246
2017-02-25/22:16:25.92          -16.306534      -1.2268081       23.719707
2017-02-25/22:16:25.95          -16.252913      -1.2503083       23.717087
2017-02-25/22:16:25.98          -16.200969      -1.2730739       23.714549
2017-02-25/22:16:26.01          -16.149313      -1.2970699       23.711801
2017-02-25/22:16:26.04          -16.097864      -1.3219548       23.708903
2017-02-25/22:16:26.08          -16.044756      -1.3476423       23.705912
2017-02-25/22:16:26.11          -15.993308      -1.3725270       23.703014
2017-02-25/22:16:26.14          -15.941859      -1.3974116       23.700116
2017-02-25/22:16:26.17          -15.890411      -1.4222965       23.697218
2017-02-25/22:16:26.20          -15.837303      -1.4479840       23.694226
2017-02-25/22:16:26.23          -15.785854      -1.4728687       23.691328
2017-02-25/22:16:26.26          -15.734406      -1.4977533       23.688430
2017-02-25/22:16:26.29          -15.682958      -1.5226382       23.685532
2017-02-25/22:16:26.33          -15.629849      -1.5483257       23.682541
2017-02-25/22:16:26.36          -15.578401      -1.5732104       23.679643
2017-02-25/22:16:26.39          -15.526953      -1.5980950       23.676745
2017-02-25/22:16:26.42          -15.475504      -1.6229799       23.673847
2017-02-25/22:16:26.45          -15.422396      -1.6486674       23.670855
2017-02-25/22:16:26.48          -15.370948      -1.6735521       23.667957
2017-02-25/22:16:26.51          -15.319500      -1.6984367       23.665059
2017-02-25/22:16:26.54          -15.268051      -1.7233216       23.662161
2017-02-25/22:16:26.58          -15.214943      -1.7490091       23.659170
2017-02-25/22:16:26.61          -15.163495      -1.7738938       23.656272
2017-02-25/22:16:26.64          -15.112047      -1.7987784       23.653374
2017-02-25/22:16:26.67          -15.060598      -1.8236633       23.650476
2017-02-25/22:16:26.70          -15.007490      -1.8493508       23.647484
2017-02-25/22:16:26.73          -14.956042      -1.8742355       23.644586
2017-02-25/22:16:26.76          -14.904593      -1.8991201       23.641688
2017-02-25/22:16:26.79          -14.853145      -1.9240050       23.638790
2017-02-25/22:16:26.83          -14.800037      -1.9496925       23.635799
2017-02-25/22:16:26.86          -14.748588      -1.9745771       23.632901
2017-02-25/22:16:26.89          -14.697140      -1.9994618       23.630003
2017-02-25/22:16:26.92          -14.645692      -2.0243467       23.627105
2017-02-25/22:16:26.95          -14.592583      -2.0500342       23.624113
2017-02-25/22:16:26.98          -14.541135      -2.0749188       23.621215
2017-02-25/22:16:27.01          -14.489989      -2.1009899       23.618108
2017-02-25/22:16:27.04          -14.439060      -2.1279180       23.614850
2017-02-25/22:16:27.08          -14.386489      -2.1557146       23.611487
2017-02-25/22:16:27.11          -14.335561      -2.1826425       23.608228
2017-02-25/22:16:27.14          -14.284633      -2.2095704       23.604970
2017-02-25/22:16:27.17          -14.233705      -2.2364985       23.601712
2017-02-25/22:16:27.20          -14.181133      -2.2642952       23.598349
2017-02-25/22:16:27.23          -14.130205      -2.2912230       23.595091
2017-02-25/22:16:27.26          -14.079277      -2.3181509       23.591832
2017-02-25/22:16:27.29          -14.028349      -2.3450790       23.588574
2017-02-25/22:16:27.33          -13.975777      -2.3728757       23.585211
2017-02-25/22:16:27.36          -13.924849      -2.3998035       23.581953
2017-02-25/22:16:27.39          -13.873921      -2.4267314       23.578694
2017-02-25/22:16:27.42          -13.822993      -2.4536595       23.575436
2017-02-25/22:16:27.45          -13.770421      -2.4814562       23.572073
2017-02-25/22:16:27.48          -13.719493      -2.5083841       23.568815
2017-02-25/22:16:27.51          -13.668565      -2.5353119       23.565556
2017-02-25/22:16:27.54          -13.617637      -2.5622400       23.562298
2017-02-25/22:16:27.58          -13.565065      -2.5900367       23.558935
2017-02-25/22:16:27.61          -13.514137      -2.6169646       23.555677
2017-02-25/22:16:27.64          -13.463209      -2.6438925       23.552418
2017-02-25/22:16:27.67          -13.412281      -2.6708205       23.549160
2017-02-25/22:16:27.70          -13.359709      -2.6986172       23.545797
2017-02-25/22:16:27.73          -13.308781      -2.7255451       23.542539
2017-02-25/22:16:27.76          -13.257853      -2.7524730       23.539280
2017-02-25/22:16:27.79          -13.206925      -2.7794011       23.536022
2017-02-25/22:16:27.83          -13.154354      -2.8071977       23.532659
2017-02-25/22:16:27.86          -13.103425      -2.8341256       23.529401
2017-02-25/22:16:27.89          -13.052497      -2.8610535       23.526142
2017-02-25/22:16:27.92          -13.001569      -2.8879816       23.522884
2017-02-25/22:16:27.95          -12.948998      -2.9157782       23.519521
2017-02-25/22:16:27.98          -12.898069      -2.9427061       23.516263
2017-02-25/22:16:28.01          -12.847455      -2.9707818       23.512789
2017-02-25/22:16:28.04          -12.797067      -2.9996865       23.509160
2017-02-25/22:16:28.08          -12.745054      -3.0295237       23.505414
2017-02-25/22:16:28.11          -12.694667      -3.0584282       23.501785
2017-02-25/22:16:28.14          -12.644279      -3.0873328       23.498156
2017-02-25/22:16:28.17          -12.593892      -3.1162375       23.494527
2017-02-25/22:16:28.20          -12.541878      -3.1460747       23.490780
2017-02-25/22:16:28.23          -12.491491      -3.1749792       23.487151
2017-02-25/22:16:28.26          -12.441104      -3.2038838       23.483522
2017-02-25/22:16:28.29          -12.390716      -3.2327886       23.479893
2017-02-25/22:16:28.33          -12.338703      -3.2626257       23.476147
2017-02-25/22:16:28.36          -12.288315      -3.2915302       23.472518
2017-02-25/22:16:28.39          -12.237928      -3.3204348       23.468889
2017-02-25/22:16:28.42          -12.187540      -3.3493396       23.465260
2017-02-25/22:16:28.45          -12.135527      -3.3791767       23.461514
2017-02-25/22:16:28.48          -12.085139      -3.4080813       23.457884
2017-02-25/22:16:28.51          -12.034752      -3.4369858       23.454255
2017-02-25/22:16:28.54          -11.984364      -3.4658906       23.450626
2017-02-25/22:16:28.58          -11.932351      -3.4957277       23.446880
2017-02-25/22:16:28.61          -11.881963      -3.5246323       23.443251
2017-02-25/22:16:28.64          -11.831576      -3.5535368       23.439622
2017-02-25/22:16:28.67          -11.781188      -3.5824416       23.435993
2017-02-25/22:16:28.70          -11.729175      -3.6122787       23.432247
2017-02-25/22:16:28.73          -11.678788      -3.6411833       23.428618
2017-02-25/22:16:28.76          -11.628400      -3.6700878       23.424989
2017-02-25/22:16:28.79          -11.578012      -3.6989926       23.421360
2017-02-25/22:16:28.83          -11.525999      -3.7288297       23.417613
2017-02-25/22:16:28.86          -11.475612      -3.7577343       23.413984
2017-02-25/22:16:28.89          -11.425224      -3.7866389       23.410355
2017-02-25/22:16:28.92          -11.374836      -3.8155436       23.406726
2017-02-25/22:16:28.95          -11.322823      -3.8453808       23.402980
2017-02-25/22:16:28.98          -11.272436      -3.8742853       23.399351
2017-02-25/22:16:29.01          -11.222382      -3.9042993       23.395493
2017-02-25/22:16:29.04          -11.172570      -3.9351147       23.391471
2017-02-25/22:16:29.08          -11.121150      -3.9669242       23.387319
2017-02-25/22:16:29.11          -11.071338      -3.9977394       23.383296
2017-02-25/22:16:29.14          -11.021525      -4.0285546       23.379274
2017-02-25/22:16:29.17          -10.971713      -4.0593700       23.375251
2017-02-25/22:16:29.20          -10.920293      -4.0911795       23.371099
2017-02-25/22:16:29.23          -10.870481      -4.1219947       23.367077
2017-02-25/22:16:29.26          -10.820668      -4.1528099       23.363054
2017-02-25/22:16:29.29          -10.770856      -4.1836254       23.359032
2017-02-25/22:16:29.33          -10.719436      -4.2154348       23.354879
2017-02-25/22:16:29.36          -10.669624      -4.2462500       23.350857
2017-02-25/22:16:29.39          -10.619811      -4.2770652       23.346835
2017-02-25/22:16:29.42          -10.569998      -4.3078807       23.342812
2017-02-25/22:16:29.45          -10.518579      -4.3396901       23.338660
2017-02-25/22:16:29.48          -10.468767      -4.3705053       23.334637
2017-02-25/22:16:29.51          -10.418954      -4.4013205       23.330615
2017-02-25/22:16:29.54          -10.369141      -4.4321360       23.326593
2017-02-25/22:16:29.58          -10.317722      -4.4639454       23.322440
2017-02-25/22:16:29.61          -10.267910      -4.4947606       23.318418
2017-02-25/22:16:29.64          -10.218097      -4.5255758       23.314395
2017-02-25/22:16:29.67          -10.168284      -4.5563913       23.310373
2017-02-25/22:16:29.70          -10.116865      -4.5882007       23.306221
2017-02-25/22:16:29.73          -10.067053      -4.6190159       23.302198
2017-02-25/22:16:29.76          -10.017240      -4.6498311       23.298176
2017-02-25/22:16:29.79          -9.9674274      -4.6806466       23.294153
2017-02-25/22:16:29.83          -9.9160079      -4.7124560       23.290001
2017-02-25/22:16:29.86          -9.8661956      -4.7432712       23.285979
2017-02-25/22:16:29.89          -9.8163832      -4.7740865       23.281956
2017-02-25/22:16:29.92          -9.7665704      -4.8049019       23.277934
2017-02-25/22:16:29.95          -9.7151509      -4.8367113       23.273781
2017-02-25/22:16:29.98          -9.6653385      -4.8675265       23.269759
2017-02-25/22:16:30.01          -9.6158521      -4.8994082       23.265520
2017-02-25/22:16:30.04          -9.5666006      -4.9320604       23.261124
2017-02-25/22:16:30.08          -9.5157605      -4.9657657       23.256587
2017-02-25/22:16:30.11          -9.4665094      -4.9984176       23.252192
2017-02-25/22:16:30.14          -9.4172583      -5.0310695       23.247796
2017-02-25/22:16:30.17          -9.3680068      -5.0637216       23.243401
2017-02-25/22:16:30.20          -9.3171667      -5.0974270       23.238863
2017-02-25/22:16:30.23          -9.2679156      -5.1300789       23.234468
2017-02-25/22:16:30.26          -9.2186645      -5.1627308       23.230072
2017-02-25/22:16:30.29          -9.1694131      -5.1953829       23.225677
2017-02-25/22:16:30.33          -9.1185730      -5.2290883       23.221139
2017-02-25/22:16:30.36          -9.0693219      -5.2617402       23.216744
2017-02-25/22:16:30.39          -9.0200708      -5.2943921       23.212348
2017-02-25/22:16:30.42          -8.9708193      -5.3270442       23.207953
2017-02-25/22:16:30.45          -8.9199792      -5.3607496       23.203415
2017-02-25/22:16:30.48          -8.8707281      -5.3934014       23.199020
2017-02-25/22:16:30.51          -8.8214770      -5.4260533       23.194624
2017-02-25/22:16:30.54          -8.7722255      -5.4587055       23.190229
2017-02-25/22:16:30.58          -8.7213854      -5.4924108       23.185691
2017-02-25/22:16:30.61          -8.6721343      -5.5250627       23.181296
2017-02-25/22:16:30.64          -8.6228832      -5.5577146       23.176900
2017-02-25/22:16:30.67          -8.5736318      -5.5903668       23.172505
2017-02-25/22:16:30.70          -8.5227917      -5.6240721       23.167968
2017-02-25/22:16:30.73          -8.4735406      -5.6567240       23.163572
2017-02-25/22:16:30.76          -8.4242895      -5.6893759       23.159177
2017-02-25/22:16:30.79          -8.3750380      -5.7220280       23.154781
2017-02-25/22:16:30.83          -8.3241979      -5.7557334       23.150244
2017-02-25/22:16:30.86          -8.2749468      -5.7883853       23.145848
2017-02-25/22:16:30.89          -8.2256957      -5.8210372       23.141453
2017-02-25/22:16:30.92          -8.1764442      -5.8536893       23.137057
2017-02-25/22:16:30.95          -8.1256041      -5.8873947       23.132520
2017-02-25/22:16:30.98          -8.0763530      -5.9200466       23.128124
2017-02-25/22:16:31.01          -8.0274474      -5.9537385       23.123488
2017-02-25/22:16:31.04          -7.9787908      -5.9881819       23.118677
2017-02-25/22:16:31.08          -7.9285648      -6.0237363       23.113711
2017-02-25/22:16:31.11          -7.8799087      -6.0581794       23.108901
2017-02-25/22:16:31.14          -7.8312525      -6.0926225       23.104090
2017-02-25/22:16:31.17          -7.7825959      -6.1270659       23.099279
2017-02-25/22:16:31.20          -7.7323699      -6.1626202       23.094314
2017-02-25/22:16:31.23          -7.6837138      -6.1970633       23.089503
2017-02-25/22:16:31.26          -7.6350576      -6.2315064       23.084692
2017-02-25/22:16:31.29          -7.5864010      -6.2659498       23.079882
2017-02-25/22:16:31.33          -7.5361751      -6.3015042       23.074916
2017-02-25/22:16:31.36          -7.4875189      -6.3359473       23.070105
2017-02-25/22:16:31.39          -7.4388627      -6.3703904       23.065295
2017-02-25/22:16:31.42          -7.3902062      -6.4048338       23.060484
2017-02-25/22:16:31.45          -7.3399802      -6.4403882       23.055518
2017-02-25/22:16:31.48          -7.2913240      -6.4748313       23.050708
2017-02-25/22:16:31.51          -7.2426678      -6.5092744       23.045897
2017-02-25/22:16:31.54          -7.1940113      -6.5437178       23.041086
2017-02-25/22:16:31.58          -7.1437853      -6.5792721       23.036120
2017-02-25/22:16:31.61          -7.0951291      -6.6137152       23.031310
2017-02-25/22:16:31.64          -7.0464729      -6.6481584       23.026499
2017-02-25/22:16:31.67          -6.9978164      -6.6826017       23.021689
2017-02-25/22:16:31.70          -6.9475904      -6.7181561       23.016723
2017-02-25/22:16:31.73          -6.8989342      -6.7525992       23.011912
2017-02-25/22:16:31.76          -6.8502781      -6.7870423       23.007102
2017-02-25/22:16:31.79          -6.8016215      -6.8214857       23.002291
2017-02-25/22:16:31.83          -6.7513955      -6.8570401       22.997325
2017-02-25/22:16:31.86          -6.7027393      -6.8914832       22.992514
2017-02-25/22:16:31.89          -6.6540832      -6.9259263       22.987704
2017-02-25/22:16:31.92          -6.6054266      -6.9603697       22.982893
2017-02-25/22:16:31.95          -6.5552006      -6.9959240       22.977927
2017-02-25/22:16:31.98          -6.5065445      -7.0303672       22.973117
2017-02-25/22:16:32.01          -6.4582173      -7.0658110       22.968082
2017-02-25/22:16:32.04          -6.4101275      -7.1019780       22.962885
2017-02-25/22:16:32.08          -6.3604865      -7.1393115       22.957520
2017-02-25/22:16:32.11          -6.3123970      -7.1754782       22.952323
2017-02-25/22:16:32.14          -6.2643075      -7.2116449       22.947126
2017-02-25/22:16:32.17          -6.2162177      -7.2478118       22.941929
2017-02-25/22:16:32.20          -6.1665767      -7.2851453       22.936564
2017-02-25/22:16:32.23          -6.1184872      -7.3213120       22.931367
2017-02-25/22:16:32.26          -6.0703977      -7.3574787       22.926170
2017-02-25/22:16:32.29          -6.0223079      -7.3936456       22.920973
2017-02-25/22:16:32.33          -5.9726669      -7.4309792       22.915608
2017-02-25/22:16:32.36          -5.9245774      -7.4671458       22.910411
2017-02-25/22:16:32.39          -5.8764879      -7.5033125       22.905214
2017-02-25/22:16:32.42          -5.8283981      -7.5394795       22.900017
2017-02-25/22:16:32.45          -5.7787571      -7.5768130       22.894652
2017-02-25/22:16:32.48          -5.7306676      -7.6129797       22.889455
2017-02-25/22:16:32.51          -5.6825781      -7.6491463       22.884258
2017-02-25/22:16:32.54          -5.6344883      -7.6853133       22.879061
2017-02-25/22:16:32.58          -5.5848472      -7.7226468       22.873697
2017-02-25/22:16:32.61          -5.5367578      -7.7588135       22.868500
2017-02-25/22:16:32.64          -5.4886683      -7.7949802       22.863303
2017-02-25/22:16:32.67          -5.4405784      -7.8311471       22.858105
2017-02-25/22:16:32.70          -5.3909374      -7.8684806       22.852741
2017-02-25/22:16:32.73          -5.3428480      -7.9046473       22.847544
2017-02-25/22:16:32.76          -5.2947585      -7.9408140       22.842347
2017-02-25/22:16:32.79          -5.2466686      -7.9769809       22.837150
2017-02-25/22:16:32.83          -5.1970276      -8.0143145       22.831785
2017-02-25/22:16:32.86          -5.1489382      -8.0504811       22.826588
2017-02-25/22:16:32.89          -5.1008487      -8.0866478       22.821391
2017-02-25/22:16:32.92          -5.0527588      -8.1228147       22.816194
2017-02-25/22:16:32.95          -5.0031178      -8.1601483       22.810829
2017-02-25/22:16:32.98          -4.9550283      -8.1963150       22.805632
2017-02-25/22:16:33.01          -4.9072863      -8.2334563       22.800190
2017-02-25/22:16:33.04          -4.8597948      -8.2713019       22.794570
2017-02-25/22:16:33.08          -4.8107714      -8.3103682       22.788769
2017-02-25/22:16:33.11          -4.7632802      -8.3482134       22.783149
2017-02-25/22:16:33.14          -4.7157891      -8.3860587       22.777529
2017-02-25/22:16:33.17          -4.6682976      -8.4239043       22.771910
2017-02-25/22:16:33.20          -4.6192742      -8.4629706       22.766108
2017-02-25/22:16:33.23          -4.5717831      -8.5008159       22.760489
2017-02-25/22:16:33.26          -4.5242919      -8.5386611       22.754869
2017-02-25/22:16:33.29          -4.4768004      -8.5765067       22.749249
2017-02-25/22:16:33.33          -4.4277770      -8.6155730       22.743448
2017-02-25/22:16:33.36          -4.3802859      -8.6534183       22.737828
2017-02-25/22:16:33.39          -4.3327947      -8.6912636       22.732209
2017-02-25/22:16:33.42          -4.2853032      -8.7291091       22.726589
2017-02-25/22:16:33.45          -4.2362799      -8.7681754       22.720788
2017-02-25/22:16:33.48          -4.1887887      -8.8060207       22.715168
2017-02-25/22:16:33.51          -4.1412976      -8.8438660       22.709548
2017-02-25/22:16:33.54          -4.0938061      -8.8817116       22.703929
2017-02-25/22:16:33.58          -4.0447827      -8.9207779       22.698128
2017-02-25/22:16:33.61          -3.9972915      -8.9586231       22.692508
2017-02-25/22:16:33.64          -3.9498004      -8.9964684       22.686888
2017-02-25/22:16:33.67          -3.9023089      -9.0343140       22.681268
2017-02-25/22:16:33.70          -3.8532855      -9.0733803       22.675467
2017-02-25/22:16:33.73          -3.8057943      -9.1112256       22.669848
2017-02-25/22:16:33.76          -3.7583032      -9.1490708       22.664228
2017-02-25/22:16:33.79          -3.7108117      -9.1869164       22.658608
2017-02-25/22:16:33.83          -3.6617883      -9.2259827       22.652807
2017-02-25/22:16:33.86          -3.6142972      -9.2638280       22.647187
2017-02-25/22:16:33.89          -3.5668060      -9.3016733       22.641568
2017-02-25/22:16:33.92          -3.5193145      -9.3395188       22.635948
2017-02-25/22:16:33.95          -3.4702911      -9.3785851       22.630147
2017-02-25/22:16:33.98          -3.4228000      -9.4164304       22.624527
2017-02-25/22:16:34.01          -3.3756387      -9.4552267       22.618669
2017-02-25/22:16:34.04          -3.3287151      -9.4947102       22.612639
2017-02-25/22:16:34.08          -3.2802781      -9.5354672       22.606414
2017-02-25/22:16:34.11          -3.2333550      -9.5749504       22.600384
2017-02-25/22:16:34.14          -3.1864318      -9.6144335       22.594354
2017-02-25/22:16:34.17          -3.1395083      -9.6539170       22.588324
2017-02-25/22:16:34.20          -3.0910712      -9.6946740       22.582099
2017-02-25/22:16:34.23          -3.0441481      -9.7341572       22.576069
2017-02-25/22:16:34.26          -2.9972250      -9.7736403       22.570038
2017-02-25/22:16:34.29          -2.9503015      -9.8131238       22.564008
2017-02-25/22:16:34.33          -2.9018644      -9.8538808       22.557783
2017-02-25/22:16:34.36          -2.8549413      -9.8933640       22.551753
2017-02-25/22:16:34.39          -2.8080181      -9.9328471       22.545723
2017-02-25/22:16:34.42          -2.7610946      -9.9723306       22.539693
2017-02-25/22:16:34.45          -2.7126576      -10.013088       22.533468
2017-02-25/22:16:34.48          -2.6657344      -10.052571       22.527438
2017-02-25/22:16:34.51          -2.6188113      -10.092054       22.521408
2017-02-25/22:16:34.54          -2.5718878      -10.131537       22.515378
2017-02-25/22:16:34.58          -2.5234507      -10.172294       22.509153
2017-02-25/22:16:34.61          -2.4765276      -10.211778       22.503123
2017-02-25/22:16:34.64          -2.4296044      -10.251261       22.497092
2017-02-25/22:16:34.67          -2.3826809      -10.290744       22.491062
2017-02-25/22:16:34.70          -2.3342439      -10.331501       22.484837
2017-02-25/22:16:34.73          -2.2873207      -10.370984       22.478807
2017-02-25/22:16:34.76          -2.2403976      -10.410468       22.472777
2017-02-25/22:16:34.79          -2.1934741      -10.449951       22.466747
2017-02-25/22:16:34.83          -2.1450370      -10.490708       22.460522
2017-02-25/22:16:34.86          -2.0981139      -10.530191       22.454492
2017-02-25/22:16:34.89          -2.0511907      -10.569674       22.448462
2017-02-25/22:16:34.92          -2.0042672      -10.609158       22.442431
2017-02-25/22:16:34.95          -1.9558302      -10.649915       22.436207
2017-02-25/22:16:34.98          -1.9089070      -10.689398       22.430177
2017-02-25/22:16:35.01          -1.8623126      -10.729807       22.423907
2017-02-25/22:16:35.04          -1.8159551      -10.770885       22.417466
2017-02-25/22:16:35.08          -1.7681023      -10.813289       22.410816
2017-02-25/22:16:35.11          -1.7217452      -10.854367       22.404374
2017-02-25/22:16:35.14          -1.6753881      -10.895445       22.397932
2017-02-25/22:16:35.17          -1.6290307      -10.936523       22.391490
2017-02-25/22:16:35.20          -1.5811779      -10.978926       22.384841
2017-02-25/22:16:35.23          -1.5348208      -11.020004       22.378399
2017-02-25/22:16:35.26          -1.4884637      -11.061082       22.371957
2017-02-25/22:16:35.29          -1.4421062      -11.102161       22.365515
2017-02-25/22:16:35.33          -1.3942535      -11.144564       22.358866
2017-02-25/22:16:35.36          -1.3478964      -11.185642       22.352424
2017-02-25/22:16:35.39          -1.3015393      -11.226720       22.345982
2017-02-25/22:16:35.42          -1.2551818      -11.267798       22.339540
2017-02-25/22:16:35.45          -1.2073291      -11.310202       22.332891
2017-02-25/22:16:35.48          -1.1609719      -11.351280       22.326449
2017-02-25/22:16:35.51          -1.1146148      -11.392358       22.320007
2017-02-25/22:16:35.54          -1.0682574      -11.433436       22.313565
2017-02-25/22:16:35.58          -1.0204046      -11.475839       22.306915
2017-02-25/22:16:35.61         -0.97404752      -11.516917       22.300474
2017-02-25/22:16:35.64         -0.92769041      -11.557995       22.294032
2017-02-25/22:16:35.67         -0.88133294      -11.599073       22.287590
2017-02-25/22:16:35.70         -0.83348019      -11.641477       22.280940
2017-02-25/22:16:35.73         -0.78712309      -11.682555       22.274499
2017-02-25/22:16:35.76         -0.74076598      -11.723633       22.268057
2017-02-25/22:16:35.79         -0.69440851      -11.764711       22.261615
2017-02-25/22:16:35.83         -0.64655576      -11.807114       22.254965
2017-02-25/22:16:35.86         -0.60019866      -11.848192       22.248523
2017-02-25/22:16:35.89         -0.55384155      -11.889270       22.242082
2017-02-25/22:16:35.92         -0.50748408      -11.930349       22.235640
2017-02-25/22:16:35.95         -0.45963133      -11.972752       22.228990
2017-02-25/22:16:35.98         -0.41327423      -12.013830       22.222548
2017-02-25/22:16:36.01         -0.36724751      -12.055814       22.215863
2017-02-25/22:16:36.04         -0.32145907      -12.098452       22.209001
2017-02-25/22:16:36.08         -0.27419369      -12.142466       22.201918
2017-02-25/22:16:36.11         -0.22840560      -12.185104       22.195056
2017-02-25/22:16:36.14         -0.18261750      -12.227742       22.188195
2017-02-25/22:16:36.17         -0.13682906      -12.270381       22.181333
2017-02-25/22:16:36.20        -0.089563682      -12.314395       22.174250
2017-02-25/22:16:36.23        -0.043775589      -12.357033       22.167388
2017-02-25/22:16:36.26        0.0020125037      -12.399671       22.160527
2017-02-25/22:16:36.29         0.047800949      -12.442310       22.153665
2017-02-25/22:16:36.33         0.095066327      -12.486323       22.146582
2017-02-25/22:16:36.36          0.14085442      -12.528962       22.139720
2017-02-25/22:16:36.39          0.18664251      -12.571600       22.132859
2017-02-25/22:16:36.42          0.23243096      -12.614238       22.125997
2017-02-25/22:16:36.45          0.27969633      -12.658252       22.118914
2017-02-25/22:16:36.48          0.32548443      -12.700890       22.112052
2017-02-25/22:16:36.51          0.37127252      -12.743528       22.105191
2017-02-25/22:16:36.54          0.41706097      -12.786167       22.098329
2017-02-25/22:16:36.58          0.46432634      -12.830181       22.091246
2017-02-25/22:16:36.61          0.51011444      -12.872819       22.084384
2017-02-25/22:16:36.64          0.55590253      -12.915457       22.077523
2017-02-25/22:16:36.67          0.60169097      -12.958095       22.070661
2017-02-25/22:16:36.70          0.64895635      -13.002109       22.063578
2017-02-25/22:16:36.73          0.69474444      -13.044747       22.056716
2017-02-25/22:16:36.76          0.74053254      -13.087385       22.049855
2017-02-25/22:16:36.79          0.78632098      -13.130024       22.042993
2017-02-25/22:16:36.83          0.83358636      -13.174038       22.035910
2017-02-25/22:16:36.86          0.87937445      -13.216676       22.029048
2017-02-25/22:16:36.89          0.92516255      -13.259314       22.022186
2017-02-25/22:16:36.92          0.97095099      -13.301952       22.015325
2017-02-25/22:16:36.95           1.0182164      -13.345966       22.008242
2017-02-25/22:16:36.98           1.0640045      -13.388604       22.001380
2017-02-25/22:16:37.01           1.1094722      -13.432140       21.994273
2017-02-25/22:16:37.04           1.1547089      -13.476324       21.986989
2017-02-25/22:16:37.08           1.2014048      -13.521934       21.979470
2017-02-25/22:16:37.11           1.2466412      -13.566118       21.972186
2017-02-25/22:16:37.14           1.2918776      -13.610302       21.964902
2017-02-25/22:16:37.17           1.3371143      -13.654486       21.957618
2017-02-25/22:16:37.20           1.3838102      -13.700095       21.950099
2017-02-25/22:16:37.23           1.4290465      -13.744279       21.942815
2017-02-25/22:16:37.26           1.4742829      -13.788463       21.935531
2017-02-25/22:16:37.29           1.5195196      -13.832648       21.928247
2017-02-25/22:16:37.33           1.5662155      -13.878257       21.920728
2017-02-25/22:16:37.36           1.6114519      -13.922441       21.913444
2017-02-25/22:16:37.39           1.6566883      -13.966625       21.906160
2017-02-25/22:16:37.42           1.7019250      -14.010809       21.898876
2017-02-25/22:16:37.45           1.7486209      -14.056419       21.891357
2017-02-25/22:16:37.48           1.7938573      -14.100602       21.884073
2017-02-25/22:16:37.51           1.8390936      -14.144786       21.876789
2017-02-25/22:16:37.54           1.8843304      -14.188971       21.869505
2017-02-25/22:16:37.58           1.9310262      -14.234580       21.861986
2017-02-25/22:16:37.61           1.9762626      -14.278764       21.854702
2017-02-25/22:16:37.64           2.0214990      -14.322948       21.847418
2017-02-25/22:16:37.67           2.0667357      -14.367132       21.840134
2017-02-25/22:16:37.70           2.1134316      -14.412742       21.832615
2017-02-25/22:16:37.73           2.1586680      -14.456926       21.825331
2017-02-25/22:16:37.76           2.2039043      -14.501110       21.818047
2017-02-25/22:16:37.79           2.2491411      -14.545294       21.810763
2017-02-25/22:16:37.83           2.2958369      -14.590903       21.803244
2017-02-25/22:16:37.86           2.3410733      -14.635087       21.795960
2017-02-25/22:16:37.89           2.3863097      -14.679271       21.788676
2017-02-25/22:16:37.92           2.4315464      -14.723455       21.781392
2017-02-25/22:16:37.95           2.4782423      -14.769065       21.773873
2017-02-25/22:16:37.98           2.5234787      -14.813249       21.766589
2017-02-25/22:16:38.01           2.5683955      -14.858315       21.759062
2017-02-25/22:16:38.04           2.6130819      -14.904020       21.751360
2017-02-25/22:16:38.08           2.6592097      -14.951198       21.743409
2017-02-25/22:16:38.11           2.7038957      -14.996903       21.735707
2017-02-25/22:16:38.14           2.7485818      -15.042607       21.728005
2017-02-25/22:16:38.17           2.7932682      -15.088311       21.720303
2017-02-25/22:16:38.20           2.8393959      -15.135490       21.712352
2017-02-25/22:16:38.23           2.8840820      -15.181194       21.704650
2017-02-25/22:16:38.26           2.9287680      -15.226898       21.696948
2017-02-25/22:16:38.29           2.9734544      -15.272602       21.689246
2017-02-25/22:16:38.33           3.0195822      -15.319781       21.681295
2017-02-25/22:16:38.36           3.0642683      -15.365485       21.673593
2017-02-25/22:16:38.39           3.1089543      -15.411189       21.665891
2017-02-25/22:16:38.42           3.1536407      -15.456894       21.658189
2017-02-25/22:16:38.45           3.1997685      -15.504072       21.650238
2017-02-25/22:16:38.48           3.2444545      -15.549776       21.642536
2017-02-25/22:16:38.51           3.2891406      -15.595480       21.634834
2017-02-25/22:16:38.54           3.3338270      -15.641185       21.627132
2017-02-25/22:16:38.58           3.3799547      -15.688364       21.619181
2017-02-25/22:16:38.61           3.4246408      -15.734068       21.611479
2017-02-25/22:16:38.64           3.4693268      -15.779772       21.603777
2017-02-25/22:16:38.67           3.5140132      -15.825476       21.596075
2017-02-25/22:16:38.70           3.5601410      -15.872655       21.588124
2017-02-25/22:16:38.73           3.6048271      -15.918359       21.580422
2017-02-25/22:16:38.76           3.6495131      -15.964063       21.572720
2017-02-25/22:16:38.79           3.6941995      -16.009767       21.565018
2017-02-25/22:16:38.83           3.7403273      -16.056946       21.557067
2017-02-25/22:16:38.86           3.7850133      -16.102650       21.549365
2017-02-25/22:16:38.89           3.8296994      -16.148354       21.541663
2017-02-25/22:16:38.92           3.8743858      -16.194059       21.533961
2017-02-25/22:16:38.95           3.9205136      -16.241237       21.526010
2017-02-25/22:16:38.98           3.9651996      -16.286941       21.518308
2017-02-25/22:16:39.01           4.0095745      -16.333522       21.510370
2017-02-25/22:16:39.04           4.0537251      -16.380737       21.502262
2017-02-25/22:16:39.08           4.0992998      -16.429474       21.493892
2017-02-25/22:16:39.11           4.1434501      -16.476688       21.485783
2017-02-25/22:16:39.14           4.1876004      -16.523902       21.477675
2017-02-25/22:16:39.17           4.2317510      -16.571117       21.469566
2017-02-25/22:16:39.20           4.2773257      -16.619854       21.461196
2017-02-25/22:16:39.23           4.3214759      -16.667068       21.453088
2017-02-25/22:16:39.26           4.3656262      -16.714282       21.444980
2017-02-25/22:16:39.29           4.4097768      -16.761497       21.436871
2017-02-25/22:16:39.33           4.4553515      -16.810234       21.428501
2017-02-25/22:16:39.36           4.4995017      -16.857448       21.420393
2017-02-25/22:16:39.39           4.5436520      -16.904662       21.412284
2017-02-25/22:16:39.42           4.5878026      -16.951876       21.404176
2017-02-25/22:16:39.45           4.6333773      -17.000614       21.395806
2017-02-25/22:16:39.48           4.6775276      -17.047828       21.387698
2017-02-25/22:16:39.51           4.7216778      -17.095042       21.379589
2017-02-25/22:16:39.54           4.7658284      -17.142256       21.371481
2017-02-25/22:16:39.58           4.8114031      -17.190994       21.363111
2017-02-25/22:16:39.61           4.8555534      -17.238208       21.355002
2017-02-25/22:16:39.64           4.8997037      -17.285422       21.346894
2017-02-25/22:16:39.67           4.9438542      -17.332636       21.338786
2017-02-25/22:16:39.70           4.9894290      -17.381374       21.330416
2017-02-25/22:16:39.73           5.0335792      -17.428588       21.322307
2017-02-25/22:16:39.76           5.0777295      -17.475802       21.314199
2017-02-25/22:16:39.79           5.1218801      -17.523016       21.306090
2017-02-25/22:16:39.83           5.1674548      -17.571754       21.297720
2017-02-25/22:16:39.86           5.2116050      -17.618968       21.289612
2017-02-25/22:16:39.89           5.2557553      -17.666182       21.281504
2017-02-25/22:16:39.92           5.2999059      -17.713396       21.273395
2017-02-25/22:16:39.95           5.3454806      -17.762133       21.265025
2017-02-25/22:16:39.98           5.3896309      -17.809348       21.256917
2017-02-25/22:16:40.01           5.4334752      -17.857435       21.248580
2017-02-25/22:16:40.04           5.4770990      -17.906153       21.240078
2017-02-25/22:16:40.08           5.5221299      -17.956442       21.231302
2017-02-25/22:16:40.11           5.5657533      -18.005160       21.222801
2017-02-25/22:16:40.14           5.6093768      -18.053877       21.214299
2017-02-25/22:16:40.17           5.6530005      -18.102595       21.205797
2017-02-25/22:16:40.20           5.6980314      -18.152885       21.197021
2017-02-25/22:16:40.23           5.7416549      -18.201603       21.188520
2017-02-25/22:16:40.26           5.7852783      -18.250320       21.180018
2017-02-25/22:16:40.29           5.8289021      -18.299038       21.171517
2017-02-25/22:16:40.33           5.8739330      -18.349328       21.162741
2017-02-25/22:16:40.36           5.9175564      -18.398045       21.154239
2017-02-25/22:16:40.39           5.9611799      -18.446763       21.145737
2017-02-25/22:16:40.42           6.0048036      -18.495481       21.137236
2017-02-25/22:16:40.45           6.0498345      -18.545770       21.128460
2017-02-25/22:16:40.48           6.0934580      -18.594488       21.119958
2017-02-25/22:16:40.51           6.1370814      -18.643206       21.111456
2017-02-25/22:16:40.54           6.1807052      -18.691924       21.102955
2017-02-25/22:16:40.58           6.2257361      -18.742213       21.094179
2017-02-25/22:16:40.61           6.2693595      -18.790931       21.085677
2017-02-25/22:16:40.64           6.3129830      -18.839648       21.077176
2017-02-25/22:16:40.67           6.3566067      -18.888367       21.068674
2017-02-25/22:16:40.70           6.4016376      -18.938656       21.059898
2017-02-25/22:16:40.73           6.4452611      -18.987374       21.051396
2017-02-25/22:16:40.76           6.4888845      -19.036091       21.042895
2017-02-25/22:16:40.79           6.5325083      -19.084809       21.034393
2017-02-25/22:16:40.83           6.5775392      -19.135099       21.025617
2017-02-25/22:16:40.86           6.6211626      -19.183816       21.017115
2017-02-25/22:16:40.89           6.6647861      -19.232534       21.008614
2017-02-25/22:16:40.92           6.7084098      -19.281252       21.000112
2017-02-25/22:16:40.95           6.7534407      -19.331542       20.991336
2017-02-25/22:16:40.98           6.7970642      -19.380259       20.982835
2017-02-25/22:16:41.01           6.8403778      -19.429853       20.974104
2017-02-25/22:16:41.04           6.8834680      -19.480080       20.965209
2017-02-25/22:16:41.08           6.9279482      -19.531927       20.956027
2017-02-25/22:16:41.11           6.9710380      -19.582153       20.947132
2017-02-25/22:16:41.14           7.0141279      -19.632380       20.938237
2017-02-25/22:16:41.17           7.0572182      -19.682606       20.929341
2017-02-25/22:16:41.20           7.1016983      -19.734453       20.920159
2017-02-25/22:16:41.23           7.1447882      -19.784680       20.911264
2017-02-25/22:16:41.26           7.1878781      -19.834906       20.902369
2017-02-25/22:16:41.29           7.2309683      -19.885133       20.893474
2017-02-25/22:16:41.33           7.2754484      -19.936980       20.884292
2017-02-25/22:16:41.36           7.3185383      -19.987206       20.875396
2017-02-25/22:16:41.39           7.3616282      -20.037433       20.866501
2017-02-25/22:16:41.42           7.4047184      -20.087660       20.857606
2017-02-25/22:16:41.45           7.4491986      -20.139507       20.848424
2017-02-25/22:16:41.48           7.4922884      -20.189733       20.839529
2017-02-25/22:16:41.51           7.5353783      -20.239959       20.830634
2017-02-25/22:16:41.54           7.5784686      -20.290186       20.821738
2017-02-25/22:16:41.58           7.6229487      -20.342033       20.812556
2017-02-25/22:16:41.61           7.6660386      -20.392260       20.803661
2017-02-25/22:16:41.64           7.7091285      -20.442486       20.794766
2017-02-25/22:16:41.67           7.7522187      -20.492713       20.785871
2017-02-25/22:16:41.70           7.7966988      -20.544560       20.776689
2017-02-25/22:16:41.73           7.8397887      -20.594786       20.767793
2017-02-25/22:16:41.76           7.8828786      -20.645013       20.758898
2017-02-25/22:16:41.79           7.9259688      -20.695240       20.750003
2017-02-25/22:16:41.83           7.9704489      -20.747087       20.740821
2017-02-25/22:16:41.86           8.0135388      -20.797313       20.731926
2017-02-25/22:16:41.89           8.0566287      -20.847539       20.723031
2017-02-25/22:16:41.92           8.0997190      -20.897766       20.714135
2017-02-25/22:16:41.95           8.1441991      -20.949613       20.704953
2017-02-25/22:16:41.98           8.1872890      -20.999840       20.696058
2017-02-25/22:16:42.01           8.2300665      -21.050948       20.686941
2017-02-25/22:16:42.04           8.2726188      -21.102692       20.677664
2017-02-25/22:16:42.08           8.3165436      -21.156106       20.668088
2017-02-25/22:16:42.11           8.3590956      -21.207851       20.658810
2017-02-25/22:16:42.14           8.4016475      -21.259596       20.649533
2017-02-25/22:16:42.17           8.4441998      -21.311341       20.640256
2017-02-25/22:16:42.20           8.4881246      -21.364755       20.630680
2017-02-25/22:16:42.23           8.5306766      -21.416499       20.621403
2017-02-25/22:16:42.26           8.5732285      -21.468244       20.612126
2017-02-25/22:16:42.29           8.6157808      -21.519989       20.602848
2017-02-25/22:16:42.33           8.6597056      -21.573403       20.593272
2017-02-25/22:16:42.36           8.7022576      -21.625147       20.583995
2017-02-25/22:16:42.39           8.7448096      -21.676892       20.574718
2017-02-25/22:16:42.42           8.7873618      -21.728637       20.565441
2017-02-25/22:16:42.45           8.8312867      -21.782051       20.555864
2017-02-25/22:16:42.48           8.8738386      -21.833795       20.546587
2017-02-25/22:16:42.51           8.9163906      -21.885540       20.537310
2017-02-25/22:16:42.54           8.9589428      -21.937285       20.528033
2017-02-25/22:16:42.58           9.0028677      -21.990699       20.518456
2017-02-25/22:16:42.61           9.0454196      -22.042443       20.509179
2017-02-25/22:16:42.64           9.0879716      -22.094188       20.499902
2017-02-25/22:16:42.67           9.1305239      -22.145933       20.490625
2017-02-25/22:16:42.70           9.1744487      -22.199347       20.481049
2017-02-25/22:16:42.73           9.2170006      -22.251091       20.471772
2017-02-25/22:16:42.76           9.2595526      -22.302836       20.462494
2017-02-25/22:16:42.79           9.3021049      -22.354581       20.453217
2017-02-25/22:16:42.83           9.3460297      -22.407995       20.443641
2017-02-25/22:16:42.86           9.3885817      -22.459740       20.434364
2017-02-25/22:16:42.89           9.4311336      -22.511484       20.425087
2017-02-25/22:16:42.92           9.4736859      -22.563229       20.415810
2017-02-25/22:16:42.95           9.5176107      -22.616643       20.406233
2017-02-25/22:16:42.98           9.5601627      -22.668388       20.396956
2017-02-25/22:16:43.01           9.6023994      -22.721020       20.387469
2017-02-25/22:16:43.04           9.6444087      -22.774294       20.377831
2017-02-25/22:16:43.08           9.6877731      -22.829286       20.367882
2017-02-25/22:16:43.11           9.7297821      -22.882559       20.358245
2017-02-25/22:16:43.14           9.7717911      -22.935833       20.348607
2017-02-25/22:16:43.17           9.8138004      -22.989107       20.338969
2017-02-25/22:16:43.20           9.8571648      -23.044099       20.329020
2017-02-25/22:16:43.23           9.8991738      -23.097372       20.319382
2017-02-25/22:16:43.26           9.9411828      -23.150646       20.309744
2017-02-25/22:16:43.29           9.9831922      -23.203920       20.300106
2017-02-25/22:16:43.33           10.026557      -23.258912       20.290157
2017-02-25/22:16:43.36           10.068566      -23.312185       20.280519
2017-02-25/22:16:43.39           10.110575      -23.365459       20.270881
2017-02-25/22:16:43.42           10.152584      -23.418733       20.261243
2017-02-25/22:16:43.45           10.195948      -23.473725       20.251294
2017-02-25/22:16:43.48           10.237957      -23.526998       20.241656
2017-02-25/22:16:43.51           10.279966      -23.580272       20.232018
2017-02-25/22:16:43.54           10.321976      -23.633546       20.222380
2017-02-25/22:16:43.58           10.365340      -23.688538       20.212431
2017-02-25/22:16:43.61           10.407349      -23.741811       20.202793
2017-02-25/22:16:43.64           10.449358      -23.795085       20.193155
2017-02-25/22:16:43.67           10.491367      -23.848359       20.183517
2017-02-25/22:16:43.70           10.534732      -23.903351       20.173568
2017-02-25/22:16:43.73           10.576741      -23.956624       20.163930
2017-02-25/22:16:43.76           10.618750      -24.009898       20.154292
2017-02-25/22:16:43.79           10.660759      -24.063171       20.144654
2017-02-25/22:16:43.83           10.704123      -24.118164       20.134705
2017-02-25/22:16:43.86           10.746132      -24.171437       20.125067
2017-02-25/22:16:43.89           10.788141      -24.224711       20.115429
2017-02-25/22:16:43.92           10.830151      -24.277984       20.105791
2017-02-25/22:16:43.95           10.873515      -24.332977       20.095842
2017-02-25/22:16:43.98           10.915524      -24.386250       20.086204
2017-02-25/22:16:44.01           10.957212      -24.440426       20.076370
2017-02-25/22:16:44.04           10.998669      -24.495255       20.066393
2017-02-25/22:16:44.08           11.041463      -24.551852       20.056095
2017-02-25/22:16:44.11           11.082920      -24.606680       20.046119
2017-02-25/22:16:44.14           11.124376      -24.661509       20.036142
2017-02-25/22:16:44.17           11.165833      -24.716337       20.026166
2017-02-25/22:16:44.20           11.208627      -24.772934       20.015868
2017-02-25/22:16:44.23           11.250084      -24.827763       20.005891
2017-02-25/22:16:44.26           11.291540      -24.882591       19.995915
2017-02-25/22:16:44.29           11.332997      -24.937420       19.985938
2017-02-25/22:16:44.33           11.375791      -24.994017       19.975640
2017-02-25/22:16:44.36           11.417248      -25.048845       19.965664
2017-02-25/22:16:44.39           11.458705      -25.103673       19.955687
2017-02-25/22:16:44.42           11.500161      -25.158502       19.945711
2017-02-25/22:16:44.45           11.542955      -25.215099       19.935413
2017-02-25/22:16:44.48           11.584412      -25.269927       19.925436
2017-02-25/22:16:44.51           11.625869      -25.324755       19.915460
2017-02-25/22:16:44.54           11.667325      -25.379584       19.905483
2017-02-25/22:16:44.58           11.710120      -25.436181       19.895185
2017-02-25/22:16:44.61           11.751576      -25.491010       19.885209
2017-02-25/22:16:44.64           11.793033      -25.545838       19.875232
2017-02-25/22:16:44.67           11.834489      -25.600666       19.865256
2017-02-25/22:16:44.70           11.877284      -25.657264       19.854958
2017-02-25/22:16:44.73           11.918740      -25.712092       19.844981
2017-02-25/22:16:44.76           11.960197      -25.766920       19.835005
2017-02-25/22:16:44.79           12.001653      -25.821749       19.825028
2017-02-25/22:16:44.83           12.044448      -25.878346       19.814730
2017-02-25/22:16:44.86           12.085904      -25.933174       19.804754
2017-02-25/22:16:44.89           12.127361      -25.988002       19.794777
2017-02-25/22:16:44.92           12.168818      -26.042831       19.784801
2017-02-25/22:16:44.95           12.211612      -26.099428       19.774502
2017-02-25/22:16:44.98           12.253068      -26.154256       19.764526
2017-02-25/22:16:45.01           12.294190      -26.209998       19.754366
2017-02-25/22:16:45.04           12.335071      -26.266399       19.744074
2017-02-25/22:16:45.08           12.377271      -26.324619       19.733449
2017-02-25/22:16:45.11           12.418152      -26.381020       19.723157
2017-02-25/22:16:45.14           12.459033      -26.437421       19.712865
2017-02-25/22:16:45.17           12.499914      -26.493822       19.702572
2017-02-25/22:16:45.20           12.542113      -26.552042       19.691948
2017-02-25/22:16:45.23           12.582994      -26.608443       19.681655
2017-02-25/22:16:45.26           12.623875      -26.664844       19.671363
2017-02-25/22:16:45.29           12.664756      -26.721245       19.661070
2017-02-25/22:16:45.33           12.706956      -26.779465       19.650446
2017-02-25/22:16:45.36           12.747837      -26.835866       19.640154
2017-02-25/22:16:45.39           12.788717      -26.892267       19.629861
2017-02-25/22:16:45.42           12.829598      -26.948668       19.619569
2017-02-25/22:16:45.45           12.871798      -27.006889       19.608944
2017-02-25/22:16:45.48           12.912679      -27.063289       19.598652
2017-02-25/22:16:45.51           12.953560      -27.119690       19.588360
2017-02-25/22:16:45.54           12.994441      -27.176091       19.578067
2017-02-25/22:16:45.58           13.036640      -27.234312       19.567443
2017-02-25/22:16:45.61           13.077521      -27.290712       19.557150
2017-02-25/22:16:45.64           13.118402      -27.347113       19.546858
2017-02-25/22:16:45.67           13.159283      -27.403514       19.536566
2017-02-25/22:16:45.70           13.201483      -27.461735       19.525941
2017-02-25/22:16:45.73           13.242363      -27.518136       19.515649
2017-02-25/22:16:45.76           13.283244      -27.574536       19.505356
2017-02-25/22:16:45.79           13.324125      -27.630937       19.495064
2017-02-25/22:16:45.82           13.365006      -27.687338       19.484772
2017-02-25/22:16:45.86           13.407206      -27.745559       19.474147
2017-02-25/22:16:45.89           13.448086      -27.801959       19.463855
2017-02-25/22:16:45.92           13.488968      -27.858361       19.453562
2017-02-25/22:16:45.95           13.529848      -27.914761       19.443270
2017-02-25/22:16:45.98           13.572048      -27.972982       19.432645
2017-02-25/22:16:46.01           13.612580      -28.030320       19.422182
2017-02-25/22:16:46.04           13.652861      -28.088336       19.411595
2017-02-25/22:16:46.07           13.693142      -28.146352       19.401009
2017-02-25/22:16:46.11           13.734723      -28.206240       19.390081
2017-02-25/22:16:46.14           13.775003      -28.264255       19.379494
2017-02-25/22:16:46.17           13.815284      -28.322272       19.368907
2017-02-25/22:16:46.20           13.855565      -28.380287       19.358320
2017-02-25/22:16:46.23           13.897145      -28.440175       19.347392
2017-02-25/22:16:46.26           13.937426      -28.498191       19.336806
2017-02-25/22:16:46.29           13.977707      -28.556207       19.326219
2017-02-25/22:16:46.32           14.017988      -28.614222       19.315632
2017-02-25/22:16:46.36           14.059568      -28.674110       19.304704
2017-02-25/22:16:46.39           14.099849      -28.732126       19.294117
2017-02-25/22:16:46.42           14.140130      -28.790142       19.283530
2017-02-25/22:16:46.45           14.180411      -28.848158       19.272944
2017-02-25/22:16:46.48           14.221991      -28.908045       19.262016
2017-02-25/22:16:46.51           14.262272      -28.966061       19.251429
2017-02-25/22:16:46.54           14.302553      -29.024077       19.240842
2017-02-25/22:16:46.57           14.342834      -29.082093       19.230255
2017-02-25/22:16:46.61           14.384414      -29.141980       19.219327
2017-02-25/22:16:46.64           14.424695      -29.199996       19.208741
2017-02-25/22:16:46.67           14.464976      -29.258012       19.198154
2017-02-25/22:16:46.70           14.505257      -29.316028       19.187567
2017-02-25/22:16:46.73           14.546837      -29.375915       19.176639
2017-02-25/22:16:46.76           14.587118      -29.433931       19.166052
2017-02-25/22:16:46.79           14.627399      -29.491947       19.155465
2017-02-25/22:16:46.82           14.667679      -29.549963       19.144879
2017-02-25/22:16:46.86           14.709260      -29.609851       19.133951
2017-02-25/22:16:46.89           14.749540      -29.667866       19.123364
2017-02-25/22:16:46.92           14.789822      -29.725883       19.112777
2017-02-25/22:16:46.95           14.830102      -29.783898       19.102190
2017-02-25/22:16:46.98           14.871683      -29.843786       19.091262
2017-02-25/22:16:47.01           14.911594      -29.902754       19.080527
2017-02-25/22:16:47.04           14.951239      -29.962410       19.069685
2017-02-25/22:16:47.07           14.990883      -30.022065       19.058843
2017-02-25/22:16:47.11           15.031807      -30.083646       19.047651
2017-02-25/22:16:47.14           15.071452      -30.143301       19.036809
2017-02-25/22:16:47.17           15.111097      -30.202958       19.025966
2017-02-25/22:16:47.20           15.150741      -30.262613       19.015124
2017-02-25/22:16:47.23           15.191665      -30.324194       19.003932
2017-02-25/22:16:47.26           15.231309      -30.383849       18.993090
2017-02-25/22:16:47.29           15.270954      -30.443505       18.982248
2017-02-25/22:16:47.32           15.310599      -30.503161       18.971406
2017-02-25/22:16:47.36           15.351522      -30.564741       18.960214
2017-02-25/22:16:47.39           15.391167      -30.624397       18.949371
2017-02-25/22:16:47.42           15.430812      -30.684053       18.938529
2017-02-25/22:16:47.45           15.470456      -30.743709       18.927687
2017-02-25/22:16:47.48           15.511380      -30.805289       18.916495
2017-02-25/22:16:47.51           15.551025      -30.864945       18.905653
2017-02-25/22:16:47.54           15.590670      -30.924601       18.894810
2017-02-25/22:16:47.57           15.630314      -30.984256       18.883968
2017-02-25/22:16:47.61           15.671238      -31.045837       18.872776
2017-02-25/22:16:47.64           15.710882      -31.105492       18.861934
2017-02-25/22:16:47.67           15.750527      -31.165149       18.851092
2017-02-25/22:16:47.70           15.790172      -31.224804       18.840250
2017-02-25/22:16:47.73           15.831096      -31.286385       18.829058
2017-02-25/22:16:47.76           15.870740      -31.346040       18.818215
2017-02-25/22:16:47.79           15.910385      -31.405696       18.807373
2017-02-25/22:16:47.82           15.950030      -31.465352       18.796531
2017-02-25/22:16:47.86           15.990953      -31.526932       18.785339
2017-02-25/22:16:47.89           16.030598      -31.586588       18.774497
2017-02-25/22:16:47.92           16.070243      -31.646244       18.763655
2017-02-25/22:16:47.95           16.109887      -31.705900       18.752812
2017-02-25/22:16:47.98           16.150811      -31.767480       18.741620
2017-02-25/22:16:48.01           16.190056      -31.828108       18.730644
2017-02-25/22:16:48.04           16.229013      -31.889440       18.719572
2017-02-25/22:16:48.07           16.267969      -31.950771       18.708499
2017-02-25/22:16:48.11           16.308182      -32.014081       18.697069
2017-02-25/22:16:48.14           16.347139      -32.075411       18.685996
2017-02-25/22:16:48.17           16.386096      -32.136743       18.674924
2017-02-25/22:16:48.20           16.425052      -32.198074       18.663851
2017-02-25/22:16:48.23           16.465266      -32.261384       18.652421
2017-02-25/22:16:48.26           16.504222      -32.322714       18.641348
2017-02-25/22:16:48.29           16.543179      -32.384046       18.630276
2017-02-25/22:16:48.32           16.582135      -32.445377       18.619203
2017-02-25/22:16:48.36           16.622349      -32.508687       18.607773
2017-02-25/22:16:48.39           16.661305      -32.570018       18.596700
2017-02-25/22:16:48.42           16.700262      -32.631349       18.585628
2017-02-25/22:16:48.45           16.739218      -32.692680       18.574555
2017-02-25/22:16:48.48           16.779432      -32.755990       18.563125
2017-02-25/22:16:48.51           16.818388      -32.817321       18.552052
2017-02-25/22:16:48.54           16.857345      -32.878652       18.540980
2017-02-25/22:16:48.57           16.896301      -32.939983       18.529907
2017-02-25/22:16:48.61           16.936515      -33.003293       18.518477
2017-02-25/22:16:48.64           16.975471      -33.064624       18.507404
2017-02-25/22:16:48.67           17.014428      -33.125955       18.496332
2017-02-25/22:16:48.70           17.053384      -33.187286       18.485259
2017-02-25/22:16:48.73           17.093598      -33.250596       18.473829
2017-02-25/22:16:48.76           17.132554      -33.311927       18.462756
2017-02-25/22:16:48.79           17.171511      -33.373258       18.451684
2017-02-25/22:16:48.82           17.210467      -33.434589       18.440611
2017-02-25/22:16:48.86           17.250681      -33.497899       18.429181
2017-02-25/22:16:48.89           17.289637      -33.559230       18.418108
2017-02-25/22:16:48.92           17.328594      -33.620561       18.407035
2017-02-25/22:16:48.95           17.367550      -33.681892       18.395963
2017-02-25/22:16:48.98           17.407764      -33.745202       18.384533
2017-02-25/22:16:49.01           17.446294      -33.807535       18.373351
2017-02-25/22:16:49.04           17.484516      -33.870593       18.362089
2017-02-25/22:16:49.07           17.522738      -33.933650       18.350828
2017-02-25/22:16:49.11           17.562193      -33.998742       18.339203
2017-02-25/22:16:49.14           17.600415      -34.061799       18.327941
2017-02-25/22:16:49.17           17.638637      -34.124857       18.316680
2017-02-25/22:16:49.20           17.676859      -34.187915       18.305418
2017-02-25/22:16:49.23           17.716314      -34.253006       18.293793
2017-02-25/22:16:49.26           17.754536      -34.316064       18.282532
2017-02-25/22:16:49.29           17.792758      -34.379122       18.271270
2017-02-25/22:16:49.32           17.830980      -34.442179       18.260009
2017-02-25/22:16:49.36           17.870436      -34.507271       18.248384
2017-02-25/22:16:49.39           17.908658      -34.570328       18.237122
2017-02-25/22:16:49.42           17.946880      -34.633386       18.225861
2017-02-25/22:16:49.45           17.985102      -34.696443       18.214599
2017-02-25/22:16:49.48           18.024557      -34.761535       18.202974
2017-02-25/22:16:49.51           18.062779      -34.824593       18.191713
2017-02-25/22:16:49.54           18.101001      -34.887650       18.180451
2017-02-25/22:16:49.57           18.139223      -34.950708       18.169190
2017-02-25/22:16:49.61           18.178678      -35.015800       18.157565
2017-02-25/22:16:49.64           18.216900      -35.078857       18.146303
2017-02-25/22:16:49.67           18.255122      -35.141915       18.135042
2017-02-25/22:16:49.70           18.293344      -35.204972       18.123780
2017-02-25/22:16:49.73           18.332799      -35.270064       18.112155
2017-02-25/22:16:49.76           18.371021      -35.333121       18.100894
2017-02-25/22:16:49.79           18.409244      -35.396179       18.089632
2017-02-25/22:16:49.82           18.447466      -35.459237       18.078371
2017-02-25/22:16:49.86           18.486921      -35.524328       18.066746
2017-02-25/22:16:49.89           18.525143      -35.587386       18.055485
2017-02-25/22:16:49.92           18.563365      -35.650444       18.044223
2017-02-25/22:16:49.95           18.601587      -35.713501       18.032961
2017-02-25/22:16:49.98           18.641042      -35.778593       18.021337
2017-02-25/22:16:50.01           18.678799      -35.842671       18.009983
2017-02-25/22:16:50.04           18.716220      -35.907488       17.998564
2017-02-25/22:16:50.07           18.753641      -35.972305       17.987145
2017-02-25/22:16:50.11           18.792270      -36.039212       17.975357
2017-02-25/22:16:50.14           18.829691      -36.104028       17.963938
2017-02-25/22:16:50.17           18.867112      -36.168845       17.952518
2017-02-25/22:16:50.20           18.904533      -36.233662       17.941099
2017-02-25/22:16:50.23           18.943162      -36.300569       17.929311
2017-02-25/22:16:50.26           18.980583      -36.365385       17.917892
2017-02-25/22:16:50.29           19.018004      -36.430202       17.906473
2017-02-25/22:16:50.32           19.055425      -36.495019       17.895053
2017-02-25/22:16:50.36           19.094054      -36.561926       17.883266
2017-02-25/22:16:50.39           19.131475      -36.626742       17.871846
2017-02-25/22:16:50.42           19.168896      -36.691559       17.860427
2017-02-25/22:16:50.45           19.206317      -36.756376       17.849008
2017-02-25/22:16:50.48           19.244946      -36.823283       17.837220
2017-02-25/22:16:50.51           19.282367      -36.888099       17.825801
2017-02-25/22:16:50.54           19.319788      -36.952916       17.814381
2017-02-25/22:16:50.57           19.357209      -37.017733       17.802962
2017-02-25/22:16:50.61           19.395837      -37.084640       17.791174
2017-02-25/22:16:50.64           19.433258      -37.149456       17.779755
2017-02-25/22:16:50.67           19.470680      -37.214273       17.768335
2017-02-25/22:16:50.70           19.508101      -37.279090       17.756916
2017-02-25/22:16:50.73           19.546729      -37.345997       17.745128
2017-02-25/22:16:50.76           19.584150      -37.410813       17.733709
2017-02-25/22:16:50.79           19.621572      -37.475630       17.722290
2017-02-25/22:16:50.82           19.658993      -37.540447       17.710870
2017-02-25/22:16:50.86           19.697621      -37.607354       17.699083
2017-02-25/22:16:50.89           19.735042      -37.672170       17.687663
2017-02-25/22:16:50.92           19.772464      -37.736987       17.676244
2017-02-25/22:16:50.95           19.809885      -37.801804       17.664825
2017-02-25/22:16:50.98           19.848513      -37.868711       17.653037
2017-02-25/22:16:51.01           19.885425      -37.934577       17.641555
2017-02-25/22:16:51.04           19.921969      -38.001201       17.630028
2017-02-25/22:16:51.07           19.958514      -38.067825       17.618501
2017-02-25/22:16:51.11           19.996237      -38.136598       17.606603
2017-02-25/22:16:51.14           20.032781      -38.203222       17.595076
2017-02-25/22:16:51.17           20.069325      -38.269846       17.583549
2017-02-25/22:16:51.20           20.105870      -38.336470       17.572022
2017-02-25/22:16:51.23           20.143593      -38.405243       17.560123
2017-02-25/22:16:51.26           20.180137      -38.471867       17.548597
2017-02-25/22:16:51.29           20.216681      -38.538491       17.537070
2017-02-25/22:16:51.32           20.253226      -38.605114       17.525543
2017-02-25/22:16:51.36           20.290949      -38.673888       17.513644
2017-02-25/22:16:51.39           20.327493      -38.740511       17.502117
2017-02-25/22:16:51.42           20.364038      -38.807136       17.490590
2017-02-25/22:16:51.45           20.400582      -38.873759       17.479063
2017-02-25/22:16:51.48           20.438305      -38.942533       17.467165
2017-02-25/22:16:51.51           20.474849      -39.009156       17.455638
2017-02-25/22:16:51.54           20.511394      -39.075781       17.444111
2017-02-25/22:16:51.57           20.547938      -39.142404       17.432584
2017-02-25/22:16:51.61           20.585661      -39.211177       17.420685
2017-02-25/22:16:51.64           20.622205      -39.277801       17.409159
2017-02-25/22:16:51.67           20.658750      -39.344425       17.397632
2017-02-25/22:16:51.70           20.695294      -39.411049       17.386105
2017-02-25/22:16:51.73           20.733017      -39.479822       17.374206
2017-02-25/22:16:51.76           20.769561      -39.546446       17.362679
2017-02-25/22:16:51.79           20.806106      -39.613070       17.351152
2017-02-25/22:16:51.82           20.842650      -39.679694       17.339625
2017-02-25/22:16:51.86           20.880373      -39.748467       17.327727
2017-02-25/22:16:51.89           20.916917      -39.815091       17.316200
2017-02-25/22:16:51.92           20.953462      -39.881715       17.304673
2017-02-25/22:16:51.95           20.990006      -39.948339       17.293146
2017-02-25/22:16:51.98           21.027729      -40.017112       17.281247
2017-02-25/22:16:52.01           21.063715      -40.084807       17.269682
2017-02-25/22:16:52.04           21.099298      -40.153277       17.258089
2017-02-25/22:16:52.07           21.134880      -40.221746       17.246496
2017-02-25/22:16:52.11           21.171611      -40.292425       17.234529
2017-02-25/22:16:52.14           21.207194      -40.360894       17.222936
2017-02-25/22:16:52.17           21.242776      -40.429363       17.211343
2017-02-25/22:16:52.20           21.278359      -40.497833       17.199750
2017-02-25/22:16:52.23           21.315090      -40.568511       17.187783
2017-02-25/22:16:52.26           21.350672      -40.636980       17.176190
2017-02-25/22:16:52.29           21.386255      -40.705450       17.164596
2017-02-25/22:16:52.32           21.421838      -40.773919       17.153003
2017-02-25/22:16:52.36           21.458568      -40.844597       17.141036
2017-02-25/22:16:52.39           21.494151      -40.913066       17.129443
2017-02-25/22:16:52.42           21.529734      -40.981536       17.117850
2017-02-25/22:16:52.45           21.565317      -41.050005       17.106257
2017-02-25/22:16:52.48           21.602047      -41.120683       17.094290
2017-02-25/22:16:52.51           21.637630      -41.189153       17.082697
2017-02-25/22:16:52.54           21.673213      -41.257622       17.071104
2017-02-25/22:16:52.57           21.708795      -41.326092       17.059511
2017-02-25/22:16:52.61           21.745526      -41.396770       17.047544
2017-02-25/22:16:52.64           21.781109      -41.465239       17.035951
2017-02-25/22:16:52.67           21.816691      -41.533709       17.024358
2017-02-25/22:16:52.70           21.852274      -41.602178       17.012765
2017-02-25/22:16:52.73           21.889005      -41.672856       17.000798
2017-02-25/22:16:52.76           21.924587      -41.741325       16.989205
2017-02-25/22:16:52.79           21.960170      -41.809795       16.977612
2017-02-25/22:16:52.82           21.995753      -41.878264       16.966018
2017-02-25/22:16:52.86           22.032483      -41.948942       16.954051
2017-02-25/22:16:52.89           22.068066      -42.017412       16.942458
2017-02-25/22:16:52.92           22.103649      -42.085881       16.930865
2017-02-25/22:16:52.95           22.139232      -42.154351       16.919272
2017-02-25/22:16:52.98           22.175962      -42.225029       16.907305
2017-02-25/22:16:53.01           22.210928      -42.294595       16.895703
2017-02-25/22:16:53.04           22.245450      -42.364955       16.884095
2017-02-25/22:16:53.07           22.279970      -42.435313       16.872487
2017-02-25/22:16:53.11           22.315605      -42.507942       16.860504
2017-02-25/22:16:53.14           22.350126      -42.578301       16.848896
2017-02-25/22:16:53.17           22.384647      -42.648660       16.837288
2017-02-25/22:16:53.20           22.419168      -42.719019       16.825680
2017-02-25/22:16:53.23           22.454803      -42.791648       16.813697
2017-02-25/22:16:53.26           22.489324      -42.862007       16.802089
2017-02-25/22:16:53.29           22.523845      -42.932366       16.790481
2017-02-25/22:16:53.32           22.558366      -43.002725       16.778873
2017-02-25/22:16:53.36           22.594001      -43.075354       16.766890
2017-02-25/22:16:53.39           22.628521      -43.145713       16.755282
2017-02-25/22:16:53.42           22.663043      -43.216072       16.743674
2017-02-25/22:16:53.45           22.697564      -43.286431       16.732065
2017-02-25/22:16:53.48           22.733198      -43.359060       16.720083
2017-02-25/22:16:53.51           22.767719      -43.429419       16.708475
2017-02-25/22:16:53.54           22.802240      -43.499778       16.696866
2017-02-25/22:16:53.57           22.836761      -43.570137       16.685258
2017-02-25/22:16:53.61           22.872396      -43.642766       16.673275
2017-02-25/22:16:53.64           22.906917      -43.713124       16.661667
2017-02-25/22:16:53.67           22.941438      -43.783484       16.650059
2017-02-25/22:16:53.70           22.975959      -43.853843       16.638451
2017-02-25/22:16:53.73           23.011594      -43.926472       16.626468
2017-02-25/22:16:53.76           23.046115      -43.996830       16.614860
2017-02-25/22:16:53.79           23.080636      -44.067190       16.603252
2017-02-25/22:16:53.82           23.115157      -44.137549       16.591644
2017-02-25/22:16:53.86           23.150791      -44.210177       16.579661
2017-02-25/22:16:53.89           23.185312      -44.280536       16.568053
2017-02-25/22:16:53.92           23.219833      -44.350896       16.556445
2017-02-25/22:16:53.95           23.254354      -44.421254       16.544837
2017-02-25/22:16:53.98           23.289989      -44.493883       16.532854
2017-02-25/22:16:54.01           23.323831      -44.565357       16.521263
2017-02-25/22:16:54.04           23.357183      -44.637636       16.509686
2017-02-25/22:16:54.07           23.390534      -44.709915       16.498108
2017-02-25/22:16:54.11           23.424962      -44.784526       16.486157
2017-02-25/22:16:54.14           23.458313      -44.856805       16.474579
2017-02-25/22:16:54.17           23.491665      -44.929084       16.463002
2017-02-25/22:16:54.20           23.525016      -45.001363       16.451424
2017-02-25/22:16:54.23           23.559444      -45.075974       16.439473
2017-02-25/22:16:54.26           23.592795      -45.148253       16.427895
2017-02-25/22:16:54.29           23.626147      -45.220532       16.416318
2017-02-25/22:16:54.32           23.659498      -45.292811       16.404740
2017-02-25/22:16:54.36           23.693926      -45.367422       16.392789
2017-02-25/22:16:54.39           23.727277      -45.439701       16.381211
2017-02-25/22:16:54.42           23.760629      -45.511980       16.369634
2017-02-25/22:16:54.45           23.793980      -45.584259       16.358056
2017-02-25/22:16:54.48           23.828408      -45.658870       16.346105
2017-02-25/22:16:54.51           23.861759      -45.731149       16.334527
2017-02-25/22:16:54.54           23.895111      -45.803428       16.322950
2017-02-25/22:16:54.57           23.928463      -45.875707       16.311372
2017-02-25/22:16:54.61           23.962890      -45.950318       16.299421
2017-02-25/22:16:54.64           23.996241      -46.022597       16.287843
2017-02-25/22:16:54.67           24.029593      -46.094876       16.276265
2017-02-25/22:16:54.70           24.062945      -46.167155       16.264688
2017-02-25/22:16:54.73           24.097372      -46.241766       16.252737
2017-02-25/22:16:54.76           24.130724      -46.314045       16.241159
2017-02-25/22:16:54.79           24.164075      -46.386324       16.229581
2017-02-25/22:16:54.82           24.197427      -46.458603       16.218004
2017-02-25/22:16:54.86           24.231854      -46.533214       16.206053
2017-02-25/22:16:54.89           24.265206      -46.605493       16.194475
2017-02-25/22:16:54.92           24.298557      -46.677772       16.182897
2017-02-25/22:16:54.95           24.331909      -46.750051       16.171320
2017-02-25/22:16:54.98           24.366336      -46.824662       16.159369
2017-02-25/22:16:55.01           24.398940      -46.898080       16.147838
2017-02-25/22:16:55.04           24.431003      -46.972320       16.136342
2017-02-25/22:16:55.07           24.463066      -47.046560       16.124846
2017-02-25/22:16:55.11           24.496163      -47.123196       16.112978
2017-02-25/22:16:55.14           24.528226      -47.197436       16.101482
2017-02-25/22:16:55.17           24.560289      -47.271677       16.089986
2017-02-25/22:16:55.20           24.592352      -47.345917       16.078489
2017-02-25/22:16:55.23           24.625449      -47.422552       16.066622
2017-02-25/22:16:55.26           24.657512      -47.496792       16.055126
2017-02-25/22:16:55.29           24.689576      -47.571033       16.043629
2017-02-25/22:16:55.32           24.721638      -47.645273       16.032133
2017-02-25/22:16:55.36           24.754736      -47.721909       16.020266
2017-02-25/22:16:55.39           24.786799      -47.796149       16.008769
2017-02-25/22:16:55.42           24.818862      -47.870390       15.997273
2017-02-25/22:16:55.45           24.850925      -47.944630       15.985777
2017-02-25/22:16:55.48           24.884022      -48.021265       15.973910
2017-02-25/22:16:55.51           24.916085      -48.095505       15.962413
2017-02-25/22:16:55.54           24.948148      -48.169746       15.950917
2017-02-25/22:16:55.57           24.980211      -48.243986       15.939421
2017-02-25/22:16:55.61           25.013309      -48.320622       15.927553
2017-02-25/22:16:55.64           25.045372      -48.394862       15.916057
2017-02-25/22:16:55.67           25.077435      -48.469102       15.904561
2017-02-25/22:16:55.70           25.109498      -48.543343       15.893064
2017-02-25/22:16:55.73           25.142595      -48.619978       15.881197
2017-02-25/22:16:55.76           25.174658      -48.694218       15.869701
2017-02-25/22:16:55.79           25.206721      -48.768459       15.858204
2017-02-25/22:16:55.82           25.238784      -48.842699       15.846708
2017-02-25/22:16:55.86           25.271881      -48.919334       15.834841
2017-02-25/22:16:55.89           25.303944      -48.993575       15.823344
2017-02-25/22:16:55.92           25.336007      -49.067815       15.811848
2017-02-25/22:16:55.95           25.368070      -49.142055       15.800352
2017-02-25/22:16:55.98           25.401168      -49.218691       15.788485
2017-02-25/22:16:56.01           25.432408      -49.294086       15.777067
2017-02-25/22:16:56.04           25.463054      -49.370315       15.765706
2017-02-25/22:16:56.07           25.493699      -49.446544       15.754344
2017-02-25/22:16:56.11           25.525334      -49.525233       15.742617
2017-02-25/22:16:56.14           25.555980      -49.601462       15.731256
2017-02-25/22:16:56.17           25.586626      -49.677692       15.719894
2017-02-25/22:16:56.20           25.617271      -49.753921       15.708533
2017-02-25/22:16:56.23           25.648906      -49.832609       15.696806
2017-02-25/22:16:56.26           25.679551      -49.908838       15.685444
2017-02-25/22:16:56.29           25.710197      -49.985068       15.674083
2017-02-25/22:16:56.32           25.740843      -50.061297       15.662722
2017-02-25/22:16:56.36           25.772478      -50.139985       15.650994
2017-02-25/22:16:56.39           25.803123      -50.216214       15.639633
2017-02-25/22:16:56.42           25.833769      -50.292444       15.628272
2017-02-25/22:16:56.45           25.864415      -50.368673       15.616911
2017-02-25/22:16:56.48           25.896049      -50.447362       15.605183
2017-02-25/22:16:56.51           25.926695      -50.523591       15.593822
2017-02-25/22:16:56.54           25.957341      -50.599820       15.582461
2017-02-25/22:16:56.57           25.987987      -50.676049       15.571100
2017-02-25/22:16:56.61           26.019621      -50.754738       15.559372
2017-02-25/22:16:56.64           26.050267      -50.830967       15.548011
2017-02-25/22:16:56.67           26.080913      -50.907197       15.536650
2017-02-25/22:16:56.70           26.111559      -50.983426       15.525289
2017-02-25/22:16:56.73           26.143193      -51.062114       15.513561
2017-02-25/22:16:56.76           26.173839      -51.138343       15.502200
2017-02-25/22:16:56.79           26.204485      -51.214573       15.490839
2017-02-25/22:16:56.82           26.235130      -51.290802       15.479477
2017-02-25/22:16:56.86           26.266765      -51.369490       15.467750
2017-02-25/22:16:56.89           26.297411      -51.445719       15.456389
2017-02-25/22:16:56.92           26.328056      -51.521949       15.445027
2017-02-25/22:16:56.95           26.358702      -51.598178       15.433666
2017-02-25/22:16:56.98           26.390337      -51.676867       15.421939
2017-02-25/22:16:57.01           26.420069      -51.754261       15.410686
2017-02-25/22:16:57.04           26.449143      -51.832498       15.399512
2017-02-25/22:16:57.07           26.478216      -51.910735       15.388339
2017-02-25/22:16:57.11           26.508228      -51.991496       15.376804
2017-02-25/22:16:57.14           26.537301      -52.069732       15.365631
2017-02-25/22:16:57.17           26.566375      -52.147969       15.354457
2017-02-25/22:16:57.20           26.595448      -52.226206       15.343283
2017-02-25/22:16:57.23           26.625460      -52.306967       15.331749
2017-02-25/22:16:57.26           26.654533      -52.385203       15.320575
2017-02-25/22:16:57.29           26.683607      -52.463441       15.309401
2017-02-25/22:16:57.32           26.712680      -52.541677       15.298227
2017-02-25/22:16:57.36           26.742691      -52.622438       15.286693
2017-02-25/22:16:57.39           26.771765      -52.700674       15.275519
2017-02-25/22:16:57.42           26.800838      -52.778912       15.264346
2017-02-25/22:16:57.45           26.829912      -52.857148       15.253172
2017-02-25/22:16:57.48           26.859923      -52.937909       15.241638
2017-02-25/22:16:57.51           26.888997      -53.016146       15.230464
2017-02-25/22:16:57.54           26.918070      -53.094383       15.219290
2017-02-25/22:16:57.57           26.947144      -53.172619       15.208116
2017-02-25/22:16:57.61           26.977155      -53.253380       15.196582
2017-02-25/22:16:57.64           27.006228      -53.331617       15.185408
2017-02-25/22:16:57.67           27.035302      -53.409854       15.174234
2017-02-25/22:16:57.70           27.064375      -53.488090       15.163061
2017-02-25/22:16:57.73           27.094387      -53.568851       15.151526
2017-02-25/22:16:57.76           27.123460      -53.647088       15.140353
2017-02-25/22:16:57.79           27.152534      -53.725325       15.129179
2017-02-25/22:16:57.82           27.181607      -53.803561       15.118005
2017-02-25/22:16:57.86           27.211619      -53.884322       15.106471
2017-02-25/22:16:57.89           27.240692      -53.962559       15.095297
2017-02-25/22:16:57.92           27.269766      -54.040796       15.084123
2017-02-25/22:16:57.95           27.298839      -54.119032       15.072949
2017-02-25/22:16:57.98           27.328850      -54.199793       15.061415
2017-02-25/22:16:58.01           27.356935      -54.279215       15.050387
2017-02-25/22:16:58.04           27.384307      -54.359493       15.039465
2017-02-25/22:16:58.07           27.411678      -54.439771       15.028543
2017-02-25/22:16:58.11           27.439932      -54.522639       15.017268
2017-02-25/22:16:58.14           27.467303      -54.602917       15.006346
2017-02-25/22:16:58.17           27.494675      -54.683195       14.995423
2017-02-25/22:16:58.20           27.522046      -54.763473       14.984501
2017-02-25/22:16:58.23           27.550300      -54.846341       14.973227
2017-02-25/22:16:58.26           27.577671      -54.926619       14.962304
2017-02-25/22:16:58.29           27.605042      -55.006897       14.951382
2017-02-25/22:16:58.32           27.632413      -55.087175       14.940460
2017-02-25/22:16:58.36           27.660668      -55.170043       14.929185
2017-02-25/22:16:58.39           27.688039      -55.250320       14.918263
2017-02-25/22:16:58.42           27.715410      -55.330599       14.907340
2017-02-25/22:16:58.45           27.742781      -55.410876       14.896418
2017-02-25/22:16:58.48           27.771036      -55.493744       14.885143
2017-02-25/22:16:58.51           27.798407      -55.574022       14.874221
2017-02-25/22:16:58.54           27.825778      -55.654300       14.863299
2017-02-25/22:16:58.57           27.853149      -55.734578       14.852377
2017-02-25/22:16:58.61           27.881403      -55.817446       14.841102
2017-02-25/22:16:58.64           27.908775      -55.897724       14.830180
2017-02-25/22:16:58.67           27.936146      -55.978002       14.819257
2017-02-25/22:16:58.70           27.963517      -56.058280       14.808335
2017-02-25/22:16:58.73           27.991771      -56.141148       14.797060
2017-02-25/22:16:58.76           28.019142      -56.221426       14.786138
2017-02-25/22:16:58.79           28.046514      -56.301704       14.775216
2017-02-25/22:16:58.82           28.073885      -56.381982       14.764293
2017-02-25/22:16:58.86           28.102139      -56.464850       14.753019
2017-02-25/22:16:58.89           28.129510      -56.545127       14.742096
2017-02-25/22:16:58.92           28.156882      -56.625406       14.731174
2017-02-25/22:16:58.95           28.184253      -56.705684       14.720252
2017-02-25/22:16:58.98           28.212507      -56.788551       14.708977
2017-02-25/22:16:59.01           28.238781      -56.870010       14.698228
2017-02-25/22:16:59.04           28.264263      -56.952322       14.687604
2017-02-25/22:16:59.07           28.289744      -57.034634       14.676980
2017-02-25/22:16:59.11           28.316048      -57.119601       14.666013
2017-02-25/22:16:59.14           28.341530      -57.201912       14.655390
2017-02-25/22:16:59.17           28.367012      -57.284225       14.644766
2017-02-25/22:16:59.20           28.392493      -57.366536       14.634142
2017-02-25/22:16:59.23           28.418797      -57.451503       14.623175
2017-02-25/22:16:59.26           28.444279      -57.533815       14.612551
2017-02-25/22:16:59.29           28.469761      -57.616127       14.601927
2017-02-25/22:16:59.32           28.495242      -57.698439       14.591303
2017-02-25/22:16:59.36           28.521546      -57.783406       14.580336
2017-02-25/22:16:59.39           28.547028      -57.865717       14.569712
2017-02-25/22:16:59.42           28.572510      -57.948030       14.559088
2017-02-25/22:16:59.45           28.597991      -58.030341       14.548464
2017-02-25/22:16:59.48           28.624295      -58.115308       14.537498
2017-02-25/22:16:59.51           28.649777      -58.197620       14.526874
2017-02-25/22:16:59.54           28.675259      -58.279932       14.516250
2017-02-25/22:16:59.57           28.700740      -58.362244       14.505626
2017-02-25/22:16:59.61           28.727044      -58.447211       14.494659
2017-02-25/22:16:59.64           28.752526      -58.529522       14.484035
2017-02-25/22:16:59.67           28.778008      -58.611834       14.473411
2017-02-25/22:16:59.70           28.803489      -58.694146       14.462787
2017-02-25/22:16:59.73           28.829793      -58.779113       14.451820
2017-02-25/22:16:59.76           28.855275      -58.861425       14.441196
2017-02-25/22:16:59.79           28.880757      -58.943737       14.430572
2017-02-25/22:16:59.82           28.906238      -59.026048       14.419948
2017-02-25/22:16:59.86           28.932542      -59.111016       14.408982
2017-02-25/22:16:59.89           28.958024      -59.193327       14.398358
2017-02-25/22:16:59.92           28.983506      -59.275639       14.387734
2017-02-25/22:16:59.95           29.008987      -59.357951       14.377110
2017-02-25/22:16:59.98           29.035291      -59.442918       14.366143
2017-02-25/22:17:00.01           29.059581      -59.526416       14.355726
2017-02-25/22:17:00.04           29.083011      -59.610771       14.345457
2017-02-25/22:17:00.07           29.106440      -59.695126       14.335188
2017-02-25/22:17:00.11           29.130625      -59.782203       14.324588
2017-02-25/22:17:00.14           29.154055      -59.866557       14.314320
2017-02-25/22:17:00.17           29.177484      -59.950913       14.304051
2017-02-25/22:17:00.20           29.200914      -60.035267       14.293782
2017-02-25/22:17:00.23           29.225099      -60.122344       14.283182
2017-02-25/22:17:00.26           29.248528      -60.206698       14.272914
2017-02-25/22:17:00.29           29.271958      -60.291054       14.262645
2017-02-25/22:17:00.32           29.295387      -60.375409       14.252376
2017-02-25/22:17:00.36           29.319573      -60.462485       14.241777
2017-02-25/22:17:00.39           29.343002      -60.546840       14.231508
2017-02-25/22:17:00.42           29.366432      -60.631195       14.221239
2017-02-25/22:17:00.45           29.389861      -60.715550       14.210971
2017-02-25/22:17:00.48           29.414046      -60.802626       14.200371
2017-02-25/22:17:00.51           29.437476      -60.886981       14.190102
2017-02-25/22:17:00.54           29.460905      -60.971336       14.179833
2017-02-25/22:17:00.57           29.484335      -61.055691       14.169565
2017-02-25/22:17:00.61           29.508520      -61.142767       14.158965
2017-02-25/22:17:00.64           29.531949      -61.227122       14.148696
2017-02-25/22:17:00.67           29.555379      -61.311477       14.138427
2017-02-25/22:17:00.70           29.578808      -61.395832       14.128159
2017-02-25/22:17:00.73           29.602994      -61.482908       14.117559
2017-02-25/22:17:00.76           29.626423      -61.567263       14.107290
2017-02-25/22:17:00.79           29.649853      -61.651619       14.097022
2017-02-25/22:17:00.82           29.673282      -61.735973       14.086753
2017-02-25/22:17:00.86           29.697467      -61.823050       14.076153
2017-02-25/22:17:00.89           29.720897      -61.907404       14.065884
2017-02-25/22:17:00.92           29.744326      -61.991760       14.055616
2017-02-25/22:17:00.95           29.767756      -62.076115       14.045347
2017-02-25/22:17:00.98           29.791941      -62.163191       14.034747
2017-02-25/22:17:01.01           29.814074      -62.248723       14.024717
2017-02-25/22:17:01.04           29.835271      -62.335107       14.014859
2017-02-25/22:17:01.07           29.856468      -62.421490       14.005002
2017-02-25/22:17:01.11           29.878349      -62.510660       13.994826
2017-02-25/22:17:01.14           29.899546      -62.597042       13.984968
2017-02-25/22:17:01.17           29.920743      -62.683426       13.975110
2017-02-25/22:17:01.20           29.941939      -62.769809       13.965252
2017-02-25/22:17:01.23           29.963820      -62.858979       13.955077
2017-02-25/22:17:01.26           29.985017      -62.945362       13.945219
2017-02-25/22:17:01.29           30.006214      -63.031745       13.935361
2017-02-25/22:17:01.32           30.027411      -63.118128       13.925503
2017-02-25/22:17:01.36           30.049292      -63.207298       13.915328
2017-02-25/22:17:01.39           30.070489      -63.293681       13.905470
2017-02-25/22:17:01.42           30.091686      -63.380064       13.895612
2017-02-25/22:17:01.45           30.112883      -63.466447       13.885754
2017-02-25/22:17:01.48           30.134763      -63.555617       13.875578
2017-02-25/22:17:01.51           30.155960      -63.642000       13.865721
2017-02-25/22:17:01.54           30.177157      -63.728384       13.855863
2017-02-25/22:17:01.57           30.198354      -63.814766       13.846005
2017-02-25/22:17:01.61           30.220235      -63.903936       13.835829
2017-02-25/22:17:01.64           30.241432      -63.990319       13.825972
2017-02-25/22:17:01.67           30.262629      -64.076703       13.816114
2017-02-25/22:17:01.70           30.283826      -64.163086       13.806256
2017-02-25/22:17:01.73           30.305707      -64.252255       13.796080
2017-02-25/22:17:01.76           30.326904      -64.338638       13.786222
2017-02-25/22:17:01.79           30.348101      -64.425022       13.776365
2017-02-25/22:17:01.82           30.369297      -64.511405       13.766507
2017-02-25/22:17:01.86           30.391178      -64.600575       13.756331
2017-02-25/22:17:01.89           30.412375      -64.686958       13.746473
2017-02-25/22:17:01.92           30.433572      -64.773341       13.736616
2017-02-25/22:17:01.95           30.454769      -64.859724       13.726758
2017-02-25/22:17:01.98           30.476650      -64.948894       13.716582
2017-02-25/22:17:02.01           30.496436      -65.036445       13.706997
2017-02-25/22:17:02.04           30.515205      -65.124840       13.697608
2017-02-25/22:17:02.07           30.533973      -65.213235       13.688220
2017-02-25/22:17:02.11           30.553346      -65.304481       13.678528
2017-02-25/22:17:02.14           30.572114      -65.392875       13.669140
2017-02-25/22:17:02.17           30.590883      -65.481271       13.659751
2017-02-25/22:17:02.20           30.609651      -65.569665       13.650362
2017-02-25/22:17:02.23           30.629024      -65.660912       13.640671
2017-02-25/22:17:02.26           30.647792      -65.749306       13.631282
2017-02-25/22:17:02.29           30.666560      -65.837701       13.621894
2017-02-25/22:17:02.32           30.685329      -65.926096       13.612505
2017-02-25/22:17:02.36           30.704702      -66.017342       13.602814
2017-02-25/22:17:02.39           30.723470      -66.105737       13.593425
2017-02-25/22:17:02.42           30.742238      -66.194132       13.584037
2017-02-25/22:17:02.45           30.761006      -66.282527       13.574648
2017-02-25/22:17:02.48           30.780380      -66.373773       13.564957
2017-02-25/22:17:02.51           30.799148      -66.462168       13.555568
2017-02-25/22:17:02.54           30.817916      -66.550563       13.546180
2017-02-25/22:17:02.57           30.836684      -66.638957       13.536791
2017-02-25/22:17:02.61           30.856058      -66.730204       13.527100
2017-02-25/22:17:02.64           30.874826      -66.818598       13.517711
2017-02-25/22:17:02.67           30.893594      -66.906993       13.508323
2017-02-25/22:17:02.70           30.912362      -66.995388       13.498934
2017-02-25/22:17:02.73           30.931736      -67.086634       13.489243
2017-02-25/22:17:02.76           30.950504      -67.175029       13.479854
2017-02-25/22:17:02.79           30.969272      -67.263424       13.470465
2017-02-25/22:17:02.82           30.988040      -67.351819       13.461077
2017-02-25/22:17:02.86           31.007414      -67.443065       13.451386
2017-02-25/22:17:02.89           31.026182      -67.531460       13.441997
2017-02-25/22:17:02.92           31.044950      -67.619855       13.432608
2017-02-25/22:17:02.95           31.063718      -67.708249       13.423220
2017-02-25/22:17:02.98           31.083092      -67.799496       13.413528
2017-02-25/22:17:03.01           31.100337      -67.889045       13.404440
2017-02-25/22:17:03.04           31.116483      -67.979429       13.395569
2017-02-25/22:17:03.07           31.132628      -68.069812       13.386697
2017-02-25/22:17:03.11           31.149294      -68.163111       13.377539
2017-02-25/22:17:03.14           31.165440      -68.253494       13.368668
2017-02-25/22:17:03.17           31.181585      -68.343878       13.359796
2017-02-25/22:17:03.20           31.197731      -68.434261       13.350925
2017-02-25/22:17:03.23           31.214397      -68.527560       13.341767
2017-02-25/22:17:03.26           31.230543      -68.617943       13.332896
2017-02-25/22:17:03.29           31.246688      -68.708327       13.324024
2017-02-25/22:17:03.32           31.262834      -68.798710       13.315153
2017-02-25/22:17:03.36           31.279500      -68.892009       13.305995
2017-02-25/22:17:03.39           31.295646      -68.982392       13.297124
2017-02-25/22:17:03.42           31.311791      -69.072776       13.288252
2017-02-25/22:17:03.45           31.327937      -69.163159       13.279381
2017-02-25/22:17:03.48           31.344603      -69.256458       13.270223
2017-02-25/22:17:03.51           31.360748      -69.346841       13.261352
2017-02-25/22:17:03.54           31.376894      -69.437225       13.252480
2017-02-25/22:17:03.57           31.393039      -69.527608       13.243609
2017-02-25/22:17:03.61           31.409706      -69.620908       13.234451
2017-02-25/22:17:03.64           31.425851      -69.711291       13.225580
2017-02-25/22:17:03.67           31.441997      -69.801674       13.216708
2017-02-25/22:17:03.70           31.458142      -69.892057       13.207837
2017-02-25/22:17:03.73           31.474809      -69.985357       13.198679
2017-02-25/22:17:03.76           31.490954      -70.075740       13.189807
2017-02-25/22:17:03.79           31.507100      -70.166124       13.180936
2017-02-25/22:17:03.82           31.523245      -70.256507       13.172065
2017-02-25/22:17:03.86           31.539912      -70.349806       13.162907
2017-02-25/22:17:03.89           31.556057      -70.440189       13.154035
2017-02-25/22:17:03.92           31.572203      -70.530573       13.145164
2017-02-25/22:17:03.95           31.588348      -70.620956       13.136292
2017-02-25/22:17:03.98           31.605014      -70.714255       13.127135
2017-02-25/22:17:04.01           31.619522      -70.805761       13.118593
2017-02-25/22:17:04.04           31.632846      -70.898078       13.110290
2017-02-25/22:17:04.07           31.646170      -70.990394       13.101986
2017-02-25/22:17:04.11           31.659925      -71.085689       13.093415
2017-02-25/22:17:04.14           31.673249      -71.178005       13.085111
2017-02-25/22:17:04.17           31.686573      -71.270323       13.076808
2017-02-25/22:17:04.20           31.699897      -71.362639       13.068504
2017-02-25/22:17:04.23           31.713652      -71.457934       13.059933
2017-02-25/22:17:04.26           31.726976      -71.550250       13.051630
2017-02-25/22:17:04.29           31.740300      -71.642567       13.043326
2017-02-25/22:17:04.32           31.753624      -71.734884       13.035023
2017-02-25/22:17:04.36           31.767379      -71.830179       13.026451
2017-02-25/22:17:04.39           31.780703      -71.922495       13.018148
2017-02-25/22:17:04.42           31.794027      -72.014812       13.009844
2017-02-25/22:17:04.45           31.807351      -72.107129       13.001541
2017-02-25/22:17:04.48           31.821106      -72.202423       12.992969
2017-02-25/22:17:04.51           31.834430      -72.294740       12.984666
2017-02-25/22:17:04.54           31.847754      -72.387057       12.976362
2017-02-25/22:17:04.57           31.861078      -72.479373       12.968059
2017-02-25/22:17:04.61           31.874833      -72.574668       12.959488
2017-02-25/22:17:04.64           31.888157      -72.666985       12.951184
2017-02-25/22:17:04.67           31.901481      -72.759302       12.942881
2017-02-25/22:17:04.70           31.914805      -72.851618       12.934577
2017-02-25/22:17:04.73           31.928560      -72.946913       12.926006
2017-02-25/22:17:04.76           31.941884      -73.039229       12.917702
2017-02-25/22:17:04.79           31.955208      -73.131547       12.909399
2017-02-25/22:17:04.82           31.968532      -73.223863       12.901095
2017-02-25/22:17:04.86           31.982287      -73.319158       12.892524
2017-02-25/22:17:04.89           31.995611      -73.411474       12.884221
2017-02-25/22:17:04.92           32.008935      -73.503791       12.875917
2017-02-25/22:17:04.95           32.022259      -73.596108       12.867614
2017-02-25/22:17:04.98           32.036014      -73.691403       12.859042
2017-02-25/22:17:05.01           32.047568      -73.784808       12.851097
2017-02-25/22:17:05.04           32.057846      -73.879002       12.843409
2017-02-25/22:17:05.07           32.068123      -73.973194       12.835722
2017-02-25/22:17:05.11           32.078731      -74.070426       12.827787
2017-02-25/22:17:05.14           32.089008      -74.164619       12.820099
2017-02-25/22:17:05.17           32.099285      -74.258812       12.812412
2017-02-25/22:17:05.20           32.109562      -74.353005       12.804724
2017-02-25/22:17:05.23           32.120171      -74.450236       12.796789
2017-02-25/22:17:05.26           32.130448      -74.544429       12.789102
2017-02-25/22:17:05.29           32.140725      -74.638622       12.781414
2017-02-25/22:17:05.32           32.151002      -74.732815       12.773727
2017-02-25/22:17:05.36           32.161611      -74.830046       12.765792
2017-02-25/22:17:05.39           32.171888      -74.924239       12.758104
2017-02-25/22:17:05.42           32.182165      -75.018432       12.750417
2017-02-25/22:17:05.45           32.192442      -75.112625       12.742730
2017-02-25/22:17:05.48           32.203050      -75.209857       12.734794
2017-02-25/22:17:05.51           32.213328      -75.304049       12.727107
2017-02-25/22:17:05.54           32.223605      -75.398242       12.719419
2017-02-25/22:17:05.57           32.233882      -75.492435       12.711732
2017-02-25/22:17:05.61           32.244490      -75.589667       12.703797
2017-02-25/22:17:05.64           32.254767      -75.683859       12.696109
2017-02-25/22:17:05.67           32.265044      -75.778053       12.688422
2017-02-25/22:17:05.70           32.275321      -75.872245       12.680735
2017-02-25/22:17:05.73           32.285930      -75.969477       12.672799
2017-02-25/22:17:05.76           32.296207      -76.063669       12.665112
2017-02-25/22:17:05.79           32.306484      -76.157863       12.657425
2017-02-25/22:17:05.82           32.316761      -76.252055       12.649737
2017-02-25/22:17:05.86           32.327370      -76.349287       12.641802
2017-02-25/22:17:05.89           32.337647      -76.443480       12.634115
2017-02-25/22:17:05.92           32.347924      -76.537673       12.626427
2017-02-25/22:17:05.95           32.358201      -76.631866       12.618740
2017-02-25/22:17:05.98           32.368810      -76.729097       12.610804
2017-02-25/22:17:06.01           32.377198      -76.824340       12.603501
2017-02-25/22:17:06.04           32.384222      -76.920342       12.596476
2017-02-25/22:17:06.07           32.391245      -77.016343       12.589451
2017-02-25/22:17:06.11           32.398496      -77.115442       12.582199
2017-02-25/22:17:06.14           32.405520      -77.211443       12.575173
2017-02-25/22:17:06.17           32.412544      -77.307445       12.568148
2017-02-25/22:17:06.20           32.419568      -77.403446       12.561122
2017-02-25/22:17:06.23           32.426818      -77.502545       12.553870
2017-02-25/22:17:06.26           32.433842      -77.598546       12.546845
2017-02-25/22:17:06.29           32.440866      -77.694548       12.539820
2017-02-25/22:17:06.32           32.447890      -77.790549       12.532794
2017-02-25/22:17:06.36           32.455140      -77.889648       12.525542
2017-02-25/22:17:06.39           32.462164      -77.985649       12.518517
2017-02-25/22:17:06.42           32.469188      -78.081651       12.511491
2017-02-25/22:17:06.45           32.476212      -78.177652       12.504466
2017-02-25/22:17:06.48           32.483463      -78.276751       12.497214
2017-02-25/22:17:06.51           32.490487      -78.372752       12.490189
2017-02-25/22:17:06.54           32.497510      -78.468754       12.483163
2017-02-25/22:17:06.57           32.504534      -78.564755       12.476138
2017-02-25/22:17:06.61           32.511785      -78.663854       12.468886
2017-02-25/22:17:06.64           32.518809      -78.759855       12.461860
2017-02-25/22:17:06.67           32.525833      -78.855857       12.454835
2017-02-25/22:17:06.70           32.532857      -78.951858       12.447810
2017-02-25/22:17:06.73           32.540107      -79.050957       12.440558
2017-02-25/22:17:06.76           32.547131      -79.146958       12.433532
2017-02-25/22:17:06.79           32.554155      -79.242960       12.426507
2017-02-25/22:17:06.82           32.561179      -79.338962       12.419481
2017-02-25/22:17:06.86           32.568429      -79.438060       12.412229
2017-02-25/22:17:06.89           32.575453      -79.534061       12.405204
2017-02-25/22:17:06.92           32.582477      -79.630063       12.398179
2017-02-25/22:17:06.95           32.589501      -79.726065       12.391153
2017-02-25/22:17:06.98           32.596752      -79.825163       12.383901
2017-02-25/22:17:07.01           32.601761      -79.922169       12.377284
2017-02-25/22:17:07.04           32.605316      -80.019901       12.370963
2017-02-25/22:17:07.07           32.608871      -80.117632       12.364641
2017-02-25/22:17:07.11           32.612541      -80.218516       12.358116
2017-02-25/22:17:07.14           32.616096      -80.316247       12.351795
2017-02-25/22:17:07.17           32.619651      -80.413979       12.345473
2017-02-25/22:17:07.20           32.623207      -80.511710       12.339152
2017-02-25/22:17:07.23           32.626876      -80.612594       12.332626
2017-02-25/22:17:07.26           32.630431      -80.710325       12.326305
2017-02-25/22:17:07.29           32.633986      -80.808057       12.319983
2017-02-25/22:17:07.32           32.637542      -80.905788       12.313662
2017-02-25/22:17:07.36           32.641211      -81.006673       12.307136
2017-02-25/22:17:07.39           32.644766      -81.104404       12.300815
2017-02-25/22:17:07.42           32.648322      -81.202135       12.294493
2017-02-25/22:17:07.45           32.651877      -81.299867       12.288172
2017-02-25/22:17:07.48           32.655546      -81.400751       12.281647
2017-02-25/22:17:07.51           32.659101      -81.498482       12.275325
2017-02-25/22:17:07.54           32.662657      -81.596214       12.269004
2017-02-25/22:17:07.57           32.666212      -81.693945       12.262682
2017-02-25/22:17:07.61           32.669881      -81.794829       12.256157
2017-02-25/22:17:07.64           32.673437      -81.892560       12.249835
2017-02-25/22:17:07.67           32.676992      -81.990292       12.243514
2017-02-25/22:17:07.70           32.680547      -82.088023       12.237192
2017-02-25/22:17:07.73           32.684217      -82.188907       12.230667
2017-02-25/22:17:07.76           32.687772      -82.286638       12.224345
2017-02-25/22:17:07.79           32.691327      -82.384370       12.218024
2017-02-25/22:17:07.82           32.694882      -82.482101       12.211702
2017-02-25/22:17:07.86           32.698552      -82.582985       12.205177
2017-02-25/22:17:07.89           32.702107      -82.680717       12.198856
2017-02-25/22:17:07.92           32.705662      -82.778448       12.192534
2017-02-25/22:17:07.95           32.709217      -82.876180       12.186213
2017-02-25/22:17:07.98           32.712887      -82.977064       12.179687
2017-02-25/22:17:08.01           32.714300      -83.075742       12.173799
2017-02-25/22:17:08.04           32.714167      -83.175106       12.168223
2017-02-25/22:17:08.07           32.714034      -83.274469       12.162648
2017-02-25/22:17:08.11           32.713897      -83.377038       12.156892
2017-02-25/22:17:08.14           32.713764      -83.476401       12.151317
2017-02-25/22:17:08.17           32.713630      -83.575765       12.145741
2017-02-25/22:17:08.20           32.713497      -83.675128       12.140165
2017-02-25/22:17:08.23           32.713360      -83.777696       12.134410
2017-02-25/22:17:08.26           32.713227      -83.877059       12.128834
2017-02-25/22:17:08.29           32.713094      -83.976423       12.123259
2017-02-25/22:17:08.32           32.712961      -84.075786       12.117683
2017-02-25/22:17:08.36           32.712823      -84.178355       12.111927
2017-02-25/22:17:08.39           32.712690      -84.277718       12.106352
2017-02-25/22:17:08.42           32.712557      -84.377082       12.100776
2017-02-25/22:17:08.45           32.712424      -84.476445       12.095201
2017-02-25/22:17:08.48           32.712287      -84.579013       12.089445
2017-02-25/22:17:08.51           32.712154      -84.678376       12.083870
2017-02-25/22:17:08.54           32.712020      -84.777740       12.078294
2017-02-25/22:17:08.57           32.711887      -84.877103       12.072718
2017-02-25/22:17:08.61           32.711750      -84.979672       12.066963
2017-02-25/22:17:08.64           32.711617      -85.079035       12.061387
2017-02-25/22:17:08.67           32.711484      -85.178399       12.055812
2017-02-25/22:17:08.70           32.711351      -85.277762       12.050236
2017-02-25/22:17:08.73           32.711213      -85.380330       12.044481
2017-02-25/22:17:08.76           32.711080      -85.479693       12.038905
2017-02-25/22:17:08.79           32.710947      -85.579057       12.033329
2017-02-25/22:17:08.82           32.710814      -85.678420       12.027754
2017-02-25/22:17:08.86           32.710677      -85.780989       12.021998
2017-02-25/22:17:08.89           32.710544      -85.880352       12.016423
2017-02-25/22:17:08.92           32.710410      -85.979716       12.010847
2017-02-25/22:17:08.95           32.710277      -86.079079       12.005271
2017-02-25/22:17:08.98           32.710140      -86.181647       11.999516
2017-02-25/22:17:09.01           32.707742      -86.281886       11.994389
2017-02-25/22:17:09.04           32.703707      -86.382757       11.989586
2017-02-25/22:17:09.07           32.699673      -86.483628       11.984784
2017-02-25/22:17:09.11           32.695508      -86.587753       11.979826
2017-02-25/22:17:09.14           32.691474      -86.688624       11.975023
2017-02-25/22:17:09.17           32.687439      -86.789495       11.970220
2017-02-25/22:17:09.20           32.683405      -86.890366       11.965417
2017-02-25/22:17:09.23           32.679240      -86.994491       11.960460
2017-02-25/22:17:09.26           32.675206      -87.095361       11.955657
2017-02-25/22:17:09.29           32.671171      -87.196233       11.950854
2017-02-25/22:17:09.32           32.667137      -87.297104       11.946051
2017-02-25/22:17:09.36           32.662972      -87.401229       11.941094
2017-02-25/22:17:09.39           32.658938      -87.502099       11.936291
2017-02-25/22:17:09.42           32.654903      -87.602971       11.931488
2017-02-25/22:17:09.45           32.650869      -87.703841       11.926685
2017-02-25/22:17:09.48           32.646704      -87.807967       11.921727
2017-02-25/22:17:09.51           32.642670      -87.908837       11.916925
2017-02-25/22:17:09.54           32.638635      -88.009709       11.912122
2017-02-25/22:17:09.57           32.634601      -88.110579       11.907319
2017-02-25/22:17:09.61           32.630436      -88.214704       11.902361
2017-02-25/22:17:09.64           32.626402      -88.315575       11.897559
2017-02-25/22:17:09.67           32.622367      -88.416446       11.892756
2017-02-25/22:17:09.70           32.618333      -88.517317       11.887953
2017-02-25/22:17:09.73           32.614168      -88.621442       11.882995
2017-02-25/22:17:09.76           32.610134      -88.722313       11.878192
2017-02-25/22:17:09.79           32.606100      -88.823184       11.873390
2017-02-25/22:17:09.82           32.602065      -88.924055       11.868587
2017-02-25/22:17:09.86           32.597900      -89.028180       11.863629
2017-02-25/22:17:09.89           32.593866      -89.129051       11.858826
2017-02-25/22:17:09.92           32.589832      -89.229922       11.854024
2017-02-25/22:17:09.95           32.585797      -89.330793       11.849221
2017-02-25/22:17:09.98           32.581633      -89.434918       11.844263
2017-02-25/22:17:10.01           32.575197      -89.536596       11.839930
2017-02-25/22:17:10.04           32.567026      -89.638858       11.835936
2017-02-25/22:17:10.07           32.558856      -89.741118       11.831943
2017-02-25/22:17:10.11           32.550422      -89.846679       11.827820
2017-02-25/22:17:10.14           32.542252      -89.948940       11.823826
2017-02-25/22:17:10.17           32.534081      -90.051201       11.819832
2017-02-25/22:17:10.20           32.525911      -90.153462       11.815839
2017-02-25/22:17:10.23           32.517477      -90.259023       11.811716
2017-02-25/22:17:10.26           32.509307      -90.361283       11.807722
2017-02-25/22:17:10.29           32.501136      -90.463545       11.803729
2017-02-25/22:17:10.32           32.492966      -90.565806       11.799735
2017-02-25/22:17:10.36           32.484532      -90.671366       11.795612
2017-02-25/22:17:10.39           32.476361      -90.773627       11.791618
2017-02-25/22:17:10.42           32.468191      -90.875889       11.787625
2017-02-25/22:17:10.45           32.460021      -90.978150       11.783631
2017-02-25/22:17:10.48           32.451587      -91.083710       11.779508
2017-02-25/22:17:10.51           32.443416      -91.185971       11.775515
2017-02-25/22:17:10.54           32.435246      -91.288233       11.771521
2017-02-25/22:17:10.57           32.427076      -91.390494       11.767527
2017-02-25/22:17:10.61           32.418642      -91.496054       11.763405
2017-02-25/22:17:10.64           32.410471      -91.598315       11.759411
2017-02-25/22:17:10.67           32.402301      -91.700577       11.755417
2017-02-25/22:17:10.70           32.394131      -91.802838       11.751423
2017-02-25/22:17:10.73           32.385697      -91.908398       11.747301
2017-02-25/22:17:10.76           32.377526      -92.010659       11.743307
2017-02-25/22:17:10.79           32.369356      -92.112920       11.739313
2017-02-25/22:17:10.82           32.361186      -92.215181       11.735319
2017-02-25/22:17:10.86           32.352752      -92.320742       11.731197
2017-02-25/22:17:10.89           32.344581      -92.423002       11.727203
2017-02-25/22:17:10.92           32.336411      -92.525264       11.723209
2017-02-25/22:17:10.95           32.328241      -92.627525       11.719216
2017-02-25/22:17:10.98           32.319807      -92.733085       11.715093
2017-02-25/22:17:11.01           32.309123      -92.836068       11.711581
2017-02-25/22:17:11.04           32.296624      -92.939573       11.708417
2017-02-25/22:17:11.07           32.284126      -93.043077       11.705252
2017-02-25/22:17:11.11           32.271224      -93.149921       11.701986
2017-02-25/22:17:11.14           32.258725      -93.253425       11.698822
2017-02-25/22:17:11.17           32.246226      -93.356930       11.695658
2017-02-25/22:17:11.20           32.233727      -93.460434       11.692494
2017-02-25/22:17:11.23           32.220825      -93.567278       11.689227
2017-02-25/22:17:11.26           32.208327      -93.670782       11.686063
2017-02-25/22:17:11.29           32.195828      -93.774287       11.682899
2017-02-25/22:17:11.32           32.183329      -93.877791       11.679735
2017-02-25/22:17:11.36           32.170427      -93.984634       11.676468
2017-02-25/22:17:11.39           32.157928      -94.088139       11.673304
2017-02-25/22:17:11.42           32.145430      -94.191644       11.670140
2017-02-25/22:17:11.45           32.132931      -94.295148       11.666976
2017-02-25/22:17:11.48           32.120029      -94.401991       11.663709
2017-02-25/22:17:11.51           32.107530      -94.505495       11.660545
2017-02-25/22:17:11.54           32.095031      -94.609000       11.657381
2017-02-25/22:17:11.57           32.082533      -94.712505       11.654217
2017-02-25/22:17:11.61           32.069631      -94.819348       11.650951
2017-02-25/22:17:11.64           32.057132      -94.922852       11.647786
2017-02-25/22:17:11.67           32.044633      -95.026357       11.644622
2017-02-25/22:17:11.70           32.032135      -95.129861       11.641458
2017-02-25/22:17:11.73           32.019233      -95.236705       11.638192
2017-02-25/22:17:11.76           32.006734      -95.340209       11.635028
2017-02-25/22:17:11.79           31.994235      -95.443714       11.631863
2017-02-25/22:17:11.82           31.981736      -95.547218       11.628699
2017-02-25/22:17:11.86           31.968834      -95.654062       11.625433
2017-02-25/22:17:11.89           31.956336      -95.757566       11.622269
2017-02-25/22:17:11.92           31.943837      -95.861071       11.619104
2017-02-25/22:17:11.95           31.931338      -95.964575       11.615940
2017-02-25/22:17:11.98           31.918436      -96.071419       11.612674
2017-02-25/22:17:12.01           31.903289      -96.175551       11.610003
2017-02-25/22:17:12.04           31.886228      -96.280139       11.607688
2017-02-25/22:17:12.07           31.869168      -96.384726       11.605373
2017-02-25/22:17:12.11           31.851557      -96.492687       11.602984
2017-02-25/22:17:12.14           31.834497      -96.597274       11.600669
2017-02-25/22:17:12.17           31.817437      -96.701862       11.598354
2017-02-25/22:17:12.20           31.800376      -96.806449       11.596040
2017-02-25/22:17:12.23           31.782766      -96.914410       11.593650
2017-02-25/22:17:12.26           31.765706      -97.018997       11.591335
2017-02-25/22:17:12.29           31.748645      -97.123585       11.589021
2017-02-25/22:17:12.32           31.731585      -97.228172       11.586706
2017-02-25/22:17:12.36           31.713974      -97.336133       11.584316
2017-02-25/22:17:12.39           31.696914      -97.440720       11.582002
2017-02-25/22:17:12.42           31.679853      -97.545308       11.579687
2017-02-25/22:17:12.45           31.662793      -97.649895       11.577372
2017-02-25/22:17:12.48           31.645183      -97.757856       11.574983
2017-02-25/22:17:12.51           31.628122      -97.862443       11.572668
2017-02-25/22:17:12.54           31.611062      -97.967031       11.570353
2017-02-25/22:17:12.57           31.594002      -98.071618       11.568038
2017-02-25/22:17:12.61           31.576391      -98.179580       11.565649
2017-02-25/22:17:12.64           31.559331      -98.284166       11.563334
2017-02-25/22:17:12.67           31.542270      -98.388754       11.561019
2017-02-25/22:17:12.70           31.525210      -98.493341       11.558705
2017-02-25/22:17:12.73           31.507599      -98.601303       11.556315
2017-02-25/22:17:12.76           31.490539      -98.705889       11.554000
2017-02-25/22:17:12.79           31.473479      -98.810477       11.551686
2017-02-25/22:17:12.82           31.456418      -98.915064       11.549371
2017-02-25/22:17:12.86           31.438808      -99.023026       11.546981
2017-02-25/22:17:12.89           31.421747      -99.127613       11.544667
2017-02-25/22:17:12.92           31.404687      -99.232200       11.542352
2017-02-25/22:17:12.95           31.387627      -99.336787       11.540037
2017-02-25/22:17:12.98           31.370016      -99.444749       11.537648
2017-02-25/22:17:13.01           31.350198      -99.549866       11.535833
2017-02-25/22:17:13.04           31.328389      -99.655366       11.534380
2017-02-25/22:17:13.07           31.306579      -99.760866       11.532927
2017-02-25/22:17:13.11           31.284066      -99.869769       11.531428
2017-02-25/22:17:13.14           31.262257      -99.975269       11.529975
2017-02-25/22:17:13.17           31.240447      -100.08077       11.528522
2017-02-25/22:17:13.20           31.218637      -100.18627       11.527069
2017-02-25/22:17:13.23           31.196124      -100.29517       11.525569
2017-02-25/22:17:13.26           31.174315      -100.40067       11.524116
2017-02-25/22:17:13.29           31.152505      -100.50617       11.522663
2017-02-25/22:17:13.32           31.130696      -100.61167       11.521210
2017-02-25/22:17:13.36           31.108183      -100.72058       11.519711
2017-02-25/22:17:13.39           31.086373      -100.82608       11.518258
2017-02-25/22:17:13.42           31.064564      -100.93158       11.516805
2017-02-25/22:17:13.45           31.042754      -101.03708       11.515352
2017-02-25/22:17:13.48           31.020241      -101.14598       11.513852
2017-02-25/22:17:13.51           30.998432      -101.25148       11.512399
2017-02-25/22:17:13.54           30.976622      -101.35698       11.510946
2017-02-25/22:17:13.57           30.954812      -101.46248       11.509493
2017-02-25/22:17:13.61           30.932299      -101.57138       11.507993
2017-02-25/22:17:13.64           30.910490      -101.67688       11.506540
2017-02-25/22:17:13.67           30.888680      -101.78238       11.505088
2017-02-25/22:17:13.70           30.866871      -101.88788       11.503635
2017-02-25/22:17:13.73           30.844358      -101.99679       11.502135
2017-02-25/22:17:13.76           30.822548      -102.10229       11.500682
2017-02-25/22:17:13.79           30.800739      -102.20779       11.499229
2017-02-25/22:17:13.82           30.778929      -102.31329       11.497776
2017-02-25/22:17:13.86           30.756416      -102.42219       11.496276
2017-02-25/22:17:13.89           30.734607      -102.52769       11.494823
2017-02-25/22:17:13.92           30.712797      -102.63319       11.493370
2017-02-25/22:17:13.95           30.690988      -102.73869       11.491918
2017-02-25/22:17:13.98           30.668474      -102.84759       11.490418
2017-02-25/22:17:14.01           30.643789      -102.95352       11.489470
2017-02-25/22:17:14.04           30.617026      -103.05974       11.488886
2017-02-25/22:17:14.07           30.590263      -103.16597       11.488303
2017-02-25/22:17:14.11           30.562637      -103.27562       11.487701
2017-02-25/22:17:14.14           30.535874      -103.38184       11.487118
2017-02-25/22:17:14.17           30.509111      -103.48807       11.486534
2017-02-25/22:17:14.20           30.482348      -103.59430       11.485951
2017-02-25/22:17:14.23           30.454722      -103.70395       11.485349
2017-02-25/22:17:14.26           30.427959      -103.81017       11.484765
2017-02-25/22:17:14.29           30.401196      -103.91640       11.484182
2017-02-25/22:17:14.32           30.374433      -104.02262       11.483599
2017-02-25/22:17:14.36           30.346807      -104.13228       11.482996
2017-02-25/22:17:14.39           30.320044      -104.23850       11.482413
2017-02-25/22:17:14.42           30.293281      -104.34473       11.481830
2017-02-25/22:17:14.45           30.266518      -104.45095       11.481246
2017-02-25/22:17:14.48           30.238892      -104.56061       11.480644
2017-02-25/22:17:14.51           30.212129      -104.66683       11.480061
2017-02-25/22:17:14.54           30.185366      -104.77306       11.479477
2017-02-25/22:17:14.57           30.158604      -104.87928       11.478894
2017-02-25/22:17:14.61           30.130977      -104.98893       11.478292
2017-02-25/22:17:14.64           30.104215      -105.09516       11.477709
2017-02-25/22:17:14.67           30.077452      -105.20139       11.477125
2017-02-25/22:17:14.70           30.050689      -105.30761       11.476542
2017-02-25/22:17:14.73           30.023062      -105.41726       11.475940
2017-02-25/22:17:14.76           29.996300      -105.52349       11.475356
2017-02-25/22:17:14.79           29.969537      -105.62972       11.474773
2017-02-25/22:17:14.82           29.942774      -105.73594       11.474190
2017-02-25/22:17:14.86           29.915148      -105.84559       11.473588
2017-02-25/22:17:14.89           29.888385      -105.95182       11.473004
2017-02-25/22:17:14.92           29.861622      -106.05804       11.472421
2017-02-25/22:17:14.95           29.834859      -106.16427       11.471837
2017-02-25/22:17:14.98           29.807233      -106.27392       11.471235
2017-02-25/22:17:15.01           29.777488      -106.38045       11.471157
2017-02-25/22:17:15.04           29.745589      -106.48721       11.471444
2017-02-25/22:17:15.07           29.713691      -106.59396       11.471730
2017-02-25/22:17:15.11           29.680763      -106.70415       11.472026
2017-02-25/22:17:15.14           29.648864      -106.81091       11.472313
2017-02-25/22:17:15.17           29.616966      -106.91766       11.472600
2017-02-25/22:17:15.20           29.585067      -107.02441       11.472886
2017-02-25/22:17:15.23           29.552140      -107.13461       11.473182
2017-02-25/22:17:15.26           29.520241      -107.24136       11.473469
2017-02-25/22:17:15.29           29.488342      -107.34811       11.473756
2017-02-25/22:17:15.32           29.456444      -107.45486       11.474042
2017-02-25/22:17:15.36           29.423516      -107.56506       11.474338
2017-02-25/22:17:15.39           29.391618      -107.67181       11.474625
2017-02-25/22:17:15.42           29.359719      -107.77856       11.474912
2017-02-25/22:17:15.45           29.327820      -107.88531       11.475198
2017-02-25/22:17:15.48           29.294893      -107.99551       11.475494
2017-02-25/22:17:15.51           29.262994      -108.10226       11.475781
2017-02-25/22:17:15.54           29.231095      -108.20902       11.476068
2017-02-25/22:17:15.57           29.199197      -108.31577       11.476354
2017-02-25/22:17:15.61           29.166269      -108.42596       11.476650
2017-02-25/22:17:15.64           29.134371      -108.53271       11.476937
2017-02-25/22:17:15.67           29.102472      -108.63947       11.477223
2017-02-25/22:17:15.70           29.070573      -108.74622       11.477510
2017-02-25/22:17:15.73           29.037646      -108.85642       11.477806
2017-02-25/22:17:15.76           29.005747      -108.96317       11.478093
2017-02-25/22:17:15.79           28.973848      -109.06992       11.478379
2017-02-25/22:17:15.82           28.941950      -109.17667       11.478666
2017-02-25/22:17:15.86           28.909022      -109.28687       11.478962
2017-02-25/22:17:15.89           28.877124      -109.39362       11.479249
2017-02-25/22:17:15.92           28.845225      -109.50037       11.479535
2017-02-25/22:17:15.95           28.813326      -109.60712       11.479822
2017-02-25/22:17:15.98           28.780399      -109.71732       11.480118
2017-02-25/22:17:16.01           28.745405      -109.82426       11.480907
2017-02-25/22:17:16.04           28.708176      -109.93132       11.482060
2017-02-25/22:17:16.07           28.670947      -110.03839       11.483213
2017-02-25/22:17:16.11           28.632516      -110.14891       11.484403
2017-02-25/22:17:16.14           28.595287      -110.25598       11.485556
2017-02-25/22:17:16.17           28.558058      -110.36305       11.486709
2017-02-25/22:17:16.20           28.520829      -110.47012       11.487861
2017-02-25/22:17:16.23           28.482399      -110.58064       11.489051
2017-02-25/22:17:16.26           28.445170      -110.68771       11.490204
2017-02-25/22:17:16.29           28.407940      -110.79478       11.491357
2017-02-25/22:17:16.32           28.370711      -110.90184       11.492510
2017-02-25/22:17:16.36           28.332281      -111.01237       11.493700
2017-02-25/22:17:16.39           28.295052      -111.11943       11.494853
2017-02-25/22:17:16.42           28.257823      -111.22650       11.496005
2017-02-25/22:17:16.45           28.220594      -111.33357       11.497158
2017-02-25/22:17:16.48           28.182163      -111.44409       11.498348
2017-02-25/22:17:16.51           28.144934      -111.55116       11.499501
2017-02-25/22:17:16.54           28.107705      -111.65823       11.500654
2017-02-25/22:17:16.57           28.070476      -111.76530       11.501806
2017-02-25/22:17:16.61           28.032046      -111.87582       11.502996
2017-02-25/22:17:16.64           27.994817      -111.98289       11.504149
2017-02-25/22:17:16.67           27.957587      -112.08995       11.505302
2017-02-25/22:17:16.70           27.920358      -112.19702       11.506455
2017-02-25/22:17:16.73           27.881928      -112.30754       11.507645
2017-02-25/22:17:16.76           27.844699      -112.41461       11.508798
2017-02-25/22:17:16.79           27.807470      -112.52168       11.509950
2017-02-25/22:17:16.82           27.770241      -112.62875       11.511103
2017-02-25/22:17:16.86           27.731810      -112.73927       11.512293
2017-02-25/22:17:16.89           27.694581      -112.84634       11.513446
2017-02-25/22:17:16.92           27.657352      -112.95341       11.514599
2017-02-25/22:17:16.95           27.620123      -113.06047       11.515752
2017-02-25/22:17:16.98           27.581693      -113.17100       11.516942
2017-02-25/22:17:17.01           27.541273      -113.27811       11.518591
2017-02-25/22:17:17.04           27.498548      -113.38525       11.520598
2017-02-25/22:17:17.07           27.455823      -113.49239       11.522606
2017-02-25/22:17:17.11           27.411720      -113.60299       11.524678
2017-02-25/22:17:17.14           27.368996      -113.71014       11.526686
2017-02-25/22:17:17.17           27.326271      -113.81728       11.528693
2017-02-25/22:17:17.20           27.283546      -113.92442       11.530701
2017-02-25/22:17:17.23           27.239444      -114.03502       11.532773
2017-02-25/22:17:17.26           27.196719      -114.14217       11.534781
2017-02-25/22:17:17.29           27.153994      -114.24931       11.536788
2017-02-25/22:17:17.32           27.111270      -114.35645       11.538796
2017-02-25/22:17:17.36           27.067167      -114.46705       11.540868
2017-02-25/22:17:17.39           27.024442      -114.57420       11.542876
2017-02-25/22:17:17.42           26.981717      -114.68134       11.544883
2017-02-25/22:17:17.45           26.938993      -114.78848       11.546891
2017-02-25/22:17:17.48           26.894890      -114.89908       11.548963
2017-02-25/22:17:17.51           26.852165      -115.00623       11.550971
2017-02-25/22:17:17.54           26.809440      -115.11337       11.552978
2017-02-25/22:17:17.57           26.766716      -115.22052       11.554986
2017-02-25/22:17:17.61           26.722613      -115.33111       11.557058
2017-02-25/22:17:17.64           26.679888      -115.43826       11.559066
2017-02-25/22:17:17.67           26.637163      -115.54540       11.561073
2017-02-25/22:17:17.70           26.594439      -115.65255       11.563081
2017-02-25/22:17:17.73           26.550336      -115.76315       11.565153
2017-02-25/22:17:17.76           26.507611      -115.87029       11.567161
2017-02-25/22:17:17.79           26.464887      -115.97743       11.569168
2017-02-25/22:17:17.82           26.422162      -116.08458       11.571176
2017-02-25/22:17:17.86           26.378059      -116.19518       11.573248
2017-02-25/22:17:17.89           26.335335      -116.30232       11.575256
2017-02-25/22:17:17.92           26.292610      -116.40946       11.577263
2017-02-25/22:17:17.95           26.249885      -116.51661       11.579271
2017-02-25/22:17:17.98           26.205782      -116.62721       11.581343
2017-02-25/22:17:18.01           26.159783      -116.73426       11.583835
2017-02-25/22:17:18.04           26.111419      -116.84126       11.586676
2017-02-25/22:17:18.07           26.063055      -116.94826       11.589518
2017-02-25/22:17:18.11           26.013130      -117.05871       11.592451
2017-02-25/22:17:18.14           25.964767      -117.16571       11.595292
2017-02-25/22:17:18.17           25.916402      -117.27271       11.598134
2017-02-25/22:17:18.20           25.868038      -117.37971       11.600975
2017-02-25/22:17:18.23           25.818114      -117.49016       11.603908
2017-02-25/22:17:18.26           25.769750      -117.59715       11.606750
2017-02-25/22:17:18.29           25.721386      -117.70415       11.609591
2017-02-25/22:17:18.32           25.673022      -117.81115       11.612433
2017-02-25/22:17:18.36           25.623097      -117.92160       11.615366
2017-02-25/22:17:18.39           25.574733      -118.02860       11.618207
2017-02-25/22:17:18.42           25.526369      -118.13560       11.621049
2017-02-25/22:17:18.45           25.478005      -118.24259       11.623890
2017-02-25/22:17:18.48           25.428081      -118.35304       11.626823
2017-02-25/22:17:18.51           25.379717      -118.46004       11.629665
2017-02-25/22:17:18.54           25.331352      -118.56704       11.632506
2017-02-25/22:17:18.57           25.282988      -118.67404       11.635348
2017-02-25/22:17:18.61           25.233064      -118.78449       11.638281
2017-02-25/22:17:18.64           25.184700      -118.89149       11.641122
2017-02-25/22:17:18.67           25.136336      -118.99848       11.643964
2017-02-25/22:17:18.70           25.087972      -119.10548       11.646805
2017-02-25/22:17:18.73           25.038047      -119.21593       11.649738
2017-02-25/22:17:18.76           24.989683      -119.32293       11.652580
2017-02-25/22:17:18.79           24.941319      -119.42993       11.655421
2017-02-25/22:17:18.82           24.892955      -119.53693       11.658262
2017-02-25/22:17:18.86           24.843031      -119.64738       11.661196
2017-02-25/22:17:18.89           24.794667      -119.75437       11.664037
2017-02-25/22:17:18.92           24.746302      -119.86137       11.666878
2017-02-25/22:17:18.95           24.697938      -119.96837       11.669720
2017-02-25/22:17:18.98           24.648014      -120.07882       11.672653
2017-02-25/22:17:19.01           24.596292      -120.18558       11.675965
2017-02-25/22:17:19.04           24.542143      -120.29217       11.679617
2017-02-25/22:17:19.07           24.487995      -120.39876       11.683269
2017-02-25/22:17:19.11           24.432100      -120.50878       11.687039
2017-02-25/22:17:19.14           24.377952      -120.61537       11.690691
2017-02-25/22:17:19.17           24.323803      -120.72196       11.694343
2017-02-25/22:17:19.20           24.269655      -120.82855       11.697995
2017-02-25/22:17:19.23           24.213760      -120.93858       11.701764
2017-02-25/22:17:19.26           24.159612      -121.04516       11.705416
2017-02-25/22:17:19.29           24.105464      -121.15175       11.709068
2017-02-25/22:17:19.32           24.051316      -121.25834       11.712720
2017-02-25/22:17:19.36           23.995421      -121.36837       11.716490
2017-02-25/22:17:19.39           23.941273      -121.47495       11.720142
2017-02-25/22:17:19.42           23.887124      -121.58154       11.723794
2017-02-25/22:17:19.45           23.832976      -121.68813       11.727446
2017-02-25/22:17:19.48           23.777081      -121.79816       11.731216
2017-02-25/22:17:19.51           23.722933      -121.90474       11.734868
2017-02-25/22:17:19.54           23.668784      -122.01133       11.738520
2017-02-25/22:17:19.57           23.614636      -122.11792       11.742172
2017-02-25/22:17:19.61           23.558741      -122.22795       11.745941
2017-02-25/22:17:19.64           23.504593      -122.33454       11.749593
2017-02-25/22:17:19.67           23.450445      -122.44112       11.753245
2017-02-25/22:17:19.70           23.396297      -122.54771       11.756897
2017-02-25/22:17:19.73           23.340402      -122.65774       11.760667
2017-02-25/22:17:19.76           23.286253      -122.76433       11.764319
2017-02-25/22:17:19.79           23.232105      -122.87092       11.767971
2017-02-25/22:17:19.82           23.177957      -122.97750       11.771623
2017-02-25/22:17:19.86           23.122062      -123.08753       11.775393
2017-02-25/22:17:19.89           23.067914      -123.19412       11.779045
2017-02-25/22:17:19.92           23.013765      -123.30071       11.782697
2017-02-25/22:17:19.95           22.959617      -123.40729       11.786349
2017-02-25/22:17:19.98           22.903722      -123.51732       11.790118
2017-02-25/22:17:20.01           22.846143      -123.62352       11.794222
2017-02-25/22:17:20.04           22.786085      -123.72945       11.798653
2017-02-25/22:17:20.07           22.726027      -123.83537       11.803084
2017-02-25/22:17:20.11           22.664032      -123.94472       11.807657
2017-02-25/22:17:20.14           22.603974      -124.05064       11.812088
2017-02-25/22:17:20.17           22.543916      -124.15657       11.816519
2017-02-25/22:17:20.20           22.483858      -124.26249       11.820950
2017-02-25/22:17:20.23           22.421863      -124.37184       11.825523
2017-02-25/22:17:20.26           22.361806      -124.47776       11.829954
2017-02-25/22:17:20.29           22.301748      -124.58369       11.834385
2017-02-25/22:17:20.32           22.241690      -124.68961       11.838815
2017-02-25/22:17:20.36           22.179695      -124.79895       11.843389
2017-02-25/22:17:20.39           22.119637      -124.90488       11.847820
2017-02-25/22:17:20.42           22.059579      -125.01080       11.852250
2017-02-25/22:17:20.45           21.999521      -125.11673       11.856681
2017-02-25/22:17:20.48           21.937526      -125.22607       11.861255
2017-02-25/22:17:20.51           21.877468      -125.33200       11.865685
2017-02-25/22:17:20.54           21.817410      -125.43792       11.870116
2017-02-25/22:17:20.57           21.757353      -125.54385       11.874547
2017-02-25/22:17:20.61           21.695357      -125.65319       11.879120
2017-02-25/22:17:20.64           21.635300      -125.75912       11.883551
2017-02-25/22:17:20.67           21.575242      -125.86504       11.887982
2017-02-25/22:17:20.70           21.515184      -125.97097       11.892413
2017-02-25/22:17:20.73           21.453189      -126.08031       11.896986
2017-02-25/22:17:20.76           21.393131      -126.18623       11.901417
2017-02-25/22:17:20.79           21.333073      -126.29216       11.905848
2017-02-25/22:17:20.82           21.273016      -126.39808       11.910278
2017-02-25/22:17:20.86           21.211020      -126.50743       11.914852
2017-02-25/22:17:20.89           21.150963      -126.61335       11.919283
2017-02-25/22:17:20.92           21.090905      -126.71928       11.923713
2017-02-25/22:17:20.95           21.030847      -126.82520       11.928144
2017-02-25/22:17:20.98           20.968852      -126.93455       11.932718
2017-02-25/22:17:21.01           20.905297      -127.03993       11.937579
2017-02-25/22:17:21.04           20.839215      -127.14493       11.942750
2017-02-25/22:17:21.07           20.773134      -127.24993       11.947922
2017-02-25/22:17:21.11           20.704921      -127.35832       11.953260
2017-02-25/22:17:21.14           20.638839      -127.46332       11.958432
2017-02-25/22:17:21.17           20.572758      -127.56832       11.963604
2017-02-25/22:17:21.20           20.506677      -127.67332       11.968775
2017-02-25/22:17:21.23           20.438464      -127.78171       11.974114
2017-02-25/22:17:21.26           20.372382      -127.88671       11.979285
2017-02-25/22:17:21.29           20.306301      -127.99171       11.984457
2017-02-25/22:17:21.32           20.240220      -128.09671       11.989628
2017-02-25/22:17:21.36           20.172006      -128.20510       11.994967
2017-02-25/22:17:21.39           20.105925      -128.31010       12.000139
2017-02-25/22:17:21.42           20.039844      -128.41510       12.005310
2017-02-25/22:17:21.45           19.973762      -128.52010       12.010482
2017-02-25/22:17:21.48           19.905549      -128.62849       12.015820
2017-02-25/22:17:21.51           19.839468      -128.73348       12.020992
2017-02-25/22:17:21.54           19.773387      -128.83849       12.026164
2017-02-25/22:17:21.57           19.707305      -128.94349       12.031335
2017-02-25/22:17:21.61           19.639092      -129.05187       12.036674
2017-02-25/22:17:21.64           19.573011      -129.15687       12.041845
2017-02-25/22:17:21.67           19.506929      -129.26187       12.047017
2017-02-25/22:17:21.70           19.440848      -129.36687       12.052189
2017-02-25/22:17:21.73           19.372635      -129.47526       12.057527
2017-02-25/22:17:21.76           19.306554      -129.58026       12.062699
2017-02-25/22:17:21.79           19.240472      -129.68526       12.067870
2017-02-25/22:17:21.82           19.174391      -129.79026       12.073042
2017-02-25/22:17:21.86           19.106178      -129.89865       12.078380
2017-02-25/22:17:21.89           19.040097      -130.00365       12.083552
2017-02-25/22:17:21.92           18.974015      -130.10865       12.088724
2017-02-25/22:17:21.95           18.907934      -130.21365       12.093895
2017-02-25/22:17:21.98           18.839721      -130.32204       12.099234
2017-02-25/22:17:22.01           18.770095      -130.42633       12.104809
2017-02-25/22:17:22.04           18.697908      -130.53011       12.110676
2017-02-25/22:17:22.07           18.625722      -130.63388       12.116544
2017-02-25/22:17:22.11           18.551206      -130.74101       12.122600
2017-02-25/22:17:22.14           18.479020      -130.84479       12.128467
2017-02-25/22:17:22.17           18.406833      -130.94857       12.134334
2017-02-25/22:17:22.20           18.334647      -131.05235       12.140202
2017-02-25/22:17:22.23           18.260131      -131.15947       12.146258
2017-02-25/22:17:22.26           18.187945      -131.26325       12.152125
2017-02-25/22:17:22.29           18.115758      -131.36703       12.157993
2017-02-25/22:17:22.32           18.043572      -131.47081       12.163860
2017-02-25/22:17:22.36           17.969056      -131.57794       12.169916
2017-02-25/22:17:22.39           17.896870      -131.68171       12.175783
2017-02-25/22:17:22.42           17.824683      -131.78549       12.181651
2017-02-25/22:17:22.45           17.752497      -131.88927       12.187518
2017-02-25/22:17:22.48           17.677981      -131.99640       12.193574
2017-02-25/22:17:22.51           17.605795      -132.10018       12.199441
2017-02-25/22:17:22.54           17.533608      -132.20395       12.205309
2017-02-25/22:17:22.57           17.461422      -132.30773       12.211176
2017-02-25/22:17:22.61           17.386907      -132.41486       12.217232
2017-02-25/22:17:22.64           17.314720      -132.51864       12.223100
2017-02-25/22:17:22.67           17.242533      -132.62242       12.228967
2017-02-25/22:17:22.70           17.170347      -132.72620       12.234834
2017-02-25/22:17:22.73           17.095832      -132.83332       12.240890
2017-02-25/22:17:22.76           17.023645      -132.93710       12.246758
2017-02-25/22:17:22.79           16.951458      -133.04088       12.252625
2017-02-25/22:17:22.82           16.879272      -133.14466       12.258492
2017-02-25/22:17:22.86           16.804757      -133.25178       12.264548
2017-02-25/22:17:22.89           16.732570      -133.35556       12.270416
2017-02-25/22:17:22.92           16.660383      -133.45934       12.276283
2017-02-25/22:17:22.95           16.588197      -133.56312       12.282150
2017-02-25/22:17:22.98           16.513682      -133.67025       12.288207
2017-02-25/22:17:23.01           16.437899      -133.77317       12.294450
2017-02-25/22:17:23.04           16.359517      -133.87548       12.300965
2017-02-25/22:17:23.07           16.281136      -133.97778       12.307480
2017-02-25/22:17:23.11           16.200226      -134.08339       12.314205
2017-02-25/22:17:23.14           16.121845      -134.18569       12.320720
2017-02-25/22:17:23.17           16.043463      -134.28800       12.327235
2017-02-25/22:17:23.20           15.965082      -134.39031       12.333750
2017-02-25/22:17:23.23           15.884172      -134.49591       12.340475
2017-02-25/22:17:23.26           15.805791      -134.59822       12.346990
2017-02-25/22:17:23.29           15.727409      -134.70053       12.353505
2017-02-25/22:17:23.32           15.649028      -134.80283       12.360020
2017-02-25/22:17:23.36           15.568118      -134.90844       12.366745
2017-02-25/22:17:23.39           15.489737      -135.01074       12.373260
2017-02-25/22:17:23.42           15.411355      -135.11305       12.379775
2017-02-25/22:17:23.45           15.332974      -135.21536       12.386289
2017-02-25/22:17:23.48           15.252064      -135.32096       12.393015
2017-02-25/22:17:23.51           15.173683      -135.42327       12.399529
2017-02-25/22:17:23.54           15.095301      -135.52558       12.406044
2017-02-25/22:17:23.57           15.016920      -135.62788       12.412559
2017-02-25/22:17:23.61           14.936010      -135.73349       12.419284
2017-02-25/22:17:23.64           14.857629      -135.83579       12.425799
2017-02-25/22:17:23.67           14.779247      -135.93810       12.432314
2017-02-25/22:17:23.70           14.700866      -136.04041       12.438829
2017-02-25/22:17:23.73           14.619956      -136.14601       12.445554
2017-02-25/22:17:23.76           14.541575      -136.24832       12.452069
2017-02-25/22:17:23.79           14.463193      -136.35063       12.458584
2017-02-25/22:17:23.82           14.384812      -136.45293       12.465099
2017-02-25/22:17:23.86           14.303902      -136.55854       12.471824
2017-02-25/22:17:23.89           14.225521      -136.66084       12.478339
2017-02-25/22:17:23.92           14.147139      -136.76315       12.484854
2017-02-25/22:17:23.95           14.068758      -136.86546       12.491369
2017-02-25/22:17:23.98           13.987848      -136.97106       12.498094
2017-02-25/22:17:24.01           13.905848      -137.07232       12.504951
2017-02-25/22:17:24.04           13.821233      -137.17282       12.512055
2017-02-25/22:17:24.07           13.736619      -137.27332       12.519158
2017-02-25/22:17:24.11           13.649275      -137.37707       12.526491
2017-02-25/22:17:24.14           13.564660      -137.47757       12.533594
2017-02-25/22:17:24.17           13.480046      -137.57807       12.540698
2017-02-25/22:17:24.20           13.395432      -137.67857       12.547801
2017-02-25/22:17:24.23           13.308087      -137.78231       12.555134
2017-02-25/22:17:24.26           13.223473      -137.88281       12.562238
2017-02-25/22:17:24.29           13.138858      -137.98332       12.569341
2017-02-25/22:17:24.32           13.054244      -138.08382       12.576445
2017-02-25/22:17:24.36           12.966900      -138.18756       12.583777
2017-02-25/22:17:24.39           12.882286      -138.28806       12.590881
2017-02-25/22:17:24.42           12.797671      -138.38856       12.597985
2017-02-25/22:17:24.45           12.713057      -138.48906       12.605088
2017-02-25/22:17:24.48           12.625713      -138.59281       12.612421
2017-02-25/22:17:24.51           12.541099      -138.69331       12.619524
2017-02-25/22:17:24.54           12.456484      -138.79381       12.626628
2017-02-25/22:17:24.57           12.371870      -138.89431       12.633731
2017-02-25/22:17:24.61           12.284526      -138.99805       12.641064
2017-02-25/22:17:24.64           12.199912      -139.09856       12.648168
2017-02-25/22:17:24.67           12.115297      -139.19906       12.655271
2017-02-25/22:17:24.70           12.030683      -139.29956       12.662375
2017-02-25/22:17:24.73           11.943339      -139.40330       12.669707
2017-02-25/22:17:24.76           11.858724      -139.50380       12.676811
2017-02-25/22:17:24.79           11.774110      -139.60430       12.683915
2017-02-25/22:17:24.82           11.689495      -139.70481       12.691018
2017-02-25/22:17:24.86           11.602151      -139.80855       12.698351
2017-02-25/22:17:24.89           11.517537      -139.90905       12.705454
2017-02-25/22:17:24.92           11.432922      -140.00955       12.712558
2017-02-25/22:17:24.95           11.348308      -140.11005       12.719661
2017-02-25/22:17:24.98           11.260964      -140.21380       12.726994
2017-02-25/22:17:25.01           11.172711      -140.31310       12.734404
2017-02-25/22:17:25.04           11.081830      -140.41154       12.742037
2017-02-25/22:17:25.07           10.990949      -140.50998       12.749668
2017-02-25/22:17:25.11           10.897136      -140.61159       12.757547
2017-02-25/22:17:25.14           10.806255      -140.71003       12.765179
2017-02-25/22:17:25.17           10.715373      -140.80847       12.772811
2017-02-25/22:17:25.20           10.624493      -140.90691       12.780443
2017-02-25/22:17:25.23           10.530680      -141.00853       12.788321
2017-02-25/22:17:25.26           10.439799      -141.10697       12.795953
2017-02-25/22:17:25.29           10.348917      -141.20541       12.803585
2017-02-25/22:17:25.32           10.258037      -141.30385       12.811217
2017-02-25/22:17:25.36           10.164224      -141.40546       12.819095
2017-02-25/22:17:25.39           10.073343      -141.50390       12.826727
2017-02-25/22:17:25.42           9.9824612      -141.60234       12.834359
2017-02-25/22:17:25.45           9.8915803      -141.70078       12.841991
2017-02-25/22:17:25.48           9.7977674      -141.80240       12.849869
2017-02-25/22:17:25.51           9.7068865      -141.90084       12.857501
2017-02-25/22:17:25.54           9.6160050      -141.99928       12.865133
2017-02-25/22:17:25.57           9.5251242      -142.09772       12.872765
2017-02-25/22:17:25.61           9.4313112      -142.19933       12.880643
2017-02-25/22:17:25.64           9.3404304      -142.29777       12.888275
2017-02-25/22:17:25.67           9.2495488      -142.39621       12.895907
2017-02-25/22:17:25.70           9.1586680      -142.49465       12.903539
2017-02-25/22:17:25.73           9.0648550      -142.59627       12.911418
2017-02-25/22:17:25.76           8.9739742      -142.69471       12.919050
2017-02-25/22:17:25.79           8.8830927      -142.79315       12.926682
2017-02-25/22:17:25.82           8.7922119      -142.89159       12.934314
2017-02-25/22:17:25.86           8.6983989      -142.99320       12.942192
2017-02-25/22:17:25.89           8.6075181      -143.09164       12.949824
2017-02-25/22:17:25.92           8.5166365      -143.19008       12.957456
2017-02-25/22:17:25.95           8.4257557      -143.28852       12.965088
2017-02-25/22:17:25.98           8.3319427      -143.39014       12.972966
2017-02-25/22:17:26.01           8.2374135      -143.48720       12.980865
2017-02-25/22:17:26.04           8.1402485      -143.58327       12.988956
2017-02-25/22:17:26.07           8.0430843      -143.67934       12.997048
2017-02-25/22:17:26.11           7.9427852      -143.77850       13.005401
2017-02-25/22:17:26.14           7.8456210      -143.87457       13.013492
2017-02-25/22:17:26.17           7.7484560      -143.97064       13.021584
2017-02-25/22:17:26.20           7.6512918      -144.06671       13.029676
2017-02-25/22:17:26.23           7.5509927      -144.16588       13.038028
2017-02-25/22:17:26.26           7.4538285      -144.26195       13.046120
2017-02-25/22:17:26.29           7.3566635      -144.35802       13.054211
2017-02-25/22:17:26.32           7.2594993      -144.45409       13.062303
2017-02-25/22:17:26.36           7.1592002      -144.55326       13.070656
2017-02-25/22:17:26.39           7.0620360      -144.64932       13.078747
2017-02-25/22:17:26.42           6.9648710      -144.74539       13.086839
2017-02-25/22:17:26.45           6.8677068      -144.84146       13.094931
2017-02-25/22:17:26.48           6.7674077      -144.94063       13.103283
2017-02-25/22:17:26.51           6.6702435      -145.03670       13.111375
2017-02-25/22:17:26.54           6.5730785      -145.13277       13.119466
2017-02-25/22:17:26.57           6.4759143      -145.22884       13.127558
2017-02-25/22:17:26.61           6.3756152      -145.32801       13.135911
2017-02-25/22:17:26.64           6.2784510      -145.42407       13.144002
2017-02-25/22:17:26.67           6.1812860      -145.52014       13.152094
2017-02-25/22:17:26.70           6.0841218      -145.61621       13.160186
2017-02-25/22:17:26.73           5.9838227      -145.71538       13.168538
2017-02-25/22:17:26.76           5.8866584      -145.81145       13.176630
2017-02-25/22:17:26.79           5.7894935      -145.90752       13.184721
2017-02-25/22:17:26.82           5.6923293      -146.00359       13.192813
2017-02-25/22:17:26.86           5.5920302      -146.10276       13.201166
2017-02-25/22:17:26.89           5.4948659      -146.19882       13.209257
2017-02-25/22:17:26.92           5.3977010      -146.29489       13.217349
2017-02-25/22:17:26.95           5.3005367      -146.39096       13.225441
2017-02-25/22:17:26.98           5.2002377      -146.49013       13.233793
2017-02-25/22:17:27.01           5.0994349      -146.58465       13.242111
2017-02-25/22:17:27.04           4.9960036      -146.67805       13.250593
2017-02-25/22:17:27.07           4.8925730      -146.77144       13.259074
2017-02-25/22:17:27.11           4.7858054      -146.86785       13.267830
2017-02-25/22:17:27.14           4.6823748      -146.96125       13.276311
2017-02-25/22:17:27.17           4.5789434      -147.05465       13.284793
2017-02-25/22:17:27.20           4.4755128      -147.14805       13.293274
2017-02-25/22:17:27.23           4.3687452      -147.24446       13.302029
2017-02-25/22:17:27.26           4.2653147      -147.33785       13.310511
2017-02-25/22:17:27.29           4.1618833      -147.43125       13.318992
2017-02-25/22:17:27.32           4.0584527      -147.52465       13.327474
2017-02-25/22:17:27.36           3.9516851      -147.62106       13.336229
2017-02-25/22:17:27.39           3.8482545      -147.71446       13.344711
2017-02-25/22:17:27.42           3.7448231      -147.80785       13.353192
2017-02-25/22:17:27.45           3.6413926      -147.90125       13.361674
2017-02-25/22:17:27.48           3.5346250      -147.99766       13.370429
2017-02-25/22:17:27.51           3.4311944      -148.09106       13.378910
2017-02-25/22:17:27.54           3.3277630      -148.18446       13.387392
2017-02-25/22:17:27.57           3.2243324      -148.27785       13.395873
2017-02-25/22:17:27.61           3.1175648      -148.37426       13.404629
2017-02-25/22:17:27.64           3.0141342      -148.46766       13.413110
2017-02-25/22:17:27.67           2.9107029      -148.56106       13.421592
2017-02-25/22:17:27.70           2.8072723      -148.65446       13.430073
2017-02-25/22:17:27.73           2.7005047      -148.75087       13.438828
2017-02-25/22:17:27.76           2.5970741      -148.84426       13.447310
2017-02-25/22:17:27.79           2.4936427      -148.93766       13.455791
2017-02-25/22:17:27.82           2.3902122      -149.03106       13.464273
2017-02-25/22:17:27.86           2.2834446      -149.12747       13.473028
2017-02-25/22:17:27.89           2.1800140      -149.22087       13.481510
2017-02-25/22:17:27.92           2.0765826      -149.31426       13.489991
2017-02-25/22:17:27.95           1.9731520      -149.40766       13.498473
2017-02-25/22:17:27.98           1.8663844      -149.50407       13.507228
2017-02-25/22:17:28.01           1.7593288      -149.59575       13.515890
2017-02-25/22:17:28.04           1.6496542      -149.68618       13.524682
2017-02-25/22:17:28.07           1.5399805      -149.77661       13.533475
2017-02-25/22:17:28.11           1.4267683      -149.86996       13.542551
2017-02-25/22:17:28.14           1.3170946      -149.96039       13.551343
2017-02-25/22:17:28.17           1.2074200      -150.05083       13.560136
2017-02-25/22:17:28.20           1.0977463      -150.14126       13.568928
2017-02-25/22:17:28.23          0.98453410      -150.23461       13.578004
2017-02-25/22:17:28.26          0.87486038      -150.32504       13.586797
2017-02-25/22:17:28.29          0.76518581      -150.41547       13.595589
2017-02-25/22:17:28.32          0.65551208      -150.50590       13.604382
2017-02-25/22:17:28.36          0.54229989      -150.59925       13.613458
2017-02-25/22:17:28.39          0.43262617      -150.68969       13.622250
2017-02-25/22:17:28.42          0.32295160      -150.78012       13.631043
2017-02-25/22:17:28.45          0.21327787      -150.87055       13.639835
2017-02-25/22:17:28.48          0.10006568      -150.96390       13.648911
2017-02-25/22:17:28.51       -0.0096080441      -151.05433       13.657704
2017-02-25/22:17:28.54         -0.11928261      -151.14476       13.666496
2017-02-25/22:17:28.57         -0.22895634      -151.23520       13.675289
2017-02-25/22:17:28.61         -0.34216853      -151.32855       13.684365
2017-02-25/22:17:28.64         -0.45184226      -151.41898       13.693157
2017-02-25/22:17:28.67         -0.56151683      -151.50941       13.701950
2017-02-25/22:17:28.70         -0.67119055      -151.59984       13.710742
2017-02-25/22:17:28.73         -0.78440274      -151.69319       13.719818
2017-02-25/22:17:28.76         -0.89407647      -151.78362       13.728611
2017-02-25/22:17:28.79          -1.0037510      -151.87406       13.737403
2017-02-25/22:17:28.82          -1.1134248      -151.96449       13.746196
2017-02-25/22:17:28.86          -1.2266370      -152.05784       13.755272
2017-02-25/22:17:28.89          -1.3363107      -152.14827       13.764064
2017-02-25/22:17:28.92          -1.4459852      -152.23870       13.772857
2017-02-25/22:17:28.95          -1.5556590      -152.32914       13.781649
2017-02-25/22:17:28.98          -1.6688712      -152.42248       13.790725
2017-02-25/22:17:29.01          -1.7821380      -152.51102       13.799653
2017-02-25/22:17:29.04          -1.8980008      -152.59820       13.808679
2017-02-25/22:17:29.07          -2.0138627      -152.68537       13.817705
2017-02-25/22:17:29.11          -2.1334628      -152.77535       13.827022
2017-02-25/22:17:29.14          -2.2493247      -152.86253       13.836048
2017-02-25/22:17:29.17          -2.3651875      -152.94970       13.845074
2017-02-25/22:17:29.20          -2.4810494      -153.03687       13.854100
2017-02-25/22:17:29.23          -2.6006495      -153.12686       13.863417
2017-02-25/22:17:29.26          -2.7165114      -153.21403       13.872443
2017-02-25/22:17:29.29          -2.8323742      -153.30120       13.881469
2017-02-25/22:17:29.32          -2.9482361      -153.38837       13.890495
2017-02-25/22:17:29.36          -3.0678361      -153.47836       13.899813
2017-02-25/22:17:29.39          -3.1836981      -153.56553       13.908839
2017-02-25/22:17:29.42          -3.2995609      -153.65270       13.917865
2017-02-25/22:17:29.45          -3.4154228      -153.73987       13.926891
2017-02-25/22:17:29.48          -3.5350228      -153.82986       13.936208
2017-02-25/22:17:29.51          -3.6508847      -153.91703       13.945234
2017-02-25/22:17:29.54          -3.7667475      -154.00420       13.954260
2017-02-25/22:17:29.57          -3.8826095      -154.09138       13.963286
2017-02-25/22:17:29.61          -4.0022095      -154.18136       13.972603
2017-02-25/22:17:29.64          -4.1180714      -154.26853       13.981629
2017-02-25/22:17:29.67          -4.2339342      -154.35571       13.990655
2017-02-25/22:17:29.70          -4.3497961      -154.44288       13.999681
2017-02-25/22:17:29.73          -4.4693962      -154.53286       14.008998
2017-02-25/22:17:29.76          -4.5852581      -154.62003       14.018024
2017-02-25/22:17:29.79          -4.7011209      -154.70721       14.027050
2017-02-25/22:17:29.82          -4.8169828      -154.79438       14.036076
2017-02-25/22:17:29.86          -4.9365829      -154.88436       14.045393
2017-02-25/22:17:29.89          -5.0524448      -154.97154       14.054419
2017-02-25/22:17:29.92          -5.1683076      -155.05871       14.063445
2017-02-25/22:17:29.95          -5.2841695      -155.14588       14.072471
2017-02-25/22:17:29.98          -5.4037695      -155.23587       14.081788
2017-02-25/22:17:30.01          -5.5231818      -155.32098       14.090901
2017-02-25/22:17:30.04          -5.6451590      -155.40461       14.100076
2017-02-25/22:17:30.07          -5.7671354      -155.48824       14.109251
2017-02-25/22:17:30.11          -5.8930471      -155.57457       14.118722
2017-02-25/22:17:30.14          -6.0150235      -155.65820       14.127898
2017-02-25/22:17:30.17          -6.1370008      -155.74183       14.137073
2017-02-25/22:17:30.20          -6.2589771      -155.82547       14.146248
2017-02-25/22:17:30.23          -6.3848888      -155.91179       14.155719
2017-02-25/22:17:30.26          -6.5068652      -155.99542       14.164895
2017-02-25/22:17:30.29          -6.6288425      -156.07906       14.174070
2017-02-25/22:17:30.32          -6.7508188      -156.16269       14.183245
2017-02-25/22:17:30.36          -6.8767306      -156.24902       14.192716
2017-02-25/22:17:30.39          -6.9987069      -156.33265       14.201892
2017-02-25/22:17:30.42          -7.1206842      -156.41628       14.211067
2017-02-25/22:17:30.45          -7.2426605      -156.49991       14.220242
2017-02-25/22:17:30.48          -7.3685723      -156.58624       14.229713
2017-02-25/22:17:30.51          -7.4905486      -156.66987       14.238888
2017-02-25/22:17:30.54          -7.6125259      -156.75350       14.248064
2017-02-25/22:17:30.57          -7.7345023      -156.83713       14.257239
2017-02-25/22:17:30.61          -7.8604140      -156.92346       14.266710
2017-02-25/22:17:30.64          -7.9823903      -157.00709       14.275885
2017-02-25/22:17:30.67          -8.1043676      -157.09072       14.285061
2017-02-25/22:17:30.70          -8.2263440      -157.17435       14.294236
2017-02-25/22:17:30.73          -8.3522557      -157.26068       14.303707
2017-02-25/22:17:30.76          -8.4742321      -157.34431       14.312882
2017-02-25/22:17:30.79          -8.5962093      -157.42794       14.322058
2017-02-25/22:17:30.82          -8.7181857      -157.51157       14.331233
2017-02-25/22:17:30.86          -8.8440974      -157.59790       14.340704
2017-02-25/22:17:30.89          -8.9660738      -157.68153       14.349879
2017-02-25/22:17:30.92          -9.0880511      -157.76516       14.359055
2017-02-25/22:17:30.95          -9.2100274      -157.84879       14.368230
2017-02-25/22:17:30.98          -9.3359391      -157.93512       14.377701
2017-02-25/22:17:31.01          -9.4614093      -158.01651       14.386912
2017-02-25/22:17:31.04          -9.5894037      -158.09627       14.396149
2017-02-25/22:17:31.07          -9.7173971      -158.17603       14.405387
2017-02-25/22:17:31.11          -9.8495201      -158.25837       14.414922
2017-02-25/22:17:31.14          -9.9775135      -158.33813       14.424159
2017-02-25/22:17:31.17          -10.105508      -158.41789       14.433396
2017-02-25/22:17:31.20          -10.233501      -158.49765       14.442633
2017-02-25/22:17:31.23          -10.365624      -158.57999       14.452169
2017-02-25/22:17:31.26          -10.493618      -158.65975       14.461406
2017-02-25/22:17:31.29          -10.621612      -158.73951       14.470643
2017-02-25/22:17:31.32          -10.749606      -158.81927       14.479880
2017-02-25/22:17:31.36          -10.881729      -158.90161       14.489415
2017-02-25/22:17:31.39          -11.009722      -158.98137       14.498652
2017-02-25/22:17:31.42          -11.137716      -159.06113       14.507890
2017-02-25/22:17:31.45          -11.265710      -159.14089       14.517127
2017-02-25/22:17:31.48          -11.397833      -159.22322       14.526662
2017-02-25/22:17:31.51          -11.525826      -159.30299       14.535899
2017-02-25/22:17:31.54          -11.653821      -159.38275       14.545136
2017-02-25/22:17:31.57          -11.781814      -159.46251       14.554373
2017-02-25/22:17:31.61          -11.913937      -159.54484       14.563909
2017-02-25/22:17:31.64          -12.041931      -159.62461       14.573146
2017-02-25/22:17:31.67          -12.169925      -159.70437       14.582383
2017-02-25/22:17:31.70          -12.297918      -159.78413       14.591620
2017-02-25/22:17:31.73          -12.430041      -159.86646       14.601155
2017-02-25/22:17:31.76          -12.558035      -159.94623       14.610393
2017-02-25/22:17:31.79          -12.686029      -160.02599       14.619630
2017-02-25/22:17:31.82          -12.814023      -160.10575       14.628867
2017-02-25/22:17:31.86          -12.946146      -160.18808       14.638402
2017-02-25/22:17:31.89          -13.074139      -160.26785       14.647639
2017-02-25/22:17:31.92          -13.202133      -160.34761       14.656876
2017-02-25/22:17:31.95          -13.330127      -160.42737       14.666114
2017-02-25/22:17:31.98          -13.462250      -160.50970       14.675649
2017-02-25/22:17:32.01          -13.593668      -160.58708       14.684870
2017-02-25/22:17:32.04          -13.727560      -160.66272       14.694081
2017-02-25/22:17:32.07          -13.861451      -160.73837       14.703291
2017-02-25/22:17:32.11          -13.999662      -160.81646       14.712799
2017-02-25/22:17:32.14          -14.133553      -160.89210       14.722009
2017-02-25/22:17:32.17          -14.267445      -160.96775       14.731220
2017-02-25/22:17:32.20          -14.401336      -161.04340       14.740430
2017-02-25/22:17:32.23          -14.539547      -161.12148       14.749938
2017-02-25/22:17:32.26          -14.673438      -161.19713       14.759148
2017-02-25/22:17:32.29          -14.807330      -161.27278       14.768359
2017-02-25/22:17:32.32          -14.941222      -161.34842       14.777569
2017-02-25/22:17:32.36          -15.079432      -161.42651       14.787077
2017-02-25/22:17:32.39          -15.213324      -161.50216       14.796287
2017-02-25/22:17:32.42          -15.347216      -161.57780       14.805498
2017-02-25/22:17:32.45          -15.481107      -161.65345       14.814708
2017-02-25/22:17:32.48          -15.619318      -161.73154       14.824216
2017-02-25/22:17:32.51          -15.753209      -161.80718       14.833426
2017-02-25/22:17:32.54          -15.887101      -161.88283       14.842637
2017-02-25/22:17:32.57          -16.020992      -161.95847       14.851847
2017-02-25/22:17:32.61          -16.159203      -162.03656       14.861355
2017-02-25/22:17:32.64          -16.293094      -162.11221       14.870565
2017-02-25/22:17:32.67          -16.426986      -162.18785       14.879776
2017-02-25/22:17:32.70          -16.560877      -162.26350       14.888986
2017-02-25/22:17:32.73          -16.699088      -162.34159       14.898494
2017-02-25/22:17:32.76          -16.832979      -162.41723       14.907704
2017-02-25/22:17:32.79          -16.966872      -162.49288       14.916915
2017-02-25/22:17:32.82          -17.100763      -162.56853       14.926125
2017-02-25/22:17:32.86          -17.238974      -162.64661       14.935633
2017-02-25/22:17:32.89          -17.372865      -162.72226       14.944843
2017-02-25/22:17:32.92          -17.506757      -162.79791       14.954053
2017-02-25/22:17:32.95          -17.640648      -162.87355       14.963264
2017-02-25/22:17:32.98          -17.778859      -162.95164       14.972771
2017-02-25/22:17:33.01          -17.916089      -163.02473       14.981912
2017-02-25/22:17:33.04          -18.055732      -163.09598       14.991003
2017-02-25/22:17:33.07          -18.195373      -163.16723       15.000093
2017-02-25/22:17:33.11          -18.339520      -163.24078       15.009477
2017-02-25/22:17:33.14          -18.479162      -163.31203       15.018568
2017-02-25/22:17:33.17          -18.618804      -163.38328       15.027658
2017-02-25/22:17:33.20          -18.758446      -163.45453       15.036749
2017-02-25/22:17:33.23          -18.902593      -163.52807       15.046133
2017-02-25/22:17:33.26          -19.042234      -163.59932       15.055223
2017-02-25/22:17:33.29          -19.181877      -163.67057       15.064314
2017-02-25/22:17:33.32          -19.321519      -163.74182       15.073404
2017-02-25/22:17:33.36          -19.465666      -163.81537       15.082788
2017-02-25/22:17:33.39          -19.605307      -163.88662       15.091879
2017-02-25/22:17:33.42          -19.744950      -163.95787       15.100969
2017-02-25/22:17:33.45          -19.884591      -164.02911       15.110060
2017-02-25/22:17:33.48          -20.028738      -164.10266       15.119444
2017-02-25/22:17:33.51          -20.168380      -164.17391       15.128534
2017-02-25/22:17:33.54          -20.308022      -164.24516       15.137625
2017-02-25/22:17:33.57          -20.447664      -164.31641       15.146716
2017-02-25/22:17:33.61          -20.591811      -164.38996       15.156099
2017-02-25/22:17:33.64          -20.731452      -164.46120       15.165190
2017-02-25/22:17:33.67          -20.871095      -164.53245       15.174280
2017-02-25/22:17:33.70          -21.010737      -164.60370       15.183371
2017-02-25/22:17:33.73          -21.154884      -164.67725       15.192755
2017-02-25/22:17:33.76          -21.294525      -164.74850       15.201845
2017-02-25/22:17:33.79          -21.434168      -164.81975       15.210936
2017-02-25/22:17:33.82          -21.573809      -164.89100       15.220027
2017-02-25/22:17:33.86          -21.717956      -164.96454       15.229410
2017-02-25/22:17:33.89          -21.857598      -165.03579       15.238501
2017-02-25/22:17:33.92          -21.997241      -165.10704       15.247592
2017-02-25/22:17:33.95          -22.136882      -165.17829       15.256682
2017-02-25/22:17:33.98          -22.281029      -165.25184       15.266066
2017-02-25/22:17:34.01          -22.423918      -165.32037       15.275038
2017-02-25/22:17:34.04          -22.569154      -165.38693       15.283924
2017-02-25/22:17:34.07          -22.714388      -165.45349       15.292810
2017-02-25/22:17:34.11          -22.864308      -165.52220       15.301983
2017-02-25/22:17:34.14          -23.009542      -165.58876       15.310869
2017-02-25/22:17:34.17          -23.154778      -165.65532       15.319755
2017-02-25/22:17:34.20          -23.300012      -165.72188       15.328641
2017-02-25/22:17:34.23          -23.449932      -165.79059       15.337814
2017-02-25/22:17:34.26          -23.595167      -165.85716       15.346700
2017-02-25/22:17:34.29          -23.740402      -165.92372       15.355586
2017-02-25/22:17:34.32          -23.885637      -165.99028       15.364472
2017-02-25/22:17:34.36          -24.035557      -166.05899       15.373644
2017-02-25/22:17:34.39          -24.180791      -166.12555       15.382530
2017-02-25/22:17:34.42          -24.326027      -166.19211       15.391417
2017-02-25/22:17:34.45          -24.471261      -166.25867       15.400303
2017-02-25/22:17:34.48          -24.621181      -166.32738       15.409475
2017-02-25/22:17:34.51          -24.766415      -166.39394       15.418361
2017-02-25/22:17:34.54          -24.911651      -166.46051       15.427248
2017-02-25/22:17:34.57          -25.056885      -166.52707       15.436134
2017-02-25/22:17:34.61          -25.206805      -166.59578       15.445306
2017-02-25/22:17:34.64          -25.352040      -166.66234       15.454192
2017-02-25/22:17:34.67          -25.497275      -166.72890       15.463078
2017-02-25/22:17:34.70          -25.642510      -166.79546       15.471965
2017-02-25/22:17:34.73          -25.792430      -166.86417       15.481137
2017-02-25/22:17:34.76          -25.937664      -166.93073       15.490023
2017-02-25/22:17:34.79          -26.082900      -166.99730       15.498909
2017-02-25/22:17:34.82          -26.228134      -167.06386       15.507795
2017-02-25/22:17:34.86          -26.378054      -167.13257       15.516968
2017-02-25/22:17:34.89          -26.523289      -167.19913       15.525854
2017-02-25/22:17:34.92          -26.668524      -167.26569       15.534740
2017-02-25/22:17:34.95          -26.813758      -167.33225       15.543626
2017-02-25/22:17:34.98          -26.963679      -167.40096       15.552799
2017-02-25/22:17:35.01          -27.112058      -167.46465       15.561509
2017-02-25/22:17:35.04          -27.262709      -167.52627       15.570092
2017-02-25/22:17:35.07          -27.413359      -167.58789       15.578674
2017-02-25/22:17:35.11          -27.568869      -167.65149       15.587534
2017-02-25/22:17:35.14          -27.719519      -167.71311       15.596116
2017-02-25/22:17:35.17          -27.870171      -167.77473       15.604699
2017-02-25/22:17:35.20          -28.020821      -167.83634       15.613281
2017-02-25/22:17:35.23          -28.176331      -167.89995       15.622141
2017-02-25/22:17:35.26          -28.326981      -167.96157       15.630723
2017-02-25/22:17:35.29          -28.477632      -168.02318       15.639306
2017-02-25/22:17:35.32          -28.628283      -168.08480       15.647888
2017-02-25/22:17:35.36          -28.783793      -168.14841       15.656748
2017-02-25/22:17:35.39          -28.934443      -168.21002       15.665330
2017-02-25/22:17:35.42          -29.085094      -168.27164       15.673913
2017-02-25/22:17:35.45          -29.235744      -168.33326       15.682496
2017-02-25/22:17:35.48          -29.391255      -168.39686       15.691355
2017-02-25/22:17:35.51          -29.541905      -168.45848       15.699938
2017-02-25/22:17:35.54          -29.692556      -168.52010       15.708520
2017-02-25/22:17:35.57          -29.843206      -168.58171       15.717103
2017-02-25/22:17:35.61          -29.998717      -168.64532       15.725962
2017-02-25/22:17:35.64          -30.149367      -168.70694       15.734545
2017-02-25/22:17:35.67          -30.300018      -168.76855       15.743127
2017-02-25/22:17:35.70          -30.450668      -168.83017       15.751710
2017-02-25/22:17:35.73          -30.606179      -168.89378       15.760569
2017-02-25/22:17:35.76          -30.756829      -168.95539       15.769152
2017-02-25/22:17:35.79          -30.907480      -169.01701       15.777735
2017-02-25/22:17:35.82          -31.058130      -169.07863       15.786317
2017-02-25/22:17:35.86          -31.213641      -169.14223       15.795177
2017-02-25/22:17:35.89          -31.364291      -169.20385       15.803759
2017-02-25/22:17:35.92          -31.514942      -169.26547       15.812342
2017-02-25/22:17:35.95          -31.665592      -169.32708       15.820924
2017-02-25/22:17:35.98          -31.821102      -169.39069       15.829784
2017-02-25/22:17:36.01          -31.974764      -169.44930       15.838138
2017-02-25/22:17:36.04          -32.130603      -169.50575       15.846329
2017-02-25/22:17:36.07          -32.286440      -169.56220       15.854519
2017-02-25/22:17:36.11          -32.447305      -169.62046       15.862973
2017-02-25/22:17:36.14          -32.603142      -169.67691       15.871163
2017-02-25/22:17:36.17          -32.758980      -169.73336       15.879353
2017-02-25/22:17:36.20          -32.914817      -169.78980       15.887544
2017-02-25/22:17:36.23          -33.075682      -169.84807       15.895998
2017-02-25/22:17:36.26          -33.231519      -169.90452       15.904188
2017-02-25/22:17:36.29          -33.387357      -169.96096       15.912378
2017-02-25/22:17:36.32          -33.543194      -170.01741       15.920568
2017-02-25/22:17:36.36          -33.704059      -170.07568       15.929023
2017-02-25/22:17:36.39          -33.859896      -170.13212       15.937213
2017-02-25/22:17:36.42          -34.015735      -170.18857       15.945403
2017-02-25/22:17:36.45          -34.171572      -170.24502       15.953593
2017-02-25/22:17:36.48          -34.332437      -170.30329       15.962048
2017-02-25/22:17:36.51          -34.488274      -170.35973       15.970238
2017-02-25/22:17:36.54          -34.644112      -170.41618       15.978428
2017-02-25/22:17:36.57          -34.799949      -170.47263       15.986618
2017-02-25/22:17:36.61          -34.960814      -170.53089       15.995072
2017-02-25/22:17:36.64          -35.116651      -170.58734       16.003262
2017-02-25/22:17:36.67          -35.272490      -170.64379       16.011453
2017-02-25/22:17:36.70          -35.428327      -170.70023       16.019643
2017-02-25/22:17:36.73          -35.589192      -170.75850       16.028097
2017-02-25/22:17:36.76          -35.745029      -170.81495       16.036287
2017-02-25/22:17:36.79          -35.900867      -170.87139       16.044477
2017-02-25/22:17:36.82          -36.056704      -170.92784       16.052668
2017-02-25/22:17:36.86          -36.217569      -170.98611       16.061122
2017-02-25/22:17:36.89          -36.373406      -171.04255       16.069312
2017-02-25/22:17:36.92          -36.529244      -171.09900       16.077502
2017-02-25/22:17:36.95          -36.685081      -171.15545       16.085692
2017-02-25/22:17:36.98          -36.845946      -171.21371       16.094147
2017-02-25/22:17:37.01          -37.004677      -171.26701       16.102057
2017-02-25/22:17:37.04          -37.165500      -171.31804       16.109764
2017-02-25/22:17:37.07          -37.326321      -171.36906       16.117472
2017-02-25/22:17:37.11          -37.492331      -171.42173       16.125428
2017-02-25/22:17:37.14          -37.653152      -171.47276       16.133136
2017-02-25/22:17:37.17          -37.813974      -171.52378       16.140844
2017-02-25/22:17:37.20          -37.974795      -171.57481       16.148551
2017-02-25/22:17:37.23          -38.140805      -171.62748       16.156507
2017-02-25/22:17:37.26          -38.301626      -171.67850       16.164215
2017-02-25/22:17:37.29          -38.462448      -171.72953       16.171923
2017-02-25/22:17:37.32          -38.623269      -171.78055       16.179630
2017-02-25/22:17:37.36          -38.789279      -171.83322       16.187587
2017-02-25/22:17:37.39          -38.950100      -171.88425       16.195294
2017-02-25/22:17:37.42          -39.110923      -171.93527       16.203002
2017-02-25/22:17:37.45          -39.271744      -171.98629       16.210710
2017-02-25/22:17:37.48          -39.437754      -172.03897       16.218666
2017-02-25/22:17:37.51          -39.598575      -172.08999       16.226373
2017-02-25/22:17:37.54          -39.759397      -172.14101       16.234081
2017-02-25/22:17:37.57          -39.920218      -172.19204       16.241789
2017-02-25/22:17:37.61          -40.086228      -172.24471       16.249745
2017-02-25/22:17:37.64          -40.247049      -172.29573       16.257453
2017-02-25/22:17:37.67          -40.407871      -172.34676       16.265160
2017-02-25/22:17:37.70          -40.568692      -172.39778       16.272868
2017-02-25/22:17:37.73          -40.734702      -172.45045       16.280824
2017-02-25/22:17:37.76          -40.895523      -172.50148       16.288532
2017-02-25/22:17:37.79          -41.056346      -172.55250       16.296239
2017-02-25/22:17:37.82          -41.217167      -172.60353       16.303947
2017-02-25/22:17:37.86          -41.383177      -172.65620       16.311903
2017-02-25/22:17:37.89          -41.543998      -172.70722       16.319611
2017-02-25/22:17:37.92          -41.704820      -172.75825       16.327319
2017-02-25/22:17:37.95          -41.865641      -172.80927       16.335026
2017-02-25/22:17:37.98          -42.031651      -172.86194       16.342983
2017-02-25/22:17:38.01          -42.195222      -172.90968       16.350356
2017-02-25/22:17:38.04          -42.360780      -172.95504       16.357487
2017-02-25/22:17:38.07          -42.526336      -173.00040       16.364618
2017-02-25/22:17:38.11          -42.697234      -173.04723       16.371980
2017-02-25/22:17:38.14          -42.862791      -173.09259       16.379111
2017-02-25/22:17:38.17          -43.028349      -173.13795       16.386242
2017-02-25/22:17:38.20          -43.193906      -173.18332       16.393373
2017-02-25/22:17:38.23          -43.364804      -173.23014       16.400735
2017-02-25/22:17:38.26          -43.530360      -173.27550       16.407866
2017-02-25/22:17:38.29          -43.695918      -173.32086       16.414997
2017-02-25/22:17:38.32          -43.861475      -173.36623       16.422129
2017-02-25/22:17:38.36          -44.032373      -173.41305       16.429490
2017-02-25/22:17:38.39          -44.197930      -173.45841       16.436621
2017-02-25/22:17:38.42          -44.363488      -173.50378       16.443753
2017-02-25/22:17:38.45          -44.529045      -173.54914       16.450884
2017-02-25/22:17:38.48          -44.699943      -173.59596       16.458245
2017-02-25/22:17:38.51          -44.865499      -173.64133       16.465377
2017-02-25/22:17:38.54          -45.031057      -173.68669       16.472508
2017-02-25/22:17:38.57          -45.196614      -173.73205       16.479639
2017-02-25/22:17:38.61          -45.367512      -173.77887       16.487001
2017-02-25/22:17:38.64          -45.533069      -173.82424       16.494132
2017-02-25/22:17:38.67          -45.698627      -173.86960       16.501263
2017-02-25/22:17:38.70          -45.864183      -173.91496       16.508395
2017-02-25/22:17:38.73          -46.035081      -173.96179       16.515756
2017-02-25/22:17:38.76          -46.200638      -174.00715       16.522887
2017-02-25/22:17:38.79          -46.366196      -174.05251       16.530019
2017-02-25/22:17:38.82          -46.531753      -174.09787       16.537150
2017-02-25/22:17:38.86          -46.702651      -174.14470       16.544511
2017-02-25/22:17:38.89          -46.868208      -174.19006       16.551643
2017-02-25/22:17:38.92          -47.033765      -174.23542       16.558774
2017-02-25/22:17:38.95          -47.199322      -174.28078       16.565905
2017-02-25/22:17:38.98          -47.370220      -174.32761       16.573267
2017-02-25/22:17:39.01          -47.538379      -174.36957       16.580015
2017-02-25/22:17:39.04          -47.708419      -174.40907       16.586486
2017-02-25/22:17:39.07          -47.878457      -174.44857       16.592957
2017-02-25/22:17:39.11          -48.053981      -174.48934       16.599637
2017-02-25/22:17:39.14          -48.224019      -174.52884       16.606108
2017-02-25/22:17:39.17          -48.394059      -174.56834       16.612579
2017-02-25/22:17:39.20          -48.564097      -174.60784       16.619051
2017-02-25/22:17:39.23          -48.739621      -174.64862       16.625731
2017-02-25/22:17:39.26          -48.909659      -174.68812       16.632202
2017-02-25/22:17:39.29          -49.079699      -174.72762       16.638673
2017-02-25/22:17:39.32          -49.249737      -174.76712       16.645144
2017-02-25/22:17:39.36          -49.425261      -174.80790       16.651824
2017-02-25/22:17:39.39          -49.595299      -174.84740       16.658295
2017-02-25/22:17:39.42          -49.765338      -174.88690       16.664767
2017-02-25/22:17:39.45          -49.935377      -174.92640       16.671238
2017-02-25/22:17:39.48          -50.110901      -174.96717       16.677918
2017-02-25/22:17:39.51          -50.280939      -175.00667       16.684389
2017-02-25/22:17:39.54          -50.450978      -175.04617       16.690860
2017-02-25/22:17:39.57          -50.621017      -175.08567       16.697331
2017-02-25/22:17:39.61          -50.796541      -175.12645       16.704011
2017-02-25/22:17:39.64          -50.966579      -175.16595       16.710482
2017-02-25/22:17:39.67          -51.136618      -175.20545       16.716954
2017-02-25/22:17:39.70          -51.306657      -175.24495       16.723425
2017-02-25/22:17:39.73          -51.482181      -175.28573       16.730105
2017-02-25/22:17:39.76          -51.652219      -175.32523       16.736576
2017-02-25/22:17:39.79          -51.822258      -175.36473       16.743047
2017-02-25/22:17:39.82          -51.992297      -175.40423       16.749518
2017-02-25/22:17:39.86          -52.167821      -175.44500       16.756198
2017-02-25/22:17:39.89          -52.337859      -175.48450       16.762670
2017-02-25/22:17:39.92          -52.507898      -175.52400       16.769141
2017-02-25/22:17:39.95          -52.677937      -175.56350       16.775612
2017-02-25/22:17:39.98          -52.853461      -175.60428       16.782292
2017-02-25/22:17:40.01          -53.025937      -175.64027       16.788330
2017-02-25/22:17:40.04          -53.200176      -175.67372       16.794055
2017-02-25/22:17:40.07          -53.374414      -175.70717       16.799780
2017-02-25/22:17:40.11          -53.554273      -175.74170       16.805689
2017-02-25/22:17:40.14          -53.728510      -175.77515       16.811414
2017-02-25/22:17:40.17          -53.902749      -175.80860       16.817139
2017-02-25/22:17:40.20          -54.076986      -175.84205       16.822864
2017-02-25/22:17:40.23          -54.256845      -175.87659       16.828773
2017-02-25/22:17:40.26          -54.431083      -175.91004       16.834498
2017-02-25/22:17:40.29          -54.605321      -175.94349       16.840223
2017-02-25/22:17:40.32          -54.779559      -175.97694       16.845948
2017-02-25/22:17:40.36          -54.959418      -176.01147       16.851858
2017-02-25/22:17:40.39          -55.133655      -176.04492       16.857583
2017-02-25/22:17:40.42          -55.307894      -176.07837       16.863307
2017-02-25/22:17:40.45          -55.482132      -176.11183       16.869032
2017-02-25/22:17:40.48          -55.661991      -176.14636       16.874942
2017-02-25/22:17:40.51          -55.836228      -176.17981       16.880667
2017-02-25/22:17:40.54          -56.010467      -176.21326       16.886392
2017-02-25/22:17:40.57          -56.184704      -176.24671       16.892117
2017-02-25/22:17:40.61          -56.364563      -176.28124       16.898026
2017-02-25/22:17:40.64          -56.538801      -176.31469       16.903751
2017-02-25/22:17:40.67          -56.713039      -176.34814       16.909476
2017-02-25/22:17:40.70          -56.887277      -176.38160       16.915201
2017-02-25/22:17:40.73          -57.067136      -176.41613       16.921110
2017-02-25/22:17:40.76          -57.241373      -176.44958       16.926835
2017-02-25/22:17:40.79          -57.415612      -176.48303       16.932560
2017-02-25/22:17:40.82          -57.589850      -176.51648       16.938285
2017-02-25/22:17:40.86          -57.769709      -176.55101       16.944195
2017-02-25/22:17:40.89          -57.943946      -176.58446       16.949919
2017-02-25/22:17:40.92          -58.118185      -176.61791       16.955644
2017-02-25/22:17:40.95          -58.292422      -176.65137       16.961369
2017-02-25/22:17:40.98          -58.472281      -176.68590       16.967279
2017-02-25/22:17:41.01          -58.648783      -176.71572       16.972522
2017-02-25/22:17:41.04          -58.826921      -176.74293       16.977417
2017-02-25/22:17:41.07          -59.005058      -176.77014       16.982312
2017-02-25/22:17:41.11          -59.188943      -176.79822       16.987365
2017-02-25/22:17:41.14          -59.367080      -176.82543       16.992261
2017-02-25/22:17:41.17          -59.545218      -176.85263       16.997156
2017-02-25/22:17:41.20          -59.723355      -176.87984       17.002051
2017-02-25/22:17:41.23          -59.907239      -176.90793       17.007104
2017-02-25/22:17:41.26          -60.085376      -176.93513       17.011999
2017-02-25/22:17:41.29          -60.263515      -176.96234       17.016894
2017-02-25/22:17:41.32          -60.441652      -176.98955       17.021789
2017-02-25/22:17:41.36          -60.625536      -177.01763       17.026843
2017-02-25/22:17:41.39          -60.803673      -177.04484       17.031738
2017-02-25/22:17:41.42          -60.981811      -177.07204       17.036633
2017-02-25/22:17:41.45          -61.159948      -177.09925       17.041528
2017-02-25/22:17:41.48          -61.343833      -177.12734       17.046581
2017-02-25/22:17:41.51          -61.521970      -177.15454       17.051476
2017-02-25/22:17:41.54          -61.700108      -177.18175       17.056371
2017-02-25/22:17:41.57          -61.878245      -177.20896       17.061267
2017-02-25/22:17:41.61          -62.062129      -177.23704       17.066320
2017-02-25/22:17:41.64          -62.240266      -177.26425       17.071215
2017-02-25/22:17:41.67          -62.418404      -177.29146       17.076110
2017-02-25/22:17:41.70          -62.596541      -177.31866       17.081005
2017-02-25/22:17:41.73          -62.780426      -177.34675       17.086058
2017-02-25/22:17:41.76          -62.958563      -177.37395       17.090953
2017-02-25/22:17:41.79          -63.136701      -177.40116       17.095849
2017-02-25/22:17:41.82          -63.314838      -177.42837       17.100744
2017-02-25/22:17:41.86          -63.498722      -177.45645       17.105797
2017-02-25/22:17:41.89          -63.676859      -177.48366       17.110692
2017-02-25/22:17:41.92          -63.854998      -177.51087       17.115587
2017-02-25/22:17:41.95          -64.033135      -177.53807       17.120482
2017-02-25/22:17:41.98          -64.217019      -177.56616       17.125535
2017-02-25/22:17:42.01          -64.397250      -177.58964       17.129904
2017-02-25/22:17:42.04          -64.578994      -177.61042       17.133892
2017-02-25/22:17:42.07          -64.760737      -177.63121       17.137881
2017-02-25/22:17:42.11          -64.948344      -177.65266       17.141997
2017-02-25/22:17:42.14          -65.130087      -177.67345       17.145986
2017-02-25/22:17:42.17          -65.311832      -177.69424       17.149974
2017-02-25/22:17:42.20          -65.493575      -177.71502       17.153962
2017-02-25/22:17:42.23          -65.681182      -177.73648       17.158079
2017-02-25/22:17:42.26          -65.862925      -177.75726       17.162067
2017-02-25/22:17:42.29          -66.044669      -177.77805       17.166056
2017-02-25/22:17:42.32          -66.226412      -177.79884       17.170044
2017-02-25/22:17:42.36          -66.414019      -177.82029       17.174161
2017-02-25/22:17:42.39          -66.595762      -177.84108       17.178149
2017-02-25/22:17:42.42          -66.777507      -177.86187       17.182138
2017-02-25/22:17:42.45          -66.959250      -177.88265       17.186126
2017-02-25/22:17:42.48          -67.146856      -177.90411       17.190243
2017-02-25/22:17:42.51          -67.328599      -177.92489       17.194231
2017-02-25/22:17:42.54          -67.510344      -177.94568       17.198219
2017-02-25/22:17:42.57          -67.692087      -177.96647       17.202208
2017-02-25/22:17:42.61          -67.879694      -177.98792       17.206324
2017-02-25/22:17:42.64          -68.061437      -178.00871       17.210313
2017-02-25/22:17:42.67          -68.243181      -178.02949       17.214301
2017-02-25/22:17:42.70          -68.424924      -178.05028       17.218289
2017-02-25/22:17:42.73          -68.612531      -178.07174       17.222406
2017-02-25/22:17:42.76          -68.794274      -178.09252       17.226394
2017-02-25/22:17:42.79          -68.976019      -178.11331       17.230383
2017-02-25/22:17:42.82          -69.157762      -178.13409       17.234371
2017-02-25/22:17:42.86          -69.345369      -178.15555       17.238488
2017-02-25/22:17:42.89          -69.527112      -178.17634       17.242476
2017-02-25/22:17:42.92          -69.708856      -178.19712       17.246465
2017-02-25/22:17:42.95          -69.890599      -178.21791       17.250453
2017-02-25/22:17:42.98          -70.078206      -178.23937       17.254570
2017-02-25/22:17:43.01          -70.261847      -178.25635       17.257987
2017-02-25/22:17:43.04          -70.446859      -178.27058       17.260992
2017-02-25/22:17:43.07          -70.631871      -178.28482       17.263998
2017-02-25/22:17:43.11          -70.822851      -178.29951       17.267100
2017-02-25/22:17:43.14          -71.007862      -178.31374       17.270105
2017-02-25/22:17:43.17          -71.192875      -178.32798       17.273110
2017-02-25/22:17:43.20          -71.377886      -178.34221       17.276116
2017-02-25/22:17:43.23          -71.568867      -178.35691       17.279218
2017-02-25/22:17:43.26          -71.753878      -178.37114       17.282223
2017-02-25/22:17:43.29          -71.938890      -178.38537       17.285228
2017-02-25/22:17:43.32          -72.123902      -178.39961       17.288234
2017-02-25/22:17:43.36          -72.314882      -178.41430       17.291336
2017-02-25/22:17:43.39          -72.499893      -178.42854       17.294341
2017-02-25/22:17:43.42          -72.684906      -178.44277       17.297346
2017-02-25/22:17:43.45          -72.869917      -178.45700       17.300352
2017-02-25/22:17:43.48          -73.060898      -178.47170       17.303454
2017-02-25/22:17:43.51          -73.245909      -178.48593       17.306459
2017-02-25/22:17:43.54          -73.430922      -178.50017       17.309464
2017-02-25/22:17:43.57          -73.615933      -178.51440       17.312470
2017-02-25/22:17:43.61          -73.806913      -178.52909       17.315572
2017-02-25/22:17:43.64          -73.991925      -178.54333       17.318577
2017-02-25/22:17:43.67          -74.176937      -178.55756       17.321582
2017-02-25/22:17:43.70          -74.361948      -178.57180       17.324587
2017-02-25/22:17:43.73          -74.552929      -178.58649       17.327690
2017-02-25/22:17:43.76          -74.737940      -178.60072       17.330695
2017-02-25/22:17:43.79          -74.922953      -178.61496       17.333700
2017-02-25/22:17:43.82          -75.107964      -178.62919       17.336705
2017-02-25/22:17:43.86          -75.298944      -178.64389       17.339808
2017-02-25/22:17:43.89          -75.483956      -178.65812       17.342813
2017-02-25/22:17:43.92          -75.668968      -178.67235       17.345818
2017-02-25/22:17:43.95          -75.853980      -178.68659       17.348823
2017-02-25/22:17:43.98          -76.044960      -178.70128       17.351926
2017-02-25/22:17:44.01          -76.231683      -178.71163       17.354322
2017-02-25/22:17:44.04          -76.419643      -178.71917       17.356279
2017-02-25/22:17:44.07          -76.607602      -178.72671       17.358236
2017-02-25/22:17:44.11          -76.801625      -178.73449       17.360255
2017-02-25/22:17:44.14          -76.989584      -178.74203       17.362212
2017-02-25/22:17:44.17          -77.177545      -178.74957       17.364169
2017-02-25/22:17:44.20          -77.365504      -178.75711       17.366126
2017-02-25/22:17:44.23          -77.559527      -178.76489       17.368146
2017-02-25/22:17:44.26          -77.747486      -178.77243       17.370102
2017-02-25/22:17:44.29          -77.935446      -178.77997       17.372059
2017-02-25/22:17:44.32          -78.123405      -178.78751       17.374016
2017-02-25/22:17:44.36          -78.317428      -178.79529       17.376036
2017-02-25/22:17:44.39          -78.505387      -178.80283       17.377993
2017-02-25/22:17:44.42          -78.693347      -178.81037       17.379949
2017-02-25/22:17:44.45          -78.881306      -178.81791       17.381906
2017-02-25/22:17:44.48          -79.075330      -178.82569       17.383926
2017-02-25/22:17:44.51          -79.263288      -178.83323       17.385883
2017-02-25/22:17:44.54          -79.451249      -178.84077       17.387840
2017-02-25/22:17:44.57          -79.639208      -178.84831       17.389796
2017-02-25/22:17:44.61          -79.833231      -178.85610       17.391816
2017-02-25/22:17:44.64          -80.021190      -178.86363       17.393773
2017-02-25/22:17:44.67          -80.209150      -178.87117       17.395730
2017-02-25/22:17:44.70          -80.397109      -178.87871       17.397687
2017-02-25/22:17:44.73          -80.591132      -178.88650       17.399706
2017-02-25/22:17:44.76          -80.779091      -178.89404       17.401663
2017-02-25/22:17:44.79          -80.967052      -178.90158       17.403620
2017-02-25/22:17:44.82          -81.155011      -178.90911       17.405577
2017-02-25/22:17:44.86          -81.349034      -178.91690       17.407597
2017-02-25/22:17:44.89          -81.536993      -178.92444       17.409553
2017-02-25/22:17:44.92          -81.724953      -178.93198       17.411510
2017-02-25/22:17:44.95          -81.912912      -178.93952       17.413467
2017-02-25/22:17:44.98          -82.106935      -178.94730       17.415487
2017-02-25/22:17:45.01          -82.296405      -178.95088       17.416795
2017-02-25/22:17:45.04          -82.486968      -178.95161       17.417636
2017-02-25/22:17:45.07          -82.677530      -178.95234       17.418476
2017-02-25/22:17:45.11          -82.874240      -178.95309       17.419343
2017-02-25/22:17:45.14          -83.064801      -178.95382       17.420184
2017-02-25/22:17:45.17          -83.255365      -178.95454       17.421024
2017-02-25/22:17:45.20          -83.445926      -178.95527       17.421864
2017-02-25/22:17:45.23          -83.642636      -178.95602       17.422732
2017-02-25/22:17:45.26          -83.833198      -178.95675       17.423572
2017-02-25/22:17:45.29          -84.023761      -178.95748       17.424412
2017-02-25/22:17:45.32          -84.214322      -178.95821       17.425252
2017-02-25/22:17:45.36          -84.411032      -178.95896       17.426120
2017-02-25/22:17:45.39          -84.601594      -178.95969       17.426960
2017-02-25/22:17:45.42          -84.792157      -178.96041       17.427800
2017-02-25/22:17:45.45          -84.982718      -178.96114       17.428641
2017-02-25/22:17:45.48          -85.179428      -178.96189       17.429508
2017-02-25/22:17:45.51          -85.369990      -178.96262       17.430348
2017-02-25/22:17:45.54          -85.560553      -178.96335       17.431189
2017-02-25/22:17:45.57          -85.751115      -178.96408       17.432029
2017-02-25/22:17:45.61          -85.947824      -178.96483       17.432896
2017-02-25/22:17:45.64          -86.138386      -178.96555       17.433737
2017-02-25/22:17:45.67          -86.328949      -178.96628       17.434577
2017-02-25/22:17:45.70          -86.519511      -178.96701       17.435417
2017-02-25/22:17:45.73          -86.716220      -178.96776       17.436285
2017-02-25/22:17:45.76          -86.906782      -178.96849       17.437125
2017-02-25/22:17:45.79          -87.097345      -178.96922       17.437965
2017-02-25/22:17:45.82          -87.287907      -178.96994       17.438805
2017-02-25/22:17:45.86          -87.484617      -178.97070       17.439673
2017-02-25/22:17:45.89          -87.675178      -178.97142       17.440513
2017-02-25/22:17:45.92          -87.865741      -178.97215       17.441353
2017-02-25/22:17:45.95          -88.056303      -178.97288       17.442194
2017-02-25/22:17:45.98          -88.253013      -178.97363       17.443061
2017-02-25/22:17:46.01          -88.444867      -178.97034       17.443218
2017-02-25/22:17:46.04          -88.637658      -178.96414       17.442882
2017-02-25/22:17:46.07          -88.830446      -178.95794       17.442546
2017-02-25/22:17:46.11          -89.029455      -178.95155       17.442199
2017-02-25/22:17:46.14          -89.222244      -178.94535       17.441863
2017-02-25/22:17:46.17          -89.415034      -178.93915       17.441526
2017-02-25/22:17:46.20          -89.607823      -178.93296       17.441190
2017-02-25/22:17:46.23          -89.806832      -178.92656       17.440843
2017-02-25/22:17:46.26          -89.999620      -178.92036       17.440507
2017-02-25/22:17:46.29          -90.192411      -178.91417       17.440171
2017-02-25/22:17:46.32          -90.385199      -178.90797       17.439835
2017-02-25/22:17:46.36          -90.584208      -178.90157       17.439487
2017-02-25/22:17:46.39          -90.776997      -178.89538       17.439151
2017-02-25/22:17:46.42          -90.969787      -178.88918       17.438815
2017-02-25/22:17:46.45          -91.162576      -178.88298       17.438479
2017-02-25/22:17:46.48          -91.361585      -178.87659       17.438132
2017-02-25/22:17:46.51          -91.554373      -178.87039       17.437796
2017-02-25/22:17:46.54          -91.747163      -178.86419       17.437459
2017-02-25/22:17:46.57          -91.939952      -178.85800       17.437123
2017-02-25/22:17:46.61          -92.138961      -178.85160       17.436776
2017-02-25/22:17:46.64          -92.331750      -178.84540       17.436440
2017-02-25/22:17:46.67          -92.524540      -178.83921       17.436104
2017-02-25/22:17:46.70          -92.717329      -178.83301       17.435767
2017-02-25/22:17:46.73          -92.916337      -178.82661       17.435420
2017-02-25/22:17:46.76          -93.109126      -178.82042       17.435084
2017-02-25/22:17:46.79          -93.301916      -178.81422       17.434748
2017-02-25/22:17:46.82          -93.494705      -178.80802       17.434412
2017-02-25/22:17:46.86          -93.693714      -178.80163       17.434065
2017-02-25/22:17:46.89          -93.886503      -178.79543       17.433729
2017-02-25/22:17:46.92          -94.079293      -178.78923       17.433392
2017-02-25/22:17:46.95          -94.272082      -178.78304       17.433056
2017-02-25/22:17:46.98          -94.471090      -178.77664       17.432709
2017-02-25/22:17:47.01          -94.664978      -178.76640       17.431661
2017-02-25/22:17:47.04          -94.859662      -178.75323       17.430100
2017-02-25/22:17:47.07          -95.054344      -178.74007       17.428538
2017-02-25/22:17:47.11          -95.255307      -178.72648       17.426926
2017-02-25/22:17:47.14          -95.449989      -178.71331       17.425365
2017-02-25/22:17:47.17          -95.644672      -178.70015       17.423803
2017-02-25/22:17:47.20          -95.839354      -178.68698       17.422242
2017-02-25/22:17:47.23          -96.040317      -178.67339       17.420630
2017-02-25/22:17:47.26          -96.234999      -178.66023       17.419069
2017-02-25/22:17:47.29          -96.429682      -178.64706       17.417507
2017-02-25/22:17:47.32          -96.624364      -178.63390       17.415946
2017-02-25/22:17:47.36          -96.825327      -178.62031       17.414334
2017-02-25/22:17:47.39          -97.020009      -178.60714       17.412772
2017-02-25/22:17:47.42          -97.214693      -178.59398       17.411211
2017-02-25/22:17:47.45          -97.409375      -178.58081       17.409649
2017-02-25/22:17:47.48          -97.610338      -178.56722       17.408037
2017-02-25/22:17:47.51          -97.805020      -178.55406       17.406476
2017-02-25/22:17:47.54          -97.999703      -178.54089       17.404914
2017-02-25/22:17:47.57          -98.194385      -178.52773       17.403353
2017-02-25/22:17:47.61          -98.395348      -178.51414       17.401741
2017-02-25/22:17:47.64          -98.590030      -178.50097       17.400179
2017-02-25/22:17:47.67          -98.784713      -178.48781       17.398618
2017-02-25/22:17:47.70          -98.979395      -178.47464       17.397056
2017-02-25/22:17:47.73          -99.180358      -178.46105       17.395444
2017-02-25/22:17:47.76          -99.375040      -178.44789       17.393883
2017-02-25/22:17:47.79          -99.569724      -178.43472       17.392321
2017-02-25/22:17:47.82          -99.764406      -178.42156       17.390760
2017-02-25/22:17:47.86          -99.965369      -178.40797       17.389148
2017-02-25/22:17:47.89          -100.16005      -178.39480       17.387587
2017-02-25/22:17:47.92          -100.35473      -178.38164       17.386025
2017-02-25/22:17:47.95          -100.54942      -178.36847       17.384464
2017-02-25/22:17:47.98          -100.75038      -178.35488       17.382852
2017-02-25/22:17:48.01          -100.94594      -178.33760       17.380549
2017-02-25/22:17:48.04          -101.14213      -178.31736       17.377712
2017-02-25/22:17:48.07          -101.33832      -178.29711       17.374875
2017-02-25/22:17:48.11          -101.54083      -178.27621       17.371946
2017-02-25/22:17:48.14          -101.73702      -178.25596       17.369108
2017-02-25/22:17:48.17          -101.93321      -178.23571       17.366271
2017-02-25/22:17:48.20          -102.12940      -178.21547       17.363433
2017-02-25/22:17:48.23          -102.33192      -178.19457       17.360505
2017-02-25/22:17:48.26          -102.52811      -178.17432       17.357667
2017-02-25/22:17:48.29          -102.72430      -178.15407       17.354830
2017-02-25/22:17:48.32          -102.92049      -178.13382       17.351992
2017-02-25/22:17:48.36          -103.12301      -178.11292       17.349063
2017-02-25/22:17:48.39          -103.31920      -178.09268       17.346226
2017-02-25/22:17:48.42          -103.51539      -178.07243       17.343389
2017-02-25/22:17:48.45          -103.71158      -178.05218       17.340551
2017-02-25/22:17:48.48          -103.91410      -178.03128       17.337622
2017-02-25/22:17:48.51          -104.11029      -178.01104       17.334785
2017-02-25/22:17:48.54          -104.30648      -177.99079       17.331948
2017-02-25/22:17:48.57          -104.50267      -177.97054       17.329110
2017-02-25/22:17:48.61          -104.70518      -177.94964       17.326181
2017-02-25/22:17:48.64          -104.90137      -177.92939       17.323344
2017-02-25/22:17:48.67          -105.09756      -177.90915       17.320507
2017-02-25/22:17:48.70          -105.29375      -177.88890       17.317669
2017-02-25/22:17:48.73          -105.49627      -177.86800       17.314740
2017-02-25/22:17:48.76          -105.69246      -177.84775       17.311903
2017-02-25/22:17:48.79          -105.88865      -177.82750       17.309065
2017-02-25/22:17:48.82          -106.08484      -177.80726       17.306228
2017-02-25/22:17:48.86          -106.28736      -177.78636       17.303299
2017-02-25/22:17:48.89          -106.48355      -177.76611       17.300462
2017-02-25/22:17:48.92          -106.67974      -177.74586       17.297624
2017-02-25/22:17:48.95          -106.87593      -177.72562       17.294787
2017-02-25/22:17:48.98          -107.07845      -177.70472       17.291858
2017-02-25/22:17:49.01          -107.27529      -177.68037       17.288258
2017-02-25/22:17:49.04          -107.47260      -177.65306       17.284107
2017-02-25/22:17:49.07          -107.66992      -177.62575       17.279957
2017-02-25/22:17:49.11          -107.87359      -177.59756       17.275672
2017-02-25/22:17:49.14          -108.07091      -177.57025       17.271521
2017-02-25/22:17:49.17          -108.26822      -177.54294       17.267370
2017-02-25/22:17:49.20          -108.46553      -177.51563       17.263220
2017-02-25/22:17:49.23          -108.66921      -177.48744       17.258935
2017-02-25/22:17:49.26          -108.86652      -177.46013       17.254784
2017-02-25/22:17:49.29          -109.06384      -177.43282       17.250633
2017-02-25/22:17:49.32          -109.26115      -177.40551       17.246483
2017-02-25/22:17:49.36          -109.46483      -177.37732       17.242198
2017-02-25/22:17:49.39          -109.66214      -177.35001       17.238047
2017-02-25/22:17:49.42          -109.85945      -177.32270       17.233896
2017-02-25/22:17:49.45          -110.05677      -177.29539       17.229746
2017-02-25/22:17:49.48          -110.26045      -177.26720       17.225461
2017-02-25/22:17:49.51          -110.45776      -177.23989       17.221310
2017-02-25/22:17:49.54          -110.65507      -177.21258       17.217159
2017-02-25/22:17:49.57          -110.85238      -177.18527       17.213009
2017-02-25/22:17:49.61          -111.05606      -177.15708       17.208724
2017-02-25/22:17:49.64          -111.25337      -177.12977       17.204573
2017-02-25/22:17:49.67          -111.45069      -177.10246       17.200422
2017-02-25/22:17:49.70          -111.64800      -177.07515       17.196272
2017-02-25/22:17:49.73          -111.85168      -177.04696       17.191987
2017-02-25/22:17:49.76          -112.04899      -177.01965       17.187836
2017-02-25/22:17:49.79          -112.24631      -176.99234       17.183686
2017-02-25/22:17:49.82          -112.44362      -176.96503       17.179535
2017-02-25/22:17:49.86          -112.64730      -176.93684       17.175250
2017-02-25/22:17:49.89          -112.84461      -176.90953       17.171099
2017-02-25/22:17:49.92          -113.04192      -176.88222       17.166949
2017-02-25/22:17:49.95          -113.23924      -176.85491       17.162798
2017-02-25/22:17:49.98          -113.44291      -176.82672       17.158513
2017-02-25/22:17:50.01          -113.64066      -176.79525       17.153579
2017-02-25/22:17:50.04          -113.83872      -176.76079       17.148078
2017-02-25/22:17:50.07          -114.03679      -176.72632       17.142578
2017-02-25/22:17:50.11          -114.24124      -176.69075       17.136900
2017-02-25/22:17:50.14          -114.43930      -176.65628       17.131400
2017-02-25/22:17:50.17          -114.63736      -176.62182       17.125899
2017-02-25/22:17:50.20          -114.83542      -176.58735       17.120399
2017-02-25/22:17:50.23          -115.03987      -176.55178       17.114721
2017-02-25/22:17:50.26          -115.23793      -176.51731       17.109221
2017-02-25/22:17:50.29          -115.43600      -176.48285       17.103720
2017-02-25/22:17:50.32          -115.63406      -176.44839       17.098220
2017-02-25/22:17:50.36          -115.83851      -176.41281       17.092542
2017-02-25/22:17:50.39          -116.03657      -176.37835       17.087042
2017-02-25/22:17:50.42          -116.23463      -176.34388       17.081541
2017-02-25/22:17:50.45          -116.43270      -176.30942       17.076041
2017-02-25/22:17:50.48          -116.63715      -176.27384       17.070363
2017-02-25/22:17:50.51          -116.83521      -176.23938       17.064863
2017-02-25/22:17:50.54          -117.03327      -176.20491       17.059362
2017-02-25/22:17:50.57          -117.23133      -176.17045       17.053862
2017-02-25/22:17:50.61          -117.43578      -176.13487       17.048184
2017-02-25/22:17:50.64          -117.63385      -176.10041       17.042684
2017-02-25/22:17:50.67          -117.83191      -176.06594       17.037184
2017-02-25/22:17:50.70          -118.02997      -176.03148       17.031683
2017-02-25/22:17:50.73          -118.23442      -175.99590       17.026005
2017-02-25/22:17:50.76          -118.43248      -175.96144       17.020505
2017-02-25/22:17:50.79          -118.63055      -175.92697       17.015005
2017-02-25/22:17:50.82          -118.82861      -175.89251       17.009504
2017-02-25/22:17:50.86          -119.03306      -175.85693       17.003826
2017-02-25/22:17:50.89          -119.23112      -175.82247       16.998326
2017-02-25/22:17:50.92          -119.42918      -175.78800       16.992826
2017-02-25/22:17:50.95          -119.62724      -175.75354       16.987325
2017-02-25/22:17:50.98          -119.83169      -175.71796       16.981647
2017-02-25/22:17:51.01          -120.02998      -175.67935       16.975348
2017-02-25/22:17:51.04          -120.22842      -175.63775       16.968472
2017-02-25/22:17:51.07          -120.42685      -175.59614       16.961595
2017-02-25/22:17:51.11          -120.63169      -175.55319       16.954497
2017-02-25/22:17:51.14          -120.83013      -175.51159       16.947621
2017-02-25/22:17:51.17          -121.02857      -175.46998       16.940744
2017-02-25/22:17:51.20          -121.22701      -175.42837       16.933868
2017-02-25/22:17:51.23          -121.43185      -175.38542       16.926770
2017-02-25/22:17:51.26          -121.63029      -175.34382       16.919893
2017-02-25/22:17:51.29          -121.82873      -175.30221       16.913017
2017-02-25/22:17:51.32          -122.02717      -175.26060       16.906140
2017-02-25/22:17:51.36          -122.23201      -175.21766       16.899042
2017-02-25/22:17:51.39          -122.43045      -175.17605       16.892166
2017-02-25/22:17:51.42          -122.62889      -175.13444       16.885289
2017-02-25/22:17:51.45          -122.82733      -175.09284       16.878413
2017-02-25/22:17:51.48          -123.03217      -175.04989       16.871315
2017-02-25/22:17:51.51          -123.23061      -175.00828       16.864438
2017-02-25/22:17:51.54          -123.42905      -174.96668       16.857562
2017-02-25/22:17:51.57          -123.62749      -174.92507       16.850685
2017-02-25/22:17:51.61          -123.83233      -174.88212       16.843587
2017-02-25/22:17:51.64          -124.03076      -174.84051       16.836711
2017-02-25/22:17:51.67          -124.22920      -174.79891       16.829834
2017-02-25/22:17:51.70          -124.42764      -174.75730       16.822958
2017-02-25/22:17:51.73          -124.63248      -174.71435       16.815860
2017-02-25/22:17:51.76          -124.83092      -174.67275       16.808983
2017-02-25/22:17:51.79          -125.02936      -174.63114       16.802107
2017-02-25/22:17:51.82          -125.22780      -174.58953       16.795230
2017-02-25/22:17:51.86          -125.42624      -174.54793       16.788354
2017-02-25/22:17:51.89          -125.63108      -174.50498       16.781256
2017-02-25/22:17:51.92          -125.82952      -174.46337       16.774379
2017-02-25/22:17:51.95          -126.02796      -174.42177       16.767503
2017-02-25/22:17:51.98          -126.22640      -174.38016       16.760627
2017-02-25/22:17:52.01          -126.43122      -174.33308       16.752719
2017-02-25/22:17:52.04          -126.62964      -174.28436       16.744448
2017-02-25/22:17:52.07          -126.82805      -174.23563       16.736176
2017-02-25/22:17:52.11          -127.02647      -174.18691       16.727905
2017-02-25/22:17:52.14          -127.23128      -174.13662       16.719368
2017-02-25/22:17:52.17          -127.42970      -174.08789       16.711097
2017-02-25/22:17:52.20          -127.62811      -174.03917       16.702826
2017-02-25/22:17:52.23          -127.82653      -173.99045       16.694554
2017-02-25/22:17:52.26          -128.03134      -173.94015       16.686017
2017-02-25/22:17:52.29          -128.22976      -173.89143       16.677746
2017-02-25/22:17:52.32          -128.42818      -173.84271       16.669475
2017-02-25/22:17:52.36          -128.62659      -173.79399       16.661203
2017-02-25/22:17:52.39          -128.83141      -173.74369       16.652666
2017-02-25/22:17:52.42          -129.02982      -173.69497       16.644395
2017-02-25/22:17:52.45          -129.22824      -173.64625       16.636124
2017-02-25/22:17:52.48          -129.42665      -173.59752       16.627852
2017-02-25/22:17:52.51          -129.63147      -173.54723       16.619315
2017-02-25/22:17:52.54          -129.82988      -173.49851       16.611044
2017-02-25/22:17:52.57          -130.02830      -173.44979       16.602773
2017-02-25/22:17:52.61          -130.22671      -173.40106       16.594501
2017-02-25/22:17:52.64          -130.43153      -173.35077       16.585964
2017-02-25/22:17:52.67          -130.62994      -173.30205       16.577693
2017-02-25/22:17:52.70          -130.82836      -173.25332       16.569422
2017-02-25/22:17:52.73          -131.02677      -173.20460       16.561150
2017-02-25/22:17:52.76          -131.23159      -173.15431       16.552613
2017-02-25/22:17:52.79          -131.43000      -173.10558       16.544342
2017-02-25/22:17:52.82          -131.62842      -173.05686       16.536071
2017-02-25/22:17:52.86          -131.82683      -173.00814       16.527799
2017-02-25/22:17:52.89          -132.03165      -172.95784       16.519262
2017-02-25/22:17:52.92          -132.23006      -172.90912       16.510991
2017-02-25/22:17:52.95          -132.42848      -172.86040       16.502720
2017-02-25/22:17:52.98          -132.62689      -172.81168       16.494449
2017-02-25/22:17:53.01          -132.83148      -172.75725       16.485092
2017-02-25/22:17:53.04          -133.02950      -172.70140       16.475410
2017-02-25/22:17:53.07          -133.22751      -172.64556       16.465729
2017-02-25/22:17:53.11          -133.42553      -172.58971       16.456048
2017-02-25/22:17:53.14          -133.62994      -172.53207       16.446054
2017-02-25/22:17:53.17          -133.82796      -172.47622       16.436373
2017-02-25/22:17:53.20          -134.02598      -172.42038       16.426692
2017-02-25/22:17:53.23          -134.22400      -172.36454       16.417010
2017-02-25/22:17:53.26          -134.42840      -172.30689       16.407017
2017-02-25/22:17:53.29          -134.62642      -172.25105       16.397335
2017-02-25/22:17:53.32          -134.82444      -172.19520       16.387654
2017-02-25/22:17:53.36          -135.02246      -172.13936       16.377973
2017-02-25/22:17:53.39          -135.22686      -172.08171       16.367979
2017-02-25/22:17:53.42          -135.42488      -172.02587       16.358298
2017-02-25/22:17:53.45          -135.62290      -171.97002       16.348616
2017-02-25/22:17:53.48          -135.82092      -171.91418       16.338935
2017-02-25/22:17:53.51          -136.02532      -171.85653       16.328941
2017-02-25/22:17:53.54          -136.22334      -171.80069       16.319260
2017-02-25/22:17:53.57          -136.42136      -171.74484       16.309579
2017-02-25/22:17:53.61          -136.61938      -171.68900       16.299897
2017-02-25/22:17:53.64          -136.82379      -171.63135       16.289904
2017-02-25/22:17:53.67          -137.02181      -171.57551       16.280222
2017-02-25/22:17:53.70          -137.21982      -171.51966       16.270541
2017-02-25/22:17:53.73          -137.41784      -171.46382       16.260860
2017-02-25/22:17:53.76          -137.62225      -171.40617       16.250866
2017-02-25/22:17:53.79          -137.82027      -171.35033       16.241185
2017-02-25/22:17:53.82          -138.01829      -171.29449       16.231504
2017-02-25/22:17:53.86          -138.21630      -171.23864       16.221822
2017-02-25/22:17:53.89          -138.42071      -171.18100       16.211829
2017-02-25/22:17:53.92          -138.61873      -171.12515       16.202147
2017-02-25/22:17:53.95          -138.81675      -171.06931       16.192466
2017-02-25/22:17:53.98          -139.01477      -171.01346       16.182785
2017-02-25/22:17:54.01          -139.21871      -170.95172       16.171970
2017-02-25/22:17:54.04          -139.41594      -170.88883       16.160873
2017-02-25/22:17:54.07          -139.61317      -170.82593       16.149777
2017-02-25/22:17:54.11          -139.81040      -170.76303       16.138681
2017-02-25/22:17:54.14          -140.01398      -170.69811       16.127227
2017-02-25/22:17:54.17          -140.21121      -170.63521       16.116131
2017-02-25/22:17:54.20          -140.40844      -170.57232       16.105035
2017-02-25/22:17:54.23          -140.60567      -170.50942       16.093939
2017-02-25/22:17:54.26          -140.80926      -170.44450       16.082485
2017-02-25/22:17:54.29          -141.00649      -170.38160       16.071389
2017-02-25/22:17:54.32          -141.20371      -170.31871       16.060293
2017-02-25/22:17:54.36          -141.40094      -170.25581       16.049197
2017-02-25/22:17:54.39          -141.60453      -170.19089       16.037743
2017-02-25/22:17:54.42          -141.80176      -170.12799       16.026647
2017-02-25/22:17:54.45          -141.99899      -170.06509       16.015551
2017-02-25/22:17:54.48          -142.19621      -170.00220       16.004455
2017-02-25/22:17:54.51          -142.39980      -169.93727       15.993001
2017-02-25/22:17:54.54          -142.59703      -169.87438       15.981905
2017-02-25/22:17:54.57          -142.79426      -169.81148       15.970809
2017-02-25/22:17:54.61          -142.99149      -169.74859       15.959713
2017-02-25/22:17:54.64          -143.19508      -169.68366       15.948259
2017-02-25/22:17:54.67          -143.39230      -169.62077       15.937163
2017-02-25/22:17:54.70          -143.58953      -169.55787       15.926067
2017-02-25/22:17:54.73          -143.78676      -169.49497       15.914971
2017-02-25/22:17:54.76          -143.99035      -169.43005       15.903517
2017-02-25/22:17:54.79          -144.18758      -169.36715       15.892421
2017-02-25/22:17:54.82          -144.38480      -169.30426       15.881325
2017-02-25/22:17:54.86          -144.58203      -169.24136       15.870229
2017-02-25/22:17:54.89          -144.78562      -169.17644       15.858775
2017-02-25/22:17:54.92          -144.98285      -169.11354       15.847679
2017-02-25/22:17:54.95          -145.18008      -169.05065       15.836582
2017-02-25/22:17:54.98          -145.37730      -168.98775       15.825486
2017-02-25/22:17:55.01          -145.58021      -168.91876       15.813211
2017-02-25/22:17:55.04          -145.77625      -168.84886       15.800701
2017-02-25/22:17:55.07          -145.97229      -168.77896       15.788191
2017-02-25/22:17:55.11          -146.16833      -168.70906       15.775681
2017-02-25/22:17:55.14          -146.37070      -168.63690       15.762768
2017-02-25/22:17:55.17          -146.56674      -168.56700       15.750258
2017-02-25/22:17:55.20          -146.76279      -168.49710       15.737748
2017-02-25/22:17:55.23          -146.95883      -168.42720       15.725237
2017-02-25/22:17:55.26          -147.16119      -168.35504       15.712324
2017-02-25/22:17:55.29          -147.35724      -168.28514       15.699814
2017-02-25/22:17:55.32          -147.55328      -168.21524       15.687304
2017-02-25/22:17:55.36          -147.74932      -168.14534       15.674794
2017-02-25/22:17:55.39          -147.95169      -168.07318       15.661880
2017-02-25/22:17:55.42          -148.14773      -168.00328       15.649370
2017-02-25/22:17:55.45          -148.34377      -167.93338       15.636860
2017-02-25/22:17:55.48          -148.53982      -167.86348       15.624350
2017-02-25/22:17:55.51          -148.74218      -167.79133       15.611436
2017-02-25/22:17:55.54          -148.93823      -167.72143       15.598926
2017-02-25/22:17:55.57          -149.13427      -167.65153       15.586416
2017-02-25/22:17:55.61          -149.33031      -167.58162       15.573906
2017-02-25/22:17:55.64          -149.53268      -167.50947       15.560993
2017-02-25/22:17:55.67          -149.72872      -167.43957       15.548482
2017-02-25/22:17:55.70          -149.92476      -167.36967       15.535972
2017-02-25/22:17:55.73          -150.12081      -167.29977       15.523462
2017-02-25/22:17:55.76          -150.32317      -167.22761       15.510549
2017-02-25/22:17:55.79          -150.51922      -167.15771       15.498039
2017-02-25/22:17:55.82          -150.71526      -167.08781       15.485529
2017-02-25/22:17:55.86          -150.91130      -167.01791       15.473019
2017-02-25/22:17:55.89          -151.11367      -166.94575       15.460105
2017-02-25/22:17:55.92          -151.30971      -166.87585       15.447595
2017-02-25/22:17:55.95          -151.50575      -166.80595       15.435085
2017-02-25/22:17:55.98          -151.70180      -166.73605       15.422575
2017-02-25/22:17:56.01          -151.90327      -166.65988       15.408845
2017-02-25/22:17:56.04          -152.09778      -166.58306       15.394929
2017-02-25/22:17:56.07          -152.29229      -166.50623       15.381014
2017-02-25/22:17:56.11          -152.48680      -166.42941       15.367098
2017-02-25/22:17:56.14          -152.68758      -166.35011       15.352733
2017-02-25/22:17:56.17          -152.88209      -166.27329       15.338818
2017-02-25/22:17:56.20          -153.07660      -166.19647       15.324902
2017-02-25/22:17:56.23          -153.27111      -166.11965       15.310986
2017-02-25/22:17:56.26          -153.47190      -166.04035       15.296622
2017-02-25/22:17:56.29          -153.66641      -165.96353       15.282706
2017-02-25/22:17:56.32          -153.86092      -165.88671       15.268791
2017-02-25/22:17:56.36          -154.05543      -165.80989       15.254875
2017-02-25/22:17:56.39          -154.25621      -165.73059       15.240510
2017-02-25/22:17:56.42          -154.45072      -165.65377       15.226595
2017-02-25/22:17:56.45          -154.64523      -165.57695       15.212679
2017-02-25/22:17:56.48          -154.83974      -165.50013       15.198763
2017-02-25/22:17:56.51          -155.04052      -165.42083       15.184399
2017-02-25/22:17:56.54          -155.23503      -165.34400       15.170483
2017-02-25/22:17:56.57          -155.42954      -165.26718       15.156568
2017-02-25/22:17:56.61          -155.62405      -165.19036       15.142652
2017-02-25/22:17:56.64          -155.82483      -165.11106       15.128287
2017-02-25/22:17:56.67          -156.01934      -165.03424       15.114372
2017-02-25/22:17:56.70          -156.21385      -164.95742       15.100456
2017-02-25/22:17:56.73          -156.40836      -164.88060       15.086540
2017-02-25/22:17:56.76          -156.60915      -164.80130       15.072176
2017-02-25/22:17:56.79          -156.80366      -164.72448       15.058260
2017-02-25/22:17:56.82          -156.99817      -164.64766       15.044344
2017-02-25/22:17:56.86          -157.19268      -164.57084       15.030429
2017-02-25/22:17:56.89          -157.39346      -164.49154       15.016064
2017-02-25/22:17:56.92          -157.58797      -164.41472       15.002148
2017-02-25/22:17:56.95          -157.78248      -164.33790       14.988233
2017-02-25/22:17:56.98          -157.97699      -164.26107       14.974317
2017-02-25/22:17:57.01          -158.17665      -164.17778       14.959142
2017-02-25/22:17:57.04          -158.36924      -164.09409       14.943831
2017-02-25/22:17:57.07          -158.56182      -164.01040       14.928519
2017-02-25/22:17:57.11          -158.75440      -163.92670       14.913208
2017-02-25/22:17:57.14          -158.95320      -163.84031       14.897403
2017-02-25/22:17:57.17          -159.14578      -163.75662       14.882091
2017-02-25/22:17:57.20          -159.33836      -163.67292       14.866780
2017-02-25/22:17:57.23          -159.53095      -163.58923       14.851469
2017-02-25/22:17:57.26          -159.72974      -163.50284       14.835663
2017-02-25/22:17:57.29          -159.92232      -163.41914       14.820352
2017-02-25/22:17:57.32          -160.11491      -163.33545       14.805041
2017-02-25/22:17:57.36          -160.30749      -163.25175       14.789729
2017-02-25/22:17:57.39          -160.50628      -163.16536       14.773924
2017-02-25/22:17:57.42          -160.69887      -163.08167       14.758612
2017-02-25/22:17:57.45          -160.89145      -162.99797       14.743301
2017-02-25/22:17:57.48          -161.08403      -162.91428       14.727990
2017-02-25/22:17:57.51          -161.28283      -162.82789       14.712184
2017-02-25/22:17:57.54          -161.47541      -162.74419       14.696873
2017-02-25/22:17:57.57          -161.66800      -162.66050       14.681562
2017-02-25/22:17:57.61          -161.86058      -162.57680       14.666250
2017-02-25/22:17:57.64          -162.05937      -162.49041       14.650445
2017-02-25/22:17:57.67          -162.25196      -162.40672       14.635134
2017-02-25/22:17:57.70          -162.44454      -162.32302       14.619822
2017-02-25/22:17:57.73          -162.63712      -162.23933       14.604511
2017-02-25/22:17:57.76          -162.83592      -162.15294       14.588706
2017-02-25/22:17:57.79          -163.02850      -162.06924       14.573394
2017-02-25/22:17:57.82          -163.22108      -161.98555       14.558083
2017-02-25/22:17:57.86          -163.41367      -161.90186       14.542771
2017-02-25/22:17:57.89          -163.61246      -161.81546       14.526966
2017-02-25/22:17:57.92          -163.80505      -161.73177       14.511655
2017-02-25/22:17:57.95          -163.99763      -161.64808       14.496343
2017-02-25/22:17:57.98          -164.19021      -161.56438       14.481032
2017-02-25/22:17:58.01          -164.38766      -161.47410       14.464433
2017-02-25/22:17:58.04          -164.57791      -161.38370       14.447754
2017-02-25/22:17:58.07          -164.76817      -161.29330       14.431076
2017-02-25/22:17:58.11          -164.95843      -161.20291       14.414397
2017-02-25/22:17:58.14          -165.15482      -161.10959       14.397181
2017-02-25/22:17:58.17          -165.34508      -161.01920       14.380502
2017-02-25/22:17:58.20          -165.53534      -160.92880       14.363824
2017-02-25/22:17:58.23          -165.72559      -160.83841       14.347145
2017-02-25/22:17:58.26          -165.92199      -160.74509       14.329929
2017-02-25/22:17:58.29          -166.11224      -160.65470       14.313250
2017-02-25/22:17:58.32          -166.30250      -160.56430       14.296572
2017-02-25/22:17:58.36          -166.49276      -160.47390       14.279893
2017-02-25/22:17:58.39          -166.68915      -160.38059       14.262677
2017-02-25/22:17:58.42          -166.87941      -160.29020       14.245998
2017-02-25/22:17:58.45          -167.06967      -160.19980       14.229320
2017-02-25/22:17:58.48          -167.25993      -160.10940       14.212641
2017-02-25/22:17:58.51          -167.45632      -160.01609       14.195425
2017-02-25/22:17:58.54          -167.64658      -159.92569       14.178746
2017-02-25/22:17:58.57          -167.83683      -159.83530       14.162068
2017-02-25/22:17:58.61          -168.02709      -159.74490       14.145389
2017-02-25/22:17:58.64          -168.22348      -159.65159       14.128173
2017-02-25/22:17:58.67          -168.41374      -159.56119       14.111495
2017-02-25/22:17:58.70          -168.60400      -159.47080       14.094816
2017-02-25/22:17:58.73          -168.79426      -159.38040       14.078138
2017-02-25/22:17:58.76          -168.99065      -159.28709       14.060921
2017-02-25/22:17:58.79          -169.18091      -159.19669       14.044243
2017-02-25/22:17:58.82          -169.37116      -159.10629       14.027564
2017-02-25/22:17:58.86          -169.56142      -159.01590       14.010886
2017-02-25/22:17:58.89          -169.75782      -158.92259       13.993669
2017-02-25/22:17:58.92          -169.94807      -158.83219       13.976991
2017-02-25/22:17:58.95          -170.13833      -158.74179       13.960312
2017-02-25/22:17:58.98          -170.32859      -158.65140       13.943634
2017-02-25/22:17:59.01          -170.52345      -158.55423       13.925634
2017-02-25/22:17:59.04          -170.71107      -158.45719       13.907606
2017-02-25/22:17:59.07          -170.89868      -158.36016       13.889578
2017-02-25/22:17:59.11          -171.08630      -158.26312       13.871550
2017-02-25/22:17:59.14          -171.27997      -158.16296       13.852941
2017-02-25/22:17:59.17          -171.46759      -158.06592       13.834913
2017-02-25/22:17:59.20          -171.65521      -157.96889       13.816885
2017-02-25/22:17:59.23          -171.84282      -157.87185       13.798857
2017-02-25/22:17:59.26          -172.03649      -157.77169       13.780248
2017-02-25/22:17:59.29          -172.22411      -157.67465       13.762220
2017-02-25/22:17:59.32          -172.41173      -157.57762       13.744192
2017-02-25/22:17:59.36          -172.59935      -157.48058       13.726164
2017-02-25/22:17:59.39          -172.79301      -157.38042       13.707555
2017-02-25/22:17:59.42          -172.98063      -157.28338       13.689527
2017-02-25/22:17:59.45          -173.16825      -157.18635       13.671499
2017-02-25/22:17:59.48          -173.35587      -157.08931       13.653471
2017-02-25/22:17:59.51          -173.54954      -156.98915       13.634862
2017-02-25/22:17:59.54          -173.73715      -156.89211       13.616834
2017-02-25/22:17:59.57          -173.92477      -156.79508       13.598806
2017-02-25/22:17:59.61          -174.11239      -156.69804       13.580778
2017-02-25/22:17:59.64          -174.30606      -156.59788       13.562169
2017-02-25/22:17:59.67          -174.49368      -156.50084       13.544141
2017-02-25/22:17:59.70          -174.68129      -156.40381       13.526113
2017-02-25/22:17:59.73          -174.86891      -156.30677       13.508085
2017-02-25/22:17:59.76          -175.06258      -156.20661       13.489476
2017-02-25/22:17:59.79          -175.25020      -156.10957       13.471448
2017-02-25/22:17:59.82          -175.43782      -156.01254       13.453420
2017-02-25/22:17:59.86          -175.62543      -155.91550       13.435392
2017-02-25/22:17:59.89          -175.81910      -155.81534       13.416783
2017-02-25/22:17:59.92          -176.00672      -155.71830       13.398755
2017-02-25/22:17:59.95          -176.19434      -155.62126       13.380727
2017-02-25/22:17:59.98          -176.38196      -155.52423       13.362699
2017-02-25/22:18:00.01          -176.57386      -155.42031       13.343331
2017-02-25/22:18:00.04          -176.75845      -155.31681       13.323995
2017-02-25/22:18:00.07          -176.94304      -155.21331       13.304660
2017-02-25/22:18:00.11          -177.12763      -155.10981       13.285324
2017-02-25/22:18:00.14          -177.31817      -155.00297       13.265365
2017-02-25/22:18:00.17          -177.50276      -154.89946       13.246030
2017-02-25/22:18:00.20          -177.68734      -154.79596       13.226694
2017-02-25/22:18:00.23          -177.87193      -154.69246       13.207359
2017-02-25/22:18:00.26          -178.06247      -154.58562       13.187400
2017-02-25/22:18:00.29          -178.24706      -154.48212       13.168064
2017-02-25/22:18:00.32          -178.43165      -154.37862       13.148729
2017-02-25/22:18:00.36          -178.61624      -154.27512       13.129394
2017-02-25/22:18:00.39          -178.80678      -154.16828       13.109435
2017-02-25/22:18:00.42          -178.99137      -154.06477       13.090099
2017-02-25/22:18:00.45          -179.17595      -153.96127       13.070764
2017-02-25/22:18:00.48          -179.36054      -153.85777       13.051428
2017-02-25/22:18:00.51          -179.55108      -153.75093       13.031469
2017-02-25/22:18:00.54          -179.73567      -153.64743       13.012134
2017-02-25/22:18:00.57          -179.92026      -153.54393       12.992798
2017-02-25/22:18:00.61          -180.10485      -153.44043       12.973463
2017-02-25/22:18:00.64          -180.29539      -153.33359       12.953504
2017-02-25/22:18:00.67          -180.47998      -153.23009       12.934168
2017-02-25/22:18:00.70          -180.66456      -153.12658       12.914833
2017-02-25/22:18:00.73          -180.84915      -153.02308       12.895497
2017-02-25/22:18:00.76          -181.03969      -152.91624       12.875538
2017-02-25/22:18:00.79          -181.22428      -152.81274       12.856203
2017-02-25/22:18:00.82          -181.40887      -152.70924       12.836868
2017-02-25/22:18:00.86          -181.59346      -152.60574       12.817532
2017-02-25/22:18:00.89          -181.78400      -152.49890       12.797573
2017-02-25/22:18:00.92          -181.96859      -152.39540       12.778237
2017-02-25/22:18:00.95          -182.15317      -152.29189       12.758902
2017-02-25/22:18:00.98          -182.33776      -152.18839       12.739567
2017-02-25/22:18:01.01          -182.52635      -152.07787       12.718869
2017-02-25/22:18:01.04          -182.70757      -151.96803       12.698263
2017-02-25/22:18:01.07          -182.88880      -151.85819       12.677656
2017-02-25/22:18:01.11          -183.07002      -151.74835       12.657049
2017-02-25/22:18:01.14          -183.25709      -151.63496       12.635778
2017-02-25/22:18:01.17          -183.43832      -151.52512       12.615171
2017-02-25/22:18:01.20          -183.61954      -151.41528       12.594564
2017-02-25/22:18:01.23          -183.80077      -151.30543       12.573957
2017-02-25/22:18:01.26          -183.98784      -151.19205       12.552686
2017-02-25/22:18:01.29          -184.16906      -151.08221       12.532079
2017-02-25/22:18:01.32          -184.35029      -150.97237       12.511473
2017-02-25/22:18:01.36          -184.53151      -150.86252       12.490866
2017-02-25/22:18:01.39          -184.71858      -150.74914       12.469594
2017-02-25/22:18:01.42          -184.89981      -150.63930       12.448988
2017-02-25/22:18:01.45          -185.08103      -150.52945       12.428381
2017-02-25/22:18:01.48          -185.26225      -150.41961       12.407774
2017-02-25/22:18:01.51          -185.44932      -150.30623       12.386503
2017-02-25/22:18:01.54          -185.63055      -150.19638       12.365896
2017-02-25/22:18:01.57          -185.81177      -150.08654       12.345289
2017-02-25/22:18:01.61          -185.99300      -149.97670       12.324682
2017-02-25/22:18:01.64          -186.18007      -149.86332       12.303411
2017-02-25/22:18:01.67          -186.36129      -149.75347       12.282804
2017-02-25/22:18:01.70          -186.54252      -149.64363       12.262197
2017-02-25/22:18:01.73          -186.72374      -149.53379       12.241591
2017-02-25/22:18:01.76          -186.91081      -149.42041       12.220319
2017-02-25/22:18:01.79          -187.09204      -149.31056       12.199712
2017-02-25/22:18:01.82          -187.27326      -149.20072       12.179106
2017-02-25/22:18:01.86          -187.45449      -149.09088       12.158499
2017-02-25/22:18:01.89          -187.64155      -148.97749       12.137228
2017-02-25/22:18:01.92          -187.82278      -148.86765       12.116621
2017-02-25/22:18:01.95          -188.00400      -148.75781       12.096014
2017-02-25/22:18:01.98          -188.18523      -148.64797       12.075407
2017-02-25/22:18:02.01          -188.37014      -148.53099       12.053421
2017-02-25/22:18:02.04          -188.54764      -148.41495       12.031584
2017-02-25/22:18:02.07          -188.72515      -148.29892       12.009746
2017-02-25/22:18:02.11          -188.90265      -148.18288       11.987908
2017-02-25/22:18:02.14          -189.08588      -148.06310       11.965367
2017-02-25/22:18:02.17          -189.26339      -147.94707       11.943529
2017-02-25/22:18:02.20          -189.44090      -147.83103       11.921691
2017-02-25/22:18:02.23          -189.61840      -147.71500       11.899854
2017-02-25/22:18:02.26          -189.80163      -147.59522       11.877312
2017-02-25/22:18:02.29          -189.97914      -147.47919       11.855474
2017-02-25/22:18:02.32          -190.15664      -147.36315       11.833637
2017-02-25/22:18:02.36          -190.33415      -147.24712       11.811799
2017-02-25/22:18:02.39          -190.51738      -147.12734       11.789257
2017-02-25/22:18:02.42          -190.69488      -147.01130       11.767420
2017-02-25/22:18:02.45          -190.87239      -146.89527       11.745582
2017-02-25/22:18:02.48          -191.04989      -146.77923       11.723744
2017-02-25/22:18:02.51          -191.23312      -146.65945       11.701203
2017-02-25/22:18:02.54          -191.41063      -146.54342       11.679365
2017-02-25/22:18:02.57          -191.58814      -146.42738       11.657527
2017-02-25/22:18:02.61          -191.76564      -146.31135       11.635690
2017-02-25/22:18:02.64          -191.94887      -146.19157       11.613148
2017-02-25/22:18:02.67          -192.12638      -146.07554       11.591310
2017-02-25/22:18:02.70          -192.30388      -145.95950       11.569473
2017-02-25/22:18:02.73          -192.48139      -145.84347       11.547635
2017-02-25/22:18:02.76          -192.66462      -145.72369       11.525093
2017-02-25/22:18:02.79          -192.84212      -145.60765       11.503256
2017-02-25/22:18:02.82          -193.01963      -145.49162       11.481418
2017-02-25/22:18:02.86          -193.19713      -145.37558       11.459580
2017-02-25/22:18:02.89          -193.38036      -145.25581       11.437038
2017-02-25/22:18:02.92          -193.55787      -145.13977       11.415201
2017-02-25/22:18:02.95          -193.73537      -145.02374       11.393363
2017-02-25/22:18:02.98          -193.91288      -144.90770       11.371526
2017-02-25/22:18:03.01          -194.09377      -144.78445       11.348299
2017-02-25/22:18:03.04          -194.26723      -144.66244       11.325283
2017-02-25/22:18:03.07          -194.44070      -144.54042       11.302267
2017-02-25/22:18:03.11          -194.61416      -144.41841       11.279250
2017-02-25/22:18:03.14          -194.79323      -144.29246       11.255492
2017-02-25/22:18:03.17          -194.96669      -144.17044       11.232475
2017-02-25/22:18:03.20          -195.14016      -144.04843       11.209459
2017-02-25/22:18:03.23          -195.31362      -143.92641       11.186442
2017-02-25/22:18:03.26          -195.49268      -143.80047       11.162684
2017-02-25/22:18:03.29          -195.66615      -143.67845       11.139667
2017-02-25/22:18:03.32          -195.83962      -143.55644       11.116651
2017-02-25/22:18:03.36          -196.01308      -143.43442       11.093635
2017-02-25/22:18:03.39          -196.19214      -143.30847       11.069876
2017-02-25/22:18:03.42          -196.36561      -143.18646       11.046859
2017-02-25/22:18:03.45          -196.53908      -143.06444       11.023843
2017-02-25/22:18:03.48          -196.71254      -142.94243       11.000827
2017-02-25/22:18:03.51          -196.89160      -142.81648       10.977068
2017-02-25/22:18:03.54          -197.06507      -142.69446       10.954052
2017-02-25/22:18:03.57          -197.23854      -142.57245       10.931035
2017-02-25/22:18:03.61          -197.41200      -142.45044       10.908019
2017-02-25/22:18:03.64          -197.59106      -142.32449       10.884260
2017-02-25/22:18:03.67          -197.76453      -142.20247       10.861244
2017-02-25/22:18:03.70          -197.93800      -142.08046       10.838228
2017-02-25/22:18:03.73          -198.11146      -141.95844       10.815211
2017-02-25/22:18:03.76          -198.29052      -141.83249       10.791452
2017-02-25/22:18:03.79          -198.46399      -141.71048       10.768436
2017-02-25/22:18:03.82          -198.63745      -141.58846       10.745420
2017-02-25/22:18:03.86          -198.81092      -141.46645       10.722403
2017-02-25/22:18:03.89          -198.98998      -141.34050       10.698645
2017-02-25/22:18:03.92          -199.16345      -141.21848       10.675628
2017-02-25/22:18:03.95          -199.33691      -141.09647       10.652612
2017-02-25/22:18:03.98          -199.51038      -140.97446       10.629596
2017-02-25/22:18:04.01          -199.68691      -140.84512       10.605186
2017-02-25/22:18:04.04          -199.85601      -140.71726       10.581050
2017-02-25/22:18:04.07          -200.02511      -140.58941       10.556913
2017-02-25/22:18:04.11          -200.19422      -140.46156       10.532776
2017-02-25/22:18:04.14          -200.36877      -140.32958       10.507861
2017-02-25/22:18:04.17          -200.53788      -140.20173       10.483724
2017-02-25/22:18:04.20          -200.70698      -140.07388       10.459588
2017-02-25/22:18:04.23          -200.87608      -139.94602       10.435451
2017-02-25/22:18:04.26          -201.05064      -139.81405       10.410536
2017-02-25/22:18:04.29          -201.21974      -139.68619       10.386399
2017-02-25/22:18:04.32          -201.38884      -139.55834       10.362262
2017-02-25/22:18:04.36          -201.55794      -139.43049       10.338126
2017-02-25/22:18:04.39          -201.73250      -139.29851       10.313210
2017-02-25/22:18:04.42          -201.90160      -139.17066       10.289074
2017-02-25/22:18:04.45          -202.07071      -139.04281       10.264937
2017-02-25/22:18:04.48          -202.23981      -138.91495       10.240800
2017-02-25/22:18:04.51          -202.41436      -138.78298       10.215885
2017-02-25/22:18:04.54          -202.58347      -138.65512       10.191748
2017-02-25/22:18:04.57          -202.75257      -138.52727       10.167612
2017-02-25/22:18:04.61          -202.92167      -138.39942       10.143475
2017-02-25/22:18:04.64          -203.09623      -138.26744       10.118560
2017-02-25/22:18:04.67          -203.26533      -138.13959       10.094423
2017-02-25/22:18:04.70          -203.43443      -138.01174       10.070286
2017-02-25/22:18:04.73          -203.60354      -137.88388       10.046150
2017-02-25/22:18:04.76          -203.77809      -137.75191       10.021235
2017-02-25/22:18:04.79          -203.94720      -137.62405       9.9970978
2017-02-25/22:18:04.82          -204.11630      -137.49620       9.9729612
2017-02-25/22:18:04.86          -204.28540      -137.36835       9.9488244
2017-02-25/22:18:04.89          -204.45996      -137.23637       9.9239092
2017-02-25/22:18:04.92          -204.62906      -137.10852       9.8997725
2017-02-25/22:18:04.95          -204.79816      -136.98067       9.8756359
2017-02-25/22:18:04.98          -204.96727      -136.85281       9.8514991
2017-02-25/22:18:05.01          -205.13911      -136.71757       9.8259633
2017-02-25/22:18:05.04          -205.30354      -136.58408       9.8007575
2017-02-25/22:18:05.07          -205.46797      -136.45059       9.7755520
2017-02-25/22:18:05.11          -205.63240      -136.31710       9.7503462
2017-02-25/22:18:05.14          -205.80213      -136.17931       9.7243277
2017-02-25/22:18:05.17          -205.96656      -136.04582       9.6991219
2017-02-25/22:18:05.20          -206.13099      -135.91233       9.6739164
2017-02-25/22:18:05.23          -206.29542      -135.77884       9.6487106
2017-02-25/22:18:05.26          -206.46515      -135.64105       9.6226921
2017-02-25/22:18:05.29          -206.62958      -135.50756       9.5974863
2017-02-25/22:18:05.32          -206.79401      -135.37407       9.5722808
2017-02-25/22:18:05.36          -206.95844      -135.24059       9.5470750
2017-02-25/22:18:05.39          -207.12817      -135.10279       9.5210564
2017-02-25/22:18:05.42          -207.29260      -134.96930       9.4958507
2017-02-25/22:18:05.45          -207.45703      -134.83582       9.4706452
2017-02-25/22:18:05.48          -207.62146      -134.70233       9.4454394
2017-02-25/22:18:05.51          -207.79120      -134.56453       9.4194208
2017-02-25/22:18:05.54          -207.95563      -134.43105       9.3942151
2017-02-25/22:18:05.57          -208.12005      -134.29756       9.3690096
2017-02-25/22:18:05.61          -208.28448      -134.16407       9.3438038
2017-02-25/22:18:05.64          -208.45422      -134.02628       9.3177852
2017-02-25/22:18:05.67          -208.61865      -133.89279       9.2925795
2017-02-25/22:18:05.70          -208.78308      -133.75930       9.2673740
2017-02-25/22:18:05.73          -208.94751      -133.62581       9.2421682
2017-02-25/22:18:05.76          -209.11724      -133.48802       9.2161496
2017-02-25/22:18:05.79          -209.28167      -133.35453       9.1909439
2017-02-25/22:18:05.82          -209.44610      -133.22104       9.1657384
2017-02-25/22:18:05.86          -209.61053      -133.08755       9.1405326
2017-02-25/22:18:05.89          -209.78026      -132.94976       9.1145140
2017-02-25/22:18:05.92          -209.94469      -132.81627       9.0893083
2017-02-25/22:18:05.95          -210.10912      -132.68278       9.0641027
2017-02-25/22:18:05.98          -210.27355      -132.54930       9.0388970
2017-02-25/22:18:06.01          -210.44039      -132.40835       9.0122941
2017-02-25/22:18:06.04          -210.59984      -132.26944       8.9860821
2017-02-25/22:18:06.07          -210.75928      -132.13053       8.9598703
2017-02-25/22:18:06.11          -210.91873      -131.99162       8.9336582
2017-02-25/22:18:06.14          -211.08332      -131.84822       8.9066009
2017-02-25/22:18:06.17          -211.24277      -131.70931       8.8803889
2017-02-25/22:18:06.20          -211.40222      -131.57040       8.8541770
2017-02-25/22:18:06.23          -211.56167      -131.43148       8.8279650
2017-02-25/22:18:06.26          -211.72626      -131.28809       8.8009076
2017-02-25/22:18:06.29          -211.88571      -131.14918       8.7746956
2017-02-25/22:18:06.32          -212.04515      -131.01027       8.7484838
2017-02-25/22:18:06.36          -212.20460      -130.87135       8.7222717
2017-02-25/22:18:06.39          -212.36919      -130.72796       8.6952144
2017-02-25/22:18:06.42          -212.52864      -130.58905       8.6690024
2017-02-25/22:18:06.45          -212.68809      -130.45013       8.6427905
2017-02-25/22:18:06.48          -212.84753      -130.31122       8.6165785
2017-02-25/22:18:06.51          -213.01212      -130.16783       8.5895212
2017-02-25/22:18:06.54          -213.17157      -130.02892       8.5633091
2017-02-25/22:18:06.57          -213.33102      -129.89000       8.5370973
2017-02-25/22:18:06.61          -213.49047      -129.75109       8.5108852
2017-02-25/22:18:06.64          -213.65506      -129.60770       8.4838279
2017-02-25/22:18:06.67          -213.81451      -129.46878       8.4576159
2017-02-25/22:18:06.70          -213.97395      -129.32987       8.4314040
2017-02-25/22:18:06.73          -214.13340      -129.19096       8.4051920
2017-02-25/22:18:06.76          -214.29799      -129.04757       8.3781347
2017-02-25/22:18:06.79          -214.45744      -128.90865       8.3519226
2017-02-25/22:18:06.82          -214.61689      -128.76974       8.3257108
2017-02-25/22:18:06.86          -214.77634      -128.63083       8.2994988
2017-02-25/22:18:06.89          -214.94093      -128.48744       8.2724414
2017-02-25/22:18:06.92          -215.10037      -128.34852       8.2462294
2017-02-25/22:18:06.95          -215.25982      -128.20961       8.2200176
2017-02-25/22:18:06.98          -215.41927      -128.07070       8.1938055
2017-02-25/22:18:07.01          -215.58082      -127.92428       8.1662046
2017-02-25/22:18:07.04          -215.73505      -127.78017       8.1390563
2017-02-25/22:18:07.07          -215.88926      -127.63606       8.1119083
2017-02-25/22:18:07.11          -216.04348      -127.49194       8.0847600
2017-02-25/22:18:07.14          -216.20268      -127.34318       8.0567363
2017-02-25/22:18:07.17          -216.35690      -127.19906       8.0295880
2017-02-25/22:18:07.20          -216.51112      -127.05495       8.0024399
2017-02-25/22:18:07.23          -216.66534      -126.91083       7.9752917
2017-02-25/22:18:07.26          -216.82453      -126.76207       7.9472679
2017-02-25/22:18:07.29          -216.97875      -126.61796       7.9201197
2017-02-25/22:18:07.32          -217.13297      -126.47384       7.8929716
2017-02-25/22:18:07.36          -217.28719      -126.32973       7.8658234
2017-02-25/22:18:07.39          -217.44639      -126.18097       7.8377996
2017-02-25/22:18:07.42          -217.60061      -126.03685       7.8106514
2017-02-25/22:18:07.45          -217.75483      -125.89274       7.7835033
2017-02-25/22:18:07.48          -217.90905      -125.74862       7.7563551
2017-02-25/22:18:07.51          -218.06824      -125.59986       7.7283313
2017-02-25/22:18:07.54          -218.22246      -125.45575       7.7011831
2017-02-25/22:18:07.57          -218.37668      -125.31163       7.6740350
2017-02-25/22:18:07.61          -218.53090      -125.16752       7.6468867
2017-02-25/22:18:07.64          -218.69009      -125.01876       7.6188630
2017-02-25/22:18:07.67          -218.84431      -124.87464       7.5917147
2017-02-25/22:18:07.70          -218.99853      -124.73053       7.5645667
2017-02-25/22:18:07.73          -219.15275      -124.58641       7.5374184
2017-02-25/22:18:07.76          -219.31195      -124.43765       7.5093947
2017-02-25/22:18:07.79          -219.46617      -124.29354       7.4822464
2017-02-25/22:18:07.82          -219.62039      -124.14942       7.4550984
2017-02-25/22:18:07.86          -219.77461      -124.00531       7.4279501
2017-02-25/22:18:07.89          -219.93380      -123.85654       7.3999264
2017-02-25/22:18:07.92          -220.08802      -123.71243       7.3727781
2017-02-25/22:18:07.95          -220.24224      -123.56832       7.3456301
2017-02-25/22:18:07.98          -220.39646      -123.42420       7.3184818
2017-02-25/22:18:08.01          -220.55244      -123.27252       7.2899535
2017-02-25/22:18:08.04          -220.70111      -123.12338       7.2619362
2017-02-25/22:18:08.07          -220.84979      -122.97424       7.2339191
2017-02-25/22:18:08.11          -220.99847      -122.82510       7.2059018
2017-02-25/22:18:08.14          -221.15194      -122.67115       7.1769810
2017-02-25/22:18:08.17          -221.30062      -122.52201       7.1489637
2017-02-25/22:18:08.20          -221.44930      -122.37287       7.1209466
2017-02-25/22:18:08.23          -221.59798      -122.22373       7.0929293
2017-02-25/22:18:08.26          -221.75145      -122.06978       7.0640085
2017-02-25/22:18:08.29          -221.90013      -121.92064       7.0359912
2017-02-25/22:18:08.32          -222.04881      -121.77150       7.0079741
2017-02-25/22:18:08.36          -222.19749      -121.62236       6.9799568
2017-02-25/22:18:08.39          -222.35096      -121.46841       6.9510360
2017-02-25/22:18:08.42          -222.49964      -121.31927       6.9230188
2017-02-25/22:18:08.45          -222.64832      -121.17014       6.8950017
2017-02-25/22:18:08.48          -222.79700      -121.02099       6.8669844
2017-02-25/22:18:08.51          -222.95047      -120.86705       6.8380636
2017-02-25/22:18:08.54          -223.09915      -120.71791       6.8100463
2017-02-25/22:18:08.57          -223.24783      -120.56877       6.7820292
2017-02-25/22:18:08.61          -223.39650      -120.41963       6.7540119
2017-02-25/22:18:08.64          -223.54998      -120.26568       6.7250911
2017-02-25/22:18:08.67          -223.69866      -120.11654       6.6970738
2017-02-25/22:18:08.70          -223.84733      -119.96740       6.6690567
2017-02-25/22:18:08.73          -223.99601      -119.81826       6.6410394
2017-02-25/22:18:08.76          -224.14949      -119.66431       6.6121186
2017-02-25/22:18:08.79          -224.29817      -119.51517       6.5841013
2017-02-25/22:18:08.82          -224.44684      -119.36603       6.5560843
2017-02-25/22:18:08.86          -224.59552      -119.21689       6.5280670
2017-02-25/22:18:08.89          -224.74900      -119.06294       6.4991462
2017-02-25/22:18:08.92          -224.89767      -118.91380       6.4711289
2017-02-25/22:18:08.95          -225.04635      -118.76466       6.4431118
2017-02-25/22:18:08.98          -225.19503      -118.61552       6.4150945
2017-02-25/22:18:09.01          -225.34515      -118.45881       6.3857067
2017-02-25/22:18:09.04          -225.48806      -118.30492       6.3568850
2017-02-25/22:18:09.07          -225.63097      -118.15103       6.3280636
2017-02-25/22:18:09.11          -225.77388      -117.99714       6.2992420
2017-02-25/22:18:09.14          -225.92140      -117.83828       6.2694909
2017-02-25/22:18:09.17          -226.06431      -117.68439       6.2406693
2017-02-25/22:18:09.20          -226.20721      -117.53050       6.2118479
2017-02-25/22:18:09.23          -226.35012      -117.37661       6.1830263
2017-02-25/22:18:09.26          -226.49764      -117.21775       6.1532752
2017-02-25/22:18:09.29          -226.64055      -117.06386       6.1244536
2017-02-25/22:18:09.32          -226.78346      -116.90997       6.0956322
2017-02-25/22:18:09.36          -226.92636      -116.75608       6.0668105
2017-02-25/22:18:09.39          -227.07388      -116.59723       6.0370595
2017-02-25/22:18:09.42          -227.21679      -116.44333       6.0082378
2017-02-25/22:18:09.45          -227.35970      -116.28944       5.9794164
2017-02-25/22:18:09.48          -227.50261      -116.13555       5.9505948
2017-02-25/22:18:09.51          -227.65013      -115.97670       5.9208437
2017-02-25/22:18:09.54          -227.79303      -115.82281       5.8920221
2017-02-25/22:18:09.57          -227.93594      -115.66892       5.8632007
2017-02-25/22:18:09.61          -228.07885      -115.51502       5.8343790
2017-02-25/22:18:09.64          -228.22637      -115.35617       5.8046280
2017-02-25/22:18:09.67          -228.36928      -115.20228       5.7758063
2017-02-25/22:18:09.70          -228.51219      -115.04839       5.7469849
2017-02-25/22:18:09.73          -228.65509      -114.89450       5.7181633
2017-02-25/22:18:09.76          -228.80261      -114.73564       5.6884122
2017-02-25/22:18:09.79          -228.94552      -114.58175       5.6595906
2017-02-25/22:18:09.82          -229.08843      -114.42786       5.6307692
2017-02-25/22:18:09.86          -229.23134      -114.27397       5.6019476
2017-02-25/22:18:09.89          -229.37885      -114.11511       5.5721965
2017-02-25/22:18:09.92          -229.52176      -113.96122       5.5433749
2017-02-25/22:18:09.95          -229.66467      -113.80733       5.5145535
2017-02-25/22:18:09.98          -229.80758      -113.65344       5.4857318
2017-02-25/22:18:10.01          -229.95156      -113.49195       5.4555641
2017-02-25/22:18:10.04          -230.08838      -113.33353       5.4260248
2017-02-25/22:18:10.07          -230.22520      -113.17511       5.3964858
2017-02-25/22:18:10.11          -230.36203      -113.01669       5.3669465
2017-02-25/22:18:10.14          -230.50326      -112.85316       5.3364546
2017-02-25/22:18:10.17          -230.64008      -112.69474       5.3069154
2017-02-25/22:18:10.20          -230.77690      -112.53632       5.2773763
2017-02-25/22:18:10.23          -230.91372      -112.37790       5.2478370
2017-02-25/22:18:10.26          -231.05496      -112.21437       5.2173452
2017-02-25/22:18:10.29          -231.19178      -112.05595       5.1878059
2017-02-25/22:18:10.32          -231.32860      -111.89753       5.1582669
2017-02-25/22:18:10.36          -231.46542      -111.73911       5.1287276
2017-02-25/22:18:10.39          -231.60665      -111.57558       5.0982357
2017-02-25/22:18:10.42          -231.74348      -111.41716       5.0686965
2017-02-25/22:18:10.45          -231.88030      -111.25874       5.0391574
2017-02-25/22:18:10.48          -232.01712      -111.10032       5.0096181
2017-02-25/22:18:10.51          -232.15835      -110.93679       4.9791263
2017-02-25/22:18:10.54          -232.29517      -110.77837       4.9495870
2017-02-25/22:18:10.57          -232.43199      -110.61995       4.9200480
2017-02-25/22:18:10.61          -232.56882      -110.46153       4.8905087
2017-02-25/22:18:10.64          -232.71005      -110.29800       4.8600169
2017-02-25/22:18:10.67          -232.84687      -110.13958       4.8304776
2017-02-25/22:18:10.70          -232.98369      -109.98116       4.8009385
2017-02-25/22:18:10.73          -233.12051      -109.82274       4.7713993
2017-02-25/22:18:10.76          -233.26175      -109.65921       4.7409074
2017-02-25/22:18:10.79          -233.39857      -109.50078       4.7113681
2017-02-25/22:18:10.82          -233.53539      -109.34237       4.6818291
2017-02-25/22:18:10.86          -233.67221      -109.18394       4.6522898
2017-02-25/22:18:10.89          -233.81344      -109.02041       4.6217980
2017-02-25/22:18:10.92          -233.95027      -108.86199       4.5922587
2017-02-25/22:18:10.95          -234.08709      -108.70357       4.5627197
2017-02-25/22:18:10.98          -234.22391      -108.54515       4.5331804
2017-02-25/22:18:11.01          -234.36154      -108.37913       4.5023051
2017-02-25/22:18:11.04          -234.49215      -108.21642       4.4721056
2017-02-25/22:18:11.07          -234.62276      -108.05371       4.4419062
2017-02-25/22:18:11.11          -234.75337      -107.89100       4.4117067
2017-02-25/22:18:11.14          -234.88820      -107.72304       4.3805333
2017-02-25/22:18:11.17          -235.01881      -107.56033       4.3503337
2017-02-25/22:18:11.20          -235.14942      -107.39762       4.3201344
2017-02-25/22:18:11.23          -235.28004      -107.23491       4.2899348
2017-02-25/22:18:11.26          -235.41486      -107.06695       4.2587614
2017-02-25/22:18:11.29          -235.54548      -106.90424       4.2285618
2017-02-25/22:18:11.32          -235.67609      -106.74153       4.1983625
2017-02-25/22:18:11.36          -235.80670      -106.57882       4.1681629
2017-02-25/22:18:11.39          -235.94153      -106.41086       4.1369895
2017-02-25/22:18:11.42          -236.07214      -106.24815       4.1067899
2017-02-25/22:18:11.45          -236.20275      -106.08544       4.0765906
2017-02-25/22:18:11.48          -236.33336      -105.92273       4.0463910
2017-02-25/22:18:11.51          -236.46819      -105.75477       4.0152176
2017-02-25/22:18:11.54          -236.59880      -105.59206       3.9850180
2017-02-25/22:18:11.57          -236.72941      -105.42935       3.9548187
2017-02-25/22:18:11.61          -236.86003      -105.26664       3.9246192
2017-02-25/22:18:11.64          -236.99485      -105.09869       3.8934457
2017-02-25/22:18:11.67          -237.12546      -104.93597       3.8632462
2017-02-25/22:18:11.70          -237.25608      -104.77327       3.8330468
2017-02-25/22:18:11.73          -237.38669      -104.61055       3.8028473
2017-02-25/22:18:11.76          -237.52151      -104.44260       3.7716738
2017-02-25/22:18:11.79          -237.65213      -104.27989       3.7414743
2017-02-25/22:18:11.82          -237.78274      -104.11718       3.7112749
2017-02-25/22:18:11.86          -237.91335      -103.95446       3.6810754
2017-02-25/22:18:11.89          -238.04818      -103.78651       3.6499020
2017-02-25/22:18:11.92          -238.17879      -103.62380       3.6197024
2017-02-25/22:18:11.95          -238.30940      -103.46109       3.5895031
2017-02-25/22:18:11.98          -238.44001      -103.29838       3.5593035
2017-02-25/22:18:12.01          -238.57105      -103.12806       3.5277991
2017-02-25/22:18:12.04          -238.69514      -102.96130       3.4970294
2017-02-25/22:18:12.07          -238.81923      -102.79454       3.4662600
2017-02-25/22:18:12.11          -238.94332      -102.62777       3.4354904
2017-02-25/22:18:12.14          -239.07142      -102.45563       3.4037285
2017-02-25/22:18:12.17          -239.19551      -102.28886       3.3729589
2017-02-25/22:18:12.20          -239.31960      -102.12210       3.3421895
2017-02-25/22:18:12.23          -239.44369      -101.95533       3.3114199
2017-02-25/22:18:12.26          -239.57178      -101.78319       3.2796580
2017-02-25/22:18:12.29          -239.69587      -101.61643       3.2488883
2017-02-25/22:18:12.32          -239.81996      -101.44966       3.2181190
2017-02-25/22:18:12.36          -239.94405      -101.28290       3.1873493
2017-02-25/22:18:12.39          -240.07214      -101.11076       3.1555874
2017-02-25/22:18:12.42          -240.19623      -100.94399       3.1248178
2017-02-25/22:18:12.45          -240.32032      -100.77723       3.0940484
2017-02-25/22:18:12.48          -240.44441      -100.61046       3.0632788
2017-02-25/22:18:12.51          -240.57250      -100.43832       3.0315169
2017-02-25/22:18:12.54          -240.69659      -100.27155       3.0007473
2017-02-25/22:18:12.57          -240.82068      -100.10479       2.9699779
2017-02-25/22:18:12.61          -240.94477      -99.938026       2.9392082
2017-02-25/22:18:12.64          -241.07287      -99.765883       2.9074464
2017-02-25/22:18:12.67          -241.19696      -99.599118       2.8766767
2017-02-25/22:18:12.70          -241.32105      -99.432355       2.8459073
2017-02-25/22:18:12.73          -241.44514      -99.265590       2.8151377
2017-02-25/22:18:12.76          -241.57323      -99.093447       2.7833758
2017-02-25/22:18:12.79          -241.69732      -98.926682       2.7526062
2017-02-25/22:18:12.82          -241.82141      -98.759918       2.7218368
2017-02-25/22:18:12.86          -241.94550      -98.593154       2.6910672
2017-02-25/22:18:12.89          -242.07359      -98.421011       2.6593053
2017-02-25/22:18:12.92          -242.19768      -98.254246       2.6285356
2017-02-25/22:18:12.95          -242.32177      -98.087482       2.5977662
2017-02-25/22:18:12.98          -242.44586      -97.920717       2.5669966
2017-02-25/22:18:13.01          -242.57008      -97.746378       2.5349425
2017-02-25/22:18:13.04          -242.68748      -97.575830       2.5036697
2017-02-25/22:18:13.07          -242.80489      -97.405284       2.4723970
2017-02-25/22:18:13.11          -242.92230      -97.234736       2.4411242
2017-02-25/22:18:13.14          -243.04349      -97.058688       2.4088428
2017-02-25/22:18:13.17          -243.16090      -96.888140       2.3775700
2017-02-25/22:18:13.20          -243.27830      -96.717594       2.3462973
2017-02-25/22:18:13.23          -243.39571      -96.547046       2.3150245
2017-02-25/22:18:13.26          -243.51691      -96.370998       2.2827431
2017-02-25/22:18:13.29          -243.63431      -96.200450       2.2514702
2017-02-25/22:18:13.32          -243.75172      -96.029904       2.2201976
2017-02-25/22:18:13.36          -243.86913      -95.859356       2.1889248
2017-02-25/22:18:13.39          -243.99032      -95.683308       2.1566434
2017-02-25/22:18:13.42          -244.10773      -95.512760       2.1253705
2017-02-25/22:18:13.45          -244.22514      -95.342214       2.0940979
2017-02-25/22:18:13.48          -244.34254      -95.171666       2.0628250
2017-02-25/22:18:13.51          -244.46374      -94.995618       2.0305437
2017-02-25/22:18:13.54          -244.58114      -94.825070       1.9992708
2017-02-25/22:18:13.57          -244.69855      -94.654524       1.9679982
2017-02-25/22:18:13.61          -244.81596      -94.483976       1.9367253
2017-02-25/22:18:13.64          -244.93715      -94.307928       1.9044440
2017-02-25/22:18:13.67          -245.05456      -94.137380       1.8731711
2017-02-25/22:18:13.70          -245.17197      -93.966834       1.8418985
2017-02-25/22:18:13.73          -245.28937      -93.796286       1.8106256
2017-02-25/22:18:13.76          -245.41057      -93.620238       1.7783443
2017-02-25/22:18:13.79          -245.52797      -93.449690       1.7470714
2017-02-25/22:18:13.82          -245.64538      -93.279144       1.7157988
2017-02-25/22:18:13.86          -245.76279      -93.108596       1.6845259
2017-02-25/22:18:13.89          -245.88398      -92.932548       1.6522446
2017-02-25/22:18:13.92          -246.00139      -92.762000       1.6209717
2017-02-25/22:18:13.95          -246.11880      -92.591454       1.5896991
2017-02-25/22:18:13.98          -246.23620      -92.420906       1.5584262
2017-02-25/22:18:14.01          -246.35339      -92.242805       1.5259010
2017-02-25/22:18:14.04          -246.46390      -92.068721       1.4942082
2017-02-25/22:18:14.07          -246.57441      -91.894638       1.4625157
2017-02-25/22:18:14.11          -246.68491      -91.720554       1.4308229
2017-02-25/22:18:14.14          -246.79898      -91.540856       1.3981081
2017-02-25/22:18:14.17          -246.90949      -91.366772       1.3664153
2017-02-25/22:18:14.20          -247.02000      -91.192689       1.3347227
2017-02-25/22:18:14.23          -247.13050      -91.018605       1.3030299
2017-02-25/22:18:14.26          -247.24458      -90.838907       1.2703151
2017-02-25/22:18:14.29          -247.35508      -90.664823       1.2386223
2017-02-25/22:18:14.32          -247.46559      -90.490740       1.2069298
2017-02-25/22:18:14.36          -247.57610      -90.316656       1.1752370
2017-02-25/22:18:14.39          -247.69017      -90.136958       1.1425221
2017-02-25/22:18:14.42          -247.80068      -89.962874       1.1108293
2017-02-25/22:18:14.45          -247.91118      -89.788792       1.0791368
2017-02-25/22:18:14.48          -248.02169      -89.614708       1.0474440
2017-02-25/22:18:14.51          -248.13576      -89.435010       1.0147292
2017-02-25/22:18:14.54          -248.24627      -89.260926      0.98303636
2017-02-25/22:18:14.57          -248.35677      -89.086843      0.95134381
2017-02-25/22:18:14.61          -248.46728      -88.912759      0.91965101
2017-02-25/22:18:14.64          -248.58135      -88.733061      0.88693619
2017-02-25/22:18:14.67          -248.69186      -88.558977      0.85524339
2017-02-25/22:18:14.70          -248.80237      -88.384894      0.82355084
2017-02-25/22:18:14.73          -248.91287      -88.210810      0.79185804
2017-02-25/22:18:14.76          -249.02694      -88.031112      0.75914322
2017-02-25/22:18:14.79          -249.13745      -87.857028      0.72745042
2017-02-25/22:18:14.82          -249.24796      -87.682945      0.69575787
2017-02-25/22:18:14.86          -249.35847      -87.508861      0.66406507
2017-02-25/22:18:14.89          -249.47254      -87.329163      0.63135025
2017-02-25/22:18:14.92          -249.58304      -87.155079      0.59965745
2017-02-25/22:18:14.95          -249.69355      -86.980996      0.56796490
2017-02-25/22:18:14.98          -249.80406      -86.806912      0.53627210
2017-02-25/22:18:15.01          -249.91404      -86.625324      0.50335486
2017-02-25/22:18:15.04          -250.01752      -86.447985      0.47131343
2017-02-25/22:18:15.07          -250.12099      -86.270647      0.43927226
2017-02-25/22:18:15.11          -250.22446      -86.093308      0.40723084
2017-02-25/22:18:15.14          -250.33127      -85.910250      0.37415614
2017-02-25/22:18:15.17          -250.43474      -85.732911      0.34211472
2017-02-25/22:18:15.20          -250.53821      -85.555573      0.31007355
2017-02-25/22:18:15.23          -250.64168      -85.378233      0.27803212
2017-02-25/22:18:15.26          -250.74849      -85.195175      0.24495743
2017-02-25/22:18:15.29          -250.85196      -85.017836      0.21291601
2017-02-25/22:18:15.32          -250.95543      -84.840498      0.18087483
2017-02-25/22:18:15.36          -251.05890      -84.663159      0.14883341
2017-02-25/22:18:15.39          -251.16571      -84.480101      0.11575872
2017-02-25/22:18:15.42          -251.26918      -84.302761     0.083717299
2017-02-25/22:18:15.45          -251.37265      -84.125424     0.051676123
2017-02-25/22:18:15.48          -251.47613      -83.948084     0.019634700
2017-02-25/22:18:15.51          -251.58293      -83.765026    -0.013439991
2017-02-25/22:18:15.54          -251.68641      -83.587687    -0.045481413
2017-02-25/22:18:15.57          -251.78988      -83.410349    -0.077522589
2017-02-25/22:18:15.61          -251.89335      -83.233010     -0.10956401
2017-02-25/22:18:15.64          -252.00016      -83.049952     -0.14263870
2017-02-25/22:18:15.67          -252.10363      -82.872612     -0.17468012
2017-02-25/22:18:15.70          -252.20710      -82.695275     -0.20672130
2017-02-25/22:18:15.73          -252.31057      -82.517935     -0.23876272
2017-02-25/22:18:15.76          -252.41738      -82.334877     -0.27183741
2017-02-25/22:18:15.79          -252.52085      -82.157538     -0.30387884
2017-02-25/22:18:15.82          -252.62432      -81.980200     -0.33592001
2017-02-25/22:18:15.86          -252.72779      -81.802861     -0.36796143
2017-02-25/22:18:15.89          -252.83460      -81.619803     -0.40103613
2017-02-25/22:18:15.92          -252.93807      -81.442463     -0.43307755
2017-02-25/22:18:15.95          -253.04154      -81.265125     -0.46511872
2017-02-25/22:18:15.98          -253.14502      -81.087786     -0.49716015
2017-02-25/22:18:16.01          -253.24763      -80.902991     -0.53038892
2017-02-25/22:18:16.04          -253.34387      -80.722661     -0.56269570
2017-02-25/22:18:16.07          -253.44011      -80.542332     -0.59500224
2017-02-25/22:18:16.11          -253.53635      -80.362002     -0.62730902
2017-02-25/22:18:16.14          -253.63570      -80.175856     -0.66065763
2017-02-25/22:18:16.17          -253.73194      -79.995526     -0.69296441
2017-02-25/22:18:16.20          -253.82818      -79.815197     -0.72527095
2017-02-25/22:18:16.23          -253.92442      -79.634866     -0.75757773
2017-02-25/22:18:16.26          -254.02377      -79.448721     -0.79092634
2017-02-25/22:18:16.29          -254.12001      -79.268390     -0.82323312
2017-02-25/22:18:16.32          -254.21625      -79.088061     -0.85553966
2017-02-25/22:18:16.36          -254.31249      -78.907731     -0.88784644
2017-02-25/22:18:16.39          -254.41184      -78.721585     -0.92119505
2017-02-25/22:18:16.42          -254.50808      -78.541255     -0.95350184
2017-02-25/22:18:16.45          -254.60432      -78.360926     -0.98580837
2017-02-25/22:18:16.48          -254.70056      -78.180596      -1.0181152
2017-02-25/22:18:16.51          -254.79991      -77.994450      -1.0514638
2017-02-25/22:18:16.54          -254.89615      -77.814120      -1.0837705
2017-02-25/22:18:16.57          -254.99239      -77.633791      -1.1160771
2017-02-25/22:18:16.61          -255.08863      -77.453460      -1.1483839
[truncated: 752,133 more chars]
