# Supplementary material for: Miniature Dungey-like cycle at Mars
Source: Nat Commun. 2026 Jul 23;17:6129. doi: 10.1038/s41467-026-75019-3 (PMC13396348; doi:10.1038/s41467-026-75019-3)
Supplement: Supplementary file 3 — Source data [file 41467_2026_75019_MOESM3_ESM.zip › data_files/Fig_maven_20190310_182200_j_ste.txt]

Panel        1:  je_st
ytitle=j//_STE [uA/m^2]
je_st
2019-03-10/18:20:31.90       -0.00769231
2019-03-10/18:20:33.90        -0.0136493
2019-03-10/18:20:35.90       0.000814250
2019-03-10/18:20:37.90        -0.0124381
2019-03-10/18:20:39.90       -0.00615759
2019-03-10/18:20:41.89       -0.00282198
2019-03-10/18:20:43.89       -0.00782755
2019-03-10/18:20:45.89       -0.00615010
2019-03-10/18:20:47.89       -0.00562949
2019-03-10/18:20:49.89         0.0115050
2019-03-10/18:20:51.89        0.00777716
2019-03-10/18:20:53.89         0.0128007
2019-03-10/18:20:55.89         0.0135900
2019-03-10/18:20:57.89        0.00287735
2019-03-10/18:20:59.89        0.00607217
2019-03-10/18:21:01.89        0.00549370
2019-03-10/18:21:03.89         0.0138323
2019-03-10/18:21:05.89        0.00203318
2019-03-10/18:21:07.89        0.00433477
2019-03-10/18:21:09.89        0.00784577
2019-03-10/18:21:11.89         0.0105701
2019-03-10/18:21:13.89       -0.00222495
2019-03-10/18:21:15.89         0.0133034
2019-03-10/18:21:17.89         0.0126820
2019-03-10/18:21:19.89         0.0150428
2019-03-10/18:21:21.89         0.0104428
2019-03-10/18:21:23.89        0.00823271
2019-03-10/18:21:25.89        0.00264579
2019-03-10/18:21:27.89         0.0101025
2019-03-10/18:21:29.89        0.00882173
2019-03-10/18:21:31.89        0.00457735
2019-03-10/18:21:33.89         0.0120687
2019-03-10/18:21:35.89        0.00637812
2019-03-10/18:21:37.89         0.0386876
2019-03-10/18:21:39.89         0.0543539
2019-03-10/18:21:41.89         0.0386383
2019-03-10/18:21:43.89         0.0497719
2019-03-10/18:21:45.89         0.0460150
2019-03-10/18:21:47.89         0.0413311
2019-03-10/18:21:49.89         0.0363486
2019-03-10/18:21:51.89         0.0342152
2019-03-10/18:21:53.89         0.0255746
2019-03-10/18:21:55.89         0.0305431
2019-03-10/18:21:57.89         0.0252560
2019-03-10/18:21:59.89         0.0337785
2019-03-10/18:22:01.89         0.0318501
2019-03-10/18:22:03.89         0.0379620
2019-03-10/18:22:05.89         0.0285680
2019-03-10/18:22:07.89         0.0317885
2019-03-10/18:22:09.89         0.0682249
2019-03-10/18:22:11.89         0.0644421
2019-03-10/18:22:13.89         0.0709087
2019-03-10/18:22:15.89         0.0744308
2019-03-10/18:22:17.89         0.0596179
2019-03-10/18:22:19.89         0.0540317
2019-03-10/18:22:21.89         0.0618412
2019-03-10/18:22:23.89         0.0527975
2019-03-10/18:22:25.89         0.0496350
2019-03-10/18:22:27.89        -0.0567469
2019-03-10/18:22:29.89        -0.0498337
2019-03-10/18:22:31.89        -0.0294956
2019-03-10/18:22:33.89        -0.0338596
2019-03-10/18:22:35.89        -0.0350136
2019-03-10/18:22:37.89        -0.0290796
2019-03-10/18:22:39.89        -0.0514825
2019-03-10/18:22:41.89        -0.0500035
2019-03-10/18:22:43.89        -0.0470708
2019-03-10/18:22:45.89        -0.0483051
2019-03-10/18:22:47.89        -0.0526303
2019-03-10/18:22:49.89        -0.0389132
2019-03-10/18:22:51.89        -0.0479990
2019-03-10/18:22:53.89        -0.0378241
2019-03-10/18:22:55.89        -0.0471993
2019-03-10/18:22:57.89        -0.0416010
2019-03-10/18:22:59.89        -0.0364618
2019-03-10/18:23:01.89        -0.0366449
2019-03-10/18:23:03.89        -0.0298042
2019-03-10/18:23:05.89        -0.0302707
2019-03-10/18:23:07.89        -0.0193357
2019-03-10/18:23:09.89        -0.0298512
2019-03-10/18:23:11.89        -0.0268738
2019-03-10/18:23:13.89        -0.0270219
2019-03-10/18:23:15.89        -0.0238063
2019-03-10/18:23:17.89        0.00703399
2019-03-10/18:23:19.89         0.0330102
2019-03-10/18:23:21.89         0.0275907
2019-03-10/18:23:23.89         0.0405233
2019-03-10/18:23:25.89         0.0488936
2019-03-10/18:23:27.89         0.0580187
2019-03-10/18:23:29.89         0.0521775
2019-03-10/18:23:31.89         0.0470882
2019-03-10/18:23:33.89         0.0921218
2019-03-10/18:23:35.89          0.180029
2019-03-10/18:23:37.89          0.206948
2019-03-10/18:23:39.89          0.693680
2019-03-10/18:23:41.89           1.14987
2019-03-10/18:23:43.89           3.38678
2019-03-10/18:23:45.89         0.0561003
2019-03-10/18:23:47.89         0.0137051
2019-03-10/18:23:49.89        0.00353675
2019-03-10/18:23:51.89         0.0121040
2019-03-10/18:23:53.89         0.0173629
2019-03-10/18:23:55.89         0.0184876
2019-03-10/18:23:57.89         0.0172136
2019-03-10/18:23:59.89         0.0248323
2019-03-10/18:24:01.89         0.0260260
2019-03-10/18:24:03.89         0.0398295
2019-03-10/18:24:05.89         0.0411722
2019-03-10/18:24:07.89         0.0191023
2019-03-10/18:24:09.89         0.0282363
2019-03-10/18:24:11.89         0.0257385
2019-03-10/18:24:13.89         0.0238922
2019-03-10/18:24:15.89         0.0157830
2019-03-10/18:24:17.89         0.0189778
2019-03-10/18:24:19.89         0.0162742
2019-03-10/18:24:21.89         0.0248627
2019-03-10/18:24:23.89         0.0227309
2019-03-10/18:24:25.89         0.0237968
2019-03-10/18:24:27.89         0.0274934
2019-03-10/18:24:29.89         0.0333621
2019-03-10/18:24:31.89         0.0224798
2019-03-10/18:24:33.89         0.0289771
2019-03-10/18:24:35.89         0.0228384
2019-03-10/18:24:37.89         0.0253497
2019-03-10/18:24:39.89         0.0194829
2019-03-10/18:24:41.89         0.0274145
2019-03-10/18:24:43.89         0.0200202
2019-03-10/18:24:45.89         0.0261580
2019-03-10/18:24:47.89         0.0221458
2019-03-10/18:24:49.89         0.0190945
2019-03-10/18:24:51.89         0.0118042
2019-03-10/18:24:53.89         0.0111193
2019-03-10/18:24:55.89         0.0113409
2019-03-10/18:24:57.89        0.00578981
2019-03-10/18:24:59.89        0.00792242
2019-03-10/18:25:01.89        0.00596717
2019-03-10/18:25:03.89        0.00155694
2019-03-10/18:25:05.89        0.00255680
2019-03-10/18:25:07.89       0.000747473
2019-03-10/18:25:09.89       0.000900357
2019-03-10/18:25:11.89       0.000321831
2019-03-10/18:25:13.89      -5.48791e-05
2019-03-10/18:25:15.89       0.000246970
2019-03-10/18:25:17.89       0.000177279
2019-03-10/18:25:19.89       0.000167645
2019-03-10/18:25:21.89       0.000754414
2019-03-10/18:25:23.89      -0.000233682
2019-03-10/18:25:25.89      -9.18648e-05
2019-03-10/18:25:27.89       0.000364713
2019-03-10/18:25:29.89      -4.21540e-05
2019-03-10/18:25:31.89      -0.000447659
2019-03-10/18:25:33.89       0.000322649
2019-03-10/18:25:35.89       8.93602e-05
2019-03-10/18:25:37.89       0.000329029
2019-03-10/18:25:39.89      -0.000214643
2019-03-10/18:25:41.89       9.20736e-05
2019-03-10/18:25:43.89       0.000203322
2019-03-10/18:25:45.89      -0.000292669
2019-03-10/18:25:47.89       0.000140241
2019-03-10/18:25:49.89      -0.000629288
2019-03-10/18:25:51.89       0.000242832
2019-03-10/18:25:53.89      -4.41842e-05
2019-03-10/18:25:55.89       0.000571926
2019-03-10/18:25:57.89      -5.52964e-05
2019-03-10/18:25:59.89      -0.000121078
2019-03-10/18:26:01.89       0.000360333
2019-03-10/18:26:03.89      -0.000561415
2019-03-10/18:26:05.89       0.000291962
2019-03-10/18:26:07.89      -0.000263176
2019-03-10/18:26:09.89       9.99902e-05
2019-03-10/18:26:11.89      -0.000207273
2019-03-10/18:26:13.89       7.67157e-05
2019-03-10/18:26:15.89       0.000134210
2019-03-10/18:26:17.89       0.000433014
2019-03-10/18:26:19.89       0.000236664
2019-03-10/18:26:21.89      -0.000309418
2019-03-10/18:26:23.89       1.91682e-05
2019-03-10/18:26:25.89       0.000125043
2019-03-10/18:26:27.89       0.000196635
2019-03-10/18:26:29.89      -8.56848e-05
                               
