# Supplementary material for: Miniature Dungey-like cycle at Mars
Source: Nat Commun. 2026 Jul 23;17:6129. doi: 10.1038/s41467-026-75019-3 (PMC13396348; doi:10.1038/s41467-026-75019-3)
Supplement: Supplementary file 3 — Source data [file 41467_2026_75019_MOESM3_ESM.zip › data_files/Fig_maven_20211102_204700_dL.txt]

Panel        1:  dL
ytitle=dL [km]
dL!Dr!N dL!DNS!N dL!DEW!N
2021-11-02/20:45:30.02        -0.023054144      0.10189720     0.060123193
2021-11-02/20:45:30.05        -0.022333584     0.098711803     0.058246490
2021-11-02/20:45:30.08        -0.022333756     0.098711988     0.058249353
2021-11-02/20:45:30.12        -0.022333584     0.098710654     0.058251320
2021-11-02/20:45:30.15        -0.023054144      0.10189480     0.060133245
2021-11-02/20:45:30.18        -0.022333584     0.098709486     0.058256227
2021-11-02/20:45:30.21        -0.022333756     0.098709670     0.058259089
2021-11-02/20:45:30.24        -0.022333584     0.098708336     0.058261055
2021-11-02/20:45:30.27        -0.023054144      0.10189241     0.060143294
2021-11-02/20:45:30.30        -0.022333584     0.098707168     0.058265961
2021-11-02/20:45:30.33        -0.022333756     0.098707352     0.058268822
2021-11-02/20:45:30.37        -0.022333584     0.098706018     0.058270788
2021-11-02/20:45:30.40        -0.023054144      0.10189002     0.060153340
2021-11-02/20:45:30.43        -0.022333584     0.098704850     0.058275692
2021-11-02/20:45:30.46        -0.022333756     0.098705034     0.058278553
2021-11-02/20:45:30.49        -0.022333584     0.098703700     0.058280517
2021-11-02/20:45:30.52        -0.022530142     0.099571803     0.058795908
2021-11-02/20:45:30.55        -0.022508307     0.099474714     0.058741397
2021-11-02/20:45:30.58        -0.022508312     0.099474158     0.058743841
2021-11-02/20:45:30.62        -0.022508307     0.099473555     0.058746258
2021-11-02/20:45:30.65        -0.022530142     0.099569465     0.058805720
2021-11-02/20:45:30.68        -0.022508307     0.099472378     0.058751197
2021-11-02/20:45:30.71        -0.022508312     0.099471822     0.058753641
2021-11-02/20:45:30.74        -0.022508307     0.099471219     0.058756058
2021-11-02/20:45:30.77        -0.022530142     0.099567126     0.058815528
2021-11-02/20:45:30.80        -0.022508307     0.099470042     0.058760995
2021-11-02/20:45:30.83        -0.022508312     0.099469486     0.058763438
2021-11-02/20:45:30.87        -0.022508307     0.099468883     0.058765854
2021-11-02/20:45:30.90        -0.022530142     0.099564788     0.058825333
2021-11-02/20:45:30.93        -0.022508307     0.099467706     0.058770790
2021-11-02/20:45:30.96        -0.022508312     0.099467150     0.058773232
2021-11-02/20:45:30.99        -0.022508307     0.099466547     0.058775647
2021-11-02/20:45:31.02        -0.022530142     0.099562450     0.058835135
2021-11-02/20:45:31.05        -0.022508307     0.099465370     0.058780582
2021-11-02/20:45:31.08        -0.022508312     0.099464814     0.058783024
2021-11-02/20:45:31.12        -0.022508307     0.099464211     0.058785438
2021-11-02/20:45:31.15        -0.022530142     0.099560112     0.058844934
2021-11-02/20:45:31.18        -0.022508307     0.099463034     0.058790371
2021-11-02/20:45:31.21        -0.022508312     0.099462478     0.058792812
2021-11-02/20:45:31.24        -0.022508307     0.099461875     0.058795225
2021-11-02/20:45:31.27        -0.022530142     0.099557773     0.058854730
2021-11-02/20:45:31.30        -0.022508307     0.099460698     0.058800157
2021-11-02/20:45:31.33        -0.022508312     0.099460142     0.058802597
2021-11-02/20:45:31.37        -0.022508307     0.099459539     0.058805009
2021-11-02/20:45:31.40        -0.022530142     0.099555435     0.058864523
2021-11-02/20:45:31.43        -0.022508307     0.099458362     0.058809939
2021-11-02/20:45:31.46        -0.022508312     0.099457806     0.058812378
2021-11-02/20:45:31.49        -0.022508307     0.099457203     0.058814790
2021-11-02/20:45:31.52        -0.022530142     0.099553097     0.058874313
2021-11-02/20:45:31.55        -0.022508307     0.099456026     0.058819719
2021-11-02/20:45:31.58        -0.022508312     0.099455470     0.058822157
2021-11-02/20:45:31.62        -0.022508307     0.099454867     0.058824568
2021-11-02/20:45:31.65        -0.022530142     0.099550759     0.058884100
2021-11-02/20:45:31.68        -0.022508307     0.099453690     0.058829495
2021-11-02/20:45:31.71        -0.022508312     0.099453134     0.058831933
2021-11-02/20:45:31.74        -0.022508307     0.099452531     0.058834343
2021-11-02/20:45:31.77        -0.022530142     0.099548420     0.058893883
2021-11-02/20:45:31.80        -0.022508307     0.099451354     0.058839269
2021-11-02/20:45:31.83        -0.022508312     0.099450798     0.058841706
2021-11-02/20:45:31.87        -0.022508307     0.099450196     0.058844115
2021-11-02/20:45:31.90        -0.022530142     0.099546082     0.058903664
2021-11-02/20:45:31.93        -0.022508307     0.099449018     0.058849039
2021-11-02/20:45:31.96        -0.022508312     0.099448462     0.058851476
2021-11-02/20:45:31.99        -0.022508307     0.099447860     0.058853884
2021-11-02/20:45:32.02        -0.022530142     0.099543744     0.058913442
2021-11-02/20:45:32.05        -0.022508307     0.099446682     0.058858807
2021-11-02/20:45:32.08        -0.022508312     0.099446126     0.058861242
2021-11-02/20:45:32.12        -0.022508307     0.099445524     0.058863650
2021-11-02/20:45:32.15        -0.022530142     0.099541406     0.058923216
2021-11-02/20:45:32.18        -0.022508307     0.099444346     0.058868571
2021-11-02/20:45:32.21        -0.022508312     0.099443790     0.058871006
2021-11-02/20:45:32.24        -0.022508307     0.099443188     0.058873413
2021-11-02/20:45:32.27        -0.022530142     0.099539067     0.058932988
2021-11-02/20:45:32.30        -0.022508307     0.099442010     0.058878333
2021-11-02/20:45:32.33        -0.022508312     0.099441454     0.058880766
2021-11-02/20:45:32.37        -0.022508307     0.099440852     0.058883173
2021-11-02/20:45:32.40        -0.022530142     0.099536729     0.058942757
2021-11-02/20:45:32.43        -0.022508307     0.099439674     0.058888091
2021-11-02/20:45:32.46        -0.022508312     0.099439118     0.058890524
2021-11-02/20:45:32.49        -0.022508307     0.099438516     0.058892930
2021-11-02/20:45:32.52        -0.022530142     0.099534391     0.058952522
2021-11-02/20:45:32.55        -0.022508307     0.099437338     0.058897846
2021-11-02/20:45:32.58        -0.022508312     0.099436782     0.058900278
2021-11-02/20:45:32.62        -0.022508307     0.099436180     0.058902683
2021-11-02/20:45:32.65        -0.022530142     0.099532053     0.058962284
2021-11-02/20:45:32.68        -0.022508307     0.099435002     0.058907598
2021-11-02/20:45:32.71        -0.022508312     0.099434446     0.058910030
2021-11-02/20:45:32.74        -0.022508307     0.099433844     0.058912434
2021-11-02/20:45:32.77        -0.022530142     0.099529715     0.058972044
2021-11-02/20:45:32.80        -0.022508307     0.099432666     0.058917347
2021-11-02/20:45:32.83        -0.022508312     0.099432110     0.058919778
2021-11-02/20:45:32.87        -0.022508307     0.099431508     0.058922182
2021-11-02/20:45:32.90        -0.022530142     0.099527376     0.058981800
2021-11-02/20:45:32.93        -0.022508307     0.099430330     0.058927093
2021-11-02/20:45:32.96        -0.022508312     0.099429774     0.058929523
2021-11-02/20:45:32.99        -0.022508307     0.099429172     0.058931926
2021-11-02/20:45:33.02        -0.022530142     0.099525038     0.058991553
2021-11-02/20:45:33.05        -0.022508307     0.099427994     0.058936836
2021-11-02/20:45:33.08        -0.022508312     0.099427438     0.058939266
2021-11-02/20:45:33.12        -0.022508307     0.099426836     0.058941668
2021-11-02/20:45:33.15        -0.022530142     0.099522700     0.059001303
2021-11-02/20:45:33.18        -0.022508307     0.099425658     0.058946576
2021-11-02/20:45:33.21        -0.022508312     0.099425102     0.058949005
2021-11-02/20:45:33.24        -0.022508307     0.099424500     0.058951406
2021-11-02/20:45:33.27        -0.022530142     0.099520362     0.059011050
2021-11-02/20:45:33.30        -0.022508307     0.099423322     0.058956313
2021-11-02/20:45:33.33        -0.022508312     0.099422766     0.058958741
2021-11-02/20:45:33.37        -0.022508307     0.099422164     0.058961141
2021-11-02/20:45:33.40        -0.022530142     0.099518023     0.059020794
2021-11-02/20:45:33.43        -0.022508307     0.099420986     0.058966047
2021-11-02/20:45:33.46        -0.022508312     0.099420430     0.058968474
2021-11-02/20:45:33.49        -0.022508307     0.099419828     0.058970874
2021-11-02/20:45:33.52        -0.022530142     0.099515685     0.059030535
2021-11-02/20:45:33.55        -0.022508307     0.099418650     0.058975778
2021-11-02/20:45:33.58        -0.022508312     0.099418094     0.058978204
2021-11-02/20:45:33.62        -0.022508307     0.099417492     0.058980603
2021-11-02/20:45:33.65        -0.022530142     0.099513347     0.059040273
2021-11-02/20:45:33.68        -0.022508307     0.099416314     0.058985505
2021-11-02/20:45:33.71        -0.022508312     0.099415758     0.058987931
2021-11-02/20:45:33.74        -0.022508307     0.099415156     0.058990329
2021-11-02/20:45:33.77        -0.022530142     0.099511009     0.059050008
2021-11-02/20:45:33.80        -0.022508307     0.099413979     0.058995230
2021-11-02/20:45:33.83        -0.022508312     0.099413422     0.058997655
2021-11-02/20:45:33.87        -0.022508307     0.099412820     0.059000052
2021-11-02/20:45:33.90        -0.022530142     0.099508670     0.059059740
2021-11-02/20:45:33.93        -0.022508307     0.099411643     0.059004951
2021-11-02/20:45:33.96        -0.022508312     0.099411086     0.059007376
2021-11-02/20:45:33.99        -0.022508307     0.099410484     0.059009772
2021-11-02/20:45:34.02        -0.022530142     0.099506332     0.059069468
2021-11-02/20:45:34.05        -0.022508307     0.099409307     0.059014670
2021-11-02/20:45:34.08        -0.022508312     0.099408750     0.059017093
2021-11-02/20:45:34.12        -0.022508307     0.099408148     0.059019489
2021-11-02/20:45:34.15        -0.022530142     0.099503994     0.059079194
2021-11-02/20:45:34.18        -0.022508307     0.099406971     0.059024385
2021-11-02/20:45:34.21        -0.022508312     0.099406414     0.059026808
2021-11-02/20:45:34.24        -0.022508307     0.099405812     0.059029203
2021-11-02/20:45:34.27        -0.022530142     0.099501656     0.059088917
2021-11-02/20:45:34.30        -0.022508307     0.099404635     0.059034098
2021-11-02/20:45:34.33        -0.022508312     0.099404078     0.059036519
2021-11-02/20:45:34.37        -0.022508307     0.099403476     0.059038914
2021-11-02/20:45:34.40        -0.022530142     0.099499317     0.059098636
2021-11-02/20:45:34.43        -0.022508307     0.099402299     0.059043807
2021-11-02/20:45:34.46        -0.022508312     0.099401742     0.059046228
2021-11-02/20:45:34.49        -0.022508307     0.099401140     0.059048622
2021-11-02/20:45:34.52        -0.022530142     0.099496979     0.059108352
2021-11-02/20:45:34.55        -0.022508307     0.099399963     0.059053513
2021-11-02/20:45:34.58        -0.022508312     0.099399406     0.059055933
2021-11-02/20:45:34.62        -0.022508307     0.099398804     0.059058326
2021-11-02/20:45:34.65        -0.022530142     0.099494641     0.059118066
2021-11-02/20:45:34.68        -0.022508307     0.099397627     0.059063216
2021-11-02/20:45:34.71        -0.022508312     0.099397070     0.059065636
2021-11-02/20:45:34.74        -0.022508307     0.099396468     0.059068028
2021-11-02/20:45:34.77        -0.022530142     0.099492303     0.059127776
2021-11-02/20:45:34.80        -0.022508307     0.099395291     0.059072916
2021-11-02/20:45:34.83        -0.022508312     0.099394734     0.059075335
2021-11-02/20:45:34.87        -0.022508307     0.099394132     0.059077726
2021-11-02/20:45:34.90        -0.022530142     0.099489964     0.059137483
2021-11-02/20:45:34.93        -0.022508307     0.099392955     0.059082613
2021-11-02/20:45:34.96        -0.022508312     0.099392398     0.059085031
2021-11-02/20:45:34.99        -0.022508307     0.099391796     0.059087422
2021-11-02/20:45:35.02        -0.022530142     0.099487626     0.059147187
2021-11-02/20:45:35.05        -0.022508307     0.099390619     0.059092307
2021-11-02/20:45:35.08        -0.022508312     0.099390062     0.059094724
2021-11-02/20:45:35.12        -0.022508307     0.099389460     0.059097114
2021-11-02/20:45:35.15        -0.022530142     0.099485288     0.059156888
2021-11-02/20:45:35.18        -0.022508307     0.099388283     0.059101998
2021-11-02/20:45:35.21        -0.022508312     0.099387726     0.059104414
2021-11-02/20:45:35.24        -0.022508307     0.099387124     0.059106803
2021-11-02/20:45:35.27        -0.022530142     0.099482950     0.059166586
2021-11-02/20:45:35.30        -0.022508307     0.099385947     0.059111686
2021-11-02/20:45:35.33        -0.022508312     0.099385390     0.059114101
2021-11-02/20:45:35.37        -0.022508307     0.099384788     0.059116490
2021-11-02/20:45:35.40        -0.022530142     0.099480611     0.059176281
2021-11-02/20:45:35.43        -0.022508307     0.099383611     0.059121370
2021-11-02/20:45:35.46        -0.022508312     0.099383054     0.059123785
2021-11-02/20:45:35.49        -0.022508307     0.099382452     0.059126173
2021-11-02/20:45:35.52        -0.022530142     0.099478273     0.059185973
2021-11-02/20:45:35.55        -0.022508307     0.099381275     0.059131052
2021-11-02/20:45:35.58        -0.022508312     0.099380718     0.059133466
2021-11-02/20:45:35.62        -0.022508307     0.099380116     0.059135853
2021-11-02/20:45:35.65        -0.022530142     0.099475935     0.059195661
2021-11-02/20:45:35.68        -0.022508307     0.099378939     0.059140730
2021-11-02/20:45:35.71        -0.022508312     0.099378383     0.059143144
2021-11-02/20:45:35.74        -0.022508307     0.099377780     0.059145530
2021-11-02/20:45:35.77        -0.022530142     0.099473597     0.059205347
2021-11-02/20:45:35.80        -0.022508307     0.099376603     0.059150406
2021-11-02/20:45:35.83        -0.022508312     0.099376047     0.059152818
2021-11-02/20:45:35.87        -0.022508307     0.099375444     0.059155204
2021-11-02/20:45:35.90        -0.022530142     0.099471258     0.059215029
2021-11-02/20:45:35.93        -0.022508307     0.099374267     0.059160078
2021-11-02/20:45:35.96        -0.022508312     0.099373711     0.059162490
2021-11-02/20:45:35.99        -0.022508307     0.099373108     0.059164874
2021-11-02/20:45:36.02        -0.022530142     0.099468920     0.059224709
2021-11-02/20:45:36.05        -0.022508307     0.099371931     0.059169747
2021-11-02/20:45:36.08        -0.022508312     0.099371375     0.059172158
2021-11-02/20:45:36.12        -0.022508307     0.099370772     0.059174542
2021-11-02/20:45:36.15        -0.022530142     0.099466582     0.059234385
2021-11-02/20:45:36.18        -0.022508307     0.099369595     0.059179413
2021-11-02/20:45:36.21        -0.022508312     0.099369039     0.059181824
2021-11-02/20:45:36.24        -0.022508307     0.099368436     0.059184207
2021-11-02/20:45:36.27        -0.022530142     0.099464244     0.059244058
2021-11-02/20:45:36.30        -0.022508307     0.099367259     0.059189077
2021-11-02/20:45:36.33        -0.022508312     0.099366703     0.059191486
2021-11-02/20:45:36.37        -0.022508307     0.099366100     0.059193868
2021-11-02/20:45:36.40        -0.022530142     0.099461905     0.059253728
2021-11-02/20:45:36.43        -0.022508307     0.099364923     0.059198737
2021-11-02/20:45:36.46        -0.022508312     0.099364367     0.059201145
2021-11-02/20:45:36.49        -0.022508307     0.099363764     0.059203527
2021-11-02/20:45:36.52        -0.022530142     0.099459567     0.059263395
2021-11-02/20:45:36.55        -0.022508307     0.099362587     0.059208393
2021-11-02/20:45:36.58        -0.022508312     0.099362031     0.059210802
2021-11-02/20:45:36.62        -0.022508307     0.099361428     0.059213182
2021-11-02/20:45:36.65        -0.022530142     0.099457229     0.059273059
2021-11-02/20:45:36.68        -0.022508307     0.099360251     0.059218047
2021-11-02/20:45:36.71        -0.022508312     0.099359695     0.059220455
2021-11-02/20:45:36.74        -0.022508307     0.099359092     0.059222834
2021-11-02/20:45:36.77        -0.022530142     0.099454891     0.059282720
2021-11-02/20:45:36.80        -0.022508307     0.099357915     0.059227698
2021-11-02/20:45:36.83        -0.022508312     0.099357359     0.059230105
2021-11-02/20:45:36.87        -0.022508307     0.099356756     0.059232484
2021-11-02/20:45:36.90        -0.022530142     0.099452552     0.059292378
2021-11-02/20:45:36.93        -0.022508307     0.099355579     0.059237346
2021-11-02/20:45:36.96        -0.022508312     0.099355023     0.059239751
2021-11-02/20:45:36.99        -0.022508307     0.099354420     0.059242130
2021-11-02/20:45:37.02        -0.022530142     0.099450214     0.059302033
2021-11-02/20:45:37.05        -0.022508307     0.099353243     0.059246990
2021-11-02/20:45:37.08        -0.022508312     0.099352687     0.059249395
2021-11-02/20:45:37.12        -0.022508307     0.099352084     0.059251773
2021-11-02/20:45:37.15        -0.022530142     0.099447876     0.059311684
2021-11-02/20:45:37.18        -0.022508307     0.099350907     0.059256632
2021-11-02/20:45:37.21        -0.022508312     0.099350351     0.059259036
2021-11-02/20:45:37.24        -0.022508307     0.099349748     0.059261413
2021-11-02/20:45:37.27        -0.022530142     0.099445538     0.059321333
2021-11-02/20:45:37.30        -0.022508307     0.099348571     0.059266270
2021-11-02/20:45:37.33        -0.022508312     0.099348015     0.059268673
2021-11-02/20:45:37.37        -0.022508307     0.099347413     0.059271049
2021-11-02/20:45:37.40        -0.022530142     0.099443200     0.059330978
2021-11-02/20:45:37.43        -0.022508307     0.099346235     0.059275905
2021-11-02/20:45:37.46        -0.022508312     0.099345679     0.059278308
2021-11-02/20:45:37.49        -0.022508307     0.099345077     0.059280683
2021-11-02/20:45:37.52        -0.022530142     0.099440861     0.059340620
2021-11-02/20:45:37.55        -0.022508307     0.099343899     0.059285537
2021-11-02/20:45:37.58        -0.022508312     0.099343343     0.059287939
2021-11-02/20:45:37.62        -0.022508307     0.099342741     0.059290314
2021-11-02/20:45:37.65        -0.022530142     0.099438523     0.059350260
2021-11-02/20:45:37.68        -0.022508307     0.099341563     0.059295166
2021-11-02/20:45:37.71        -0.022508312     0.099341007     0.059297568
2021-11-02/20:45:37.74        -0.022508307     0.099340405     0.059299941
2021-11-02/20:45:37.77        -0.022530142     0.099436185     0.059359896
2021-11-02/20:45:37.80        -0.022508307     0.099339227     0.059304792
2021-11-02/20:45:37.83        -0.022508312     0.099338671     0.059307193
2021-11-02/20:45:37.87        -0.022508307     0.099338069     0.059309566
2021-11-02/20:45:37.90        -0.022530142     0.099433847     0.059369529
2021-11-02/20:45:37.93        -0.022508307     0.099336891     0.059314415
2021-11-02/20:45:37.96        -0.022508312     0.099336335     0.059316815
2021-11-02/20:45:37.99        -0.022508307     0.099335733     0.059319187
2021-11-02/20:45:38.02        -0.022530142     0.099431508     0.059379159
2021-11-02/20:45:38.05        -0.022508307     0.099334555     0.059324035
2021-11-02/20:45:38.08        -0.022508312     0.099333999     0.059326434
2021-11-02/20:45:38.12        -0.022508307     0.099333397     0.059328805
2021-11-02/20:45:38.15        -0.022530142     0.099429170     0.059388785
2021-11-02/20:45:38.18        -0.022508307     0.099332219     0.059333652
2021-11-02/20:45:38.21        -0.022508312     0.099331663     0.059336050
2021-11-02/20:45:38.24        -0.022508307     0.099331061     0.059338420
2021-11-02/20:45:38.27        -0.022530142     0.099426832     0.059398409
2021-11-02/20:45:38.30        -0.022508307     0.099329883     0.059343265
2021-11-02/20:45:38.33        -0.022508312     0.099329327     0.059345663
2021-11-02/20:45:38.37        -0.022508307     0.099328725     0.059348032
2021-11-02/20:45:38.40        -0.022530142     0.099424494     0.059408030
2021-11-02/20:45:38.43        -0.022508307     0.099327547     0.059352876
2021-11-02/20:45:38.46        -0.022508312     0.099326991     0.059355272
2021-11-02/20:45:38.49        -0.022508307     0.099326389     0.059357641
2021-11-02/20:45:38.52        -0.022530142     0.099422155     0.059417647
2021-11-02/20:45:38.55        -0.022508307     0.099325211     0.059362483
2021-11-02/20:45:38.58        -0.022508312     0.099324655     0.059364879
2021-11-02/20:45:38.62        -0.022508307     0.099324053     0.059367247
2021-11-02/20:45:38.65        -0.022530142     0.099419817     0.059427261
2021-11-02/20:45:38.68        -0.022508307     0.099322875     0.059372087
2021-11-02/20:45:38.71        -0.022508312     0.099322319     0.059374482
2021-11-02/20:45:38.74        -0.022508307     0.099321717     0.059376850
2021-11-02/20:45:38.77        -0.022530142     0.099417479     0.059436873
2021-11-02/20:45:38.80        -0.022508307     0.099320539     0.059381688
2021-11-02/20:45:38.83        -0.022508312     0.099319983     0.059384083
2021-11-02/20:45:38.87        -0.022508307     0.099319381     0.059386449
2021-11-02/20:45:38.90        -0.022530142     0.099415141     0.059446481
2021-11-02/20:45:38.93        -0.022508307     0.099318203     0.059391286
2021-11-02/20:45:38.96        -0.022508312     0.099317647     0.059393680
2021-11-02/20:45:38.99        -0.022508307     0.099317045     0.059396046
2021-11-02/20:45:39.02        -0.022530142     0.099412802     0.059456086
2021-11-02/20:45:39.05        -0.022508307     0.099315867     0.059400881
2021-11-02/20:45:39.08        -0.022508312     0.099315311     0.059403274
2021-11-02/20:45:39.12        -0.022508307     0.099314709     0.059405639
2021-11-02/20:45:39.15        -0.022530142     0.099410464     0.059465688
2021-11-02/20:45:39.18        -0.022508307     0.099313532     0.059410473
2021-11-02/20:45:39.21        -0.022508312     0.099312975     0.059412865
2021-11-02/20:45:39.24        -0.022508307     0.099312373     0.059415229
2021-11-02/20:45:39.27        -0.022530142     0.099408126     0.059475286
2021-11-02/20:45:39.30        -0.022508307     0.099311196     0.059420062
2021-11-02/20:45:39.33        -0.022508312     0.099310639     0.059422453
2021-11-02/20:45:39.37        -0.022508307     0.099310037     0.059424817
2021-11-02/20:45:39.40        -0.022530142     0.099405788     0.059484882
2021-11-02/20:45:39.43        -0.022508307     0.099308860     0.059429647
2021-11-02/20:45:39.46        -0.022508312     0.099308303     0.059432038
2021-11-02/20:45:39.49        -0.022505618     0.099318075     0.059416939
2021-11-02/20:45:39.52        -0.022519629     0.099444001     0.059426214
2021-11-02/20:45:39.55        -0.022490215     0.099376310     0.059321759
2021-11-02/20:45:39.58        -0.022482641     0.099404989     0.059274937
2021-11-02/20:45:39.62        -0.022475057     0.099433621     0.059228088
2021-11-02/20:45:39.65        -0.022489069     0.099559545     0.059237372
2021-11-02/20:45:39.68        -0.022459655     0.099491857     0.059132907
2021-11-02/20:45:39.71        -0.022452081     0.099520535     0.059086085
2021-11-02/20:45:39.74        -0.022444497     0.099549168     0.059039235
2021-11-02/20:45:39.77        -0.022458509     0.099675090     0.059048528
2021-11-02/20:45:39.80        -0.022429095     0.099607404     0.058944052
2021-11-02/20:45:39.83        -0.022421521     0.099636083     0.058897229
2021-11-02/20:45:39.87        -0.022413937     0.099664716     0.058850379
2021-11-02/20:45:39.90        -0.022427948     0.099790635     0.058859680
2021-11-02/20:45:39.93        -0.022398534     0.099722952     0.058755195
2021-11-02/20:45:39.96        -0.022390961     0.099751631     0.058708371
2021-11-02/20:45:39.99        -0.022383376     0.099780263     0.058661520
2021-11-02/20:45:40.02        -0.022397388     0.099906181     0.058670830
2021-11-02/20:45:40.05        -0.022367974     0.099838500     0.058566335
2021-11-02/20:45:40.08        -0.022360400     0.099867179     0.058519511
2021-11-02/20:45:40.12        -0.022352816     0.099895812     0.058472659
2021-11-02/20:45:40.15        -0.022366828      0.10002173     0.058481978
2021-11-02/20:45:40.18        -0.022337414     0.099954048     0.058377472
2021-11-02/20:45:40.21        -0.022329840     0.099982727     0.058330647
2021-11-02/20:45:40.24        -0.022322256      0.10001136     0.058283795
2021-11-02/20:45:40.27        -0.022336268      0.10013727     0.058293122
2021-11-02/20:45:40.30        -0.022306854      0.10006960     0.058188607
2021-11-02/20:45:40.33        -0.022299280      0.10009828     0.058141782
2021-11-02/20:45:40.37        -0.022291696      0.10012691     0.058094929
2021-11-02/20:45:40.40        -0.022305707      0.10025282     0.058104265
2021-11-02/20:45:40.43        -0.022276293      0.10018515     0.057999739
2021-11-02/20:45:40.46        -0.022268719      0.10021383     0.057952913
2021-11-02/20:45:40.49        -0.022261135      0.10024246     0.057906060
2021-11-02/20:45:40.52        -0.022277836      0.10035799     0.057932866
2021-11-02/20:45:40.55        -0.022256246      0.10026014     0.057879129
2021-11-02/20:45:40.58        -0.022256251      0.10025959     0.057881514
2021-11-02/20:45:40.62        -0.022256246      0.10025899     0.057883871
2021-11-02/20:45:40.65        -0.022277836      0.10035566     0.057942435
2021-11-02/20:45:40.68        -0.022256246      0.10025781     0.057888688
2021-11-02/20:45:40.71        -0.022256251      0.10025726     0.057891072
2021-11-02/20:45:40.74        -0.022256246      0.10025666     0.057893428
2021-11-02/20:45:40.77        -0.022277836      0.10035333     0.057952001
2021-11-02/20:45:40.80        -0.022256246      0.10025548     0.057898244
2021-11-02/20:45:40.83        -0.022256251      0.10025492     0.057900627
2021-11-02/20:45:40.87        -0.022256246      0.10025432     0.057902983
2021-11-02/20:45:40.90        -0.022277836      0.10035099     0.057961564
2021-11-02/20:45:40.93        -0.022256246      0.10025315     0.057907797
2021-11-02/20:45:40.96        -0.022256251      0.10025259     0.057910179
2021-11-02/20:45:40.99        -0.022256246      0.10025199     0.057912534
2021-11-02/20:45:41.02        -0.022277836      0.10034866     0.057971124
2021-11-02/20:45:41.05        -0.022256246      0.10025081     0.057917347
2021-11-02/20:45:41.08        -0.022256251      0.10025026     0.057919729
2021-11-02/20:45:41.12        -0.022256246      0.10024966     0.057922083
2021-11-02/20:45:41.15        -0.022277836      0.10034632     0.057980681
2021-11-02/20:45:41.18        -0.022256246      0.10024848     0.057926894
2021-11-02/20:45:41.21        -0.022256251      0.10024793     0.057929275
2021-11-02/20:45:41.24        -0.022256246      0.10024733     0.057931629
2021-11-02/20:45:41.27        -0.022277836      0.10034399     0.057990235
2021-11-02/20:45:41.30        -0.022256246      0.10024615     0.057936439
2021-11-02/20:45:41.33        -0.022256251      0.10024559     0.057938819
2021-11-02/20:45:41.37        -0.022256246      0.10024499     0.057941172
2021-11-02/20:45:41.40        -0.022277836      0.10034165     0.057999787
2021-11-02/20:45:41.43        -0.022256246      0.10024382     0.057945980
2021-11-02/20:45:41.46        -0.022256251      0.10024326     0.057948359
2021-11-02/20:45:41.49        -0.022256246      0.10024266     0.057950711
2021-11-02/20:45:41.52        -0.022277836      0.10033932     0.058009335
2021-11-02/20:45:41.55        -0.022256246      0.10024149     0.057955519
2021-11-02/20:45:41.58        -0.022256251      0.10024093     0.057957897
2021-11-02/20:45:41.62        -0.022256246      0.10024033     0.057960249
2021-11-02/20:45:41.65        -0.022277836      0.10033698     0.058018881
2021-11-02/20:45:41.68        -0.022256246      0.10023915     0.057965054
2021-11-02/20:45:41.71        -0.022256251      0.10023860     0.057967432
2021-11-02/20:45:41.74        -0.022256246      0.10023800     0.057969783
2021-11-02/20:45:41.77        -0.022277836      0.10033465     0.058028423
2021-11-02/20:45:41.80        -0.022256246      0.10023682     0.057974587
2021-11-02/20:45:41.83        -0.022256251      0.10023627     0.057976964
2021-11-02/20:45:41.87        -0.022256246      0.10023566     0.057979314
2021-11-02/20:45:41.90        -0.022277836      0.10033231     0.058037963
2021-11-02/20:45:41.93        -0.022256246      0.10023449     0.057984117
2021-11-02/20:45:41.96        -0.022256251      0.10023393     0.057986493
2021-11-02/20:45:41.99        -0.022256246      0.10023333     0.057988842
2021-11-02/20:45:42.02        -0.022277836      0.10032998     0.058047500
2021-11-02/20:45:42.05        -0.022256246      0.10023216     0.057993643
2021-11-02/20:45:42.08        -0.022256251      0.10023160     0.057996019
2021-11-02/20:45:42.12        -0.022256246      0.10023100     0.057998368
2021-11-02/20:45:42.15        -0.022277836      0.10032764     0.058057034
2021-11-02/20:45:42.18        -0.022256246      0.10022982     0.058003167
2021-11-02/20:45:42.21        -0.022256251      0.10022927     0.058005542
2021-11-02/20:45:42.24        -0.022256246      0.10022867     0.058007890
2021-11-02/20:45:42.27        -0.022277836      0.10032531     0.058066565
2021-11-02/20:45:42.30        -0.022256246      0.10022749     0.058012688
2021-11-02/20:45:42.33        -0.022256251      0.10022694     0.058015063
2021-11-02/20:45:42.37        -0.022256246      0.10022633     0.058017410
2021-11-02/20:45:42.40        -0.022277836      0.10032297     0.058076093
2021-11-02/20:45:42.43        -0.022256246      0.10022516     0.058022207
2021-11-02/20:45:42.46        -0.022256251      0.10022460     0.058024580
2021-11-02/20:45:42.49        -0.022256246      0.10022400     0.058026926
2021-11-02/20:45:42.52        -0.022277836      0.10032064     0.058085618
2021-11-02/20:45:42.55        -0.022256246      0.10022283     0.058031722
2021-11-02/20:45:42.58        -0.022256251      0.10022227     0.058034095
2021-11-02/20:45:42.62        -0.022256246      0.10022167     0.058036440
2021-11-02/20:45:42.65        -0.022277836      0.10031830     0.058095140
2021-11-02/20:45:42.68        -0.022256246      0.10022049     0.058041234
2021-11-02/20:45:42.71        -0.022256251      0.10021994     0.058043606
2021-11-02/20:45:42.74        -0.022256246      0.10021934     0.058045951
2021-11-02/20:45:42.77        -0.022277836      0.10031597     0.058104660
2021-11-02/20:45:42.80        -0.022256246      0.10021816     0.058050744
2021-11-02/20:45:42.83        -0.022256251      0.10021761     0.058053115
2021-11-02/20:45:42.87        -0.022256246      0.10021700     0.058055459
2021-11-02/20:45:42.90        -0.022277836      0.10031364     0.058114176
2021-11-02/20:45:42.93        -0.022256246      0.10021583     0.058060250
2021-11-02/20:45:42.96        -0.022256251      0.10021527     0.058062621
2021-11-02/20:45:42.99        -0.022256246      0.10021467     0.058064964
2021-11-02/20:45:43.02        -0.022277836      0.10031130     0.058123690
2021-11-02/20:45:43.05        -0.022256246      0.10021350     0.058069754
2021-11-02/20:45:43.08        -0.022256251      0.10021294     0.058072123
2021-11-02/20:45:43.12        -0.022256246      0.10021234     0.058074466
2021-11-02/20:45:43.15        -0.022277836      0.10030897     0.058133200
2021-11-02/20:45:43.18        -0.022256246      0.10021116     0.058079254
2021-11-02/20:45:43.21        -0.022256251      0.10021061     0.058081623
2021-11-02/20:45:43.24        -0.022256246      0.10021001     0.058083965
2021-11-02/20:45:43.27        -0.022277836      0.10030663     0.058142708
2021-11-02/20:45:43.30        -0.022256246      0.10020883     0.058088752
2021-11-02/20:45:43.33        -0.022256251      0.10020828     0.058091120
2021-11-02/20:45:43.37        -0.022256246      0.10020767     0.058093462
2021-11-02/20:45:43.40        -0.022277836      0.10030430     0.058152213
2021-11-02/20:45:43.43        -0.022256246      0.10020650     0.058098247
2021-11-02/20:45:43.46        -0.022256251      0.10020594     0.058100614
2021-11-02/20:45:43.49        -0.022256246      0.10020534     0.058102955
2021-11-02/20:45:43.52        -0.022277836      0.10030196     0.058161715
2021-11-02/20:45:43.55        -0.022256246      0.10020417     0.058107739
2021-11-02/20:45:43.58        -0.022256251      0.10020361     0.058110106
2021-11-02/20:45:43.62        -0.022256246      0.10020301     0.058112446
2021-11-02/20:45:43.65        -0.022277836      0.10029963     0.058171213
2021-11-02/20:45:43.68        -0.022256246      0.10020183     0.058117228
2021-11-02/20:45:43.71        -0.022256251      0.10020128     0.058119594
2021-11-02/20:45:43.74        -0.022256246      0.10020068     0.058121933
2021-11-02/20:45:43.77        -0.022277836      0.10029729     0.058180709
2021-11-02/20:45:43.80        -0.022256246      0.10019950     0.058126714
2021-11-02/20:45:43.83        -0.022256251      0.10019895     0.058129079
2021-11-02/20:45:43.87        -0.022256246      0.10019834     0.058131418
2021-11-02/20:45:43.90        -0.022277836      0.10029496     0.058190203
2021-11-02/20:45:43.93        -0.022256246      0.10019717     0.058136197
2021-11-02/20:45:43.96        -0.022256251      0.10019661     0.058138562
2021-11-02/20:45:43.99        -0.022256246      0.10019601     0.058140899
2021-11-02/20:45:44.02        -0.022277836      0.10029262     0.058199693
2021-11-02/20:45:44.05        -0.022256246      0.10019484     0.058145677
2021-11-02/20:45:44.08        -0.022256251      0.10019428     0.058148041
2021-11-02/20:45:44.12        -0.022256246      0.10019368     0.058150378
2021-11-02/20:45:44.15        -0.022277836      0.10029029     0.058209180
2021-11-02/20:45:44.18        -0.022256246      0.10019250     0.058155154
2021-11-02/20:45:44.21        -0.022256251      0.10019195     0.058157518
2021-11-02/20:45:44.24        -0.022256246      0.10019135     0.058159854
2021-11-02/20:45:44.27        -0.022277836      0.10028795     0.058218664
2021-11-02/20:45:44.30        -0.022256246      0.10019017     0.058164629
2021-11-02/20:45:44.33        -0.022256251      0.10018962     0.058166991
2021-11-02/20:45:44.37        -0.022256246      0.10018901     0.058169327
2021-11-02/20:45:44.40        -0.022277836      0.10028562     0.058228146
2021-11-02/20:45:44.43        -0.022256246      0.10018784     0.058174100
2021-11-02/20:45:44.46        -0.022256251      0.10018728     0.058176462
2021-11-02/20:45:44.49        -0.022256246      0.10018668     0.058178797
2021-11-02/20:45:44.52        -0.022277836      0.10028328     0.058237624
2021-11-02/20:45:44.55        -0.022256246      0.10018551     0.058183569
2021-11-02/20:45:44.58        -0.022256251      0.10018495     0.058185930
2021-11-02/20:45:44.62        -0.022256246      0.10018435     0.058188264
2021-11-02/20:45:44.65        -0.022277836      0.10028095     0.058247100
2021-11-02/20:45:44.68        -0.022256246      0.10018317     0.058193034
2021-11-02/20:45:44.71        -0.022256251      0.10018262     0.058195395
2021-11-02/20:45:44.74        -0.022256246      0.10018202     0.058197728
2021-11-02/20:45:44.77        -0.022277836      0.10027862     0.058256572
2021-11-02/20:45:44.80        -0.022256246      0.10018084     0.058202497
2021-11-02/20:45:44.83        -0.022256251      0.10018029     0.058204857
2021-11-02/20:45:44.87        -0.022256246      0.10017969     0.058207189
2021-11-02/20:45:44.90        -0.022277836      0.10027628     0.058266042
2021-11-02/20:45:44.93        -0.022256246      0.10017851     0.058211957
2021-11-02/20:45:44.96        -0.022256251      0.10017795     0.058214316
2021-11-02/20:45:44.99        -0.022256246      0.10017735     0.058216648
2021-11-02/20:45:45.02        -0.022277836      0.10027395     0.058275508
2021-11-02/20:45:45.05        -0.022256246      0.10017618     0.058221413
2021-11-02/20:45:45.08        -0.022256251      0.10017562     0.058223772
2021-11-02/20:45:45.12        -0.022256246      0.10017502     0.058226103
2021-11-02/20:45:45.15        -0.022277836      0.10027161     0.058284972
2021-11-02/20:45:45.18        -0.022256246      0.10017384     0.058230867
2021-11-02/20:45:45.21        -0.022256251      0.10017329     0.058233225
2021-11-02/20:45:45.24        -0.022256246      0.10017269     0.058235555
2021-11-02/20:45:45.27        -0.022277836      0.10026928     0.058294433
2021-11-02/20:45:45.30        -0.022256246      0.10017151     0.058240318
2021-11-02/20:45:45.33        -0.022256251      0.10017096     0.058242675
2021-11-02/20:45:45.37        -0.022256246      0.10017036     0.058245005
2021-11-02/20:45:45.40        -0.022277836      0.10026694     0.058303891
2021-11-02/20:45:45.43        -0.022256246      0.10016918     0.058249766
2021-11-02/20:45:45.46        -0.022256251      0.10016862     0.058252122
2021-11-02/20:45:45.49        -0.022256246      0.10016802     0.058254451
2021-11-02/20:45:45.52        -0.022277836      0.10026461     0.058313346
2021-11-02/20:45:45.55        -0.022256246      0.10016685     0.058259211
2021-11-02/20:45:45.58        -0.022256251      0.10016629     0.058261567
2021-11-02/20:45:45.62        -0.022256246      0.10016569     0.058263895
2021-11-02/20:45:45.65        -0.022277836      0.10026227     0.058322798
2021-11-02/20:45:45.68        -0.022256246      0.10016451     0.058268653
2021-11-02/20:45:45.71        -0.022256251      0.10016396     0.058271008
2021-11-02/20:45:45.74        -0.022256246      0.10016336     0.058273336
2021-11-02/20:45:45.77        -0.022277836      0.10025994     0.058332247
2021-11-02/20:45:45.80        -0.022256246      0.10016218     0.058278093
2021-11-02/20:45:45.83        -0.022256251      0.10016163     0.058280446
2021-11-02/20:45:45.87        -0.022256246      0.10016103     0.058282773
2021-11-02/20:45:45.90        -0.022277836      0.10025760     0.058341693
2021-11-02/20:45:45.93        -0.022256246      0.10015985     0.058287529
2021-11-02/20:45:45.96        -0.022256251      0.10015929     0.058289882
2021-11-02/20:45:45.99        -0.022256246      0.10015869     0.058292208
2021-11-02/20:45:46.02        -0.022277836      0.10025527     0.058351136
2021-11-02/20:45:46.05        -0.022256246      0.10015752     0.058296962
2021-11-02/20:45:46.08        -0.022256251      0.10015696     0.058299315
2021-11-02/20:45:46.12        -0.022256246      0.10015636     0.058301640
2021-11-02/20:45:46.15        -0.022277836      0.10025293     0.058360577
2021-11-02/20:45:46.18        -0.022256246      0.10015519     0.058306392
2021-11-02/20:45:46.21        -0.022256251      0.10015463     0.058308744
2021-11-02/20:45:46.24        -0.022256246      0.10015403     0.058311069
2021-11-02/20:45:46.27        -0.022277836      0.10025060     0.058370014
2021-11-02/20:45:46.30        -0.022256246      0.10015285     0.058315820
2021-11-02/20:45:46.33        -0.022256251      0.10015230     0.058318171
2021-11-02/20:45:46.37        -0.022256246      0.10015170     0.058320495
2021-11-02/20:45:46.40        -0.022277836      0.10024826     0.058379448
2021-11-02/20:45:46.43        -0.022256246      0.10015052     0.058325244
2021-11-02/20:45:46.46        -0.022256251      0.10014996     0.058327595
2021-11-02/20:45:46.49        -0.022256246      0.10014936     0.058329918
2021-11-02/20:45:46.52        -0.022277836      0.10024593     0.058388880
2021-11-02/20:45:46.55        -0.022256246      0.10014819     0.058334666
2021-11-02/20:45:46.58        -0.022256251      0.10014763     0.058337016
2021-11-02/20:45:46.62        -0.022256246      0.10014703     0.058339338
2021-11-02/20:45:46.65        -0.022277836      0.10024359     0.058398308
2021-11-02/20:45:46.68        -0.022256246      0.10014586     0.058344085
2021-11-02/20:45:46.71        -0.022256251      0.10014530     0.058346433
2021-11-02/20:45:46.74        -0.022256246      0.10014470     0.058348755
2021-11-02/20:45:46.77        -0.022277836      0.10024126     0.058407734
2021-11-02/20:45:46.80        -0.022256246      0.10014352     0.058353500
2021-11-02/20:45:46.83        -0.022256251      0.10014297     0.058355848
2021-11-02/20:45:46.87        -0.022256246      0.10014237     0.058358169
2021-11-02/20:45:46.90        -0.022277836      0.10023893     0.058417156
2021-11-02/20:45:46.93        -0.022256246      0.10014119     0.058362913
2021-11-02/20:45:46.96        -0.022256251      0.10014064     0.058365260
2021-11-02/20:45:46.99        -0.022256246      0.10014003     0.058367581
2021-11-02/20:45:47.02        -0.022277836      0.10023659     0.058426576
2021-11-02/20:45:47.05        -0.022256246      0.10013886     0.058372323
2021-11-02/20:45:47.08        -0.022256251      0.10013830     0.058374669
2021-11-02/20:45:47.12        -0.022256246      0.10013770     0.058376989
2021-11-02/20:45:47.15        -0.022277836      0.10023426     0.058435993
2021-11-02/20:45:47.18        -0.022256246      0.10013653     0.058381730
2021-11-02/20:45:47.21        -0.022256251      0.10013597     0.058384076
2021-11-02/20:45:47.24        -0.022256246      0.10013537     0.058386394
2021-11-02/20:45:47.27        -0.022277836      0.10023192     0.058445406
2021-11-02/20:45:47.30        -0.022256246      0.10013419     0.058391133
2021-11-02/20:45:47.33        -0.022256251      0.10013364     0.058393479
2021-11-02/20:45:47.37        -0.022256246      0.10013304     0.058395797
2021-11-02/20:45:47.40        -0.022277836      0.10022959     0.058454817
2021-11-02/20:45:47.43        -0.022256246      0.10013186     0.058400534
2021-11-02/20:45:47.46        -0.022256251      0.10013131     0.058402879
2021-11-02/20:45:47.49        -0.022256246      0.10013070     0.058405196
2021-11-02/20:45:47.52        -0.022277836      0.10022725     0.058464225
2021-11-02/20:45:47.55        -0.022256246      0.10012953     0.058409932
2021-11-02/20:45:47.58        -0.022256251      0.10012897     0.058412276
2021-11-02/20:45:47.62        -0.022256246      0.10012837     0.058414593
2021-11-02/20:45:47.65        -0.022277836      0.10022492     0.058473630
2021-11-02/20:45:47.68        -0.022256246      0.10012720     0.058419327
2021-11-02/20:45:47.71        -0.022256251      0.10012664     0.058421670
2021-11-02/20:45:47.74        -0.022256246      0.10012604     0.058423986
2021-11-02/20:45:47.77        -0.022277836      0.10022258     0.058483032
2021-11-02/20:45:47.80        -0.022256246      0.10012486     0.058428719
2021-11-02/20:45:47.83        -0.022256251      0.10012431     0.058431062
2021-11-02/20:45:47.87        -0.022256246      0.10012371     0.058433377
2021-11-02/20:45:47.90        -0.022277836      0.10022025     0.058492431
2021-11-02/20:45:47.93        -0.022256246      0.10012253     0.058438109
2021-11-02/20:45:47.96        -0.022256251      0.10012198     0.058440450
2021-11-02/20:45:47.99        -0.022256246      0.10012137     0.058442765
2021-11-02/20:45:48.02        -0.022277836      0.10021791     0.058501827
2021-11-02/20:45:48.05        -0.022256246      0.10012020     0.058447495
2021-11-02/20:45:48.08        -0.022256251      0.10011964     0.058449836
2021-11-02/20:45:48.12        -0.022256246      0.10011904     0.058452149
2021-11-02/20:45:48.15        -0.022277836      0.10021558     0.058511220
2021-11-02/20:45:48.18        -0.022256246      0.10011787     0.058456878
2021-11-02/20:45:48.21        -0.022256251      0.10011731     0.058459218
2021-11-02/20:45:48.24        -0.022256246      0.10011671     0.058461531
2021-11-02/20:45:48.27        -0.022277836      0.10021324     0.058520610
2021-11-02/20:45:48.30        -0.022256246      0.10011553     0.058466258
2021-11-02/20:45:48.33        -0.022256251      0.10011498     0.058468598
2021-11-02/20:45:48.37        -0.022256246      0.10011438     0.058470910
2021-11-02/20:45:48.40        -0.022277836      0.10021091     0.058529997
2021-11-02/20:45:48.43        -0.022256246      0.10011320     0.058475636
2021-11-02/20:45:48.46        -0.022256251      0.10011265     0.058477974
2021-11-02/20:45:48.49        -0.022256246      0.10011204     0.058480286
2021-11-02/20:45:48.52        -0.022277836      0.10020857     0.058539382
2021-11-02/20:45:48.55        -0.022256246      0.10011087     0.058485010
2021-11-02/20:45:48.58        -0.022256251      0.10011031     0.058487348
2021-11-02/20:45:48.62        -0.022256246      0.10010971     0.058489659
2021-11-02/20:45:48.65        -0.022277836      0.10020624     0.058548763
2021-11-02/20:45:48.68        -0.022256246      0.10010854     0.058494381
2021-11-02/20:45:48.71        -0.022256251      0.10010798     0.058496719
2021-11-02/20:45:48.74        -0.022256246      0.10010738     0.058499028
2021-11-02/20:45:48.77        -0.022277836      0.10020390     0.058558141
2021-11-02/20:45:48.80        -0.022256246      0.10010620     0.058503750
2021-11-02/20:45:48.83        -0.022256251      0.10010565     0.058506086
2021-11-02/20:45:48.87        -0.022256246      0.10010505     0.058508395
2021-11-02/20:45:48.90        -0.022277836      0.10020157     0.058567516
2021-11-02/20:45:48.93        -0.022256246      0.10010387     0.058513115
2021-11-02/20:45:48.96        -0.022256251      0.10010332     0.058515451
2021-11-02/20:45:48.99        -0.022256246      0.10010271     0.058517759
2021-11-02/20:45:49.02        -0.022277836      0.10019924     0.058576889
2021-11-02/20:45:49.05        -0.022256246      0.10010154     0.058522478
2021-11-02/20:45:49.08        -0.022256251      0.10010098     0.058524813
2021-11-02/20:45:49.12        -0.022256246      0.10010038     0.058527121
2021-11-02/20:45:49.15        -0.022277836      0.10019690     0.058586258
2021-11-02/20:45:49.18        -0.022256246      0.10009921     0.058531837
2021-11-02/20:45:49.21        -0.022256251      0.10009865     0.058534172
2021-11-02/20:45:49.24        -0.022256246      0.10009805     0.058536479
2021-11-02/20:45:49.27        -0.022277836      0.10019457     0.058595624
2021-11-02/20:45:49.30        -0.022256246      0.10009687     0.058541194
2021-11-02/20:45:49.33        -0.022256251      0.10009632     0.058543527
2021-11-02/20:45:49.37        -0.022256246      0.10009572     0.058545834
2021-11-02/20:45:49.40        -0.022277836      0.10019223     0.058604988
2021-11-02/20:45:49.43        -0.022256246      0.10009454     0.058550548
2021-11-02/20:45:49.46        -0.022256251      0.10009399     0.058552880
2021-11-02/20:45:49.49        -0.022253521      0.10010349     0.058538121
2021-11-02/20:45:49.52        -0.022267185      0.10022940     0.058547640
2021-11-02/20:45:49.55        -0.022237916      0.10016019     0.058445098
2021-11-02/20:45:49.58        -0.022230242      0.10018811     0.058399337
2021-11-02/20:45:49.62        -0.022222558      0.10021599     0.058353550
2021-11-02/20:45:49.65        -0.022236222      0.10034190     0.058363077
2021-11-02/20:45:49.68        -0.022206953      0.10027269     0.058260525
2021-11-02/20:45:49.71        -0.022199279      0.10030061     0.058214764
2021-11-02/20:45:49.74        -0.022191595      0.10032849     0.058168975
2021-11-02/20:45:49.77        -0.022205259      0.10045440     0.058178511
2021-11-02/20:45:49.80        -0.022175990      0.10038519     0.058075949
2021-11-02/20:45:49.83        -0.022168316      0.10041312     0.058030186
2021-11-02/20:45:49.87        -0.022160633      0.10044099     0.057984397
2021-11-02/20:45:49.90        -0.022174297      0.10056690     0.057993941
2021-11-02/20:45:49.93        -0.022145027      0.10049769     0.057891369
2021-11-02/20:45:49.96        -0.022137354      0.10052562     0.057845606
2021-11-02/20:45:49.99        -0.022129670      0.10055350     0.057799816
2021-11-02/20:45:50.02        -0.022143334      0.10067940     0.057809367
2021-11-02/20:45:50.05        -0.022114064      0.10061020     0.057706786
2021-11-02/20:45:50.08        -0.022106391      0.10063812     0.057661022
2021-11-02/20:45:50.12        -0.022098707      0.10066600     0.057615231
2021-11-02/20:45:50.15        -0.022112371      0.10079190     0.057624791
2021-11-02/20:45:50.18        -0.022083102      0.10072270     0.057522199
2021-11-02/20:45:50.21        -0.022075428      0.10075063     0.057476434
2021-11-02/20:45:50.24        -0.022067744      0.10077850     0.057430643
2021-11-02/20:45:50.27        -0.022081408      0.10090440     0.057440211
2021-11-02/20:45:50.30        -0.022052139      0.10083520     0.057337609
2021-11-02/20:45:50.33        -0.022044465      0.10086313     0.057291844
2021-11-02/20:45:50.37        -0.022036781      0.10089101     0.057246051
2021-11-02/20:45:50.40        -0.022050445      0.10101690     0.057255627
2021-11-02/20:45:50.43        -0.022021176      0.10094771     0.057153016
2021-11-02/20:45:50.46        -0.022013502      0.10097563     0.057107249
2021-11-02/20:45:50.49        -0.022005818      0.10100351     0.057061456
2021-11-02/20:45:50.52        -0.022022207      0.10111930     0.057088105
2021-11-02/20:45:50.55        -0.022000864      0.10102071     0.057035127
2021-11-02/20:45:50.58        -0.022000869      0.10102016     0.057037452
2021-11-02/20:45:50.62        -0.022000864      0.10101956     0.057039751
2021-11-02/20:45:50.65        -0.022022207      0.10111697     0.057097436
2021-11-02/20:45:50.68        -0.022000864      0.10101838     0.057044448
2021-11-02/20:45:50.71        -0.022000869      0.10101783     0.057046773
2021-11-02/20:45:50.74        -0.022000864      0.10101723     0.057049070
2021-11-02/20:45:50.77        -0.022022207      0.10111464     0.057106764
2021-11-02/20:45:50.80        -0.022000864      0.10101606     0.057053766
2021-11-02/20:45:50.83        -0.022000869      0.10101550     0.057056090
2021-11-02/20:45:50.87        -0.022000864      0.10101490     0.057058387
2021-11-02/20:45:50.90        -0.022022207      0.10111231     0.057116089
2021-11-02/20:45:50.93        -0.022000864      0.10101373     0.057063081
2021-11-02/20:45:50.96        -0.022000869      0.10101318     0.057065404
2021-11-02/20:45:50.99        -0.022000864      0.10101257     0.057067701
2021-11-02/20:45:51.02        -0.022022207      0.10110998     0.057125411
2021-11-02/20:45:51.05        -0.022000864      0.10101140     0.057072394
2021-11-02/20:45:51.08        -0.022000869      0.10101085     0.057074716
2021-11-02/20:45:51.12        -0.022000864      0.10101025     0.057077012
2021-11-02/20:45:51.15        -0.022022207      0.10110765     0.057134730
2021-11-02/20:45:51.18        -0.022000864      0.10100907     0.057081704
2021-11-02/20:45:51.21        -0.022000869      0.10100852     0.057084025
2021-11-02/20:45:51.24        -0.022000864      0.10100792     0.057086320
2021-11-02/20:45:51.27        -0.022022207      0.10110532     0.057144047
2021-11-02/20:45:51.30        -0.022000864      0.10100675     0.057091011
2021-11-02/20:45:51.33        -0.022000869      0.10100619     0.057093331
2021-11-02/20:45:51.37        -0.022000864      0.10100559     0.057095626
2021-11-02/20:45:51.40        -0.022022207      0.10110299     0.057153361
2021-11-02/20:45:51.43        -0.022000864      0.10100442     0.057100315
2021-11-02/20:45:51.46        -0.022000869      0.10100387     0.057102635
2021-11-02/20:45:51.49        -0.022000864      0.10100326     0.057104929
2021-11-02/20:45:51.52        -0.022022207      0.10110066     0.057162672
2021-11-02/20:45:51.55        -0.022000864      0.10100209     0.057109616
2021-11-02/20:45:51.58        -0.022000869      0.10100154     0.057111936
2021-11-02/20:45:51.62        -0.022000864      0.10100094     0.057114229
2021-11-02/20:45:51.65        -0.022022207      0.10109833     0.057171980
2021-11-02/20:45:51.68        -0.022000864      0.10099976     0.057118915
2021-11-02/20:45:51.71        -0.022000869      0.10099921     0.057121234
2021-11-02/20:45:51.74        -0.022000864      0.10099861     0.057123526
2021-11-02/20:45:51.77        -0.022022207      0.10109600     0.057181286
2021-11-02/20:45:51.80        -0.022000864      0.10099744     0.057128211
2021-11-02/20:45:51.83        -0.022000869      0.10099688     0.057130529
2021-11-02/20:45:51.87        -0.022000864      0.10099628     0.057132820
2021-11-02/20:45:51.90        -0.022022207      0.10109367     0.057190589
2021-11-02/20:45:51.93        -0.022000864      0.10099511     0.057137504
2021-11-02/20:45:51.96        -0.022000869      0.10099456     0.057139821
2021-11-02/20:45:51.99        -0.022000864      0.10099395     0.057142112
2021-11-02/20:45:52.02        -0.022022207      0.10109134     0.057199889
2021-11-02/20:45:52.05        -0.022000864      0.10099278     0.057146794
2021-11-02/20:45:52.08        -0.022000869      0.10099223     0.057149111
2021-11-02/20:45:52.12        -0.022000864      0.10099163     0.057151401
2021-11-02/20:45:52.15        -0.022022207      0.10108901     0.057209186
2021-11-02/20:45:52.18        -0.022000864      0.10099045     0.057156082
2021-11-02/20:45:52.21        -0.022000869      0.10098990     0.057158398
2021-11-02/20:45:52.24        -0.022000864      0.10098930     0.057160687
2021-11-02/20:45:52.27        -0.022022207      0.10108668     0.057218480
2021-11-02/20:45:52.30        -0.022000864      0.10098813     0.057165366
2021-11-02/20:45:52.33        -0.022000869      0.10098757     0.057167682
2021-11-02/20:45:52.37        -0.022000864      0.10098697     0.057169971
2021-11-02/20:45:52.40        -0.022022207      0.10108435     0.057227772
2021-11-02/20:45:52.43        -0.022000864      0.10098580     0.057174648
2021-11-02/20:45:52.46        -0.022000869      0.10098525     0.057176963
2021-11-02/20:45:52.49        -0.022000864      0.10098465     0.057179251
2021-11-02/20:45:52.52        -0.022022207      0.10108202     0.057237061
2021-11-02/20:45:52.55        -0.022000864      0.10098347     0.057183928
2021-11-02/20:45:52.58        -0.022000869      0.10098292     0.057186242
2021-11-02/20:45:52.62        -0.022000864      0.10098232     0.057188529
2021-11-02/20:45:52.65        -0.022022207      0.10107969     0.057246347
2021-11-02/20:45:52.68        -0.022000864      0.10098114     0.057193204
2021-11-02/20:45:52.71        -0.022000869      0.10098059     0.057195517
2021-11-02/20:45:52.74        -0.022000864      0.10097999     0.057197804
2021-11-02/20:45:52.77        -0.022022207      0.10107736     0.057255630
2021-11-02/20:45:52.80        -0.022000864      0.10097882     0.057202478
2021-11-02/20:45:52.83        -0.022000869      0.10097826     0.057204790
2021-11-02/20:45:52.87        -0.022000864      0.10097766     0.057207076
2021-11-02/20:45:52.90        -0.022022207      0.10107503     0.057264911
2021-11-02/20:45:52.93        -0.022000864      0.10097649     0.057211748
2021-11-02/20:45:52.96        -0.022000869      0.10097594     0.057214060
2021-11-02/20:45:52.99        -0.022000864      0.10097534     0.057216346
2021-11-02/20:45:53.02        -0.022022207      0.10107270     0.057274189
2021-11-02/20:45:53.05        -0.022000864      0.10097416     0.057221017
2021-11-02/20:45:53.08        -0.022000869      0.10097361     0.057223328
2021-11-02/20:45:53.12        -0.022000864      0.10097301     0.057225612
2021-11-02/20:45:53.15        -0.022022207      0.10107037     0.057283464
2021-11-02/20:45:53.18        -0.022000864      0.10097183     0.057230282
2021-11-02/20:45:53.21        -0.022000869      0.10097128     0.057232592
2021-11-02/20:45:53.24        -0.022000864      0.10097068     0.057234876
2021-11-02/20:45:53.27        -0.022022207      0.10106804     0.057292736
2021-11-02/20:45:53.30        -0.022000864      0.10096951     0.057239544
2021-11-02/20:45:53.33        -0.022000869      0.10096895     0.057241854
2021-11-02/20:45:53.37        -0.022000864      0.10096835     0.057244138
2021-11-02/20:45:53.40        -0.022022207      0.10106571     0.057302005
2021-11-02/20:45:53.43        -0.022000864      0.10096718     0.057248804
2021-11-02/20:45:53.46        -0.022000869      0.10096663     0.057251113
2021-11-02/20:45:53.49        -0.022000864      0.10096603     0.057253396
2021-11-02/20:45:53.52        -0.022022207      0.10106338     0.057311272
2021-11-02/20:45:53.55        -0.022000864      0.10096485     0.057258061
2021-11-02/20:45:53.58        -0.022000869      0.10096430     0.057260370
2021-11-02/20:45:53.62        -0.022000864      0.10096370     0.057262651
2021-11-02/20:45:53.65        -0.022022207      0.10106105     0.057320536
2021-11-02/20:45:53.68        -0.022000864      0.10096252     0.057267315
2021-11-02/20:45:53.71        -0.022000869      0.10096197     0.057269623
2021-11-02/20:45:53.74        -0.022000864      0.10096137     0.057271904
2021-11-02/20:45:53.77        -0.022022207      0.10105872     0.057329797
2021-11-02/20:45:53.80        -0.022000864      0.10096020     0.057276567
2021-11-02/20:45:53.83        -0.022000869      0.10095964     0.057278874
2021-11-02/20:45:53.87        -0.022000864      0.10095904     0.057281154
2021-11-02/20:45:53.90        -0.022022207      0.10105640     0.057339055
2021-11-02/20:45:53.93        -0.022000864      0.10095787     0.057285815
2021-11-02/20:45:53.96        -0.022000869      0.10095732     0.057288122
2021-11-02/20:45:53.99        -0.022000864      0.10095672     0.057290401
2021-11-02/20:45:54.02        -0.022022207      0.10105407     0.057348311
2021-11-02/20:45:54.05        -0.022000864      0.10095554     0.057295061
2021-11-02/20:45:54.08        -0.022000869      0.10095499     0.057297367
2021-11-02/20:45:54.12        -0.022000864      0.10095439     0.057299646
2021-11-02/20:45:54.15        -0.022022207      0.10105174     0.057357563
2021-11-02/20:45:54.18        -0.022000864      0.10095321     0.057304304
2021-11-02/20:45:54.21        -0.022000869      0.10095266     0.057306609
2021-11-02/20:45:54.24        -0.022000864      0.10095206     0.057308888
2021-11-02/20:45:54.27        -0.022022207      0.10104941     0.057366813
2021-11-02/20:45:54.30        -0.022000864      0.10095089     0.057313544
2021-11-02/20:45:54.33        -0.022000869      0.10095033     0.057315849
2021-11-02/20:45:54.37        -0.022000864      0.10094973     0.057318126
2021-11-02/20:45:54.40        -0.022022207      0.10104708     0.057376060
2021-11-02/20:45:54.43        -0.022000864      0.10094856     0.057322782
2021-11-02/20:45:54.46        -0.022000869      0.10094801     0.057325085
2021-11-02/20:45:54.49        -0.022000864      0.10094741     0.057327362
2021-11-02/20:45:54.52        -0.022022207      0.10104475     0.057385305
2021-11-02/20:45:54.55        -0.022000864      0.10094623     0.057332016
2021-11-02/20:45:54.58        -0.022000869      0.10094568     0.057334319
2021-11-02/20:45:54.62        -0.022000864      0.10094508     0.057336596
2021-11-02/20:45:54.65        -0.022022207      0.10104242     0.057394546
2021-11-02/20:45:54.68        -0.022000864      0.10094390     0.057341248
2021-11-02/20:45:54.71        -0.022000869      0.10094335     0.057343551
2021-11-02/20:45:54.74        -0.022000864      0.10094275     0.057345826
2021-11-02/20:45:54.77        -0.022022207      0.10104009     0.057403785
2021-11-02/20:45:54.80        -0.022000864      0.10094158     0.057350477
2021-11-02/20:45:54.83        -0.022000869      0.10094102     0.057352779
2021-11-02/20:45:54.87        -0.022000864      0.10094042     0.057355054
2021-11-02/20:45:54.90        -0.022022207      0.10103776     0.057413021
2021-11-02/20:45:54.93        -0.022000864      0.10093925     0.057359703
2021-11-02/20:45:54.96        -0.022000869      0.10093870     0.057362004
2021-11-02/20:45:54.99        -0.022000864      0.10093810     0.057364279
2021-11-02/20:45:55.02        -0.022022207      0.10103543     0.057422254
2021-11-02/20:45:55.05        -0.022000864      0.10093692     0.057368927
2021-11-02/20:45:55.08        -0.022000869      0.10093637     0.057371227
2021-11-02/20:45:55.12        -0.022000864      0.10093577     0.057373501
2021-11-02/20:45:55.15        -0.022022207      0.10103310     0.057431484
2021-11-02/20:45:55.18        -0.022000864      0.10093459     0.057378148
2021-11-02/20:45:55.21        -0.022000869      0.10093404     0.057380447
2021-11-02/20:45:55.24        -0.022000864      0.10093344     0.057382720
2021-11-02/20:45:55.27        -0.022022207      0.10103077     0.057440712
2021-11-02/20:45:55.30        -0.022000864      0.10093227     0.057387366
2021-11-02/20:45:55.33        -0.022000869      0.10093171     0.057389664
2021-11-02/20:45:55.37        -0.022000864      0.10093111     0.057391937
2021-11-02/20:45:55.40        -0.022022207      0.10102844     0.057449936
2021-11-02/20:45:55.43        -0.022000864      0.10092994     0.057396581
2021-11-02/20:45:55.46        -0.022000869      0.10092939     0.057398879
2021-11-02/20:45:55.49        -0.022000864      0.10092879     0.057401150
2021-11-02/20:45:55.52        -0.022022207      0.10102611     0.057459158
2021-11-02/20:45:55.55        -0.022000864      0.10092761     0.057405793
2021-11-02/20:45:55.58        -0.022000869      0.10092706     0.057408090
2021-11-02/20:45:55.62        -0.022000864      0.10092646     0.057410361
2021-11-02/20:45:55.65        -0.022022207      0.10102378     0.057468377
2021-11-02/20:45:55.68        -0.022000864      0.10092528     0.057415002
2021-11-02/20:45:55.71        -0.022000869      0.10092473     0.057417299
2021-11-02/20:45:55.74        -0.022000864      0.10092413     0.057419569
2021-11-02/20:45:55.77        -0.022022207      0.10102145     0.057477594
2021-11-02/20:45:55.80        -0.022000864      0.10092296     0.057424209
2021-11-02/20:45:55.83        -0.022000869      0.10092240     0.057426505
2021-11-02/20:45:55.87        -0.022000864      0.10092180     0.057428775
2021-11-02/20:45:55.90        -0.022022207      0.10101912     0.057486807
2021-11-02/20:45:55.93        -0.022000864      0.10092063     0.057433413
2021-11-02/20:45:55.96        -0.022000869      0.10092008     0.057435708
2021-11-02/20:45:55.99        -0.022000864      0.10091948     0.057437977
2021-11-02/20:45:56.02        -0.022022207      0.10101679     0.057496018
2021-11-02/20:45:56.05        -0.022000864      0.10091830     0.057442614
2021-11-02/20:45:56.08        -0.022000869      0.10091775     0.057444909
2021-11-02/20:45:56.12        -0.022000864      0.10091715     0.057447177
2021-11-02/20:45:56.15        -0.022022207      0.10101446     0.057505226
2021-11-02/20:45:56.18        -0.022000864      0.10091597     0.057451812
2021-11-02/20:45:56.21        -0.022000869      0.10091542     0.057454106
2021-11-02/20:45:56.24        -0.022000864      0.10091482     0.057456374
2021-11-02/20:45:56.27        -0.022022207      0.10101213     0.057514431
2021-11-02/20:45:56.30        -0.022000864      0.10091365     0.057461008
2021-11-02/20:45:56.33        -0.022000869      0.10091309     0.057463301
2021-11-02/20:45:56.37        -0.022000864      0.10091249     0.057465568
2021-11-02/20:45:56.40        -0.022022207      0.10100980     0.057523633
2021-11-02/20:45:56.43        -0.022000864      0.10091132     0.057470200
2021-11-02/20:45:56.46        -0.022000869      0.10091077     0.057472493
2021-11-02/20:45:56.49        -0.022000864      0.10091017     0.057474759
2021-11-02/20:45:56.52        -0.022022207      0.10100747     0.057532833
2021-11-02/20:45:56.55        -0.022000864      0.10090899     0.057479390
2021-11-02/20:45:56.58        -0.022000869      0.10090844     0.057481682
2021-11-02/20:45:56.62        -0.022000864      0.10090784     0.057483947
2021-11-02/20:45:56.65        -0.022022207      0.10100514     0.057542029
2021-11-02/20:45:56.68        -0.022000864      0.10090666     0.057488577
2021-11-02/20:45:56.71        -0.022000869      0.10090611     0.057490869
2021-11-02/20:45:56.74        -0.022000864      0.10090551     0.057493133
2021-11-02/20:45:56.77        -0.022022207      0.10100281     0.057551223
2021-11-02/20:45:56.80        -0.022000864      0.10090434     0.057497762
2021-11-02/20:45:56.83        -0.022000869      0.10090378     0.057500052
2021-11-02/20:45:56.87        -0.022000864      0.10090318     0.057502316
2021-11-02/20:45:56.90        -0.022022207      0.10100048     0.057560414
2021-11-02/20:45:56.93        -0.022000864      0.10090201     0.057506943
2021-11-02/20:45:56.96        -0.022000869      0.10090146     0.057509233
2021-11-02/20:45:56.99        -0.022000864      0.10090086     0.057511496
2021-11-02/20:45:57.02        -0.022022207      0.10099815     0.057569603
2021-11-02/20:45:57.05        -0.022000864      0.10089968     0.057516122
2021-11-02/20:45:57.08        -0.022000869      0.10089913     0.057518411
2021-11-02/20:45:57.12        -0.022000864      0.10089853     0.057520673
2021-11-02/20:45:57.15        -0.022022207      0.10099582     0.057578788
2021-11-02/20:45:57.18        -0.022000864      0.10089735     0.057525297
2021-11-02/20:45:57.21        -0.022000869      0.10089680     0.057527586
2021-11-02/20:45:57.24        -0.022000864      0.10089620     0.057529848
2021-11-02/20:45:57.27        -0.022022207      0.10099349     0.057587971
2021-11-02/20:45:57.30        -0.022000864      0.10089503     0.057534470
2021-11-02/20:45:57.33        -0.022000869      0.10089447     0.057536758
2021-11-02/20:45:57.37        -0.022000864      0.10089387     0.057539019
2021-11-02/20:45:57.40        -0.022022207      0.10099116     0.057597150
2021-11-02/20:45:57.43        -0.022000864      0.10089270     0.057543641
2021-11-02/20:45:57.46        -0.022000869      0.10089215     0.057545928
2021-11-02/20:45:57.49        -0.022000864      0.10089155     0.057548188
2021-11-02/20:45:57.52        -0.022022207      0.10098883     0.057606327
2021-11-02/20:45:57.55        -0.022000864      0.10089037     0.057552808
2021-11-02/20:45:57.58        -0.022000869      0.10088982     0.057555094
2021-11-02/20:45:57.62        -0.022000864      0.10088922     0.057557354
2021-11-02/20:45:57.65        -0.022022207      0.10098650     0.057615502
2021-11-02/20:45:57.68        -0.022000864      0.10088804     0.057561973
2021-11-02/20:45:57.71        -0.022000869      0.10088749     0.057564258
2021-11-02/20:45:57.74        -0.022000864      0.10088689     0.057566517
2021-11-02/20:45:57.77        -0.022000869      0.10088634     0.057568803
2021-11-02/20:45:57.80        -0.022000864      0.10088572     0.057571134
2021-11-02/20:45:57.83        -0.022000869      0.10088516     0.057573419
2021-11-02/20:45:57.87        -0.022000864      0.10088456     0.057575678
2021-11-02/20:45:57.90        -0.022000869      0.10088401     0.057577962
2021-11-02/20:45:57.93        -0.022000864      0.10088339     0.057580293
2021-11-02/20:45:57.96        -0.022000869      0.10088284     0.057582578
2021-11-02/20:45:57.99        -0.022000864      0.10088224     0.057584835
2021-11-02/20:45:58.02        -0.022000869      0.10088168     0.057587119
2021-11-02/20:45:58.05        -0.022000864      0.10088106     0.057589449
2021-11-02/20:45:58.08        -0.022000869      0.10088051     0.057591733
2021-11-02/20:45:58.12        -0.022000864      0.10087991     0.057593990
2021-11-02/20:45:58.15        -0.022000869      0.10087935     0.057596273
2021-11-02/20:45:58.18        -0.022000864      0.10087873     0.057598603
2021-11-02/20:45:58.21        -0.022000869      0.10087818     0.057600886
2021-11-02/20:45:58.24        -0.022000864      0.10087758     0.057603142
2021-11-02/20:45:58.27        -0.022000869      0.10087703     0.057605424
2021-11-02/20:45:58.30        -0.022000864      0.10087641     0.057607753
2021-11-02/20:45:58.33        -0.022000869      0.10087585     0.057610035
2021-11-02/20:45:58.37        -0.022000864      0.10087525     0.057612291
2021-11-02/20:45:58.40        -0.022000869      0.10087470     0.057614573
2021-11-02/20:45:58.43        -0.022000864      0.10087408     0.057616901
2021-11-02/20:45:58.46        -0.022000869      0.10087353     0.057619182
2021-11-02/20:45:58.49        -0.022000864      0.10087293     0.057621437
2021-11-02/20:45:58.52        -0.022000869      0.10087237     0.057623718
2021-11-02/20:45:58.55        -0.022000864      0.10087175     0.057626046
2021-11-02/20:45:58.58        -0.022000869      0.10087120     0.057628327
2021-11-02/20:45:58.62        -0.022000864      0.10087060     0.057630581
2021-11-02/20:45:58.65        -0.022000869      0.10087004     0.057632861
2021-11-02/20:45:58.68        -0.022000864      0.10086942     0.057635188
2021-11-02/20:45:58.71        -0.022000869      0.10086887     0.057637468
2021-11-02/20:45:58.74        -0.022000864      0.10086827     0.057639721
2021-11-02/20:45:58.77        -0.022000869      0.10086772     0.057642001
2021-11-02/20:45:58.80        -0.022022202      0.10096493     0.057700197
2021-11-02/20:45:58.83        -0.022000869      0.10086654     0.057646606
2021-11-02/20:45:58.87        -0.022000864      0.10086594     0.057648859
2021-11-02/20:45:58.90        -0.022000869      0.10086539     0.057651138
2021-11-02/20:45:58.93        -0.022022202      0.10096260     0.057709343
2021-11-02/20:45:58.96        -0.022000869      0.10086422     0.057655742
2021-11-02/20:45:58.99        -0.022000864      0.10086362     0.057657994
2021-11-02/20:45:59.02        -0.022000869      0.10086306     0.057660272
2021-11-02/20:45:59.05        -0.022022202      0.10096027     0.057718485
2021-11-02/20:45:59.08        -0.022000869      0.10086189     0.057664875
2021-11-02/20:45:59.12        -0.022000864      0.10086129     0.057667126
2021-11-02/20:45:59.15        -0.022000869      0.10086073     0.057669404
2021-11-02/20:45:59.18        -0.022022202      0.10095794     0.057727625
2021-11-02/20:45:59.21        -0.022000869      0.10085956     0.057674005
2021-11-02/20:45:59.24        -0.022000864      0.10085896     0.057676256
2021-11-02/20:45:59.27        -0.022000869      0.10085841     0.057678533
2021-11-02/20:45:59.30        -0.022022202      0.10095561     0.057736762
2021-11-02/20:45:59.33        -0.022000869      0.10085723     0.057683132
2021-11-02/20:45:59.37        -0.022000864      0.10085663     0.057685382
2021-11-02/20:45:59.40        -0.022000869      0.10085608     0.057687658
2021-11-02/20:45:59.43        -0.022022202      0.10095329     0.057745896
2021-11-02/20:45:59.46        -0.022000869      0.10085491     0.057692257
2021-11-02/20:45:59.49        -0.021998112      0.10086414     0.057677835
2021-11-02/20:45:59.52        -0.021990360      0.10089131     0.057633128
2021-11-02/20:45:59.55        -0.022003685      0.10101713     0.057642876
2021-11-02/20:45:59.58        -0.021974595      0.10094648     0.057542245
2021-11-02/20:45:59.62        -0.021966833      0.10097360     0.057497511
2021-11-02/20:45:59.65        -0.021959081      0.10100077     0.057452803
2021-11-02/20:45:59.68        -0.021972406      0.10112659     0.057462558
2021-11-02/20:45:59.71        -0.021943316      0.10105594     0.057361917
2021-11-02/20:45:59.74        -0.021935554      0.10108307     0.057317182
2021-11-02/20:45:59.77        -0.021927802      0.10111024     0.057272473
2021-11-02/20:45:59.80        -0.021941128      0.10123605     0.057282237
2021-11-02/20:45:59.83        -0.021912038      0.10116541     0.057181586
2021-11-02/20:45:59.87        -0.021904275      0.10119253     0.057136850
2021-11-02/20:45:59.90        -0.021896523      0.10121970     0.057092140
2021-11-02/20:45:59.93        -0.021909849      0.10134552     0.057101911
2021-11-02/20:45:59.96        -0.021880759      0.10127487     0.057001250
2021-11-02/20:45:59.99        -0.021872997      0.10130199     0.056956513
2021-11-02/20:46:00.02        -0.021865245      0.10132916     0.056911802
2021-11-02/20:46:00.05        -0.021878570      0.10145498     0.056921581
2021-11-02/20:46:00.08        -0.021849480      0.10138433     0.056820910
2021-11-02/20:46:00.12        -0.021841718      0.10141146     0.056776172
2021-11-02/20:46:00.15        -0.021833966      0.10143863     0.056731460
2021-11-02/20:46:00.18        -0.021847291      0.10156444     0.056741247
2021-11-02/20:46:00.21        -0.021818201      0.10149380     0.056640567
2021-11-02/20:46:00.24        -0.021810439      0.10152092     0.056595828
2021-11-02/20:46:00.27        -0.021802687      0.10154809     0.056551115
2021-11-02/20:46:00.30        -0.021816012      0.10167390     0.056560909
2021-11-02/20:46:00.33        -0.021786922      0.10160326     0.056460219
2021-11-02/20:46:00.37        -0.021779160      0.10163039     0.056415479
2021-11-02/20:46:00.40        -0.021771408      0.10165756     0.056370765
2021-11-02/20:46:00.43        -0.021784733      0.10178337     0.056380567
2021-11-02/20:46:00.46        -0.021755644      0.10171273     0.056279867
2021-11-02/20:46:00.49        -0.021747881      0.10173986     0.056235126
2021-11-02/20:46:00.52        -0.021742882      0.10175719     0.056207082
2021-11-02/20:46:00.55        -0.021763964      0.10185527     0.056263875
2021-11-02/20:46:00.58        -0.021742882      0.10175602     0.056211663
2021-11-02/20:46:00.62        -0.021742877      0.10175542     0.056213903
2021-11-02/20:46:00.65        -0.021742882      0.10175487     0.056216170
2021-11-02/20:46:00.68        -0.021763964      0.10185295     0.056272971
2021-11-02/20:46:00.71        -0.021742882      0.10175370     0.056220749
2021-11-02/20:46:00.74        -0.021742877      0.10175310     0.056222989
2021-11-02/20:46:00.77        -0.021742882      0.10175255     0.056225255
2021-11-02/20:46:00.80        -0.021763964      0.10185062     0.056282064
2021-11-02/20:46:00.83        -0.021742882      0.10175138     0.056229833
2021-11-02/20:46:00.87        -0.021742877      0.10175078     0.056232072
2021-11-02/20:46:00.90        -0.021742882      0.10175023     0.056234337
2021-11-02/20:46:00.93        -0.021763964      0.10184830     0.056291154
2021-11-02/20:46:00.96        -0.021742882      0.10174906     0.056238914
2021-11-02/20:46:00.99        -0.021742877      0.10174846     0.056241152
2021-11-02/20:46:01.02        -0.021742882      0.10174790     0.056243417
2021-11-02/20:46:01.05        -0.021763964      0.10184598     0.056300242
2021-11-02/20:46:01.08        -0.021742882      0.10174673     0.056247992
2021-11-02/20:46:01.12        -0.021742877      0.10174614     0.056250230
2021-11-02/20:46:01.15        -0.021742882      0.10174558     0.056252494
2021-11-02/20:46:01.18        -0.021763964      0.10184365     0.056309327
2021-11-02/20:46:01.21        -0.021742882      0.10174441     0.056257068
2021-11-02/20:46:01.24        -0.021742877      0.10174381     0.056259305
2021-11-02/20:46:01.27        -0.021742882      0.10174326     0.056261568
2021-11-02/20:46:01.30        -0.021763964      0.10184133     0.056318410
2021-11-02/20:46:01.33        -0.021742882      0.10174209     0.056266141
2021-11-02/20:46:01.37        -0.021742877      0.10174149     0.056268378
2021-11-02/20:46:01.40        -0.021742882      0.10174094     0.056270640
2021-11-02/20:46:01.43        -0.021763964      0.10183901     0.056327490
2021-11-02/20:46:01.46        -0.021742882      0.10173977     0.056275211
2021-11-02/20:46:01.49        -0.021742877      0.10173917     0.056277447
2021-11-02/20:46:01.52        -0.021742882      0.10173862     0.056279709
2021-11-02/20:46:01.55        -0.021763964      0.10183668     0.056336567
2021-11-02/20:46:01.58        -0.021742882      0.10173745     0.056284279
2021-11-02/20:46:01.62        -0.021742877      0.10173685     0.056286515
2021-11-02/20:46:01.65        -0.021742882      0.10173630     0.056288776
2021-11-02/20:46:01.68        -0.021763964      0.10183436     0.056345642
2021-11-02/20:46:01.71        -0.021742882      0.10173513     0.056293344
2021-11-02/20:46:01.74        -0.021742877      0.10173453     0.056295579
2021-11-02/20:46:01.77        -0.021742882      0.10173398     0.056297840
2021-11-02/20:46:01.80        -0.021763964      0.10183204     0.056354714
2021-11-02/20:46:01.83        -0.021742882      0.10173281     0.056302407
2021-11-02/20:46:01.87        -0.021742877      0.10173221     0.056304641
2021-11-02/20:46:01.90        -0.021742882      0.10173166     0.056306901
2021-11-02/20:46:01.93        -0.021763964      0.10182971     0.056363783
2021-11-02/20:46:01.96        -0.021742882      0.10173049     0.056311467
2021-11-02/20:46:01.99        -0.021742877      0.10172989     0.056313700
2021-11-02/20:46:02.02        -0.021742882      0.10172933     0.056315959
2021-11-02/20:46:02.05        -0.021763964      0.10182739     0.056372850
2021-11-02/20:46:02.08        -0.021742882      0.10172816     0.056320524
2021-11-02/20:46:02.12        -0.021742877      0.10172757     0.056322757
2021-11-02/20:46:02.15        -0.021742882      0.10172701     0.056325015
2021-11-02/20:46:02.18        -0.021763964      0.10182507     0.056381914
2021-11-02/20:46:02.21        -0.021742882      0.10172584     0.056329578
2021-11-02/20:46:02.24        -0.021742877      0.10172524     0.056331811
2021-11-02/20:46:02.27        -0.021742882      0.10172469     0.056334069
2021-11-02/20:46:02.30        -0.021763964      0.10182274     0.056390975
2021-11-02/20:46:02.33        -0.021742882      0.10172352     0.056338630
2021-11-02/20:46:02.37        -0.021742877      0.10172292     0.056340862
2021-11-02/20:46:02.40        -0.021742882      0.10172237     0.056343119
2021-11-02/20:46:02.43        -0.021763964      0.10182042     0.056400034
2021-11-02/20:46:02.46        -0.021742882      0.10172120     0.056347680
2021-11-02/20:46:02.49        -0.021742877      0.10172060     0.056349910
2021-11-02/20:46:02.52        -0.021742882      0.10172005     0.056352167
2021-11-02/20:46:02.55        -0.021763964      0.10181809     0.056409090
2021-11-02/20:46:02.58        -0.021742882      0.10171888     0.056356726
2021-11-02/20:46:02.62        -0.021742877      0.10171828     0.056358956
2021-11-02/20:46:02.65        -0.021742882      0.10171773     0.056361212
2021-11-02/20:46:02.68        -0.021763964      0.10181577     0.056418143
2021-11-02/20:46:02.71        -0.021742882      0.10171656     0.056365770
2021-11-02/20:46:02.74        -0.021742877      0.10171596     0.056368000
2021-11-02/20:46:02.77        -0.021742882      0.10171541     0.056370255
2021-11-02/20:46:02.80        -0.021763964      0.10181345     0.056427194
2021-11-02/20:46:02.83        -0.021742882      0.10171424     0.056374812
2021-11-02/20:46:02.87        -0.021742877      0.10171364     0.056377040
2021-11-02/20:46:02.90        -0.021742882      0.10171309     0.056379295
2021-11-02/20:46:02.93        -0.021763964      0.10181112     0.056436242
2021-11-02/20:46:02.96        -0.021742882      0.10171192     0.056383850
2021-11-02/20:46:02.99        -0.021742877      0.10171132     0.056386078
2021-11-02/20:46:03.02        -0.021742882      0.10171076     0.056388332
2021-11-02/20:46:03.05        -0.021763964      0.10180880     0.056445287
2021-11-02/20:46:03.08        -0.021742882      0.10170959     0.056392886
2021-11-02/20:46:03.12        -0.021742877      0.10170900     0.056395114
2021-11-02/20:46:03.15        -0.021742882      0.10170844     0.056397367
2021-11-02/20:46:03.18        -0.021763964      0.10180648     0.056454330
2021-11-02/20:46:03.21        -0.021742882      0.10170727     0.056401920
2021-11-02/20:46:03.24        -0.021742877      0.10170667     0.056404146
2021-11-02/20:46:03.27        -0.021742882      0.10170612     0.056406399
2021-11-02/20:46:03.30        -0.021763964      0.10180415     0.056463370
2021-11-02/20:46:03.33        -0.021742882      0.10170495     0.056410950
2021-11-02/20:46:03.37        -0.021742877      0.10170435     0.056413176
2021-11-02/20:46:03.40        -0.021742882      0.10170380     0.056415428
2021-11-02/20:46:03.43        -0.021763964      0.10180183     0.056472408
2021-11-02/20:46:03.46        -0.021742882      0.10170263     0.056419978
2021-11-02/20:46:03.49        -0.021742877      0.10170203     0.056422204
2021-11-02/20:46:03.52        -0.021742882      0.10170148     0.056424455
2021-11-02/20:46:03.55        -0.021763964      0.10179951     0.056481443
2021-11-02/20:46:03.58        -0.021742882      0.10170031     0.056429004
2021-11-02/20:46:03.62        -0.021742877      0.10169971     0.056431228
2021-11-02/20:46:03.65        -0.021742882      0.10169916     0.056433479
2021-11-02/20:46:03.68        -0.021763964      0.10179718     0.056490475
2021-11-02/20:46:03.71        -0.021742882      0.10169799     0.056438026
2021-11-02/20:46:03.74        -0.021742877      0.10169739     0.056440250
2021-11-02/20:46:03.77        -0.021742882      0.10169684     0.056442501
2021-11-02/20:46:03.80        -0.021763964      0.10179486     0.056499504
2021-11-02/20:46:03.83        -0.021742882      0.10169567     0.056447046
2021-11-02/20:46:03.87        -0.021742877      0.10169507     0.056449270
2021-11-02/20:46:03.90        -0.021742882      0.10169452     0.056451519
2021-11-02/20:46:03.93        -0.021763964      0.10179254     0.056508531
2021-11-02/20:46:03.96        -0.021742882      0.10169335     0.056456064
2021-11-02/20:46:03.99        -0.021742877      0.10169275     0.056458287
2021-11-02/20:46:04.02        -0.021742882      0.10169219     0.056460535
2021-11-02/20:46:04.05        -0.021763964      0.10179021     0.056517555
2021-11-02/20:46:04.08        -0.021742882      0.10169102     0.056465078
2021-11-02/20:46:04.12        -0.021742877      0.10169043     0.056467301
2021-11-02/20:46:04.15        -0.021742882      0.10168987     0.056469549
2021-11-02/20:46:04.18        -0.021763964      0.10178789     0.056526576
2021-11-02/20:46:04.21        -0.021742882      0.10168870     0.056474091
2021-11-02/20:46:04.24        -0.021742877      0.10168810     0.056476312
2021-11-02/20:46:04.27        -0.021742882      0.10168755     0.056478559
2021-11-02/20:46:04.30        -0.021763964      0.10178557     0.056535595
2021-11-02/20:46:04.33        -0.021742882      0.10168638     0.056483100
2021-11-02/20:46:04.37        -0.021742877      0.10168578     0.056485321
2021-11-02/20:46:04.40        -0.021742882      0.10168523     0.056487568
2021-11-02/20:46:04.43        -0.021763964      0.10178324     0.056544611
2021-11-02/20:46:04.46        -0.021742882      0.10168406     0.056492107
2021-11-02/20:46:04.49        -0.021742877      0.10168346     0.056494327
2021-11-02/20:46:04.52        -0.021742882      0.10168291     0.056496573
2021-11-02/20:46:04.55        -0.021763964      0.10178092     0.056553625
2021-11-02/20:46:04.58        -0.021742882      0.10168174     0.056501111
2021-11-02/20:46:04.62        -0.021742877      0.10168114     0.056503330
2021-11-02/20:46:04.65        -0.021742882      0.10168059     0.056505576
2021-11-02/20:46:04.68        -0.021763964      0.10177860     0.056562636
2021-11-02/20:46:04.71        -0.021742882      0.10167942     0.056510112
2021-11-02/20:46:04.74        -0.021742877      0.10167882     0.056512331
2021-11-02/20:46:04.77        -0.021742882      0.10167827     0.056514576
2021-11-02/20:46:04.80        -0.021763964      0.10177627     0.056571644
2021-11-02/20:46:04.83        -0.021742882      0.10167710     0.056519111
2021-11-02/20:46:04.87        -0.021742877      0.10167650     0.056521329
2021-11-02/20:46:04.90        -0.021742882      0.10167595     0.056523573
2021-11-02/20:46:04.93        -0.021763964      0.10177395     0.056580649
2021-11-02/20:46:04.96        -0.021742882      0.10167478     0.056528107
2021-11-02/20:46:04.99        -0.021742877      0.10167418     0.056530324
2021-11-02/20:46:05.02        -0.021742882      0.10167362     0.056532568
2021-11-02/20:46:05.05        -0.021763964      0.10177163     0.056589652
2021-11-02/20:46:05.08        -0.021742882      0.10167245     0.056537100
2021-11-02/20:46:05.12        -0.021742877      0.10167186     0.056539317
2021-11-02/20:46:05.15        -0.021742882      0.10167130     0.056541560
2021-11-02/20:46:05.18        -0.021763964      0.10176930     0.056598652
2021-11-02/20:46:05.21        -0.021742882      0.10167013     0.056546091
2021-11-02/20:46:05.24        -0.021742877      0.10166953     0.056548307
2021-11-02/20:46:05.27        -0.021742882      0.10166898     0.056550549
2021-11-02/20:46:05.30        -0.021763964      0.10176698     0.056607650
2021-11-02/20:46:05.33        -0.021742882      0.10166781     0.056555079
2021-11-02/20:46:05.37        -0.021742877      0.10166721     0.056557295
2021-11-02/20:46:05.40        -0.021742882      0.10166666     0.056559536
2021-11-02/20:46:05.43        -0.021763964      0.10176465     0.056616644
2021-11-02/20:46:05.46        -0.021742882      0.10166549     0.056564064
2021-11-02/20:46:05.49        -0.021742877      0.10166489     0.056566279
2021-11-02/20:46:05.52        -0.021742882      0.10166434     0.056568520
2021-11-02/20:46:05.55        -0.021763964      0.10176233     0.056625636
2021-11-02/20:46:05.58        -0.021742882      0.10166317     0.056573047
2021-11-02/20:46:05.62        -0.021742877      0.10166257     0.056575261
2021-11-02/20:46:05.65        -0.021742882      0.10166202     0.056577502
2021-11-02/20:46:05.68        -0.021763964      0.10176001     0.056634626
2021-11-02/20:46:05.71        -0.021742882      0.10166085     0.056582027
2021-11-02/20:46:05.74        -0.021742877      0.10166025     0.056584241
2021-11-02/20:46:05.77        -0.021742882      0.10165970     0.056586480
2021-11-02/20:46:05.80        -0.021763964      0.10175768     0.056643613
2021-11-02/20:46:05.83        -0.021742882      0.10165853     0.056591005
2021-11-02/20:46:05.87        -0.021742877      0.10165793     0.056593217
2021-11-02/20:46:05.90        -0.021742882      0.10165738     0.056595456
2021-11-02/20:46:05.93        -0.021763964      0.10175536     0.056652597
2021-11-02/20:46:05.96        -0.021742882      0.10165621     0.056599979
2021-11-02/20:46:05.99        -0.021742877      0.10165561     0.056602191
2021-11-02/20:46:06.02        -0.021742882      0.10165505     0.056604430
2021-11-02/20:46:06.05        -0.021763964      0.10175304     0.056661578
2021-11-02/20:46:06.08        -0.021742882      0.10165389     0.056608951
2021-11-02/20:46:06.12        -0.021742877      0.10165329     0.056611163
2021-11-02/20:46:06.15        -0.021742882      0.10165273     0.056613400
2021-11-02/20:46:06.18        -0.021763964      0.10175071     0.056670557
2021-11-02/20:46:06.21        -0.021742882      0.10165156     0.056617921
2021-11-02/20:46:06.24        -0.021742877      0.10165096     0.056620131
2021-11-02/20:46:06.27        -0.021742882      0.10165041     0.056622368
2021-11-02/20:46:06.30        -0.021763964      0.10174839     0.056679533
2021-11-02/20:46:06.33        -0.021742882      0.10164924     0.056626887
2021-11-02/20:46:06.37        -0.021742877      0.10164864     0.056629097
2021-11-02/20:46:06.40        -0.021742882      0.10164809     0.056631334
2021-11-02/20:46:06.43        -0.021763964      0.10174607     0.056688506
2021-11-02/20:46:06.46        -0.021742882      0.10164692     0.056635851
2021-11-02/20:46:06.49        -0.021742877      0.10164632     0.056638061
2021-11-02/20:46:06.52        -0.021742882      0.10164577     0.056640296
2021-11-02/20:46:06.55        -0.021763964      0.10174374     0.056697477
2021-11-02/20:46:06.58        -0.021742882      0.10164460     0.056644812
2021-11-02/20:46:06.62        -0.021742877      0.10164400     0.056647021
2021-11-02/20:46:06.65        -0.021742882      0.10164345     0.056649256
2021-11-02/20:46:06.68        -0.021763964      0.10174142     0.056706445
2021-11-02/20:46:06.71        -0.021742882      0.10164228     0.056653771
2021-11-02/20:46:06.74        -0.021742877      0.10164168     0.056655979
2021-11-02/20:46:06.77        -0.021742882      0.10164113     0.056658214
2021-11-02/20:46:06.80        -0.021763964      0.10173910     0.056715410
2021-11-02/20:46:06.83        -0.021742882      0.10163996     0.056662727
2021-11-02/20:46:06.87        -0.021742877      0.10163936     0.056664935
2021-11-02/20:46:06.90        -0.021742882      0.10163881     0.056667168
2021-11-02/20:46:06.93        -0.021763964      0.10173677     0.056724373
2021-11-02/20:46:06.96        -0.021742882      0.10163764     0.056671680
2021-11-02/20:46:06.99        -0.021742877      0.10163704     0.056673887
2021-11-02/20:46:07.02        -0.021742882      0.10163649     0.056676120
2021-11-02/20:46:07.05        -0.021763964      0.10173445     0.056733333
2021-11-02/20:46:07.08        -0.021742882      0.10163532     0.056680631
2021-11-02/20:46:07.12        -0.021742877      0.10163472     0.056682837
2021-11-02/20:46:07.15        -0.021742882      0.10163416     0.056685069
2021-11-02/20:46:07.18        -0.021763964      0.10173213     0.056742290
2021-11-02/20:46:07.21        -0.021742882      0.10163299     0.056689579
2021-11-02/20:46:07.24        -0.021742877      0.10163239     0.056691784
2021-11-02/20:46:07.27        -0.021742882      0.10163184     0.056694016
2021-11-02/20:46:07.30        -0.021763964      0.10172980     0.056751244
2021-11-02/20:46:07.33        -0.021742882      0.10163067     0.056698524
2021-11-02/20:46:07.37        -0.021742877      0.10163007     0.056700729
2021-11-02/20:46:07.40        -0.021742882      0.10162952     0.056702960
2021-11-02/20:46:07.43        -0.021763964      0.10172748     0.056760196
2021-11-02/20:46:07.46        -0.021742882      0.10162835     0.056707467
2021-11-02/20:46:07.49        -0.021742877      0.10162775     0.056709671
2021-11-02/20:46:07.52        -0.021742882      0.10162720     0.056711901
2021-11-02/20:46:07.55        -0.021763964      0.10172516     0.056769146
2021-11-02/20:46:07.58        -0.021742882      0.10162603     0.056716406
2021-11-02/20:46:07.62        -0.021742877      0.10162543     0.056718610
2021-11-02/20:46:07.65        -0.021742882      0.10162488     0.056720840
2021-11-02/20:46:07.68        -0.021763964      0.10172283     0.056778092
2021-11-02/20:46:07.71        -0.021742882      0.10162371     0.056725344
2021-11-02/20:46:07.74        -0.021742877      0.10162311     0.056727546
2021-11-02/20:46:07.77        -0.021742882      0.10162256     0.056729775
2021-11-02/20:46:07.80        -0.021763964      0.10172051     0.056787036
2021-11-02/20:46:07.83        -0.021742882      0.10162139     0.056734278
2021-11-02/20:46:07.87        -0.021742877      0.10162079     0.056736480
2021-11-02/20:46:07.90        -0.021742882      0.10162024     0.056738709
2021-11-02/20:46:07.93        -0.021763964      0.10171819     0.056795977
2021-11-02/20:46:07.96        -0.021742882      0.10161907     0.056743210
2021-11-02/20:46:07.99        -0.021742877      0.10161847     0.056745411
2021-11-02/20:46:08.02        -0.021742882      0.10161792     0.056747639
2021-11-02/20:46:08.05        -0.021763964      0.10171586     0.056804915
2021-11-02/20:46:08.08        -0.021742882      0.10161675     0.056752139
2021-11-02/20:46:08.12        -0.021742877      0.10161615     0.056754340
2021-11-02/20:46:08.15        -0.021742882      0.10161559     0.056756567
2021-11-02/20:46:08.18        -0.021763964      0.10171354     0.056813851
2021-11-02/20:46:08.21        -0.021742882      0.10161442     0.056761065
2021-11-02/20:46:08.24        -0.021742877      0.10161383     0.056763266
2021-11-02/20:46:08.27        -0.021742882      0.10161327     0.056765492
2021-11-02/20:46:08.30        -0.021763964      0.10171121     0.056822784
2021-11-02/20:46:08.33        -0.021742882      0.10161210     0.056769989
2021-11-02/20:46:08.37        -0.021742877      0.10161150     0.056772189
2021-11-02/20:46:08.40        -0.021742882      0.10161095     0.056774414
2021-11-02/20:46:08.43        -0.021763964      0.10170889     0.056831715
2021-11-02/20:46:08.46        -0.021742882      0.10160978     0.056778910
2021-11-02/20:46:08.49        -0.021742877      0.10160918     0.056781109
2021-11-02/20:46:08.52        -0.021742882      0.10160863     0.056783334
2021-11-02/20:46:08.55        -0.021763964      0.10170657     0.056840642
2021-11-02/20:46:08.58        -0.021742882      0.10160746     0.056787828
2021-11-02/20:46:08.62        -0.021742877      0.10160686     0.056790027
2021-11-02/20:46:08.65        -0.021742882      0.10160631     0.056792251
2021-11-02/20:46:08.68        -0.021763964      0.10170424     0.056849567
2021-11-02/20:46:08.71        -0.021742882      0.10160514     0.056796744
2021-11-02/20:46:08.74        -0.021742877      0.10160454     0.056798942
2021-11-02/20:46:08.77        -0.021742882      0.10160399     0.056801165
2021-11-02/20:46:08.80        -0.021763964      0.10170192     0.056858489
2021-11-02/20:46:08.83        -0.021742882      0.10160282     0.056805657
2021-11-02/20:46:08.87        -0.021742877      0.10160222     0.056807854
2021-11-02/20:46:08.90        -0.021742882      0.10160167     0.056810077
2021-11-02/20:46:08.93        -0.021763964      0.10169960     0.056867409
2021-11-02/20:46:08.96        -0.021742882      0.10160050     0.056814567
2021-11-02/20:46:08.99        -0.021742877      0.10159990     0.056816763
2021-11-02/20:46:09.02        -0.021742882      0.10159935     0.056818986
2021-11-02/20:46:09.05        -0.021763964      0.10169727     0.056876326
2021-11-02/20:46:09.08        -0.021742882      0.10159818     0.056823475
2021-11-02/20:46:09.12        -0.021742877      0.10159758     0.056825670
2021-11-02/20:46:09.15        -0.021742882      0.10159702     0.056827892
2021-11-02/20:46:09.18        -0.021763964      0.10169495     0.056885240
2021-11-02/20:46:09.21        -0.021742882      0.10159585     0.056832380
2021-11-02/20:46:09.24        -0.021742877      0.10159526     0.056834574
2021-11-02/20:46:09.27        -0.021742882      0.10159470     0.056836795
2021-11-02/20:46:09.30        -0.021763964      0.10169263     0.056894152
2021-11-02/20:46:09.33        -0.021742882      0.10159353     0.056841282
2021-11-02/20:46:09.37        -0.021742877      0.10159293     0.056843476
2021-11-02/20:46:09.40        -0.021742882      0.10159238     0.056845696
2021-11-02/20:46:09.43        -0.021763964      0.10169030     0.056903060
2021-11-02/20:46:09.46        -0.021742882      0.10159121     0.056850181
2021-11-02/20:46:09.49        -0.021740089      0.10160021     0.056836091
2021-11-02/20:46:09.52        -0.021732238      0.10162670     0.056792418
2021-11-02/20:46:09.55        -0.021745211      0.10175253     0.056802417
2021-11-02/20:46:09.58        -0.021716272      0.10168048     0.056703636
2021-11-02/20:46:09.62        -0.021708411      0.10170692     0.056659936
2021-11-02/20:46:09.65        -0.021700560      0.10173341     0.056616262
2021-11-02/20:46:09.68        -0.021713533      0.10185924     0.056626268
2021-11-02/20:46:09.71        -0.021684595      0.10178720     0.056527477
2021-11-02/20:46:09.74        -0.021676734      0.10181364     0.056483776
2021-11-02/20:46:09.77        -0.021668882      0.10184013     0.056440101
2021-11-02/20:46:09.80        -0.021681855      0.10196595     0.056450115
2021-11-02/20:46:09.83        -0.021652917      0.10189391     0.056351314
2021-11-02/20:46:09.87        -0.021645056      0.10192035     0.056307612
2021-11-02/20:46:09.90        -0.021637205      0.10194684     0.056263935
2021-11-02/20:46:09.93        -0.021650178      0.10207267     0.056273957
2021-11-02/20:46:09.96        -0.021621239      0.10200063     0.056175146
2021-11-02/20:46:09.99        -0.021613378      0.10202707     0.056131443
2021-11-02/20:46:10.02        -0.021605527      0.10205356     0.056087765
2021-11-02/20:46:10.05        -0.021618500      0.10217938     0.056097795
2021-11-02/20:46:10.08        -0.021589561      0.10210735     0.055998974
2021-11-02/20:46:10.12        -0.021581700      0.10213379     0.055955270
2021-11-02/20:46:10.15        -0.021573849      0.10216028     0.055911591
2021-11-02/20:46:10.18        -0.021586822      0.10228610     0.055921627
2021-11-02/20:46:10.21        -0.021557883      0.10221407     0.055822797
2021-11-02/20:46:10.24        -0.021550022      0.10224051     0.055779092
2021-11-02/20:46:10.27        -0.021542171      0.10226700     0.055735412
2021-11-02/20:46:10.30        -0.021555144      0.10239282     0.055745456
2021-11-02/20:46:10.33        -0.021526206      0.10232078     0.055646616
2021-11-02/20:46:10.37        -0.021518344      0.10234723     0.055602909
2021-11-02/20:46:10.40        -0.021510493      0.10237372     0.055559228
2021-11-02/20:46:10.43        -0.021523466      0.10249954     0.055569279
2021-11-02/20:46:10.46        -0.021494528      0.10242751     0.055470430
2021-11-02/20:46:10.49        -0.021486667      0.10245395     0.055426722
2021-11-02/20:46:10.52        -0.021481603      0.10247084     0.055399324
2021-11-02/20:46:10.55        -0.021502432      0.10256962     0.055455275
2021-11-02/20:46:10.58        -0.021481603      0.10246968     0.055403789
2021-11-02/20:46:10.62        -0.021481598      0.10246908     0.055405973
2021-11-02/20:46:10.65        -0.021481603      0.10246853     0.055408182
2021-11-02/20:46:10.68        -0.021502432      0.10256730     0.055464142
2021-11-02/20:46:10.71        -0.021481603      0.10246736     0.055412646
2021-11-02/20:46:10.74        -0.021481598      0.10246677     0.055414829
2021-11-02/20:46:10.77        -0.021481603      0.10246622     0.055417038
2021-11-02/20:46:10.80        -0.021502432      0.10256499     0.055473006
2021-11-02/20:46:10.83        -0.021481603      0.10246505     0.055421500
2021-11-02/20:46:10.87        -0.021481598      0.10246445     0.055423683
2021-11-02/20:46:10.90        -0.021481603      0.10246390     0.055425891
2021-11-02/20:46:10.93        -0.021502432      0.10256267     0.055481867
2021-11-02/20:46:10.96        -0.021481603      0.10246274     0.055430352
2021-11-02/20:46:10.99        -0.021481598      0.10246214     0.055432535
2021-11-02/20:46:11.02        -0.021481603      0.10246159     0.055434742
2021-11-02/20:46:11.05        -0.021502432      0.10256036     0.055490726
2021-11-02/20:46:11.08        -0.021481603      0.10246042     0.055439202
2021-11-02/20:46:11.12        -0.021481598      0.10245983     0.055441383
2021-11-02/20:46:11.15        -0.021481603      0.10245928     0.055443590
2021-11-02/20:46:11.18        -0.021502432      0.10255804     0.055499582
2021-11-02/20:46:11.21        -0.021481603      0.10245811     0.055448049
2021-11-02/20:46:11.24        -0.021481598      0.10245751     0.055450230
2021-11-02/20:46:11.27        -0.021481603      0.10245696     0.055452436
2021-11-02/20:46:11.30        -0.021502432      0.10255572     0.055508435
2021-11-02/20:46:11.33        -0.021481603      0.10245580     0.055456893
2021-11-02/20:46:11.37        -0.021481598      0.10245520     0.055459074
2021-11-02/20:46:11.40        -0.021481603      0.10245465     0.055461279
2021-11-02/20:46:11.43        -0.021502432      0.10255341     0.055517287
2021-11-02/20:46:11.46        -0.021481603      0.10245348     0.055465735
2021-11-02/20:46:11.49        -0.021481598      0.10245289     0.055467915
2021-11-02/20:46:11.52        -0.021481603      0.10245234     0.055470120
2021-11-02/20:46:11.55        -0.021502432      0.10255109     0.055526135
2021-11-02/20:46:11.58        -0.021481603      0.10245117     0.055474575
2021-11-02/20:46:11.62        -0.021481598      0.10245057     0.055476754
2021-11-02/20:46:11.65        -0.021481603      0.10245002     0.055478958
2021-11-02/20:46:11.68        -0.021502432      0.10254878     0.055534981
2021-11-02/20:46:11.71        -0.021481603      0.10244886     0.055483412
2021-11-02/20:46:11.74        -0.021481598      0.10244826     0.055485590
2021-11-02/20:46:11.77        -0.021481603      0.10244771     0.055487794
2021-11-02/20:46:11.80        -0.021502432      0.10254646     0.055543825
2021-11-02/20:46:11.83        -0.021481603      0.10244654     0.055492246
2021-11-02/20:46:11.87        -0.021481598      0.10244594     0.055494424
2021-11-02/20:46:11.90        -0.021481603      0.10244539     0.055496627
2021-11-02/20:46:11.93        -0.021502432      0.10254414     0.055552666
2021-11-02/20:46:11.96        -0.021481603      0.10244423     0.055501078
2021-11-02/20:46:11.99        -0.021481598      0.10244363     0.055503255
2021-11-02/20:46:12.02        -0.021481603      0.10244308     0.055505457
2021-11-02/20:46:12.05        -0.021502432      0.10254183     0.055561504
2021-11-02/20:46:12.08        -0.021481603      0.10244191     0.055509907
2021-11-02/20:46:12.12        -0.021481598      0.10244132     0.055512084
2021-11-02/20:46:12.15        -0.021481603      0.10244077     0.055514286
2021-11-02/20:46:12.18        -0.021502432      0.10253951     0.055570340
2021-11-02/20:46:12.21        -0.021481603      0.10243960     0.055518734
2021-11-02/20:46:12.24        -0.021481598      0.10243900     0.055520910
2021-11-02/20:46:12.27        -0.021481603      0.10243845     0.055523111
2021-11-02/20:46:12.30        -0.021502432      0.10253720     0.055579174
2021-11-02/20:46:12.33        -0.021481603      0.10243729     0.055527558
2021-11-02/20:46:12.37        -0.021481598      0.10243669     0.055529733
2021-11-02/20:46:12.40        -0.021481603      0.10243614     0.055531934
2021-11-02/20:46:12.43        -0.021502432      0.10253488     0.055588005
2021-11-02/20:46:12.46        -0.021481603      0.10243497     0.055536380
2021-11-02/20:46:12.49        -0.021481598      0.10243438     0.055538554
2021-11-02/20:46:12.52        -0.021481603      0.10243383     0.055540754
2021-11-02/20:46:12.55        -0.021502432      0.10253257     0.055596833
2021-11-02/20:46:12.58        -0.021481603      0.10243266     0.055545199
2021-11-02/20:46:12.62        -0.021481598      0.10243206     0.055547373
2021-11-02/20:46:12.65        -0.021481603      0.10243151     0.055549572
2021-11-02/20:46:12.68        -0.021502432      0.10253025     0.055605659
2021-11-02/20:46:12.71        -0.021481603      0.10243035     0.055554016
2021-11-02/20:46:12.74        -0.021481598      0.10242975     0.055556189
2021-11-02/20:46:12.77        -0.021481603      0.10242920     0.055558388
2021-11-02/20:46:12.80        -0.021502432      0.10252793     0.055614482
2021-11-02/20:46:12.83        -0.021481603      0.10242803     0.055562830
2021-11-02/20:46:12.87        -0.021481598      0.10242744     0.055565002
2021-11-02/20:46:12.90        -0.021481603      0.10242689     0.055567200
2021-11-02/20:46:12.93        -0.021502432      0.10252562     0.055623303
2021-11-02/20:46:12.96        -0.021481603      0.10242572     0.055571641
2021-11-02/20:46:12.99        -0.021481598      0.10242512     0.055573813
2021-11-02/20:46:13.02        -0.021481603      0.10242457     0.055576011
2021-11-02/20:46:13.05        -0.021502432      0.10252330     0.055632121
2021-11-02/20:46:13.08        -0.021481603      0.10242341     0.055580450
2021-11-02/20:46:13.12        -0.021481598      0.10242281     0.055582622
2021-11-02/20:46:13.15        -0.021481603      0.10242226     0.055584818
2021-11-02/20:46:13.18        -0.021502432      0.10252099     0.055640936
2021-11-02/20:46:13.21        -0.021481603      0.10242109     0.055589257
2021-11-02/20:46:13.24        -0.021481598      0.10242049     0.055591427
2021-11-02/20:46:13.27        -0.021481603      0.10241994     0.055593624
2021-11-02/20:46:13.30        -0.021502432      0.10251867     0.055649750
2021-11-02/20:46:13.33        -0.021481603      0.10241878     0.055598060
2021-11-02/20:46:13.37        -0.021481598      0.10241818     0.055600231
2021-11-02/20:46:13.40        -0.021481603      0.10241763     0.055602426
2021-11-02/20:46:13.43        -0.021502432      0.10251635     0.055658560
2021-11-02/20:46:13.46        -0.021481603      0.10241646     0.055606862
2021-11-02/20:46:13.49        -0.021481598      0.10241587     0.055609031
2021-11-02/20:46:13.52        -0.021481603      0.10241532     0.055611226
2021-11-02/20:46:13.55        -0.021502432      0.10251404     0.055667368
2021-11-02/20:46:13.58        -0.021481603      0.10241415     0.055615661
2021-11-02/20:46:13.62        -0.021481598      0.10241355     0.055617830
2021-11-02/20:46:13.65        -0.021481603      0.10241300     0.055620024
2021-11-02/20:46:13.68        -0.021502432      0.10251172     0.055676174
2021-11-02/20:46:13.71        -0.021481603      0.10241184     0.055624457
2021-11-02/20:46:13.74        -0.021481598      0.10241124     0.055626625
2021-11-02/20:46:13.77        -0.021481603      0.10241069     0.055628819
2021-11-02/20:46:13.80        -0.021502432      0.10250941     0.055684976
2021-11-02/20:46:13.83        -0.021481603      0.10240952     0.055633251
2021-11-02/20:46:13.87        -0.021481598      0.10240893     0.055635418
2021-11-02/20:46:13.90        -0.021481603      0.10240838     0.055637611
2021-11-02/20:46:13.93        -0.021502432      0.10250709     0.055693777
2021-11-02/20:46:13.96        -0.021481603      0.10240721     0.055642042
2021-11-02/20:46:13.99        -0.021481598      0.10240661     0.055644209
2021-11-02/20:46:14.02        -0.021481603      0.10240606     0.055646401
2021-11-02/20:46:14.05        -0.021502432      0.10250477     0.055702575
2021-11-02/20:46:14.08        -0.021481603      0.10240490     0.055650831
2021-11-02/20:46:14.12        -0.021481598      0.10240430     0.055652997
2021-11-02/20:46:14.15        -0.021481603      0.10240375     0.055655189
2021-11-02/20:46:14.18        -0.021502432      0.10250246     0.055711370
2021-11-02/20:46:14.21        -0.021481603      0.10240258     0.055659617
2021-11-02/20:46:14.24        -0.021481598      0.10240199     0.055661782
2021-11-02/20:46:14.27        -0.021481603      0.10240144     0.055663974
2021-11-02/20:46:14.30        -0.021502432      0.10250014     0.055720163
2021-11-02/20:46:14.33        -0.021481603      0.10240027     0.055668400
2021-11-02/20:46:14.37        -0.021481598      0.10239967     0.055670565
2021-11-02/20:46:14.40        -0.021481603      0.10239912     0.055672756
2021-11-02/20:46:14.43        -0.021502432      0.10249783     0.055728953
2021-11-02/20:46:14.46        -0.021481603      0.10239796     0.055677181
2021-11-02/20:46:14.49        -0.021481598      0.10239736     0.055679346
2021-11-02/20:46:14.52        -0.021481603      0.10239681     0.055681536
2021-11-02/20:46:14.55        -0.021502432      0.10249551     0.055737740
2021-11-02/20:46:14.58        -0.021481603      0.10239564     0.055685960
2021-11-02/20:46:14.62        -0.021481598      0.10239504     0.055688124
2021-11-02/20:46:14.65        -0.021481603      0.10239449     0.055690313
2021-11-02/20:46:14.68        -0.021502432      0.10249320     0.055746526
2021-11-02/20:46:14.71        -0.021481603      0.10239333     0.055694736
2021-11-02/20:46:14.74        -0.021481598      0.10239273     0.055696899
2021-11-02/20:46:14.77        -0.021481603      0.10239218     0.055699088
2021-11-02/20:46:14.80        -0.021502432      0.10249088     0.055755308
2021-11-02/20:46:14.83        -0.021481603      0.10239101     0.055703509
2021-11-02/20:46:14.87        -0.021481598      0.10239042     0.055705672
2021-11-02/20:46:14.90        -0.021481603      0.10238987     0.055707860
2021-11-02/20:46:14.93        -0.021502432      0.10248856     0.055764088
2021-11-02/20:46:14.96        -0.021481603      0.10238870     0.055712280
2021-11-02/20:46:14.99        -0.021481598      0.10238810     0.055714442
2021-11-02/20:46:15.02        -0.021481603      0.10238755     0.055716629
2021-11-02/20:46:15.05        -0.021502432      0.10248625     0.055772865
2021-11-02/20:46:15.08        -0.021481603      0.10238639     0.055721048
2021-11-02/20:46:15.12        -0.021481598      0.10238579     0.055723209
2021-11-02/20:46:15.15        -0.021481603      0.10238524     0.055725396
2021-11-02/20:46:15.18        -0.021502432      0.10248393     0.055781640
2021-11-02/20:46:15.21        -0.021481603      0.10238407     0.055729814
2021-11-02/20:46:15.24        -0.021481598      0.10238348     0.055731974
2021-11-02/20:46:15.27        -0.021481603      0.10238293     0.055734161
2021-11-02/20:46:15.30        -0.021502432      0.10248162     0.055790413
2021-11-02/20:46:15.33        -0.021481603      0.10238176     0.055738577
2021-11-02/20:46:15.37        -0.021481598      0.10238116     0.055740737
2021-11-02/20:46:15.40        -0.021481603      0.10238061     0.055742923
2021-11-02/20:46:15.43        -0.021502432      0.10247930     0.055799182
2021-11-02/20:46:15.46        -0.021481603      0.10237945     0.055747338
2021-11-02/20:46:15.49        -0.021481598      0.10237885     0.055749497
2021-11-02/20:46:15.52        -0.021481603      0.10237830     0.055751682
2021-11-02/20:46:15.55        -0.021502432      0.10247698     0.055807950
2021-11-02/20:46:15.58        -0.021481603      0.10237713     0.055756096
2021-11-02/20:46:15.62        -0.021481598      0.10237654     0.055758254
2021-11-02/20:46:15.65        -0.021481603      0.10237599     0.055760439
2021-11-02/20:46:15.68        -0.021502432      0.10247467     0.055816714
2021-11-02/20:46:15.71        -0.021481603      0.10237482     0.055764851
2021-11-02/20:46:15.74        -0.021481598      0.10237422     0.055767009
2021-11-02/20:46:15.77        -0.021481603      0.10237367     0.055769193
2021-11-02/20:46:15.80        -0.021502432      0.10247235     0.055825476
2021-11-02/20:46:15.83        -0.021481603      0.10237251     0.055773604
2021-11-02/20:46:15.87        -0.021481598      0.10237191     0.055775762
2021-11-02/20:46:15.90        -0.021481603      0.10237136     0.055777945
2021-11-02/20:46:15.93        -0.021502432      0.10247004     0.055834236
2021-11-02/20:46:15.96        -0.021481603      0.10237019     0.055782355
2021-11-02/20:46:15.99        -0.021481598      0.10236959     0.055784511
2021-11-02/20:46:16.02        -0.021481603      0.10236904     0.055786694
2021-11-02/20:46:16.05        -0.021502432      0.10246772     0.055842993
2021-11-02/20:46:16.08        -0.021481603      0.10236788     0.055791102
2021-11-02/20:46:16.12        -0.021481598      0.10236728     0.055793259
2021-11-02/20:46:16.15        -0.021481603      0.10236673     0.055795440
2021-11-02/20:46:16.18        -0.021502432      0.10246540     0.055851747
2021-11-02/20:46:16.21        -0.021481603      0.10236556     0.055799848
2021-11-02/20:46:16.24        -0.021481598      0.10236497     0.055802003
2021-11-02/20:46:16.27        -0.021481603      0.10236442     0.055804184
2021-11-02/20:46:16.30        -0.021502432      0.10246309     0.055860499
2021-11-02/20:46:16.33        -0.021481603      0.10236325     0.055808590
2021-11-02/20:46:16.37        -0.021481598      0.10236265     0.055810745
2021-11-02/20:46:16.40        -0.021481603      0.10236210     0.055812926
2021-11-02/20:46:16.43        -0.021502432      0.10246077     0.055869248
2021-11-02/20:46:16.46        -0.021481603      0.10236094     0.055817331
2021-11-02/20:46:16.49        -0.021481598      0.10236034     0.055819485
2021-11-02/20:46:16.52        -0.021481603      0.10235979     0.055821665
2021-11-02/20:46:16.55        -0.021502432      0.10245846     0.055877995
2021-11-02/20:46:16.58        -0.021481603      0.10235862     0.055826068
2021-11-02/20:46:16.62        -0.021481598      0.10235803     0.055828222
2021-11-02/20:46:16.65        -0.021481603      0.10235748     0.055830401
2021-11-02/20:46:16.68        -0.021502432      0.10245614     0.055886739
2021-11-02/20:46:16.71        -0.021481603      0.10235631     0.055834803
2021-11-02/20:46:16.74        -0.021481598      0.10235571     0.055836956
2021-11-02/20:46:16.77        -0.021481603      0.10235516     0.055839135
2021-11-02/20:46:16.80        -0.021502432      0.10245383     0.055895481
2021-11-02/20:46:16.83        -0.021481603      0.10235400     0.055843536
2021-11-02/20:46:16.87        -0.021481598      0.10235340     0.055845688
2021-11-02/20:46:16.90        -0.021481603      0.10235285     0.055847866
2021-11-02/20:46:16.93        -0.021502432      0.10245151     0.055904220
2021-11-02/20:46:16.96        -0.021481603      0.10235168     0.055852266
2021-11-02/20:46:16.99        -0.021481598      0.10235109     0.055854417
2021-11-02/20:46:17.02        -0.021481603      0.10235054     0.055856595
2021-11-02/20:46:17.05        -0.021502432      0.10244919     0.055912956
2021-11-02/20:46:17.08        -0.021481603      0.10234937     0.055860993
2021-11-02/20:46:17.12        -0.021481598      0.10234877     0.055863144
2021-11-02/20:46:17.15        -0.021481603      0.10234822     0.055865321
2021-11-02/20:46:17.18        -0.021502432      0.10244688     0.055921690
2021-11-02/20:46:17.21        -0.021481603      0.10234706     0.055869718
2021-11-02/20:46:17.24        -0.021481598      0.10234646     0.055871868
2021-11-02/20:46:17.27        -0.021481603      0.10234591     0.055874044
2021-11-02/20:46:17.30        -0.021502432      0.10244456     0.055930421
2021-11-02/20:46:17.33        -0.021481603      0.10234474     0.055878440
2021-11-02/20:46:17.37        -0.021481598      0.10234414     0.055880590
2021-11-02/20:46:17.40        -0.021481603      0.10234359     0.055882765
2021-11-02/20:46:17.43        -0.021502432      0.10244225     0.055939150
2021-11-02/20:46:17.46        -0.021481603      0.10234243     0.055887160
2021-11-02/20:46:17.49        -0.021481598      0.10234183     0.055889309
2021-11-02/20:46:17.52        -0.021481603      0.10234128     0.055891484
2021-11-02/20:46:17.55        -0.021502432      0.10243993     0.055947876
2021-11-02/20:46:17.58        -0.021481603      0.10234011     0.055895877
2021-11-02/20:46:17.62        -0.021481598      0.10233952     0.055898025
2021-11-02/20:46:17.65        -0.021481603      0.10233897     0.055900199
2021-11-02/20:46:17.68        -0.021502432      0.10243761     0.055956600
2021-11-02/20:46:17.71        -0.021481603      0.10233780     0.055904591
2021-11-02/20:46:17.74        -0.021481598      0.10233720     0.055906739
2021-11-02/20:46:17.77        -0.021481603      0.10233665     0.055908913
2021-11-02/20:46:17.80        -0.021502432      0.10243530     0.055965321
2021-11-02/20:46:17.83        -0.021481603      0.10233549     0.055913303
2021-11-02/20:46:17.87        -0.021481598      0.10233489     0.055915450
2021-11-02/20:46:17.90        -0.021481603      0.10233434     0.055917623
2021-11-02/20:46:17.93        -0.021502432      0.10243298     0.055974040
2021-11-02/20:46:17.96        -0.021481603      0.10233317     0.055922013
2021-11-02/20:46:17.99        -0.021481598      0.10233258     0.055924159
2021-11-02/20:46:18.02        -0.021481603      0.10233203     0.055926332
2021-11-02/20:46:18.05        -0.021502432      0.10243067     0.055982756
2021-11-02/20:46:18.08        -0.021481603      0.10233086     0.055930719
2021-11-02/20:46:18.12        -0.021481598      0.10233026     0.055932865
2021-11-02/20:46:18.15        -0.021481603      0.10232971     0.055935037
2021-11-02/20:46:18.18        -0.021502432      0.10242835     0.055991469
2021-11-02/20:46:18.21        -0.021481603      0.10232855     0.055939424
2021-11-02/20:46:18.24        -0.021481598      0.10232795     0.055941569
2021-11-02/20:46:18.27        -0.021481603      0.10232740     0.055943740
2021-11-02/20:46:18.30        -0.021502432      0.10242603     0.056000180
2021-11-02/20:46:18.33        -0.021481603      0.10232623     0.055948125
2021-11-02/20:46:18.37        -0.021481598      0.10232564     0.055950270
2021-11-02/20:46:18.40        -0.021481603      0.10232508     0.055952440
2021-11-02/20:46:18.43        -0.021502432      0.10242372     0.056008888
2021-11-02/20:46:18.46        -0.021481603      0.10232392     0.055956824
2021-11-02/20:46:18.49        -0.021481598      0.10232332     0.055958969
2021-11-02/20:46:18.52        -0.021481603      0.10232277     0.055961138
2021-11-02/20:46:18.55        -0.021502432      0.10242140     0.056017593
2021-11-02/20:46:18.58        -0.021481603      0.10232161     0.055965521
2021-11-02/20:46:18.62        -0.021481598      0.10232101     0.055967664
2021-11-02/20:46:18.65        -0.021481603      0.10232046     0.055969834
2021-11-02/20:46:18.68        -0.021502432      0.10241909     0.056026297
2021-11-02/20:46:18.71        -0.021481603      0.10231929     0.055974215
2021-11-02/20:46:18.74        -0.021481598      0.10231869     0.055976358
2021-11-02/20:46:18.77        -0.021481603      0.10231814     0.055978526
2021-11-02/20:46:18.80        -0.021502432      0.10241677     0.056034997
2021-11-02/20:46:18.83        -0.021481603      0.10231698     0.055982906
2021-11-02/20:46:18.87        -0.021481598      0.10231638     0.055985049
2021-11-02/20:46:18.90        -0.021481603      0.10231583     0.055987216
2021-11-02/20:46:18.93        -0.021502432      0.10241446     0.056043695
2021-11-02/20:46:18.96        -0.021481603      0.10231466     0.055991595
2021-11-02/20:46:18.99        -0.021481598      0.10231407     0.055993737
2021-11-02/20:46:19.02        -0.021481603      0.10231352     0.055995904
2021-11-02/20:46:19.05        -0.021502432      0.10241214     0.056052390
2021-11-02/20:46:19.08        -0.021481603      0.10231235     0.056000281
2021-11-02/20:46:19.12        -0.021481598      0.10231175     0.056002422
2021-11-02/20:46:19.15        -0.021481603      0.10231120     0.056004589
2021-11-02/20:46:19.18        -0.021502432      0.10240982     0.056061083
2021-11-02/20:46:19.21        -0.021481603      0.10231004     0.056008965
2021-11-02/20:46:19.24        -0.021481598      0.10230944     0.056011105
2021-11-02/20:46:19.27        -0.021481603      0.10230889     0.056013271
2021-11-02/20:46:19.30        -0.021502432      0.10240751     0.056069773
2021-11-02/20:46:19.33        -0.021481603      0.10230772     0.056017646
2021-11-02/20:46:19.37        -0.021481598      0.10230713     0.056019786
2021-11-02/20:46:19.40        -0.021481603      0.10230658     0.056021951
2021-11-02/20:46:19.43        -0.021502432      0.10240519     0.056078461
2021-11-02/20:46:19.46        -0.021481603      0.10230541     0.056026325
2021-11-02/20:46:19.49        -0.021478769      0.10231416     0.056012559
2021-11-02/20:46:19.52        -0.021470800      0.10233994     0.055969898
2021-11-02/20:46:19.55        -0.021483399      0.10246574     0.055980145
2021-11-02/20:46:19.58        -0.021454596      0.10239229     0.055883175
2021-11-02/20:46:19.62        -0.021446617      0.10241803     0.055840488
2021-11-02/20:46:19.65        -0.021438649      0.10244381     0.055797827
2021-11-02/20:46:19.68        -0.021451247      0.10256961     0.055808081
2021-11-02/20:46:19.71        -0.021422444      0.10249617     0.055711101
2021-11-02/20:46:19.74        -0.021414466      0.10252190     0.055668413
2021-11-02/20:46:19.77        -0.021406497      0.10254769     0.055625751
2021-11-02/20:46:19.80        -0.021419095      0.10267348     0.055636012
2021-11-02/20:46:19.83        -0.021390292      0.10260004     0.055539022
2021-11-02/20:46:19.87        -0.021382314      0.10262578     0.055496333
2021-11-02/20:46:19.90        -0.021374345      0.10265156     0.055453669
2021-11-02/20:46:19.93        -0.021386944      0.10277736     0.055463937
2021-11-02/20:46:19.96        -0.021358141      0.10270392     0.055366938
2021-11-02/20:46:19.99        -0.021350162      0.10272966     0.055324248
2021-11-02/20:46:20.02        -0.021342194      0.10275544     0.055281582
2021-11-02/20:46:20.05        -0.021354792      0.10288123     0.055291858
2021-11-02/20:46:20.08        -0.021325989      0.10280779     0.055194849
2021-11-02/20:46:20.12        -0.021318011      0.10283353     0.055152157
2021-11-02/20:46:20.15        -0.021310042      0.10285932     0.055109491
2021-11-02/20:46:20.18        -0.021322640      0.10298511     0.055119773
2021-11-02/20:46:20.21        -0.021293837      0.10291167     0.055022755
2021-11-02/20:46:20.24        -0.021285859      0.10293741     0.054980062
2021-11-02/20:46:20.27        -0.021277890      0.10296320     0.054937394
2021-11-02/20:46:20.30        -0.021290489      0.10308898     0.054947683
2021-11-02/20:46:20.33        -0.021261686      0.10301555     0.054850655
2021-11-02/20:46:20.37        -0.021253707      0.10304129     0.054807961
2021-11-02/20:46:20.40        -0.021245739      0.10306708     0.054765292
2021-11-02/20:46:20.43        -0.021258337      0.10319286     0.054775589
2021-11-02/20:46:20.46        -0.021229534      0.10311943     0.054678551
2021-11-02/20:46:20.49        -0.021221556      0.10314517     0.054635855
2021-11-02/20:46:20.52        -0.021216416      0.10316161     0.054609090
2021-11-02/20:46:20.55        -0.021236988      0.10326106     0.054664219
2021-11-02/20:46:20.58        -0.021216416      0.10316045     0.054613442
2021-11-02/20:46:20.62        -0.021216411      0.10315986     0.054615570
2021-11-02/20:46:20.65        -0.021216416      0.10315931     0.054617724
2021-11-02/20:46:20.68        -0.021236988      0.10325875     0.054672860
2021-11-02/20:46:20.71        -0.021216416      0.10315815     0.054622074
2021-11-02/20:46:20.74        -0.021216411      0.10315755     0.054624202
2021-11-02/20:46:20.77        -0.021216416      0.10315700     0.054626355
2021-11-02/20:46:20.80        -0.021236988      0.10325645     0.054681499
2021-11-02/20:46:20.83        -0.021216416      0.10315584     0.054630704
2021-11-02/20:46:20.87        -0.021216411      0.10315525     0.054632832
2021-11-02/20:46:20.90        -0.021216416      0.10315470     0.054634984
2021-11-02/20:46:20.93        -0.021236988      0.10325414     0.054690136
2021-11-02/20:46:20.96        -0.021216416      0.10315354     0.054639332
2021-11-02/20:46:20.99        -0.021216411      0.10315294     0.054641459
2021-11-02/20:46:21.02        -0.021216416      0.10315239     0.054643610
2021-11-02/20:46:21.05        -0.021236988      0.10325183     0.054698770
2021-11-02/20:46:21.08        -0.021216416      0.10315123     0.054647957
2021-11-02/20:46:21.12        -0.021216411      0.10315064     0.054650083
2021-11-02/20:46:21.15        -0.021216416      0.10315009     0.054652234
2021-11-02/20:46:21.18        -0.021236988      0.10324953     0.054707402
2021-11-02/20:46:21.21        -0.021216416      0.10314893     0.054656580
2021-11-02/20:46:21.24        -0.021216411      0.10314833     0.054658705
2021-11-02/20:46:21.27        -0.021216416      0.10314779     0.054660856
2021-11-02/20:46:21.30        -0.021236988      0.10324722     0.054716031
2021-11-02/20:46:21.33        -0.021216416      0.10314662     0.054665200
2021-11-02/20:46:21.37        -0.021216411      0.10314603     0.054667325
2021-11-02/20:46:21.40        -0.021216416      0.10314548     0.054669475
2021-11-02/20:46:21.43        -0.021236988      0.10324491     0.054724658
2021-11-02/20:46:21.46        -0.021216416      0.10314432     0.054673818
2021-11-02/20:46:21.49        -0.021216411      0.10314372     0.054675942
2021-11-02/20:46:21.52        -0.021216416      0.10314318     0.054678092
2021-11-02/20:46:21.55        -0.021236988      0.10324261     0.054733282
2021-11-02/20:46:21.58        -0.021216416      0.10314201     0.054682434
2021-11-02/20:46:21.62        -0.021216411      0.10314142     0.054684557
2021-11-02/20:46:21.65        -0.021216416      0.10314087     0.054686706
2021-11-02/20:46:21.68        -0.021236988      0.10324030     0.054741904
2021-11-02/20:46:21.71        -0.021216416      0.10313971     0.054691047
2021-11-02/20:46:21.74        -0.021216411      0.10313911     0.054693170
2021-11-02/20:46:21.77        -0.021216416      0.10313857     0.054695318
2021-11-02/20:46:21.80        -0.021236988      0.10323799     0.054750524
2021-11-02/20:46:21.83        -0.021216416      0.10313741     0.054699657
2021-11-02/20:46:21.87        -0.021216411      0.10313681     0.054701780
2021-11-02/20:46:21.90        -0.021216416      0.10313626     0.054703927
2021-11-02/20:46:21.93        -0.021236988      0.10323568     0.054759141
2021-11-02/20:46:21.96        -0.021216416      0.10313510     0.054708266
2021-11-02/20:46:21.99        -0.021216411      0.10313451     0.054710387
2021-11-02/20:46:22.02        -0.021216416      0.10313396     0.054712534
2021-11-02/20:46:22.05        -0.021236988      0.10323338     0.054767756
2021-11-02/20:46:22.08        -0.021216416      0.10313280     0.054716871
2021-11-02/20:46:22.12        -0.021216411      0.10313220     0.054718993
2021-11-02/20:46:22.15        -0.021216416      0.10313165     0.054721139
2021-11-02/20:46:22.18        -0.021236988      0.10323107     0.054776368
2021-11-02/20:46:22.21        -0.021216416      0.10313049     0.054725475
2021-11-02/20:46:22.24        -0.021216411      0.10312990     0.054727595
2021-11-02/20:46:22.27        -0.021216416      0.10312935     0.054729741
2021-11-02/20:46:22.30        -0.021236988      0.10322876     0.054784978
2021-11-02/20:46:22.33        -0.021216416      0.10312819     0.054734076
2021-11-02/20:46:22.37        -0.021216411      0.10312759     0.054736196
2021-11-02/20:46:22.40        -0.021216416      0.10312704     0.054738341
2021-11-02/20:46:22.43        -0.021236988      0.10322646     0.054793586
2021-11-02/20:46:22.46        -0.021216416      0.10312588     0.054742674
2021-11-02/20:46:22.49        -0.021216411      0.10312529     0.054744794
2021-11-02/20:46:22.52        -0.021216416      0.10312474     0.054746938
2021-11-02/20:46:22.55        -0.021236988      0.10322415     0.054802191
2021-11-02/20:46:22.58        -0.021216416      0.10312358     0.054751270
2021-11-02/20:46:22.62        -0.021216411      0.10312298     0.054753389
2021-11-02/20:46:22.65        -0.021216416      0.10312243     0.054755533
2021-11-02/20:46:22.68        -0.021236988      0.10322184     0.054810793
2021-11-02/20:46:22.71        -0.021216416      0.10312127     0.054759864
2021-11-02/20:46:22.74        -0.021216411      0.10312068     0.054761982
2021-11-02/20:46:22.77        -0.021216416      0.10312013     0.054764126
2021-11-02/20:46:22.80        -0.021236988      0.10321954     0.054819394
2021-11-02/20:46:22.83        -0.021216416      0.10311897     0.054768455
2021-11-02/20:46:22.87        -0.021216411      0.10311837     0.054770573
2021-11-02/20:46:22.90        -0.021216416      0.10311782     0.054772716
2021-11-02/20:46:22.93        -0.021236988      0.10321723     0.054827991
2021-11-02/20:46:22.96        -0.021216416      0.10311666     0.054777044
2021-11-02/20:46:22.99        -0.021216411      0.10311607     0.054779161
2021-11-02/20:46:23.02        -0.021216416      0.10311552     0.054781303
2021-11-02/20:46:23.05        -0.021236988      0.10321492     0.054836587
2021-11-02/20:46:23.08        -0.021216416      0.10311436     0.054785630
2021-11-02/20:46:23.12        -0.021216411      0.10311376     0.054787747
2021-11-02/20:46:23.15        -0.021216416      0.10311322     0.054789888
2021-11-02/20:46:23.18        -0.021236988      0.10321262     0.054845180
2021-11-02/20:46:23.21        -0.021216416      0.10311205     0.054794214
2021-11-02/20:46:23.24        -0.021216411      0.10311146     0.054796330
2021-11-02/20:46:23.27        -0.021216416      0.10311091     0.054798471
2021-11-02/20:46:23.30        -0.021236988      0.10321031     0.054853770
2021-11-02/20:46:23.33        -0.021216416      0.10310975     0.054802796
2021-11-02/20:46:23.37        -0.021216411      0.10310915     0.054804911
2021-11-02/20:46:23.40        -0.021216416      0.10310861     0.054807051
2021-11-02/20:46:23.43        -0.021236988      0.10320800     0.054862358
2021-11-02/20:46:23.46        -0.021216416      0.10310744     0.054811375
2021-11-02/20:46:23.49        -0.021216411      0.10310685     0.054813490
2021-11-02/20:46:23.52        -0.021216416      0.10310630     0.054815629
2021-11-02/20:46:23.55        -0.021236988      0.10320570     0.054870944
2021-11-02/20:46:23.58        -0.021216416      0.10310514     0.054819952
2021-11-02/20:46:23.62        -0.021216411      0.10310454     0.054822066
2021-11-02/20:46:23.65        -0.021216416      0.10310400     0.054824205
2021-11-02/20:46:23.68        -0.021236988      0.10320339     0.054879527
2021-11-02/20:46:23.71        -0.021216416      0.10310284     0.054828526
2021-11-02/20:46:23.74        -0.021216411      0.10310224     0.054830639
2021-11-02/20:46:23.77        -0.021216416      0.10310169     0.054832778
2021-11-02/20:46:23.80        -0.021236988      0.10320108     0.054888107
2021-11-02/20:46:23.83        -0.021216416      0.10310053     0.054837098
2021-11-02/20:46:23.87        -0.021216411      0.10309994     0.054839210
2021-11-02/20:46:23.90        -0.021216416      0.10309939     0.054841348
2021-11-02/20:46:23.93        -0.021236988      0.10319877     0.054896686
2021-11-02/20:46:23.96        -0.021216416      0.10309823     0.054845667
2021-11-02/20:46:23.99        -0.021216411      0.10309763     0.054847779
2021-11-02/20:46:24.02        -0.021216416      0.10309708     0.054849917
2021-11-02/20:46:24.05        -0.021236988      0.10319647     0.054905262
2021-11-02/20:46:24.08        -0.021216416      0.10309592     0.054854234
2021-11-02/20:46:24.12        -0.021216411      0.10309533     0.054856346
2021-11-02/20:46:24.15        -0.021216416      0.10309478     0.054858482
2021-11-02/20:46:24.18        -0.021236988      0.10319416     0.054913835
2021-11-02/20:46:24.21        -0.021216416      0.10309362     0.054862798
2021-11-02/20:46:24.24        -0.021216411      0.10309302     0.054864909
2021-11-02/20:46:24.27        -0.021216416      0.10309247     0.054867046
2021-11-02/20:46:24.30        -0.021236988      0.10319185     0.054922406
2021-11-02/20:46:24.33        -0.021216416      0.10309131     0.054871361
2021-11-02/20:46:24.37        -0.021216411      0.10309072     0.054873471
2021-11-02/20:46:24.40        -0.021216416      0.10309017     0.054875606
2021-11-02/20:46:24.43        -0.021236988      0.10318955     0.054930975
2021-11-02/20:46:24.46        -0.021216416      0.10308901     0.054879920
2021-11-02/20:46:24.49        -0.021216411      0.10308841     0.054882030
2021-11-02/20:46:24.52        -0.021216416      0.10308786     0.054884165
2021-11-02/20:46:24.55        -0.021236988      0.10318724     0.054939541
2021-11-02/20:46:24.58        -0.021216416      0.10308670     0.054888477
2021-11-02/20:46:24.62        -0.021216411      0.10308611     0.054890586
2021-11-02/20:46:24.65        -0.021216416      0.10308556     0.054892721
2021-11-02/20:46:24.68        -0.021236988      0.10318493     0.054948104
2021-11-02/20:46:24.71        -0.021216416      0.10308440     0.054897032
2021-11-02/20:46:24.74        -0.021216411      0.10308380     0.054899141
2021-11-02/20:46:24.77        -0.021216416      0.10308326     0.054901274
2021-11-02/20:46:24.80        -0.021236988      0.10318263     0.054956665
2021-11-02/20:46:24.83        -0.021216416      0.10308209     0.054905584
2021-11-02/20:46:24.87        -0.021216411      0.10308150     0.054907692
2021-11-02/20:46:24.90        -0.021216416      0.10308095     0.054909825
2021-11-02/20:46:24.93        -0.021236988      0.10318032     0.054965224
2021-11-02/20:46:24.96        -0.021216416      0.10307979     0.054914134
2021-11-02/20:46:24.99        -0.021216411      0.10307919     0.054916242
2021-11-02/20:46:25.02        -0.021216416      0.10307865     0.054918374
2021-11-02/20:46:25.05        -0.021236988      0.10317801     0.054973781
2021-11-02/20:46:25.08        -0.021216416      0.10307748     0.054922682
2021-11-02/20:46:25.12        -0.021216411      0.10307689     0.054924788
2021-11-02/20:46:25.15        -0.021216416      0.10307634     0.054926920
2021-11-02/20:46:25.18        -0.021236988      0.10317571     0.054982334
2021-11-02/20:46:25.21        -0.021216416      0.10307518     0.054931227
2021-11-02/20:46:25.24        -0.021216411      0.10307458     0.054933333
2021-11-02/20:46:25.27        -0.021216416      0.10307404     0.054935464
2021-11-02/20:46:25.30        -0.021236988      0.10317340     0.054990886
2021-11-02/20:46:25.33        -0.021216416      0.10307288     0.054939769
2021-11-02/20:46:25.37        -0.021216411      0.10307228     0.054941875
2021-11-02/20:46:25.40        -0.021216416      0.10307173     0.054944005
2021-11-02/20:46:25.43        -0.021236988      0.10317109     0.054999435
2021-11-02/20:46:25.46        -0.021216416      0.10307057     0.054948309
2021-11-02/20:46:25.49        -0.021216411      0.10306998     0.054950414
2021-11-02/20:46:25.52        -0.021216416      0.10306943     0.054952544
2021-11-02/20:46:25.55        -0.021236988      0.10316879     0.055007981
2021-11-02/20:46:25.58        -0.021216416      0.10306827     0.054956847
2021-11-02/20:46:25.62        -0.021216411      0.10306767     0.054958951
2021-11-02/20:46:25.65        -0.021216416      0.10306712     0.054961081
2021-11-02/20:46:25.68        -0.021236988      0.10316648     0.055016525
2021-11-02/20:46:25.71        -0.021216416      0.10306596     0.054965382
2021-11-02/20:46:25.74        -0.021216411      0.10306537     0.054967486
2021-11-02/20:46:25.77        -0.021216416      0.10306482     0.054969615
2021-11-02/20:46:25.80        -0.021236988      0.10316417     0.055025067
2021-11-02/20:46:25.83        -0.021216416      0.10306366     0.054973915
2021-11-02/20:46:25.87        -0.021216411      0.10306306     0.054976018
2021-11-02/20:46:25.90        -0.021216416      0.10306251     0.054978146
2021-11-02/20:46:25.93        -0.021236988      0.10316186     0.055033606
2021-11-02/20:46:25.96        -0.021216416      0.10306135     0.054982445
2021-11-02/20:46:25.99        -0.021216411      0.10306076     0.054984548
2021-11-02/20:46:26.02        -0.021216416      0.10306021     0.054986675
2021-11-02/20:46:26.05        -0.021236988      0.10315956     0.055042143
2021-11-02/20:46:26.08        -0.021216416      0.10305905     0.054990973
2021-11-02/20:46:26.12        -0.021216411      0.10305845     0.054993075
2021-11-02/20:46:26.15        -0.021216416      0.10305790     0.054995202
2021-11-02/20:46:26.18        -0.021236988      0.10315725     0.055050677
2021-11-02/20:46:26.21        -0.021216416      0.10305674     0.054999498
2021-11-02/20:46:26.24        -0.021216411      0.10305615     0.055001600
2021-11-02/20:46:26.27        -0.021216416      0.10305560     0.055003726
2021-11-02/20:46:26.30        -0.021236988      0.10315494     0.055059209
2021-11-02/20:46:26.33        -0.021216416      0.10305444     0.055008021
2021-11-02/20:46:26.37        -0.021216411      0.10305384     0.055010122
2021-11-02/20:46:26.40        -0.021216416      0.10305329     0.055012248
2021-11-02/20:46:26.43        -0.021236988      0.10315264     0.055067739
2021-11-02/20:46:26.46        -0.021216416      0.10305213     0.055016542
2021-11-02/20:46:26.49        -0.021216411      0.10305154     0.055018642
2021-11-02/20:46:26.52        -0.021216416      0.10305099     0.055020767
2021-11-02/20:46:26.55        -0.021236988      0.10315033     0.055076266
2021-11-02/20:46:26.58        -0.021216416      0.10304983     0.055025060
2021-11-02/20:46:26.62        -0.021216411      0.10304923     0.055027159
2021-11-02/20:46:26.65        -0.021216416      0.10304869     0.055029284
2021-11-02/20:46:26.68        -0.021236988      0.10314802     0.055084790
2021-11-02/20:46:26.71        -0.021216416      0.10304752     0.055033576
2021-11-02/20:46:26.74        -0.021216411      0.10304693     0.055035674
2021-11-02/20:46:26.77        -0.021216416      0.10304638     0.055037799
2021-11-02/20:46:26.80        -0.021236988      0.10314572     0.055093312
2021-11-02/20:46:26.83        -0.021216416      0.10304522     0.055042089
2021-11-02/20:46:26.87        -0.021216411      0.10304462     0.055044187
2021-11-02/20:46:26.90        -0.021216416      0.10304408     0.055046311
2021-11-02/20:46:26.93        -0.021236988      0.10314341     0.055101832
2021-11-02/20:46:26.96        -0.021216416      0.10304291     0.055050600
2021-11-02/20:46:26.99        -0.021216411      0.10304232     0.055052697
2021-11-02/20:46:27.02        -0.021216416      0.10304177     0.055054820
2021-11-02/20:46:27.05        -0.021236988      0.10314110     0.055110349
2021-11-02/20:46:27.08        -0.021216416      0.10304061     0.055059108
2021-11-02/20:46:27.12        -0.021216411      0.10304001     0.055061205
2021-11-02/20:46:27.15        -0.021216416      0.10303947     0.055063327
2021-11-02/20:46:27.18        -0.021236988      0.10313880     0.055118864
2021-11-02/20:46:27.21        -0.021216416      0.10303831     0.055067614
2021-11-02/20:46:27.24        -0.021216411      0.10303771     0.055069710
2021-11-02/20:46:27.27        -0.021216416      0.10303716     0.055071832
2021-11-02/20:46:27.30        -0.021236988      0.10313649     0.055127376
2021-11-02/20:46:27.33        -0.021216416      0.10303600     0.055076117
2021-11-02/20:46:27.37        -0.021216411      0.10303541     0.055078213
2021-11-02/20:46:27.40        -0.021216416      0.10303486     0.055080334
2021-11-02/20:46:27.43        -0.021236988      0.10313418     0.055135886
2021-11-02/20:46:27.46        -0.021216416      0.10303370     0.055084618
2021-11-02/20:46:27.49        -0.021216411      0.10303310     0.055086713
2021-11-02/20:46:27.52        -0.021216416      0.10303255     0.055088834
2021-11-02/20:46:27.55        -0.021236988      0.10313188     0.055144393
2021-11-02/20:46:27.58        -0.021216416      0.10303139     0.055093116
2021-11-02/20:46:27.62        -0.021216411      0.10303080     0.055095211
2021-11-02/20:46:27.65        -0.021216416      0.10303025     0.055097331
2021-11-02/20:46:27.68        -0.021236988      0.10312957     0.055152898
2021-11-02/20:46:27.71        -0.021216416      0.10302909     0.055101612
2021-11-02/20:46:27.74        -0.021216411      0.10302849     0.055103706
2021-11-02/20:46:27.77        -0.021216416      0.10302794     0.055105826
2021-11-02/20:46:27.80        -0.021236988      0.10312726     0.055161400
2021-11-02/20:46:27.83        -0.021216416      0.10302678     0.055110106
2021-11-02/20:46:27.87        -0.021216411      0.10302619     0.055112199
2021-11-02/20:46:27.90        -0.021216416      0.10302564     0.055114318
2021-11-02/20:46:27.93        -0.021236988      0.10312495     0.055169900
2021-11-02/20:46:27.96        -0.021216416      0.10302448     0.055118597
2021-11-02/20:46:27.99        -0.021216411      0.10302388     0.055120690
2021-11-02/20:46:28.02        -0.021216416      0.10302333     0.055122808
2021-11-02/20:46:28.05        -0.021236988      0.10312265     0.055178398
2021-11-02/20:46:28.08        -0.021216416      0.10302217     0.055127086
2021-11-02/20:46:28.12        -0.021216411      0.10302158     0.055129178
2021-11-02/20:46:28.15        -0.021216416      0.10302103     0.055131295
2021-11-02/20:46:28.18        -0.021236988      0.10312034     0.055186893
2021-11-02/20:46:28.21        -0.021216416      0.10301987     0.055135572
2021-11-02/20:46:28.24        -0.021216411      0.10301927     0.055137663
2021-11-02/20:46:28.27        -0.021216416      0.10301873     0.055139780
2021-11-02/20:46:28.30        -0.021236988      0.10311803     0.055195385
2021-11-02/20:46:28.33        -0.021216416      0.10301756     0.055144056
2021-11-02/20:46:28.37        -0.021216411      0.10301697     0.055146146
2021-11-02/20:46:28.40        -0.021216416      0.10301642     0.055148263
2021-11-02/20:46:28.43        -0.021236988      0.10311573     0.055203875
2021-11-02/20:46:28.46        -0.021216416      0.10301526     0.055152537
2021-11-02/20:46:28.49        -0.021216411      0.10301466     0.055154627
2021-11-02/20:46:28.52        -0.021216416      0.10301412     0.055156743
2021-11-02/20:46:28.55        -0.021236988      0.10311342     0.055212363
2021-11-02/20:46:28.58        -0.021216416      0.10301295     0.055161016
2021-11-02/20:46:28.62        -0.021216411      0.10301236     0.055163105
2021-11-02/20:46:28.65        -0.021216416      0.10301181     0.055165220
2021-11-02/20:46:28.68        -0.021236988      0.10311111     0.055220848
2021-11-02/20:46:28.71        -0.021216416      0.10301065     0.055169492
2021-11-02/20:46:28.74        -0.021216411      0.10301005     0.055171581
2021-11-02/20:46:28.77        -0.021216416      0.10300951     0.055173695
2021-11-02/20:46:28.80        -0.021236988      0.10310881     0.055229331
2021-11-02/20:46:28.83        -0.021216416      0.10300835     0.055177966
2021-11-02/20:46:28.87        -0.021216411      0.10300775     0.055180054
2021-11-02/20:46:28.90        -0.021216416      0.10300720     0.055182168
2021-11-02/20:46:28.93        -0.021236988      0.10310650     0.055237811
2021-11-02/20:46:28.96        -0.021216416      0.10300604     0.055186437
2021-11-02/20:46:28.99        -0.021216411      0.10300545     0.055188525
2021-11-02/20:46:29.02        -0.021216416      0.10300490     0.055190638
2021-11-02/20:46:29.05        -0.021236988      0.10310419     0.055246289
2021-11-02/20:46:29.08        -0.021216416      0.10300374     0.055194906
2021-11-02/20:46:29.12        -0.021216411      0.10300314     0.055196993
2021-11-02/20:46:29.15        -0.021216416      0.10300259     0.055199106
2021-11-02/20:46:29.18        -0.021236988      0.10310189     0.055254764
2021-11-02/20:46:29.21        -0.021216416      0.10300143     0.055203373
2021-11-02/20:46:29.24        -0.021216411      0.10300084     0.055205459
2021-11-02/20:46:29.27        -0.021216416      0.10300029     0.055207571
2021-11-02/20:46:29.30        -0.021236988      0.10309958     0.055263237
2021-11-02/20:46:29.33        -0.021216416      0.10299913     0.055211837
2021-11-02/20:46:29.37        -0.021216411      0.10299853     0.055213923
2021-11-02/20:46:29.40        -0.021216416      0.10299798     0.055216034
2021-11-02/20:46:29.43        -0.021236988      0.10309727     0.055271707
2021-11-02/20:46:29.46        -0.021216416      0.10299682     0.055220298
2021-11-02/20:46:29.49        -0.021213556      0.10300534     0.055206851
2021-11-02/20:46:29.52        -0.021205513      0.10303047     0.055165186
2021-11-02/20:46:29.55        -0.021217777      0.10315626     0.055175679
2021-11-02/20:46:29.58        -0.021189157      0.10308150     0.055080485
2021-11-02/20:46:29.62        -0.021181104      0.10310658     0.055038794
2021-11-02/20:46:29.65        -0.021173061      0.10313171     0.054997128
2021-11-02/20:46:29.68        -0.021185326      0.10325750     0.055007628
2021-11-02/20:46:29.71        -0.021156706      0.10318274     0.054912425
2021-11-02/20:46:29.74        -0.021148653      0.10320782     0.054870732
2021-11-02/20:46:29.77        -0.021140610      0.10323295     0.054829064
2021-11-02/20:46:29.80        -0.021152874      0.10335874     0.054839572
2021-11-02/20:46:29.83        -0.021124254      0.10328398     0.054744358
2021-11-02/20:46:29.87        -0.021116201      0.10330906     0.054702665
2021-11-02/20:46:29.90        -0.021108158      0.10333420     0.054660996
2021-11-02/20:46:29.93        -0.021120423      0.10345998     0.054671509
2021-11-02/20:46:29.96        -0.021091803      0.10338522     0.054576287
2021-11-02/20:46:29.99        -0.021083750      0.10341031     0.054534591
2021-11-02/20:46:30.02        -0.021075707      0.10343544     0.054492921
2021-11-02/20:46:30.05        -0.021087971      0.10356123     0.054503442
2021-11-02/20:46:30.08        -0.021059351      0.10348647     0.054408210
2021-11-02/20:46:30.12        -0.021051298      0.10351155     0.054366513
2021-11-02/20:46:30.15        -0.021043255      0.10353669     0.054324841
2021-11-02/20:46:30.18        -0.021055520      0.10366247     0.054335369
2021-11-02/20:46:30.21        -0.021026900      0.10358771     0.054240127
2021-11-02/20:46:30.24        -0.021018847      0.10361280     0.054198429
2021-11-02/20:46:30.27        -0.021010804      0.10363793     0.054156756
2021-11-02/20:46:30.30        -0.021023068      0.10376372     0.054167290
2021-11-02/20:46:30.33        -0.020994448      0.10368896     0.054072039
2021-11-02/20:46:30.37        -0.020986395      0.10371405     0.054030340
2021-11-02/20:46:30.40        -0.020978352      0.10373918     0.053988665
2021-11-02/20:46:30.43        -0.020990617      0.10386496     0.053999206
2021-11-02/20:46:30.46        -0.020961997      0.10379021     0.053903945
2021-11-02/20:46:30.49        -0.020953944      0.10381530     0.053862245
2021-11-02/20:46:30.52        -0.020948757      0.10383132     0.053836102
2021-11-02/20:46:30.55        -0.020969069      0.10393142     0.053890425
2021-11-02/20:46:30.58        -0.020948757      0.10383016     0.053840343
2021-11-02/20:46:30.62        -0.020948752      0.10382957     0.053842417
2021-11-02/20:46:30.65        -0.020948757      0.10382903     0.053844515
2021-11-02/20:46:30.68        -0.020969069      0.10392912     0.053898847
2021-11-02/20:46:30.71        -0.020948757      0.10382787     0.053848755
2021-11-02/20:46:30.74        -0.020948752      0.10382728     0.053850828
2021-11-02/20:46:30.77        -0.020948757      0.10382673     0.053852927
2021-11-02/20:46:30.80        -0.020969069      0.10392683     0.053907265
2021-11-02/20:46:30.83        -0.020948757      0.10382557     0.053857165
2021-11-02/20:46:30.87        -0.020948752      0.10382498     0.053859238
2021-11-02/20:46:30.90        -0.020948757      0.10382444     0.053861336
2021-11-02/20:46:30.93        -0.020969069      0.10392453     0.053915682
2021-11-02/20:46:30.96        -0.020948757      0.10382328     0.053865573
2021-11-02/20:46:30.99        -0.020948752      0.10382269     0.053867645
2021-11-02/20:46:31.02        -0.020948757      0.10382214     0.053869742
2021-11-02/20:46:31.05        -0.020969069      0.10392223     0.053924096
2021-11-02/20:46:31.08        -0.020948757      0.10382099     0.053873978
2021-11-02/20:46:31.12        -0.020948752      0.10382039     0.053876050
2021-11-02/20:46:31.15        -0.020948757      0.10381985     0.053878146
2021-11-02/20:46:31.18        -0.020969069      0.10391994     0.053932508
2021-11-02/20:46:31.21        -0.020948757      0.10381869     0.053882381
2021-11-02/20:46:31.24        -0.020948752      0.10381810     0.053884452
2021-11-02/20:46:31.27        -0.020948757      0.10381755     0.053886548
2021-11-02/20:46:31.30        -0.020969069      0.10391764     0.053940917
2021-11-02/20:46:31.33        -0.020948757      0.10381640     0.053890782
2021-11-02/20:46:31.37        -0.020948752      0.10381580     0.053892853
2021-11-02/20:46:31.40        -0.020948757      0.10381526     0.053894948
2021-11-02/20:46:31.43        -0.020969069      0.10391534     0.053949325
2021-11-02/20:46:31.46        -0.020948757      0.10381410     0.053899181
2021-11-02/20:46:31.49        -0.020948752      0.10381351     0.053901251
2021-11-02/20:46:31.52        -0.020948757      0.10381296     0.053903345
2021-11-02/20:46:31.55        -0.020969069      0.10391305     0.053957730
2021-11-02/20:46:31.58        -0.020948757      0.10381181     0.053907577
2021-11-02/20:46:31.62        -0.020948752      0.10381121     0.053909646
2021-11-02/20:46:31.65        -0.020948757      0.10381067     0.053911740
2021-11-02/20:46:31.68        -0.020948752      0.10381008     0.053913810
2021-11-02/20:46:31.71        -0.020948757      0.10380951     0.053915971
2021-11-02/20:46:31.74        -0.020948752      0.10380892     0.053918039
2021-11-02/20:46:31.77        -0.020948757      0.10380838     0.053920133
2021-11-02/20:46:31.80        -0.020948752      0.10380778     0.053922202
2021-11-02/20:46:31.83        -0.020948757      0.10380722     0.053924362
2021-11-02/20:46:31.87        -0.020948752      0.10380663     0.053926430
2021-11-02/20:46:31.90        -0.020948757      0.10380608     0.053928523
2021-11-02/20:46:31.93        -0.020948752      0.10380549     0.053930591
2021-11-02/20:46:31.96        -0.020948757      0.10380492     0.053932751
2021-11-02/20:46:31.99        -0.020948752      0.10380433     0.053934819
2021-11-02/20:46:32.02        -0.020948757      0.10380379     0.053936912
2021-11-02/20:46:32.05        -0.020948752      0.10380319     0.053938979
2021-11-02/20:46:32.08        -0.020948757      0.10380263     0.053941138
2021-11-02/20:46:32.12        -0.020948752      0.10380204     0.053943205
2021-11-02/20:46:32.15        -0.020948757      0.10380149     0.053945297
2021-11-02/20:46:32.18        -0.020948752      0.10380090     0.053947364
2021-11-02/20:46:32.21        -0.020948757      0.10380034     0.053949523
2021-11-02/20:46:32.24        -0.020948752      0.10379974     0.053951589
2021-11-02/20:46:32.27        -0.020948757      0.10379920     0.053953681
2021-11-02/20:46:32.30        -0.020948752      0.10379860     0.053955747
2021-11-02/20:46:32.33        -0.020948757      0.10379804     0.053957905
2021-11-02/20:46:32.37        -0.020948752      0.10379745     0.053959971
2021-11-02/20:46:32.40        -0.020948757      0.10379690     0.053962062
2021-11-02/20:46:32.43        -0.020948752      0.10379631     0.053964127
2021-11-02/20:46:32.46        -0.020948757      0.10379575     0.053966285
2021-11-02/20:46:32.49        -0.020948752      0.10379515     0.053968350
2021-11-02/20:46:32.52        -0.020948757      0.10379461     0.053970440
2021-11-02/20:46:32.55        -0.020948752      0.10379402     0.053972506
2021-11-02/20:46:32.58        -0.020948757      0.10379345     0.053974663
2021-11-02/20:46:32.62        -0.020948752      0.10379286     0.053976727
2021-11-02/20:46:32.65        -0.020948757      0.10379231     0.053978817
2021-11-02/20:46:32.68        -0.020948752      0.10379172     0.053980881
2021-11-02/20:46:32.71        -0.020969074      0.10389183     0.054035360
2021-11-02/20:46:32.74        -0.020948752      0.10379056     0.053985102
2021-11-02/20:46:32.77        -0.020948757      0.10379002     0.053987191
2021-11-02/20:46:32.80        -0.020948752      0.10378943     0.053989255
2021-11-02/20:46:32.83        -0.020969074      0.10388953     0.054043741
2021-11-02/20:46:32.87        -0.020948752      0.10378827     0.053993474
2021-11-02/20:46:32.90        -0.020948757      0.10378773     0.053995563
2021-11-02/20:46:32.93        -0.020948752      0.10378713     0.053997626
2021-11-02/20:46:32.96        -0.020969074      0.10388724     0.054052120
2021-11-02/20:46:32.99        -0.020948752      0.10378598     0.054001844
2021-11-02/20:46:33.02        -0.020948757      0.10378543     0.054003932
2021-11-02/20:46:33.05        -0.020948752      0.10378484     0.054005995
2021-11-02/20:46:33.08        -0.020969074      0.10388494     0.054060497
2021-11-02/20:46:33.12        -0.020948752      0.10378368     0.054010212
2021-11-02/20:46:33.15        -0.020948757      0.10378314     0.054012299
2021-11-02/20:46:33.18        -0.020948752      0.10378254     0.054014362
2021-11-02/20:46:33.21        -0.020969074      0.10388264     0.054068871
2021-11-02/20:46:33.24        -0.020948752      0.10378139     0.054018577
2021-11-02/20:46:33.27        -0.020948757      0.10378084     0.054020664
2021-11-02/20:46:33.30        -0.020948752      0.10378025     0.054022726
2021-11-02/20:46:33.33        -0.020969074      0.10388035     0.054077242
2021-11-02/20:46:33.37        -0.020948752      0.10377909     0.054026941
2021-11-02/20:46:33.40        -0.020948757      0.10377855     0.054029027
2021-11-02/20:46:33.43        -0.020948752      0.10377795     0.054031088
2021-11-02/20:46:33.46        -0.020969074      0.10387805     0.054085612
2021-11-02/20:46:33.49        -0.020948752      0.10377680     0.054035301
2021-11-02/20:46:33.52        -0.020948757      0.10377625     0.054037387
2021-11-02/20:46:33.55        -0.020948752      0.10377566     0.054039447
2021-11-02/20:46:33.58        -0.020969074      0.10387575     0.054093979
2021-11-02/20:46:33.62        -0.020948752      0.10377450     0.054043660
2021-11-02/20:46:33.65        -0.020948757      0.10377396     0.054045745
2021-11-02/20:46:33.68        -0.020948752      0.10377337     0.054047805
2021-11-02/20:46:33.71        -0.020969074      0.10387346     0.054102344
2021-11-02/20:46:33.74        -0.020948752      0.10377221     0.054052016
2021-11-02/20:46:33.77        -0.020948757      0.10377166     0.054054100
2021-11-02/20:46:33.80        -0.020948752      0.10377107     0.054056159
2021-11-02/20:46:33.83        -0.020969074      0.10387116     0.054110706
2021-11-02/20:46:33.87        -0.020948752      0.10376991     0.054060369
2021-11-02/20:46:33.90        -0.020948757      0.10376937     0.054062453
2021-11-02/20:46:33.93        -0.020948752      0.10376878     0.054064512
2021-11-02/20:46:33.96        -0.020969074      0.10386886     0.054119066
2021-11-02/20:46:33.99        -0.020948752      0.10376762     0.054068721
2021-11-02/20:46:34.02        -0.020948757      0.10376708     0.054070804
2021-11-02/20:46:34.05        -0.020948752      0.10376648     0.054072862
2021-11-02/20:46:34.08        -0.020969074      0.10386657     0.054127424
2021-11-02/20:46:34.12        -0.020948752      0.10376533     0.054077070
2021-11-02/20:46:34.15        -0.020948757      0.10376478     0.054079153
2021-11-02/20:46:34.18        -0.020948752      0.10376419     0.054081210
2021-11-02/20:46:34.21        -0.020969074      0.10386427     0.054135779
2021-11-02/20:46:34.24        -0.020948752      0.10376303     0.054085417
2021-11-02/20:46:34.27        -0.020948757      0.10376249     0.054087499
2021-11-02/20:46:34.30        -0.020948752      0.10376189     0.054089556
2021-11-02/20:46:34.33        -0.020969074      0.10386197     0.054144132
2021-11-02/20:46:34.37        -0.020948752      0.10376074     0.054093761
2021-11-02/20:46:34.40        -0.020948757      0.10376019     0.054095843
2021-11-02/20:46:34.43        -0.020948752      0.10375960     0.054097899
2021-11-02/20:46:34.46        -0.020969074      0.10385968     0.054152483
2021-11-02/20:46:34.49        -0.020948752      0.10375844     0.054102103
2021-11-02/20:46:34.52        -0.020948757      0.10375790     0.054104184
2021-11-02/20:46:34.55        -0.020948752      0.10375730     0.054106240
2021-11-02/20:46:34.58        -0.020969074      0.10385738     0.054160831
2021-11-02/20:46:34.62        -0.020948752      0.10375615     0.054110443
2021-11-02/20:46:34.65        -0.020948757      0.10375560     0.054112523
2021-11-02/20:46:34.68        -0.020948752      0.10375501     0.054114578
2021-11-02/20:46:34.71        -0.020969074      0.10385508     0.054169178
2021-11-02/20:46:34.74        -0.020948752      0.10375385     0.054118780
2021-11-02/20:46:34.77        -0.020948757      0.10375331     0.054120860
2021-11-02/20:46:34.80        -0.020948752      0.10375272     0.054122915
2021-11-02/20:46:34.83        -0.020969074      0.10385279     0.054177521
2021-11-02/20:46:34.87        -0.020948752      0.10375156     0.054127115
2021-11-02/20:46:34.90        -0.020948757      0.10375101     0.054129194
2021-11-02/20:46:34.93        -0.020948752      0.10375042     0.054131249
2021-11-02/20:46:34.96        -0.020969074      0.10385049     0.054185863
2021-11-02/20:46:34.99        -0.020948752      0.10374926     0.054135448
2021-11-02/20:46:35.02        -0.020948757      0.10374872     0.054137527
2021-11-02/20:46:35.05        -0.020948752      0.10374813     0.054139580
2021-11-02/20:46:35.08        -0.020969074      0.10384819     0.054194202
2021-11-02/20:46:35.12        -0.020948752      0.10374697     0.054143778
2021-11-02/20:46:35.15        -0.020948757      0.10374643     0.054145856
2021-11-02/20:46:35.18        -0.020948752      0.10374583     0.054147909
2021-11-02/20:46:35.21        -0.020969074      0.10384590     0.054202538
2021-11-02/20:46:35.24        -0.020948752      0.10374468     0.054152106
2021-11-02/20:46:35.27        -0.020948757      0.10374413     0.054154184
2021-11-02/20:46:35.30        -0.020948752      0.10374354     0.054156236
2021-11-02/20:46:35.33        -0.020969074      0.10384360     0.054210873
2021-11-02/20:46:35.37        -0.020948752      0.10374238     0.054160432
2021-11-02/20:46:35.40        -0.020948757      0.10374184     0.054162509
2021-11-02/20:46:35.43        -0.020948752      0.10374124     0.054164561
2021-11-02/20:46:35.46        -0.020969074      0.10384130     0.054219205
2021-11-02/20:46:35.49        -0.020948752      0.10374009     0.054168755
2021-11-02/20:46:35.52        -0.020948757      0.10373954     0.054170832
2021-11-02/20:46:35.55        -0.020948752      0.10373895     0.054172883
2021-11-02/20:46:35.58        -0.020969074      0.10383901     0.054227535
2021-11-02/20:46:35.62        -0.020948752      0.10373779     0.054177076
2021-11-02/20:46:35.65        -0.020948757      0.10373725     0.054179152
2021-11-02/20:46:35.68        -0.020948752      0.10373665     0.054181203
2021-11-02/20:46:35.71        -0.020969074      0.10383671     0.054235862
2021-11-02/20:46:35.74        -0.020948752      0.10373550     0.054185395
2021-11-02/20:46:35.77        -0.020948757      0.10373495     0.054187470
2021-11-02/20:46:35.80        -0.020948752      0.10373436     0.054189520
2021-11-02/20:46:35.83        -0.020969074      0.10383441     0.054244187
2021-11-02/20:46:35.87        -0.020948752      0.10373320     0.054193711
2021-11-02/20:46:35.90        -0.020948757      0.10373266     0.054195786
2021-11-02/20:46:35.93        -0.020948752      0.10373207     0.054197835
2021-11-02/20:46:35.96        -0.020969074      0.10383212     0.054252509
2021-11-02/20:46:35.99        -0.020948752      0.10373091     0.054202025
2021-11-02/20:46:36.02        -0.020948757      0.10373036     0.054204099
2021-11-02/20:46:36.05        -0.020948752      0.10372977     0.054206148
2021-11-02/20:46:36.08        -0.020969074      0.10382982     0.054260830
2021-11-02/20:46:36.12        -0.020948752      0.10372861     0.054210337
2021-11-02/20:46:36.15        -0.020948757      0.10372807     0.054212411
2021-11-02/20:46:36.18        -0.020948752      0.10372748     0.054214459
2021-11-02/20:46:36.21        -0.020969074      0.10382752     0.054269148
2021-11-02/20:46:36.24        -0.020948752      0.10372632     0.054218646
2021-11-02/20:46:36.27        -0.020948757      0.10372578     0.054220719
2021-11-02/20:46:36.30        -0.020948752      0.10372518     0.054222767
2021-11-02/20:46:36.33        -0.020969074      0.10382523     0.054277463
2021-11-02/20:46:36.37        -0.020948752      0.10372403     0.054226953
2021-11-02/20:46:36.40        -0.020948757      0.10372348     0.054229026
2021-11-02/20:46:36.43        -0.020948752      0.10372289     0.054231073
2021-11-02/20:46:36.46        -0.020969074      0.10382293     0.054285777
2021-11-02/20:46:36.49        -0.020948752      0.10372173     0.054235258
2021-11-02/20:46:36.52        -0.020948757      0.10372119     0.054237330
2021-11-02/20:46:36.55        -0.020948752      0.10372059     0.054239376
2021-11-02/20:46:36.58        -0.020969074      0.10382063     0.054294088
2021-11-02/20:46:36.62        -0.020948752      0.10371944     0.054243560
2021-11-02/20:46:36.65        -0.020948757      0.10371889     0.054245631
2021-11-02/20:46:36.68        -0.020948752      0.10371830     0.054247677
2021-11-02/20:46:36.71        -0.020969074      0.10381834     0.054302396
2021-11-02/20:46:36.74        -0.020948752      0.10371714     0.054251860
2021-11-02/20:46:36.77        -0.020948757      0.10371660     0.054253931
2021-11-02/20:46:36.80        -0.020948752      0.10371600     0.054255976
2021-11-02/20:46:36.83        -0.020969074      0.10381604     0.054310702
2021-11-02/20:46:36.87        -0.020948752      0.10371485     0.054260158
2021-11-02/20:46:36.90        -0.020948757      0.10371430     0.054262228
2021-11-02/20:46:36.93        -0.020948752      0.10371371     0.054264272
2021-11-02/20:46:36.96        -0.020969074      0.10381374     0.054319006
2021-11-02/20:46:36.99        -0.020948752      0.10371255     0.054268453
2021-11-02/20:46:37.02        -0.020948757      0.10371201     0.054270522
2021-11-02/20:46:37.05        -0.020948752      0.10371142     0.054272567
2021-11-02/20:46:37.08        -0.020969074      0.10381145     0.054327308
2021-11-02/20:46:37.12        -0.020948752      0.10371026     0.054276746
2021-11-02/20:46:37.15        -0.020948757      0.10370971     0.054278815
2021-11-02/20:46:37.18        -0.020948752      0.10370912     0.054280858
2021-11-02/20:46:37.21        -0.020969074      0.10380915     0.054335607
2021-11-02/20:46:37.24        -0.020948752      0.10370797     0.054285036
2021-11-02/20:46:37.27        -0.020948757      0.10370742     0.054287105
2021-11-02/20:46:37.30        -0.020948752      0.10370683     0.054289148
2021-11-02/20:46:37.33        -0.020969074      0.10380685     0.054343904
2021-11-02/20:46:37.37        -0.020948752      0.10370567     0.054293325
2021-11-02/20:46:37.40        -0.020948757      0.10370513     0.054295392
2021-11-02/20:46:37.43        -0.020948752      0.10370453     0.054297435
2021-11-02/20:46:37.46        -0.020969074      0.10380456     0.054352198
2021-11-02/20:46:37.49        -0.020948752      0.10370338     0.054301610
2021-11-02/20:46:37.52        -0.020948757      0.10370283     0.054303678
2021-11-02/20:46:37.55        -0.020948752      0.10370224     0.054305719
2021-11-02/20:46:37.58        -0.020969074      0.10380226     0.054360490
2021-11-02/20:46:37.62        -0.020948752      0.10370108     0.054309894
2021-11-02/20:46:37.65        -0.020948757      0.10370054     0.054311960
2021-11-02/20:46:37.68        -0.020948752      0.10369994     0.054314002
2021-11-02/20:46:37.71        -0.020969074      0.10379996     0.054368780
2021-11-02/20:46:37.74        -0.020948752      0.10369879     0.054318175
2021-11-02/20:46:37.77        -0.020948757      0.10369824     0.054320241
2021-11-02/20:46:37.80        -0.020948752      0.10369765     0.054322282
2021-11-02/20:46:37.83        -0.020969074      0.10379767     0.054377067
2021-11-02/20:46:37.87        -0.020948752      0.10369649     0.054326454
2021-11-02/20:46:37.90        -0.020948757      0.10369595     0.054328519
2021-11-02/20:46:37.93        -0.020948752      0.10369535     0.054330559
2021-11-02/20:46:37.96        -0.020969074      0.10379537     0.054385353
2021-11-02/20:46:37.99        -0.020948752      0.10369420     0.054334730
2021-11-02/20:46:38.02        -0.020948757      0.10369365     0.054336795
2021-11-02/20:46:38.05        -0.020948752      0.10369306     0.054338834
2021-11-02/20:46:38.08        -0.020969074      0.10379307     0.054393635
2021-11-02/20:46:38.12        -0.020948752      0.10369190     0.054343004
2021-11-02/20:46:38.15        -0.020948757      0.10369136     0.054345069
2021-11-02/20:46:38.18        -0.020948752      0.10369077     0.054347107
2021-11-02/20:46:38.21        -0.020969074      0.10379078     0.054401916
2021-11-02/20:46:38.24        -0.020948752      0.10368961     0.054351276
2021-11-02/20:46:38.27        -0.020948757      0.10368906     0.054353340
2021-11-02/20:46:38.30        -0.020948752      0.10368847     0.054355378
2021-11-02/20:46:38.33        -0.020969074      0.10378848     0.054410194
2021-11-02/20:46:38.37        -0.020948752      0.10368732     0.054359545
2021-11-02/20:46:38.40        -0.020948757      0.10368677     0.054361608
2021-11-02/20:46:38.43        -0.020948752      0.10368618     0.054363646
2021-11-02/20:46:38.46        -0.020969074      0.10378618     0.054418469
2021-11-02/20:46:38.49        -0.020948752      0.10368502     0.054367812
2021-11-02/20:46:38.52        -0.020948757      0.10368448     0.054369875
2021-11-02/20:46:38.55        -0.020948752      0.10368388     0.054371912
2021-11-02/20:46:38.58        -0.020969074      0.10378389     0.054426742
2021-11-02/20:46:38.62        -0.020948752      0.10368273     0.054376077
2021-11-02/20:46:38.65        -0.020948757      0.10368218     0.054378139
2021-11-02/20:46:38.68        -0.020948752      0.10368159     0.054380175
2021-11-02/20:46:38.71        -0.020969074      0.10378159     0.054435013
2021-11-02/20:46:38.74        -0.020948752      0.10368043     0.054384339
2021-11-02/20:46:38.77        -0.020948757      0.10367989     0.054386401
2021-11-02/20:46:38.80        -0.020948752      0.10367929     0.054388437
2021-11-02/20:46:38.83        -0.020969074      0.10377929     0.054443282
2021-11-02/20:46:38.87        -0.020948752      0.10367814     0.054392599
2021-11-02/20:46:38.90        -0.020948757      0.10367759     0.054394660
2021-11-02/20:46:38.93        -0.020948752      0.10367700     0.054396695
2021-11-02/20:46:38.96        -0.020969074      0.10377700     0.054451548
2021-11-02/20:46:38.99        -0.020948752      0.10367584     0.054400857
2021-11-02/20:46:39.02        -0.020948757      0.10367530     0.054402917
2021-11-02/20:46:39.05        -0.020948752      0.10367470     0.054404952
2021-11-02/20:46:39.08        -0.020969074      0.10377470     0.054459812
2021-11-02/20:46:39.12        -0.020948752      0.10367355     0.054409112
2021-11-02/20:46:39.15        -0.020948757      0.10367300     0.054411172
2021-11-02/20:46:39.18        -0.020948752      0.10367241     0.054413206
2021-11-02/20:46:39.21        -0.020969074      0.10377240     0.054468073
2021-11-02/20:46:39.24        -0.020948752      0.10367125     0.054417365
2021-11-02/20:46:39.27        -0.020948757      0.10367071     0.054419424
2021-11-02/20:46:39.30        -0.020948752      0.10367012     0.054421458
2021-11-02/20:46:39.33        -0.020969074      0.10377011     0.054476332
2021-11-02/20:46:39.37        -0.020948752      0.10366896     0.054425616
2021-11-02/20:46:39.40        -0.020948757      0.10366841     0.054427674
2021-11-02/20:46:39.43        -0.020948752      0.10366782     0.054429707
2021-11-02/20:46:39.46        -0.020969074      0.10376781     0.054484589
2021-11-02/20:46:39.49        -0.020945860      0.10367556     0.054418697
2021-11-02/20:46:39.52        -0.020937714      0.10370007     0.054378013
2021-11-02/20:46:39.55        -0.020929559      0.10372453     0.054337303
2021-11-02/20:46:39.58        -0.020941468      0.10385039     0.054348071
2021-11-02/20:46:39.62        -0.020912995      0.10377430     0.054254594
2021-11-02/20:46:39.65        -0.020904850      0.10379882     0.054213908
2021-11-02/20:46:39.68        -0.020896694      0.10382328     0.054173196
2021-11-02/20:46:39.71        -0.020908603      0.10394913     0.054183971
2021-11-02/20:46:39.74        -0.020880131      0.10387305     0.054090484
2021-11-02/20:46:39.77        -0.020871985      0.10389756     0.054049797
2021-11-02/20:46:39.80        -0.020863830      0.10392203     0.054009084
2021-11-02/20:46:39.83        -0.020875739      0.10404788     0.054019865
2021-11-02/20:46:39.87        -0.020847266      0.10397180     0.053926369
2021-11-02/20:46:39.90        -0.020839121      0.10399631     0.053885680
2021-11-02/20:46:39.93        -0.020830965      0.10402078     0.053844966
2021-11-02/20:46:39.96        -0.020842874      0.10414663     0.053855754
2021-11-02/20:46:39.99        -0.020814402      0.10407055     0.053762248
2021-11-02/20:46:40.02        -0.020806256      0.10409506     0.053721558
2021-11-02/20:46:40.05        -0.020798101      0.10411953     0.053680842
2021-11-02/20:46:40.08        -0.020810010      0.10424538     0.053691636
2021-11-02/20:46:40.12        -0.020781537      0.10416930     0.053598121
2021-11-02/20:46:40.15        -0.020773392      0.10419382     0.053557430
2021-11-02/20:46:40.18        -0.020765236      0.10421828     0.053516712
2021-11-02/20:46:40.21        -0.020777145      0.10434413     0.053527513
2021-11-02/20:46:40.24        -0.020748673      0.10426805     0.053433989
2021-11-02/20:46:40.27        -0.020740527      0.10429257     0.053393296
2021-11-02/20:46:40.30        -0.020732372      0.10431704     0.053352577
2021-11-02/20:46:40.33        -0.020744281      0.10444288     0.053363384
2021-11-02/20:46:40.37        -0.020715808      0.10436681     0.053269851
2021-11-02/20:46:40.40        -0.020707663      0.10439132     0.053229156
2021-11-02/20:46:40.43        -0.020699507      0.10441579     0.053188436
2021-11-02/20:46:40.46        -0.020711416      0.10454163     0.053199250
2021-11-02/20:46:40.49        -0.020682944      0.10446557     0.053105707
2021-11-02/20:46:40.52        -0.020677690      0.10448119     0.053080177
2021-11-02/20:46:40.55        -0.020677685      0.10448060     0.053082198
2021-11-02/20:46:40.58        -0.020697745      0.10458138     0.053135761
2021-11-02/20:46:40.62        -0.020677685      0.10447945     0.053086330
2021-11-02/20:46:40.65        -0.020677690      0.10447891     0.053088375
2021-11-02/20:46:40.68        -0.020677685      0.10447832     0.053090396
2021-11-02/20:46:40.71        -0.020697745      0.10457909     0.053143966
2021-11-02/20:46:40.74        -0.020677685      0.10447717     0.053094526
2021-11-02/20:46:40.77        -0.020677690      0.10447662     0.053096571
2021-11-02/20:46:40.80        -0.020677685      0.10447603     0.053098591
2021-11-02/20:46:40.83        -0.020697745      0.10457681     0.053152169
2021-11-02/20:46:40.87        -0.020677685      0.10447488     0.053102721
2021-11-02/20:46:40.90        -0.020677690      0.10447434     0.053104765
2021-11-02/20:46:40.93        -0.020677685      0.10447375     0.053106784
2021-11-02/20:46:40.96        -0.020697745      0.10457452     0.053160369
2021-11-02/20:46:40.99        -0.020677685      0.10447260     0.053110913
2021-11-02/20:46:41.02        -0.020677690      0.10447206     0.053112957
2021-11-02/20:46:41.05        -0.020677685      0.10447147     0.053114975
2021-11-02/20:46:41.08        -0.020697745      0.10457224     0.053168568
2021-11-02/20:46:41.12        -0.020677685      0.10447032     0.053119103
2021-11-02/20:46:41.15        -0.020677690      0.10446977     0.053121146
2021-11-02/20:46:41.18        -0.020677685      0.10446918     0.053123164
2021-11-02/20:46:41.21        -0.020697745      0.10456995     0.053176764
2021-11-02/20:46:41.24        -0.020677685      0.10446803     0.053127291
2021-11-02/20:46:41.27        -0.020677690      0.10446749     0.053129333
2021-11-02/20:46:41.30        -0.020677685      0.10446690     0.053131351
2021-11-02/20:46:41.33        -0.020697745      0.10456767     0.053184958
2021-11-02/20:46:41.37        -0.020677685      0.10446575     0.053135476
2021-11-02/20:46:41.40        -0.020677690      0.10446521     0.053137518
2021-11-02/20:46:41.43        -0.020677685      0.10446462     0.053139535
2021-11-02/20:46:41.46        -0.020697745      0.10456538     0.053193150
2021-11-02/20:46:41.49        -0.020677685      0.10446347     0.053143659
2021-11-02/20:46:41.52        -0.020677690      0.10446293     0.053145701
2021-11-02/20:46:41.55        -0.020677685      0.10446234     0.053147717
2021-11-02/20:46:41.58        -0.020697745      0.10456310     0.053201339
2021-11-02/20:46:41.62        -0.020677685      0.10446118     0.053151840
2021-11-02/20:46:41.65        -0.020677690      0.10446064     0.053153881
2021-11-02/20:46:41.68        -0.020677685      0.10446005     0.053155897
2021-11-02/20:46:41.71        -0.020697745      0.10456081     0.053209527
2021-11-02/20:46:41.74        -0.020677685      0.10445890     0.053160019
2021-11-02/20:46:41.77        -0.020677690      0.10445836     0.053162060
2021-11-02/20:46:41.80        -0.020677685      0.10445777     0.053164075
2021-11-02/20:46:41.83        -0.020697745      0.10455853     0.053217712
2021-11-02/20:46:41.87        -0.020677685      0.10445662     0.053168196
2021-11-02/20:46:41.90        -0.020677690      0.10445608     0.053170236
2021-11-02/20:46:41.93        -0.020677685      0.10445549     0.053172251
2021-11-02/20:46:41.96        -0.020697745      0.10455624     0.053225895
2021-11-02/20:46:41.99        -0.020677685      0.10445434     0.053176370
2021-11-02/20:46:42.02        -0.020677690      0.10445379     0.053178409
2021-11-02/20:46:42.05        -0.020677685      0.10445320     0.053180424
2021-11-02/20:46:42.08        -0.020697745      0.10455396     0.053234075
2021-11-02/20:46:42.12        -0.020677685      0.10445205     0.053184542
2021-11-02/20:46:42.15        -0.020677690      0.10445151     0.053186581
2021-11-02/20:46:42.18        -0.020677685      0.10445092     0.053188595
2021-11-02/20:46:42.21        -0.020697745      0.10455167     0.053242254
2021-11-02/20:46:42.24        -0.020677685      0.10444977     0.053192712
2021-11-02/20:46:42.27        -0.020677690      0.10444923     0.053194750
2021-11-02/20:46:42.30        -0.020677685      0.10444864     0.053196764
2021-11-02/20:46:42.33        -0.020697745      0.10454939     0.053250430
2021-11-02/20:46:42.37        -0.020677685      0.10444749     0.053200880
2021-11-02/20:46:42.40        -0.020677690      0.10444694     0.053202918
2021-11-02/20:46:42.43        -0.020677685      0.10444635     0.053204930
2021-11-02/20:46:42.46        -0.020697745      0.10454710     0.053258604
2021-11-02/20:46:42.49        -0.020677685      0.10444520     0.053209045
2021-11-02/20:46:42.52        -0.020677690      0.10444466     0.053211082
2021-11-02/20:46:42.55        -0.020677685      0.10444407     0.053213095
2021-11-02/20:46:42.58        -0.020697745      0.10454482     0.053266775
2021-11-02/20:46:42.62        -0.020677685      0.10444292     0.053217209
2021-11-02/20:46:42.65        -0.020677690      0.10444238     0.053219245
2021-11-02/20:46:42.68        -0.020677685      0.10444179     0.053221257
2021-11-02/20:46:42.71        -0.020697745      0.10454253     0.053274945
2021-11-02/20:46:42.74        -0.020677685      0.10444064     0.053225370
2021-11-02/20:46:42.77        -0.020677690      0.10444010     0.053227406
2021-11-02/20:46:42.80        -0.020677685      0.10443951     0.053229417
2021-11-02/20:46:42.83        -0.020697745      0.10454025     0.053283112
2021-11-02/20:46:42.87        -0.020677685      0.10443836     0.053233528
2021-11-02/20:46:42.90        -0.020677690      0.10443781     0.053235564
2021-11-02/20:46:42.93        -0.020677685      0.10443722     0.053237574
2021-11-02/20:46:42.96        -0.020697745      0.10453796     0.053291277
2021-11-02/20:46:42.99        -0.020677685      0.10443607     0.053241685
2021-11-02/20:46:43.02        -0.020677690      0.10443553     0.053243720
2021-11-02/20:46:43.05        -0.020677685      0.10443494     0.053245730
2021-11-02/20:46:43.08        -0.020697745      0.10453568     0.053299440
2021-11-02/20:46:43.12        -0.020677685      0.10443379     0.053249839
2021-11-02/20:46:43.15        -0.020677690      0.10443325     0.053251874
2021-11-02/20:46:43.18        -0.020677685      0.10443266     0.053253883
2021-11-02/20:46:43.21        -0.020697745      0.10453339     0.053307600
2021-11-02/20:46:43.24        -0.020677685      0.10443151     0.053257991
2021-11-02/20:46:43.27        -0.020677690      0.10443096     0.053260025
2021-11-02/20:46:43.30        -0.020677685      0.10443037     0.053262034
2021-11-02/20:46:43.33        -0.020697745      0.10453111     0.053315759
2021-11-02/20:46:43.37        -0.020677685      0.10442922     0.053266141
2021-11-02/20:46:43.40        -0.020677690      0.10442868     0.053268174
2021-11-02/20:46:43.43        -0.020677685      0.10442809     0.053270183
2021-11-02/20:46:43.46        -0.020697745      0.10452882     0.053323915
2021-11-02/20:46:43.49        -0.020677685      0.10442694     0.053274289
2021-11-02/20:46:43.52        -0.020677690      0.10442640     0.053276321
2021-11-02/20:46:43.55        -0.020677685      0.10442581     0.053278329
2021-11-02/20:46:43.58        -0.020697745      0.10452653     0.053332069
2021-11-02/20:46:43.62        -0.020677685      0.10442466     0.053282434
2021-11-02/20:46:43.65        -0.020677690      0.10442412     0.053284466
2021-11-02/20:46:43.68        -0.020677685      0.10442353     0.053286474
2021-11-02/20:46:43.71        -0.020697745      0.10452425     0.053340220
2021-11-02/20:46:43.74        -0.020677685      0.10442237     0.053290577
2021-11-02/20:46:43.77        -0.020677690      0.10442183     0.053292609
2021-11-02/20:46:43.80        -0.020677685      0.10442124     0.053294616
2021-11-02/20:46:43.83        -0.020697745      0.10452196     0.053348370
2021-11-02/20:46:43.87        -0.020677685      0.10442009     0.053298718
2021-11-02/20:46:43.90        -0.020677690      0.10441955     0.053300749
2021-11-02/20:46:43.93        -0.020677685      0.10441896     0.053302755
2021-11-02/20:46:43.96        -0.020697745      0.10451968     0.053356517
2021-11-02/20:46:43.99        -0.020677685      0.10441781     0.053306857
2021-11-02/20:46:44.02        -0.020677690      0.10441727     0.053308887
2021-11-02/20:46:44.05        -0.020677685      0.10441668     0.053310893
2021-11-02/20:46:44.08        -0.020697745      0.10451739     0.053364662
2021-11-02/20:46:44.12        -0.020677685      0.10441553     0.053314993
2021-11-02/20:46:44.15        -0.020677690      0.10441498     0.053317023
2021-11-02/20:46:44.18        -0.020677685      0.10441439     0.053319028
2021-11-02/20:46:44.21        -0.020697745      0.10451511     0.053372804
2021-11-02/20:46:44.24        -0.020677685      0.10441324     0.053323128
2021-11-02/20:46:44.27        -0.020677690      0.10441270     0.053325157
2021-11-02/20:46:44.30        -0.020677685      0.10441211     0.053327161
2021-11-02/20:46:44.33        -0.020697745      0.10451282     0.053380945
2021-11-02/20:46:44.37        -0.020677685      0.10441096     0.053331260
2021-11-02/20:46:44.40        -0.020677690      0.10441042     0.053333288
2021-11-02/20:46:44.43        -0.020677685      0.10440983     0.053335292
2021-11-02/20:46:44.46        -0.020697745      0.10451054     0.053389083
2021-11-02/20:46:44.49        -0.020677685      0.10440868     0.053339389
2021-11-02/20:46:44.52        -0.020677690      0.10440813     0.053341417
2021-11-02/20:46:44.55        -0.020677685      0.10440754     0.053343421
2021-11-02/20:46:44.58        -0.020697745      0.10450825     0.053397219
2021-11-02/20:46:44.62        -0.020677685      0.10440639     0.053347517
2021-11-02/20:46:44.65        -0.020677690      0.10440585     0.053349544
2021-11-02/20:46:44.68        -0.020677685      0.10440526     0.053351547
2021-11-02/20:46:44.71        -0.020697745      0.10450597     0.053405353
2021-11-02/20:46:44.74        -0.020677685      0.10440411     0.053355642
2021-11-02/20:46:44.77        -0.020677690      0.10440357     0.053357669
2021-11-02/20:46:44.80        -0.020677685      0.10440298     0.053359671
2021-11-02/20:46:44.83        -0.020697745      0.10450368     0.053413484
2021-11-02/20:46:44.87        -0.020677685      0.10440183     0.053363765
2021-11-02/20:46:44.90        -0.020677690      0.10440129     0.053365792
2021-11-02/20:46:44.93        -0.020677685      0.10440070     0.053367793
2021-11-02/20:46:44.96        -0.020697745      0.10450140     0.053421613
2021-11-02/20:46:44.99        -0.020677685      0.10439954     0.053371886
2021-11-02/20:46:45.02        -0.020677690      0.10439900     0.053373912
2021-11-02/20:46:45.05        -0.020677685      0.10439841     0.053375913
2021-11-02/20:46:45.08        -0.020697745      0.10449911     0.053429740
2021-11-02/20:46:45.12        -0.020677685      0.10439726     0.053380004
2021-11-02/20:46:45.15        -0.020677690      0.10439672     0.053382030
2021-11-02/20:46:45.18        -0.020677685      0.10439613     0.053384030
2021-11-02/20:46:45.21        -0.020697745      0.10449683     0.053437865
2021-11-02/20:46:45.24        -0.020677685      0.10439498     0.053388121
2021-11-02/20:46:45.27        -0.020677690      0.10439444     0.053390145
2021-11-02/20:46:45.30        -0.020677685      0.10439385     0.053392145
2021-11-02/20:46:45.33        -0.020697745      0.10449454     0.053445987
2021-11-02/20:46:45.37        -0.020677685      0.10439270     0.053396235
2021-11-02/20:46:45.40        -0.020677690      0.10439215     0.053398259
2021-11-02/20:46:45.43        -0.020677685      0.10439156     0.053400258
2021-11-02/20:46:45.46        -0.020697745      0.10449226     0.053454108
2021-11-02/20:46:45.49        -0.020677685      0.10439041     0.053404346
2021-11-02/20:46:45.52        -0.020677690      0.10438987     0.053406370
2021-11-02/20:46:45.55        -0.020677685      0.10438928     0.053408369
2021-11-02/20:46:45.58        -0.020697745      0.10448997     0.053462226
2021-11-02/20:46:45.62        -0.020677685      0.10438813     0.053412456
2021-11-02/20:46:45.65        -0.020677690      0.10438759     0.053414479
2021-11-02/20:46:45.68        -0.020677685      0.10438700     0.053416477
2021-11-02/20:46:45.71        -0.020697745      0.10448769     0.053470341
2021-11-02/20:46:45.74        -0.020677685      0.10438585     0.053420563
2021-11-02/20:46:45.77        -0.020677690      0.10438531     0.053422586
2021-11-02/20:46:45.80        -0.020677685      0.10438471     0.053424584
2021-11-02/20:46:45.83        -0.020697745      0.10448540     0.053478455
2021-11-02/20:46:45.87        -0.020677685      0.10438356     0.053428668
2021-11-02/20:46:45.90        -0.020677690      0.10438302     0.053430690
2021-11-02/20:46:45.93        -0.020677685      0.10438243     0.053432688
2021-11-02/20:46:45.96        -0.020697745      0.10448312     0.053486566
2021-11-02/20:46:45.99        -0.020677685      0.10438128     0.053436771
2021-11-02/20:46:46.02        -0.020677690      0.10438074     0.053438793
2021-11-02/20:46:46.05        -0.020677685      0.10438015     0.053440789
2021-11-02/20:46:46.08        -0.020697745      0.10448083     0.053494675
2021-11-02/20:46:46.12        -0.020677685      0.10437900     0.053444872
2021-11-02/20:46:46.15        -0.020677690      0.10437846     0.053446893
2021-11-02/20:46:46.18        -0.020677685      0.10437787     0.053448889
2021-11-02/20:46:46.21        -0.020697745      0.10447855     0.053502782
2021-11-02/20:46:46.24        -0.020677685      0.10437672     0.053452970
2021-11-02/20:46:46.27        -0.020677690      0.10437617     0.053454990
2021-11-02/20:46:46.30        -0.020677685      0.10437558     0.053456986
2021-11-02/20:46:46.33        -0.020697745      0.10447626     0.053510886
2021-11-02/20:46:46.37        -0.020677685      0.10437443     0.053461066
2021-11-02/20:46:46.40        -0.020677690      0.10437389     0.053463086
2021-11-02/20:46:46.43        -0.020677685      0.10437330     0.053465081
2021-11-02/20:46:46.46        -0.020697745      0.10447398     0.053518989
2021-11-02/20:46:46.49        -0.020677685      0.10437215     0.053469160
2021-11-02/20:46:46.52        -0.020677690      0.10437161     0.053471179
2021-11-02/20:46:46.55        -0.020677685      0.10437102     0.053473174
2021-11-02/20:46:46.58        -0.020697745      0.10447169     0.053527089
2021-11-02/20:46:46.62        -0.020677685      0.10436987     0.053477251
2021-11-02/20:46:46.65        -0.020677690      0.10436932     0.053479270
2021-11-02/20:46:46.68        -0.020677685      0.10436873     0.053481264
2021-11-02/20:46:46.71        -0.020697745      0.10446941     0.053535186
2021-11-02/20:46:46.74        -0.020677685      0.10436758     0.053485341
2021-11-02/20:46:46.77        -0.020677690      0.10436704     0.053487359
2021-11-02/20:46:46.80        -0.020677685      0.10436645     0.053489352
2021-11-02/20:46:46.83        -0.020697745      0.10446712     0.053543282
2021-11-02/20:46:46.87        -0.020677685      0.10436530     0.053493428
2021-11-02/20:46:46.90        -0.020677690      0.10436476     0.053495446
2021-11-02/20:46:46.93        -0.020677685      0.10436417     0.053497438
2021-11-02/20:46:46.96        -0.020697745      0.10446484     0.053551375
2021-11-02/20:46:46.99        -0.020677685      0.10436302     0.053501513
2021-11-02/20:46:47.02        -0.020677690      0.10436248     0.053503530
2021-11-02/20:46:47.05        -0.020677685      0.10436189     0.053505522
2021-11-02/20:46:47.08        -0.020697745      0.10446255     0.053559466
2021-11-02/20:46:47.12        -0.020677685      0.10436073     0.053509595
2021-11-02/20:46:47.15        -0.020677690      0.10436019     0.053511612
2021-11-02/20:46:47.18        -0.020677685      0.10435960     0.053513603
2021-11-02/20:46:47.21        -0.020697745      0.10446026     0.053567555
2021-11-02/20:46:47.24        -0.020677685      0.10435845     0.053517676
2021-11-02/20:46:47.27        -0.020677690      0.10435791     0.053519692
2021-11-02/20:46:47.30        -0.020677685      0.10435732     0.053521683
2021-11-02/20:46:47.33        -0.020697745      0.10445798     0.053575641
2021-11-02/20:46:47.37        -0.020677685      0.10435617     0.053525754
2021-11-02/20:46:47.40        -0.020677690      0.10435563     0.053527769
2021-11-02/20:46:47.43        -0.020677685      0.10435504     0.053529760
2021-11-02/20:46:47.46        -0.020697745      0.10445569     0.053583725
2021-11-02/20:46:47.49        -0.020677685      0.10435389     0.053533830
2021-11-02/20:46:47.52        -0.020677690      0.10435334     0.053535844
2021-11-02/20:46:47.55        -0.020677685      0.10435275     0.053537834
2021-11-02/20:46:47.58        -0.020697745      0.10445341     0.053591807
2021-11-02/20:46:47.62        -0.020677685      0.10435160     0.053541903
2021-11-02/20:46:47.65        -0.020677690      0.10435106     0.053543917
2021-11-02/20:46:47.68        -0.020677685      0.10435047     0.053545907
2021-11-02/20:46:47.71        -0.020697745      0.10445112     0.053599887
2021-11-02/20:46:47.74        -0.020677685      0.10434932     0.053549974
2021-11-02/20:46:47.77        -0.020677690      0.10434878     0.053551988
2021-11-02/20:46:47.80        -0.020677685      0.10434819     0.053553977
2021-11-02/20:46:47.83        -0.020697745      0.10444884     0.053607965
2021-11-02/20:46:47.87        -0.020677685      0.10434704     0.053558043
2021-11-02/20:46:47.90        -0.020677690      0.10434649     0.053560057
2021-11-02/20:46:47.93        -0.020677685      0.10434590     0.053562045
2021-11-02/20:46:47.96        -0.020697745      0.10444655     0.053616040
2021-11-02/20:46:47.99        -0.020677685      0.10434475     0.053566110
2021-11-02/20:46:48.02        -0.020677690      0.10434421     0.053568123
2021-11-02/20:46:48.05        -0.020677685      0.10434362     0.053570111
2021-11-02/20:46:48.08        -0.020697745      0.10444427     0.053624113
2021-11-02/20:46:48.12        -0.020677685      0.10434247     0.053574175
2021-11-02/20:46:48.15        -0.020677690      0.10434193     0.053576187
2021-11-02/20:46:48.18        -0.020677685      0.10434134     0.053578174
2021-11-02/20:46:48.21        -0.020697745      0.10444198     0.053632183
2021-11-02/20:46:48.24        -0.020677685      0.10434019     0.053582237
2021-11-02/20:46:48.27        -0.020677690      0.10433965     0.053584249
2021-11-02/20:46:48.30        -0.020677685      0.10433906     0.053586235
2021-11-02/20:46:48.33        -0.020697745      0.10443970     0.053640252
2021-11-02/20:46:48.37        -0.020677685      0.10433791     0.053590297
2021-11-02/20:46:48.40        -0.020677690      0.10433736     0.053592308
2021-11-02/20:46:48.43        -0.020677685      0.10433677     0.053594294
2021-11-02/20:46:48.46        -0.020697745      0.10443741     0.053648318
2021-11-02/20:46:48.49        -0.020677685      0.10433562     0.053598355
2021-11-02/20:46:48.52        -0.020677690      0.10433508     0.053600365
2021-11-02/20:46:48.55        -0.020677685      0.10433449     0.053602351
2021-11-02/20:46:48.58        -0.020697745      0.10443513     0.053656382
2021-11-02/20:46:48.62        -0.020677685      0.10433334     0.053606410
2021-11-02/20:46:48.65        -0.020677690      0.10433280     0.053608420
2021-11-02/20:46:48.68        -0.020677685      0.10433221     0.053610405
2021-11-02/20:46:48.71        -0.020697745      0.10443284     0.053664443
2021-11-02/20:46:48.74        -0.020677685      0.10433106     0.053614464
2021-11-02/20:46:48.77        -0.020677690      0.10433051     0.053616473
2021-11-02/20:46:48.80        -0.020677685      0.10432992     0.053618457
2021-11-02/20:46:48.83        -0.020697745      0.10443056     0.053672503
2021-11-02/20:46:48.87        -0.020677685      0.10432877     0.053622515
2021-11-02/20:46:48.90        -0.020677690      0.10432823     0.053624523
2021-11-02/20:46:48.93        -0.020677685      0.10432764     0.053626507
2021-11-02/20:46:48.96        -0.020697745      0.10442827     0.053680560
2021-11-02/20:46:48.99        -0.020677685      0.10432649     0.053630563
2021-11-02/20:46:49.02        -0.020677690      0.10432595     0.053632572
2021-11-02/20:46:49.05        -0.020677685      0.10432536     0.053634555
2021-11-02/20:46:49.08        -0.020697745      0.10442599     0.053688615
2021-11-02/20:46:49.12        -0.020677685      0.10432421     0.053638610
2021-11-02/20:46:49.15        -0.020677690      0.10432367     0.053640617
2021-11-02/20:46:49.18        -0.020677685      0.10432308     0.053642600
2021-11-02/20:46:49.21        -0.020697745      0.10442370     0.053696667
2021-11-02/20:46:49.24        -0.020677685      0.10432192     0.053646654
2021-11-02/20:46:49.27        -0.020677690      0.10432138     0.053648661
2021-11-02/20:46:49.30        -0.020677685      0.10432079     0.053650643
2021-11-02/20:46:49.33        -0.020697745      0.10442142     0.053704718
2021-11-02/20:46:49.37        -0.020677685      0.10431964     0.053654696
2021-11-02/20:46:49.40        -0.020677690      0.10431910     0.053656702
2021-11-02/20:46:49.43        -0.020677685      0.10431851     0.053658684
2021-11-02/20:46:49.46        -0.020697745      0.10441913     0.053712766
2021-11-02/20:46:49.49        -0.020674756      0.10432603     0.053647926
2021-11-02/20:46:49.52        -0.020666503      0.10434992     0.053608193
2021-11-02/20:46:49.55        -0.020658242      0.10437376     0.053568435
2021-11-02/20:46:49.58        -0.020669778      0.10449960     0.053579439
2021-11-02/20:46:49.62        -0.020641462      0.10442226     0.053487662
2021-11-02/20:46:49.65        -0.020633209      0.10444615     0.053447927
2021-11-02/20:46:49.68        -0.020624948      0.10446999     0.053408168
2021-11-02/20:46:49.71        -0.020636484      0.10459582     0.053419178
2021-11-02/20:46:49.74        -0.020608168      0.10451849     0.053327391
2021-11-02/20:46:49.77        -0.020599915      0.10454238     0.053287656
2021-11-02/20:46:49.80        -0.020591654      0.10456622     0.053247895
2021-11-02/20:46:49.83        -0.020603190      0.10469205     0.053258911
2021-11-02/20:46:49.87        -0.020574874      0.10461472     0.053167115
2021-11-02/20:46:49.90        -0.020566621      0.10463861     0.053127378
2021-11-02/20:46:49.93        -0.020558360      0.10466245     0.053087616
2021-11-02/20:46:49.96        -0.020569896      0.10478829     0.053098638
2021-11-02/20:46:49.99        -0.020541580      0.10471095     0.053006833
2021-11-02/20:46:50.02        -0.020533327      0.10473484     0.052967094
2021-11-02/20:46:50.05        -0.020525066      0.10475869     0.052927331
2021-11-02/20:46:50.08        -0.020536602      0.10488452     0.052938359
2021-11-02/20:46:50.12        -0.020508286      0.10480719     0.052846544
2021-11-02/20:46:50.15        -0.020500033      0.10483108     0.052806804
2021-11-02/20:46:50.18        -0.020491772      0.10485492     0.052767039
2021-11-02/20:46:50.21        -0.020503308      0.10498075     0.052778074
2021-11-02/20:46:50.24        -0.020474992      0.10490343     0.052686250
2021-11-02/20:46:50.27        -0.020466739      0.10492732     0.052646508
2021-11-02/20:46:50.30        -0.020458478      0.10495116     0.052606742
2021-11-02/20:46:50.33        -0.020470014      0.10507699     0.052617783
2021-11-02/20:46:50.37        -0.020441698      0.10499966     0.052525950
2021-11-02/20:46:50.40        -0.020433446      0.10502356     0.052486207
2021-11-02/20:46:50.43        -0.020425184      0.10504740     0.052446438
2021-11-02/20:46:50.46        -0.020436720      0.10517323     0.052457486
2021-11-02/20:46:50.49        -0.020408404      0.10509590     0.052365643
2021-11-02/20:46:50.52        -0.020403081      0.10511113     0.052340709
2021-11-02/20:46:50.55        -0.020403077      0.10511054     0.052342678
2021-11-02/20:46:50.58        -0.020422870      0.10521193     0.052395470
2021-11-02/20:46:50.62        -0.020403077      0.10510939     0.052346704
2021-11-02/20:46:50.65        -0.020403081      0.10510886     0.052348696
2021-11-02/20:46:50.68        -0.020403077      0.10510827     0.052350665
2021-11-02/20:46:50.71        -0.020422870      0.10520966     0.052403464
2021-11-02/20:46:50.74        -0.020403077      0.10510712     0.052354690
2021-11-02/20:46:50.77        -0.020403081      0.10510659     0.052356682
2021-11-02/20:46:50.80        -0.020403077      0.10510600     0.052358650
2021-11-02/20:46:50.83        -0.020422870      0.10520739     0.052411457
2021-11-02/20:46:50.87        -0.020403077      0.10510485     0.052362674
2021-11-02/20:46:50.90        -0.020403081      0.10510432     0.052364666
2021-11-02/20:46:50.93        -0.020403077      0.10510373     0.052366633
2021-11-02/20:46:50.96        -0.020422870      0.10520512     0.052419447
2021-11-02/20:46:50.99        -0.020403077      0.10510258     0.052370656
2021-11-02/20:46:51.02        -0.020403081      0.10510205     0.052372647
2021-11-02/20:46:51.05        -0.020403077      0.10510146     0.052374614
2021-11-02/20:46:51.08        -0.020422870      0.10520284     0.052427435
2021-11-02/20:46:51.12        -0.020403077      0.10510031     0.052378635
2021-11-02/20:46:51.15        -0.020403081      0.10509978     0.052380626
2021-11-02/20:46:51.18        -0.020403077      0.10509919     0.052382592
2021-11-02/20:46:51.21        -0.020422870      0.10520057     0.052435421
2021-11-02/20:46:51.24        -0.020403077      0.10509804     0.052386613
2021-11-02/20:46:51.27        -0.020403081      0.10509751     0.052388603
2021-11-02/20:46:51.30        -0.020403077      0.10509692     0.052390569
2021-11-02/20:46:51.33        -0.020422870      0.10519830     0.052443404
2021-11-02/20:46:51.37        -0.020403077      0.10509577     0.052394588
2021-11-02/20:46:51.40        -0.020403081      0.10509524     0.052396578
2021-11-02/20:46:51.43        -0.020403077      0.10509465     0.052398543
2021-11-02/20:46:51.46        -0.020422870      0.10519603     0.052451386
2021-11-02/20:46:51.49        -0.020403077      0.10509350     0.052402562
2021-11-02/20:46:51.52        -0.020403081      0.10509296     0.052404551
2021-11-02/20:46:51.55        -0.020403077      0.10509238     0.052406516
2021-11-02/20:46:51.58        -0.020422870      0.10519375     0.052459366
2021-11-02/20:46:51.62        -0.020403077      0.10509123     0.052410533
2021-11-02/20:46:51.65        -0.020403081      0.10509069     0.052412522
2021-11-02/20:46:51.68        -0.020403077      0.10509011     0.052414486
2021-11-02/20:46:51.71        -0.020422870      0.10519148     0.052467343
2021-11-02/20:46:51.74        -0.020403077      0.10508896     0.052418502
2021-11-02/20:46:51.77        -0.020403081      0.10508842     0.052420490
2021-11-02/20:46:51.80        -0.020403077      0.10508784     0.052422454
2021-11-02/20:46:51.83        -0.020422870      0.10518921     0.052475318
2021-11-02/20:46:51.87        -0.020403077      0.10508669     0.052426469
2021-11-02/20:46:51.90        -0.020403081      0.10508615     0.052428456
2021-11-02/20:46:51.93        -0.020403077      0.10508557     0.052430420
2021-11-02/20:46:51.96        -0.020422870      0.10518694     0.052483291
2021-11-02/20:46:51.99        -0.020403077      0.10508442     0.052434434
2021-11-02/20:46:52.02        -0.020403081      0.10508388     0.052436421
2021-11-02/20:46:52.05        -0.020403077      0.10508330     0.052438383
2021-11-02/20:46:52.08        -0.020422870      0.10518466     0.052491262
2021-11-02/20:46:52.12        -0.020403077      0.10508215     0.052442396
2021-11-02/20:46:52.15        -0.020403081      0.10508161     0.052444383
2021-11-02/20:46:52.18        -0.020403077      0.10508103     0.052446345
2021-11-02/20:46:52.21        -0.020422870      0.10518239     0.052499231
2021-11-02/20:46:52.24        -0.020403077      0.10507988     0.052450357
2021-11-02/20:46:52.27        -0.020403081      0.10507934     0.052452343
2021-11-02/20:46:52.30        -0.020403077      0.10507876     0.052454304
2021-11-02/20:46:52.33        -0.020422870      0.10518012     0.052507197
2021-11-02/20:46:52.37        -0.020403077      0.10507761     0.052458315
2021-11-02/20:46:52.40        -0.020403081      0.10507707     0.052460301
2021-11-02/20:46:52.43        -0.020403077      0.10507649     0.052462262
2021-11-02/20:46:52.46        -0.020422870      0.10517785     0.052515162
2021-11-02/20:46:52.49        -0.020403077      0.10507534     0.052466271
2021-11-02/20:46:52.52        -0.020403081      0.10507480     0.052468256
2021-11-02/20:46:52.55        -0.020403077      0.10507422     0.052470217
2021-11-02/20:46:52.58        -0.020422870      0.10517558     0.052523124
2021-11-02/20:46:52.62        -0.020403077      0.10507307     0.052474226
2021-11-02/20:46:52.65        -0.020403081      0.10507253     0.052476210
2021-11-02/20:46:52.68        -0.020403077      0.10507195     0.052478170
2021-11-02/20:46:52.71        -0.020422870      0.10517330     0.052531084
2021-11-02/20:46:52.74        -0.020403077      0.10507080     0.052482177
2021-11-02/20:46:52.77        -0.020403081      0.10507026     0.052484161
2021-11-02/20:46:52.80        -0.020403077      0.10506968     0.052486121
2021-11-02/20:46:52.83        -0.020422870      0.10517103     0.052539043
2021-11-02/20:46:52.87        -0.020403077      0.10506853     0.052490127
2021-11-02/20:46:52.90        -0.020403081      0.10506799     0.052492111
2021-11-02/20:46:52.93        -0.020403077      0.10506741     0.052494070
2021-11-02/20:46:52.96        -0.020422870      0.10516876     0.052546998
2021-11-02/20:46:52.99        -0.020403077      0.10506626     0.052498075
2021-11-02/20:46:53.02        -0.020403081      0.10506572     0.052500058
2021-11-02/20:46:53.05        -0.020403077      0.10506514     0.052502016
2021-11-02/20:46:53.08        -0.020422870      0.10516649     0.052554952
2021-11-02/20:46:53.12        -0.020403077      0.10506399     0.052506020
2021-11-02/20:46:53.15        -0.020403081      0.10506345     0.052508003
2021-11-02/20:46:53.18        -0.020403077      0.10506287     0.052509961
2021-11-02/20:46:53.21        -0.020422870      0.10516421     0.052562904
2021-11-02/20:46:53.24        -0.020403077      0.10506172     0.052513964
2021-11-02/20:46:53.27        -0.020403081      0.10506118     0.052515946
2021-11-02/20:46:53.30        -0.020403077      0.10506060     0.052517903
2021-11-02/20:46:53.33        -0.020422870      0.10516194     0.052570853
2021-11-02/20:46:53.37        -0.020403077      0.10505945     0.052521905
2021-11-02/20:46:53.40        -0.020403081      0.10505891     0.052523886
2021-11-02/20:46:53.43        -0.020403077      0.10505832     0.052525843
2021-11-02/20:46:53.46        -0.020422870      0.10515967     0.052578801
2021-11-02/20:46:53.49        -0.020403077      0.10505718     0.052529844
2021-11-02/20:46:53.52        -0.020403081      0.10505664     0.052531825
2021-11-02/20:46:53.55        -0.020403077      0.10505605     0.052533781
2021-11-02/20:46:53.58        -0.020422870      0.10515740     0.052586746
2021-11-02/20:46:53.62        -0.020403077      0.10505491     0.052537781
2021-11-02/20:46:53.65        -0.020403081      0.10505437     0.052539761
2021-11-02/20:46:53.68        -0.020403077      0.10505378     0.052541717
2021-11-02/20:46:53.71        -0.020422870      0.10515512     0.052594689
2021-11-02/20:46:53.74        -0.020403077      0.10505264     0.052545716
2021-11-02/20:46:53.77        -0.020403081      0.10505210     0.052547696
2021-11-02/20:46:53.80        -0.020403077      0.10505151     0.052549651
2021-11-02/20:46:53.83        -0.020422870      0.10515285     0.052602630
2021-11-02/20:46:53.87        -0.020403077      0.10505037     0.052553649
2021-11-02/20:46:53.90        -0.020403081      0.10504983     0.052555628
2021-11-02/20:46:53.93        -0.020403077      0.10504924     0.052557582
2021-11-02/20:46:53.96        -0.020422870      0.10515058     0.052610569
2021-11-02/20:46:53.99        -0.020403077      0.10504810     0.052561579
2021-11-02/20:46:54.02        -0.020403081      0.10504756     0.052563558
2021-11-02/20:46:54.05        -0.020403077      0.10504697     0.052565512
2021-11-02/20:46:54.08        -0.020422870      0.10514831     0.052618505
2021-11-02/20:46:54.12        -0.020403077      0.10504583     0.052569508
2021-11-02/20:46:54.15        -0.020403081      0.10504529     0.052571486
2021-11-02/20:46:54.18        -0.020403077      0.10504470     0.052573439
2021-11-02/20:46:54.21        -0.020422870      0.10514603     0.052626440
2021-11-02/20:46:54.24        -0.020403077      0.10504356     0.052577434
2021-11-02/20:46:54.27        -0.020403081      0.10504302     0.052579411
2021-11-02/20:46:54.30        -0.020403077      0.10504243     0.052581364
2021-11-02/20:46:54.33        -0.020422870      0.10514376     0.052634372
2021-11-02/20:46:54.37        -0.020403077      0.10504129     0.052585358
2021-11-02/20:46:54.40        -0.020403081      0.10504075     0.052587335
2021-11-02/20:46:54.43        -0.020403077      0.10504016     0.052589287
2021-11-02/20:46:54.46        -0.020422870      0.10514149     0.052642302
2021-11-02/20:46:54.49        -0.020403077      0.10503902     0.052593280
2021-11-02/20:46:54.52        -0.020403081      0.10503848     0.052595256
2021-11-02/20:46:54.55        -0.020403077      0.10503789     0.052597208
2021-11-02/20:46:54.58        -0.020422870      0.10513922     0.052650230
2021-11-02/20:46:54.62        -0.020403077      0.10503675     0.052601200
2021-11-02/20:46:54.65        -0.020403081      0.10503621     0.052603175
2021-11-02/20:46:54.68        -0.020403077      0.10503562     0.052605127
2021-11-02/20:46:54.71        -0.020422870      0.10513694     0.052658156
2021-11-02/20:46:54.74        -0.020403077      0.10503448     0.052609117
2021-11-02/20:46:54.77        -0.020403081      0.10503394     0.052611093
2021-11-02/20:46:54.80        -0.020403077      0.10503335     0.052613044
2021-11-02/20:46:54.83        -0.020422870      0.10513467     0.052666080
2021-11-02/20:46:54.87        -0.020403077      0.10503221     0.052617033
2021-11-02/20:46:54.90        -0.020403081      0.10503167     0.052619008
2021-11-02/20:46:54.93        -0.020403077      0.10503108     0.052620958
2021-11-02/20:46:54.96        -0.020422870      0.10513240     0.052674001
2021-11-02/20:46:54.99        -0.020403077      0.10502994     0.052624946
2021-11-02/20:46:55.02        -0.020403081      0.10502940     0.052626920
2021-11-02/20:46:55.05        -0.020403077      0.10502881     0.052628870
2021-11-02/20:46:55.08        -0.020422870      0.10513013     0.052681921
2021-11-02/20:46:55.12        -0.020403077      0.10502767     0.052632857
2021-11-02/20:46:55.15        -0.020403081      0.10502713     0.052634831
2021-11-02/20:46:55.18        -0.020403077      0.10502654     0.052636780
2021-11-02/20:46:55.21        -0.020422870      0.10512786     0.052689838
2021-11-02/20:46:55.24        -0.020403077      0.10502540     0.052640766
2021-11-02/20:46:55.27        -0.020403081      0.10502486     0.052642739
2021-11-02/20:46:55.30        -0.020403077      0.10502427     0.052644688
2021-11-02/20:46:55.33        -0.020422870      0.10512558     0.052697753
2021-11-02/20:46:55.37        -0.020403077      0.10502313     0.052648673
2021-11-02/20:46:55.40        -0.020403081      0.10502259     0.052650646
2021-11-02/20:46:55.43        -0.020403077      0.10502200     0.052652594
2021-11-02/20:46:55.46        -0.020422870      0.10512331     0.052705666
2021-11-02/20:46:55.49        -0.020403077      0.10502086     0.052656578
2021-11-02/20:46:55.52        -0.020403081      0.10502032     0.052658550
2021-11-02/20:46:55.55        -0.020403077      0.10501973     0.052660498
2021-11-02/20:46:55.58        -0.020422870      0.10512104     0.052713577
2021-11-02/20:46:55.62        -0.020403077      0.10501859     0.052664480
2021-11-02/20:46:55.65        -0.020403081      0.10501805     0.052666452
2021-11-02/20:46:55.68        -0.020403077      0.10501746     0.052668399
2021-11-02/20:46:55.71        -0.020422870      0.10511877     0.052721485
2021-11-02/20:46:55.74        -0.020403077      0.10501632     0.052672381
2021-11-02/20:46:55.77        -0.020403081      0.10501578     0.052674352
2021-11-02/20:46:55.80        -0.020403077      0.10501519     0.052676299
2021-11-02/20:46:55.83        -0.020422870      0.10511649     0.052729392
2021-11-02/20:46:55.87        -0.020403077      0.10501405     0.052680279
2021-11-02/20:46:55.90        -0.020403081      0.10501351     0.052682250
2021-11-02/20:46:55.93        -0.020403077      0.10501292     0.052684196
2021-11-02/20:46:55.96        -0.020422870      0.10511422     0.052737296
2021-11-02/20:46:55.99        -0.020403077      0.10501178     0.052688175
2021-11-02/20:46:56.02        -0.020403081      0.10501124     0.052690145
2021-11-02/20:46:56.05        -0.020403077      0.10501065     0.052692091
2021-11-02/20:46:56.08        -0.020422870      0.10511195     0.052745198
2021-11-02/20:46:56.12        -0.020403077      0.10500951     0.052696069
2021-11-02/20:46:56.15        -0.020403081      0.10500897     0.052698039
2021-11-02/20:46:56.18        -0.020403077      0.10500838     0.052699984
2021-11-02/20:46:56.21        -0.020422870      0.10510968     0.052753098
2021-11-02/20:46:56.24        -0.020403077      0.10500724     0.052703961
2021-11-02/20:46:56.27        -0.020403081      0.10500670     0.052705930
2021-11-02/20:46:56.30        -0.020403077      0.10500611     0.052707874
2021-11-02/20:46:56.33        -0.020422870      0.10510740     0.052760996
2021-11-02/20:46:56.37        -0.020403077      0.10500497     0.052711851
2021-11-02/20:46:56.40        -0.020403081      0.10500443     0.052713819
2021-11-02/20:46:56.43        -0.020403077      0.10500384     0.052715763
2021-11-02/20:46:56.46        -0.020422870      0.10510513     0.052768892
2021-11-02/20:46:56.49        -0.020403077      0.10500270     0.052719738
2021-11-02/20:46:56.52        -0.020403081      0.10500216     0.052721706
2021-11-02/20:46:56.55        -0.020403077      0.10500157     0.052723649
2021-11-02/20:46:56.58        -0.020422870      0.10510286     0.052776785
2021-11-02/20:46:56.62        -0.020403077      0.10500043     0.052727623
2021-11-02/20:46:56.65        -0.020403081      0.10499989     0.052729591
2021-11-02/20:46:56.68        -0.020403077      0.10499930     0.052731534
2021-11-02/20:46:56.71        -0.020422870      0.10510059     0.052784677
2021-11-02/20:46:56.74        -0.020403077      0.10499816     0.052735506
2021-11-02/20:46:56.77        -0.020403081      0.10499762     0.052737473
2021-11-02/20:46:56.80        -0.020403077      0.10499703     0.052739416
2021-11-02/20:46:56.83        -0.020422870      0.10509831     0.052792566
2021-11-02/20:46:56.87        -0.020403077      0.10499589     0.052743387
2021-11-02/20:46:56.90        -0.020403081      0.10499535     0.052745354
2021-11-02/20:46:56.93        -0.020403077      0.10499476     0.052747296
2021-11-02/20:46:56.96        -0.020422870      0.10509604     0.052800453
2021-11-02/20:46:56.99        -0.020403077      0.10499362     0.052751266
2021-11-02/20:46:57.02        -0.020403081      0.10499308     0.052753232
2021-11-02/20:46:57.05        -0.020403077      0.10499249     0.052755173
2021-11-02/20:46:57.08        -0.020422870      0.10509377     0.052808338
2021-11-02/20:46:57.12        -0.020403077      0.10499135     0.052759143
2021-11-02/20:46:57.15        -0.020403081      0.10499081     0.052761108
2021-11-02/20:46:57.18        -0.020403077      0.10499022     0.052763049
2021-11-02/20:46:57.21        -0.020422870      0.10509150     0.052816220
2021-11-02/20:46:57.24        -0.020403077      0.10498908     0.052767018
2021-11-02/20:46:57.27        -0.020403081      0.10498854     0.052768982
2021-11-02/20:46:57.30        -0.020403077      0.10498795     0.052770922
2021-11-02/20:46:57.33        -0.020422870      0.10508922     0.052824101
2021-11-02/20:46:57.37        -0.020403077      0.10498681     0.052774890
2021-11-02/20:46:57.40        -0.020403081      0.10498627     0.052776854
2021-11-02/20:46:57.43        -0.020403077      0.10498568     0.052778794
2021-11-02/20:46:57.46        -0.020422870      0.10508695     0.052831979
2021-11-02/20:46:57.49        -0.020403077      0.10498453     0.052782760
2021-11-02/20:46:57.52        -0.020403081      0.10498400     0.052784724
2021-11-02/20:46:57.55        -0.020403077      0.10498341     0.052786663
2021-11-02/20:46:57.58        -0.020422870      0.10508468     0.052839855
2021-11-02/20:46:57.62        -0.020403077      0.10498226     0.052790628
2021-11-02/20:46:57.65        -0.020403081      0.10498173     0.052792591
2021-11-02/20:46:57.68        -0.020403077      0.10498114     0.052794530
2021-11-02/20:46:57.71        -0.020422870      0.10508241     0.052847729
2021-11-02/20:46:57.74        -0.020403077      0.10497999     0.052798494
2021-11-02/20:46:57.77        -0.020403081      0.10497946     0.052800457
2021-11-02/20:46:57.80        -0.020403077      0.10497887     0.052802395
2021-11-02/20:46:57.83        -0.020422870      0.10508014     0.052855601
2021-11-02/20:46:57.87        -0.020403077      0.10497772     0.052806358
2021-11-02/20:46:57.90        -0.020403081      0.10497719     0.052808320
2021-11-02/20:46:57.93        -0.020403077      0.10497660     0.052810257
2021-11-02/20:46:57.96        -0.020422870      0.10507786     0.052863471
2021-11-02/20:46:57.99        -0.020403077      0.10497545     0.052814219
2021-11-02/20:46:58.02        -0.020403081      0.10497492     0.052816181
2021-11-02/20:46:58.05        -0.020403077      0.10497433     0.052818118
2021-11-02/20:46:58.08        -0.020422870      0.10507559     0.052871339
2021-11-02/20:46:58.12        -0.020403077      0.10497318     0.052822079
2021-11-02/20:46:58.15        -0.020403081      0.10497265     0.052824040
2021-11-02/20:46:58.18        -0.020403077      0.10497206     0.052825976
2021-11-02/20:46:58.21        -0.020422870      0.10507332     0.052879204
2021-11-02/20:46:58.24        -0.020403077      0.10497091     0.052829936
2021-11-02/20:46:58.27        -0.020403081      0.10497037     0.052831896
2021-11-02/20:46:58.30        -0.020403077      0.10496979     0.052833832
2021-11-02/20:46:58.33        -0.020422870      0.10507105     0.052887067
2021-11-02/20:46:58.37        -0.020403077      0.10496864     0.052837791
2021-11-02/20:46:58.40        -0.020403081      0.10496810     0.052839751
2021-11-02/20:46:58.43        -0.020403077      0.10496752     0.052841686
2021-11-02/20:46:58.46        -0.020422870      0.10506877     0.052894928
2021-11-02/20:46:58.49        -0.020403077      0.10496637     0.052845644
2021-11-02/20:46:58.52        -0.020403081      0.10496583     0.052847603
2021-11-02/20:46:58.55        -0.020403077      0.10496525     0.052849538
2021-11-02/20:46:58.58        -0.020422870      0.10506650     0.052902787
2021-11-02/20:46:58.62        -0.020403077      0.10496410     0.052853494
2021-11-02/20:46:58.65        -0.020403081      0.10496356     0.052855453
2021-11-02/20:46:58.68        -0.020403077      0.10496298     0.052857388
2021-11-02/20:46:58.71        -0.020422870      0.10506423     0.052910644
2021-11-02/20:46:58.74        -0.020403077      0.10496183     0.052861343
2021-11-02/20:46:58.77        -0.020403081      0.10496129     0.052863301
2021-11-02/20:46:58.80        -0.020403077      0.10496071     0.052865235
2021-11-02/20:46:58.83        -0.020422870      0.10506196     0.052918498
2021-11-02/20:46:58.87        -0.020403077      0.10495956     0.052869189
2021-11-02/20:46:58.90        -0.020403081      0.10495902     0.052871147
2021-11-02/20:46:58.93        -0.020403077      0.10495844     0.052873080
2021-11-02/20:46:58.96        -0.020422870      0.10505968     0.052926351
2021-11-02/20:46:58.99        -0.020403077      0.10495729     0.052877034
2021-11-02/20:46:59.02        -0.020403081      0.10495675     0.052878991
2021-11-02/20:46:59.05        -0.020403077      0.10495617     0.052880924
2021-11-02/20:46:59.08        -0.020422870      0.10505741     0.052934201
2021-11-02/20:46:59.12        -0.020403077      0.10495502     0.052884876
2021-11-02/20:46:59.15        -0.020403081      0.10495448     0.052886832
2021-11-02/20:46:59.18        -0.020403077      0.10495390     0.052888764
2021-11-02/20:46:59.21        -0.020422870      0.10505514     0.052942049
2021-11-02/20:46:59.24        -0.020403077      0.10495275     0.052892715
2021-11-02/20:46:59.27        -0.020403081      0.10495221     0.052894672
2021-11-02/20:46:59.30        -0.020403077      0.10495163     0.052896603
2021-11-02/20:46:59.33        -0.020422870      0.10505287     0.052949895
2021-11-02/20:46:59.37        -0.020403077      0.10495048     0.052900553
2021-11-02/20:46:59.40        -0.020403081      0.10494994     0.052902509
2021-11-02/20:46:59.43        -0.020403077      0.10494936     0.052904440
2021-11-02/20:46:59.46        -0.020422870      0.10505059     0.052957739
2021-11-02/20:46:59.49        -0.020400117      0.10495667     0.052893929
2021-11-02/20:46:59.52        -0.020391782      0.10497997     0.052855132
2021-11-02/20:46:59.55        -0.020383438      0.10500322     0.052816311
2021-11-02/20:46:59.58        -0.020394622      0.10512907     0.052827550
2021-11-02/20:46:59.62        -0.020366489      0.10505053     0.052737439
2021-11-02/20:46:59.65        -0.020358154      0.10507383     0.052698641
2021-11-02/20:46:59.68        -0.020349810      0.10509708     0.052659818
2021-11-02/20:46:59.71        -0.020360994      0.10522292     0.052671063
2021-11-02/20:46:59.74        -0.020332861      0.10514439     0.052580944
2021-11-02/20:46:59.77        -0.020324526      0.10516769     0.052542144
2021-11-02/20:46:59.80        -0.020316182      0.10519094     0.052503319
2021-11-02/20:46:59.83        -0.020327366      0.10531678     0.052514570
2021-11-02/20:46:59.87        -0.020299233      0.10523825     0.052424442
2021-11-02/20:46:59.90        -0.020290898      0.10526155     0.052385640
2021-11-02/20:46:59.93        -0.020282554      0.10528480     0.052346814
2021-11-02/20:46:59.96        -0.020293738      0.10541064     0.052358071
2021-11-02/20:46:59.99        -0.020265605      0.10533211     0.052267933
2021-11-02/20:47:00.02        -0.020257270      0.10535541     0.052229130
2021-11-02/20:47:00.05        -0.020248926      0.10537866     0.052190303
2021-11-02/20:47:00.08        -0.020260110      0.10550450     0.052201566
2021-11-02/20:47:00.12        -0.020231977      0.10542597     0.052111419
2021-11-02/20:47:00.15        -0.020223642      0.10544927     0.052072614
2021-11-02/20:47:00.18        -0.020215298      0.10547253     0.052033785
2021-11-02/20:47:00.21        -0.020226482      0.10559836     0.052045054
2021-11-02/20:47:00.24        -0.020198349      0.10551983     0.051954898
2021-11-02/20:47:00.27        -0.020190014      0.10554314     0.051916092
2021-11-02/20:47:00.30        -0.020181670      0.10556639     0.051877261
2021-11-02/20:47:00.33        -0.020192854      0.10569223     0.051888536
2021-11-02/20:47:00.37        -0.020164721      0.10561370     0.051798371
2021-11-02/20:47:00.40        -0.020156386      0.10563700     0.051759563
2021-11-02/20:47:00.43        -0.020148042      0.10566026     0.051720731
2021-11-02/20:47:00.46        -0.020159226      0.10578609     0.051732012
2021-11-02/20:47:00.49        -0.020131093      0.10570757     0.051641838
2021-11-02/20:47:00.52        -0.020125717      0.10572241     0.051617489
2021-11-02/20:47:00.55        -0.020125713      0.10572183     0.051619407
2021-11-02/20:47:00.58        -0.020145237      0.10582382     0.051671445
2021-11-02/20:47:00.62        -0.020125713      0.10572069     0.051623329
2021-11-02/20:47:00.65        -0.020125717      0.10572016     0.051625271
2021-11-02/20:47:00.68        -0.020125713      0.10571957     0.051627188
2021-11-02/20:47:00.71        -0.020145237      0.10582156     0.051679234
2021-11-02/20:47:00.74        -0.020125713      0.10571844     0.051631109
2021-11-02/20:47:00.77        -0.020125717      0.10571790     0.051633050
2021-11-02/20:47:00.80        -0.020125713      0.10571732     0.051634968
2021-11-02/20:47:00.83        -0.020145237      0.10581930     0.051687020
2021-11-02/20:47:00.87        -0.020125713      0.10571618     0.051638888
2021-11-02/20:47:00.90        -0.020125717      0.10571565     0.051640828
2021-11-02/20:47:00.93        -0.020125713      0.10571506     0.051642745
2021-11-02/20:47:00.96        -0.020145237      0.10581705     0.051694805
2021-11-02/20:47:00.99        -0.020125713      0.10571392     0.051646664
2021-11-02/20:47:01.02        -0.020125717      0.10571339     0.051648604
2021-11-02/20:47:01.05        -0.020125713      0.10571281     0.051650520
2021-11-02/20:47:01.08        -0.020145237      0.10581479     0.051702587
2021-11-02/20:47:01.12        -0.020125713      0.10571167     0.051654438
2021-11-02/20:47:01.15        -0.020125717      0.10571113     0.051656378
2021-11-02/20:47:01.18        -0.020125713      0.10571055     0.051658293
2021-11-02/20:47:01.21        -0.020145237      0.10581253     0.051710367
2021-11-02/20:47:01.24        -0.020125713      0.10570941     0.051662210
2021-11-02/20:47:01.27        -0.020125717      0.10570888     0.051664150
2021-11-02/20:47:01.30        -0.020125713      0.10570829     0.051666065
2021-11-02/20:47:01.33        -0.020145237      0.10581027     0.051718145
2021-11-02/20:47:01.37        -0.020125713      0.10570716     0.051669981
2021-11-02/20:47:01.40        -0.020125717      0.10570662     0.051671919
2021-11-02/20:47:01.43        -0.020125713      0.10570604     0.051673834
2021-11-02/20:47:01.46        -0.020145237      0.10580801     0.051725922
2021-11-02/20:47:01.49        -0.020125713      0.10570490     0.051677749
2021-11-02/20:47:01.52        -0.020125717      0.10570436     0.051679687
2021-11-02/20:47:01.55        -0.020125713      0.10570378     0.051681601
2021-11-02/20:47:01.58        -0.020145237      0.10580575     0.051733696
2021-11-02/20:47:01.62        -0.020125713      0.10570264     0.051685515
2021-11-02/20:47:01.65        -0.020125717      0.10570211     0.051687452
2021-11-02/20:47:01.68        -0.020125713      0.10570152     0.051689366
2021-11-02/20:47:01.71        -0.020145237      0.10580350     0.051741468
2021-11-02/20:47:01.74        -0.020125713      0.10570039     0.051693279
2021-11-02/20:47:01.77        -0.020125717      0.10569985     0.051695216
2021-11-02/20:47:01.80        -0.020125713      0.10569927     0.051697129
2021-11-02/20:47:01.83        -0.020145237      0.10580124     0.051749238
2021-11-02/20:47:01.87        -0.020125713      0.10569813     0.051701041
2021-11-02/20:47:01.90        -0.020125717      0.10569760     0.051702977
2021-11-02/20:47:01.93        -0.020125713      0.10569701     0.051704890
2021-11-02/20:47:01.96        -0.020145237      0.10579898     0.051757006
2021-11-02/20:47:01.99        -0.020125713      0.10569587     0.051708801
2021-11-02/20:47:02.02        -0.020125717      0.10569534     0.051710737
2021-11-02/20:47:02.05        -0.020125713      0.10569476     0.051712649
2021-11-02/20:47:02.08        -0.020145237      0.10579672     0.051764772
2021-11-02/20:47:02.12        -0.020125713      0.10569362     0.051716559
2021-11-02/20:47:02.15        -0.020125717      0.10569308     0.051718494
2021-11-02/20:47:02.18        -0.020125713      0.10569250     0.051720406
2021-11-02/20:47:02.21        -0.020145237      0.10579446     0.051772536
2021-11-02/20:47:02.24        -0.020125713      0.10569136     0.051724314
2021-11-02/20:47:02.27        -0.020125717      0.10569083     0.051726249
2021-11-02/20:47:02.30        -0.020125713      0.10569024     0.051728160
2021-11-02/20:47:02.33        -0.020145237      0.10579220     0.051780297
2021-11-02/20:47:02.37        -0.020125713      0.10568911     0.051732068
2021-11-02/20:47:02.40        -0.020125717      0.10568857     0.051734003
2021-11-02/20:47:02.43        -0.020125713      0.10568799     0.051735913
2021-11-02/20:47:02.46        -0.020145237      0.10578994     0.051788057
2021-11-02/20:47:02.49        -0.020125713      0.10568685     0.051739820
2021-11-02/20:47:02.52        -0.020125717      0.10568631     0.051741754
2021-11-02/20:47:02.55        -0.020125713      0.10568573     0.051743664
2021-11-02/20:47:02.58        -0.020145237      0.10578769     0.051795815
2021-11-02/20:47:02.62        -0.020125713      0.10568459     0.051747569
2021-11-02/20:47:02.65        -0.020125717      0.10568406     0.051749503
2021-11-02/20:47:02.68        -0.020125713      0.10568347     0.051751412
2021-11-02/20:47:02.71        -0.020145237      0.10578543     0.051803570
2021-11-02/20:47:02.74        -0.020125713      0.10568234     0.051755317
2021-11-02/20:47:02.77        -0.020125717      0.10568180     0.051757250
2021-11-02/20:47:02.80        -0.020125713      0.10568122     0.051759159
2021-11-02/20:47:02.83        -0.020145237      0.10578317     0.051811324
2021-11-02/20:47:02.87        -0.020125713      0.10568008     0.051763062
2021-11-02/20:47:02.90        -0.020125717      0.10567955     0.051764995
2021-11-02/20:47:02.93        -0.020125713      0.10567896     0.051766903
2021-11-02/20:47:02.96        -0.020145237      0.10578091     0.051819075
2021-11-02/20:47:02.99        -0.020125713      0.10567782     0.051770806
2021-11-02/20:47:03.02        -0.020125717      0.10567729     0.051772738
2021-11-02/20:47:03.05        -0.020125713      0.10567671     0.051774646
2021-11-02/20:47:03.08        -0.020145237      0.10577865     0.051826825
2021-11-02/20:47:03.12        -0.020125713      0.10567557     0.051778547
2021-11-02/20:47:03.15        -0.020125717      0.10567503     0.051780479
2021-11-02/20:47:03.18        -0.020125713      0.10567445     0.051782386
2021-11-02/20:47:03.21        -0.020145237      0.10577639     0.051834572
2021-11-02/20:47:03.24        -0.020125713      0.10567331     0.051786287
2021-11-02/20:47:03.27        -0.020125717      0.10567278     0.051788218
2021-11-02/20:47:03.30        -0.020125713      0.10567219     0.051790125
2021-11-02/20:47:03.33        -0.020145237      0.10577414     0.051842317
2021-11-02/20:47:03.37        -0.020125713      0.10567106     0.051794024
2021-11-02/20:47:03.40        -0.020125717      0.10567052     0.051795954
2021-11-02/20:47:03.43        -0.020125713      0.10566994     0.051797861
2021-11-02/20:47:03.46        -0.020145237      0.10577188     0.051850061
2021-11-02/20:47:03.49        -0.020125713      0.10566880     0.051801759
2021-11-02/20:47:03.52        -0.020125717      0.10566826     0.051803689
2021-11-02/20:47:03.55        -0.020125713      0.10566768     0.051805595
2021-11-02/20:47:03.58        -0.020145237      0.10576962     0.051857802
2021-11-02/20:47:03.62        -0.020125713      0.10566654     0.051809492
2021-11-02/20:47:03.65        -0.020125717      0.10566601     0.051811422
2021-11-02/20:47:03.68        -0.020125713      0.10566542     0.051813327
2021-11-02/20:47:03.71        -0.020145237      0.10576736     0.051865541
2021-11-02/20:47:03.74        -0.020125713      0.10566429     0.051817223
2021-11-02/20:47:03.77        -0.020125717      0.10566375     0.051819152
2021-11-02/20:47:03.80        -0.020125713      0.10566317     0.051821057
2021-11-02/20:47:03.83        -0.020145237      0.10576510     0.051873278
2021-11-02/20:47:03.87        -0.020125713      0.10566203     0.051824953
2021-11-02/20:47:03.90        -0.020125717      0.10566150     0.051826881
2021-11-02/20:47:03.93        -0.020125713      0.10566091     0.051828785
2021-11-02/20:47:03.96        -0.020145237      0.10576284     0.051881013
2021-11-02/20:47:03.99        -0.020125713      0.10565977     0.051832679
2021-11-02/20:47:04.02        -0.020125717      0.10565924     0.051834607
2021-11-02/20:47:04.05        -0.020125713      0.10565866     0.051836511
2021-11-02/20:47:04.08        -0.020145237      0.10576059     0.051888746
2021-11-02/20:47:04.12        -0.020125713      0.10565752     0.051840404
2021-11-02/20:47:04.15        -0.020125717      0.10565698     0.051842332
2021-11-02/20:47:04.18        -0.020125713      0.10565640     0.051844235
2021-11-02/20:47:04.21        -0.020145237      0.10575833     0.051896477
2021-11-02/20:47:04.24        -0.020125713      0.10565526     0.051848127
2021-11-02/20:47:04.27        -0.020125717      0.10565473     0.051850054
2021-11-02/20:47:04.30        -0.020125713      0.10565414     0.051851957
2021-11-02/20:47:04.33        -0.020145237      0.10575607     0.051904206
2021-11-02/20:47:04.37        -0.020125713      0.10565301     0.051855848
2021-11-02/20:47:04.40        -0.020125717      0.10565247     0.051857774
2021-11-02/20:47:04.43        -0.020125713      0.10565189     0.051859677
2021-11-02/20:47:04.46        -0.020145237      0.10575381     0.051911932
2021-11-02/20:47:04.49        -0.020125713      0.10565075     0.051863567
2021-11-02/20:47:04.52        -0.020125717      0.10565021     0.051865493
2021-11-02/20:47:04.55        -0.020125713      0.10564963     0.051867395
2021-11-02/20:47:04.58        -0.020145237      0.10575155     0.051919657
2021-11-02/20:47:04.62        -0.020125713      0.10564849     0.051871283
2021-11-02/20:47:04.65        -0.020125717      0.10564796     0.051873209
2021-11-02/20:47:04.68        -0.020125713      0.10564737     0.051875110
2021-11-02/20:47:04.71        -0.020145237      0.10574929     0.051927380
2021-11-02/20:47:04.74        -0.020125713      0.10564624     0.051878998
2021-11-02/20:47:04.77        -0.020125717      0.10564570     0.051880923
2021-11-02/20:47:04.80        -0.020125713      0.10564512     0.051882824
2021-11-02/20:47:04.83        -0.020145237      0.10574703     0.051935100
2021-11-02/20:47:04.87        -0.020125713      0.10564398     0.051886711
2021-11-02/20:47:04.90        -0.020125717      0.10564345     0.051888635
2021-11-02/20:47:04.93        -0.020125713      0.10564286     0.051890535
2021-11-02/20:47:04.96        -0.020145237      0.10574478     0.051942819
2021-11-02/20:47:04.99        -0.020125713      0.10564172     0.051894421
2021-11-02/20:47:05.02        -0.020125717      0.10564119     0.051896345
2021-11-02/20:47:05.05        -0.020125713      0.10564061     0.051898245
2021-11-02/20:47:05.08        -0.020145237      0.10574252     0.051950535
2021-11-02/20:47:05.12        -0.020125713      0.10563947     0.051902129
2021-11-02/20:47:05.15        -0.020125717      0.10563893     0.051904053
2021-11-02/20:47:05.18        -0.020125713      0.10563835     0.051905952
2021-11-02/20:47:05.21        -0.020145237      0.10574026     0.051958249
2021-11-02/20:47:05.24        -0.020125713      0.10563721     0.051909836
2021-11-02/20:47:05.27        -0.020125717      0.10563668     0.051911759
2021-11-02/20:47:05.30        -0.020125713      0.10563609     0.051913657
2021-11-02/20:47:05.33        -0.020145237      0.10573800     0.051965962
2021-11-02/20:47:05.37        -0.020125713      0.10563496     0.051917540
2021-11-02/20:47:05.40        -0.020125717      0.10563442     0.051919462
2021-11-02/20:47:05.43        -0.020125713      0.10563384     0.051921361
2021-11-02/20:47:05.46        -0.020145237      0.10573574     0.051973672
2021-11-02/20:47:05.49        -0.020125713      0.10563270     0.051925242
2021-11-02/20:47:05.52        -0.020125717      0.10563216     0.051927164
2021-11-02/20:47:05.55        -0.020125713      0.10563158     0.051929062
2021-11-02/20:47:05.58        -0.020145237      0.10573348     0.051981380
2021-11-02/20:47:05.62        -0.020125713      0.10563044     0.051932942
2021-11-02/20:47:05.65        -0.020125717      0.10562991     0.051934864
2021-11-02/20:47:05.68        -0.020125713      0.10562932     0.051936761
2021-11-02/20:47:05.71        -0.020145237      0.10573123     0.051989086
2021-11-02/20:47:05.74        -0.020125713      0.10562819     0.051940640
2021-11-02/20:47:05.77        -0.020125717      0.10562765     0.051942561
2021-11-02/20:47:05.80        -0.020125713      0.10562707     0.051944458
2021-11-02/20:47:05.83        -0.020145237      0.10572897     0.051996790
2021-11-02/20:47:05.87        -0.020125713      0.10562593     0.051948336
2021-11-02/20:47:05.90        -0.020125717      0.10562540     0.051950257
2021-11-02/20:47:05.93        -0.020125713      0.10562481     0.051952153
2021-11-02/20:47:05.96        -0.020145237      0.10572671     0.052004492
2021-11-02/20:47:05.99        -0.020125713      0.10562367     0.051956030
2021-11-02/20:47:06.02        -0.020125717      0.10562314     0.051957950
2021-11-02/20:47:06.05        -0.020125713      0.10562256     0.051959846
2021-11-02/20:47:06.08        -0.020145237      0.10572445     0.052012192
2021-11-02/20:47:06.12        -0.020125713      0.10562142     0.051963722
2021-11-02/20:47:06.15        -0.020125717      0.10562088     0.051965641
2021-11-02/20:47:06.18        -0.020125713      0.10562030     0.051967537
2021-11-02/20:47:06.21        -0.020145237      0.10572219     0.052019890
2021-11-02/20:47:06.24        -0.020125713      0.10561916     0.051971412
2021-11-02/20:47:06.27        -0.020125717      0.10561863     0.051973331
2021-11-02/20:47:06.30        -0.020125713      0.10561804     0.051975225
2021-11-02/20:47:06.33        -0.020145237      0.10571993     0.052027585
2021-11-02/20:47:06.37        -0.020125713      0.10561691     0.051979100
2021-11-02/20:47:06.40        -0.020125717      0.10561637     0.051981018
2021-11-02/20:47:06.43        -0.020125713      0.10561579     0.051982912
2021-11-02/20:47:06.46        -0.020145237      0.10571767     0.052035279
2021-11-02/20:47:06.49        -0.020125713      0.10561465     0.051986785
2021-11-02/20:47:06.52        -0.020125717      0.10561411     0.051988703
2021-11-02/20:47:06.55        -0.020125713      0.10561353     0.051990597
2021-11-02/20:47:06.58        -0.020145237      0.10571542     0.052042970
2021-11-02/20:47:06.62        -0.020125713      0.10561239     0.051994469
2021-11-02/20:47:06.65        -0.020125717      0.10561186     0.051996386
2021-11-02/20:47:06.68        -0.020125713      0.10561127     0.051998279
2021-11-02/20:47:06.71        -0.020145237      0.10571316     0.052050660
2021-11-02/20:47:06.74        -0.020125713      0.10561014     0.052002150
2021-11-02/20:47:06.77        -0.020125717      0.10560960     0.052004067
2021-11-02/20:47:06.80        -0.020125713      0.10560902     0.052005960
2021-11-02/20:47:06.83        -0.020145237      0.10571090     0.052058347
2021-11-02/20:47:06.87        -0.020125713      0.10560788     0.052009830
2021-11-02/20:47:06.90        -0.020125717      0.10560735     0.052011746
2021-11-02/20:47:06.93        -0.020125713      0.10560676     0.052013638
2021-11-02/20:47:06.96        -0.020145237      0.10570864     0.052066033
2021-11-02/20:47:06.99        -0.020125713      0.10560562     0.052017507
2021-11-02/20:47:07.02        -0.020125717      0.10560509     0.052019423
2021-11-02/20:47:07.05        -0.020125713      0.10560451     0.052021314
2021-11-02/20:47:07.08        -0.020145237      0.10570638     0.052073716
2021-11-02/20:47:07.12        -0.020125713      0.10560337     0.052025182
2021-11-02/20:47:07.15        -0.020125717      0.10560283     0.052027098
2021-11-02/20:47:07.18        -0.020125713      0.10560225     0.052028988
2021-11-02/20:47:07.21        -0.020145237      0.10570412     0.052081397
2021-11-02/20:47:07.24        -0.020125713      0.10560111     0.052032856
2021-11-02/20:47:07.27        -0.020125717      0.10560058     0.052034770
2021-11-02/20:47:07.30        -0.020125713      0.10559999     0.052036661
2021-11-02/20:47:07.33        -0.020145237      0.10570187     0.052089076
2021-11-02/20:47:07.37        -0.020125713      0.10559886     0.052040527
2021-11-02/20:47:07.40        -0.020125717      0.10559832     0.052042441
2021-11-02/20:47:07.43        -0.020125713      0.10559774     0.052044331
2021-11-02/20:47:07.46        -0.020145237      0.10569961     0.052096753
2021-11-02/20:47:07.49        -0.020125713      0.10559660     0.052048196
2021-11-02/20:47:07.52        -0.020125717      0.10559606     0.052050109
2021-11-02/20:47:07.55        -0.020125713      0.10559548     0.052051999
2021-11-02/20:47:07.58        -0.020145237      0.10569735     0.052104428
2021-11-02/20:47:07.62        -0.020125713      0.10559434     0.052055863
2021-11-02/20:47:07.65        -0.020125717      0.10559381     0.052057776
2021-11-02/20:47:07.68        -0.020125713      0.10559322     0.052059665
2021-11-02/20:47:07.71        -0.020145237      0.10569509     0.052112101
2021-11-02/20:47:07.74        -0.020125713      0.10559209     0.052063527
2021-11-02/20:47:07.77        -0.020125717      0.10559155     0.052065440
2021-11-02/20:47:07.80        -0.020125713      0.10559097     0.052067328
2021-11-02/20:47:07.83        -0.020145237      0.10569283     0.052119771
2021-11-02/20:47:07.87        -0.020125713      0.10558983     0.052071190
2021-11-02/20:47:07.90        -0.020125717      0.10558930     0.052073102
2021-11-02/20:47:07.93        -0.020125713      0.10558871     0.052074990
2021-11-02/20:47:07.96        -0.020145237      0.10569057     0.052127440
2021-11-02/20:47:07.99        -0.020125713      0.10558757     0.052078851
2021-11-02/20:47:08.02        -0.020125717      0.10558704     0.052080763
2021-11-02/20:47:08.05        -0.020125713      0.10558646     0.052082650
2021-11-02/20:47:08.08        -0.020145237      0.10568832     0.052135107
2021-11-02/20:47:08.12        -0.020125713      0.10558532     0.052086510
2021-11-02/20:47:08.15        -0.020125717      0.10558478     0.052088421
2021-11-02/20:47:08.18        -0.020125713      0.10558420     0.052090308
2021-11-02/20:47:08.21        -0.020145237      0.10568606     0.052142771
2021-11-02/20:47:08.24        -0.020125713      0.10558306     0.052094166
2021-11-02/20:47:08.27        -0.020125717      0.10558253     0.052096077
2021-11-02/20:47:08.30        -0.020125713      0.10558194     0.052097963
2021-11-02/20:47:08.33        -0.020145237      0.10568380     0.052150434
2021-11-02/20:47:08.37        -0.020125713      0.10558081     0.052101821
2021-11-02/20:47:08.40        -0.020125717      0.10558027     0.052103731
2021-11-02/20:47:08.43        -0.020125713      0.10557969     0.052105617
2021-11-02/20:47:08.46        -0.020145237      0.10568154     0.052158094
2021-11-02/20:47:08.49        -0.020125713      0.10557855     0.052109473
2021-11-02/20:47:08.52        -0.020125717      0.10557801     0.052111383
2021-11-02/20:47:08.55        -0.020125713      0.10557743     0.052113268
2021-11-02/20:47:08.58        -0.020145237      0.10567928     0.052165752
2021-11-02/20:47:08.62        -0.020125713      0.10557629     0.052117123
2021-11-02/20:47:08.65        -0.020125717      0.10557576     0.052119032
2021-11-02/20:47:08.68        -0.020125713      0.10557517     0.052120917
2021-11-02/20:47:08.71        -0.020145237      0.10567702     0.052173408
2021-11-02/20:47:08.74        -0.020125713      0.10557404     0.052124772
2021-11-02/20:47:08.77        -0.020125717      0.10557350     0.052126680
2021-11-02/20:47:08.80        -0.020125713      0.10557292     0.052128564
2021-11-02/20:47:08.83        -0.020145237      0.10567476     0.052181063
2021-11-02/20:47:08.87        -0.020125713      0.10557178     0.052132418
2021-11-02/20:47:08.90        -0.020125717      0.10557125     0.052134326
2021-11-02/20:47:08.93        -0.020125713      0.10557066     0.052136210
2021-11-02/20:47:08.96        -0.020145237      0.10567251     0.052188715
2021-11-02/20:47:08.99        -0.020125713      0.10556952     0.052140062
2021-11-02/20:47:09.02        -0.020125717      0.10556899     0.052141969
2021-11-02/20:47:09.05        -0.020125713      0.10556841     0.052143853
2021-11-02/20:47:09.08        -0.020145237      0.10567025     0.052196365
2021-11-02/20:47:09.12        -0.020125713      0.10556727     0.052147704
2021-11-02/20:47:09.15        -0.020125717      0.10556673     0.052149611
2021-11-02/20:47:09.18        -0.020125713      0.10556615     0.052151493
2021-11-02/20:47:09.21        -0.020145237      0.10566799     0.052204012
2021-11-02/20:47:09.24        -0.020125713      0.10556501     0.052155344
2021-11-02/20:47:09.27        -0.020125717      0.10556448     0.052157250
2021-11-02/20:47:09.30        -0.020125713      0.10556389     0.052159132
2021-11-02/20:47:09.33        -0.020145237      0.10566573     0.052211658
2021-11-02/20:47:09.37        -0.020125713      0.10556276     0.052162982
2021-11-02/20:47:09.40        -0.020125717      0.10556222     0.052164887
2021-11-02/20:47:09.43        -0.020125713      0.10556164     0.052166769
2021-11-02/20:47:09.46        -0.020145237      0.10566347     0.052219302
2021-11-02/20:47:09.49        -0.020122721      0.10556876     0.052156503
2021-11-02/20:47:09.52        -0.020114295      0.10559152     0.052118632
2021-11-02/20:47:09.55        -0.020105859      0.10561422     0.052080736
2021-11-02/20:47:09.58        -0.020116680      0.10574010     0.052092215
2021-11-02/20:47:09.62        -0.020088725      0.10566041     0.052003745
2021-11-02/20:47:09.65        -0.020080298      0.10568317     0.051965872
2021-11-02/20:47:09.68        -0.020071862      0.10570587     0.051927974
2021-11-02/20:47:09.71        -0.020063436      0.10572863     0.051890100
2021-11-02/20:47:09.74        -0.020054728      0.10575207     0.051850980
2021-11-02/20:47:09.77        -0.020046302      0.10577482     0.051813105
2021-11-02/20:47:09.80        -0.020037866      0.10579753     0.051775206
2021-11-02/20:47:09.83        -0.020029440      0.10582028     0.051737331
2021-11-02/20:47:09.87        -0.020020732      0.10584372     0.051698209
2021-11-02/20:47:09.90        -0.020012305      0.10586648     0.051660332
2021-11-02/20:47:09.93        -0.020003870      0.10588918     0.051622432
2021-11-02/20:47:09.96        -0.019995443      0.10591194     0.051584555
2021-11-02/20:47:09.99        -0.019986735      0.10593538     0.051545431
2021-11-02/20:47:10.02        -0.019978309      0.10595813     0.051507553
2021-11-02/20:47:10.05        -0.019969873      0.10598084     0.051469651
2021-11-02/20:47:10.08        -0.019961447      0.10600359     0.051431772
2021-11-02/20:47:10.12        -0.019952739      0.10602703     0.051392647
2021-11-02/20:47:10.15        -0.019944312      0.10604979     0.051354768
2021-11-02/20:47:10.18        -0.019935877      0.10607250     0.051316864
2021-11-02/20:47:10.21        -0.019927450      0.10609525     0.051278983
2021-11-02/20:47:10.24        -0.019918742      0.10611869     0.051239857
2021-11-02/20:47:10.27        -0.019910316      0.10614145     0.051201976
2021-11-02/20:47:10.30        -0.019901880      0.10616416     0.051164070
2021-11-02/20:47:10.33        -0.019893454      0.10618691     0.051126188
2021-11-02/20:47:10.36        -0.019884746      0.10621035     0.051087060
2021-11-02/20:47:10.40        -0.019876320      0.10623311     0.051049177
2021-11-02/20:47:10.43        -0.019867884      0.10625582     0.051011270
2021-11-02/20:47:10.46        -0.019859457      0.10627858     0.050973387
2021-11-02/20:47:10.49        -0.019850750      0.10630202     0.050934257
2021-11-02/20:47:10.52        -0.019845315      0.10631651     0.050910486
2021-11-02/20:47:10.55        -0.019845310      0.10631593     0.050912355
2021-11-02/20:47:10.58        -0.019845315      0.10631540     0.050914247
2021-11-02/20:47:10.61        -0.019845310      0.10631480     0.050916176
2021-11-02/20:47:10.65        -0.019845315      0.10631427     0.050918068
2021-11-02/20:47:10.68        -0.019845310      0.10631369     0.050919936
2021-11-02/20:47:10.71        -0.019845315      0.10631316     0.050921827
2021-11-02/20:47:10.74        -0.019864557      0.10641568     0.050973114
2021-11-02/20:47:10.77        -0.019845315      0.10631203     0.050925647
2021-11-02/20:47:10.80        -0.019845310      0.10631145     0.050927514
2021-11-02/20:47:10.83        -0.019845315      0.10631092     0.050929405
2021-11-02/20:47:10.86        -0.019864557      0.10641343     0.050980699
2021-11-02/20:47:10.90        -0.019845315      0.10630979     0.050933224
2021-11-02/20:47:10.93        -0.019845310      0.10630921     0.050935091
2021-11-02/20:47:10.96        -0.019845315      0.10630868     0.050936981
2021-11-02/20:47:10.99        -0.019864557      0.10641119     0.050988282
2021-11-02/20:47:11.02        -0.019845315      0.10630755     0.050940799
2021-11-02/20:47:11.05        -0.019845310      0.10630697     0.050942665
2021-11-02/20:47:11.08        -0.019845315      0.10630643     0.050944555
2021-11-02/20:47:11.11        -0.019864557      0.10640895     0.050995863
2021-11-02/20:47:11.15        -0.019845315      0.10630531     0.050948372
2021-11-02/20:47:11.18        -0.019845310      0.10630472     0.050950238
2021-11-02/20:47:11.21        -0.019845315      0.10630419     0.050952128
2021-11-02/20:47:11.24        -0.019864557      0.10640670     0.051003442
2021-11-02/20:47:11.27        -0.019845315      0.10630306     0.050955943
2021-11-02/20:47:11.30        -0.019845310      0.10630248     0.050957809
2021-11-02/20:47:11.33        -0.019845315      0.10630195     0.050959698
2021-11-02/20:47:11.36        -0.019864557      0.10640446     0.051011019
2021-11-02/20:47:11.40        -0.019845315      0.10630082     0.050963513
2021-11-02/20:47:11.43        -0.019845310      0.10630024     0.050965378
2021-11-02/20:47:11.46        -0.019845315      0.10629971     0.050967266
2021-11-02/20:47:11.49        -0.019864557      0.10640222     0.051018594
2021-11-02/20:47:11.52        -0.019845315      0.10629858     0.050971080
2021-11-02/20:47:11.55        -0.019845310      0.10629800     0.050972944
2021-11-02/20:47:11.58        -0.019845315      0.10629747     0.050974832
2021-11-02/20:47:11.61        -0.019864557      0.10639997     0.051026167
2021-11-02/20:47:11.65        -0.019845315      0.10629634     0.050978645
2021-11-02/20:47:11.68        -0.019845310      0.10629576     0.050980509
2021-11-02/20:47:11.71        -0.019845315      0.10629523     0.050982397
2021-11-02/20:47:11.74        -0.019864557      0.10639773     0.051033739
2021-11-02/20:47:11.77        -0.019845315      0.10629410     0.050986208
2021-11-02/20:47:11.80        -0.019845310      0.10629352     0.050988072
2021-11-02/20:47:11.83        -0.019845315      0.10629299     0.050989959
2021-11-02/20:47:11.86        -0.019864557      0.10639549     0.051041308
2021-11-02/20:47:11.90        -0.019845315      0.10629186     0.050993770
2021-11-02/20:47:11.93        -0.019845310      0.10629128     0.050995633
2021-11-02/20:47:11.96        -0.019845315      0.10629075     0.050997519
2021-11-02/20:47:11.99        -0.019864557      0.10639324     0.051048875
2021-11-02/20:47:12.02        -0.019845315      0.10628962     0.051001329
2021-11-02/20:47:12.05        -0.019845310      0.10628904     0.051003192
2021-11-02/20:47:12.08        -0.019845315      0.10628851     0.051005078
2021-11-02/20:47:12.11        -0.019864557      0.10639100     0.051056440
2021-11-02/20:47:12.15        -0.019845315      0.10628738     0.051008887
2021-11-02/20:47:12.18        -0.019845310      0.10628680     0.051010749
2021-11-02/20:47:12.21        -0.019845315      0.10628626     0.051012634
2021-11-02/20:47:12.24        -0.019864557      0.10638876     0.051064003
2021-11-02/20:47:12.27        -0.019845315      0.10628514     0.051016442
2021-11-02/20:47:12.30        -0.019845310      0.10628455     0.051018304
2021-11-02/20:47:12.33        -0.019845315      0.10628402     0.051020189
2021-11-02/20:47:12.36        -0.019864557      0.10638651     0.051071565
2021-11-02/20:47:12.40        -0.019845315      0.10628289     0.051023995
2021-11-02/20:47:12.43        -0.019845310      0.10628231     0.051025857
2021-11-02/20:47:12.46        -0.019845315      0.10628178     0.051027741
2021-11-02/20:47:12.49        -0.019864557      0.10638427     0.051079124
2021-11-02/20:47:12.52        -0.019845315      0.10628065     0.051031547
2021-11-02/20:47:12.55        -0.019845310      0.10628007     0.051033408
2021-11-02/20:47:12.58        -0.019845315      0.10627954     0.051035292
2021-11-02/20:47:12.61        -0.019864557      0.10638203     0.051086681
2021-11-02/20:47:12.65        -0.019845315      0.10627841     0.051039096
2021-11-02/20:47:12.68        -0.019845310      0.10627783     0.051040957
2021-11-02/20:47:12.71        -0.019845315      0.10627730     0.051042840
2021-11-02/20:47:12.74        -0.019864557      0.10637978     0.051094237
2021-11-02/20:47:12.77        -0.019845315      0.10627617     0.051046644
2021-11-02/20:47:12.80        -0.019845310      0.10627559     0.051048504
2021-11-02/20:47:12.83        -0.019845315      0.10627506     0.051050387
2021-11-02/20:47:12.86        -0.019864557      0.10637754     0.051101790
2021-11-02/20:47:12.90        -0.019845315      0.10627393     0.051054189
2021-11-02/20:47:12.93        -0.019845310      0.10627335     0.051056049
2021-11-02/20:47:12.96        -0.019845315      0.10627282     0.051057931
2021-11-02/20:47:12.99        -0.019864557      0.10637530     0.051109341
2021-11-02/20:47:13.02        -0.019845315      0.10627169     0.051061733
2021-11-02/20:47:13.05        -0.019845310      0.10627111     0.051063592
2021-11-02/20:47:13.08        -0.019845315      0.10627058     0.051065474
2021-11-02/20:47:13.11        -0.019864557      0.10637305     0.051116891
2021-11-02/20:47:13.15        -0.019845315      0.10626945     0.051069275
2021-11-02/20:47:13.18        -0.019845310      0.10626887     0.051071133
2021-11-02/20:47:13.21        -0.019845315      0.10626834     0.051073014
2021-11-02/20:47:13.24        -0.019864557      0.10637081     0.051124438
2021-11-02/20:47:13.27        -0.019845315      0.10626721     0.051076814
2021-11-02/20:47:13.30        -0.019845310      0.10626663     0.051078672
2021-11-02/20:47:13.33        -0.019845315      0.10626609     0.051080553
2021-11-02/20:47:13.36        -0.019864557      0.10636857     0.051131984
2021-11-02/20:47:13.40        -0.019845315      0.10626496     0.051084352
2021-11-02/20:47:13.43        -0.019845310      0.10626438     0.051086209
2021-11-02/20:47:13.46        -0.019845315      0.10626385     0.051088090
2021-11-02/20:47:13.49        -0.019864557      0.10636632     0.051139527
2021-11-02/20:47:13.52        -0.019845315      0.10626272     0.051091887
2021-11-02/20:47:13.55        -0.019845310      0.10626214     0.051093744
2021-11-02/20:47:13.58        -0.019845315      0.10626161     0.051095624
2021-11-02/20:47:13.61        -0.019864557      0.10636408     0.051147068
2021-11-02/20:47:13.65        -0.019845315      0.10626048     0.051099421
2021-11-02/20:47:13.68        -0.019845310      0.10625990     0.051101277
2021-11-02/20:47:13.71        -0.019845315      0.10625937     0.051103157
2021-11-02/20:47:13.74        -0.019864557      0.10636184     0.051154608
2021-11-02/20:47:13.77        -0.019845315      0.10625824     0.051106953
2021-11-02/20:47:13.80        -0.019845310      0.10625766     0.051108808
2021-11-02/20:47:13.83        -0.019845315      0.10625713     0.051110688
2021-11-02/20:47:13.86        -0.019864557      0.10635959     0.051162145
2021-11-02/20:47:13.90        -0.019845315      0.10625600     0.051114482
2021-11-02/20:47:13.93        -0.019845310      0.10625542     0.051116338
2021-11-02/20:47:13.96        -0.019845315      0.10625489     0.051118216
2021-11-02/20:47:13.99        -0.019864557      0.10635735     0.051169681
2021-11-02/20:47:14.02        -0.019845315      0.10625376     0.051122010
2021-11-02/20:47:14.05        -0.019845310      0.10625318     0.051123865
2021-11-02/20:47:14.08        -0.019845315      0.10625265     0.051125743
2021-11-02/20:47:14.11        -0.019864557      0.10635511     0.051177214
2021-11-02/20:47:14.15        -0.019845315      0.10625152     0.051129536
2021-11-02/20:47:14.18        -0.019845310      0.10625094     0.051131390
2021-11-02/20:47:14.21        -0.019845315      0.10625041     0.051133268
2021-11-02/20:47:14.24        -0.019864557      0.10635286     0.051184746
2021-11-02/20:47:14.27        -0.019845315      0.10624928     0.051137059
2021-11-02/20:47:14.30        -0.019845310      0.10624870     0.051138913
2021-11-02/20:47:14.33        -0.019845315      0.10624817     0.051140790
2021-11-02/20:47:14.36        -0.019864557      0.10635062     0.051192275
2021-11-02/20:47:14.40        -0.019845315      0.10624704     0.051144581
2021-11-02/20:47:14.43        -0.019845310      0.10624646     0.051146434
2021-11-02/20:47:14.46        -0.019845315      0.10624592     0.051148311
2021-11-02/20:47:14.49        -0.019864557      0.10634838     0.051199803
2021-11-02/20:47:14.52        -0.019845315      0.10624479     0.051152101
2021-11-02/20:47:14.55        -0.019845310      0.10624421     0.051153954
2021-11-02/20:47:14.58        -0.019845315      0.10624368     0.051155830
2021-11-02/20:47:14.61        -0.019864557      0.10634613     0.051207329
2021-11-02/20:47:14.65        -0.019845315      0.10624255     0.051159619
2021-11-02/20:47:14.68        -0.019845310      0.10624197     0.051161471
2021-11-02/20:47:14.71        -0.019845315      0.10624144     0.051163347
2021-11-02/20:47:14.74        -0.019864557      0.10634389     0.051214852
2021-11-02/20:47:14.77        -0.019845315      0.10624031     0.051167135
2021-11-02/20:47:14.80        -0.019845310      0.10623973     0.051168986
2021-11-02/20:47:14.83        -0.019845315      0.10623920     0.051170862
2021-11-02/20:47:14.86        -0.019864557      0.10634165     0.051222374
2021-11-02/20:47:14.90        -0.019845315      0.10623807     0.051174648
2021-11-02/20:47:14.93        -0.019845310      0.10623749     0.051176500
2021-11-02/20:47:14.96        -0.019845315      0.10623696     0.051178374
2021-11-02/20:47:14.99        -0.019864557      0.10633941     0.051229893
2021-11-02/20:47:15.02        -0.019845315      0.10623583     0.051182160
2021-11-02/20:47:15.05        -0.019845310      0.10623525     0.051184011
2021-11-02/20:47:15.08        -0.019845315      0.10623472     0.051185885
2021-11-02/20:47:15.11        -0.019864557      0.10633716     0.051237411
2021-11-02/20:47:15.15        -0.019845315      0.10623359     0.051189670
2021-11-02/20:47:15.18        -0.019845310      0.10623301     0.051191520
2021-11-02/20:47:15.21        -0.019845315      0.10623248     0.051193394
2021-11-02/20:47:15.24        -0.019864557      0.10633492     0.051244927
2021-11-02/20:47:15.27        -0.019845315      0.10623135     0.051197178
2021-11-02/20:47:15.30        -0.019845310      0.10623077     0.051199028
2021-11-02/20:47:15.33        -0.019845315      0.10623024     0.051200901
2021-11-02/20:47:15.36        -0.019864557      0.10633268     0.051252440
2021-11-02/20:47:15.40        -0.019845315      0.10622911     0.051204684
2021-11-02/20:47:15.43        -0.019845310      0.10622853     0.051206533
2021-11-02/20:47:15.46        -0.019845315      0.10622800     0.051208406
2021-11-02/20:47:15.49        -0.019864557      0.10633043     0.051259952
2021-11-02/20:47:15.52        -0.019845315      0.10622687     0.051212188
2021-11-02/20:47:15.55        -0.019845310      0.10622629     0.051214036
2021-11-02/20:47:15.58        -0.019845315      0.10622575     0.051215909
2021-11-02/20:47:15.61        -0.019864557      0.10632819     0.051267461
2021-11-02/20:47:15.65        -0.019845315      0.10622462     0.051219689
2021-11-02/20:47:15.68        -0.019845310      0.10622404     0.051221538
2021-11-02/20:47:15.71        -0.019845315      0.10622351     0.051223410
2021-11-02/20:47:15.74        -0.019864557      0.10632595     0.051274969
2021-11-02/20:47:15.77        -0.019845315      0.10622238     0.051227189
2021-11-02/20:47:15.80        -0.019845310      0.10622180     0.051229037
2021-11-02/20:47:15.83        -0.019845315      0.10622127     0.051230908
2021-11-02/20:47:15.86        -0.019864557      0.10632370     0.051282475
2021-11-02/20:47:15.90        -0.019845315      0.10622014     0.051234687
2021-11-02/20:47:15.93        -0.019845310      0.10621956     0.051236534
2021-11-02/20:47:15.96        -0.019845315      0.10621903     0.051238405
2021-11-02/20:47:15.99        -0.019864557      0.10632146     0.051289978
2021-11-02/20:47:16.02        -0.019845315      0.10621790     0.051242183
2021-11-02/20:47:16.05        -0.019845310      0.10621732     0.051244030
2021-11-02/20:47:16.08        -0.019845315      0.10621679     0.051245900
2021-11-02/20:47:16.11        -0.019864557      0.10631922     0.051297480
2021-11-02/20:47:16.15        -0.019845315      0.10621566     0.051249677
2021-11-02/20:47:16.18        -0.019845310      0.10621508     0.051251523
2021-11-02/20:47:16.21        -0.019845315      0.10621455     0.051253393
2021-11-02/20:47:16.24        -0.019864557      0.10631697     0.051304980
2021-11-02/20:47:16.27        -0.019845315      0.10621342     0.051257169
2021-11-02/20:47:16.30        -0.019845310      0.10621284     0.051259015
2021-11-02/20:47:16.33        -0.019845315      0.10621231     0.051260884
2021-11-02/20:47:16.36        -0.019864557      0.10631473     0.051312477
2021-11-02/20:47:16.40        -0.019845315      0.10621118     0.051264659
2021-11-02/20:47:16.43        -0.019845310      0.10621060     0.051266504
2021-11-02/20:47:16.46        -0.019845315      0.10621007     0.051268373
2021-11-02/20:47:16.49        -0.019864557      0.10631249     0.051319973
2021-11-02/20:47:16.52        -0.019845315      0.10620894     0.051272147
2021-11-02/20:47:16.55        -0.019845310      0.10620836     0.051273992
2021-11-02/20:47:16.58        -0.019845315      0.10620783     0.051275860
2021-11-02/20:47:16.61        -0.019864557      0.10631024     0.051327467
2021-11-02/20:47:16.65        -0.019845315      0.10620670     0.051279633
2021-11-02/20:47:16.68        -0.019845310      0.10620612     0.051281477
2021-11-02/20:47:16.71        -0.019845315      0.10620558     0.051283345
2021-11-02/20:47:16.74        -0.019864557      0.10630800     0.051334959
2021-11-02/20:47:16.77        -0.019845315      0.10620445     0.051287117
2021-11-02/20:47:16.80        -0.019845310      0.10620387     0.051288960
2021-11-02/20:47:16.83        -0.019845315      0.10620334     0.051290828
2021-11-02/20:47:16.86        -0.019864557      0.10630576     0.051342448
2021-11-02/20:47:16.90        -0.019845315      0.10620221     0.051294599
2021-11-02/20:47:16.93        -0.019845310      0.10620163     0.051296442
2021-11-02/20:47:16.96        -0.019845315      0.10620110     0.051298309
2021-11-02/20:47:16.99        -0.019864557      0.10630351     0.051349936
2021-11-02/20:47:17.02        -0.019845315      0.10619997     0.051302079
2021-11-02/20:47:17.05        -0.019845310      0.10619939     0.051303921
2021-11-02/20:47:17.08        -0.019845315      0.10619886     0.051305788
2021-11-02/20:47:17.11        -0.019864557      0.10630127     0.051357422
2021-11-02/20:47:17.15        -0.019845315      0.10619773     0.051309556
2021-11-02/20:47:17.18        -0.019845310      0.10619715     0.051311399
2021-11-02/20:47:17.21        -0.019845315      0.10619662     0.051313265
2021-11-02/20:47:17.24        -0.019864557      0.10629903     0.051364905
2021-11-02/20:47:17.27        -0.019845315      0.10619549     0.051317032
2021-11-02/20:47:17.30        -0.019845310      0.10619491     0.051318874
2021-11-02/20:47:17.33        -0.019845315      0.10619438     0.051320740
2021-11-02/20:47:17.36        -0.019864557      0.10629678     0.051372387
2021-11-02/20:47:17.40        -0.019845315      0.10619325     0.051324506
2021-11-02/20:47:17.43        -0.019845310      0.10619267     0.051326348
2021-11-02/20:47:17.46        -0.019845315      0.10619214     0.051328213
2021-11-02/20:47:17.49        -0.019864557      0.10629454     0.051379867
2021-11-02/20:47:17.52        -0.019845315      0.10619101     0.051331978
2021-11-02/20:47:17.55        -0.019845310      0.10619043     0.051333819
2021-11-02/20:47:17.58        -0.019845315      0.10618990     0.051335684
2021-11-02/20:47:17.61        -0.019864557      0.10629230     0.051387345
2021-11-02/20:47:17.65        -0.019845315      0.10618877     0.051339448
2021-11-02/20:47:17.68        -0.019845310      0.10618819     0.051341289
2021-11-02/20:47:17.71        -0.019845315      0.10618765     0.051343153
2021-11-02/20:47:17.74        -0.019864557      0.10629005     0.051394820
2021-11-02/20:47:17.77        -0.019845315      0.10618653     0.051346916
2021-11-02/20:47:17.80        -0.019845310      0.10618594     0.051348756
2021-11-02/20:47:17.83        -0.019845315      0.10618541     0.051350620
2021-11-02/20:47:17.86        -0.019864557      0.10628781     0.051402294
2021-11-02/20:47:17.90        -0.019845315      0.10618428     0.051354382
2021-11-02/20:47:17.93        -0.019845310      0.10618370     0.051356222
2021-11-02/20:47:17.96        -0.019845315      0.10618317     0.051358085
2021-11-02/20:47:17.99        -0.019864557      0.10628557     0.051409766
2021-11-02/20:47:18.02        -0.019845315      0.10618204     0.051361846
2021-11-02/20:47:18.05        -0.019845310      0.10618146     0.051363685
2021-11-02/20:47:18.08        -0.019845315      0.10618093     0.051365548
2021-11-02/20:47:18.11        -0.019864557      0.10628332     0.051417235
2021-11-02/20:47:18.15        -0.019845315      0.10617980     0.051369308
2021-11-02/20:47:18.18        -0.019845310      0.10617922     0.051371147
2021-11-02/20:47:18.21        -0.019845315      0.10617869     0.051373009
2021-11-02/20:47:18.24        -0.019864557      0.10628108     0.051424703
2021-11-02/20:47:18.27        -0.019845315      0.10617756     0.051376768
2021-11-02/20:47:18.30        -0.019845310      0.10617698     0.051378606
2021-11-02/20:47:18.33        -0.019845315      0.10617645     0.051380468
2021-11-02/20:47:18.36        -0.019864557      0.10627884     0.051432169
2021-11-02/20:47:18.40        -0.019845315      0.10617532     0.051384226
2021-11-02/20:47:18.43        -0.019845310      0.10617474     0.051386064
2021-11-02/20:47:18.46        -0.019845315      0.10617421     0.051387925
2021-11-02/20:47:18.49        -0.019864557      0.10627659     0.051439633
2021-11-02/20:47:18.52        -0.019845315      0.10617308     0.051391682
2021-11-02/20:47:18.55        -0.019845310      0.10617250     0.051393519
2021-11-02/20:47:18.58        -0.019845315      0.10617197     0.051395380
2021-11-02/20:47:18.61        -0.019864557      0.10627435     0.051447094
2021-11-02/20:47:18.65        -0.019845315      0.10617084     0.051399136
2021-11-02/20:47:18.68        -0.019845310      0.10617026     0.051400973
2021-11-02/20:47:18.71        -0.019845315      0.10616973     0.051402833
2021-11-02/20:47:18.74        -0.019864557      0.10627211     0.051454554
2021-11-02/20:47:18.77        -0.019845315      0.10616860     0.051406588
2021-11-02/20:47:18.80        -0.019845310      0.10616802     0.051408424
2021-11-02/20:47:18.83        -0.019845315      0.10616748     0.051410284
2021-11-02/20:47:18.86        -0.019864557      0.10626986     0.051462012
2021-11-02/20:47:18.90        -0.019845315      0.10616636     0.051414038
2021-11-02/20:47:18.93        -0.019845310      0.10616577     0.051415873
2021-11-02/20:47:18.96        -0.019845315      0.10616524     0.051417732
2021-11-02/20:47:18.99        -0.019864557      0.10626762     0.051469467
2021-11-02/20:47:19.02        -0.019845315      0.10616411     0.051421486
2021-11-02/20:47:19.05        -0.019845310      0.10616353     0.051423321
2021-11-02/20:47:19.08        -0.019845315      0.10616300     0.051425179
2021-11-02/20:47:19.11        -0.019864557      0.10626538     0.051476921
2021-11-02/20:47:19.15        -0.019845315      0.10616187     0.051428932
2021-11-02/20:47:19.18        -0.019845310      0.10616129     0.051430766
2021-11-02/20:47:19.21        -0.019845315      0.10616076     0.051432624
2021-11-02/20:47:19.24        -0.019864557      0.10626313     0.051484373
2021-11-02/20:47:19.27        -0.019845315      0.10615963     0.051436376
2021-11-02/20:47:19.30        -0.019845310      0.10615905     0.051438210
2021-11-02/20:47:19.33        -0.019845315      0.10615852     0.051440067
2021-11-02/20:47:19.36        -0.019864557      0.10626089     0.051491822
2021-11-02/20:47:19.40        -0.019845315      0.10615739     0.051443818
2021-11-02/20:47:19.43        -0.019845310      0.10615681     0.051445651
2021-11-02/20:47:19.46        -0.019845315      0.10615628     0.051447508
2021-11-02/20:47:19.49        -0.019861528      0.10626670     0.051485488
2021-11-02/20:47:19.52        -0.019833746      0.10618591     0.051398635
2021-11-02/20:47:19.55        -0.019825203      0.10620804     0.051361627
2021-11-02/20:47:19.58        -0.019816669      0.10623022     0.051324641
2021-11-02/20:47:19.61        -0.019827098      0.10635602     0.051336315
2021-11-02/20:47:19.65        -0.019799316      0.10627523     0.051249453
2021-11-02/20:47:19.68        -0.019790773      0.10629736     0.051212443
2021-11-02/20:47:19.71        -0.019782239      0.10631954     0.051175456
2021-11-02/20:47:19.74        -0.019792668      0.10644534     0.051187136
2021-11-02/20:47:19.77        -0.019764886      0.10636455     0.051100265
2021-11-02/20:47:19.80        -0.019756343      0.10638668     0.051063253
2021-11-02/20:47:19.83        -0.019747809      0.10640886     0.051026265
2021-11-02/20:47:19.86        -0.019758238      0.10653466     0.051037950
2021-11-02/20:47:19.90        -0.019730456      0.10645388     0.050951070
2021-11-02/20:47:19.93        -0.019721913      0.10647601     0.050914056
2021-11-02/20:47:19.96        -0.019713379      0.10649818     0.050877066
2021-11-02/20:47:19.99        -0.019723808      0.10662398     0.050888757
2021-11-02/20:47:20.02        -0.019696027      0.10654320     0.050801868
2021-11-02/20:47:20.05        -0.019687483      0.10656533     0.050764853
2021-11-02/20:47:20.08        -0.019678949      0.10658751     0.050727862
2021-11-02/20:47:20.11        -0.019689378      0.10671331     0.050739558
2021-11-02/20:47:20.15        -0.019661597      0.10663253     0.050652660
2021-11-02/20:47:20.18        -0.019653053      0.10665466     0.050615644
2021-11-02/20:47:20.21        -0.019644519      0.10667684     0.050578651
2021-11-02/20:47:20.24        -0.019654948      0.10680263     0.050590352
2021-11-02/20:47:20.27        -0.019627167      0.10672186     0.050503446
2021-11-02/20:47:20.30        -0.019618623      0.10674399     0.050466428
2021-11-02/20:47:20.33        -0.019610089      0.10676617     0.050429433
2021-11-02/20:47:20.36        -0.019620518      0.10689196     0.050441140
2021-11-02/20:47:20.40        -0.019592737      0.10681119     0.050354225
2021-11-02/20:47:20.43        -0.019584194      0.10683332     0.050317205
2021-11-02/20:47:20.46        -0.019575659      0.10685550     0.050280209
2021-11-02/20:47:20.49        -0.019586088      0.10698129     0.050291922
2021-11-02/20:47:20.52        -0.019561337      0.10689247     0.050218779
2021-11-02/20:47:20.55        -0.019561332      0.10689189     0.050220599
2021-11-02/20:47:20.58        -0.019561337      0.10689136     0.050222443
2021-11-02/20:47:20.61        -0.019580304      0.10699445     0.050273002
2021-11-02/20:47:20.65        -0.019561337      0.10689024     0.050226164
2021-11-02/20:47:20.68        -0.019561332      0.10688967     0.050227984
2021-11-02/20:47:20.71        -0.019561337      0.10688914     0.050229826
2021-11-02/20:47:20.74        -0.019580304      0.10699222     0.050280393
2021-11-02/20:47:20.77        -0.019561337      0.10688802     0.050233547
2021-11-02/20:47:20.80        -0.019561332      0.10688744     0.050235366
2021-11-02/20:47:20.83        -0.019561337      0.10688692     0.050237208
2021-11-02/20:47:20.86        -0.019580304      0.10698999     0.050287782
2021-11-02/20:47:20.90        -0.019561337      0.10688579     0.050240928
2021-11-02/20:47:20.93        -0.019561332      0.10688522     0.050242747
2021-11-02/20:47:20.96        -0.019561337      0.10688469     0.050244589
2021-11-02/20:47:20.99        -0.019580304      0.10698777     0.050295169
2021-11-02/20:47:21.02        -0.019561337      0.10688357     0.050248307
2021-11-02/20:47:21.05        -0.019561332      0.10688299     0.050250126
2021-11-02/20:47:21.08        -0.019561337      0.10688247     0.050251967
2021-11-02/20:47:21.11        -0.019580304      0.10698554     0.050302553
2021-11-02/20:47:21.15        -0.019561337      0.10688134     0.050255685
2021-11-02/20:47:21.18        -0.019561332      0.10688077     0.050257502
2021-11-02/20:47:21.21        -0.019561337      0.10688024     0.050259343
2021-11-02/20:47:21.24        -0.019580304      0.10698331     0.050309936
2021-11-02/20:47:21.27        -0.019561337      0.10687912     0.050263060
2021-11-02/20:47:21.30        -0.019561332      0.10687854     0.050264877
2021-11-02/20:47:21.33        -0.019561337      0.10687802     0.050266717
2021-11-02/20:47:21.36        -0.019580304      0.10698109     0.050317317
2021-11-02/20:47:21.40        -0.019561337      0.10687689     0.050270433
2021-11-02/20:47:21.43        -0.019561332      0.10687632     0.050272250
2021-11-02/20:47:21.46        -0.019561337      0.10687579     0.050274090
2021-11-02/20:47:21.49        -0.019580304      0.10697886     0.050324697
2021-11-02/20:47:21.52        -0.019561337      0.10687467     0.050277805
2021-11-02/20:47:21.55        -0.019561332      0.10687409     0.050279621
2021-11-02/20:47:21.58        -0.019561337      0.10687357     0.050281461
2021-11-02/20:47:21.61        -0.019580304      0.10697663     0.050332074
2021-11-02/20:47:21.65        -0.019561337      0.10687245     0.050285175
2021-11-02/20:47:21.68        -0.019561332      0.10687187     0.050286990
2021-11-02/20:47:21.71        -0.019561337      0.10687134     0.050288829
2021-11-02/20:47:21.74        -0.019580304      0.10697441     0.050339449
2021-11-02/20:47:21.77        -0.019561337      0.10687022     0.050292542
2021-11-02/20:47:21.80        -0.019561332      0.10686964     0.050294358
2021-11-02/20:47:21.83        -0.019561337      0.10686912     0.050296196
2021-11-02/20:47:21.86        -0.019580304      0.10697218     0.050346823
2021-11-02/20:47:21.90        -0.019561337      0.10686800     0.050299908
2021-11-02/20:47:21.93        -0.019561332      0.10686742     0.050301723
2021-11-02/20:47:21.96        -0.019561337      0.10686689     0.050303561
2021-11-02/20:47:21.99        -0.019580304      0.10696995     0.050354194
2021-11-02/20:47:22.02        -0.019561337      0.10686577     0.050307272
2021-11-02/20:47:22.05        -0.019561332      0.10686519     0.050309087
2021-11-02/20:47:22.08        -0.019561337      0.10686467     0.050310924
2021-11-02/20:47:22.11        -0.019580304      0.10696773     0.050361564
2021-11-02/20:47:22.15        -0.019561337      0.10686355     0.050314634
2021-11-02/20:47:22.18        -0.019561332      0.10686297     0.050316448
2021-11-02/20:47:22.21        -0.019561337      0.10686244     0.050318285
2021-11-02/20:47:22.24        -0.019580304      0.10696550     0.050368932
2021-11-02/20:47:22.27        -0.019561337      0.10686132     0.050321994
2021-11-02/20:47:22.30        -0.019561332      0.10686074     0.050323808
2021-11-02/20:47:22.33        -0.019561337      0.10686022     0.050325644
2021-11-02/20:47:22.36        -0.019580304      0.10696327     0.050376298
2021-11-02/20:47:22.40        -0.019561337      0.10685910     0.050329353
2021-11-02/20:47:22.43        -0.019561332      0.10685852     0.050331166
2021-11-02/20:47:22.46        -0.019561337      0.10685799     0.050333002
2021-11-02/20:47:22.49        -0.019580304      0.10696104     0.050383662
2021-11-02/20:47:22.52        -0.019561337      0.10685687     0.050336709
2021-11-02/20:47:22.55        -0.019561332      0.10685630     0.050338521
2021-11-02/20:47:22.58        -0.019561337      0.10685577     0.050340357
2021-11-02/20:47:22.61        -0.019580304      0.10695882     0.050391024
2021-11-02/20:47:22.65        -0.019561337      0.10685465     0.050344063
2021-11-02/20:47:22.68        -0.019561332      0.10685407     0.050345875
2021-11-02/20:47:22.71        -0.019561337      0.10685354     0.050347711
2021-11-02/20:47:22.74        -0.019580304      0.10695659     0.050398384
2021-11-02/20:47:22.77        -0.019561337      0.10685242     0.050351416
2021-11-02/20:47:22.80        -0.019561332      0.10685185     0.050353228
2021-11-02/20:47:22.83        -0.019561337      0.10685132     0.050355062
2021-11-02/20:47:22.86        -0.019580304      0.10695436     0.050405742
2021-11-02/20:47:22.90        -0.019561337      0.10685020     0.050358767
2021-11-02/20:47:22.93        -0.019561332      0.10684962     0.050360578
2021-11-02/20:47:22.96        -0.019561337      0.10684909     0.050362412
2021-11-02/20:47:22.99        -0.019580304      0.10695214     0.050413098
2021-11-02/20:47:23.02        -0.019561337      0.10684797     0.050366115
2021-11-02/20:47:23.05        -0.019561332      0.10684740     0.050367926
2021-11-02/20:47:23.08        -0.019561337      0.10684687     0.050369760
2021-11-02/20:47:23.11        -0.019580304      0.10694991     0.050420453
2021-11-02/20:47:23.15        -0.019561337      0.10684575     0.050373462
2021-11-02/20:47:23.18        -0.019561332      0.10684517     0.050375272
2021-11-02/20:47:23.21        -0.019561337      0.10684464     0.050377105
2021-11-02/20:47:23.24        -0.019580304      0.10694768     0.050427805
2021-11-02/20:47:23.27        -0.019561337      0.10684352     0.050380807
2021-11-02/20:47:23.30        -0.019561332      0.10684295     0.050382617
2021-11-02/20:47:23.33        -0.019561337      0.10684242     0.050384449
2021-11-02/20:47:23.36        -0.019580304      0.10694546     0.050435156
2021-11-02/20:47:23.40        -0.019561337      0.10684130     0.050388150
2021-11-02/20:47:23.43        -0.019561332      0.10684072     0.050389959
2021-11-02/20:47:23.46        -0.019561337      0.10684019     0.050391792
2021-11-02/20:47:23.49        -0.019580304      0.10694323     0.050442505
2021-11-02/20:47:23.52        -0.019561337      0.10683907     0.050395491
2021-11-02/20:47:23.55        -0.019561332      0.10683850     0.050397300
2021-11-02/20:47:23.58        -0.019561337      0.10683797     0.050399132
2021-11-02/20:47:23.61        -0.019580304      0.10694100     0.050449851
2021-11-02/20:47:23.65        -0.019561337      0.10683685     0.050402830
2021-11-02/20:47:23.68        -0.019561332      0.10683627     0.050404639
2021-11-02/20:47:23.71        -0.019561337      0.10683575     0.050406470
2021-11-02/20:47:23.74        -0.019580304      0.10693878     0.050457196
2021-11-02/20:47:23.77        -0.019561337      0.10683462     0.050410168
2021-11-02/20:47:23.80        -0.019561332      0.10683405     0.050411975
2021-11-02/20:47:23.83        -0.019561337      0.10683352     0.050413806
2021-11-02/20:47:23.86        -0.019580304      0.10693655     0.050464539
2021-11-02/20:47:23.90        -0.019561337      0.10683240     0.050417503
2021-11-02/20:47:23.93        -0.019561332      0.10683182     0.050419310
2021-11-02/20:47:23.96        -0.019561337      0.10683130     0.050421141
2021-11-02/20:47:23.99        -0.019580304      0.10693432     0.050471880
2021-11-02/20:47:24.02        -0.019561337      0.10683017     0.050424836
2021-11-02/20:47:24.05        -0.019561332      0.10682960     0.050426643
2021-11-02/20:47:24.08        -0.019561337      0.10682907     0.050428473
2021-11-02/20:47:24.11        -0.019580304      0.10693209     0.050479219
2021-11-02/20:47:24.15        -0.019561337      0.10682795     0.050432168
2021-11-02/20:47:24.18        -0.019561332      0.10682737     0.050433974
2021-11-02/20:47:24.21        -0.019561337      0.10682685     0.050435804
2021-11-02/20:47:24.24        -0.019580304      0.10692987     0.050486557
2021-11-02/20:47:24.27        -0.019561337      0.10682572     0.050439498
2021-11-02/20:47:24.30        -0.019561332      0.10682515     0.050441303
2021-11-02/20:47:24.33        -0.019561337      0.10682462     0.050443132
2021-11-02/20:47:24.36        -0.019580304      0.10692764     0.050493892
2021-11-02/20:47:24.40        -0.019561337      0.10682350     0.050446825
2021-11-02/20:47:24.43        -0.019561332      0.10682292     0.050448631
2021-11-02/20:47:24.46        -0.019561337      0.10682240     0.050450459
2021-11-02/20:47:24.49        -0.019580304      0.10692541     0.050501225
2021-11-02/20:47:24.52        -0.019561337      0.10682128     0.050454151
2021-11-02/20:47:24.55        -0.019561332      0.10682070     0.050455956
2021-11-02/20:47:24.58        -0.019561337      0.10682017     0.050457784
2021-11-02/20:47:24.61        -0.019580304      0.10692319     0.050508557
2021-11-02/20:47:24.65        -0.019561337      0.10681905     0.050461475
2021-11-02/20:47:24.68        -0.019561332      0.10681847     0.050463280
2021-11-02/20:47:24.71        -0.019561337      0.10681795     0.050465107
2021-11-02/20:47:24.74        -0.019580304      0.10692096     0.050515886
2021-11-02/20:47:24.77        -0.019561337      0.10681683     0.050468797
2021-11-02/20:47:24.80        -0.019561332      0.10681625     0.050470601
2021-11-02/20:47:24.83        -0.019561337      0.10681572     0.050472428
2021-11-02/20:47:24.86        -0.019580304      0.10691873     0.050523214
2021-11-02/20:47:24.90        -0.019561337      0.10681460     0.050476117
2021-11-02/20:47:24.93        -0.019561332      0.10681402     0.050477921
2021-11-02/20:47:24.96        -0.019561337      0.10681350     0.050479747
2021-11-02/20:47:24.99        -0.019580304      0.10691651     0.050530540
2021-11-02/20:47:25.02        -0.019561337      0.10681238     0.050483435
2021-11-02/20:47:25.05        -0.019561332      0.10681180     0.050485238
2021-11-02/20:47:25.08        -0.019561337      0.10681127     0.050487065
2021-11-02/20:47:25.11        -0.019580304      0.10691428     0.050537864
2021-11-02/20:47:25.15        -0.019561337      0.10681015     0.050490752
2021-11-02/20:47:25.18        -0.019561332      0.10680957     0.050492554
2021-11-02/20:47:25.21        -0.019561337      0.10680905     0.050494380
2021-11-02/20:47:25.24        -0.019580304      0.10691205     0.050545186
2021-11-02/20:47:25.27        -0.019561337      0.10680793     0.050498066
2021-11-02/20:47:25.30        -0.019561332      0.10680735     0.050499868
2021-11-02/20:47:25.33        -0.019561337      0.10680682     0.050501693
2021-11-02/20:47:25.36        -0.019580304      0.10690982     0.050552506
2021-11-02/20:47:25.40        -0.019561337      0.10680570     0.050505378
2021-11-02/20:47:25.43        -0.019561332      0.10680513     0.050507180
2021-11-02/20:47:25.46        -0.019561337      0.10680460     0.050509005
2021-11-02/20:47:25.49        -0.019580304      0.10690760     0.050559824
2021-11-02/20:47:25.52        -0.019561337      0.10680348     0.050512689
2021-11-02/20:47:25.55        -0.019561332      0.10680290     0.050514490
2021-11-02/20:47:25.58        -0.019561337      0.10680237     0.050516314
2021-11-02/20:47:25.61        -0.019580304      0.10690537     0.050567140
2021-11-02/20:47:25.65        -0.019561337      0.10680125     0.050519998
2021-11-02/20:47:25.68        -0.019561332      0.10680068     0.050521798
2021-11-02/20:47:25.71        -0.019561337      0.10680015     0.050523622
2021-11-02/20:47:25.74        -0.019580304      0.10690314     0.050574454
2021-11-02/20:47:25.77        -0.019561337      0.10679903     0.050527304
2021-11-02/20:47:25.80        -0.019561332      0.10679845     0.050529104
2021-11-02/20:47:25.83        -0.019561337      0.10679792     0.050530928
2021-11-02/20:47:25.86        -0.019580304      0.10690092     0.050581767
2021-11-02/20:47:25.90        -0.019561337      0.10679680     0.050534609
2021-11-02/20:47:25.93        -0.019561332      0.10679623     0.050536409
2021-11-02/20:47:25.96        -0.019561337      0.10679570     0.050538231
2021-11-02/20:47:25.99        -0.019580304      0.10689869     0.050589077
2021-11-02/20:47:26.02        -0.019561337      0.10679458     0.050541912
2021-11-02/20:47:26.05        -0.019561332      0.10679400     0.050543711
2021-11-02/20:47:26.08        -0.019561337      0.10679347     0.050545533
2021-11-02/20:47:26.11        -0.019580304      0.10689646     0.050596385
2021-11-02/20:47:26.15        -0.019561337      0.10679235     0.050549213
2021-11-02/20:47:26.18        -0.019561332      0.10679178     0.050551011
2021-11-02/20:47:26.21        -0.019561337      0.10679125     0.050552833
2021-11-02/20:47:26.24        -0.019580304      0.10689424     0.050603692
2021-11-02/20:47:26.27        -0.019561337      0.10679013     0.050556512
2021-11-02/20:47:26.30        -0.019561332      0.10678955     0.050558310
2021-11-02/20:47:26.33        -0.019561337      0.10678902     0.050560131
2021-11-02/20:47:26.36        -0.019580304      0.10689201     0.050610997
2021-11-02/20:47:26.40        -0.019561337      0.10678790     0.050563809
2021-11-02/20:47:26.43        -0.019561332      0.10678733     0.050565607
2021-11-02/20:47:26.46        -0.019561337      0.10678680     0.050567428
2021-11-02/20:47:26.49        -0.019580304      0.10688978     0.050618299
2021-11-02/20:47:26.52        -0.019561337      0.10678568     0.050571104
2021-11-02/20:47:26.55        -0.019561332      0.10678510     0.050572901
2021-11-02/20:47:26.58        -0.019561337      0.10678458     0.050574722
2021-11-02/20:47:26.61        -0.019580304      0.10688756     0.050625600
2021-11-02/20:47:26.65        -0.019561337      0.10678345     0.050578397
2021-11-02/20:47:26.68        -0.019561332      0.10678288     0.050580194
2021-11-02/20:47:26.71        -0.019561337      0.10678235     0.050582014
2021-11-02/20:47:26.74        -0.019580304      0.10688533     0.050632899
2021-11-02/20:47:26.77        -0.019561337      0.10678123     0.050585689
2021-11-02/20:47:26.80        -0.019561332      0.10678065     0.050587485
2021-11-02/20:47:26.83        -0.019561337      0.10678013     0.050589305
2021-11-02/20:47:26.86        -0.019580304      0.10688310     0.050640196
2021-11-02/20:47:26.90        -0.019561337      0.10677900     0.050592978
2021-11-02/20:47:26.93        -0.019561332      0.10677843     0.050594774
2021-11-02/20:47:26.96        -0.019561337      0.10677790     0.050596593
2021-11-02/20:47:26.99        -0.019580304      0.10688087     0.050647491
2021-11-02/20:47:27.02        -0.019561337      0.10677678     0.050600266
2021-11-02/20:47:27.05        -0.019561332      0.10677620     0.050602061
2021-11-02/20:47:27.08        -0.019561337      0.10677568     0.050603880
2021-11-02/20:47:27.11        -0.019580304      0.10687865     0.050654784
2021-11-02/20:47:27.15        -0.019561337      0.10677455     0.050607551
2021-11-02/20:47:27.18        -0.019561332      0.10677398     0.050609346
2021-11-02/20:47:27.21        -0.019561337      0.10677345     0.050611164
2021-11-02/20:47:27.24        -0.019580304      0.10687642     0.050662076
2021-11-02/20:47:27.27        -0.019561337      0.10677233     0.050614835
2021-11-02/20:47:27.30        -0.019561332      0.10677175     0.050616629
2021-11-02/20:47:27.33        -0.019561337      0.10677123     0.050618447
2021-11-02/20:47:27.36        -0.019580304      0.10687419     0.050669365
2021-11-02/20:47:27.40        -0.019561337      0.10677011     0.050622117
2021-11-02/20:47:27.43        -0.019561332      0.10676953     0.050623911
2021-11-02/20:47:27.46        -0.019561337      0.10676900     0.050625728
2021-11-02/20:47:27.49        -0.019580304      0.10687197     0.050676652
2021-11-02/20:47:27.52        -0.019561337      0.10676788     0.050629396
2021-11-02/20:47:27.55        -0.019561332      0.10676730     0.050631190
2021-11-02/20:47:27.58        -0.019561337      0.10676678     0.050633007
2021-11-02/20:47:27.61        -0.019580304      0.10686974     0.050683938
2021-11-02/20:47:27.65        -0.019561337      0.10676566     0.050636674
2021-11-02/20:47:27.68        -0.019561332      0.10676508     0.050638467
2021-11-02/20:47:27.71        -0.019561337      0.10676455     0.050640284
2021-11-02/20:47:27.74        -0.019580304      0.10686751     0.050691221
2021-11-02/20:47:27.77        -0.019561337      0.10676343     0.050643950
2021-11-02/20:47:27.80        -0.019561332      0.10676285     0.050645743
2021-11-02/20:47:27.83        -0.019561337      0.10676233     0.050647559
2021-11-02/20:47:27.86        -0.019580304      0.10686529     0.050698503
2021-11-02/20:47:27.90        -0.019561337      0.10676121     0.050651224
2021-11-02/20:47:27.93        -0.019561332      0.10676063     0.050653016
2021-11-02/20:47:27.96        -0.019561337      0.10676010     0.050654832
2021-11-02/20:47:27.99        -0.019580304      0.10686306     0.050705782
2021-11-02/20:47:28.02        -0.019561337      0.10675898     0.050658497
2021-11-02/20:47:28.05        -0.019561332      0.10675840     0.050660288
2021-11-02/20:47:28.08        -0.019561337      0.10675788     0.050662103
2021-11-02/20:47:28.11        -0.019580304      0.10686083     0.050713060
2021-11-02/20:47:28.15        -0.019561337      0.10675676     0.050665767
2021-11-02/20:47:28.18        -0.019561332      0.10675618     0.050667558
2021-11-02/20:47:28.21        -0.019561337      0.10675565     0.050669372
2021-11-02/20:47:28.24        -0.019580304      0.10685861     0.050720336
2021-11-02/20:47:28.27        -0.019561337      0.10675453     0.050673035
2021-11-02/20:47:28.30        -0.019561332      0.10675396     0.050674826
2021-11-02/20:47:28.33        -0.019561337      0.10675343     0.050676639
2021-11-02/20:47:28.36        -0.019580304      0.10685638     0.050727610
2021-11-02/20:47:28.40        -0.019561337      0.10675231     0.050680301
2021-11-02/20:47:28.43        -0.019561332      0.10675173     0.050682091
2021-11-02/20:47:28.46        -0.019561337      0.10675120     0.050683905
2021-11-02/20:47:28.49        -0.019580304      0.10685415     0.050734882
2021-11-02/20:47:28.52        -0.019561337      0.10675008     0.050687566
2021-11-02/20:47:28.55        -0.019561332      0.10674951     0.050689355
2021-11-02/20:47:28.58        -0.019561337      0.10674898     0.050691168
2021-11-02/20:47:28.61        -0.019580304      0.10685192     0.050742152
2021-11-02/20:47:28.65        -0.019561337      0.10674786     0.050694828
2021-11-02/20:47:28.68        -0.019561332      0.10674728     0.050696617
2021-11-02/20:47:28.71        -0.019561337      0.10674675     0.050698430
2021-11-02/20:47:28.74        -0.019580304      0.10684970     0.050749420
2021-11-02/20:47:28.77        -0.019561337      0.10674563     0.050702089
2021-11-02/20:47:28.80        -0.019561332      0.10674506     0.050703877
2021-11-02/20:47:28.83        -0.019561337      0.10674453     0.050705689
2021-11-02/20:47:28.86        -0.019580304      0.10684747     0.050756686
2021-11-02/20:47:28.90        -0.019561337      0.10674341     0.050709348
2021-11-02/20:47:28.93        -0.019561332      0.10674283     0.050711136
2021-11-02/20:47:28.96        -0.019561337      0.10674230     0.050712947
2021-11-02/20:47:28.99        -0.019580304      0.10684524     0.050763950
2021-11-02/20:47:29.02        -0.019561337      0.10674118     0.050716604
2021-11-02/20:47:29.05        -0.019561332      0.10674061     0.050718392
2021-11-02/20:47:29.08        -0.019561337      0.10674008     0.050720203
2021-11-02/20:47:29.11        -0.019580304      0.10684302     0.050771213
2021-11-02/20:47:29.15        -0.019561337      0.10673896     0.050723859
2021-11-02/20:47:29.18        -0.019561332      0.10673838     0.050725646
2021-11-02/20:47:29.21        -0.019561337      0.10673785     0.050727457
2021-11-02/20:47:29.24        -0.019580304      0.10684079     0.050778473
2021-11-02/20:47:29.27        -0.019561337      0.10673673     0.050731112
2021-11-02/20:47:29.30        -0.019561332      0.10673616     0.050732899
2021-11-02/20:47:29.33        -0.019561337      0.10673563     0.050734709
2021-11-02/20:47:29.36        -0.019580304      0.10683856     0.050785731
2021-11-02/20:47:29.40        -0.019561337      0.10673451     0.050738363
2021-11-02/20:47:29.43        -0.019561332      0.10673393     0.050740149
2021-11-02/20:47:29.46        -0.019561337      0.10673341     0.050741959
2021-11-02/20:47:29.49        -0.019577240      0.10684420     0.050779537
2021-11-02/20:47:29.52        -0.019549638      0.10676233     0.050694252
2021-11-02/20:47:29.55        -0.019540999      0.10678393     0.050658129
2021-11-02/20:47:29.58        -0.019532370      0.10680557     0.050622029
2021-11-02/20:47:29.61        -0.019542424      0.10693139     0.050633933
2021-11-02/20:47:29.65        -0.019514822      0.10684952     0.050548639
2021-11-02/20:47:29.68        -0.019506183      0.10687112     0.050512514
2021-11-02/20:47:29.71        -0.019497553      0.10689276     0.050476413
2021-11-02/20:47:29.74        -0.019507608      0.10701858     0.050488322
2021-11-02/20:47:29.77        -0.019480006      0.10693671     0.050403019
2021-11-02/20:47:29.80        -0.019471367      0.10695831     0.050366893
2021-11-02/20:47:29.83        -0.019462737      0.10697996     0.050330790
2021-11-02/20:47:29.86        -0.019472791      0.10710577     0.050342704
2021-11-02/20:47:29.90        -0.019445190      0.10702390     0.050257393
2021-11-02/20:47:29.93        -0.019436551      0.10704550     0.050221265
2021-11-02/20:47:29.96        -0.019427921      0.10706715     0.050185160
2021-11-02/20:47:29.99        -0.019437975      0.10719297     0.050197080
2021-11-02/20:47:30.02        -0.019410374      0.10711110     0.050111761
2021-11-02/20:47:30.05        -0.019401735      0.10713270     0.050075631
2021-11-02/20:47:30.08        -0.019393105      0.10715435     0.050039524
2021-11-02/20:47:30.11        -0.019403159      0.10728016     0.050051449
2021-11-02/20:47:30.15        -0.019375557      0.10719830     0.049966121
2021-11-02/20:47:30.18        -0.019366918      0.10721990     0.049929990
2021-11-02/20:47:30.21        -0.019358288      0.10724155     0.049893882
2021-11-02/20:47:30.24        -0.019368343      0.10736736     0.049905812
2021-11-02/20:47:30.27        -0.019340741      0.10728550     0.049820475
2021-11-02/20:47:30.30        -0.019332102      0.10730710     0.049784342
2021-11-02/20:47:30.33        -0.019323472      0.10732875     0.049748232
2021-11-02/20:47:30.36        -0.019333527      0.10745456     0.049760168
2021-11-02/20:47:30.40        -0.019305925      0.10737270     0.049674823
2021-11-02/20:47:30.43        -0.019297286      0.10739431     0.049638688
2021-11-02/20:47:30.46        -0.019288656      0.10741596     0.049602577
2021-11-02/20:47:30.49        -0.019298710      0.10754176     0.049614518
2021-11-02/20:47:30.52        -0.019274173      0.10745204     0.049542615
2021-11-02/20:47:30.55        -0.019274168      0.10745147     0.049544388
2021-11-02/20:47:30.58        -0.019274173      0.10745095     0.049546183
2021-11-02/20:47:30.61        -0.019292861      0.10755458     0.049596039
2021-11-02/20:47:30.65        -0.019274173      0.10744983     0.049549808
2021-11-02/20:47:30.68        -0.019274168      0.10744926     0.049551581
2021-11-02/20:47:30.71        -0.019274173      0.10744874     0.049553376
2021-11-02/20:47:30.74        -0.019292861      0.10755237     0.049603238
2021-11-02/20:47:30.77        -0.019274173      0.10744763     0.049557000
2021-11-02/20:47:30.80        -0.019274168      0.10744705     0.049558772
2021-11-02/20:47:30.83        -0.019274173      0.10744653     0.049560566
2021-11-02/20:47:30.86        -0.019292861      0.10755016     0.049610435
2021-11-02/20:47:30.90        -0.019274173      0.10744542     0.049564190
2021-11-02/20:47:30.93        -0.019274168      0.10744485     0.049565961
2021-11-02/20:47:30.96        -0.019274173      0.10744432     0.049567755
2021-11-02/20:47:30.99        -0.019292861      0.10754795     0.049617631
2021-11-02/20:47:31.02        -0.019274173      0.10744321     0.049571378
2021-11-02/20:47:31.05        -0.019274168      0.10744264     0.049573148
2021-11-02/20:47:31.08        -0.019274173      0.10744212     0.049574942
2021-11-02/20:47:31.11        -0.019292861      0.10754574     0.049624824
2021-11-02/20:47:31.15        -0.019274173      0.10744100     0.049578564
2021-11-02/20:47:31.18        -0.019274168      0.10744043     0.049580334
2021-11-02/20:47:31.21        -0.019274173      0.10743991     0.049582127
2021-11-02/20:47:31.24        -0.019292861      0.10754353     0.049632016
2021-11-02/20:47:31.27        -0.019274173      0.10743880     0.049585748
2021-11-02/20:47:31.30        -0.019274168      0.10743822     0.049587518
2021-11-02/20:47:31.33        -0.019274173      0.10743770     0.049589311
2021-11-02/20:47:31.36        -0.019292861      0.10754132     0.049639206
2021-11-02/20:47:31.40        -0.019274173      0.10743659     0.049592930
2021-11-02/20:47:31.43        -0.019274168      0.10743602     0.049594700
2021-11-02/20:47:31.46        -0.019274173      0.10743549     0.049596492
2021-11-02/20:47:31.49        -0.019292861      0.10753911     0.049646394
2021-11-02/20:47:31.52        -0.019274173      0.10743438     0.049600111
2021-11-02/20:47:31.55        -0.019274168      0.10743381     0.049601880
2021-11-02/20:47:31.58        -0.019274173      0.10743329     0.049603672
2021-11-02/20:47:31.61        -0.019292861      0.10753690     0.049653580
2021-11-02/20:47:31.65        -0.019274173      0.10743217     0.049607290
2021-11-02/20:47:31.68        -0.019274168      0.10743160     0.049609058
2021-11-02/20:47:31.71        -0.019274173      0.10743108     0.049610850
2021-11-02/20:47:31.74        -0.019292861      0.10753469     0.049660764
2021-11-02/20:47:31.77        -0.019274173      0.10742997     0.049614467
2021-11-02/20:47:31.80        -0.019274168      0.10742939     0.049616235
2021-11-02/20:47:31.83        -0.019274173      0.10742887     0.049618026
2021-11-02/20:47:31.86        -0.019292861      0.10753248     0.049667947
2021-11-02/20:47:31.90        -0.019274173      0.10742776     0.049621642
2021-11-02/20:47:31.93        -0.019274168      0.10742719     0.049623409
2021-11-02/20:47:31.96        -0.019274173      0.10742667     0.049625200
2021-11-02/20:47:31.99        -0.019292861      0.10753027     0.049675127
2021-11-02/20:47:32.02        -0.019274173      0.10742555     0.049628815
2021-11-02/20:47:32.05        -0.019274168      0.10742498     0.049630582
2021-11-02/20:47:32.08        -0.019274173      0.10742446     0.049632372
2021-11-02/20:47:32.11        -0.019292861      0.10752806     0.049682306
2021-11-02/20:47:32.15        -0.019274173      0.10742335     0.049635987
2021-11-02/20:47:32.18        -0.019274168      0.10742277     0.049637753
2021-11-02/20:47:32.21        -0.019274173      0.10742225     0.049639543
2021-11-02/20:47:32.24        -0.019292861      0.10752585     0.049689483
2021-11-02/20:47:32.27        -0.019274173      0.10742114     0.049643156
2021-11-02/20:47:32.30        -0.019274168      0.10742057     0.049644922
2021-11-02/20:47:32.33        -0.019274173      0.10742004     0.049646712
2021-11-02/20:47:32.36        -0.019292861      0.10752364     0.049696659
2021-11-02/20:47:32.40        -0.019274173      0.10741893     0.049650324
2021-11-02/20:47:32.43        -0.019274168      0.10741836     0.049652090
2021-11-02/20:47:32.46        -0.019274173      0.10741784     0.049653878
2021-11-02/20:47:32.49        -0.019292861      0.10752143     0.049703832
2021-11-02/20:47:32.52        -0.019274173      0.10741672     0.049657490
2021-11-02/20:47:32.55        -0.019274168      0.10741615     0.049659255
2021-11-02/20:47:32.58        -0.019274173      0.10741563     0.049661044
2021-11-02/20:47:32.61        -0.019292861      0.10751923     0.049711003
2021-11-02/20:47:32.65        -0.019274173      0.10741452     0.049664654
2021-11-02/20:47:32.68        -0.019274168      0.10741394     0.049666419
2021-11-02/20:47:32.71        -0.019274173      0.10741342     0.049668207
2021-11-02/20:47:32.74        -0.019292861      0.10751702     0.049718173
2021-11-02/20:47:32.77        -0.019274173      0.10741231     0.049671816
2021-11-02/20:47:32.80        -0.019274168      0.10741174     0.049673581
2021-11-02/20:47:32.83        -0.019274173      0.10741121     0.049675368
2021-11-02/20:47:32.86        -0.019292861      0.10751481     0.049725341
2021-11-02/20:47:32.90        -0.019274173      0.10741010     0.049678977
2021-11-02/20:47:32.93        -0.019274168      0.10740953     0.049680741
2021-11-02/20:47:32.96        -0.019274173      0.10740901     0.049682528
2021-11-02/20:47:32.99        -0.019292861      0.10751260     0.049732507
2021-11-02/20:47:33.02        -0.019274173      0.10740789     0.049686135
2021-11-02/20:47:33.05        -0.019274168      0.10740732     0.049687899
2021-11-02/20:47:33.08        -0.019274173      0.10740680     0.049689685
2021-11-02/20:47:33.11        -0.019292861      0.10751039     0.049739671
2021-11-02/20:47:33.15        -0.019274173      0.10740569     0.049693292
2021-11-02/20:47:33.18        -0.019274168      0.10740511     0.049695055
2021-11-02/20:47:33.21        -0.019274173      0.10740459     0.049696841
2021-11-02/20:47:33.24        -0.019292861      0.10750818     0.049746833
2021-11-02/20:47:33.27        -0.019274173      0.10740348     0.049700447
2021-11-02/20:47:33.30        -0.019274168      0.10740291     0.049702210
2021-11-02/20:47:33.33        -0.019274173      0.10740239     0.049703995
2021-11-02/20:47:33.36        -0.019292861      0.10750597     0.049753994
2021-11-02/20:47:33.40        -0.019274173      0.10740127     0.049707600
2021-11-02/20:47:33.43        -0.019274168      0.10740070     0.049709362
2021-11-02/20:47:33.46        -0.019274173      0.10740018     0.049711147
2021-11-02/20:47:33.49        -0.019292861      0.10750376     0.049761153
2021-11-02/20:47:33.52        -0.019274173      0.10739907     0.049714751
2021-11-02/20:47:33.55        -0.019274168      0.10739849     0.049716513
2021-11-02/20:47:33.58        -0.019274173      0.10739797     0.049718298
2021-11-02/20:47:33.61        -0.019292861      0.10750155     0.049768309
2021-11-02/20:47:33.65        -0.019274173      0.10739686     0.049721901
2021-11-02/20:47:33.68        -0.019274168      0.10739629     0.049723662
2021-11-02/20:47:33.71        -0.019274173      0.10739576     0.049725446
2021-11-02/20:47:33.74        -0.019292861      0.10749934     0.049775464
2021-11-02/20:47:33.77        -0.019274173      0.10739465     0.049729048
2021-11-02/20:47:33.80        -0.019274168      0.10739408     0.049730809
2021-11-02/20:47:33.83        -0.019274173      0.10739356     0.049732593
2021-11-02/20:47:33.86        -0.019292861      0.10749713     0.049782618
2021-11-02/20:47:33.90        -0.019274173      0.10739244     0.049736194
2021-11-02/20:47:33.93        -0.019274168      0.10739187     0.049737954
2021-11-02/20:47:33.96        -0.019274173      0.10739135     0.049739738
2021-11-02/20:47:33.99        -0.019292861      0.10749492     0.049789769
2021-11-02/20:47:34.02        -0.019274173      0.10739024     0.049743338
2021-11-02/20:47:34.05        -0.019274168      0.10738966     0.049745098
2021-11-02/20:47:34.08        -0.019274173      0.10738914     0.049746881
2021-11-02/20:47:34.11        -0.019292861      0.10749271     0.049796918
2021-11-02/20:47:34.15        -0.019274173      0.10738803     0.049750480
2021-11-02/20:47:34.18        -0.019274168      0.10738746     0.049752240
2021-11-02/20:47:34.21        -0.019274173      0.10738693     0.049754022
2021-11-02/20:47:34.24        -0.019292861      0.10749050     0.049804066
2021-11-02/20:47:34.27        -0.019274173      0.10738582     0.049757620
2021-11-02/20:47:34.30        -0.019274168      0.10738525     0.049759379
2021-11-02/20:47:34.33        -0.019274173      0.10738473     0.049761161
2021-11-02/20:47:34.36        -0.019292861      0.10748829     0.049811212
2021-11-02/20:47:34.40        -0.019274173      0.10738361     0.049764759
2021-11-02/20:47:34.43        -0.019274168      0.10738304     0.049766517
2021-11-02/20:47:34.46        -0.019274173      0.10738252     0.049768299
2021-11-02/20:47:34.49        -0.019292861      0.10748608     0.049818356
2021-11-02/20:47:34.52        -0.019274173      0.10738141     0.049771895
2021-11-02/20:47:34.55        -0.019274168      0.10738084     0.049773653
2021-11-02/20:47:34.58        -0.019274173      0.10738031     0.049775434
2021-11-02/20:47:34.61        -0.019292861      0.10748387     0.049825498
2021-11-02/20:47:34.65        -0.019274173      0.10737920     0.049779030
2021-11-02/20:47:34.68        -0.019274168      0.10737863     0.049780787
2021-11-02/20:47:34.71        -0.019274173      0.10737811     0.049782568
2021-11-02/20:47:34.74        -0.019292861      0.10748167     0.049832638
2021-11-02/20:47:34.77        -0.019274173      0.10737699     0.049786163
2021-11-02/20:47:34.80        -0.019274168      0.10737642     0.049787920
2021-11-02/20:47:34.83        -0.019274173      0.10737590     0.049789700
2021-11-02/20:47:34.86        -0.019292861      0.10747946     0.049839776
2021-11-02/20:47:34.90        -0.019274173      0.10737479     0.049793294
2021-11-02/20:47:34.93        -0.019274168      0.10737421     0.049795050
2021-11-02/20:47:34.96        -0.019274173      0.10737369     0.049796830
2021-11-02/20:47:34.99        -0.019292861      0.10747725     0.049846913
2021-11-02/20:47:35.02        -0.019274173      0.10737258     0.049800423
2021-11-02/20:47:35.05        -0.019274168      0.10737201     0.049802179
2021-11-02/20:47:35.08        -0.019274173      0.10737148     0.049803958
2021-11-02/20:47:35.11        -0.019292861      0.10747504     0.049854047
2021-11-02/20:47:35.15        -0.019274173      0.10737037     0.049807550
2021-11-02/20:47:35.18        -0.019274168      0.10736980     0.049809306
2021-11-02/20:47:35.21        -0.019274173      0.10736928     0.049811085
2021-11-02/20:47:35.24        -0.019292861      0.10747283     0.049861180
2021-11-02/20:47:35.27        -0.019274173      0.10736816     0.049814676
2021-11-02/20:47:35.30        -0.019274168      0.10736759     0.049816431
2021-11-02/20:47:35.33        -0.019274173      0.10736707     0.049818209
2021-11-02/20:47:35.36        -0.019292861      0.10747062     0.049868311
2021-11-02/20:47:35.40        -0.019274173      0.10736596     0.049821799
2021-11-02/20:47:35.43        -0.019274168      0.10736538     0.049823554
2021-11-02/20:47:35.46        -0.019274173      0.10736486     0.049825332
2021-11-02/20:47:35.49        -0.019292861      0.10746841     0.049875441
2021-11-02/20:47:35.52        -0.019274173      0.10736375     0.049828921
2021-11-02/20:47:35.55        -0.019274168      0.10736318     0.049830676
2021-11-02/20:47:35.58        -0.019274173      0.10736265     0.049832453
2021-11-02/20:47:35.61        -0.019292861      0.10746620     0.049882568
2021-11-02/20:47:35.65        -0.019274173      0.10736154     0.049836041
2021-11-02/20:47:35.68        -0.019274168      0.10736097     0.049837795
2021-11-02/20:47:35.71        -0.019274173      0.10736045     0.049839572
2021-11-02/20:47:35.74        -0.019292861      0.10746399     0.049889693
2021-11-02/20:47:35.77        -0.019274173      0.10735933     0.049843159
2021-11-02/20:47:35.80        -0.019274168      0.10735876     0.049844913
2021-11-02/20:47:35.83        -0.019274173      0.10735824     0.049846689
2021-11-02/20:47:35.86        -0.019292861      0.10746178     0.049896817
2021-11-02/20:47:35.90        -0.019274173      0.10735713     0.049850275
2021-11-02/20:47:35.93        -0.019274168      0.10735656     0.049852028
2021-11-02/20:47:35.96        -0.019274173      0.10735603     0.049853804
2021-11-02/20:47:35.99        -0.019292861      0.10745957     0.049903939
2021-11-02/20:47:36.02        -0.019274173      0.10735492     0.049857390
2021-11-02/20:47:36.05        -0.019274168      0.10735435     0.049859142
2021-11-02/20:47:36.08        -0.019274173      0.10735383     0.049860918
2021-11-02/20:47:36.11        -0.019292861      0.10745736     0.049911059
2021-11-02/20:47:36.15        -0.019274173      0.10735271     0.049864502
2021-11-02/20:47:36.18        -0.019274168      0.10735214     0.049866255
2021-11-02/20:47:36.21        -0.019274173      0.10735162     0.049868030
2021-11-02/20:47:36.24        -0.019292861      0.10745515     0.049918177
2021-11-02/20:47:36.27        -0.019274173      0.10735051     0.049871613
2021-11-02/20:47:36.30        -0.019274168      0.10734993     0.049873365
2021-11-02/20:47:36.33        -0.019274173      0.10734941     0.049875139
2021-11-02/20:47:36.36        -0.019292861      0.10745294     0.049925293
2021-11-02/20:47:36.40        -0.019274173      0.10734830     0.049878722
2021-11-02/20:47:36.43        -0.019274168      0.10734773     0.049880473
2021-11-02/20:47:36.46        -0.019274173      0.10734720     0.049882247
2021-11-02/20:47:36.49        -0.019292861      0.10745073     0.049932407
2021-11-02/20:47:36.52        -0.019274173      0.10734609     0.049885829
2021-11-02/20:47:36.55        -0.019274168      0.10734552     0.049887580
2021-11-02/20:47:36.58        -0.019274173      0.10734500     0.049889353
2021-11-02/20:47:36.61        -0.019292861      0.10744852     0.049939520
2021-11-02/20:47:36.65        -0.019274173      0.10734388     0.049892934
2021-11-02/20:47:36.68        -0.019274168      0.10734331     0.049894684
2021-11-02/20:47:36.71        -0.019274173      0.10734279     0.049896458
2021-11-02/20:47:36.74        -0.019292861      0.10744632     0.049946630
2021-11-02/20:47:36.77        -0.019274173      0.10734168     0.049900037
2021-11-02/20:47:36.80        -0.019274168      0.10734110     0.049901787
2021-11-02/20:47:36.83        -0.019274173      0.10734058     0.049903560
2021-11-02/20:47:36.86        -0.019292861      0.10744411     0.049953739
2021-11-02/20:47:36.90        -0.019274173      0.10733947     0.049907139
2021-11-02/20:47:36.93        -0.019274168      0.10733890     0.049908888
2021-11-02/20:47:36.96        -0.019274173      0.10733837     0.049910661
2021-11-02/20:47:36.99        -0.019292861      0.10744190     0.049960846
2021-11-02/20:47:37.02        -0.019274173      0.10733726     0.049914239
2021-11-02/20:47:37.05        -0.019274168      0.10733669     0.049915987
2021-11-02/20:47:37.08        -0.019274173      0.10733617     0.049917759
2021-11-02/20:47:37.11        -0.019292861      0.10743969     0.049967951
2021-11-02/20:47:37.15        -0.019274173      0.10733505     0.049921336
2021-11-02/20:47:37.18        -0.019274168      0.10733448     0.049923085
2021-11-02/20:47:37.21        -0.019274173      0.10733396     0.049924856
2021-11-02/20:47:37.24        -0.019292861      0.10743748     0.049975055
2021-11-02/20:47:37.27        -0.019274173      0.10733285     0.049928432
2021-11-02/20:47:37.30        -0.019274168      0.10733228     0.049930180
2021-11-02/20:47:37.33        -0.019274173      0.10733175     0.049931951
2021-11-02/20:47:37.36        -0.019292861      0.10743527     0.049982156
2021-11-02/20:47:37.40        -0.019274173      0.10733064     0.049935526
2021-11-02/20:47:37.43        -0.019274168      0.10733007     0.049937274
2021-11-02/20:47:37.46        -0.019274173      0.10732955     0.049939044
2021-11-02/20:47:37.49        -0.019292861      0.10743306     0.049989256
2021-11-02/20:47:37.52        -0.019274173      0.10732843     0.049942619
2021-11-02/20:47:37.55        -0.019274168      0.10732786     0.049944366
2021-11-02/20:47:37.58        -0.019274173      0.10732734     0.049946136
2021-11-02/20:47:37.61        -0.019292861      0.10743085     0.049996353
2021-11-02/20:47:37.65        -0.019274173      0.10732623     0.049949709
2021-11-02/20:47:37.68        -0.019274168      0.10732565     0.049951455
2021-11-02/20:47:37.71        -0.019274173      0.10732513     0.049953225
2021-11-02/20:47:37.74        -0.019292861      0.10742864     0.050003449
2021-11-02/20:47:37.77        -0.019274173      0.10732402     0.049956797
2021-11-02/20:47:37.80        -0.019274168      0.10732345     0.049958544
2021-11-02/20:47:37.83        -0.019274173      0.10732292     0.049960313
2021-11-02/20:47:37.86        -0.019292861      0.10742643     0.050010543
2021-11-02/20:47:37.90        -0.019274173      0.10732181     0.049963884
2021-11-02/20:47:37.93        -0.019274168      0.10732124     0.049965630
2021-11-02/20:47:37.96        -0.019274173      0.10732072     0.049967398
2021-11-02/20:47:37.99        -0.019292861      0.10742422     0.050017635
2021-11-02/20:47:38.02        -0.019274173      0.10731960     0.049970969
2021-11-02/20:47:38.05        -0.019274168      0.10731903     0.049972714
2021-11-02/20:47:38.08        -0.019274173      0.10731851     0.049974482
2021-11-02/20:47:38.11        -0.019292861      0.10742201     0.050024726
2021-11-02/20:47:38.15        -0.019274173      0.10731740     0.049978052
2021-11-02/20:47:38.18        -0.019274168      0.10731682     0.049979797
2021-11-02/20:47:38.21        -0.019274173      0.10731630     0.049981564
2021-11-02/20:47:38.24        -0.019292861      0.10741980     0.050031814
2021-11-02/20:47:38.27        -0.019274173      0.10731519     0.049985133
2021-11-02/20:47:38.30        -0.019274168      0.10731462     0.049986877
2021-11-02/20:47:38.33        -0.019274173      0.10731409     0.049988644
2021-11-02/20:47:38.36        -0.019292861      0.10741759     0.050038901
2021-11-02/20:47:38.40        -0.019274173      0.10731298     0.049992212
2021-11-02/20:47:38.43        -0.019274168      0.10731241     0.049993956
2021-11-02/20:47:38.46        -0.019274173      0.10731189     0.049995723
2021-11-02/20:47:38.49        -0.019292861      0.10741538     0.050045985
2021-11-02/20:47:38.52        -0.019274173      0.10731077     0.049999290
2021-11-02/20:47:38.55        -0.019274168      0.10731020     0.050001033
2021-11-02/20:47:38.58        -0.019274173      0.10730968     0.050002799
2021-11-02/20:47:38.61        -0.019292861      0.10741317     0.050053068
2021-11-02/20:47:38.65        -0.019274173      0.10730857     0.050006365
2021-11-02/20:47:38.68        -0.019274168      0.10730800     0.050008108
2021-11-02/20:47:38.71        -0.019274173      0.10730747     0.050009874
2021-11-02/20:47:38.74        -0.019292861      0.10741096     0.050060149
2021-11-02/20:47:38.77        -0.019274173      0.10730636     0.050013439
2021-11-02/20:47:38.80        -0.019274168      0.10730579     0.050015181
2021-11-02/20:47:38.83        -0.019274173      0.10730527     0.050016947
2021-11-02/20:47:38.86        -0.019292861      0.10740876     0.050067228
2021-11-02/20:47:38.90        -0.019274173      0.10730415     0.050020511
2021-11-02/20:47:38.93        -0.019274168      0.10730358     0.050022253
2021-11-02/20:47:38.96        -0.019274173      0.10730306     0.050024018
2021-11-02/20:47:38.99        -0.019292861      0.10740655     0.050074306
2021-11-02/20:47:39.02        -0.019274173      0.10730195     0.050027581
2021-11-02/20:47:39.05        -0.019274168      0.10730137     0.050029322
2021-11-02/20:47:39.08        -0.019274173      0.10730085     0.050031087
2021-11-02/20:47:39.11        -0.019292861      0.10740434     0.050081381
2021-11-02/20:47:39.15        -0.019274173      0.10729974     0.050034649
2021-11-02/20:47:39.18        -0.019274168      0.10729917     0.050036390
2021-11-02/20:47:39.21        -0.019274173      0.10729864     0.050038154
2021-11-02/20:47:39.24        -0.019292861      0.10740213     0.050088455
2021-11-02/20:47:39.27        -0.019274173      0.10729753     0.050041715
2021-11-02/20:47:39.30        -0.019274168      0.10729696     0.050043455
2021-11-02/20:47:39.33        -0.019274173      0.10729644     0.050045219
2021-11-02/20:47:39.36        -0.019292861      0.10739992     0.050095526
2021-11-02/20:47:39.40        -0.019274173      0.10729532     0.050048779
2021-11-02/20:47:39.43        -0.019274168      0.10729475     0.050050519
2021-11-02/20:47:39.46        -0.019274173      0.10729423     0.050052283
2021-11-02/20:47:39.49        -0.019289767      0.10740541     0.050089465
2021-11-02/20:47:39.52        -0.019262356      0.10732251     0.050005703
2021-11-02/20:47:39.55        -0.019253630      0.10734363     0.049970435
2021-11-02/20:47:39.58        -0.019244912      0.10736480     0.049935190
2021-11-02/20:47:39.61        -0.019254598      0.10749067     0.049947308
2021-11-02/20:47:39.65        -0.019227187      0.10740778     0.049863538
2021-11-02/20:47:39.68        -0.019218461      0.10742890     0.049828268
2021-11-02/20:47:39.71        -0.019209743      0.10745008     0.049793021
2021-11-02/20:47:39.74        -0.019219429      0.10757595     0.049805145
2021-11-02/20:47:39.77        -0.019192018      0.10749305     0.049721366
2021-11-02/20:47:39.80        -0.019183292      0.10751418     0.049686095
2021-11-02/20:47:39.83        -0.019174575      0.10753535     0.049650846
2021-11-02/20:47:39.86        -0.019184260      0.10766122     0.049662975
2021-11-02/20:47:39.90        -0.019156850      0.10757833     0.049579187
2021-11-02/20:47:39.93        -0.019148123      0.10759945     0.049543915
2021-11-02/20:47:39.96        -0.019139406      0.10762063     0.049508664
2021-11-02/20:47:39.99        -0.019149092      0.10774649     0.049520798
2021-11-02/20:47:40.02        -0.019121681      0.10766361     0.049437002
2021-11-02/20:47:40.05        -0.019112955      0.10768473     0.049401728
2021-11-02/20:47:40.08        -0.019104237      0.10770591     0.049366476
2021-11-02/20:47:40.11        -0.019113923      0.10783177     0.049378615
2021-11-02/20:47:40.15        -0.019086512      0.10774889     0.049294810
2021-11-02/20:47:40.18        -0.019077786      0.10777001     0.049259534
2021-11-02/20:47:40.21        -0.019069069      0.10779119     0.049224281
2021-11-02/20:47:40.24        -0.019078754      0.10791705     0.049236425
2021-11-02/20:47:40.27        -0.019051344      0.10783417     0.049152612
2021-11-02/20:47:40.30        -0.019042617      0.10785530     0.049117334
2021-11-02/20:47:40.33        -0.019033900      0.10787647     0.049082079
2021-11-02/20:47:40.36        -0.019043586      0.10800233     0.049094228
2021-11-02/20:47:40.40        -0.019016175      0.10791946     0.049010407
2021-11-02/20:47:40.43        -0.019007449      0.10794058     0.048975128
2021-11-02/20:47:40.46        -0.018998731      0.10796176     0.048939871
2021-11-02/20:47:40.49        -0.019008417      0.10808762     0.048952025
2021-11-02/20:47:40.52        -0.018984101      0.10799705     0.048881327
2021-11-02/20:47:40.55        -0.018984097      0.10799648     0.048883054
2021-11-02/20:47:40.58        -0.018984101      0.10799596     0.048884803
2021-11-02/20:47:40.61        -0.019002509      0.10810012     0.048933970
2021-11-02/20:47:40.65        -0.018984101      0.10799486     0.048888334
2021-11-02/20:47:40.68        -0.018984097      0.10799429     0.048890060
2021-11-02/20:47:40.71        -0.018984101      0.10799377     0.048891808
2021-11-02/20:47:40.74        -0.019002509      0.10809793     0.048940982
2021-11-02/20:47:40.77        -0.018984101      0.10799267     0.048895339
2021-11-02/20:47:40.80        -0.018984097      0.10799210     0.048897064
2021-11-02/20:47:40.83        -0.018984101      0.10799158     0.048898813
2021-11-02/20:47:40.86        -0.019002509      0.10809574     0.048947993
2021-11-02/20:47:40.90        -0.018984101      0.10799048     0.048902342
2021-11-02/20:47:40.93        -0.018984097      0.10798991     0.048904067
2021-11-02/20:47:40.96        -0.018984101      0.10798939     0.048905815
2021-11-02/20:47:40.99        -0.019002509      0.10809355     0.048955001
2021-11-02/20:47:41.02        -0.018984101      0.10798829     0.048909343
2021-11-02/20:47:41.05        -0.018984097      0.10798772     0.048911068
2021-11-02/20:47:41.08        -0.018984101      0.10798721     0.048912816
2021-11-02/20:47:41.11        -0.019002509      0.10809136     0.048962008
2021-11-02/20:47:41.15        -0.018984101      0.10798610     0.048916343
2021-11-02/20:47:41.18        -0.018984097      0.10798553     0.048918067
2021-11-02/20:47:41.21        -0.018984101      0.10798502     0.048919814
2021-11-02/20:47:41.24        -0.019002509      0.10808917     0.048969014
2021-11-02/20:47:41.27        -0.018984101      0.10798391     0.048923341
2021-11-02/20:47:41.30        -0.018984097      0.10798335     0.048925065
2021-11-02/20:47:41.33        -0.018984101      0.10798283     0.048926811
2021-11-02/20:47:41.36        -0.019002509      0.10808698     0.048976017
2021-11-02/20:47:41.40        -0.018984101      0.10798173     0.048930337
2021-11-02/20:47:41.43        -0.018984097      0.10798116     0.048932061
2021-11-02/20:47:41.46        -0.018984101      0.10798064     0.048933807
2021-11-02/20:47:41.49        -0.019002509      0.10808479     0.048983019
2021-11-02/20:47:41.52        -0.018984101      0.10797954     0.048937332
2021-11-02/20:47:41.55        -0.018984097      0.10797897     0.048939055
2021-11-02/20:47:41.58        -0.018984101      0.10797845     0.048940800
2021-11-02/20:47:41.61        -0.019002509      0.10808260     0.048990018
2021-11-02/20:47:41.65        -0.018984101      0.10797735     0.048944324
2021-11-02/20:47:41.68        -0.018984097      0.10797678     0.048946047
2021-11-02/20:47:41.71        -0.018984101      0.10797626     0.048947792
2021-11-02/20:47:41.74        -0.019002509      0.10808041     0.048997017
2021-11-02/20:47:41.77        -0.018984101      0.10797516     0.048951315
2021-11-02/20:47:41.80        -0.018984097      0.10797459     0.048953037
2021-11-02/20:47:41.83        -0.018984101      0.10797407     0.048954782
2021-11-02/20:47:41.86        -0.019002509      0.10807822     0.049004013
2021-11-02/20:47:41.90        -0.018984101      0.10797297     0.048958304
2021-11-02/20:47:41.93        -0.018984097      0.10797240     0.048960026
2021-11-02/20:47:41.96        -0.018984101      0.10797188     0.048961770
2021-11-02/20:47:41.99        -0.019002509      0.10807603     0.049011007
2021-11-02/20:47:42.02        -0.018984101      0.10797078     0.048965292
2021-11-02/20:47:42.05        -0.018984097      0.10797021     0.048967013
2021-11-02/20:47:42.08        -0.018984101      0.10796970     0.048968757
2021-11-02/20:47:42.11        -0.019002509      0.10807383     0.049018000
2021-11-02/20:47:42.15        -0.018984101      0.10796859     0.048972277
2021-11-02/20:47:42.18        -0.018984097      0.10796803     0.048973998
2021-11-02/20:47:42.21        -0.018984101      0.10796751     0.048975741
2021-11-02/20:47:42.24        -0.019002509      0.10807164     0.049024991
2021-11-02/20:47:42.27        -0.018984101      0.10796640     0.048979261
2021-11-02/20:47:42.30        -0.018984097      0.10796584     0.048980981
2021-11-02/20:47:42.33        -0.018984101      0.10796532     0.048982724
2021-11-02/20:47:42.36        -0.019002509      0.10806945     0.049031980
2021-11-02/20:47:42.40        -0.018984101      0.10796422     0.048986243
2021-11-02/20:47:42.43        -0.018984097      0.10796365     0.048987963
2021-11-02/20:47:42.46        -0.018984101      0.10796313     0.048989705
2021-11-02/20:47:42.49        -0.019002509      0.10806726     0.049038968
2021-11-02/20:47:42.52        -0.018984101      0.10796203     0.048993223
2021-11-02/20:47:42.55        -0.018984097      0.10796146     0.048994943
2021-11-02/20:47:42.58        -0.018984101      0.10796094     0.048996685
2021-11-02/20:47:42.61        -0.019002509      0.10806507     0.049045954
2021-11-02/20:47:42.65        -0.018984101      0.10795984     0.049000202
2021-11-02/20:47:42.68        -0.018984097      0.10795927     0.049001921
2021-11-02/20:47:42.71        -0.018984101      0.10795875     0.049003662
2021-11-02/20:47:42.74        -0.019002509      0.10806288     0.049052938
2021-11-02/20:47:42.77        -0.018984101      0.10795765     0.049007178
2021-11-02/20:47:42.80        -0.018984097      0.10795708     0.049008897
2021-11-02/20:47:42.83        -0.018984101      0.10795656     0.049010638
2021-11-02/20:47:42.86        -0.019002509      0.10806069     0.049059920
2021-11-02/20:47:42.90        -0.018984101      0.10795546     0.049014153
2021-11-02/20:47:42.93        -0.018984097      0.10795489     0.049015872
2021-11-02/20:47:42.96        -0.018984101      0.10795438     0.049017612
2021-11-02/20:47:42.99        -0.019002509      0.10805850     0.049066900
2021-11-02/20:47:43.02        -0.018984101      0.10795327     0.049021126
2021-11-02/20:47:43.05        -0.018984097      0.10795270     0.049022844
2021-11-02/20:47:43.08        -0.018984101      0.10795219     0.049024585
2021-11-02/20:47:43.11        -0.019002509      0.10805631     0.049073879
2021-11-02/20:47:43.15        -0.018984101      0.10795108     0.049028098
2021-11-02/20:47:43.18        -0.018984097      0.10795052     0.049029815
2021-11-02/20:47:43.21        -0.018984101      0.10795000     0.049031555
2021-11-02/20:47:43.24        -0.019002509      0.10805412     0.049080856
2021-11-02/20:47:43.27        -0.018984101      0.10794890     0.049035068
2021-11-02/20:47:43.30        -0.018984097      0.10794833     0.049036784
2021-11-02/20:47:43.33        -0.018984101      0.10794781     0.049038524
2021-11-02/20:47:43.36        -0.019002509      0.10805193     0.049087831
2021-11-02/20:47:43.40        -0.018984101      0.10794671     0.049042035
2021-11-02/20:47:43.43        -0.018984097      0.10794614     0.049043752
2021-11-02/20:47:43.46        -0.018984101      0.10794562     0.049045491
2021-11-02/20:47:43.49        -0.019002509      0.10804974     0.049094804
2021-11-02/20:47:43.52        -0.018984101      0.10794452     0.049049001
2021-11-02/20:47:43.55        -0.018984097      0.10794395     0.049050717
2021-11-02/20:47:43.58        -0.018984101      0.10794343     0.049052456
2021-11-02/20:47:43.61        -0.019002509      0.10804755     0.049101775
2021-11-02/20:47:43.65        -0.018984101      0.10794233     0.049055966
2021-11-02/20:47:43.68        -0.018984097      0.10794176     0.049057681
2021-11-02/20:47:43.71        -0.018984101      0.10794124     0.049059419
2021-11-02/20:47:43.74        -0.018984097      0.10794068     0.049061135
2021-11-02/20:47:43.77        -0.018984101      0.10794014     0.049062928
2021-11-02/20:47:43.80        -0.018984097      0.10793957     0.049064643
2021-11-02/20:47:43.83        -0.018984101      0.10793905     0.049066381
2021-11-02/20:47:43.86        -0.018984097      0.10793849     0.049068096
2021-11-02/20:47:43.90        -0.018984101      0.10793795     0.049069889
2021-11-02/20:47:43.93        -0.018984097      0.10793738     0.049071604
2021-11-02/20:47:43.96        -0.018984101      0.10793687     0.049073341
2021-11-02/20:47:43.99        -0.018984097      0.10793630     0.049075055
2021-11-02/20:47:44.02        -0.018984101      0.10793576     0.049076848
2021-11-02/20:47:44.05        -0.018984097      0.10793520     0.049078562
2021-11-02/20:47:44.08        -0.018984101      0.10793468     0.049080299
2021-11-02/20:47:44.11        -0.018984097      0.10793411     0.049082013
2021-11-02/20:47:44.15        -0.018984101      0.10793357     0.049083805
2021-11-02/20:47:44.18        -0.018984097      0.10793301     0.049085519
2021-11-02/20:47:44.21        -0.018984101      0.10793249     0.049087255
2021-11-02/20:47:44.24        -0.018984097      0.10793192     0.049088969
2021-11-02/20:47:44.27        -0.018984101      0.10793139     0.049090761
2021-11-02/20:47:44.30        -0.018984097      0.10793082     0.049092474
2021-11-02/20:47:44.33        -0.018984101      0.10793030     0.049094210
2021-11-02/20:47:44.36        -0.018984097      0.10792973     0.049095923
2021-11-02/20:47:44.40        -0.018984101      0.10792920     0.049097714
2021-11-02/20:47:44.43        -0.018984097      0.10792863     0.049099427
2021-11-02/20:47:44.46        -0.018984101      0.10792811     0.049101163
2021-11-02/20:47:44.49        -0.018984097      0.10792754     0.049102875
2021-11-02/20:47:44.52        -0.018984101      0.10792701     0.049104666
2021-11-02/20:47:44.55        -0.018984097      0.10792644     0.049106379
2021-11-02/20:47:44.58        -0.018984101      0.10792592     0.049108114
2021-11-02/20:47:44.61        -0.018984097      0.10792536     0.049109826
2021-11-02/20:47:44.65        -0.018984101      0.10792482     0.049111616
2021-11-02/20:47:44.68        -0.018984097      0.10792425     0.049113328
2021-11-02/20:47:44.71        -0.018984101      0.10792373     0.049115063
2021-11-02/20:47:44.74        -0.018984097      0.10792317     0.049116775
2021-11-02/20:47:44.77        -0.019002513      0.10802731     0.049166175
2021-11-02/20:47:44.80        -0.018984097      0.10792206     0.049120276
2021-11-02/20:47:44.83        -0.018984101      0.10792155     0.049122010
2021-11-02/20:47:44.86        -0.018984097      0.10792098     0.049123722
2021-11-02/20:47:44.90        -0.019002513      0.10802512     0.049173128
2021-11-02/20:47:44.93        -0.018984097      0.10791987     0.049127222
2021-11-02/20:47:44.96        -0.018984101      0.10791936     0.049128956
2021-11-02/20:47:44.99        -0.018984097      0.10791879     0.049130667
2021-11-02/20:47:45.02        -0.019002513      0.10802293     0.049180080
2021-11-02/20:47:45.05        -0.018984097      0.10791769     0.049134167
2021-11-02/20:47:45.08        -0.018984101      0.10791717     0.049135900
2021-11-02/20:47:45.11        -0.018984097      0.10791660     0.049137610
2021-11-02/20:47:45.15        -0.019002513      0.10802074     0.049187030
2021-11-02/20:47:45.18        -0.018984097      0.10791550     0.049141109
2021-11-02/20:47:45.21        -0.018984101      0.10791498     0.049142842
2021-11-02/20:47:45.24        -0.018984097      0.10791441     0.049144552
2021-11-02/20:47:45.27        -0.019002513      0.10801855     0.049193978
2021-11-02/20:47:45.30        -0.018984097      0.10791331     0.049148050
2021-11-02/20:47:45.33        -0.018984101      0.10791279     0.049149783
2021-11-02/20:47:45.36        -0.018984097      0.10791222     0.049151492
2021-11-02/20:47:45.40        -0.019002513      0.10801636     0.049200924
2021-11-02/20:47:45.43        -0.018984097      0.10791112     0.049154989
2021-11-02/20:47:45.46        -0.018984101      0.10791060     0.049156721
2021-11-02/20:47:45.49        -0.018984097      0.10791003     0.049158430
2021-11-02/20:47:45.52        -0.019002513      0.10801417     0.049207868
2021-11-02/20:47:45.55        -0.018984097      0.10790893     0.049161926
2021-11-02/20:47:45.58        -0.018984101      0.10790841     0.049163658
2021-11-02/20:47:45.61        -0.018984097      0.10790785     0.049165367
2021-11-02/20:47:45.65        -0.019002513      0.10801197     0.049214811
2021-11-02/20:47:45.68        -0.018984097      0.10790674     0.049168862
2021-11-02/20:47:45.71        -0.018984101      0.10790622     0.049170593
2021-11-02/20:47:45.74        -0.018984097      0.10790566     0.049172301
2021-11-02/20:47:45.77        -0.019002513      0.10800978     0.049221752
2021-11-02/20:47:45.80        -0.018984097      0.10790455     0.049175795
2021-11-02/20:47:45.83        -0.018984101      0.10790404     0.049177526
2021-11-02/20:47:45.86        -0.018984097      0.10790347     0.049179234
2021-11-02/20:47:45.90        -0.019002513      0.10800759     0.049228691
2021-11-02/20:47:45.93        -0.018984097      0.10790237     0.049182727
2021-11-02/20:47:45.96        -0.018984101      0.10790185     0.049184458
2021-11-02/20:47:45.99        -0.018984097      0.10790128     0.049186165
2021-11-02/20:47:46.02        -0.019002513      0.10800540     0.049235628
2021-11-02/20:47:46.05        -0.018984097      0.10790018     0.049189657
2021-11-02/20:47:46.08        -0.018984101      0.10789966     0.049191387
2021-11-02/20:47:46.11        -0.018984097      0.10789909     0.049193094
2021-11-02/20:47:46.15        -0.019002513      0.10800321     0.049242564
2021-11-02/20:47:46.18        -0.018984097      0.10789799     0.049196586
2021-11-02/20:47:46.21        -0.018984101      0.10789747     0.049198315
2021-11-02/20:47:46.24        -0.018984097      0.10789690     0.049200022
2021-11-02/20:47:46.27        -0.019002513      0.10800102     0.049249497
2021-11-02/20:47:46.30        -0.018984097      0.10789580     0.049203512
2021-11-02/20:47:46.33        -0.018984101      0.10789528     0.049205241
2021-11-02/20:47:46.36        -0.018984097      0.10789471     0.049206947
2021-11-02/20:47:46.40        -0.019002513      0.10799883     0.049256429
2021-11-02/20:47:46.43        -0.018984097      0.10789361     0.049210437
2021-11-02/20:47:46.46        -0.018984101      0.10789309     0.049212166
2021-11-02/20:47:46.49        -0.018984097      0.10789252     0.049213871
2021-11-02/20:47:46.52        -0.019002513      0.10799664     0.049263359
2021-11-02/20:47:46.55        -0.018984097      0.10789142     0.049217360
2021-11-02/20:47:46.58        -0.018984101      0.10789090     0.049219088
2021-11-02/20:47:46.61        -0.018984097      0.10789034     0.049220793
2021-11-02/20:47:46.65        -0.019002513      0.10799445     0.049270288
2021-11-02/20:47:46.68        -0.018984097      0.10788923     0.049224281
2021-11-02/20:47:46.71        -0.018984101      0.10788872     0.049226009
2021-11-02/20:47:46.74        -0.018984097      0.10788815     0.049227713
2021-11-02/20:47:46.77        -0.019002513      0.10799226     0.049277214
2021-11-02/20:47:46.80        -0.018984097      0.10788704     0.049231201
2021-11-02/20:47:46.83        -0.018984101      0.10788653     0.049232928
2021-11-02/20:47:46.86        -0.018984097      0.10788596     0.049234632
2021-11-02/20:47:46.90        -0.019002513      0.10799007     0.049284139
2021-11-02/20:47:46.93        -0.018984097      0.10788486     0.049238118
2021-11-02/20:47:46.96        -0.018984101      0.10788434     0.049239845
2021-11-02/20:47:46.99        -0.018984097      0.10788377     0.049241549
2021-11-02/20:47:47.02        -0.019002513      0.10798788     0.049291062
2021-11-02/20:47:47.05        -0.018984097      0.10788267     0.049245034
2021-11-02/20:47:47.08        -0.018984101      0.10788215     0.049246760
2021-11-02/20:47:47.11        -0.018984097      0.10788158     0.049248464
2021-11-02/20:47:47.15        -0.019002513      0.10798568     0.049297983
2021-11-02/20:47:47.18        -0.018984097      0.10788048     0.049251948
2021-11-02/20:47:47.21        -0.018984101      0.10787996     0.049253674
2021-11-02/20:47:47.24        -0.018984097      0.10787939     0.049255377
2021-11-02/20:47:47.27        -0.019002513      0.10798349     0.049304903
2021-11-02/20:47:47.30        -0.018984097      0.10787829     0.049258860
2021-11-02/20:47:47.33        -0.018984101      0.10787777     0.049260586
2021-11-02/20:47:47.36        -0.018984097      0.10787720     0.049262288
2021-11-02/20:47:47.40        -0.019002513      0.10798130     0.049311820
2021-11-02/20:47:47.43        -0.018984097      0.10787610     0.049265771
2021-11-02/20:47:47.46        -0.018984101      0.10787558     0.049267496
2021-11-02/20:47:47.49        -0.018984097      0.10787502     0.049269198
2021-11-02/20:47:47.52        -0.019002513      0.10797911     0.049318736
2021-11-02/20:47:47.55        -0.018984097      0.10787391     0.049272680
2021-11-02/20:47:47.58        -0.018984101      0.10787339     0.049274404
2021-11-02/20:47:47.61        -0.018984097      0.10787283     0.049276106
2021-11-02/20:47:47.65        -0.019002513      0.10797692     0.049325650
2021-11-02/20:47:47.68        -0.018984097      0.10787172     0.049279587
2021-11-02/20:47:47.71        -0.018984101      0.10787121     0.049281311
2021-11-02/20:47:47.74        -0.018984097      0.10787064     0.049283012
2021-11-02/20:47:47.77        -0.019002513      0.10797473     0.049332563
2021-11-02/20:47:47.80        -0.018984097      0.10786954     0.049286492
2021-11-02/20:47:47.83        -0.018984101      0.10786902     0.049288215
2021-11-02/20:47:47.86        -0.018984097      0.10786845     0.049289916
2021-11-02/20:47:47.90        -0.019002513      0.10797254     0.049339473
2021-11-02/20:47:47.93        -0.018984097      0.10786735     0.049293395
2021-11-02/20:47:47.96        -0.018984101      0.10786683     0.049295118
2021-11-02/20:47:47.99        -0.018984097      0.10786626     0.049296818
2021-11-02/20:47:48.02        -0.019002513      0.10797035     0.049346382
2021-11-02/20:47:48.05        -0.018984097      0.10786516     0.049300297
2021-11-02/20:47:48.08        -0.018984101      0.10786464     0.049302019
2021-11-02/20:47:48.11        -0.018984097      0.10786407     0.049303719
2021-11-02/20:47:48.15        -0.019002513      0.10796816     0.049353289
2021-11-02/20:47:48.18        -0.018984097      0.10786297     0.049307196
2021-11-02/20:47:48.21        -0.018984101      0.10786245     0.049308919
2021-11-02/20:47:48.24        -0.018984097      0.10786188     0.049310618
2021-11-02/20:47:48.27        -0.019002513      0.10796597     0.049360194
2021-11-02/20:47:48.30        -0.018984097      0.10786078     0.049314094
2021-11-02/20:47:48.33        -0.018984101      0.10786026     0.049315816
2021-11-02/20:47:48.36        -0.018984097      0.10785969     0.049317515
2021-11-02/20:47:48.40        -0.019002513      0.10796378     0.049367097
2021-11-02/20:47:48.43        -0.018984097      0.10785859     0.049320991
2021-11-02/20:47:48.46        -0.018984101      0.10785807     0.049322712
2021-11-02/20:47:48.49        -0.018984097      0.10785751     0.049324410
2021-11-02/20:47:48.52        -0.019002513      0.10796159     0.049373999
2021-11-02/20:47:48.55        -0.018984097      0.10785640     0.049327885
2021-11-02/20:47:48.58        -0.018984101      0.10785589     0.049329606
2021-11-02/20:47:48.61        -0.018984097      0.10785532     0.049331304
2021-11-02/20:47:48.65        -0.019002513      0.10795940     0.049380898
2021-11-02/20:47:48.68        -0.018984097      0.10785421     0.049334778
2021-11-02/20:47:48.71        -0.018984101      0.10785370     0.049336498
2021-11-02/20:47:48.74        -0.018984097      0.10785313     0.049338196
2021-11-02/20:47:48.77        -0.019002513      0.10795720     0.049387796
2021-11-02/20:47:48.80        -0.018984097      0.10785203     0.049341668
2021-11-02/20:47:48.83        -0.018984101      0.10785151     0.049343388
2021-11-02/20:47:48.86        -0.018984097      0.10785094     0.049345086
2021-11-02/20:47:48.90        -0.019002513      0.10795501     0.049394693
2021-11-02/20:47:48.93        -0.018984097      0.10784984     0.049348557
2021-11-02/20:47:48.96        -0.018984101      0.10784932     0.049350277
2021-11-02/20:47:48.99        -0.018984097      0.10784875     0.049351974
2021-11-02/20:47:49.02        -0.019002513      0.10795282     0.049401587
2021-11-02/20:47:49.05        -0.018984097      0.10784765     0.049355445
2021-11-02/20:47:49.08        -0.018984101      0.10784713     0.049357164
2021-11-02/20:47:49.11        -0.018984097      0.10784656     0.049358860
2021-11-02/20:47:49.15        -0.019002513      0.10795063     0.049408480
2021-11-02/20:47:49.18        -0.018984097      0.10784546     0.049362330
2021-11-02/20:47:49.21        -0.018984101      0.10784494     0.049364049
2021-11-02/20:47:49.24        -0.018984097      0.10784437     0.049365745
2021-11-02/20:47:49.27        -0.019002513      0.10794844     0.049415370
2021-11-02/20:47:49.30        -0.018984097      0.10784327     0.049369214
2021-11-02/20:47:49.33        -0.018984101      0.10784275     0.049370932
2021-11-02/20:47:49.36        -0.018984097      0.10784219     0.049372627
2021-11-02/20:47:49.40        -0.019002513      0.10794625     0.049422259
2021-11-02/20:47:49.43        -0.018984097      0.10784108     0.049376096
2021-11-02/20:47:49.46        -0.018984101      0.10784056     0.049377813
2021-11-02/20:47:49.49        -0.018981256      0.10784681     0.049367854
2021-11-02/20:47:49.52        -0.018990580      0.10797267     0.049380199
2021-11-02/20:47:49.55        -0.018963357      0.10788862     0.049297899
2021-11-02/20:47:49.58        -0.018954553      0.10790922     0.049263488
2021-11-02/20:47:49.61        -0.018945742      0.10792977     0.049229053
2021-11-02/20:47:49.65        -0.018955066      0.10805563     0.049241402
2021-11-02/20:47:49.68        -0.018927843      0.10797159     0.049159094
2021-11-02/20:47:49.71        -0.018919040      0.10799219     0.049124681
2021-11-02/20:47:49.74        -0.018910228      0.10801274     0.049090245
2021-11-02/20:47:49.77        -0.018919553      0.10813860     0.049102599
2021-11-02/20:47:49.80        -0.018892329      0.10805455     0.049020283
2021-11-02/20:47:49.83        -0.018883526      0.10807515     0.048985868
2021-11-02/20:47:49.86        -0.018874714      0.10809570     0.048951430
2021-11-02/20:47:49.90        -0.018884039      0.10822156     0.048963789
2021-11-02/20:47:49.93        -0.018856815      0.10813752     0.048881465
2021-11-02/20:47:49.96        -0.018848012      0.10815812     0.048847048
2021-11-02/20:47:49.99        -0.018839200      0.10817867     0.048812609
2021-11-02/20:47:50.02        -0.018848525      0.10830453     0.048824973
2021-11-02/20:47:50.05        -0.018821301      0.10822049     0.048742640
2021-11-02/20:47:50.08        -0.018812498      0.10824109     0.048708222
2021-11-02/20:47:50.11        -0.018803686      0.10826165     0.048673780
2021-11-02/20:47:50.15        -0.018813011      0.10838750     0.048686150
2021-11-02/20:47:50.18        -0.018785787      0.10830347     0.048603809
2021-11-02/20:47:50.21        -0.018776984      0.10832407     0.048569389
2021-11-02/20:47:50.24        -0.018768172      0.10834462     0.048534946
2021-11-02/20:47:50.27        -0.018777497      0.10847047     0.048547320
2021-11-02/20:47:50.30        -0.018750273      0.10838644     0.048464971
2021-11-02/20:47:50.33        -0.018741470      0.10840705     0.048430549
2021-11-02/20:47:50.36        -0.018732658      0.10842760     0.048396104
2021-11-02/20:47:50.40        -0.018741983      0.10855345     0.048408484
2021-11-02/20:47:50.43        -0.018714759      0.10846942     0.048326126
2021-11-02/20:47:50.46        -0.018705956      0.10849002     0.048291703
2021-11-02/20:47:50.49        -0.018697144      0.10851058     0.048257257
2021-11-02/20:47:50.52        -0.018709310      0.10862962     0.048281295
2021-11-02/20:47:50.55        -0.018691178      0.10852379     0.048236223
2021-11-02/20:47:50.58        -0.018691182      0.10852328     0.048237926
2021-11-02/20:47:50.61        -0.018691178      0.10852271     0.048239608
2021-11-02/20:47:50.65        -0.018709310      0.10862744     0.048288126
2021-11-02/20:47:50.68        -0.018691178      0.10852162     0.048243047
2021-11-02/20:47:50.71        -0.018691182      0.10852111     0.048244750
2021-11-02/20:47:50.74        -0.018691178      0.10852055     0.048246431
2021-11-02/20:47:50.77        -0.018709310      0.10862527     0.048294955
2021-11-02/20:47:50.80        -0.018691178      0.10851945     0.048249869
2021-11-02/20:47:50.83        -0.018691182      0.10851894     0.048251572
2021-11-02/20:47:50.86        -0.018691178      0.10851838     0.048253252
2021-11-02/20:47:50.90        -0.018709310      0.10862310     0.048301783
2021-11-02/20:47:50.93        -0.018691178      0.10851728     0.048256690
2021-11-02/20:47:50.96        -0.018691182      0.10851677     0.048258392
2021-11-02/20:47:50.99        -0.018691178      0.10851621     0.048260072
2021-11-02/20:47:51.02        -0.018709310      0.10862093     0.048308609
2021-11-02/20:47:51.05        -0.018691178      0.10851511     0.048263509
2021-11-02/20:47:51.08        -0.018691182      0.10851460     0.048265211
2021-11-02/20:47:51.11        -0.018691178      0.10851404     0.048266890
2021-11-02/20:47:51.15        -0.018709310      0.10861876     0.048315433
2021-11-02/20:47:51.18        -0.018691178      0.10851295     0.048270326
2021-11-02/20:47:51.21        -0.018691182      0.10851243     0.048272028
2021-11-02/20:47:51.24        -0.018691178      0.10851187     0.048273707
2021-11-02/20:47:51.27        -0.018709310      0.10861659     0.048322256
2021-11-02/20:47:51.30        -0.018691178      0.10851078     0.048277142
2021-11-02/20:47:51.33        -0.018691182      0.10851026     0.048278843
2021-11-02/20:47:51.36        -0.018691178      0.10850970     0.048280522
2021-11-02/20:47:51.40        -0.018709310      0.10861442     0.048329077
2021-11-02/20:47:51.43        -0.018691178      0.10850861     0.048283956
2021-11-02/20:47:51.46        -0.018691182      0.10850809     0.048285656
2021-11-02/20:47:51.49        -0.018691178      0.10850753     0.048287335
2021-11-02/20:47:51.52        -0.018709310      0.10861225     0.048335896
2021-11-02/20:47:51.55        -0.018691178      0.10850644     0.048290768
2021-11-02/20:47:51.58        -0.018691182      0.10850593     0.048292468
2021-11-02/20:47:51.61        -0.018691178      0.10850536     0.048294146
2021-11-02/20:47:51.65        -0.018709310      0.10861008     0.048342714
2021-11-02/20:47:51.68        -0.018691178      0.10850427     0.048297578
2021-11-02/20:47:51.71        -0.018691182      0.10850376     0.048299278
2021-11-02/20:47:51.74        -0.018691178      0.10850319     0.048300956
2021-11-02/20:47:51.77        -0.018709310      0.10860790     0.048349529
2021-11-02/20:47:51.80        -0.018691178      0.10850210     0.048304387
2021-11-02/20:47:51.83        -0.018691182      0.10850159     0.048306086
2021-11-02/20:47:51.86        -0.018691178      0.10850102     0.048307763
2021-11-02/20:47:51.90        -0.018709310      0.10860573     0.048356343
2021-11-02/20:47:51.93        -0.018691178      0.10849993     0.048311194
2021-11-02/20:47:51.96        -0.018691182      0.10849942     0.048312893
2021-11-02/20:47:51.99        -0.018691178      0.10849886     0.048314570
2021-11-02/20:47:52.02        -0.018709310      0.10860356     0.048363156
2021-11-02/20:47:52.05        -0.018691178      0.10849776     0.048317999
2021-11-02/20:47:52.08        -0.018691182      0.10849725     0.048319698
2021-11-02/20:47:52.11        -0.018691178      0.10849669     0.048321374
2021-11-02/20:47:52.15        -0.018709310      0.10860139     0.048369966
2021-11-02/20:47:52.18        -0.018691178      0.10849559     0.048324803
2021-11-02/20:47:52.21        -0.018691182      0.10849508     0.048326501
2021-11-02/20:47:52.24        -0.018691178      0.10849452     0.048328177
2021-11-02/20:47:52.27        -0.018709310      0.10859922     0.048376775
2021-11-02/20:47:52.30        -0.018691178      0.10849342     0.048331605
2021-11-02/20:47:52.33        -0.018691182      0.10849291     0.048333303
2021-11-02/20:47:52.36        -0.018691178      0.10849235     0.048334978
2021-11-02/20:47:52.40        -0.018709310      0.10859705     0.048383583
2021-11-02/20:47:52.43        -0.018691178      0.10849126     0.048338405
2021-11-02/20:47:52.46        -0.018691182      0.10849074     0.048340102
2021-11-02/20:47:52.49        -0.018691178      0.10849018     0.048341777
2021-11-02/20:47:52.52        -0.018709310      0.10859488     0.048390388
2021-11-02/20:47:52.55        -0.018691178      0.10848909     0.048345204
2021-11-02/20:47:52.58        -0.018691182      0.10848857     0.048346901
2021-11-02/20:47:52.61        -0.018691178      0.10848801     0.048348575
2021-11-02/20:47:52.65        -0.018709310      0.10859271     0.048397192
2021-11-02/20:47:52.68        -0.018691178      0.10848692     0.048352000
2021-11-02/20:47:52.71        -0.018691182      0.10848641     0.048353697
2021-11-02/20:47:52.74        -0.018691178      0.10848584     0.048355371
2021-11-02/20:47:52.77        -0.018709310      0.10859054     0.048403994
2021-11-02/20:47:52.80        -0.018691178      0.10848475     0.048358796
2021-11-02/20:47:52.83        -0.018691182      0.10848424     0.048360492
2021-11-02/20:47:52.86        -0.018691178      0.10848367     0.048362165
2021-11-02/20:47:52.90        -0.018709310      0.10858837     0.048410795
2021-11-02/20:47:52.93        -0.018691178      0.10848258     0.048365589
2021-11-02/20:47:52.96        -0.018691182      0.10848207     0.048367285
2021-11-02/20:47:52.99        -0.018691178      0.10848150     0.048368958
2021-11-02/20:47:53.02        -0.018709310      0.10858619     0.048417593
2021-11-02/20:47:53.05        -0.018691178      0.10848041     0.048372381
2021-11-02/20:47:53.08        -0.018691182      0.10847990     0.048374076
2021-11-02/20:47:53.11        -0.018691178      0.10847934     0.048375749
2021-11-02/20:47:53.15        -0.018709310      0.10858402     0.048424390
2021-11-02/20:47:53.18        -0.018691178      0.10847824     0.048379171
2021-11-02/20:47:53.21        -0.018691182      0.10847773     0.048380865
2021-11-02/20:47:53.24        -0.018691178      0.10847717     0.048382538
2021-11-02/20:47:53.27        -0.018709310      0.10858185     0.048431186
2021-11-02/20:47:53.30        -0.018691178      0.10847607     0.048385959
2021-11-02/20:47:53.33        -0.018691182      0.10847556     0.048387653
2021-11-02/20:47:53.36        -0.018691178      0.10847500     0.048389325
2021-11-02/20:47:53.40        -0.018709310      0.10857968     0.048437979
2021-11-02/20:47:53.43        -0.018691178      0.10847390     0.048392745
2021-11-02/20:47:53.46        -0.018691182      0.10847339     0.048394439
2021-11-02/20:47:53.49        -0.018691178      0.10847283     0.048396111
2021-11-02/20:47:53.52        -0.018709310      0.10857751     0.048444771
2021-11-02/20:47:53.55        -0.018691178      0.10847174     0.048399530
2021-11-02/20:47:53.58        -0.018691182      0.10847122     0.048401224
2021-11-02/20:47:53.61        -0.018691178      0.10847066     0.048402895
2021-11-02/20:47:53.65        -0.018709310      0.10857534     0.048451561
2021-11-02/20:47:53.68        -0.018691178      0.10846957     0.048406313
2021-11-02/20:47:53.71        -0.018691182      0.10846905     0.048408006
2021-11-02/20:47:53.74        -0.018691178      0.10846849     0.048409677
2021-11-02/20:47:53.77        -0.018709310      0.10857317     0.048458349
2021-11-02/20:47:53.80        -0.018691178      0.10846740     0.048413095
2021-11-02/20:47:53.83        -0.018691182      0.10846688     0.048414787
2021-11-02/20:47:53.86        -0.018691178      0.10846632     0.048416458
2021-11-02/20:47:53.90        -0.018709310      0.10857100     0.048465136
2021-11-02/20:47:53.93        -0.018691178      0.10846523     0.048419874
2021-11-02/20:47:53.96        -0.018691182      0.10846472     0.048421567
2021-11-02/20:47:53.99        -0.018691178      0.10846415     0.048423236
2021-11-02/20:47:54.02        -0.018709310      0.10856883     0.048471921
2021-11-02/20:47:54.05        -0.018691178      0.10846306     0.048426652
2021-11-02/20:47:54.08        -0.018691182      0.10846255     0.048428344
2021-11-02/20:47:54.11        -0.018691178      0.10846198     0.048430014
2021-11-02/20:47:54.15        -0.018709310      0.10856666     0.048478704
2021-11-02/20:47:54.18        -0.018691178      0.10846089     0.048433429
2021-11-02/20:47:54.21        -0.018691182      0.10846038     0.048435120
2021-11-02/20:47:54.24        -0.018691178      0.10845982     0.048436789
2021-11-02/20:47:54.27        -0.018709310      0.10856448     0.048485486
2021-11-02/20:47:54.30        -0.018691178      0.10845872     0.048440203
2021-11-02/20:47:54.33        -0.018691182      0.10845821     0.048441894
2021-11-02/20:47:54.36        -0.018691178      0.10845765     0.048443563
2021-11-02/20:47:54.40        -0.018709310      0.10856231     0.048492266
2021-11-02/20:47:54.43        -0.018691178      0.10845655     0.048446976
2021-11-02/20:47:54.46        -0.018691182      0.10845604     0.048448667
2021-11-02/20:47:54.49        -0.018691178      0.10845548     0.048450335
2021-11-02/20:47:54.52        -0.018709310      0.10856014     0.048499044
2021-11-02/20:47:54.55        -0.018691178      0.10845438     0.048453747
2021-11-02/20:47:54.58        -0.018691182      0.10845387     0.048455437
2021-11-02/20:47:54.61        -0.018691178      0.10845331     0.048457105
2021-11-02/20:47:54.65        -0.018709310      0.10855797     0.048505820
2021-11-02/20:47:54.68        -0.018691178      0.10845222     0.048460517
2021-11-02/20:47:54.71        -0.018691182      0.10845170     0.048462206
2021-11-02/20:47:54.74        -0.018691178      0.10845114     0.048463874
2021-11-02/20:47:54.77        -0.018709310      0.10855580     0.048512595
2021-11-02/20:47:54.80        -0.018691178      0.10845005     0.048467284
2021-11-02/20:47:54.83        -0.018691182      0.10844953     0.048468974
2021-11-02/20:47:54.86        -0.018691178      0.10844897     0.048470640
2021-11-02/20:47:54.90        -0.018709310      0.10855363     0.048519368
2021-11-02/20:47:54.93        -0.018691178      0.10844788     0.048474050
2021-11-02/20:47:54.96        -0.018691182      0.10844736     0.048475739
2021-11-02/20:47:54.99        -0.018691178      0.10844680     0.048477406
2021-11-02/20:47:55.02        -0.018709310      0.10855146     0.048526139
2021-11-02/20:47:55.05        -0.018691178      0.10844571     0.048480814
2021-11-02/20:47:55.08        -0.018691182      0.10844520     0.048482503
2021-11-02/20:47:55.11        -0.018691178      0.10844463     0.048484169
2021-11-02/20:47:55.15        -0.018709310      0.10854929     0.048532909
2021-11-02/20:47:55.18        -0.018691178      0.10844354     0.048487577
2021-11-02/20:47:55.21        -0.018691182      0.10844303     0.048489265
2021-11-02/20:47:55.24        -0.018691178      0.10844246     0.048490931
2021-11-02/20:47:55.27        -0.018709310      0.10854712     0.048539677
2021-11-02/20:47:55.30        -0.018691178      0.10844137     0.048494338
2021-11-02/20:47:55.33        -0.018691182      0.10844086     0.048496026
2021-11-02/20:47:55.36        -0.018691178      0.10844029     0.048497691
2021-11-02/20:47:55.40        -0.018709310      0.10854494     0.048546443
2021-11-02/20:47:55.43        -0.018691178      0.10843920     0.048501097
2021-11-02/20:47:55.46        -0.018691182      0.10843869     0.048502784
2021-11-02/20:47:55.49        -0.018691178      0.10843813     0.048504449
2021-11-02/20:47:55.52        -0.018709310      0.10854277     0.048553207
2021-11-02/20:47:55.55        -0.018691178      0.10843703     0.048507854
2021-11-02/20:47:55.58        -0.018691182      0.10843652     0.048509541
2021-11-02/20:47:55.61        -0.018691178      0.10843596     0.048511205
2021-11-02/20:47:55.65        -0.018709310      0.10854060     0.048559970
2021-11-02/20:47:55.68        -0.018691178      0.10843486     0.048514610
2021-11-02/20:47:55.71        -0.018691182      0.10843435     0.048516296
2021-11-02/20:47:55.74        -0.018691178      0.10843379     0.048517960
2021-11-02/20:47:55.77        -0.018709310      0.10853843     0.048566731
2021-11-02/20:47:55.80        -0.018691178      0.10843269     0.048521364
2021-11-02/20:47:55.83        -0.018691182      0.10843218     0.048523050
2021-11-02/20:47:55.86        -0.018691178      0.10843162     0.048524713
2021-11-02/20:47:55.90        -0.018709310      0.10853626     0.048573490
2021-11-02/20:47:55.93        -0.018691178      0.10843053     0.048528116
2021-11-02/20:47:55.96        -0.018691182      0.10843001     0.048529802
2021-11-02/20:47:55.99        -0.018691178      0.10842945     0.048531465
2021-11-02/20:47:56.02        -0.018709310      0.10853409     0.048580247
2021-11-02/20:47:56.05        -0.018691178      0.10842836     0.048534867
2021-11-02/20:47:56.08        -0.018691182      0.10842784     0.048536552
2021-11-02/20:47:56.11        -0.018691178      0.10842728     0.048538214
2021-11-02/20:47:56.15        -0.018709310      0.10853192     0.048587003
2021-11-02/20:47:56.18        -0.018691178      0.10842619     0.048541616
2021-11-02/20:47:56.21        -0.018691182      0.10842568     0.048543300
2021-11-02/20:47:56.24        -0.018691178      0.10842511     0.048544962
2021-11-02/20:47:56.27        -0.018709310      0.10852975     0.048593757
2021-11-02/20:47:56.30        -0.018691178      0.10842402     0.048548363
2021-11-02/20:47:56.33        -0.018691182      0.10842351     0.048550047
2021-11-02/20:47:56.36        -0.018691178      0.10842294     0.048551709
2021-11-02/20:47:56.40        -0.018709310      0.10852758     0.048600510
2021-11-02/20:47:56.43        -0.018691178      0.10842185     0.048555108
2021-11-02/20:47:56.46        -0.018691182      0.10842134     0.048556792
2021-11-02/20:47:56.49        -0.018691178      0.10842077     0.048558453
2021-11-02/20:47:56.52        -0.018709310      0.10852541     0.048607260
2021-11-02/20:47:56.55        -0.018691178      0.10841968     0.048561852
2021-11-02/20:47:56.58        -0.018691182      0.10841917     0.048563535
2021-11-02/20:47:56.61        -0.018691178      0.10841861     0.048565196
2021-11-02/20:47:56.65        -0.018709310      0.10852323     0.048614009
2021-11-02/20:47:56.68        -0.018691178      0.10841751     0.048568594
2021-11-02/20:47:56.71        -0.018691182      0.10841700     0.048570277
2021-11-02/20:47:56.74        -0.018691178      0.10841644     0.048571937
2021-11-02/20:47:56.77        -0.018709310      0.10852106     0.048620756
2021-11-02/20:47:56.80        -0.018691178      0.10841534     0.048575334
2021-11-02/20:47:56.83        -0.018691182      0.10841483     0.048577016
2021-11-02/20:47:56.86        -0.018691178      0.10841427     0.048578676
2021-11-02/20:47:56.90        -0.018709310      0.10851889     0.048627502
2021-11-02/20:47:56.93        -0.018691178      0.10841317     0.048582072
2021-11-02/20:47:56.96        -0.018691182      0.10841266     0.048583754
2021-11-02/20:47:56.99        -0.018691178      0.10841210     0.048585414
2021-11-02/20:47:57.02        -0.018709310      0.10851672     0.048634246
2021-11-02/20:47:57.05        -0.018691178      0.10841101     0.048588809
2021-11-02/20:47:57.08        -0.018691182      0.10841049     0.048590491
2021-11-02/20:47:57.11        -0.018691178      0.10840993     0.048592150
2021-11-02/20:47:57.15        -0.018709310      0.10851455     0.048640988
2021-11-02/20:47:57.18        -0.018691178      0.10840884     0.048595544
2021-11-02/20:47:57.21        -0.018691182      0.10840832     0.048597225
2021-11-02/20:47:57.24        -0.018691178      0.10840776     0.048598884
2021-11-02/20:47:57.27        -0.018709310      0.10851238     0.048647728
2021-11-02/20:47:57.30        -0.018691178      0.10840667     0.048602277
2021-11-02/20:47:57.33        -0.018691182      0.10840615     0.048603958
2021-11-02/20:47:57.36        -0.018691178      0.10840559     0.048605616
2021-11-02/20:47:57.40        -0.018709310      0.10851021     0.048654466
2021-11-02/20:47:57.43        -0.018691178      0.10840450     0.048609009
2021-11-02/20:47:57.46        -0.018691182      0.10840399     0.048610689
2021-11-02/20:47:57.49        -0.018691178      0.10840342     0.048612347
2021-11-02/20:47:57.52        -0.018709310      0.10850804     0.048661203
2021-11-02/20:47:57.55        -0.018691178      0.10840233     0.048615739
2021-11-02/20:47:57.58        -0.018691182      0.10840182     0.048617419
2021-11-02/20:47:57.61        -0.018691178      0.10840125     0.048619076
2021-11-02/20:47:57.65        -0.018709310      0.10850587     0.048667938
2021-11-02/20:47:57.68        -0.018691178      0.10840016     0.048622467
2021-11-02/20:47:57.71        -0.018691182      0.10839965     0.048624147
2021-11-02/20:47:57.74        -0.018691178      0.10839909     0.048625804
2021-11-02/20:47:57.77        -0.018709310      0.10850370     0.048674672
2021-11-02/20:47:57.80        -0.018691178      0.10839799     0.048629193
2021-11-02/20:47:57.83        -0.018691182      0.10839748     0.048630873
2021-11-02/20:47:57.86        -0.018691178      0.10839692     0.048632529
2021-11-02/20:47:57.90        -0.018709310      0.10850152     0.048681403
2021-11-02/20:47:57.93        -0.018691178      0.10839582     0.048635918
2021-11-02/20:47:57.96        -0.018691182      0.10839531     0.048637597
2021-11-02/20:47:57.99        -0.018691178      0.10839475     0.048639253
2021-11-02/20:47:58.02        -0.018709310      0.10849935     0.048688133
2021-11-02/20:47:58.05        -0.018691178      0.10839365     0.048642641
2021-11-02/20:47:58.08        -0.018691182      0.10839314     0.048644319
2021-11-02/20:47:58.11        -0.018691178      0.10839258     0.048645975
2021-11-02/20:47:58.15        -0.018709310      0.10849718     0.048694862
2021-11-02/20:47:58.18        -0.018691178      0.10839149     0.048649362
2021-11-02/20:47:58.21        -0.018691182      0.10839097     0.048651040
2021-11-02/20:47:58.24        -0.018691178      0.10839041     0.048652695
2021-11-02/20:47:58.27        -0.018709310      0.10849501     0.048701588
2021-11-02/20:47:58.30        -0.018691178      0.10838932     0.048656082
2021-11-02/20:47:58.33        -0.018691182      0.10838880     0.048657759
2021-11-02/20:47:58.36        -0.018691178      0.10838824     0.048659414
2021-11-02/20:47:58.40        -0.018709310      0.10849284     0.048708313
2021-11-02/20:47:58.43        -0.018691178      0.10838715     0.048662800
2021-11-02/20:47:58.46        -0.018691182      0.10838663     0.048664477
2021-11-02/20:47:58.49        -0.018691178      0.10838607     0.048666131
2021-11-02/20:47:58.52        -0.018709310      0.10849067     0.048715036
2021-11-02/20:47:58.55        -0.018691178      0.10838498     0.048669516
2021-11-02/20:47:58.58        -0.018691182      0.10838447     0.048671192
2021-11-02/20:47:58.61        -0.018691178      0.10838390     0.048672846
2021-11-02/20:47:58.65        -0.018709310      0.10848850     0.048721757
2021-11-02/20:47:58.68        -0.018691178      0.10838281     0.048676230
2021-11-02/20:47:58.71        -0.018691182      0.10838230     0.048677906
2021-11-02/20:47:58.74        -0.018691178      0.10838173     0.048679560
2021-11-02/20:47:58.77        -0.018709310      0.10848633     0.048728477
2021-11-02/20:47:58.80        -0.018691178      0.10838064     0.048682943
2021-11-02/20:47:58.83        -0.018691182      0.10838013     0.048684618
2021-11-02/20:47:58.86        -0.018691178      0.10837956     0.048686271
2021-11-02/20:47:58.90        -0.018709310      0.10848416     0.048735194
2021-11-02/20:47:58.93        -0.018691178      0.10837847     0.048689654
2021-11-02/20:47:58.96        -0.018691182      0.10837796     0.048691329
2021-11-02/20:47:58.99        -0.018691178      0.10837740     0.048692982
2021-11-02/20:47:59.02        -0.018709310      0.10848198     0.048741911
2021-11-02/20:47:59.05        -0.018691178      0.10837630     0.048696363
2021-11-02/20:47:59.08        -0.018691182      0.10837579     0.048698038
2021-11-02/20:47:59.11        -0.018691178      0.10837523     0.048699690
2021-11-02/20:47:59.15        -0.018709310      0.10847981     0.048748625
2021-11-02/20:47:59.18        -0.018691178      0.10837413     0.048703070
2021-11-02/20:47:59.21        -0.018691182      0.10837362     0.048704745
2021-11-02/20:47:59.24        -0.018691178      0.10837306     0.048706396
2021-11-02/20:47:59.27        -0.018709310      0.10847764     0.048755338
2021-11-02/20:47:59.30        -0.018691178      0.10837196     0.048709776
2021-11-02/20:47:59.33        -0.018691182      0.10837145     0.048711450
2021-11-02/20:47:59.36        -0.018691178      0.10837089     0.048713101
2021-11-02/20:47:59.40        -0.018709310      0.10847547     0.048762048
2021-11-02/20:47:59.43        -0.018691178      0.10836980     0.048716480
2021-11-02/20:47:59.46        -0.018691182      0.10836928     0.048718153
2021-11-02/20:47:59.49        -0.018688301      0.10837539     0.048708430
2021-11-02/20:47:59.52        -0.018697228      0.10850131     0.048720985
2021-11-02/20:47:59.55        -0.018670178      0.10841632     0.048640148
2021-11-02/20:47:59.58        -0.018661264      0.10843648     0.048606560
2021-11-02/20:47:59.61        -0.018652342      0.10845659     0.048572949
2021-11-02/20:47:59.65        -0.018661268      0.10858252     0.048585508
2021-11-02/20:47:59.68        -0.018634218      0.10849752     0.048504663
2021-11-02/20:47:59.71        -0.018625305      0.10851769     0.048471073
2021-11-02/20:47:59.74        -0.018616383      0.10853780     0.048437460
2021-11-02/20:47:59.77        -0.018625309      0.10866372     0.048450025
2021-11-02/20:47:59.80        -0.018598259      0.10857873     0.048369172
2021-11-02/20:47:59.83        -0.018589345      0.10859889     0.048335580
2021-11-02/20:47:59.86        -0.018580423      0.10861901     0.048301965
2021-11-02/20:47:59.90        -0.018589350      0.10874493     0.048314535
2021-11-02/20:47:59.93        -0.018562300      0.10865994     0.048233674
2021-11-02/20:47:59.96        -0.018553386      0.10868010     0.048200080
2021-11-02/20:47:59.99        -0.018544464      0.10870022     0.048166464
2021-11-02/20:48:00.02        -0.018553390      0.10882614     0.048179038
2021-11-02/20:48:00.05        -0.018526340      0.10874115     0.048098169
2021-11-02/20:48:00.08        -0.018517427      0.10876132     0.048064574
2021-11-02/20:48:00.11        -0.018508504      0.10878143     0.048030956
2021-11-02/20:48:00.15        -0.018517431      0.10890735     0.048043535
2021-11-02/20:48:00.18        -0.018490381      0.10882237     0.047962657
2021-11-02/20:48:00.21        -0.018481467      0.10884253     0.047929061
2021-11-02/20:48:00.24        -0.018472545      0.10886265     0.047895441
2021-11-02/20:48:00.27        -0.018481472      0.10898857     0.047908025
2021-11-02/20:48:00.30        -0.018454422      0.10890359     0.047827140
2021-11-02/20:48:00.33        -0.018445508      0.10892375     0.047793541
2021-11-02/20:48:00.36        -0.018436586      0.10894387     0.047759920
2021-11-02/20:48:00.40        -0.018445512      0.10906978     0.047772509
2021-11-02/20:48:00.43        -0.018418462      0.10898481     0.047691615
2021-11-02/20:48:00.46        -0.018409549      0.10900497     0.047658015
2021-11-02/20:48:00.49        -0.018400626      0.10902509     0.047624392
2021-11-02/20:48:00.52        -0.018412430      0.10914433     0.047648360
2021-11-02/20:48:00.55        -0.018394585      0.10903802     0.047603857
2021-11-02/20:48:00.58        -0.018394589      0.10903751     0.047605516
2021-11-02/20:48:00.61        -0.018394585      0.10903695     0.047607154
2021-11-02/20:48:00.65        -0.018412430      0.10914218     0.047655013
2021-11-02/20:48:00.68        -0.018394585      0.10903587     0.047610503
2021-11-02/20:48:00.71        -0.018394589      0.10903536     0.047612162
2021-11-02/20:48:00.74        -0.018394585      0.10903480     0.047613799
2021-11-02/20:48:00.77        -0.018412430      0.10914003     0.047661665
2021-11-02/20:48:00.80        -0.018394585      0.10903372     0.047617148
2021-11-02/20:48:00.83        -0.018394589      0.10903321     0.047618807
2021-11-02/20:48:00.86        -0.018394585      0.10903265     0.047620444
2021-11-02/20:48:00.90        -0.018412430      0.10913788     0.047668315
2021-11-02/20:48:00.93        -0.018394585      0.10903157     0.047623792
2021-11-02/20:48:00.96        -0.018394589      0.10903106     0.047625450
2021-11-02/20:48:00.99        -0.018394585      0.10903051     0.047627086
2021-11-02/20:48:01.02        -0.018412430      0.10913573     0.047674964
2021-11-02/20:48:01.05        -0.018394585      0.10902942     0.047630433
2021-11-02/20:48:01.08        -0.018394589      0.10902892     0.047632091
2021-11-02/20:48:01.11        -0.018394585      0.10902836     0.047633727
2021-11-02/20:48:01.15        -0.018412430      0.10913358     0.047681611
2021-11-02/20:48:01.18        -0.018394585      0.10902728     0.047637073
2021-11-02/20:48:01.21        -0.018394589      0.10902677     0.047638731
2021-11-02/20:48:01.24        -0.018394585      0.10902621     0.047640366
2021-11-02/20:48:01.27        -0.018412430      0.10913143     0.047688256
2021-11-02/20:48:01.30        -0.018394585      0.10902513     0.047643712
2021-11-02/20:48:01.33        -0.018394589      0.10902462     0.047645369
2021-11-02/20:48:01.36        -0.018394585      0.10902406     0.047647004
2021-11-02/20:48:01.40        -0.018412430      0.10912928     0.047694900
2021-11-02/20:48:01.43        -0.018394585      0.10902298     0.047650348
2021-11-02/20:48:01.46        -0.018394589      0.10902247     0.047652005
2021-11-02/20:48:01.49        -0.018394585      0.10902191     0.047653640
2021-11-02/20:48:01.52        -0.018412430      0.10912713     0.047701542
2021-11-02/20:48:01.55        -0.018394585      0.10902083     0.047656984
2021-11-02/20:48:01.58        -0.018394589      0.10902032     0.047658640
2021-11-02/20:48:01.61        -0.018394585      0.10901977     0.047660274
2021-11-02/20:48:01.65        -0.018412430      0.10912498     0.047708182
2021-11-02/20:48:01.68        -0.018394585      0.10901868     0.047663617
2021-11-02/20:48:01.71        -0.018394589      0.10901818     0.047665273
2021-11-02/20:48:01.74        -0.018394585      0.10901762     0.047666907
2021-11-02/20:48:01.77        -0.018412430      0.10912283     0.047714821
2021-11-02/20:48:01.80        -0.018394585      0.10901653     0.047670249
2021-11-02/20:48:01.83        -0.018394589      0.10901603     0.047671904
2021-11-02/20:48:01.86        -0.018394585      0.10901547     0.047673538
2021-11-02/20:48:01.90        -0.018412430      0.10912068     0.047721458
2021-11-02/20:48:01.93        -0.018394585      0.10901439     0.047676879
2021-11-02/20:48:01.96        -0.018394589      0.10901388     0.047678534
2021-11-02/20:48:01.99        -0.018394585      0.10901332     0.047680167
2021-11-02/20:48:02.02        -0.018412430      0.10911853     0.047728093
2021-11-02/20:48:02.05        -0.018394585      0.10901224     0.047683507
2021-11-02/20:48:02.08        -0.018394589      0.10901173     0.047685162
2021-11-02/20:48:02.11        -0.018394585      0.10901117     0.047686795
2021-11-02/20:48:02.15        -0.018412430      0.10911638     0.047734727
2021-11-02/20:48:02.18        -0.018394585      0.10901009     0.047690134
2021-11-02/20:48:02.21        -0.018394589      0.10900958     0.047691788
2021-11-02/20:48:02.24        -0.018394585      0.10900903     0.047693421
2021-11-02/20:48:02.27        -0.018412430      0.10911423     0.047741359
2021-11-02/20:48:02.30        -0.018394585      0.10900794     0.047696759
2021-11-02/20:48:02.33        -0.018394589      0.10900744     0.047698413
2021-11-02/20:48:02.36        -0.018394585      0.10900688     0.047700045
2021-11-02/20:48:02.40        -0.018412430      0.10911208     0.047747989
2021-11-02/20:48:02.43        -0.018394585      0.10900579     0.047703383
2021-11-02/20:48:02.46        -0.018394589      0.10900529     0.047705036
2021-11-02/20:48:02.49        -0.018394585      0.10900473     0.047706668
2021-11-02/20:48:02.52        -0.018412430      0.10910993     0.047754618
2021-11-02/20:48:02.55        -0.018394585      0.10900365     0.047710005
2021-11-02/20:48:02.58        -0.018394589      0.10900314     0.047711658
2021-11-02/20:48:02.61        -0.018394585      0.10900258     0.047713289
2021-11-02/20:48:02.65        -0.018412430      0.10910778     0.047761245
2021-11-02/20:48:02.68        -0.018394585      0.10900150     0.047716625
2021-11-02/20:48:02.71        -0.018394589      0.10900099     0.047718278
2021-11-02/20:48:02.74        -0.018394585      0.10900043     0.047719908
2021-11-02/20:48:02.77        -0.018412430      0.10910563     0.047767870
2021-11-02/20:48:02.80        -0.018394585      0.10899935     0.047723244
2021-11-02/20:48:02.83        -0.018394589      0.10899884     0.047724896
2021-11-02/20:48:02.86        -0.018394585      0.10899828     0.047726526
2021-11-02/20:48:02.90        -0.018412430      0.10910348     0.047774494
2021-11-02/20:48:02.93        -0.018394585      0.10899720     0.047729861
2021-11-02/20:48:02.96        -0.018394589      0.10899669     0.047731512
2021-11-02/20:48:02.99        -0.018394585      0.10899614     0.047733142
2021-11-02/20:48:03.02        -0.018412430      0.10910133     0.047781116
2021-11-02/20:48:03.05        -0.018394585      0.10899505     0.047736476
2021-11-02/20:48:03.08        -0.018394589      0.10899455     0.047738127
2021-11-02/20:48:03.11        -0.018394585      0.10899399     0.047739757
2021-11-02/20:48:03.15        -0.018412430      0.10909918     0.047787737
2021-11-02/20:48:03.18        -0.018394585      0.10899291     0.047743090
2021-11-02/20:48:03.21        -0.018394589      0.10899240     0.047744741
2021-11-02/20:48:03.24        -0.018394585      0.10899184     0.047746369
2021-11-02/20:48:03.27        -0.018412430      0.10909703     0.047794356
2021-11-02/20:48:03.30        -0.018394585      0.10899076     0.047749702
2021-11-02/20:48:03.33        -0.018394589      0.10899025     0.047751352
2021-11-02/20:48:03.36        -0.018394585      0.10898969     0.047752981
2021-11-02/20:48:03.40        -0.018412430      0.10909488     0.047800973
2021-11-02/20:48:03.43        -0.018394585      0.10898861     0.047756312
2021-11-02/20:48:03.46        -0.018394589      0.10898810     0.047757962
2021-11-02/20:48:03.49        -0.018394585      0.10898754     0.047759590
2021-11-02/20:48:03.52        -0.018412430      0.10909273     0.047807588
2021-11-02/20:48:03.55        -0.018394585      0.10898646     0.047762921
2021-11-02/20:48:03.58        -0.018394589      0.10898595     0.047764570
2021-11-02/20:48:03.61        -0.018394585      0.10898540     0.047766198
2021-11-02/20:48:03.65        -0.018412430      0.10909058     0.047814202
2021-11-02/20:48:03.68        -0.018394585      0.10898431     0.047769528
2021-11-02/20:48:03.71        -0.018394589      0.10898381     0.047771177
2021-11-02/20:48:03.74        -0.018394585      0.10898325     0.047772804
2021-11-02/20:48:03.77        -0.018412430      0.10908843     0.047820814
2021-11-02/20:48:03.80        -0.018394585      0.10898217     0.047776133
2021-11-02/20:48:03.83        -0.018394589      0.10898166     0.047777782
2021-11-02/20:48:03.86        -0.018394585      0.10898110     0.047779409
2021-11-02/20:48:03.90        -0.018412430      0.10908628     0.047827425
2021-11-02/20:48:03.93        -0.018394585      0.10898002     0.047782737
2021-11-02/20:48:03.96        -0.018394589      0.10897951     0.047784385
2021-11-02/20:48:03.99        -0.018394585      0.10897895     0.047786012
2021-11-02/20:48:04.02        -0.018412430      0.10908413     0.047834034
2021-11-02/20:48:04.05        -0.018394585      0.10897787     0.047789339
2021-11-02/20:48:04.08        -0.018394589      0.10897736     0.047790987
2021-11-02/20:48:04.11        -0.018394585      0.10897680     0.047792613
2021-11-02/20:48:04.15        -0.018412430      0.10908198     0.047840641
2021-11-02/20:48:04.18        -0.018394585      0.10897572     0.047795939
2021-11-02/20:48:04.21        -0.018394589      0.10897521     0.047797587
2021-11-02/20:48:04.24        -0.018394585      0.10897466     0.047799212
2021-11-02/20:48:04.27        -0.018412430      0.10907983     0.047847246
2021-11-02/20:48:04.30        -0.018394585      0.10897357     0.047802538
2021-11-02/20:48:04.33        -0.018394589      0.10897307     0.047804185
2021-11-02/20:48:04.36        -0.018394585      0.10897251     0.047805810
2021-11-02/20:48:04.40        -0.018412430      0.10907768     0.047853850
2021-11-02/20:48:04.43        -0.018394585      0.10897143     0.047809135
2021-11-02/20:48:04.46        -0.018394589      0.10897092     0.047810782
2021-11-02/20:48:04.49        -0.018394585      0.10897036     0.047812407
2021-11-02/20:48:04.52        -0.018412430      0.10907553     0.047860453
2021-11-02/20:48:04.55        -0.018394585      0.10896928     0.047815730
2021-11-02/20:48:04.58        -0.018394589      0.10896877     0.047817377
2021-11-02/20:48:04.61        -0.018394585      0.10896821     0.047819001
2021-11-02/20:48:04.65        -0.018412430      0.10907338     0.047867053
2021-11-02/20:48:04.68        -0.018394585      0.10896713     0.047822324
2021-11-02/20:48:04.71        -0.018394589      0.10896662     0.047823970
2021-11-02/20:48:04.74        -0.018394585      0.10896606     0.047825594
2021-11-02/20:48:04.77        -0.018412430      0.10907123     0.047873652
2021-11-02/20:48:04.80        -0.018394585      0.10896498     0.047828916
2021-11-02/20:48:04.83        -0.018394589      0.10896447     0.047830562
2021-11-02/20:48:04.86        -0.018394585      0.10896392     0.047832185
2021-11-02/20:48:04.90        -0.018412430      0.10906908     0.047880249
2021-11-02/20:48:04.93        -0.018394585      0.10896283     0.047835507
2021-11-02/20:48:04.96        -0.018394589      0.10896233     0.047837152
2021-11-02/20:48:04.99        -0.018394585      0.10896177     0.047838775
2021-11-02/20:48:05.02        -0.018412430      0.10906693     0.047886845
2021-11-02/20:48:05.05        -0.018394585      0.10896069     0.047842096
2021-11-02/20:48:05.08        -0.018394589      0.10896018     0.047843740
2021-11-02/20:48:05.11        -0.018394585      0.10895962     0.047845363
2021-11-02/20:48:05.15        -0.018412430      0.10906478     0.047893439
2021-11-02/20:48:05.18        -0.018394585      0.10895854     0.047848683
2021-11-02/20:48:05.21        -0.018394589      0.10895803     0.047850327
2021-11-02/20:48:05.24        -0.018394585      0.10895747     0.047851949
2021-11-02/20:48:05.27        -0.018412430      0.10906263     0.047900031
2021-11-02/20:48:05.30        -0.018394585      0.10895639     0.047855268
2021-11-02/20:48:05.33        -0.018394589      0.10895588     0.047856912
2021-11-02/20:48:05.36        -0.018394585      0.10895532     0.047858534
2021-11-02/20:48:05.40        -0.018412430      0.10906048     0.047906622
2021-11-02/20:48:05.43        -0.018394585      0.10895424     0.047861852
2021-11-02/20:48:05.46        -0.018394589      0.10895373     0.047863496
2021-11-02/20:48:05.49        -0.018394585      0.10895318     0.047865117
2021-11-02/20:48:05.52        -0.018412430      0.10905833     0.047913211
2021-11-02/20:48:05.55        -0.018394585      0.10895209     0.047868434
2021-11-02/20:48:05.58        -0.018394589      0.10895159     0.047870077
2021-11-02/20:48:05.61        -0.018394585      0.10895103     0.047871698
2021-11-02/20:48:05.65        -0.018412430      0.10905618     0.047919798
2021-11-02/20:48:05.68        -0.018394585      0.10894994     0.047875015
2021-11-02/20:48:05.71        -0.018394589      0.10894944     0.047876658
2021-11-02/20:48:05.74        -0.018394585      0.10894888     0.047878278
2021-11-02/20:48:05.77        -0.018412430      0.10905403     0.047926384
2021-11-02/20:48:05.80        -0.018394585      0.10894780     0.047881594
2021-11-02/20:48:05.83        -0.018394589      0.10894729     0.047883236
2021-11-02/20:48:05.86        -0.018394585      0.10894673     0.047884856
2021-11-02/20:48:05.90        -0.018412430      0.10905188     0.047932968
2021-11-02/20:48:05.93        -0.018394585      0.10894565     0.047888171
2021-11-02/20:48:05.96        -0.018394589      0.10894514     0.047889813
2021-11-02/20:48:05.99        -0.018394585      0.10894458     0.047891433
2021-11-02/20:48:06.02        -0.018412430      0.10904973     0.047939550
2021-11-02/20:48:06.05        -0.018394585      0.10894350     0.047894746
2021-11-02/20:48:06.08        -0.018394589      0.10894299     0.047896388
2021-11-02/20:48:06.11        -0.018394585      0.10894244     0.047898007
2021-11-02/20:48:06.15        -0.018412430      0.10904758     0.047946131
2021-11-02/20:48:06.18        -0.018394585      0.10894135     0.047901320
2021-11-02/20:48:06.21        -0.018394589      0.10894085     0.047902961
2021-11-02/20:48:06.24        -0.018394585      0.10894029     0.047904580
2021-11-02/20:48:06.27        -0.018412430      0.10904543     0.047952710
2021-11-02/20:48:06.30        -0.018394585      0.10893920     0.047907892
2021-11-02/20:48:06.33        -0.018394589      0.10893870     0.047909533
2021-11-02/20:48:06.36        -0.018394585      0.10893814     0.047911152
2021-11-02/20:48:06.40        -0.018412430      0.10904328     0.047959287
2021-11-02/20:48:06.43        -0.018394585      0.10893706     0.047914463
2021-11-02/20:48:06.46        -0.018394589      0.10893655     0.047916103
2021-11-02/20:48:06.49        -0.018394585      0.10893599     0.047917721
2021-11-02/20:48:06.52        -0.018412430      0.10904113     0.047965863
2021-11-02/20:48:06.55        -0.018394585      0.10893491     0.047921032
2021-11-02/20:48:06.58        -0.018394589      0.10893440     0.047922672
2021-11-02/20:48:06.61        -0.018394585      0.10893384     0.047924289
2021-11-02/20:48:06.65        -0.018412430      0.10903898     0.047972437
2021-11-02/20:48:06.68        -0.018394585      0.10893276     0.047927599
2021-11-02/20:48:06.71        -0.018394589      0.10893225     0.047929239
2021-11-02/20:48:06.74        -0.018394585      0.10893170     0.047930856
2021-11-02/20:48:06.77        -0.018412430      0.10903683     0.047979009
2021-11-02/20:48:06.80        -0.018394585      0.10893061     0.047934165
2021-11-02/20:48:06.83        -0.018394589      0.10893010     0.047935804
2021-11-02/20:48:06.86        -0.018394585      0.10892955     0.047937421
2021-11-02/20:48:06.90        -0.018412430      0.10903468     0.047985580
2021-11-02/20:48:06.93        -0.018394585      0.10892846     0.047940729
2021-11-02/20:48:06.96        -0.018394589      0.10892796     0.047942367
2021-11-02/20:48:06.99        -0.018394585      0.10892740     0.047943984
2021-11-02/20:48:07.02        -0.018412430      0.10903253     0.047992149
2021-11-02/20:48:07.05        -0.018394585      0.10892632     0.047947291
2021-11-02/20:48:07.08        -0.018394589      0.10892581     0.047948929
2021-11-02/20:48:07.11        -0.018394585      0.10892525     0.047950545
2021-11-02/20:48:07.15        -0.018412430      0.10903038     0.047998716
2021-11-02/20:48:07.18        -0.018394585      0.10892417     0.047953851
2021-11-02/20:48:07.21        -0.018394589      0.10892366     0.047955489
2021-11-02/20:48:07.24        -0.018394585      0.10892310     0.047957105
2021-11-02/20:48:07.27        -0.018412430      0.10902823     0.048005282
2021-11-02/20:48:07.30        -0.018394585      0.10892202     0.047960410
2021-11-02/20:48:07.33        -0.018394589      0.10892151     0.047962048
2021-11-02/20:48:07.36        -0.018394585      0.10892095     0.047963663
2021-11-02/20:48:07.40        -0.018412430      0.10902608     0.048011846
2021-11-02/20:48:07.43        -0.018394585      0.10891987     0.047966968
2021-11-02/20:48:07.46        -0.018394589      0.10891936     0.047968605
2021-11-02/20:48:07.49        -0.018394585      0.10891881     0.047970219
2021-11-02/20:48:07.52        -0.018412430      0.10902393     0.048018408
2021-11-02/20:48:07.55        -0.018394585      0.10891772     0.047973523
2021-11-02/20:48:07.58        -0.018394589      0.10891722     0.047975160
2021-11-02/20:48:07.61        -0.018394585      0.10891666     0.047976774
2021-11-02/20:48:07.65        -0.018412430      0.10902178     0.048024969
2021-11-02/20:48:07.68        -0.018394585      0.10891558     0.047980077
2021-11-02/20:48:07.71        -0.018394589      0.10891507     0.047981713
2021-11-02/20:48:07.74        -0.018394585      0.10891451     0.047983327
2021-11-02/20:48:07.77        -0.018412430      0.10901963     0.048031528
2021-11-02/20:48:07.80        -0.018394585      0.10891343     0.047986629
2021-11-02/20:48:07.83        -0.018394589      0.10891292     0.047988265
2021-11-02/20:48:07.86        -0.018394585      0.10891236     0.047989879
2021-11-02/20:48:07.90        -0.018412430      0.10901748     0.048038085
2021-11-02/20:48:07.93        -0.018394585      0.10891128     0.047993180
2021-11-02/20:48:07.96        -0.018394589      0.10891077     0.047994815
2021-11-02/20:48:07.99        -0.018394585      0.10891021     0.047996428
2021-11-02/20:48:08.02        -0.018412430      0.10901533     0.048044641
2021-11-02/20:48:08.05        -0.018394585      0.10890913     0.047999729
2021-11-02/20:48:08.08        -0.018394589      0.10890862     0.048001364
2021-11-02/20:48:08.11        -0.018394585      0.10890807     0.048002976
2021-11-02/20:48:08.15        -0.018412430      0.10901318     0.048051195
2021-11-02/20:48:08.18        -0.018394585      0.10890698     0.048006276
2021-11-02/20:48:08.21        -0.018394589      0.10890648     0.048007911
2021-11-02/20:48:08.24        -0.018394585      0.10890592     0.048009523
2021-11-02/20:48:08.27        -0.018412430      0.10901103     0.048057748
2021-11-02/20:48:08.30        -0.018394585      0.10890484     0.048012822
2021-11-02/20:48:08.33        -0.018394589      0.10890433     0.048014456
2021-11-02/20:48:08.36        -0.018394585      0.10890377     0.048016068
2021-11-02/20:48:08.40        -0.018412430      0.10900888     0.048064298
2021-11-02/20:48:08.43        -0.018394585      0.10890269     0.048019365
2021-11-02/20:48:08.46        -0.018394589      0.10890218     0.048020999
2021-11-02/20:48:08.49        -0.018394585      0.10890162     0.048022611
2021-11-02/20:48:08.52        -0.018412430      0.10900673     0.048070847
2021-11-02/20:48:08.55        -0.018394585      0.10890054     0.048025908
2021-11-02/20:48:08.58        -0.018394589      0.10890003     0.048027541
2021-11-02/20:48:08.61        -0.018394585      0.10889947     0.048029152
2021-11-02/20:48:08.65        -0.018412430      0.10900457     0.048077395
2021-11-02/20:48:08.68        -0.018394585      0.10889839     0.048032448
2021-11-02/20:48:08.71        -0.018394589      0.10889788     0.048034081
2021-11-02/20:48:08.74        -0.018394585      0.10889733     0.048035692
2021-11-02/20:48:08.77        -0.018412430      0.10900242     0.048083940
2021-11-02/20:48:08.80        -0.018394585      0.10889624     0.048038987
2021-11-02/20:48:08.83        -0.018394589      0.10889574     0.048040620
2021-11-02/20:48:08.86        -0.018394585      0.10889518     0.048042230
2021-11-02/20:48:08.90        -0.018412430      0.10900027     0.048090484
2021-11-02/20:48:08.93        -0.018394585      0.10889410     0.048045524
2021-11-02/20:48:08.96        -0.018394589      0.10889359     0.048047157
2021-11-02/20:48:08.99        -0.018394585      0.10889303     0.048048766
2021-11-02/20:48:09.02        -0.018412430      0.10899812     0.048097027
2021-11-02/20:48:09.05        -0.018394585      0.10889195     0.048052060
2021-11-02/20:48:09.08        -0.018394589      0.10889144     0.048053692
2021-11-02/20:48:09.11        -0.018394585      0.10889088     0.048055301
2021-11-02/20:48:09.15        -0.018412430      0.10899597     0.048103567
2021-11-02/20:48:09.18        -0.018394585      0.10888980     0.048058594
2021-11-02/20:48:09.21        -0.018394589      0.10888929     0.048060225
2021-11-02/20:48:09.24        -0.018394585      0.10888873     0.048061834
2021-11-02/20:48:09.27        -0.018412430      0.10899382     0.048110106
2021-11-02/20:48:09.30        -0.018394585      0.10888765     0.048065126
2021-11-02/20:48:09.33        -0.018394589      0.10888714     0.048066757
2021-11-02/20:48:09.36        -0.018394585      0.10888659     0.048068366
2021-11-02/20:48:09.40        -0.018412430      0.10899167     0.048116644
2021-11-02/20:48:09.43        -0.018394585      0.10888550     0.048071657
2021-11-02/20:48:09.46        -0.018394589      0.10888500     0.048073287
2021-11-02/20:48:09.49        -0.018391681      0.10889095     0.048063792
2021-11-02/20:48:09.52        -0.018400233      0.10901687     0.048076546
2021-11-02/20:48:09.55        -0.018373386      0.10893088     0.047997132
2021-11-02/20:48:09.58        -0.018364387      0.10895056     0.047964341
2021-11-02/20:48:09.61        -0.018355381      0.10897018     0.047931527
2021-11-02/20:48:09.65        -0.018363932      0.10909610     0.047944285
2021-11-02/20:48:09.68        -0.018337085      0.10901011     0.047864863
2021-11-02/20:48:09.71        -0.018328087      0.10902979     0.047832071
2021-11-02/20:48:09.74        -0.018319080      0.10904942     0.047799256
2021-11-02/20:48:09.77        -0.018327632      0.10917533     0.047812019
2021-11-02/20:48:09.80        -0.018300785      0.10908935     0.047732589
2021-11-02/20:48:09.83        -0.018291787      0.10910903     0.047699794
2021-11-02/20:48:09.86        -0.018282780      0.10912865     0.047666978
2021-11-02/20:48:09.90        -0.018291331      0.10925457     0.047679745
2021-11-02/20:48:09.93        -0.018264485      0.10916859     0.047600307
2021-11-02/20:48:09.96        -0.018255486      0.10918827     0.047567511
2021-11-02/20:48:09.99        -0.018246480      0.10920789     0.047534693
2021-11-02/20:48:10.02        -0.018255031      0.10933381     0.047547465
2021-11-02/20:48:10.05        -0.018228184      0.10924783     0.047468019
2021-11-02/20:48:10.08        -0.018219186      0.10926751     0.047435222
2021-11-02/20:48:10.11        -0.018210179      0.10928714     0.047402402
2021-11-02/20:48:10.15        -0.018218731      0.10941305     0.047415179
2021-11-02/20:48:10.18        -0.018191884      0.10932708     0.047335725
2021-11-02/20:48:10.21        -0.018182885      0.10934675     0.047302926
2021-11-02/20:48:10.24        -0.018173879      0.10936638     0.047270104
2021-11-02/20:48:10.27        -0.018182430      0.10949229     0.047282886
2021-11-02/20:48:10.30        -0.018155583      0.10940632     0.047203424
2021-11-02/20:48:10.33        -0.018146585      0.10942600     0.047170623
2021-11-02/20:48:10.36        -0.018137578      0.10944563     0.047137800
2021-11-02/20:48:10.40        -0.018146130      0.10957154     0.047150586
2021-11-02/20:48:10.43        -0.018119283      0.10948557     0.047071116
2021-11-02/20:48:10.46        -0.018110285      0.10950525     0.047038314
2021-11-02/20:48:10.49        -0.018101278      0.10952488     0.047005489
2021-11-02/20:48:10.52        -0.018112733      0.10964428     0.047029383
2021-11-02/20:48:10.55        -0.018095179      0.10953748     0.046985436
2021-11-02/20:48:10.58        -0.018095184      0.10953698     0.046987052
2021-11-02/20:48:10.61        -0.018095179      0.10953643     0.046988647
2021-11-02/20:48:10.65        -0.018112733      0.10964215     0.047035863
2021-11-02/20:48:10.68        -0.018095179      0.10953535     0.046991909
2021-11-02/20:48:10.71        -0.018095184      0.10953485     0.046993525
2021-11-02/20:48:10.74        -0.018095179      0.10953430     0.046995120
2021-11-02/20:48:10.77        -0.018112733      0.10964002     0.047042342
2021-11-02/20:48:10.80        -0.018095179      0.10953323     0.046998381
2021-11-02/20:48:10.83        -0.018095184      0.10953273     0.046999997
2021-11-02/20:48:10.86        -0.018095179      0.10953217     0.047001591
2021-11-02/20:48:10.90        -0.018112733      0.10963789     0.047048819
2021-11-02/20:48:10.93        -0.018095179      0.10953110     0.047004852
2021-11-02/20:48:10.96        -0.018095184      0.10953060     0.047006467
2021-11-02/20:48:10.99        -0.018095179      0.10953005     0.047008061
2021-11-02/20:48:11.02        -0.018112733      0.10963577     0.047055294
2021-11-02/20:48:11.05        -0.018095179      0.10952898     0.047011321
2021-11-02/20:48:11.08        -0.018095184      0.10952847     0.047012936
2021-11-02/20:48:11.11        -0.018095179      0.10952792     0.047014529
2021-11-02/20:48:11.15        -0.018112733      0.10963364     0.047061768
2021-11-02/20:48:11.18        -0.018095179      0.10952685     0.047017788
2021-11-02/20:48:11.21        -0.018095184      0.10952635     0.047019402
2021-11-02/20:48:11.24        -0.018095179      0.10952580     0.047020995
2021-11-02/20:48:11.27        -0.018112733      0.10963151     0.047068241
2021-11-02/20:48:11.30        -0.018095179      0.10952472     0.047024253
2021-11-02/20:48:11.33        -0.018095184      0.10952422     0.047025868
2021-11-02/20:48:11.36        -0.018095179      0.10952367     0.047027460
2021-11-02/20:48:11.40        -0.018112733      0.10962938     0.047074711
2021-11-02/20:48:11.43        -0.018095179      0.10952260     0.047030717
2021-11-02/20:48:11.46        -0.018095184      0.10952210     0.047032331
2021-11-02/20:48:11.49        -0.018095179      0.10952154     0.047033923
2021-11-02/20:48:11.52        -0.018112733      0.10962725     0.047081180
2021-11-02/20:48:11.55        -0.018095179      0.10952047     0.047037180
2021-11-02/20:48:11.58        -0.018095184      0.10951997     0.047038793
2021-11-02/20:48:11.61        -0.018095179      0.10951942     0.047040385
2021-11-02/20:48:11.65        -0.018112733      0.10962513     0.047087648
2021-11-02/20:48:11.68        -0.018095179      0.10951835     0.047043641
2021-11-02/20:48:11.71        -0.018095184      0.10951784     0.047045254
2021-11-02/20:48:11.74        -0.018095179      0.10951729     0.047046845
2021-11-02/20:48:11.77        -0.018112733      0.10962300     0.047094114
2021-11-02/20:48:11.80        -0.018095179      0.10951622     0.047050100
2021-11-02/20:48:11.83        -0.018095184      0.10951572     0.047051713
2021-11-02/20:48:11.86        -0.018095179      0.10951517     0.047053303
2021-11-02/20:48:11.90        -0.018112733      0.10962087     0.047100578
2021-11-02/20:48:11.93        -0.018095179      0.10951409     0.047056558
2021-11-02/20:48:11.96        -0.018095184      0.10951359     0.047058170
2021-11-02/20:48:11.99        -0.018095179      0.10951304     0.047059760
2021-11-02/20:48:12.02        -0.018112733      0.10961874     0.047107041
2021-11-02/20:48:12.05        -0.018095179      0.10951197     0.047063014
2021-11-02/20:48:12.08        -0.018095184      0.10951147     0.047064625
2021-11-02/20:48:12.11        -0.018095179      0.10951091     0.047066215
2021-11-02/20:48:12.15        -0.018112733      0.10961661     0.047113502
2021-11-02/20:48:12.18        -0.018095179      0.10950984     0.047069468
2021-11-02/20:48:12.21        -0.018095184      0.10950934     0.047071080
2021-11-02/20:48:12.24        -0.018095179      0.10950879     0.047072669
2021-11-02/20:48:12.27        -0.018112733      0.10961448     0.047119962
2021-11-02/20:48:12.30        -0.018095179      0.10950772     0.047075921
2021-11-02/20:48:12.33        -0.018095184      0.10950721     0.047077532
2021-11-02/20:48:12.36        -0.018095179      0.10950666     0.047079121
2021-11-02/20:48:12.40        -0.018112733      0.10961236     0.047126419
2021-11-02/20:48:12.43        -0.018095179      0.10950559     0.047082372
2021-11-02/20:48:12.46        -0.018095184      0.10950509     0.047083983
2021-11-02/20:48:12.49        -0.018095179      0.10950453     0.047085572
2021-11-02/20:48:12.52        -0.018112733      0.10961023     0.047132876
2021-11-02/20:48:12.55        -0.018095179      0.10950346     0.047088822
2021-11-02/20:48:12.58        -0.018095184      0.10950296     0.047090432
2021-11-02/20:48:12.61        -0.018095179      0.10950241     0.047092020
2021-11-02/20:48:12.65        -0.018112733      0.10960810     0.047139331
2021-11-02/20:48:12.68        -0.018095179      0.10950134     0.047095270
2021-11-02/20:48:12.71        -0.018095184      0.10950083     0.047096880
2021-11-02/20:48:12.74        -0.018095179      0.10950028     0.047098468
2021-11-02/20:48:12.77        -0.018112733      0.10960597     0.047145784
2021-11-02/20:48:12.80        -0.018095179      0.10949921     0.047101717
2021-11-02/20:48:12.83        -0.018095184      0.10949871     0.047103326
2021-11-02/20:48:12.86        -0.018095179      0.10949816     0.047104913
2021-11-02/20:48:12.90        -0.018112733      0.10960384     0.047152235
2021-11-02/20:48:12.93        -0.018095179      0.10949708     0.047108161
2021-11-02/20:48:12.96        -0.018095184      0.10949658     0.047109770
2021-11-02/20:48:12.99        -0.018095179      0.10949603     0.047111357
2021-11-02/20:48:13.02        -0.018112733      0.10960172     0.047158685
2021-11-02/20:48:13.05        -0.018095179      0.10949496     0.047114605
2021-11-02/20:48:13.08        -0.018095184      0.10949446     0.047116213
2021-11-02/20:48:13.11        -0.018095179      0.10949390     0.047117800
2021-11-02/20:48:13.15        -0.018112733      0.10959959     0.047165133
2021-11-02/20:48:13.18        -0.018095179      0.10949283     0.047121046
2021-11-02/20:48:13.21        -0.018095184      0.10949233     0.047122655
2021-11-02/20:48:13.24        -0.018095179      0.10949178     0.047124241
2021-11-02/20:48:13.27        -0.018112733      0.10959746     0.047171580
2021-11-02/20:48:13.30        -0.018095179      0.10949071     0.047127486
2021-11-02/20:48:13.33        -0.018095184      0.10949020     0.047129094
2021-11-02/20:48:13.36        -0.018095179      0.10948965     0.047130680
2021-11-02/20:48:13.40        -0.018112733      0.10959533     0.047178025
2021-11-02/20:48:13.43        -0.018095179      0.10948858     0.047133925
2021-11-02/20:48:13.46        -0.018095184      0.10948808     0.047135532
2021-11-02/20:48:13.49        -0.018095179      0.10948753     0.047137118
2021-11-02/20:48:13.52        -0.018112733      0.10959320     0.047184469
2021-11-02/20:48:13.55        -0.018095179      0.10948645     0.047140362
2021-11-02/20:48:13.58        -0.018095184      0.10948595     0.047141969
2021-11-02/20:48:13.61        -0.018095179      0.10948540     0.047143554
2021-11-02/20:48:13.65        -0.018112733      0.10959107     0.047190911
2021-11-02/20:48:13.68        -0.018095179      0.10948433     0.047146797
2021-11-02/20:48:13.71        -0.018095184      0.10948383     0.047148404
2021-11-02/20:48:13.74        -0.018095179      0.10948327     0.047149988
2021-11-02/20:48:13.77        -0.018112733      0.10958895     0.047197351
2021-11-02/20:48:13.80        -0.018095179      0.10948220     0.047153231
2021-11-02/20:48:13.83        -0.018095184      0.10948170     0.047154837
2021-11-02/20:48:13.86        -0.018095179      0.10948115     0.047156421
2021-11-02/20:48:13.90        -0.018112733      0.10958682     0.047203790
2021-11-02/20:48:13.93        -0.018095179      0.10948008     0.047159663
2021-11-02/20:48:13.96        -0.018095184      0.10947957     0.047161269
2021-11-02/20:48:13.99        -0.018095179      0.10947902     0.047162853
2021-11-02/20:48:14.02        -0.018112733      0.10958469     0.047210227
2021-11-02/20:48:14.05        -0.018095179      0.10947795     0.047166093
2021-11-02/20:48:14.08        -0.018095184      0.10947745     0.047167699
2021-11-02/20:48:14.11        -0.018095179      0.10947689     0.047169282
2021-11-02/20:48:14.15        -0.018112733      0.10958256     0.047216663
2021-11-02/20:48:14.18        -0.018095179      0.10947582     0.047172522
2021-11-02/20:48:14.21        -0.018095184      0.10947532     0.047174127
2021-11-02/20:48:14.24        -0.018095179      0.10947477     0.047175710
2021-11-02/20:48:14.27        -0.018112733      0.10958043     0.047223096
2021-11-02/20:48:14.30        -0.018095179      0.10947370     0.047178950
2021-11-02/20:48:14.33        -0.018095184      0.10947320     0.047180554
2021-11-02/20:48:14.36        -0.018095179      0.10947264     0.047182137
2021-11-02/20:48:14.40        -0.018112733      0.10957831     0.047229529
2021-11-02/20:48:14.43        -0.018095179      0.10947157     0.047185375
2021-11-02/20:48:14.46        -0.018095184      0.10947107     0.047186980
2021-11-02/20:48:14.49        -0.018095179      0.10947052     0.047188562
2021-11-02/20:48:14.52        -0.018112733      0.10957618     0.047235960
2021-11-02/20:48:14.55        -0.018095179      0.10946944     0.047191799
2021-11-02/20:48:14.58        -0.018095184      0.10946894     0.047193403
2021-11-02/20:48:14.61        -0.018095179      0.10946839     0.047194985
2021-11-02/20:48:14.65        -0.018112733      0.10957405     0.047242389
2021-11-02/20:48:14.68        -0.018095179      0.10946732     0.047198222
2021-11-02/20:48:14.71        -0.018095184      0.10946682     0.047199825
2021-11-02/20:48:14.74        -0.018095179      0.10946626     0.047201407
2021-11-02/20:48:14.77        -0.018112733      0.10957192     0.047248816
2021-11-02/20:48:14.80        -0.018095179      0.10946519     0.047204643
2021-11-02/20:48:14.83        -0.018095184      0.10946469     0.047206246
2021-11-02/20:48:14.86        -0.018095179      0.10946414     0.047207827
2021-11-02/20:48:14.90        -0.018112733      0.10956979     0.047255242
2021-11-02/20:48:14.93        -0.018095179      0.10946307     0.047211062
2021-11-02/20:48:14.96        -0.018095184      0.10946256     0.047212665
2021-11-02/20:48:14.99        -0.018095179      0.10946201     0.047214245
2021-11-02/20:48:15.02        -0.018112733      0.10956766     0.047261666
2021-11-02/20:48:15.05        -0.018095179      0.10946094     0.047217480
2021-11-02/20:48:15.08        -0.018095184      0.10946044     0.047219082
2021-11-02/20:48:15.11        -0.018095179      0.10945989     0.047220662
2021-11-02/20:48:15.15        -0.018112733      0.10956554     0.047268089
2021-11-02/20:48:15.18        -0.018095179      0.10945881     0.047223896
2021-11-02/20:48:15.21        -0.018095184      0.10945831     0.047225498
2021-11-02/20:48:15.24        -0.018095179      0.10945776     0.047227078
2021-11-02/20:48:15.27        -0.018112733      0.10956341     0.047274510
2021-11-02/20:48:15.30        -0.018095179      0.10945669     0.047230310
2021-11-02/20:48:15.33        -0.018095184      0.10945619     0.047231912
2021-11-02/20:48:15.36        -0.018095179      0.10945563     0.047233491
2021-11-02/20:48:15.40        -0.018112733      0.10956128     0.047280930
2021-11-02/20:48:15.43        -0.018095179      0.10945456     0.047236723
2021-11-02/20:48:15.46        -0.018095184      0.10945406     0.047238324
2021-11-02/20:48:15.49        -0.018095179      0.10945351     0.047239903
2021-11-02/20:48:15.52        -0.018112733      0.10955915     0.047287348
2021-11-02/20:48:15.55        -0.018095179      0.10945244     0.047243134
2021-11-02/20:48:15.58        -0.018095184      0.10945193     0.047244735
2021-11-02/20:48:15.61        -0.018095179      0.10945138     0.047246314
2021-11-02/20:48:15.65        -0.018112733      0.10955702     0.047293764
2021-11-02/20:48:15.68        -0.018095179      0.10945031     0.047249544
2021-11-02/20:48:15.71        -0.018095184      0.10944981     0.047251144
2021-11-02/20:48:15.74        -0.018095179      0.10944926     0.047252723
2021-11-02/20:48:15.77        -0.018112733      0.10955489     0.047300179
2021-11-02/20:48:15.80        -0.018095179      0.10944818     0.047255952
2021-11-02/20:48:15.83        -0.018095184      0.10944768     0.047257552
2021-11-02/20:48:15.86        -0.018095179      0.10944713     0.047259130
2021-11-02/20:48:15.90        -0.018112733      0.10955277     0.047306592
2021-11-02/20:48:15.93        -0.018095179      0.10944606     0.047262359
2021-11-02/20:48:15.96        -0.018095184      0.10944556     0.047263958
2021-11-02/20:48:15.99        -0.018095179      0.10944500     0.047265536
2021-11-02/20:48:16.02        -0.018112733      0.10955064     0.047313003
2021-11-02/20:48:16.05        -0.018095179      0.10944393     0.047268763
2021-11-02/20:48:16.08        -0.018095184      0.10944343     0.047270362
2021-11-02/20:48:16.11        -0.018095179      0.10944288     0.047271940
2021-11-02/20:48:16.15        -0.018112733      0.10954851     0.047319413
2021-11-02/20:48:16.18        -0.018095179      0.10944181     0.047275167
2021-11-02/20:48:16.21        -0.018095184      0.10944130     0.047276765
2021-11-02/20:48:16.24        -0.018095179      0.10944075     0.047278342
2021-11-02/20:48:16.27        -0.018112733      0.10954638     0.047325821
2021-11-02/20:48:16.30        -0.018095179      0.10943968     0.047281568
2021-11-02/20:48:16.33        -0.018095184      0.10943918     0.047283167
2021-11-02/20:48:16.36        -0.018095179      0.10943862     0.047284743
2021-11-02/20:48:16.40        -0.018112733      0.10954425     0.047332228
2021-11-02/20:48:16.43        -0.018095179      0.10943755     0.047287968
2021-11-02/20:48:16.46        -0.018095184      0.10943705     0.047289566
2021-11-02/20:48:16.49        -0.018095179      0.10943650     0.047291142
2021-11-02/20:48:16.52        -0.018112733      0.10954213     0.047338633
2021-11-02/20:48:16.55        -0.018095179      0.10943543     0.047294367
2021-11-02/20:48:16.58        -0.018095184      0.10943493     0.047295964
2021-11-02/20:48:16.61        -0.018095179      0.10943437     0.047297540
[truncated: 320,058 more chars]
