# Supplementary material for: Miniature Dungey-like cycle at Mars
Source: Nat Commun. 2026 Jul 23;17:6129. doi: 10.1038/s41467-026-75019-3 (PMC13396348; doi:10.1038/s41467-026-75019-3)
Supplement: Supplementary file 3 — Source data [file 41467_2026_75019_MOESM3_ESM.zip › data_files/Fig_maven_20170225_221700_j_b_unc.txt]

Panel        1:  junc_b
ytitle=j//_B uncertainty [uA/m^2]
2017-02-25/22:15:30.03           0.14112024
2017-02-25/22:15:30.06           0.14593477
2017-02-25/22:15:30.09           0.14626289
2017-02-25/22:15:30.12           0.14666549
2017-02-25/22:15:30.15           0.14233744
2017-02-25/22:15:30.19           0.14731975
2017-02-25/22:15:30.22           0.14771043
2017-02-25/22:15:30.25           0.14787990
2017-02-25/22:15:30.28           0.14352801
2017-02-25/22:15:30.31           0.14843820
2017-02-25/22:15:30.34           0.14861711
2017-02-25/22:15:30.37           0.14891692
2017-02-25/22:15:30.40           0.14441764
2017-02-25/22:15:30.44           0.14928552
2017-02-25/22:15:30.47           0.14971754
2017-02-25/22:15:30.50           0.14999269
2017-02-25/22:15:30.53           0.14889986
2017-02-25/22:15:30.56           0.14936926
2017-02-25/22:15:30.59           0.14973688
2017-02-25/22:15:30.62           0.14998826
2017-02-25/22:15:30.65           0.15016062
2017-02-25/22:15:30.69           0.15060768
2017-02-25/22:15:30.72           0.15085045
2017-02-25/22:15:30.75           0.15129078
2017-02-25/22:15:30.78           0.15146878
2017-02-25/22:15:30.81           0.15177763
2017-02-25/22:15:30.84           0.15214818
2017-02-25/22:15:30.87           0.15242232
2017-02-25/22:15:30.90           0.15247158
2017-02-25/22:15:30.94           0.15300179
2017-02-25/22:15:30.97           0.15312958
2017-02-25/22:15:31.00           0.15318255
2017-02-25/22:15:31.03           0.15331748
2017-02-25/22:15:31.06           0.15383519
2017-02-25/22:15:31.09           0.15413512
2017-02-25/22:15:31.12           0.15439953
2017-02-25/22:15:31.15           0.15453390
2017-02-25/22:15:31.19           0.15493751
2017-02-25/22:15:31.22           0.15527813
2017-02-25/22:15:31.25           0.15567380
2017-02-25/22:15:31.28           0.15590161
2017-02-25/22:15:31.31           0.15626468
2017-02-25/22:15:31.34           0.15658399
2017-02-25/22:15:31.37           0.15705697
2017-02-25/22:15:31.40           0.15714161
2017-02-25/22:15:31.44           0.15745027
2017-02-25/22:15:31.47           0.15770220
2017-02-25/22:15:31.50           0.15804629
2017-02-25/22:15:31.53           0.15823297
2017-02-25/22:15:31.56           0.15874479
2017-02-25/22:15:31.59           0.15906568
2017-02-25/22:15:31.62           0.15915354
2017-02-25/22:15:31.65           0.15904142
2017-02-25/22:15:31.69           0.15948790
2017-02-25/22:15:31.72           0.15977900
2017-02-25/22:15:31.75           0.15989132
2017-02-25/22:15:31.78           0.16004063
2017-02-25/22:15:31.81           0.16063103
2017-02-25/22:15:31.84           0.16101641
2017-02-25/22:15:31.87           0.16139071
2017-02-25/22:15:31.90           0.16154298
2017-02-25/22:15:31.94           0.16201388
2017-02-25/22:15:31.97           0.16217093
2017-02-25/22:15:32.00           0.16244321
2017-02-25/22:15:32.03           0.16264972
2017-02-25/22:15:32.06           0.16314572
2017-02-25/22:15:32.09           0.16344969
2017-02-25/22:15:32.12           0.16364782
2017-02-25/22:15:32.15           0.16381178
2017-02-25/22:15:32.19           0.16428525
2017-02-25/22:15:32.22           0.16452581
2017-02-25/22:15:32.25           0.16465613
2017-02-25/22:15:32.28           0.16473994
2017-02-25/22:15:32.31           0.16521026
2017-02-25/22:15:32.34           0.16540218
2017-02-25/22:15:32.37           0.16567875
2017-02-25/22:15:32.40           0.16587913
2017-02-25/22:15:32.44           0.16619821
2017-02-25/22:15:32.47           0.16637101
2017-02-25/22:15:32.50           0.16666065
2017-02-25/22:15:32.53           0.16692344
2017-02-25/22:15:32.56           0.16743078
2017-02-25/22:15:32.59           0.16768965
2017-02-25/22:15:32.62           0.16816185
2017-02-25/22:15:32.65           0.16818121
2017-02-25/22:15:32.69           0.16853998
2017-02-25/22:15:32.72           0.16896430
2017-02-25/22:15:32.75           0.16919891
2017-02-25/22:15:32.78           0.16896464
2017-02-25/22:15:32.81           0.16928589
2017-02-25/22:15:32.84           0.16966474
2017-02-25/22:15:32.87           0.16989946
2017-02-25/22:15:32.90           0.17003202
2017-02-25/22:15:32.94           0.17055268
2017-02-25/22:15:32.97           0.17077247
2017-02-25/22:15:33.00           0.17099153
2017-02-25/22:15:33.03           0.17119965
2017-02-25/22:15:33.06           0.17171233
2017-02-25/22:15:33.09           0.17190772
2017-02-25/22:15:33.12           0.17214449
2017-02-25/22:15:33.15           0.17221194
2017-02-25/22:15:33.19           0.17261503
2017-02-25/22:15:33.22           0.17305433
2017-02-25/22:15:33.25           0.17338714
2017-02-25/22:15:33.28           0.17354305
2017-02-25/22:15:33.31           0.17399902
2017-02-25/22:15:33.34           0.17415197
2017-02-25/22:15:33.37           0.17444436
2017-02-25/22:15:33.40           0.17458197
2017-02-25/22:15:33.44           0.17496485
2017-02-25/22:15:33.47           0.17524304
2017-02-25/22:15:33.50           0.17551343
2017-02-25/22:15:33.53           0.17550026
2017-02-25/22:15:33.56           0.17579610
2017-02-25/22:15:33.59           0.17603730
2017-02-25/22:15:33.62           0.17640028
2017-02-25/22:15:33.65           0.17656220
2017-02-25/22:15:33.69           0.17705608
2017-02-25/22:15:33.72           0.17736329
2017-02-25/22:15:33.75           0.17762557
2017-02-25/22:15:33.78           0.17776790
2017-02-25/22:15:33.81           0.17835105
2017-02-25/22:15:33.84           0.17860145
2017-02-25/22:15:33.87           0.17873357
2017-02-25/22:15:33.90           0.17878490
2017-02-25/22:15:33.94           0.17930675
2017-02-25/22:15:33.97           0.17966334
2017-02-25/22:15:34.00           0.17984769
2017-02-25/22:15:34.03           0.17975963
2017-02-25/22:15:34.06           0.18029103
2017-02-25/22:15:34.09           0.18067189
2017-02-25/22:15:34.12           0.18085534
2017-02-25/22:15:34.15           0.18089123
2017-02-25/22:15:34.19           0.18131157
2017-02-25/22:15:34.22           0.18156191
2017-02-25/22:15:34.25           0.18181775
2017-02-25/22:15:34.28           0.18188195
2017-02-25/22:15:34.31           0.18228052
2017-02-25/22:15:34.34           0.18259428
2017-02-25/22:15:34.37           0.18281141
2017-02-25/22:15:34.40           0.18292421
2017-02-25/22:15:34.44           0.18347649
2017-02-25/22:15:34.47           0.18381732
2017-02-25/22:15:34.50           0.18402132
2017-02-25/22:15:34.53           0.18398149
2017-02-25/22:15:34.56           0.18455940
2017-02-25/22:15:34.59           0.18483038
2017-02-25/22:15:34.62           0.18490179
2017-02-25/22:15:34.65           0.18501881
2017-02-25/22:15:34.69           0.18557975
2017-02-25/22:15:34.72           0.18584392
2017-02-25/22:15:34.75           0.18587634
2017-02-25/22:15:34.78           0.18583019
2017-02-25/22:15:34.81           0.18637594
2017-02-25/22:15:34.84           0.18689419
2017-02-25/22:15:34.87           0.18716912
2017-02-25/22:15:34.90           0.18712040
2017-02-25/22:15:34.94           0.18762421
2017-02-25/22:15:34.97           0.18780484
2017-02-25/22:15:35.00           0.18807346
2017-02-25/22:15:35.03           0.18822219
2017-02-25/22:15:35.06           0.18869275
2017-02-25/22:15:35.09           0.18895701
2017-02-25/22:15:35.12           0.18923934
2017-02-25/22:15:35.15           0.18917898
2017-02-25/22:15:35.19           0.18954460
2017-02-25/22:15:35.22           0.18991106
2017-02-25/22:15:35.25           0.19012329
2017-02-25/22:15:35.28           0.19012171
2017-02-25/22:15:35.31           0.19059607
2017-02-25/22:15:35.34           0.19085917
2017-02-25/22:15:35.37           0.19096466
2017-02-25/22:15:35.40           0.19110346
2017-02-25/22:15:35.44           0.19153598
2017-02-25/22:15:35.47           0.19170465
2017-02-25/22:15:35.50           0.19208403
2017-02-25/22:15:35.53           0.19224547
2017-02-25/22:15:35.56           0.19281958
2017-02-25/22:15:35.59           0.19294271
2017-02-25/22:15:35.62           0.19303917
2017-02-25/22:15:35.65           0.19321218
2017-02-25/22:15:35.69           0.19384337
2017-02-25/22:15:35.72           0.19419383
2017-02-25/22:15:35.75           0.19440839
2017-02-25/22:15:35.78           0.19443858
2017-02-25/22:15:35.81           0.19485736
2017-02-25/22:15:35.84           0.19518064
2017-02-25/22:15:35.87           0.19554461
2017-02-25/22:15:35.90           0.19557600
2017-02-25/22:15:35.94           0.19574752
2017-02-25/22:15:35.97           0.19596981
2017-02-25/22:15:36.00           0.19637758
2017-02-25/22:15:36.03           0.19652287
2017-02-25/22:15:36.06           0.19700231
2017-02-25/22:15:36.09           0.19726796
2017-02-25/22:15:36.12           0.19751855
2017-02-25/22:15:36.15           0.19764248
2017-02-25/22:15:36.19           0.19805920
2017-02-25/22:15:36.22           0.19815633
2017-02-25/22:15:36.25           0.19844338
2017-02-25/22:15:36.28           0.19853289
2017-02-25/22:15:36.31           0.19900487
2017-02-25/22:15:36.34           0.19915788
2017-02-25/22:15:36.37           0.19930087
2017-02-25/22:15:36.40           0.19946273
2017-02-25/22:15:36.44           0.19995282
2017-02-25/22:15:36.47           0.20026776
2017-02-25/22:15:36.50           0.20043991
2017-02-25/22:15:36.53           0.20037736
2017-02-25/22:15:36.56           0.20090352
2017-02-25/22:15:36.59           0.20123556
2017-02-25/22:15:36.62           0.20151069
2017-02-25/22:15:36.65           0.20148462
2017-02-25/22:15:36.69           0.20192243
2017-02-25/22:15:36.72           0.20216115
2017-02-25/22:15:36.75           0.20240060
2017-02-25/22:15:36.78           0.20255140
2017-02-25/22:15:36.81           0.20302085
2017-02-25/22:15:36.84           0.20310974
2017-02-25/22:15:36.87           0.20332258
2017-02-25/22:15:36.90           0.20349107
2017-02-25/22:15:36.94           0.20395521
2017-02-25/22:15:36.97           0.20419637
2017-02-25/22:15:37.00           0.20438126
2017-02-25/22:15:37.03           0.20447360
2017-02-25/22:15:37.06           0.20501189
2017-02-25/22:15:37.09           0.20513119
2017-02-25/22:15:37.12           0.20536068
2017-02-25/22:15:37.15           0.20560195
2017-02-25/22:15:37.19           0.20598896
2017-02-25/22:15:37.22           0.20622497
2017-02-25/22:15:37.25           0.20653701
2017-02-25/22:15:37.28           0.20647933
2017-02-25/22:15:37.31           0.20690696
2017-02-25/22:15:37.34           0.20709813
2017-02-25/22:15:37.37           0.20742976
2017-02-25/22:15:37.40           0.20754009
2017-02-25/22:15:37.44           0.20790376
2017-02-25/22:15:37.47           0.20823820
2017-02-25/22:15:37.50           0.20849446
2017-02-25/22:15:37.53           0.20842807
2017-02-25/22:15:37.56           0.20886554
2017-02-25/22:15:37.59           0.20924198
2017-02-25/22:15:37.62           0.20952959
2017-02-25/22:15:37.65           0.20950909
2017-02-25/22:15:37.69           0.20998111
2017-02-25/22:15:37.72           0.21020055
2017-02-25/22:15:37.75           0.21048624
2017-02-25/22:15:37.78           0.21065420
2017-02-25/22:15:37.81           0.21114249
2017-02-25/22:15:37.84           0.21121665
2017-02-25/22:15:37.87           0.21135453
2017-02-25/22:15:37.90           0.21148966
2017-02-25/22:15:37.94           0.21189152
2017-02-25/22:15:37.97           0.21205734
2017-02-25/22:15:38.00           0.21243751
2017-02-25/22:15:38.03           0.21242530
2017-02-25/22:15:38.06           0.21279761
2017-02-25/22:15:38.09           0.21322962
2017-02-25/22:15:38.12           0.21344874
2017-02-25/22:15:38.15           0.21354212
2017-02-25/22:15:38.19           0.21418114
2017-02-25/22:15:38.22           0.21423582
2017-02-25/22:15:38.25           0.21434402
2017-02-25/22:15:38.28           0.21442375
2017-02-25/22:15:38.31           0.21476827
2017-02-25/22:15:38.34           0.21509210
2017-02-25/22:15:38.37           0.21542536
2017-02-25/22:15:38.40           0.21539264
2017-02-25/22:15:38.44           0.21591156
2017-02-25/22:15:38.47           0.21607890
2017-02-25/22:15:38.50           0.21623873
2017-02-25/22:15:38.53           0.21629978
2017-02-25/22:15:38.56           0.21664117
2017-02-25/22:15:38.59           0.21686571
2017-02-25/22:15:38.62           0.21724690
2017-02-25/22:15:38.65           0.21735418
2017-02-25/22:15:38.69           0.21774082
2017-02-25/22:15:38.72           0.21798623
2017-02-25/22:15:38.75           0.21822752
2017-02-25/22:15:38.78           0.21824416
2017-02-25/22:15:38.81           0.21880109
2017-02-25/22:15:38.84           0.21899396
2017-02-25/22:15:38.87           0.21918806
2017-02-25/22:15:38.90           0.21920718
2017-02-25/22:15:38.94           0.21961177
2017-02-25/22:15:38.97           0.21990370
2017-02-25/22:15:39.00           0.22011906
2017-02-25/22:15:39.03           0.22017422
2017-02-25/22:15:39.06           0.22071510
2017-02-25/22:15:39.09           0.22095975
2017-02-25/22:15:39.12           0.22117386
2017-02-25/22:15:39.15           0.22115798
2017-02-25/22:15:39.19           0.22157276
2017-02-25/22:15:39.22           0.22170802
2017-02-25/22:15:39.25           0.22197625
2017-02-25/22:15:39.28           0.22214185
2017-02-25/22:15:39.31           0.22255486
2017-02-25/22:15:39.34           0.22277863
2017-02-25/22:15:39.37           0.22309716
2017-02-25/22:15:39.40           0.22316815
2017-02-25/22:15:39.44           0.22366044
2017-02-25/22:15:39.47           0.22376973
2017-02-25/22:15:39.50           0.22383259
2017-02-25/22:15:39.53           0.22386695
2017-02-25/22:15:39.56           0.22442557
2017-02-25/22:15:39.59           0.22478824
2017-02-25/22:15:39.62           0.22508547
2017-02-25/22:15:39.65           0.22520352
2017-02-25/22:15:39.69           0.22557006
2017-02-25/22:15:39.72           0.22552118
2017-02-25/22:15:39.75           0.22585476
2017-02-25/22:15:39.78           0.22608117
2017-02-25/22:15:39.81           0.22662120
2017-02-25/22:15:39.84           0.22687763
2017-02-25/22:15:39.87           0.22706940
2017-02-25/22:15:39.90           0.22702115
2017-02-25/22:15:39.94           0.22747404
2017-02-25/22:15:39.97           0.22778842
2017-02-25/22:15:40.00           0.22796189
2017-02-25/22:15:40.03           0.22787549
2017-02-25/22:15:40.06           0.22839582
2017-02-25/22:15:40.09           0.22866263
2017-02-25/22:15:40.12           0.22904634
2017-02-25/22:15:40.15           0.22926086
2017-02-25/22:15:40.19           0.22968188
2017-02-25/22:15:40.22           0.22985280
2017-02-25/22:15:40.25           0.22995990
2017-02-25/22:15:40.28           0.23006916
2017-02-25/22:15:40.31           0.23076255
2017-02-25/22:15:40.34           0.23095192
2017-02-25/22:15:40.37           0.23116986
2017-02-25/22:15:40.40           0.23126831
2017-02-25/22:15:40.44           0.23172002
2017-02-25/22:15:40.47           0.23194685
2017-02-25/22:15:40.50           0.23218284
2017-02-25/22:15:40.53           0.23213748
2017-02-25/22:15:40.56           0.23255468
2017-02-25/22:15:40.59           0.23276992
2017-02-25/22:15:40.62           0.23295837
2017-02-25/22:15:40.65           0.23281176
2017-02-25/22:15:40.69           0.23352555
2017-02-25/22:15:40.72           0.23397889
2017-02-25/22:15:40.75           0.23406898
2017-02-25/22:15:40.78           0.23396864
2017-02-25/22:15:40.81           0.23454761
2017-02-25/22:15:40.84           0.23489776
2017-02-25/22:15:40.87           0.23483690
2017-02-25/22:15:40.90           0.23465091
2017-02-25/22:15:40.94           0.23536255
2017-02-25/22:15:40.97           0.23575111
2017-02-25/22:15:41.00           0.23589530
2017-02-25/22:15:41.03           0.23596429
2017-02-25/22:15:41.06           0.23635987
2017-02-25/22:15:41.09           0.23657959
2017-02-25/22:15:41.12           0.23689741
2017-02-25/22:15:41.15           0.23678794
2017-02-25/22:15:41.19           0.23713871
2017-02-25/22:15:41.22           0.23757148
2017-02-25/22:15:41.25           0.23776590
2017-02-25/22:15:41.28           0.23767971
2017-02-25/22:15:41.31           0.23835429
2017-02-25/22:15:41.34           0.23856549
2017-02-25/22:15:41.37           0.23867994
2017-02-25/22:15:41.40           0.23856756
2017-02-25/22:15:41.44           0.23907191
2017-02-25/22:15:41.47           0.23934337
2017-02-25/22:15:41.50           0.23948862
2017-02-25/22:15:41.53           0.23949730
2017-02-25/22:15:41.56           0.24000709
2017-02-25/22:15:41.59           0.24025081
2017-02-25/22:15:41.62           0.24049899
2017-02-25/22:15:41.65           0.24035249
2017-02-25/22:15:41.69           0.24089890
2017-02-25/22:15:41.72           0.24121720
2017-02-25/22:15:41.75           0.24128198
2017-02-25/22:15:41.78           0.24134943
2017-02-25/22:15:41.81           0.24188107
2017-02-25/22:15:41.84           0.24201215
2017-02-25/22:15:41.87           0.24218196
2017-02-25/22:15:41.90           0.24222758
2017-02-25/22:15:41.94           0.24271652
2017-02-25/22:15:41.97           0.24297874
2017-02-25/22:15:42.00           0.24326483
2017-02-25/22:15:42.03           0.24328031
2017-02-25/22:15:42.06           0.24372651
2017-02-25/22:15:42.09           0.24406903
2017-02-25/22:15:42.12           0.24442411
2017-02-25/22:15:42.15           0.24431628
2017-02-25/22:15:42.19           0.24464654
2017-02-25/22:15:42.22           0.24477369
2017-02-25/22:15:42.25           0.24495336
2017-02-25/22:15:42.28           0.24499142
2017-02-25/22:15:42.31           0.24546369
2017-02-25/22:15:42.34           0.24564927
2017-02-25/22:15:42.37           0.24587814
2017-02-25/22:15:42.40           0.24574836
2017-02-25/22:15:42.44           0.24631995
2017-02-25/22:15:42.47           0.24679837
2017-02-25/22:15:42.50           0.24691333
2017-02-25/22:15:42.53           0.24669162
2017-02-25/22:15:42.56           0.24714856
2017-02-25/22:15:42.59           0.24742680
2017-02-25/22:15:42.62           0.24766333
2017-02-25/22:15:42.65           0.24755813
2017-02-25/22:15:42.69           0.24798926
2017-02-25/22:15:42.72           0.24821753
2017-02-25/22:15:42.75           0.24836682
2017-02-25/22:15:42.78           0.24838453
2017-02-25/22:15:42.81           0.24887646
2017-02-25/22:15:42.84           0.24905559
2017-02-25/22:15:42.87           0.24918548
2017-02-25/22:15:42.90           0.24910128
2017-02-25/22:15:42.94           0.24965759
2017-02-25/22:15:42.97           0.25003142
2017-02-25/22:15:43.00           0.25015697
2017-02-25/22:15:43.03           0.25008443
2017-02-25/22:15:43.06           0.25063797
2017-02-25/22:15:43.09           0.25087499
2017-02-25/22:15:43.12           0.25108492
2017-02-25/22:15:43.15           0.25093703
2017-02-25/22:15:43.19           0.25149941
2017-02-25/22:15:43.22           0.25175819
2017-02-25/22:15:43.25           0.25177277
2017-02-25/22:15:43.28           0.25195974
2017-02-25/22:15:43.31           0.25266069
2017-02-25/22:15:43.34           0.25269981
2017-02-25/22:15:43.37           0.25284265
2017-02-25/22:15:43.40           0.25305921
2017-02-25/22:15:43.44           0.25312823
2017-02-25/22:15:43.47           0.25334976
2017-02-25/22:15:43.50           0.25349639
2017-02-25/22:15:43.53           0.25352764
2017-02-25/22:15:43.56           0.25388606
2017-02-25/22:15:43.59           0.25431677
2017-02-25/22:15:43.62           0.25459827
2017-02-25/22:15:43.65           0.25478637
2017-02-25/22:15:43.69           0.25503934
2017-02-25/22:15:43.72           0.25548944
2017-02-25/22:15:43.75           0.25578870
2017-02-25/22:15:43.78           0.25589451
2017-02-25/22:15:43.81           0.25613212
2017-02-25/22:15:43.84           0.25633665
2017-02-25/22:15:43.87           0.25650447
2017-02-25/22:15:43.90           0.25672166
2017-02-25/22:15:43.94           0.25692953
2017-02-25/22:15:43.97           0.25721742
2017-02-25/22:15:44.00           0.25747676
2017-02-25/22:15:44.03           0.25742925
2017-02-25/22:15:44.06           0.25758592
2017-02-25/22:15:44.09           0.25785390
2017-02-25/22:15:44.12           0.25788981
2017-02-25/22:15:44.15           0.25814583
2017-02-25/22:15:44.19           0.25842803
2017-02-25/22:15:44.22           0.25866502
2017-02-25/22:15:44.25           0.25894631
2017-02-25/22:15:44.28           0.25922449
2017-02-25/22:15:44.31           0.25951694
2017-02-25/22:15:44.34           0.25961866
2017-02-25/22:15:44.37           0.25980891
2017-02-25/22:15:44.40           0.26024643
2017-02-25/22:15:44.44           0.26017561
2017-02-25/22:15:44.47           0.26043658
2017-02-25/22:15:44.50           0.26080713
2017-02-25/22:15:44.53           0.26107826
2017-02-25/22:15:44.56           0.26075312
2017-02-25/22:15:44.59           0.26115046
2017-02-25/22:15:44.62           0.26149129
2017-02-25/22:15:44.65           0.26184811
2017-02-25/22:15:44.69           0.26172466
2017-02-25/22:15:44.72           0.26205120
2017-02-25/22:15:44.75           0.26233268
2017-02-25/22:15:44.78           0.26264279
2017-02-25/22:15:44.81           0.26262690
2017-02-25/22:15:44.84           0.26316228
2017-02-25/22:15:44.87           0.26332635
2017-02-25/22:15:44.90           0.26340404
2017-02-25/22:15:44.94           0.26344017
2017-02-25/22:15:44.97           0.26397064
2017-02-25/22:15:45.00           0.26420243
2017-02-25/22:15:45.03           0.26458136
2017-02-25/22:15:45.06           0.26445974
2017-02-25/22:15:45.09           0.26475804
2017-02-25/22:15:45.12           0.26500732
2017-02-25/22:15:45.15           0.26520242
2017-02-25/22:15:45.19           0.26522740
2017-02-25/22:15:45.22           0.26572178
2017-02-25/22:15:45.25           0.26578073
2017-02-25/22:15:45.28           0.26595492
2017-02-25/22:15:45.31           0.26604791
2017-02-25/22:15:45.34           0.26658652
2017-02-25/22:15:45.37           0.26682323
2017-02-25/22:15:45.40           0.26701901
2017-02-25/22:15:45.44           0.26682472
2017-02-25/22:15:45.47           0.26717293
2017-02-25/22:15:45.50           0.26742954
2017-02-25/22:15:45.53           0.26772449
2017-02-25/22:15:45.56           0.26772441
2017-02-25/22:15:45.59           0.26817078
2017-02-25/22:15:45.62           0.26837072
2017-02-25/22:15:45.65           0.26873056
2017-02-25/22:15:45.69           0.26875857
2017-02-25/22:15:45.72           0.26921299
2017-02-25/22:15:45.75           0.26932747
2017-02-25/22:15:45.78           0.26946472
2017-02-25/22:15:45.81           0.26934724
2017-02-25/22:15:45.84           0.26975521
2017-02-25/22:15:45.87           0.26988980
2017-02-25/22:15:45.90           0.26993191
2017-02-25/22:15:45.94           0.26987149
2017-02-25/22:15:45.97           0.27059640
2017-02-25/22:15:46.00           0.27092982
2017-02-25/22:15:46.03           0.27107217
2017-02-25/22:15:46.06           0.27094501
2017-02-25/22:15:46.09           0.27135947
2017-02-25/22:15:46.12           0.27146481
2017-02-25/22:15:46.15           0.27168671
2017-02-25/22:15:46.19           0.27177210
2017-02-25/22:15:46.22           0.27226384
2017-02-25/22:15:46.25           0.27252124
2017-02-25/22:15:46.28           0.27282440
2017-02-25/22:15:46.31           0.27273388
2017-02-25/22:15:46.34           0.27317004
2017-02-25/22:15:46.37           0.27347227
2017-02-25/22:15:46.40           0.27369352
2017-02-25/22:15:46.44           0.27357168
2017-02-25/22:15:46.47           0.27409298
2017-02-25/22:15:46.50           0.27426750
2017-02-25/22:15:46.53           0.27435576
2017-02-25/22:15:46.56           0.27429924
2017-02-25/22:15:46.59           0.27480593
2017-02-25/22:15:46.62           0.27497219
2017-02-25/22:15:46.65           0.27515426
2017-02-25/22:15:46.69           0.27506096
2017-02-25/22:15:46.72           0.27549588
2017-02-25/22:15:46.75           0.27577152
2017-02-25/22:15:46.78           0.27603994
2017-02-25/22:15:46.81           0.27598235
2017-02-25/22:15:46.84           0.27634993
2017-02-25/22:15:46.87           0.27640602
2017-02-25/22:15:46.90           0.27675989
2017-02-25/22:15:46.94           0.27689809
2017-02-25/22:15:46.97           0.27739288
2017-02-25/22:15:47.00           0.27750848
2017-02-25/22:15:47.03           0.27769177
2017-02-25/22:15:47.06           0.27760549
2017-02-25/22:15:47.09           0.27797051
2017-02-25/22:15:47.12           0.27821979
2017-02-25/22:15:47.15           0.27842238
2017-02-25/22:15:47.19           0.27836515
2017-02-25/22:15:47.22           0.27890736
2017-02-25/22:15:47.25           0.27909278
2017-02-25/22:15:47.28           0.27925494
2017-02-25/22:15:47.31           0.27923813
2017-02-25/22:15:47.34           0.27975471
2017-02-25/22:15:47.37           0.27999064
2017-02-25/22:15:47.40           0.28033924
2017-02-25/22:15:47.44           0.28034414
2017-02-25/22:15:47.47           0.28079862
2017-02-25/22:15:47.50           0.28096479
2017-02-25/22:15:47.53           0.28118823
2017-02-25/22:15:47.56           0.28118449
2017-02-25/22:15:47.59           0.28153131
2017-02-25/22:15:47.62           0.28162311
2017-02-25/22:15:47.65           0.28183182
2017-02-25/22:15:47.69           0.28176455
2017-02-25/22:15:47.72           0.28215463
2017-02-25/22:15:47.75           0.28234673
2017-02-25/22:15:47.78           0.28256164
2017-02-25/22:15:47.81           0.28249564
2017-02-25/22:15:47.84           0.28291004
2017-02-25/22:15:47.87           0.28304251
2017-02-25/22:15:47.90           0.28329077
2017-02-25/22:15:47.94           0.28327630
2017-02-25/22:15:47.97           0.28387233
2017-02-25/22:15:48.00           0.28404153
2017-02-25/22:15:48.03           0.28408696
2017-02-25/22:15:48.06           0.28403357
2017-02-25/22:15:48.09           0.28462019
2017-02-25/22:15:48.12           0.28479241
2017-02-25/22:15:48.15           0.28499323
2017-02-25/22:15:48.19           0.28496737
2017-02-25/22:15:48.22           0.28541477
2017-02-25/22:15:48.25           0.28561556
2017-02-25/22:15:48.28           0.28582016
2017-02-25/22:15:48.31           0.28573794
2017-02-25/22:15:48.34           0.28615173
2017-02-25/22:15:48.37           0.28612869
2017-02-25/22:15:48.40           0.28636517
2017-02-25/22:15:48.44           0.28633062
2017-02-25/22:15:48.47           0.28678855
2017-02-25/22:15:48.50           0.28694721
2017-02-25/22:15:48.53           0.28713836
2017-02-25/22:15:48.56           0.28721216
2017-02-25/22:15:48.59           0.28773887
2017-02-25/22:15:48.62           0.28788160
2017-02-25/22:15:48.65           0.28813216
2017-02-25/22:15:48.69           0.28805525
2017-02-25/22:15:48.72           0.28842070
2017-02-25/22:15:48.75           0.28854999
2017-02-25/22:15:48.78           0.28870639
2017-02-25/22:15:48.81           0.28855086
2017-02-25/22:15:48.84           0.28891870
2017-02-25/22:15:48.87           0.28912328
2017-02-25/22:15:48.90           0.28930415
2017-02-25/22:15:48.94           0.28918510
2017-02-25/22:15:48.97           0.28959529
2017-02-25/22:15:49.00           0.28976067
2017-02-25/22:15:49.03           0.28994889
2017-02-25/22:15:49.06           0.28988734
2017-02-25/22:15:49.09           0.29043565
2017-02-25/22:15:49.12           0.29049587
2017-02-25/22:15:49.15           0.29072819
2017-02-25/22:15:49.19           0.29084803
2017-02-25/22:15:49.22           0.29139068
2017-02-25/22:15:49.25           0.29167987
2017-02-25/22:15:49.28           0.29186848
2017-02-25/22:15:49.31           0.29169704
2017-02-25/22:15:49.34           0.29208218
2017-02-25/22:15:49.37           0.29218634
2017-02-25/22:15:49.40           0.29235078
2017-02-25/22:15:49.44           0.29228634
2017-02-25/22:15:49.47           0.29269653
2017-02-25/22:15:49.50           0.29274515
2017-02-25/22:15:49.53           0.29294467
2017-02-25/22:15:49.56           0.29286427
2017-02-25/22:15:49.59           0.29326427
2017-02-25/22:15:49.62           0.29336947
2017-02-25/22:15:49.65           0.29366978
2017-02-25/22:15:49.69           0.29374019
2017-02-25/22:15:49.72           0.29416735
2017-02-25/22:15:49.75           0.29435965
2017-02-25/22:15:49.78           0.29460256
2017-02-25/22:15:49.81           0.29439858
2017-02-25/22:15:49.84           0.29488819
2017-02-25/22:15:49.87           0.29527580
2017-02-25/22:15:49.90           0.29544541
2017-02-25/22:15:49.94           0.29525218
2017-02-25/22:15:49.97           0.29576843
2017-02-25/22:15:50.00           0.29594663
2017-02-25/22:15:50.03           0.29605280
2017-02-25/22:15:50.06           0.29595514
2017-02-25/22:15:50.09           0.29638704
2017-02-25/22:15:50.12           0.29652857
2017-02-25/22:15:50.15           0.29673470
2017-02-25/22:15:50.19           0.29654617
2017-02-25/22:15:50.22           0.29697801
2017-02-25/22:15:50.25           0.29727739
2017-02-25/22:15:50.28           0.29755843
2017-02-25/22:15:50.31           0.29746066
2017-02-25/22:15:50.34           0.29792814
2017-02-25/22:15:50.37           0.29820759
2017-02-25/22:15:50.40           0.29844977
2017-02-25/22:15:50.44           0.29832544
2017-02-25/22:15:50.47           0.29876732
2017-02-25/22:15:50.50           0.29900035
2017-02-25/22:15:50.53           0.29921555
2017-02-25/22:15:50.56           0.29915846
2017-02-25/22:15:50.59           0.29969627
2017-02-25/22:15:50.62           0.29974470
2017-02-25/22:15:50.65           0.29978430
2017-02-25/22:15:50.69           0.29960108
2017-02-25/22:15:50.72           0.30004578
2017-02-25/22:15:50.75           0.30020937
2017-02-25/22:15:50.78           0.30034792
2017-02-25/22:15:50.81           0.30024925
2017-02-25/22:15:50.84           0.30069884
2017-02-25/22:15:50.87           0.30086455
2017-02-25/22:15:50.90           0.30111695
2017-02-25/22:15:50.94           0.30091256
2017-02-25/22:15:50.97           0.30139910
2017-02-25/22:15:51.00           0.30174717
2017-02-25/22:15:51.03           0.30195668
2017-02-25/22:15:51.06           0.30175972
2017-02-25/22:15:51.09           0.30220480
2017-02-25/22:15:51.12           0.30232156
2017-02-25/22:15:51.15           0.30245079
2017-02-25/22:15:51.19           0.30236919
2017-02-25/22:15:51.22           0.30287895
2017-02-25/22:15:51.25           0.30299172
2017-02-25/22:15:51.28           0.30313337
2017-02-25/22:15:51.31           0.30305428
2017-02-25/22:15:51.34           0.30348831
2017-02-25/22:15:51.37           0.30364877
2017-02-25/22:15:51.40           0.30367834
2017-02-25/22:15:51.44           0.30346216
2017-02-25/22:15:51.47           0.30394636
2017-02-25/22:15:51.50           0.30408247
2017-02-25/22:15:51.53           0.30421507
2017-02-25/22:15:51.56           0.30420018
2017-02-25/22:15:51.59           0.30482910
2017-02-25/22:15:51.62           0.30498195
2017-02-25/22:15:51.65           0.30518022
2017-02-25/22:15:51.69           0.30511896
2017-02-25/22:15:51.72           0.30554116
2017-02-25/22:15:51.75           0.30564328
2017-02-25/22:15:51.78           0.30574958
2017-02-25/22:15:51.81           0.30564658
2017-02-25/22:15:51.84           0.30613759
2017-02-25/22:15:51.87           0.30620729
2017-02-25/22:15:51.90           0.30626016
2017-02-25/22:15:51.94           0.30609954
2017-02-25/22:15:51.97           0.30657843
2017-02-25/22:15:52.00           0.30665709
2017-02-25/22:15:52.03           0.30669175
2017-02-25/22:15:52.06           0.30661934
2017-02-25/22:15:52.09           0.30714372
2017-02-25/22:15:52.12           0.30722924
2017-02-25/22:15:52.15           0.30739469
2017-02-25/22:15:52.19           0.30729463
2017-02-25/22:15:52.22           0.30778959
2017-02-25/22:15:52.25           0.30802695
2017-02-25/22:15:52.28           0.30819251
2017-02-25/22:15:52.31           0.30801095
2017-02-25/22:15:52.34           0.30842079
2017-02-25/22:15:52.37           0.30858006
2017-02-25/22:15:52.40           0.30871643
2017-02-25/22:15:52.44           0.30845505
2017-02-25/22:15:52.47           0.30891176
2017-02-25/22:15:52.50           0.30909183
2017-02-25/22:15:52.53           0.30912237
2017-02-25/22:15:52.56           0.30899042
2017-02-25/22:15:52.59           0.30946130
2017-02-25/22:15:52.62           0.30960728
2017-02-25/22:15:52.65           0.30979380
2017-02-25/22:15:52.69           0.30961975
2017-02-25/22:15:52.72           0.31001987
2017-02-25/22:15:52.75           0.31011677
2017-02-25/22:15:52.78           0.31023918
2017-02-25/22:15:52.81           0.31011707
2017-02-25/22:15:52.84           0.31068075
2017-02-25/22:15:52.87           0.31085954
2017-02-25/22:15:52.90           0.31104992
2017-02-25/22:15:52.94           0.31092665
2017-02-25/22:15:52.97           0.31132293
2017-02-25/22:15:53.00           0.31133774
2017-02-25/22:15:53.03           0.31138196
2017-02-25/22:15:53.06           0.31126191
2017-02-25/22:15:53.09           0.31162992
2017-02-25/22:15:53.12           0.31168780
2017-02-25/22:15:53.15           0.31185275
2017-02-25/22:15:53.19           0.31171391
2017-02-25/22:15:53.22           0.31216683
2017-02-25/22:15:53.25           0.31226885
2017-02-25/22:15:53.28           0.31243801
2017-02-25/22:15:53.31           0.31230437
2017-02-25/22:15:53.34           0.31271951
2017-02-25/22:15:53.37           0.31285073
2017-02-25/22:15:53.40           0.31298400
2017-02-25/22:15:53.44           0.31286387
2017-02-25/22:15:53.47           0.31340400
2017-02-25/22:15:53.50           0.31356621
2017-02-25/22:15:53.53           0.31365899
2017-02-25/22:15:53.56           0.31343974
2017-02-25/22:15:53.59           0.31378718
2017-02-25/22:15:53.62           0.31390053
2017-02-25/22:15:53.65           0.31404473
2017-02-25/22:15:53.69           0.31386442
2017-02-25/22:15:53.72           0.31427279
2017-02-25/22:15:53.75           0.31435231
2017-02-25/22:15:53.78           0.31445808
2017-02-25/22:15:53.81           0.31427359
2017-02-25/22:15:53.84           0.31471858
2017-02-25/22:15:53.87           0.31486224
2017-02-25/22:15:53.90           0.31504532
2017-02-25/22:15:53.94           0.31490415
2017-02-25/22:15:53.97           0.31531199
2017-02-25/22:15:54.00           0.31547328
2017-02-25/22:15:54.03           0.31559981
2017-02-25/22:15:54.06           0.31540728
2017-02-25/22:15:54.09           0.31587237
2017-02-25/22:15:54.12           0.31597117
2017-02-25/22:15:54.15           0.31611985
2017-02-25/22:15:54.19           0.31589789
2017-02-25/22:15:54.22           0.31620748
2017-02-25/22:15:54.25           0.31635775
2017-02-25/22:15:54.28           0.31652815
2017-02-25/22:15:54.31           0.31625434
2017-02-25/22:15:54.34           0.31661409
2017-02-25/22:15:54.37           0.31675108
2017-02-25/22:15:54.40           0.31683244
2017-02-25/22:15:54.44           0.31659533
2017-02-25/22:15:54.47           0.31701372
2017-02-25/22:15:54.50           0.31711817
2017-02-25/22:15:54.53           0.31723081
2017-02-25/22:15:54.56           0.31702223
2017-02-25/22:15:54.59           0.31749064
2017-02-25/22:15:54.62           0.31761060
2017-02-25/22:15:54.65           0.31767823
2017-02-25/22:15:54.69           0.31748809
2017-02-25/22:15:54.72           0.31794509
2017-02-25/22:15:54.75           0.31807127
2017-02-25/22:15:54.78           0.31813035
2017-02-25/22:15:54.81           0.31786827
2017-02-25/22:15:54.84           0.31828447
2017-02-25/22:15:54.87           0.31840360
2017-02-25/22:15:54.90           0.31846177
2017-02-25/22:15:54.94           0.31814845
2017-02-25/22:15:54.97           0.31849128
2017-02-25/22:15:55.00           0.31862968
2017-02-25/22:15:55.03           0.31869742
2017-02-25/22:15:55.06           0.31845205
2017-02-25/22:15:55.09           0.31885475
2017-02-25/22:15:55.12           0.31893495
2017-02-25/22:15:55.15           0.31903661
2017-02-25/22:15:55.19           0.31881192
2017-02-25/22:15:55.22           0.31922968
2017-02-25/22:15:55.25           0.31935475
2017-02-25/22:15:55.28           0.31940983
2017-02-25/22:15:55.31           0.31915836
2017-02-25/22:15:55.34           0.31952434
2017-02-25/22:15:55.37           0.31958312
2017-02-25/22:15:55.40           0.31963981
2017-02-25/22:15:55.44           0.31937565
2017-02-25/22:15:55.47           0.31972595
2017-02-25/22:15:55.50           0.31977361
2017-02-25/22:15:55.53           0.31983988
2017-02-25/22:15:55.56           0.31958543
2017-02-25/22:15:55.59           0.31993845
2017-02-25/22:15:55.62           0.31995947
2017-02-25/22:15:55.65           0.31998527
2017-02-25/22:15:55.69           0.31970736
2017-02-25/22:15:55.72           0.32008109
2017-02-25/22:15:55.75           0.32014784
2017-02-25/22:15:55.78           0.32019518
2017-02-25/22:15:55.81           0.31992651
2017-02-25/22:15:55.84           0.32027867
2017-02-25/22:15:55.87           0.32030531
2017-02-25/22:15:55.90           0.32033320
2017-02-25/22:15:55.94           0.32005517
2017-02-25/22:15:55.97           0.32038239
2017-02-25/22:15:56.00           0.32040107
2017-02-25/22:15:56.03           0.32041202
2017-02-25/22:15:56.06           0.32012424
2017-02-25/22:15:56.09           0.32044645
2017-02-25/22:15:56.12           0.32044598
2017-02-25/22:15:56.15           0.32046409
2017-02-25/22:15:56.19           0.32017737
2017-02-25/22:15:56.22           0.32049880
2017-02-25/22:15:56.25           0.32051103
2017-02-25/22:15:56.28           0.32052236
2017-02-25/22:15:56.31           0.32021640
2017-02-25/22:15:56.34           0.32053643
2017-02-25/22:15:56.37           0.32054599
2017-02-25/22:15:56.40           0.32054786
2017-02-25/22:15:56.44           0.32023903
2017-02-25/22:15:56.47           0.32054982
2017-02-25/22:15:56.50           0.32054634
2017-02-25/22:15:56.53           0.32054146
2017-02-25/22:15:56.56           0.32022375
2017-02-25/22:15:56.59           0.32051724
2017-02-25/22:15:56.62           0.32049667
2017-02-25/22:15:56.65           0.32047282
2017-02-25/22:15:56.69           0.32012889
2017-02-25/22:15:56.72           0.32041270
2017-02-25/22:15:56.75           0.32039124
2017-02-25/22:15:56.78           0.32035935
2017-02-25/22:15:56.81           0.32002707
2017-02-25/22:15:56.84           0.32032600
2017-02-25/22:15:56.87           0.32030956
2017-02-25/22:15:56.90           0.32028277
2017-02-25/22:15:56.94           0.31994566
2017-02-25/22:15:56.97           0.32023006
2017-02-25/22:15:57.00           0.32018825
2017-02-25/22:15:57.03           0.32012760
2017-02-25/22:15:57.06           0.31976289
2017-02-25/22:15:57.09           0.32004169
2017-02-25/22:15:57.12           0.31999841
2017-02-25/22:15:57.15           0.31995016
2017-02-25/22:15:57.19           0.31961018
2017-02-25/22:15:57.22           0.31987849
2017-02-25/22:15:57.25           0.31981960
2017-02-25/22:15:57.28           0.31977823
2017-02-25/22:15:57.31           0.31942236
2017-02-25/22:15:57.34           0.31966304
2017-02-25/22:15:57.37           0.31961988
2017-02-25/22:15:57.40           0.31955494
2017-02-25/22:15:57.44           0.31917628
2017-02-25/22:15:57.47           0.31946548
2017-02-25/22:15:57.50           0.31943955
2017-02-25/22:15:57.53           0.31936137
2017-02-25/22:15:57.56           0.31896214
2017-02-25/22:15:57.59           0.31917896
2017-02-25/22:15:57.62           0.31910810
2017-02-25/22:15:57.65           0.31908729
2017-02-25/22:15:57.69           0.31871477
2017-02-25/22:15:57.72           0.31892468
2017-02-25/22:15:57.75           0.31888076
2017-02-25/22:15:57.78           0.31886143
2017-02-25/22:15:57.81           0.31846592
2017-02-25/22:15:57.84           0.31868370
2017-02-25/22:15:57.87           0.31861254
2017-02-25/22:15:57.90           0.31852091
2017-02-25/22:15:57.94           0.31816599
2017-02-25/22:15:57.97           0.31845373
2017-02-25/22:15:58.00           0.31841570
2017-02-25/22:15:58.03           0.31828579
2017-02-25/22:15:58.06           0.31791646
2017-02-25/22:15:58.09           0.31823239
2017-02-25/22:15:58.12           0.31814216
2017-02-25/22:15:58.15           0.31798512
2017-02-25/22:15:58.19           0.31750739
2017-02-25/22:15:58.22           0.31776328
2017-02-25/22:15:58.25           0.31771767
2017-02-25/22:15:58.28           0.31764893
2017-02-25/22:15:58.31           0.31730898
2017-02-25/22:15:58.34           0.31754962
2017-02-25/22:15:58.37           0.31746621
2017-02-25/22:15:58.40           0.31736065
2017-02-25/22:15:58.44           0.31697671
2017-02-25/22:15:58.47           0.31726650
2017-02-25/22:15:58.50           0.31721880
2017-02-25/22:15:58.53           0.31713822
2017-02-25/22:15:58.56           0.31676028
2017-02-25/22:15:58.59           0.31696835
2017-02-25/22:15:58.62           0.31686242
2017-02-25/22:15:58.65           0.31678749
2017-02-25/22:15:58.69           0.31645548
2017-02-25/22:15:58.72           0.31662491
2017-02-25/22:15:58.75           0.31646439
2017-02-25/22:15:58.78           0.31642271
2017-02-25/22:15:58.81           0.31600750
2017-02-25/22:15:58.84           0.31620774
2017-02-25/22:15:58.87           0.31612828
2017-02-25/22:15:58.90           0.31598484
2017-02-25/22:15:58.94           0.31558197
2017-02-25/22:15:58.97           0.31583694
2017-02-25/22:15:59.00           0.31571465
2017-02-25/22:15:59.03           0.31565287
2017-02-25/22:15:59.06           0.31528408
2017-02-25/22:15:59.09           0.31547544
2017-02-25/22:15:59.12           0.31539294
2017-02-25/22:15:59.15           0.31519860
2017-02-25/22:15:59.19           0.31479645
2017-02-25/22:15:59.22           0.31515230
2017-02-25/22:15:59.25           0.31495626
2017-02-25/22:15:59.28           0.31462308
2017-02-25/22:15:59.31           0.31414826
2017-02-25/22:15:59.34           0.31437681
2017-02-25/22:15:59.37           0.31421875
2017-02-25/22:15:59.40           0.31398973
2017-02-25/22:15:59.44           0.31356932
2017-02-25/22:15:59.47           0.31372401
2017-02-25/22:15:59.50           0.31355815
2017-02-25/22:15:59.53           0.31346909
2017-02-25/22:15:59.56           0.31308912
2017-02-25/22:15:59.59           0.31330385
2017-02-25/22:15:59.62           0.31309679
2017-02-25/22:15:59.65           0.31294485
2017-02-25/22:15:59.69           0.31266204
2017-02-25/22:15:59.72           0.31286314
2017-02-25/22:15:59.75           0.31265093
2017-02-25/22:15:59.78           0.31248935
2017-02-25/22:15:59.81           0.31185884
2017-02-25/22:15:59.84           0.31205649
2017-02-25/22:15:59.87           0.31197125
2017-02-25/22:15:59.90           0.31170543
2017-02-25/22:15:59.94           0.31116015
2017-02-25/22:15:59.97           0.31118160
2017-02-25/22:16:00.00           0.31110054
2017-02-25/22:16:00.03           0.31101062
2017-02-25/22:16:00.06           0.31052484
2017-02-25/22:16:00.09           0.31060676
2017-02-25/22:16:00.12           0.31036800
2017-02-25/22:16:00.15           0.31024207
2017-02-25/22:16:00.19           0.30990266
2017-02-25/22:16:00.22           0.30997796
2017-02-25/22:16:00.25           0.30968772
2017-02-25/22:16:00.28           0.30959231
2017-02-25/22:16:00.31           0.30918648
2017-02-25/22:16:00.34           0.30932756
2017-02-25/22:16:00.37           0.30922059
2017-02-25/22:16:00.40           0.30895176
2017-02-25/22:16:00.44           0.30841104
2017-02-25/22:16:00.47           0.30858124
2017-02-25/22:16:00.50           0.30831258
2017-02-25/22:16:00.53           0.30807143
2017-02-25/22:16:00.56           0.30754303
2017-02-25/22:16:00.59           0.30752955
2017-02-25/22:16:00.62           0.30720400
2017-02-25/22:16:00.65           0.30677827
2017-02-25/22:16:00.69           0.30610775
2017-02-25/22:16:00.72           0.30618956
2017-02-25/22:16:00.75           0.30603585
2017-02-25/22:16:00.78           0.30586696
2017-02-25/22:16:00.81           0.30542071
2017-02-25/22:16:00.84           0.30557910
2017-02-25/22:16:00.87           0.30523773
2017-02-25/22:16:00.90           0.30505403
2017-02-25/22:16:00.94           0.30469517
2017-02-25/22:16:00.97           0.30470220
2017-02-25/22:16:01.00           0.30429627
2017-02-25/22:16:01.03           0.30405405
2017-02-25/22:16:01.06           0.30352951
2017-02-25/22:16:01.09           0.30356392
2017-02-25/22:16:01.12           0.30329742
2017-02-25/22:16:01.15           0.30294926
2017-02-25/22:16:01.19           0.30241433
2017-02-25/22:16:01.22           0.30242051
2017-02-25/22:16:01.25           0.30216424
2017-02-25/22:16:01.28           0.30192505
2017-02-25/22:16:01.31           0.30148093
2017-02-25/22:16:01.34           0.30163354
2017-02-25/22:16:01.37           0.30123606
2017-02-25/22:16:01.40           0.30073529
2017-02-25/22:16:01.44           0.30039083
2017-02-25/22:16:01.47           0.30066015
2017-02-25/22:16:01.50           0.30030824
2017-02-25/22:16:01.53           0.30002893
2017-02-25/22:16:01.56           0.29951446
2017-02-25/22:16:01.59           0.29954212
2017-02-25/22:16:01.62           0.29926185
2017-02-25/22:16:01.65           0.29919667
2017-02-25/22:16:01.69           0.29869524
2017-02-25/22:16:01.72           0.29863786
2017-02-25/22:16:01.75           0.29819841
2017-02-25/22:16:01.78           0.29797301
2017-02-25/22:16:01.81           0.29755392
2017-02-25/22:16:01.84           0.29743976
2017-02-25/22:16:01.87           0.29702929
2017-02-25/22:16:01.90           0.29667817
2017-02-25/22:16:01.94           0.29605491
2017-02-25/22:16:01.97           0.29617760
2017-02-25/22:16:02.00           0.29616300
2017-02-25/22:16:02.03           0.29591162
2017-02-25/22:16:02.06           0.29539470
2017-02-25/22:16:02.09           0.29543672
2017-02-25/22:16:02.12           0.29503004
2017-02-25/22:16:02.15           0.29461456
2017-02-25/22:16:02.19           0.29414438
2017-02-25/22:16:02.22           0.29428623
2017-02-25/22:16:02.25           0.29410145
2017-02-25/22:16:02.28           0.29390839
2017-02-25/22:16:02.31           0.29317935
2017-02-25/22:16:02.34           0.29331603
2017-02-25/22:16:02.37           0.29319626
2017-02-25/22:16:02.40           0.29278779
2017-02-25/22:16:02.44           0.29207636
2017-02-25/22:16:02.47           0.29206170
2017-02-25/22:16:02.50           0.29211962
2017-02-25/22:16:02.53           0.29189719
2017-02-25/22:16:02.56           0.29115067
2017-02-25/22:16:02.59           0.29108977
2017-02-25/22:16:02.62           0.29094901
2017-02-25/22:16:02.65           0.29071912
2017-02-25/22:16:02.69           0.29007681
2017-02-25/22:16:02.72           0.29009121
2017-02-25/22:16:02.75           0.28987702
2017-02-25/22:16:02.78           0.28950325
2017-02-25/22:16:02.81           0.28883052
2017-02-25/22:16:02.84           0.28910436
2017-02-25/22:16:02.87           0.28880909
2017-02-25/22:16:02.90           0.28819634
2017-02-25/22:16:02.94           0.28738013
2017-02-25/22:16:02.97           0.28697593
2017-02-25/22:16:03.00           0.28650340
2017-02-25/22:16:03.03           0.28614407
2017-02-25/22:16:03.06           0.28550279
2017-02-25/22:16:03.09           0.28556598
2017-02-25/22:16:03.12           0.28547331
2017-02-25/22:16:03.15           0.28524669
2017-02-25/22:16:03.19           0.28437165
2017-02-25/22:16:03.22           0.28442628
2017-02-25/22:16:03.25           0.28428015
2017-02-25/22:16:03.28           0.28380718
2017-02-25/22:16:03.31           0.28320481
2017-02-25/22:16:03.34           0.28334579
2017-02-25/22:16:03.37           0.28324676
2017-02-25/22:16:03.40           0.28283669
2017-02-25/22:16:03.44           0.28216101
2017-02-25/22:16:03.47           0.28191081
2017-02-25/22:16:03.50           0.28110702
2017-02-25/22:16:03.53           0.28039856
2017-02-25/22:16:03.56           0.27942704
2017-02-25/22:16:03.59           0.27897590
2017-02-25/22:16:03.62           0.27860680
2017-02-25/22:16:03.65           0.27874909
2017-02-25/22:16:03.69           0.27789132
2017-02-25/22:16:03.72           0.27673729
2017-02-25/22:16:03.75           0.27642292
2017-02-25/22:16:03.78           0.27656033
2017-02-25/22:16:03.81           0.27588678
2017-02-25/22:16:03.84           0.27595838
2017-02-25/22:16:03.87           0.27603231
2017-02-25/22:16:03.90           0.27541138
2017-02-25/22:16:03.94           0.27441323
2017-02-25/22:16:03.97           0.27482087
2017-02-25/22:16:04.00           0.27452859
2017-02-25/22:16:04.03           0.27361394
2017-02-25/22:16:04.06           0.27236326
2017-02-25/22:16:04.09           0.27228753
2017-02-25/22:16:04.12           0.27249842
2017-02-25/22:16:04.15           0.27223797
2017-02-25/22:16:04.19           0.27161833
2017-02-25/22:16:04.22           0.27176807
2017-02-25/22:16:04.25           0.27154443
2017-02-25/22:16:04.28           0.27099263
2017-02-25/22:16:04.31           0.27008778
2017-02-25/22:16:04.34           0.26970721
2017-02-25/22:16:04.37           0.26921345
2017-02-25/22:16:04.40           0.26867373
2017-02-25/22:16:04.44           0.26770398
2017-02-25/22:16:04.47           0.26760859
2017-02-25/22:16:04.50           0.26738160
2017-02-25/22:16:04.53           0.26714232
2017-02-25/22:16:04.56           0.26652200
2017-02-25/22:16:04.59           0.26637097
2017-02-25/22:16:04.62           0.26551550
2017-02-25/22:16:04.65           0.26482862
2017-02-25/22:16:04.69           0.26449395
2017-02-25/22:16:04.72           0.26405982
2017-02-25/22:16:04.75           0.26339965
2017-02-25/22:16:04.78           0.26302605
2017-02-25/22:16:04.81           0.26229394
2017-02-25/22:16:04.84           0.26233108
2017-02-25/22:16:04.87           0.26203187
2017-02-25/22:16:04.90           0.26148973
2017-02-25/22:16:04.94           0.26086824
2017-02-25/22:16:04.97           0.26098533
2017-02-25/22:16:05.00           0.26077106
2017-02-25/22:16:05.03           0.26021784
2017-02-25/22:16:05.06           0.25926117
2017-02-25/22:16:05.09           0.25905938
2017-02-25/22:16:05.12           0.25885182
2017-02-25/22:16:05.15           0.25876146
2017-02-25/22:16:05.19           0.25829634
2017-02-25/22:16:05.22           0.25801063
2017-02-25/22:16:05.25           0.25738339
2017-02-25/22:16:05.28           0.25703286
2017-02-25/22:16:05.31           0.25634383
2017-02-25/22:16:05.34           0.25603250
2017-02-25/22:16:05.37           0.25550657
2017-02-25/22:16:05.40           0.25497637
2017-02-25/22:16:05.44           0.25393040
2017-02-25/22:16:05.47           0.25342759
2017-02-25/22:16:05.50           0.25319245
2017-02-25/22:16:05.53           0.25275120
2017-02-25/22:16:05.56           0.25179758
2017-02-25/22:16:05.59           0.25138871
2017-02-25/22:16:05.62           0.25106226
2017-02-25/22:16:05.65           0.25076487
2017-02-25/22:16:05.69           0.25045108
2017-02-25/22:16:05.72           0.25059321
2017-02-25/22:16:05.75           0.24994228
2017-02-25/22:16:05.78           0.24941049
2017-02-25/22:16:05.81           0.24885333
2017-02-25/22:16:05.84           0.24862162
2017-02-25/22:16:05.87           0.24825999
2017-02-25/22:16:05.90           0.24774535
2017-02-25/22:16:05.94           0.24684724
2017-02-25/22:16:05.97           0.24671779
2017-02-25/22:16:06.00           0.24624592
2017-02-25/22:16:06.03           0.24586665
2017-02-25/22:16:06.06           0.24516146
2017-02-25/22:16:06.09           0.24449084
2017-02-25/22:16:06.12           0.24372460
2017-02-25/22:16:06.15           0.24347416
2017-02-25/22:16:06.19           0.24293866
2017-02-25/22:16:06.22           0.24271567
2017-02-25/22:16:06.25           0.24241013
2017-02-25/22:16:06.28           0.24195853
2017-02-25/22:16:06.31           0.24138029
2017-02-25/22:16:06.34           0.24138744
2017-02-25/22:16:06.37           0.24070976
2017-02-25/22:16:06.40           0.23998327
2017-02-25/22:16:06.44           0.23910942
2017-02-25/22:16:06.47           0.23869195
2017-02-25/22:16:06.50           0.23820196
2017-02-25/22:16:06.53           0.23762303
2017-02-25/22:16:06.56           0.23713202
2017-02-25/22:16:06.59           0.23661438
2017-02-25/22:16:06.62           0.23569690
2017-02-25/22:16:06.65           0.23544265
2017-02-25/22:16:06.69           0.23462747
2017-02-25/22:16:06.72           0.23448977
2017-02-25/22:16:06.75           0.23405650
2017-02-25/22:16:06.78           0.23331148
2017-02-25/22:16:06.81           0.23248679
2017-02-25/22:16:06.84           0.23190563
2017-02-25/22:16:06.87           0.23126664
2017-02-25/22:16:06.90           0.23093224
2017-02-25/22:16:06.94           0.23026809
2017-02-25/22:16:06.97           0.22982931
2017-02-25/22:16:07.00           0.22921890
2017-02-25/22:16:07.03           0.22890106
2017-02-25/22:16:07.06           0.22811708
2017-02-25/22:16:07.09           0.22759834
2017-02-25/22:16:07.12           0.22696425
2017-02-25/22:16:07.15           0.22615097
2017-02-25/22:16:07.19           0.22508380
2017-02-25/22:16:07.22           0.22488534
2017-02-25/22:16:07.25           0.22420980
2017-02-25/22:16:07.28           0.22373050
2017-02-25/22:16:07.31           0.22333877
2017-02-25/22:16:07.34           0.22286510
2017-02-25/22:16:07.37           0.22232657
2017-02-25/22:16:07.40           0.22186154
2017-02-25/22:16:07.44           0.22091981
2017-02-25/22:16:07.47           0.22047819
2017-02-25/22:16:07.50           0.21967078
2017-02-25/22:16:07.53           0.21896530
2017-02-25/22:16:07.56           0.21827213
2017-02-25/22:16:07.59           0.21776096
2017-02-25/22:16:07.62           0.21735839
2017-02-25/22:16:07.65           0.21690223
2017-02-25/22:16:07.69           0.21577174
2017-02-25/22:16:07.72           0.21514203
2017-02-25/22:16:07.75           0.21485005
2017-02-25/22:16:07.78           0.21441291
2017-02-25/22:16:07.81           0.21349762
2017-02-25/22:16:07.84           0.21296870
2017-02-25/22:16:07.87           0.21249209
2017-02-25/22:16:07.90           0.21193948
2017-02-25/22:16:07.94           0.21100407
2017-02-25/22:16:07.97           0.21053536
2017-02-25/22:16:08.00           0.20952249
2017-02-25/22:16:08.03           0.20861772
2017-02-25/22:16:08.06           0.20809270
2017-02-25/22:16:08.09           0.20770492
2017-02-25/22:16:08.12           0.20709374
2017-02-25/22:16:08.15           0.20677050
2017-02-25/22:16:08.19           0.20590944
2017-02-25/22:16:08.22           0.20537870
2017-02-25/22:16:08.25           0.20441147
2017-02-25/22:16:08.28           0.20377194
2017-02-25/22:16:08.31           0.20353168
2017-02-25/22:16:08.34           0.20312886
2017-02-25/22:16:08.37           0.20209169
2017-02-25/22:16:08.40           0.20193760
2017-02-25/22:16:08.44           0.20155880
2017-02-25/22:16:08.47           0.20113315
2017-02-25/22:16:08.50           0.20018380
2017-02-25/22:16:08.53           0.19927243
2017-02-25/22:16:08.56           0.19874590
2017-02-25/22:16:08.59           0.19832065
2017-02-25/22:16:08.62           0.19759483
2017-02-25/22:16:08.65           0.19738749
2017-02-25/22:16:08.69           0.19676756
2017-02-25/22:16:08.72           0.19606056
2017-02-25/22:16:08.75           0.19531767
2017-02-25/22:16:08.78           0.19489572
2017-02-25/22:16:08.81           0.19414049
2017-02-25/22:16:08.84           0.19365041
2017-02-25/22:16:08.87           0.19274165
2017-02-25/22:16:08.90           0.19164632
2017-02-25/22:16:08.94           0.19086223
2017-02-25/22:16:08.97           0.19071947
2017-02-25/22:16:09.00           0.19059374
2017-02-25/22:16:09.03           0.18986218
2017-02-25/22:16:09.06           0.18904679
2017-02-25/22:16:09.09           0.18885830
2017-02-25/22:16:09.12           0.18820922
2017-02-25/22:16:09.15           0.18780887
2017-02-25/22:16:09.19           0.18698909
2017-02-25/22:16:09.22           0.18634674
2017-02-25/22:16:09.25           0.18554307
2017-02-25/22:16:09.28           0.18505076
2017-02-25/22:16:09.31           0.18434995
2017-02-25/22:16:09.34           0.18401364
2017-02-25/22:16:09.37           0.18306317
2017-02-25/22:16:09.40           0.18197774
2017-02-25/22:16:09.44           0.18147621
2017-02-25/22:16:09.47           0.18102069
2017-02-25/22:16:09.50           0.18043950
2017-02-25/22:16:09.53           0.17995237
2017-02-25/22:16:09.56           0.17926044
2017-02-25/22:16:09.59           0.17864918
2017-02-25/22:16:09.62           0.17792859
2017-02-25/22:16:09.65           0.17772136
2017-02-25/22:16:09.69           0.17698312
2017-02-25/22:16:09.72           0.17651908
2017-02-25/22:16:09.75           0.17597886
2017-02-25/22:16:09.78           0.17569874
2017-02-25/22:16:09.81           0.17490690
2017-02-25/22:16:09.84           0.17395515
2017-02-25/22:16:09.87           0.17353345
2017-02-25/22:16:09.90           0.17336705
2017-02-25/22:16:09.94           0.17231619
2017-02-25/22:16:09.97           0.17172819
2017-02-25/22:16:10.00           0.17104167
2017-02-25/22:16:10.03           0.17025984
2017-02-25/22:16:10.06           0.16936773
2017-02-25/22:16:10.09           0.16881307
2017-02-25/22:16:10.12           0.16830193
2017-02-25/22:16:10.15           0.16788797
2017-02-25/22:16:10.19           0.16731185
2017-02-25/22:16:10.22           0.16658198
2017-02-25/22:16:10.25           0.16588238
2017-02-25/22:16:10.28           0.16514951
2017-02-25/22:16:10.31           0.16397138
2017-02-25/22:16:10.34           0.16349417
2017-02-25/22:16:10.37           0.16330003
2017-02-25/22:16:10.40           0.16309453
2017-02-25/22:16:10.44           0.16246608
2017-02-25/22:16:10.47           0.16189113
2017-02-25/22:16:10.50           0.16105072
2017-02-25/22:16:10.53           0.16016931
2017-02-25/22:16:10.56           0.15926024
2017-02-25/22:16:10.59           0.15852330
2017-02-25/22:16:10.62           0.15752271
2017-02-25/22:16:10.65           0.15685160
2017-02-25/22:16:10.69           0.15646998
2017-02-25/22:16:10.72           0.15602322
2017-02-25/22:16:10.75           0.15498106
2017-02-25/22:16:10.78           0.15441616
2017-02-25/22:16:10.81           0.15377730
2017-02-25/22:16:10.84           0.15309787
2017-02-25/22:16:10.87           0.15237735
2017-02-25/22:16:10.90           0.15203166
2017-02-25/22:16:10.94           0.15150948
2017-02-25/22:16:10.97           0.15122670
2017-02-25/22:16:11.00           0.15051450
2017-02-25/22:16:11.03           0.14995928
2017-02-25/22:16:11.06           0.14939773
2017-02-25/22:16:11.09           0.14887349
2017-02-25/22:16:11.12           0.14781592
2017-02-25/22:16:11.15           0.14700274
2017-02-25/22:16:11.19           0.14648527
2017-02-25/22:16:11.22           0.14600937
2017-02-25/22:16:11.25           0.14538249
2017-02-25/22:16:11.28           0.14472615
2017-02-25/22:16:11.31           0.14422067
2017-02-25/22:16:11.34           0.14361871
2017-02-25/22:16:11.37           0.14251506
2017-02-25/22:16:11.40           0.14242632
2017-02-25/22:16:11.44           0.14214431
2017-02-25/22:16:11.47           0.14104892
2017-02-25/22:16:11.50           0.14058119
2017-02-25/22:16:11.53           0.14047655
2017-02-25/22:16:11.56           0.13964933
2017-02-25/22:16:11.59           0.13922884
2017-02-25/22:16:11.62           0.13888137
2017-02-25/22:16:11.65           0.13844357
2017-02-25/22:16:11.69           0.13710160
2017-02-25/22:16:11.72           0.13634219
2017-02-25/22:16:11.75           0.13571157
2017-02-25/22:16:11.78           0.13517320
2017-02-25/22:16:11.81           0.13427947
2017-02-25/22:16:11.84           0.13366001
2017-02-25/22:16:11.87           0.13321757
2017-02-25/22:16:11.90           0.13256460
2017-02-25/22:16:11.94           0.13199957
2017-02-25/22:16:11.97           0.13159163
2017-02-25/22:16:12.00           0.13070484
2017-02-25/22:16:12.03           0.13014315
2017-02-25/22:16:12.06           0.12976432
2017-02-25/22:16:12.09           0.12934510
2017-02-25/22:16:12.12           0.12899803
2017-02-25/22:16:12.15           0.12871861
2017-02-25/22:16:12.19           0.12792338
2017-02-25/22:16:12.22           0.12740482
2017-02-25/22:16:12.25           0.12703635
2017-02-25/22:16:12.28           0.12632099
2017-02-25/22:16:12.31           0.12585900
2017-02-25/22:16:12.34           0.12558786
2017-02-25/22:16:12.37           0.12460119
2017-02-25/22:16:12.40           0.12381664
2017-02-25/22:16:12.44           0.12288819
2017-02-25/22:16:12.47           0.12225738
2017-02-25/22:16:12.50           0.12185380
2017-02-25/22:16:12.53           0.12135647
2017-02-25/22:16:12.56           0.12076126
2017-02-25/22:16:12.59           0.12080513
2017-02-25/22:16:12.62           0.12042486
2017-02-25/22:16:12.65           0.11937732
2017-02-25/22:16:12.69           0.11852463
2017-02-25/22:16:12.72           0.11849332
2017-02-25/22:16:12.75           0.11769465
2017-02-25/22:16:12.78           0.11687771
2017-02-25/22:16:12.81           0.11623764
2017-02-25/22:16:12.84           0.11578255
2017-02-25/22:16:12.87           0.11524962
2017-02-25/22:16:12.90           0.11426411
2017-02-25/22:16:12.94           0.11349542
2017-02-25/22:16:12.97           0.11317934
2017-02-25/22:16:13.00           0.11263416
2017-02-25/22:16:13.03           0.11244467
2017-02-25/22:16:13.06           0.11164522
2017-02-25/22:16:13.09           0.11093499
2017-02-25/22:16:13.12           0.11008552
2017-02-25/22:16:13.15           0.10894584
2017-02-25/22:16:13.19           0.10841522
2017-02-25/22:16:13.22           0.10841078
2017-02-25/22:16:13.25           0.10784338
2017-02-25/22:16:13.28           0.10721707
2017-02-25/22:16:13.31           0.10700940
2017-02-25/22:16:13.34           0.10681140
2017-02-25/22:16:13.37           0.10588602
2017-02-25/22:16:13.40           0.10500158
2017-02-25/22:16:13.44           0.10433086
2017-02-25/22:16:13.47           0.10386392
2017-02-25/22:16:13.50           0.10319242
2017-02-25/22:16:13.53           0.10241993
2017-02-25/22:16:13.56           0.10142952
2017-02-25/22:16:13.59           0.10122913
2017-02-25/22:16:13.62           0.10132153
2017-02-25/22:16:13.65           0.10062403
2017-02-25/22:16:13.69          0.099747824
2017-02-25/22:16:13.72          0.098999037
2017-02-25/22:16:13.75          0.098292663
2017-02-25/22:16:13.78          0.097872028
2017-02-25/22:16:13.81          0.097086827
2017-02-25/22:16:13.84          0.096918905
2017-02-25/22:16:13.87          0.096501492
2017-02-25/22:16:13.90          0.095697228
2017-02-25/22:16:13.94          0.095312155
2017-02-25/22:16:13.97          0.094971311
2017-02-25/22:16:14.00          0.094451172
2017-02-25/22:16:14.03          0.093694391
2017-02-25/22:16:14.06          0.092777821
2017-02-25/22:16:14.09          0.092588429
2017-02-25/22:16:14.12          0.092223532
2017-02-25/22:16:14.15          0.091393630
2017-02-25/22:16:14.19          0.090502886
2017-02-25/22:16:14.22          0.090140805
2017-02-25/22:16:14.25          0.089834909
2017-02-25/22:16:14.28          0.089743989
2017-02-25/22:16:14.31          0.088979352
2017-02-25/22:16:14.34          0.087999265
2017-02-25/22:16:14.37          0.087632432
2017-02-25/22:16:14.40          0.087462018
2017-02-25/22:16:14.44          0.086909529
2017-02-25/22:16:14.47          0.086837725
2017-02-25/22:16:14.50          0.086256889
2017-02-25/22:16:14.53          0.085797980
2017-02-25/22:16:14.56          0.085572509
2017-02-25/22:16:14.59          0.085159757
2017-02-25/22:16:14.62          0.084791686
2017-02-25/22:16:14.65          0.084315012
2017-02-25/22:16:14.69          0.083729299
2017-02-25/22:16:14.72          0.083342531
2017-02-25/22:16:14.75          0.082587155
2017-02-25/22:16:14.78          0.081840566
2017-02-25/22:16:14.81          0.081444785
2017-02-25/22:16:14.84          0.081372974
2017-02-25/22:16:14.87          0.081142017
2017-02-25/22:16:14.90          0.080602563
2017-02-25/22:16:14.94          0.080169494
2017-02-25/22:16:14.97          0.079720490
2017-02-25/22:16:15.00          0.078804226
2017-02-25/22:16:15.03          0.079054904
2017-02-25/22:16:15.06          0.079074094
2017-02-25/22:16:15.09          0.078019089
2017-02-25/22:16:15.12          0.077447068
2017-02-25/22:16:15.15          0.077236272
2017-02-25/22:16:15.19          0.076595462
2017-02-25/22:16:15.22          0.075755786
2017-02-25/22:16:15.25          0.075583345
2017-02-25/22:16:15.28          0.075359331
2017-02-25/22:16:15.31          0.074584185
2017-02-25/22:16:15.34          0.074165039
2017-02-25/22:16:15.37          0.073728256
2017-02-25/22:16:15.40          0.073508688
2017-02-25/22:16:15.44          0.072991712
2017-02-25/22:16:15.47          0.072531426
2017-02-25/22:16:15.50          0.071967184
2017-02-25/22:16:15.53          0.071998432
2017-02-25/22:16:15.56          0.072003568
2017-02-25/22:16:15.59          0.071583549
2017-02-25/22:16:15.62          0.070750858
2017-02-25/22:16:15.65          0.069781067
2017-02-25/22:16:15.69          0.069480679
2017-02-25/22:16:15.72          0.069170568
2017-02-25/22:16:15.75          0.068739876
2017-02-25/22:16:15.78          0.068683130
2017-02-25/22:16:15.81          0.067977699
2017-02-25/22:16:15.84          0.067517286
2017-02-25/22:16:15.87          0.066892179
2017-02-25/22:16:15.90          0.066829304
2017-02-25/22:16:15.94          0.066886900
2017-02-25/22:16:15.97          0.065845443
2017-02-25/22:16:16.00          0.065161205
2017-02-25/22:16:16.03          0.065093653
2017-02-25/22:16:16.06          0.064580291
2017-02-25/22:16:16.09          0.064063723
2017-02-25/22:16:16.12          0.063539808
2017-02-25/22:16:16.15          0.063363634
2017-02-25/22:16:16.19          0.062769833
2017-02-25/22:16:16.22          0.061733158
2017-02-25/22:16:16.25          0.061209453
2017-02-25/22:16:16.28          0.060968666
2017-02-25/22:16:16.31          0.060493820
2017-02-25/22:16:16.34          0.060268539
2017-02-25/22:16:16.37          0.059958422
2017-02-25/22:16:16.40          0.059241924
2017-02-25/22:16:16.44          0.058200980
2017-02-25/22:16:16.47          0.057538002
2017-02-25/22:16:16.50          0.057272228
2017-02-25/22:16:16.53          0.057009992
2017-02-25/22:16:16.56          0.056604393
2017-02-25/22:16:16.59          0.056271726
2017-02-25/22:16:16.62          0.055927375
2017-02-25/22:16:16.65          0.055745556
2017-02-25/22:16:16.69          0.055370697
2017-02-25/22:16:16.72          0.054652092
2017-02-25/22:16:16.75          0.053603769
2017-02-25/22:16:16.78          0.053059617
2017-02-25/22:16:16.81          0.052528884
2017-02-25/22:16:16.84          0.051895977
2017-02-25/22:16:16.87          0.051617662
2017-02-25/22:16:16.90          0.051509159
2017-02-25/22:16:16.94          0.050928864
2017-02-25/22:16:16.97          0.050165187
2017-02-25/22:16:17.00          0.049313991
2017-02-25/22:16:17.03          0.048372539
2017-02-25/22:16:17.06          0.048050386
2017-02-25/22:16:17.09          0.047910609
2017-02-25/22:16:17.12          0.046853163
2017-02-25/22:16:17.15          0.046326447
2017-02-25/22:16:17.19          0.046285125
2017-02-25/22:16:17.22          0.046214809
2017-02-25/22:16:17.25          0.045916326
2017-02-25/22:16:17.28          0.045228420
2017-02-25/22:16:17.31          0.044945622
2017-02-25/22:16:17.34          0.044615402
2017-02-25/22:16:17.37          0.043897100
2017-02-25/22:16:17.40          0.043498824
2017-02-25/22:16:17.44          0.043067391
2017-02-25/22:16:17.47          0.042729504
2017-02-25/22:16:17.50          0.042089274
2017-02-25/22:16:17.53          0.041441477
2017-02-25/22:16:17.56          0.041267824
2017-02-25/22:16:17.59          0.040910439
2017-02-25/22:16:17.62          0.040281555
2017-02-25/22:16:17.65          0.039856848
2017-02-25/22:16:17.69          0.039387269
2017-02-25/22:16:17.72          0.038807596
2017-02-25/22:16:17.75          0.038480511
2017-02-25/22:16:17.78          0.038081032
2017-02-25/22:16:17.81          0.037874181
2017-02-25/22:16:17.84          0.037402400
2017-02-25/22:16:17.87          0.036079311
2017-02-25/22:16:17.90          0.035780969
2017-02-25/22:16:17.94          0.035778803
2017-02-25/22:16:17.97          0.035385494
2017-02-25/22:16:18.00          0.034783606
2017-02-25/22:16:18.03          0.034140834
2017-02-25/22:16:18.06          0.033956184
2017-02-25/22:16:18.09          0.033873213
2017-02-25/22:16:18.12          0.033289642
2017-02-25/22:16:18.15          0.032752793
2017-02-25/22:16:18.19          0.032215376
2017-02-25/22:16:18.22          0.031575921
2017-02-25/22:16:18.25          0.031072832
2017-02-25/22:16:18.28          0.030995249
2017-02-25/22:16:18.31          0.030481537
2017-02-25/22:16:18.34          0.030040656
2017-02-25/22:16:18.37          0.029460673
2017-02-25/22:16:18.40          0.028769219
2017-02-25/22:16:18.44          0.028359700
2017-02-25/22:16:18.47          0.027945126
2017-02-25/22:16:18.50          0.027313476
2017-02-25/22:16:18.53          0.026653056
2017-02-25/22:16:18.56          0.026285593
2017-02-25/22:16:18.59          0.026163938
2017-02-25/22:16:18.62          0.025530290
2017-02-25/22:16:18.65          0.025348525
2017-02-25/22:16:18.69          0.025271801
2017-02-25/22:16:18.72          0.024149255
2017-02-25/22:16:18.75          0.023570922
2017-02-25/22:16:18.78          0.023233212
2017-02-25/22:16:18.81          0.022427684
2017-02-25/22:16:18.84          0.021997649
2017-02-25/22:16:18.87          0.022002356
2017-02-25/22:16:18.90          0.021340717
2017-02-25/22:16:18.94          0.020222712
2017-02-25/22:16:18.97          0.020273410
2017-02-25/22:16:19.00          0.020043320
2017-02-25/22:16:19.03          0.019239759
2017-02-25/22:16:19.06          0.018908218
2017-02-25/22:16:19.09          0.018330841
2017-02-25/22:16:19.12          0.018172677
2017-02-25/22:16:19.15          0.017907884
2017-02-25/22:16:19.19          0.017037089
2017-02-25/22:16:19.22          0.016790232
2017-02-25/22:16:19.25          0.016679299
2017-02-25/22:16:19.28          0.016128090
2017-02-25/22:16:19.31          0.015327454
2017-02-25/22:16:19.34          0.014841776
2017-02-25/22:16:19.37          0.013877885
2017-02-25/22:16:19.40          0.013399096
2017-02-25/22:16:19.44          0.013340471
2017-02-25/22:16:19.47          0.013039904
2017-02-25/22:16:19.50          0.012562106
2017-02-25/22:16:19.53          0.011666795
2017-02-25/22:16:19.56          0.011071085
2017-02-25/22:16:19.59          0.011214612
2017-02-25/22:16:19.62          0.011020136
2017-02-25/22:16:19.65          0.010140632
2017-02-25/22:16:19.69         0.0094798077
2017-02-25/22:16:19.72         0.0086587388
2017-02-25/22:16:19.75         0.0083739977
2017-02-25/22:16:19.78         0.0082279655
2017-02-25/22:16:19.81         0.0076908723
2017-02-25/22:16:19.84         0.0070613313
2017-02-25/22:16:19.87         0.0065355932
2017-02-25/22:16:19.90         0.0066966087
2017-02-25/22:16:19.94         0.0064099000
2017-02-25/22:16:19.97         0.0053710314
2017-02-25/22:16:20.00         0.0046551564
2017-02-25/22:16:20.03         0.0041432545
2017-02-25/22:16:20.06         0.0033681058
2017-02-25/22:16:20.09         0.0028037438
2017-02-25/22:16:20.12         0.0027731484
2017-02-25/22:16:20.15         0.0021485641
2017-02-25/22:16:20.19         0.0012925142
2017-02-25/22:16:20.22         0.0014255248
2017-02-25/22:16:20.25         0.0016320805
2017-02-25/22:16:20.28        0.00065770163
2017-02-25/22:16:20.31        0.00039326995
2017-02-25/22:16:20.34        0.00050239673
2017-02-25/22:16:20.37        0.00044195606
2017-02-25/22:16:20.40         0.0012116154
2017-02-25/22:16:20.44         0.0019036122
2017-02-25/22:16:20.47         0.0022767851
2017-02-25/22:16:20.50         0.0027812471
2017-02-25/22:16:20.53         0.0031446844
2017-02-25/22:16:20.56         0.0036944141
2017-02-25/22:16:20.59         0.0042987499
2017-02-25/22:16:20.62         0.0043713929
2017-02-25/22:16:20.65         0.0046657523
2017-02-25/22:16:20.69         0.0052988128
2017-02-25/22:16:20.72         0.0059931575
2017-02-25/22:16:20.75         0.0067066619
2017-02-25/22:16:20.78         0.0072082459
2017-02-25/22:16:20.81         0.0075817554
2017-02-25/22:16:20.84         0.0081193886
2017-02-25/22:16:20.87         0.0081424138
2017-02-25/22:16:20.90         0.0084406882
2017-02-25/22:16:20.94         0.0091264377
2017-02-25/22:16:20.97         0.0097609337
2017-02-25/22:16:21.00          0.010518088
2017-02-25/22:16:21.03          0.011102093
2017-02-25/22:16:21.06          0.011652038
2017-02-25/22:16:21.09          0.012021610
2017-02-25/22:16:21.12          0.012239805
2017-02-25/22:16:21.15          0.012808839
2017-02-25/22:16:21.19          0.013406123
2017-02-25/22:16:21.22          0.013853634
2017-02-25/22:16:21.25          0.014533719
2017-02-25/22:16:21.28          0.015378702
2017-02-25/22:16:21.31          0.016105392
2017-02-25/22:16:21.34          0.016385631
2017-02-25/22:16:21.37          0.016478085
2017-02-25/22:16:21.40          0.016967054
2017-02-25/22:16:21.44          0.017281631
2017-02-25/22:16:21.47          0.017621260
2017-02-25/22:16:21.50          0.017625579
2017-02-25/22:16:21.53          0.017994968
2017-02-25/22:16:21.56          0.018439710
2017-02-25/22:16:21.59          0.018992873
2017-02-25/22:16:21.62          0.019736117
2017-02-25/22:16:21.65          0.020065024
2017-02-25/22:16:21.69          0.020452681
2017-02-25/22:16:21.72          0.020785867
2017-02-25/22:16:21.75          0.021517091
2017-02-25/22:16:21.78          0.022527288
2017-02-25/22:16:21.81          0.023366371
2017-02-25/22:16:21.84          0.023700462
2017-02-25/22:16:21.87          0.024156289
2017-02-25/22:16:21.90          0.024557290
2017-02-25/22:16:21.94          0.024761041
2017-02-25/22:16:21.97          0.025333021
2017-02-25/22:16:22.00          0.025713936
2017-02-25/22:16:22.03          0.026028995
2017-02-25/22:16:22.06          0.026608872
2017-02-25/22:16:22.09          0.027853334
2017-02-25/22:16:22.12          0.028496777
2017-02-25/22:16:22.15          0.028849294
2017-02-25/22:16:22.19          0.029221170
2017-02-25/22:16:22.22          0.029657914
2017-02-25/22:16:22.25          0.029915878
2017-02-25/22:16:22.28          0.030322326
2017-02-25/22:16:22.31          0.031534831
2017-02-25/22:16:22.34          0.032579410
2017-02-25/22:16:22.37          0.033211915
2017-02-25/22:16:22.40          0.033761491
2017-02-25/22:16:22.44          0.033964501
2017-02-25/22:16:22.47          0.034611006
2017-02-25/22:16:22.50          0.035279838
2017-02-25/22:16:22.53          0.035819289
2017-02-25/22:16:22.56          0.036280126
2017-02-25/22:16:22.59          0.036800498
2017-02-25/22:16:22.62          0.037675772
2017-02-25/22:16:22.65          0.037707427
2017-02-25/22:16:22.69          0.037794943
2017-02-25/22:16:22.72          0.038587282
2017-02-25/22:16:22.75          0.039423610
2017-02-25/22:16:22.78          0.040106349
2017-02-25/22:16:22.81          0.040213111
2017-02-25/22:16:22.84          0.040801680
2017-02-25/22:16:22.87          0.041313191
2017-02-25/22:16:22.90          0.041462574
2017-02-25/22:16:22.94          0.042415340
2017-02-25/22:16:22.97          0.043351289
2017-02-25/22:16:23.00          0.044051030
2017-02-25/22:16:23.03          0.044666623
2017-02-25/22:16:23.06          0.044856936
2017-02-25/22:16:23.09          0.045391923
2017-02-25/22:16:23.12          0.045891519
2017-02-25/22:16:23.15          0.046314062
2017-02-25/22:16:23.19          0.046570181
2017-02-25/22:16:23.22          0.047241125
2017-02-25/22:16:23.25          0.047900184
2017-02-25/22:16:23.28          0.048356756
2017-02-25/22:16:23.31          0.048622419
2017-02-25/22:16:23.34          0.048921144
2017-02-25/22:16:23.37          0.049556378
2017-02-25/22:16:23.40          0.050161689
2017-02-25/22:16:23.44          0.050557588
2017-02-25/22:16:23.47          0.050866705
2017-02-25/22:16:23.50          0.051642537
2017-02-25/22:16:23.53          0.052932516
2017-02-25/22:16:23.56          0.053270845
2017-02-25/22:16:23.59          0.053727871
2017-02-25/22:16:23.62          0.054313827
2017-02-25/22:16:23.65          0.054516014
2017-02-25/22:16:23.69          0.055089850
2017-02-25/22:16:23.72          0.055715737
2017-02-25/22:16:23.75          0.056302859
2017-02-25/22:16:23.78          0.057095120
2017-02-25/22:16:23.81          0.057317219
2017-02-25/22:16:23.84          0.057162196
2017-02-25/22:16:23.87          0.057453581
2017-02-25/22:16:23.90          0.058051331
2017-02-25/22:16:23.94          0.059000945
2017-02-25/22:16:23.97          0.059895167
2017-02-25/22:16:24.00          0.060379264
2017-02-25/22:16:24.03          0.061200287
2017-02-25/22:16:24.06          0.061759588
2017-02-25/22:16:24.09          0.062901023
2017-02-25/22:16:24.12          0.063282626
2017-02-25/22:16:24.15          0.063352951
2017-02-25/22:16:24.19          0.064171776
2017-02-25/22:16:24.22          0.064982872
2017-02-25/22:16:24.25          0.065348058
2017-02-25/22:16:24.28          0.066011975
2017-02-25/22:16:24.31          0.066660336
2017-02-25/22:16:24.34          0.066898682
2017-02-25/22:16:24.37          0.067170739
2017-02-25/22:16:24.40          0.067697110
2017-02-25/22:16:24.44          0.067925959
2017-02-25/22:16:24.47          0.068092605
2017-02-25/22:16:24.50          0.068709776
2017-02-25/22:16:24.53          0.069697472
2017-02-25/22:16:24.56          0.069727312
2017-02-25/22:16:24.59          0.069613515
2017-02-25/22:16:24.62          0.070091657
2017-02-25/22:16:24.65          0.070823573
2017-02-25/22:16:24.69          0.071459633
2017-02-25/22:16:24.72          0.071993983
2017-02-25/22:16:24.75          0.072309131
2017-02-25/22:16:24.78          0.073290311
2017-02-25/22:16:24.81          0.073786096
2017-02-25/22:16:24.84          0.073725951
2017-02-25/22:16:24.87          0.074365130
2017-02-25/22:16:24.90          0.074530277
2017-02-25/22:16:24.94          0.074591569
2017-02-25/22:16:24.97          0.075173004
2017-02-25/22:16:25.00          0.075574277
2017-02-25/22:16:25.03          0.076226662
2017-02-25/22:16:25.06          0.077070910
2017-02-25/22:16:25.09          0.078255562
2017-02-25/22:16:25.12          0.079074303
2017-02-25/22:16:25.15          0.080118477
2017-02-25/22:16:25.19          0.081276625
2017-02-25/22:16:25.22          0.082248519
2017-02-25/22:16:25.25          0.083500647
2017-02-25/22:16:25.28          0.084144377
2017-02-25/22:16:25.31          0.084514378
2017-02-25/22:16:25.34          0.085183223
2017-02-25/22:16:25.37          0.086288394
2017-02-25/22:16:25.40          0.087086269
2017-02-25/22:16:25.44          0.086903438
2017-02-25/22:16:25.47          0.087413263
2017-02-25/22:16:25.50          0.087212084
2017-02-25/22:16:25.53          0.087039717
2017-02-25/22:16:25.56          0.087496755
2017-02-25/22:16:25.59          0.087367999
2017-02-25/22:16:25.62          0.086751115
2017-02-25/22:16:25.65          0.087407423
2017-02-25/22:16:25.69          0.088591801
2017-02-25/22:16:25.72          0.089628557
2017-02-25/22:16:25.75          0.090251815
2017-02-25/22:16:25.78          0.090679418
2017-02-25/22:16:25.81          0.091299233
2017-02-25/22:16:25.84          0.091701432
2017-02-25/22:16:25.87          0.090778627
2017-02-25/22:16:25.90          0.090227428
2017-02-25/22:16:25.94          0.091187519
2017-02-25/22:16:25.97          0.091543208
2017-02-25/22:16:26.00          0.090618514
2017-02-25/22:16:26.03          0.090885757
2017-02-25/22:16:26.06          0.090536445
2017-02-25/22:16:26.09          0.089374159
2017-02-25/22:16:26.12          0.088123670
2017-02-25/22:16:26.15          0.085758757
2017-02-25/22:16:26.19          0.083097286
2017-02-25/22:16:26.22          0.080839797
2017-02-25/22:16:26.25          0.078323698
2017-02-25/22:16:26.28          0.076555702
2017-02-25/22:16:26.31          0.075915573
2017-02-25/22:16:26.34          0.075780280
2017-02-25/22:16:26.37          0.075554605
2017-02-25/22:16:26.40          0.074827111
2017-02-25/22:16:26.44          0.073521659
2017-02-25/22:16:26.47          0.072520175
2017-02-25/22:16:26.50          0.071036968
2017-02-25/22:16:26.53          0.069026354
2017-02-25/22:16:26.56          0.066822384
2017-02-25/22:16:26.59          0.065734931
2017-02-25/22:16:26.62          0.064536983
2017-02-25/22:16:26.65          0.062683583
2017-02-25/22:16:26.69          0.062029646
2017-02-25/22:16:26.72          0.061546557
2017-02-25/22:16:26.75          0.060054270
2017-02-25/22:16:26.78          0.058789475
2017-02-25/22:16:26.81          0.057685116
2017-02-25/22:16:26.84          0.056626405
2017-02-25/22:16:26.87          0.055223356
2017-02-25/22:16:26.90          0.053777868
2017-02-25/22:16:26.94          0.053011610
2017-02-25/22:16:26.97          0.052492344
2017-02-25/22:16:27.00          0.051793477
2017-02-25/22:16:27.03          0.051096256
2017-02-25/22:16:27.06          0.050692694
2017-02-25/22:16:27.09          0.050227903
2017-02-25/22:16:27.12          0.049054065
2017-02-25/22:16:27.15          0.048310475
2017-02-25/22:16:27.19          0.047843289
2017-02-25/22:16:27.22          0.047116883
2017-02-25/22:16:27.25          0.046334182
2017-02-25/22:16:27.28          0.046066368
2017-02-25/22:16:27.31          0.045685063
2017-02-25/22:16:27.34          0.045227059
2017-02-25/22:16:27.37          0.044825096
2017-02-25/22:16:27.40          0.044545183
2017-02-25/22:16:27.44          0.044523260
2017-02-25/22:16:27.47          0.044085399
2017-02-25/22:16:27.50          0.043318717
2017-02-25/22:16:27.53          0.043181079
2017-02-25/22:16:27.56          0.042404109
2017-02-25/22:16:27.59          0.042026159
2017-02-25/22:16:27.62          0.042432060
2017-02-25/22:16:27.65          0.042619623
2017-02-25/22:16:27.69          0.042517130
2017-02-25/22:16:27.72          0.042299637
2017-02-25/22:16:27.75          0.042059096
2017-02-25/22:16:27.78          0.041537515
2017-02-25/22:16:27.81          0.041083374
2017-02-25/22:16:27.84          0.040981499
2017-02-25/22:16:27.87          0.041198213
2017-02-25/22:16:27.90          0.040769941
2017-02-25/22:16:27.94          0.039932484
2017-02-25/22:16:27.97          0.039170081
2017-02-25/22:16:28.00          0.038918408
2017-02-25/22:16:28.03          0.039293413
2017-02-25/22:16:28.06          0.038965024
2017-02-25/22:16:28.09          0.038289189
2017-02-25/22:16:28.12          0.037271607
2017-02-25/22:16:28.15          0.036314290
2017-02-25/22:16:28.19          0.036085829
2017-02-25/22:16:28.22          0.035571797
2017-02-25/22:16:28.25          0.035086672
2017-02-25/22:16:28.28          0.035446504
2017-02-25/22:16:28.31          0.034884170
2017-02-25/22:16:28.34          0.034292817
2017-02-25/22:16:28.37          0.033744545
2017-02-25/22:16:28.40          0.033356757
2017-02-25/22:16:28.44          0.033280248
2017-02-25/22:16:28.47          0.032825763
2017-02-25/22:16:28.50          0.032240777
2017-02-25/22:16:28.53          0.032023506
2017-02-25/22:16:28.56          0.031568049
2017-02-25/22:16:28.59          0.030658853
2017-02-25/22:16:28.62          0.030415502
2017-02-25/22:16:28.65          0.029951983
2017-02-25/22:16:28.69          0.029092889
2017-02-25/22:16:28.72          0.028909776
2017-02-25/22:16:28.75          0.028436376
2017-02-25/22:16:28.78          0.027700044
2017-02-25/22:16:28.81          0.027411166
2017-02-25/22:16:28.84          0.027312107
2017-02-25/22:16:28.87          0.026540146
2017-02-25/22:16:28.90          0.026296402
2017-02-25/22:16:28.94          0.026198281
2017-02-25/22:16:28.97          0.025768548
2017-02-25/22:16:29.00          0.025326058
2017-02-25/22:16:29.03          0.024756889
2017-02-25/22:16:29.06          0.024114265
2017-02-25/22:16:29.09          0.022947528
2017-02-25/22:16:29.12          0.022195377
2017-02-25/22:16:29.15          0.022231259
2017-02-25/22:16:29.19          0.021458342
2017-02-25/22:16:29.22          0.020384216
2017-02-25/22:16:29.25          0.020125355
2017-02-25/22:16:29.28          0.020121800
2017-02-25/22:16:29.31          0.019750605
2017-02-25/22:16:29.34          0.019469596
2017-02-25/22:16:29.37          0.019195838
2017-02-25/22:16:29.40          0.018417806
2017-02-25/22:16:29.44          0.017641148
2017-02-25/22:16:29.47          0.017157709
2017-02-25/22:16:29.50          0.017436125
2017-02-25/22:16:29.53          0.017126801
2017-02-25/22:16:29.56          0.016108906
2017-02-25/22:16:29.59          0.015744995
2017-02-25/22:16:29.62          0.015506845
2017-02-25/22:16:29.65          0.015485198
2017-02-25/22:16:29.69          0.014957039
2017-02-25/22:16:29.72          0.014570663
2017-02-25/22:16:29.75          0.014055118
2017-02-25/22:16:29.78          0.012463544
2017-02-25/22:16:29.81          0.011318469
2017-02-25/22:16:29.84          0.011115471
2017-02-25/22:16:29.87          0.010442632
2017-02-25/22:16:29.90         0.0093443592
2017-02-25/22:16:29.94         0.0097167438
2017-02-25/22:16:29.97          0.010776496
2017-02-25/22:16:30.00          0.010514222
2017-02-25/22:16:30.03         0.0095749235
2017-02-25/22:16:30.06         0.0091548624
2017-02-25/22:16:30.09         0.0087706440
2017-02-25/22:16:30.12         0.0081001035
2017-02-25/22:16:30.15         0.0076045101
2017-02-25/22:16:30.19         0.0072040632
2017-02-25/22:16:30.22         0.0071299561
2017-02-25/22:16:30.25         0.0063225442
2017-02-25/22:16:30.28         0.0051650536
2017-02-25/22:16:30.31         0.0048792918
2017-02-25/22:16:30.34         0.0047273038
2017-02-25/22:16:30.37         0.0048521472
2017-02-25/22:16:30.40         0.0048143627
2017-02-25/22:16:30.44         0.0041225315
2017-02-25/22:16:30.47         0.0032441431
2017-02-25/22:16:30.50         0.0025083320
2017-02-25/22:16:30.53         0.0021893871
2017-02-25/22:16:30.56         0.0014816117
2017-02-25/22:16:30.59         0.0010339249
2017-02-25/22:16:30.62         0.0011235247
2017-02-25/22:16:30.65         0.0013407314
2017-02-25/22:16:30.69         0.0021161455
2017-02-25/22:16:30.72         0.0015458665
2017-02-25/22:16:30.75        0.00016340546
2017-02-25/22:16:30.78        0.00047121988
2017-02-25/22:16:30.81        0.00036638592
2017-02-25/22:16:30.84        0.00091423375
2017-02-25/22:16:30.87         0.0012462431
2017-02-25/22:16:30.90         0.0014560299
2017-02-25/22:16:30.94         0.0018190532
2017-02-25/22:16:30.97         0.0020583998
2017-02-25/22:16:31.00         0.0030082117
2017-02-25/22:16:31.03         0.0036756228
2017-02-25/22:16:31.06         0.0041837166
2017-02-25/22:16:31.09         0.0050522024
2017-02-25/22:16:31.12         0.0046813438
2017-02-25/22:16:31.15         0.0047146406
2017-02-25/22:16:31.19         0.0052282493
2017-02-25/22:16:31.22         0.0058985430
2017-02-25/22:16:31.25         0.0063494814
2017-02-25/22:16:31.28         0.0062808315
2017-02-25/22:16:31.31         0.0067951363
2017-02-25/22:16:31.34         0.0064335637
2017-02-25/22:16:31.37         0.0067690991
2017-02-25/22:16:31.40         0.0081644404
2017-02-25/22:16:31.44         0.0079327711
2017-02-25/22:16:31.47         0.0081211783
2017-02-25/22:16:31.50         0.0092484093
2017-02-25/22:16:31.53         0.0097254722
2017-02-25/22:16:31.56          0.010377894
2017-02-25/22:16:31.59          0.010189639
2017-02-25/22:16:31.62         0.0098605517
2017-02-25/22:16:31.65          0.010783889
2017-02-25/22:16:31.69          0.011166652
2017-02-25/22:16:31.72          0.011592192
2017-02-25/22:16:31.75          0.012756364
2017-02-25/22:16:31.78          0.013248639
2017-02-25/22:16:31.81          0.013264264
2017-02-25/22:16:31.84          0.013958277
2017-02-25/22:16:31.87          0.013781201
2017-02-25/22:16:31.90          0.013593130
2017-02-25/22:16:31.94          0.014758460
2017-02-25/22:16:31.97          0.015050092
2017-02-25/22:16:32.00          0.014749260
2017-02-25/22:16:32.03          0.014973042
2017-02-25/22:16:32.06          0.015806365
2017-02-25/22:16:32.09          0.016228085
2017-02-25/22:16:32.12          0.016896918
2017-02-25/22:16:32.15          0.017887840
2017-02-25/22:16:32.19          0.017451784
2017-02-25/22:16:32.22          0.018211277
2017-02-25/22:16:32.25          0.019165563
2017-02-25/22:16:32.28          0.018934443
2017-02-25/22:16:32.31          0.019118109
2017-02-25/22:16:32.34          0.019713073
2017-02-25/22:16:32.37          0.020205258
2017-02-25/22:16:32.40          0.020503302
2017-02-25/22:16:32.44          0.020918507
2017-02-25/22:16:32.47          0.021292230
2017-02-25/22:16:32.50          0.021674117
2017-02-25/22:16:32.53          0.022188620
2017-02-25/22:16:32.56          0.022745901
2017-02-25/22:16:32.59          0.022895872
2017-02-25/22:16:32.62          0.022939425
2017-02-25/22:16:32.65          0.023420439
2017-02-25/22:16:32.69          0.023258132
2017-02-25/22:16:32.72          0.022901298
2017-02-25/22:16:32.75          0.023315668
2017-02-25/22:16:32.78          0.024864182
2017-02-25/22:16:32.81          0.025698693
2017-02-25/22:16:32.84          0.025384026
2017-02-25/22:16:32.87          0.025595316
2017-02-25/22:16:32.90          0.025956476
2017-02-25/22:16:32.94          0.026199308
2017-02-25/22:16:32.97          0.026727249
2017-02-25/22:16:33.00          0.027270107
2017-02-25/22:16:33.03          0.027930376
2017-02-25/22:16:33.06          0.028205682
2017-02-25/22:16:33.09          0.028745425
2017-02-25/22:16:33.12          0.028568634
2017-02-25/22:16:33.15          0.028304318
2017-02-25/22:16:33.19          0.029650966
2017-02-25/22:16:33.22          0.030230375
2017-02-25/22:16:33.25          0.029900471
2017-02-25/22:16:33.28          0.030424778
2017-02-25/22:16:33.31          0.030864397
2017-02-25/22:16:33.34          0.030717844
2017-02-25/22:16:33.37          0.030707996
2017-02-25/22:16:33.40          0.031185936
2017-02-25/22:16:33.44          0.031790735
2017-02-25/22:16:33.47          0.032825545
2017-02-25/22:16:33.50          0.033121960
2017-02-25/22:16:33.53          0.033644383
2017-02-25/22:16:33.56          0.034645419
2017-02-25/22:16:33.59          0.034510350
2017-02-25/22:16:33.62          0.034967725
2017-02-25/22:16:33.65          0.036045142
2017-02-25/22:16:33.69          0.036177495
2017-02-25/22:16:33.72          0.036335391
2017-02-25/22:16:33.75          0.036985830
2017-02-25/22:16:33.78          0.037328600
2017-02-25/22:16:33.81          0.036958190
2017-02-25/22:16:33.84          0.037552209
2017-02-25/22:16:33.87          0.038728645
2017-02-25/22:16:33.90          0.039050817
2017-02-25/22:16:33.94          0.038704425
2017-02-25/22:16:33.97          0.038705866
2017-02-25/22:16:34.00          0.038616155
2017-02-25/22:16:34.03          0.038811296
2017-02-25/22:16:34.06          0.040005676
2017-02-25/22:16:34.09          0.040792375
2017-02-25/22:16:34.12          0.041425962
2017-02-25/22:16:34.15          0.041870135
2017-02-25/22:16:34.19          0.042278378
2017-02-25/22:16:34.22          0.042926776
2017-02-25/22:16:34.25          0.042969631
2017-02-25/22:16:34.28          0.043351395
2017-02-25/22:16:34.31          0.043449160
2017-02-25/22:16:34.34          0.043594239
2017-02-25/22:16:34.37          0.044756462
2017-02-25/22:16:34.40          0.045502602
2017-02-25/22:16:34.44          0.045646242
2017-02-25/22:16:34.47          0.046103443
2017-02-25/22:16:34.50          0.046507290
2017-02-25/22:16:34.53          0.047079658
2017-02-25/22:16:34.56          0.047787229
2017-02-25/22:16:34.59          0.047825640
2017-02-25/22:16:34.62          0.047634324
2017-02-25/22:16:34.65          0.048984217
2017-02-25/22:16:34.69          0.050267165
2017-02-25/22:16:34.72          0.049947337
2017-02-25/22:16:34.75          0.049947431
2017-02-25/22:16:34.78          0.050485597
2017-02-25/22:16:34.81          0.050449130
2017-02-25/22:16:34.84          0.050955953
2017-02-25/22:16:34.87          0.051259340
2017-02-25/22:16:34.90          0.051540637
2017-02-25/22:16:34.94          0.051575054
2017-02-25/22:16:34.97          0.051233410
2017-02-25/22:16:35.00          0.051615092
2017-02-25/22:16:35.03          0.052749614
2017-02-25/22:16:35.06          0.053564269
2017-02-25/22:16:35.09          0.053932442
2017-02-25/22:16:35.12          0.054511577
2017-02-25/22:16:35.15          0.055087182
2017-02-25/22:16:35.19          0.055537245
2017-02-25/22:16:35.22          0.055971926
2017-02-25/22:16:35.25          0.055990169
2017-02-25/22:16:35.28          0.056307241
2017-02-25/22:16:35.31          0.056139481
2017-02-25/22:16:35.34          0.055896930
2017-02-25/22:16:35.37          0.056605362
2017-02-25/22:16:35.40          0.057400402
2017-02-25/22:16:35.44          0.058125654
2017-02-25/22:16:35.47          0.058521710
2017-02-25/22:16:35.50          0.058632952
2017-02-25/22:16:35.53          0.058663217
2017-02-25/22:16:35.56          0.058382220
2017-02-25/22:16:35.59          0.059179207
2017-02-25/22:16:35.62          0.059590940
2017-02-25/22:16:35.65          0.059621120
2017-02-25/22:16:35.69          0.059637404
2017-02-25/22:16:35.72          0.059784381
2017-02-25/22:16:35.75          0.060923920
2017-02-25/22:16:35.78          0.061609411
2017-02-25/22:16:35.81          0.061291993
2017-02-25/22:16:35.84          0.061569024
2017-02-25/22:16:35.87          0.061805509
2017-02-25/22:16:35.90          0.061850102
2017-02-25/22:16:35.94          0.061929069
2017-02-25/22:16:35.97          0.061961145
2017-02-25/22:16:36.00          0.061905185
2017-02-25/22:16:36.03          0.062378805
2017-02-25/22:16:36.06          0.062261520
2017-02-25/22:16:36.09          0.062786961
2017-02-25/22:16:36.12          0.063715601
2017-02-25/22:16:36.15          0.063440766
2017-02-25/22:16:36.19          0.063193561
2017-02-25/22:16:36.22          0.062944886
2017-02-25/22:16:36.25          0.063166364
2017-02-25/22:16:36.28          0.063418014
2017-02-25/22:16:36.31          0.063413324
2017-02-25/22:16:36.34          0.064082111
2017-02-25/22:16:36.37          0.063646346
2017-02-25/22:16:36.40          0.063747649
2017-02-25/22:16:36.44          0.064214204
2017-02-25/22:16:36.47          0.064324113
2017-02-25/22:16:36.50          0.065198576
2017-02-25/22:16:36.53          0.065481605
2017-02-25/22:16:36.56          0.065138661
2017-02-25/22:16:36.59          0.065332930
2017-02-25/22:16:36.62          0.065333464
2017-02-25/22:16:36.65          0.065077189
2017-02-25/22:16:36.69          0.064599659
2017-02-25/22:16:36.72          0.064809028
2017-02-25/22:16:36.75          0.065507679
2017-02-25/22:16:36.78          0.065474419
2017-02-25/22:16:36.81          0.065024592
2017-02-25/22:16:36.84          0.065260887
2017-02-25/22:16:36.87          0.065256503
2017-02-25/22:16:36.90          0.064907591
2017-02-25/22:16:36.94          0.065094305
2017-02-25/22:16:36.97          0.065784577
2017-02-25/22:16:37.00          0.066074739
2017-02-25/22:16:37.03          0.066142515
2017-02-25/22:16:37.06          0.065638269
2017-02-25/22:16:37.09          0.065688474
2017-02-25/22:16:37.12          0.066580398
2017-02-25/22:16:37.15          0.066587879
2017-02-25/22:16:37.19          0.065865085
2017-02-25/22:16:37.22          0.065546478
2017-02-25/22:16:37.25          0.065570485
2017-02-25/22:16:37.28          0.066082984
2017-02-25/22:16:37.31          0.065873872
2017-02-25/22:16:37.34          0.065531129
2017-02-25/22:16:37.37          0.065509046
2017-02-25/22:16:37.40          0.065401720
2017-02-25/22:16:37.44          0.065809961
2017-02-25/22:16:37.47          0.065843959
2017-02-25/22:16:37.50          0.065315279
2017-02-25/22:16:37.53          0.065654913
2017-02-25/22:16:37.56          0.065545544
2017-02-25/22:16:37.59          0.065064676
2017-02-25/22:16:37.62          0.064881403
2017-02-25/22:16:37.65          0.064859421
2017-02-25/22:16:37.69          0.064842192
2017-02-25/22:16:37.72          0.065039774
2017-02-25/22:16:37.75          0.064910082
2017-02-25/22:16:37.78          0.064539733
2017-02-25/22:16:37.81          0.064166538
2017-02-25/22:16:37.84          0.063774047
2017-02-25/22:16:37.87          0.063747748
2017-02-25/22:16:37.90          0.064010822
2017-02-25/22:16:37.94          0.063206662
2017-02-25/22:16:37.97          0.063192099
2017-02-25/22:16:38.00          0.063569407
2017-02-25/22:16:38.03          0.063196041
2017-02-25/22:16:38.06          0.063370321
2017-02-25/22:16:38.09          0.063277905
2017-02-25/22:16:38.12          0.062832338
2017-02-25/22:16:38.15          0.062805776
2017-02-25/22:16:38.19          0.062620870
2017-02-25/22:16:38.22          0.062108401
2017-02-25/22:16:38.25          0.061359775
2017-02-25/22:16:38.28          0.061182157
2017-02-25/22:16:38.31          0.060732595
2017-02-25/22:16:38.34          0.060176216
2017-02-25/22:16:38.37          0.060577911
2017-02-25/22:16:38.40          0.060465067
2017-02-25/22:16:38.44          0.059422447
2017-02-25/22:16:38.47          0.059560768
2017-02-25/22:16:38.50          0.059585458
2017-02-25/22:16:38.53          0.059117781
2017-02-25/22:16:38.56          0.058473363
2017-02-25/22:16:38.59          0.057810741
2017-02-25/22:16:38.62          0.057514879
2017-02-25/22:16:38.65          0.056970088
2017-02-25/22:16:38.69          0.056583900
2017-02-25/22:16:38.72          0.056780428
2017-02-25/22:16:38.75          0.056422733
2017-02-25/22:16:38.78          0.055876813
2017-02-25/22:16:38.81          0.055646582
2017-02-25/22:16:38.84          0.055252767
2017-02-25/22:16:38.87          0.055062373
2017-02-25/22:16:38.90          0.054778359
2017-02-25/22:16:38.94          0.054184892
2017-02-25/22:16:38.97          0.054201955
2017-02-25/22:16:39.00          0.053499393
2017-02-25/22:16:39.03          0.052922410
2017-02-25/22:16:39.06          0.052549124
2017-02-25/22:16:39.09          0.052029646
2017-02-25/22:16:39.12          0.051654790
2017-02-25/22:16:39.15          0.051429773
2017-02-25/22:16:39.19          0.050724895
2017-02-25/22:16:39.22          0.049907150
2017-02-25/22:16:39.25          0.049465179
2017-02-25/22:16:39.28          0.048846173
2017-02-25/22:16:39.31          0.048037249
2017-02-25/22:16:39.34          0.047306565
2017-02-25/22:16:39.37          0.046804780
2017-02-25/22:16:39.40          0.046390876
2017-02-25/22:16:39.44          0.046158964
2017-02-25/22:16:39.47          0.045947928
2017-02-25/22:16:39.50          0.045021026
2017-02-25/22:16:39.53          0.044213392
2017-02-25/22:16:39.56          0.043742799
2017-02-25/22:16:39.59          0.043654318
2017-02-25/22:16:39.62          0.042938115
2017-02-25/22:16:39.65          0.041759602
2017-02-25/22:16:39.69          0.041257128
2017-02-25/22:16:39.72          0.041526564
2017-02-25/22:16:39.75          0.040901708
2017-02-25/22:16:39.78          0.039766634
2017-02-25/22:16:39.81          0.039301534
2017-02-25/22:16:39.84          0.038997498
2017-02-25/22:16:39.87          0.038079336
2017-02-25/22:16:39.90          0.036767279
2017-02-25/22:16:39.94          0.036050522
2017-02-25/22:16:39.97          0.035433731
2017-02-25/22:16:40.00          0.034704013
2017-02-25/22:16:40.03          0.034232451
2017-02-25/22:16:40.06          0.032852461
2017-02-25/22:16:40.09          0.031989642
2017-02-25/22:16:40.12          0.031540720
2017-02-25/22:16:40.15          0.031000219
2017-02-25/22:16:40.19          0.030241102
2017-02-25/22:16:40.22          0.029046834
2017-02-25/22:16:40.25          0.028098315
2017-02-25/22:16:40.28          0.027305907
2017-02-25/22:16:40.31          0.026407817
2017-02-25/22:16:40.34          0.025265583
2017-02-25/22:16:40.37          0.024227638
2017-02-25/22:16:40.40          0.023358139
2017-02-25/22:16:40.44          0.022191609
2017-02-25/22:16:40.47          0.021536446
2017-02-25/22:16:40.50          0.021066227
2017-02-25/22:16:40.53          0.020065599
2017-02-25/22:16:40.56          0.019064596
2017-02-25/22:16:40.59          0.017372136
2017-02-25/22:16:40.62          0.016127066
2017-02-25/22:16:40.65          0.015755353
2017-02-25/22:16:40.69          0.014883593
2017-02-25/22:16:40.72          0.013955041
2017-02-25/22:16:40.75          0.013071712
2017-02-25/22:16:40.78          0.011842956
2017-02-25/22:16:40.81          0.010559247
2017-02-25/22:16:40.84         0.0091944822
2017-02-25/22:16:40.87         0.0080749702
2017-02-25/22:16:40.90         0.0073662873
2017-02-25/22:16:40.94         0.0064669013
2017-02-25/22:16:40.97         0.0052456330
2017-02-25/22:16:41.00         0.0034483261
2017-02-25/22:16:41.03         0.0014634084
2017-02-25/22:16:41.06        0.00039380520
2017-02-25/22:16:41.09        0.00061574273
2017-02-25/22:16:41.12         0.0020592818
2017-02-25/22:16:41.15         0.0030525044
2017-02-25/22:16:41.19         0.0041382698
2017-02-25/22:16:41.22         0.0054275356
2017-02-25/22:16:41.25         0.0069656347
2017-02-25/22:16:41.28         0.0081616336
2017-02-25/22:16:41.31         0.0091418026
2017-02-25/22:16:41.34          0.010690599
2017-02-25/22:16:41.37          0.012024691
2017-02-25/22:16:41.40          0.013302199
2017-02-25/22:16:41.44          0.014471512
2017-02-25/22:16:41.47          0.015830339
2017-02-25/22:16:41.50          0.017797608
2017-02-25/22:16:41.53          0.019236027
2017-02-25/22:16:41.56          0.020019067
2017-02-25/22:16:41.59          0.020940348
2017-02-25/22:16:41.62          0.022705977
2017-02-25/22:16:41.65          0.024643032
2017-02-25/22:16:41.69          0.025556866
2017-02-25/22:16:41.72          0.026716494
2017-02-25/22:16:41.75          0.027862756
2017-02-25/22:16:41.78          0.028785212
2017-02-25/22:16:41.81          0.030326887
2017-02-25/22:16:41.84          0.032028610
2017-02-25/22:16:41.87          0.033436942
2017-02-25/22:16:41.90          0.034582947
2017-02-25/22:16:41.94          0.035707640
2017-02-25/22:16:41.97          0.037067166
2017-02-25/22:16:42.00          0.038520715
2017-02-25/22:16:42.03          0.040119831
2017-02-25/22:16:42.06          0.041433328
2017-02-25/22:16:42.09          0.042562799
2017-02-25/22:16:42.12          0.043428565
2017-02-25/22:16:42.15          0.044847955
2017-02-25/22:16:42.19          0.046215681
2017-02-25/22:16:42.22          0.047128943
2017-02-25/22:16:42.25          0.048399541
2017-02-25/22:16:42.28          0.049524591
2017-02-25/22:16:42.31          0.050474421
2017-02-25/22:16:42.34          0.052202777
2017-02-25/22:16:42.37          0.053533635
2017-02-25/22:16:42.40          0.054289938
2017-02-25/22:16:42.44          0.055211629
2017-02-25/22:16:42.47          0.056283634
2017-02-25/22:16:42.50          0.057464803
2017-02-25/22:16:42.53          0.058719277
2017-02-25/22:16:42.56          0.060330132
2017-02-25/22:16:42.59          0.061900290
2017-02-25/22:16:42.62          0.062930260
2017-02-25/22:16:42.65          0.063982825
2017-02-25/22:16:42.69          0.064658196
2017-02-25/22:16:42.72          0.065678520
2017-02-25/22:16:42.75          0.067121891
2017-02-25/22:16:42.78          0.068552981
2017-02-25/22:16:42.81          0.069869909
2017-02-25/22:16:42.84          0.070740023
2017-02-25/22:16:42.87          0.071658046
2017-02-25/22:16:42.90          0.072959905
2017-02-25/22:16:42.94          0.073896588
2017-02-25/22:16:42.97          0.075082958
2017-02-25/22:16:43.00          0.076047903
2017-02-25/22:16:43.03          0.076564534
2017-02-25/22:16:43.06          0.077368183
2017-02-25/22:16:43.09          0.078624788
2017-02-25/22:16:43.12          0.079588810
2017-02-25/22:16:43.15          0.080551702
2017-02-25/22:16:43.19          0.081495325
2017-02-25/22:16:43.22          0.082843223
2017-02-25/22:16:43.25          0.084462336
2017-02-25/22:16:43.28          0.085334632
2017-02-25/22:16:43.31          0.085720766
2017-02-25/22:16:43.34          0.087132251
2017-02-25/22:16:43.37          0.088096720
2017-02-25/22:16:43.40          0.088781928
2017-02-25/22:16:43.44          0.089358267
2017-02-25/22:16:43.47          0.090395087
2017-02-25/22:16:43.50          0.091625234
2017-02-25/22:16:43.53          0.092293713
2017-02-25/22:16:43.56          0.092533228
2017-02-25/22:16:43.59          0.093570925
2017-02-25/22:16:43.62          0.095172563
2017-02-25/22:16:43.65          0.096043479
2017-02-25/22:16:43.69          0.096384188
2017-02-25/22:16:43.72          0.097170155
2017-02-25/22:16:43.75          0.098166044
2017-02-25/22:16:43.78          0.098929188
2017-02-25/22:16:43.81          0.099965018
2017-02-25/22:16:43.84           0.10101267
2017-02-25/22:16:43.87           0.10128625
2017-02-25/22:16:43.90           0.10216484
2017-02-25/22:16:43.94           0.10308570
2017-02-25/22:16:43.97           0.10411594
2017-02-25/22:16:44.00           0.10485512
2017-02-25/22:16:44.03           0.10583487
2017-02-25/22:16:44.06           0.10679410
2017-02-25/22:16:44.09           0.10709232
2017-02-25/22:16:44.12           0.10731788
2017-02-25/22:16:44.15           0.10778959
2017-02-25/22:16:44.19           0.10811585
2017-02-25/22:16:44.22           0.10882647
2017-02-25/22:16:44.25           0.10967170
2017-02-25/22:16:44.28           0.11039676
2017-02-25/22:16:44.31           0.11043755
2017-02-25/22:16:44.34           0.11081966
2017-02-25/22:16:44.37           0.11173788
2017-02-25/22:16:44.40           0.11257739
2017-02-25/22:16:44.44           0.11281465
2017-02-25/22:16:44.47           0.11361061
2017-02-25/22:16:44.50           0.11429231
2017-02-25/22:16:44.53           0.11477544
2017-02-25/22:16:44.56           0.11479422
2017-02-25/22:16:44.59           0.11502207
2017-02-25/22:16:44.62           0.11584702
2017-02-25/22:16:44.65           0.11609470
2017-02-25/22:16:44.69           0.11609541
2017-02-25/22:16:44.72           0.11696503
2017-02-25/22:16:44.75           0.11748311
2017-02-25/22:16:44.78           0.11743683
2017-02-25/22:16:44.81           0.11773667
2017-02-25/22:16:44.84           0.11800391
2017-02-25/22:16:44.87           0.11794613
2017-02-25/22:16:44.90           0.11894321
2017-02-25/22:16:44.94           0.11943557
2017-02-25/22:16:44.97           0.11951957
2017-02-25/22:16:45.00           0.11988121
2017-02-25/22:16:45.03           0.12002644
2017-02-25/22:16:45.06           0.12016265
2017-02-25/22:16:45.09           0.12113094
2017-02-25/22:16:45.12           0.12121287
2017-02-25/22:16:45.15           0.12114204
2017-02-25/22:16:45.19           0.12145823
2017-02-25/22:16:45.22           0.12176217
2017-02-25/22:16:45.25           0.12176184
2017-02-25/22:16:45.28           0.12191517
2017-02-25/22:16:45.31           0.12236226
2017-02-25/22:16:45.34           0.12289359
2017-02-25/22:16:45.37           0.12283829
2017-02-25/22:16:45.40           0.12297485
2017-02-25/22:16:45.44           0.12347661
2017-02-25/22:16:45.47           0.12390293
2017-02-25/22:16:45.50           0.12415046
2017-02-25/22:16:45.53           0.12424981
2017-02-25/22:16:45.56           0.12484096
2017-02-25/22:16:45.59           0.12546643
2017-02-25/22:16:45.62           0.12524957
2017-02-25/22:16:45.65           0.12510421
2017-02-25/22:16:45.69           0.12579245
2017-02-25/22:16:45.72           0.12637824
2017-02-25/22:16:45.75           0.12677067
2017-02-25/22:16:45.78           0.12698002
2017-02-25/22:16:45.81           0.12715809
2017-02-25/22:16:45.84           0.12738358
2017-02-25/22:16:45.87           0.12737002
2017-02-25/22:16:45.90           0.12736694
2017-02-25/22:16:45.93           0.12741290
2017-02-25/22:16:45.97           0.12716291
2017-02-25/22:16:46.00           0.12756854
2017-02-25/22:16:46.03           0.12833051
2017-02-25/22:16:46.06           0.12861520
2017-02-25/22:16:46.09           0.12903961
2017-02-25/22:16:46.12           0.12971903
2017-02-25/22:16:46.15           0.12988194
2017-02-25/22:16:46.18           0.12956632
2017-02-25/22:16:46.22           0.12991791
2017-02-25/22:16:46.25           0.13051128
2017-02-25/22:16:46.28           0.13076421
2017-02-25/22:16:46.31           0.13067856
2017-02-25/22:16:46.34           0.13075924
2017-02-25/22:16:46.37           0.13139173
2017-02-25/22:16:46.40           0.13168263
2017-02-25/22:16:46.43           0.13169858
2017-02-25/22:16:46.47           0.13140540
2017-02-25/22:16:46.50           0.13180669
2017-02-25/22:16:46.53           0.13198176
2017-02-25/22:16:46.56           0.13213104
2017-02-25/22:16:46.59           0.13220450
2017-02-25/22:16:46.62           0.13242820
2017-02-25/22:16:46.65           0.13242812
2017-02-25/22:16:46.68           0.13293226
2017-02-25/22:16:46.72           0.13329294
2017-02-25/22:16:46.75           0.13324799
2017-02-25/22:16:46.78           0.13336210
2017-02-25/22:16:46.81           0.13365747
2017-02-25/22:16:46.84           0.13402889
2017-02-25/22:16:46.87           0.13449468
2017-02-25/22:16:46.90           0.13491992
2017-02-25/22:16:46.93           0.13519011
2017-02-25/22:16:46.97           0.13471732
2017-02-25/22:16:47.00           0.13480552
2017-02-25/22:16:47.03           0.13507390
2017-02-25/22:16:47.06           0.13525739
2017-02-25/22:16:47.09           0.13534513
2017-02-25/22:16:47.12           0.13561941
2017-02-25/22:16:47.15           0.13583486
2017-02-25/22:16:47.18           0.13600923
2017-02-25/22:16:47.22           0.13580216
2017-02-25/22:16:47.25           0.13640847
2017-02-25/22:16:47.28           0.13661515
2017-02-25/22:16:47.31           0.13692178
2017-02-25/22:16:47.34           0.13708577
2017-02-25/22:16:47.37           0.13701213
2017-02-25/22:16:47.40           0.13737157
2017-02-25/22:16:47.43           0.13773354
2017-02-25/22:16:47.47           0.13755806
2017-02-25/22:16:47.50           0.13787295
2017-02-25/22:16:47.53           0.13811481
2017-02-25/22:16:47.56           0.13835320
2017-02-25/22:16:47.59           0.13843397
2017-02-25/22:16:47.62           0.13816436
2017-02-25/22:16:47.65           0.13799781
2017-02-25/22:16:47.68           0.13813290
2017-02-25/22:16:47.72           0.13798161
2017-02-25/22:16:47.75           0.13819274
2017-02-25/22:16:47.78           0.13850070
2017-02-25/22:16:47.81           0.13889597
2017-02-25/22:16:47.84           0.13898704
2017-02-25/22:16:47.87           0.13932178
2017-02-25/22:16:47.90           0.13953739
2017-02-25/22:16:47.93           0.13974082
2017-02-25/22:16:47.97           0.13996858
2017-02-25/22:16:48.00           0.14046112
2017-02-25/22:16:48.03           0.14083629
2017-02-25/22:16:48.06           0.14103756
2017-02-25/22:16:48.09           0.14109183
2017-02-25/22:16:48.12           0.14119944
2017-02-25/22:16:48.15           0.14099590
2017-02-25/22:16:48.18           0.14112155
2017-02-25/22:16:48.22           0.14099168
2017-02-25/22:16:48.25           0.14120404
2017-02-25/22:16:48.28           0.14163784
2017-02-25/22:16:48.31           0.14189372
2017-02-25/22:16:48.34           0.14162913
2017-02-25/22:16:48.37           0.14190055
2017-02-25/22:16:48.40           0.14212142
2017-02-25/22:16:48.43           0.14238488
2017-02-25/22:16:48.47           0.14270359
2017-02-25/22:16:48.50           0.14311961
2017-02-25/22:16:48.53           0.14316592
2017-02-25/22:16:48.56           0.14327196
2017-02-25/22:16:48.59           0.14339558
2017-02-25/22:16:48.62           0.14387512
2017-02-25/22:16:48.65           0.14415842
2017-02-25/22:16:48.68           0.14415089
2017-02-25/22:16:48.72           0.14418159
2017-02-25/22:16:48.75           0.14445964
2017-02-25/22:16:48.78           0.14452142
2017-02-25/22:16:48.81           0.14447261
2017-02-25/22:16:48.84           0.14403936
2017-02-25/22:16:48.87           0.14424968
2017-02-25/22:16:48.90           0.14450503
2017-02-25/22:16:48.93           0.14472026
2017-02-25/22:16:48.97           0.14474326
2017-02-25/22:16:49.00           0.14490337
2017-02-25/22:16:49.03           0.14502420
2017-02-25/22:16:49.06           0.14504810
2017-02-25/22:16:49.09           0.14509122
2017-02-25/22:16:49.12           0.14558543
2017-02-25/22:16:49.15           0.14579251
2017-02-25/22:16:49.18           0.14604956
2017-02-25/22:16:49.22           0.14618237
2017-02-25/22:16:49.25           0.14655729
2017-02-25/22:16:49.28           0.14670585
2017-02-25/22:16:49.31           0.14697657
2017-02-25/22:16:49.34           0.14690175
2017-02-25/22:16:49.37           0.14667979
2017-02-25/22:16:49.40           0.14654262
2017-02-25/22:16:49.43           0.14668860
2017-02-25/22:16:49.47           0.14639700
2017-02-25/22:16:49.50           0.14653093
2017-02-25/22:16:49.53           0.14651920
2017-02-25/22:16:49.56           0.14645802
2017-02-25/22:16:49.59           0.14689128
2017-02-25/22:16:49.62           0.14719113
2017-02-25/22:16:49.65           0.14717235
2017-02-25/22:16:49.68           0.14744770
2017-02-25/22:16:49.72           0.14747739
2017-02-25/22:16:49.75           0.14781990
2017-02-25/22:16:49.78           0.14771618
2017-02-25/22:16:49.81           0.14781236
2017-02-25/22:16:49.84           0.14789303
2017-02-25/22:16:49.87           0.14809652
2017-02-25/22:16:49.90           0.14830929
2017-02-25/22:16:49.93           0.14833179
2017-02-25/22:16:49.97           0.14802274
2017-02-25/22:16:50.00           0.14793300
2017-02-25/22:16:50.03           0.14788454
2017-02-25/22:16:50.06           0.14799056
2017-02-25/22:16:50.09           0.14786905
2017-02-25/22:16:50.12           0.14831863
2017-02-25/22:16:50.15           0.14836586
2017-02-25/22:16:50.18           0.14818424
2017-02-25/22:16:50.22           0.14819893
2017-02-25/22:16:50.25           0.14862371
2017-02-25/22:16:50.28           0.14862645
2017-02-25/22:16:50.31           0.14876828
2017-02-25/22:16:50.34           0.14902796
2017-02-25/22:16:50.37           0.14934890
2017-02-25/22:16:50.40           0.14924334
2017-02-25/22:16:50.43           0.14929801
2017-02-25/22:16:50.47           0.14928445
2017-02-25/22:16:50.50           0.14923670
2017-02-25/22:16:50.53           0.14916217
2017-02-25/22:16:50.56           0.14935937
2017-02-25/22:16:50.59           0.14925571
2017-02-25/22:16:50.62           0.14923128
2017-02-25/22:16:50.65           0.14922608
2017-02-25/22:16:50.68           0.14907601
2017-02-25/22:16:50.72           0.14882372
2017-02-25/22:16:50.75           0.14906028
2017-02-25/22:16:50.78           0.14900127
2017-02-25/22:16:50.81           0.14914438
2017-02-25/22:16:50.84           0.14917672
2017-02-25/22:16:50.87           0.14920497
2017-02-25/22:16:50.90           0.14893707
2017-02-25/22:16:50.93           0.14866597
2017-02-25/22:16:50.97           0.14876098
2017-02-25/22:16:51.00           0.14910485
2017-02-25/22:16:51.03           0.14922558
2017-02-25/22:16:51.06           0.14936537
2017-02-25/22:16:51.09           0.14894119
2017-02-25/22:16:51.12           0.14902898
2017-02-25/22:16:51.15           0.14900324
2017-02-25/22:16:51.18           0.14878995
2017-02-25/22:16:51.22           0.14872526
2017-02-25/22:16:51.25           0.14896638
2017-02-25/22:16:51.28           0.14864578
2017-02-25/22:16:51.31           0.14850971
2017-02-25/22:16:51.34           0.14842480
2017-02-25/22:16:51.37           0.14843290
2017-02-25/22:16:51.40           0.14855562
2017-02-25/22:16:51.43           0.14873369
2017-02-25/22:16:51.47           0.14835725
2017-02-25/22:16:51.50           0.14845733
2017-02-25/22:16:51.53           0.14870819
2017-02-25/22:16:51.56           0.14871682
2017-02-25/22:16:51.59           0.14859167
2017-02-25/22:16:51.62           0.14867171
2017-02-25/22:16:51.65           0.14868896
2017-02-25/22:16:51.68           0.14836981
2017-02-25/22:16:51.72           0.14783329
2017-02-25/22:16:51.75           0.14804252
2017-02-25/22:16:51.78           0.14785785
2017-02-25/22:16:51.81           0.14755850
2017-02-25/22:16:51.84           0.14710913
2017-02-25/22:16:51.87           0.14717459
2017-02-25/22:16:51.90           0.14726476
2017-02-25/22:16:51.93           0.14719193
2017-02-25/22:16:51.97           0.14672127
2017-02-25/22:16:52.00           0.14671622
2017-02-25/22:16:52.03           0.14662823
2017-02-25/22:16:52.06           0.14614663
2017-02-25/22:16:52.09           0.14566247
2017-02-25/22:16:52.12           0.14570808
2017-02-25/22:16:52.15           0.14573320
2017-02-25/22:16:52.18           0.14596281
2017-02-25/22:16:52.22           0.14571720
2017-02-25/22:16:52.25           0.14587456
2017-02-25/22:16:52.28           0.14584409
2017-02-25/22:16:52.31           0.14550690
2017-02-25/22:16:52.34           0.14538952
2017-02-25/22:16:52.37           0.14553557
2017-02-25/22:16:52.40           0.14524398
2017-02-25/22:16:52.43           0.14498362
2017-02-25/22:16:52.47           0.14486805
2017-02-25/22:16:52.50           0.14505552
2017-02-25/22:16:52.53           0.14473938
2017-02-25/22:16:52.56           0.14450496
2017-02-25/22:16:52.59           0.14426962
2017-02-25/22:16:52.62           0.14449279
2017-02-25/22:16:52.65           0.14454598
2017-02-25/22:16:52.68           0.14439037
2017-02-25/22:16:52.72           0.14434674
2017-02-25/22:16:52.75           0.14450792
2017-02-25/22:16:52.78           0.14434835
2017-02-25/22:16:52.81           0.14422346
2017-02-25/22:16:52.84           0.14406330
2017-02-25/22:16:52.87           0.14417432
2017-02-25/22:16:52.90           0.14391430
2017-02-25/22:16:52.93           0.14364851
2017-02-25/22:16:52.97           0.14352619
2017-02-25/22:16:53.00           0.14348584
2017-02-25/22:16:53.03           0.14320887
2017-02-25/22:16:53.06           0.14309425
2017-02-25/22:16:53.09           0.14293896
2017-02-25/22:16:53.12           0.14306895
2017-02-25/22:16:53.15           0.14287370
2017-02-25/22:16:53.18           0.14280321
2017-02-25/22:16:53.22           0.14275264
2017-02-25/22:16:53.25           0.14289952
2017-02-25/22:16:53.28           0.14293481
2017-02-25/22:16:53.31           0.14297562
2017-02-25/22:16:53.34           0.14269185
2017-02-25/22:16:53.37           0.14265938
2017-02-25/22:16:53.40           0.14258777
2017-02-25/22:16:53.43           0.14235339
2017-02-25/22:16:53.47           0.14201726
2017-02-25/22:16:53.50           0.14204682
2017-02-25/22:16:53.53           0.14173179
2017-02-25/22:16:53.56           0.14147904
2017-02-25/22:16:53.59           0.14125820
2017-02-25/22:16:53.62           0.14132425
2017-02-25/22:16:53.65           0.14118628
2017-02-25/22:16:53.68           0.14098491
2017-02-25/22:16:53.72           0.14075472
2017-02-25/22:16:53.75           0.14104558
2017-02-25/22:16:53.78           0.14093410
2017-02-25/22:16:53.81           0.14073731
2017-02-25/22:16:53.84           0.14060431
2017-02-25/22:16:53.87           0.14059030
2017-02-25/22:16:53.90           0.14045144
2017-02-25/22:16:53.93           0.14037638
2017-02-25/22:16:53.97           0.14016312
2017-02-25/22:16:54.00           0.14007053
2017-02-25/22:16:54.03           0.13969417
2017-02-25/22:16:54.06           0.13967821
2017-02-25/22:16:54.09           0.13958395
2017-02-25/22:16:54.12           0.13953388
2017-02-25/22:16:54.15           0.13924111
2017-02-25/22:16:54.18           0.13905451
2017-02-25/22:16:54.22           0.13872356
2017-02-25/22:16:54.25           0.13853121
2017-02-25/22:16:54.28           0.13849393
2017-02-25/22:16:54.31           0.13853599
2017-02-25/22:16:54.34           0.13832806
2017-02-25/22:16:54.37           0.13832445
2017-02-25/22:16:54.40           0.13819919
2017-02-25/22:16:54.43           0.13806154
2017-02-25/22:16:54.47           0.13780060
2017-02-25/22:16:54.50           0.13790451
2017-02-25/22:16:54.53           0.13805557
2017-02-25/22:16:54.56           0.13796069
2017-02-25/22:16:54.59           0.13759074
2017-02-25/22:16:54.62           0.13761481
2017-02-25/22:16:54.65           0.13735164
2017-02-25/22:16:54.68           0.13719374
2017-02-25/22:16:54.72           0.13704805
2017-02-25/22:16:54.75           0.13693665
2017-02-25/22:16:54.78           0.13669600
2017-02-25/22:16:54.81           0.13664955
2017-02-25/22:16:54.84           0.13641677
2017-02-25/22:16:54.87           0.13655003
2017-02-25/22:16:54.90           0.13658788
2017-02-25/22:16:54.93           0.13644551
2017-02-25/22:16:54.97           0.13605437
2017-02-25/22:16:55.00           0.13615070
2017-02-25/22:16:55.03           0.13625902
2017-02-25/22:16:55.06           0.13622876
2017-02-25/22:16:55.09           0.13586306
2017-02-25/22:16:55.12           0.13583309
2017-02-25/22:16:55.15           0.13598673
2017-02-25/22:16:55.18           0.13593784
2017-02-25/22:16:55.22           0.13554479
2017-02-25/22:16:55.25           0.13563710
2017-02-25/22:16:55.28           0.13541054
2017-02-25/22:16:55.31           0.13509373
2017-02-25/22:16:55.34           0.13496748
2017-02-25/22:16:55.37           0.13490615
2017-02-25/22:16:55.40           0.13467211
2017-02-25/22:16:55.43           0.13467346
2017-02-25/22:16:55.47           0.13439372
2017-02-25/22:16:55.50           0.13446137
2017-02-25/22:16:55.53           0.13466062
2017-02-25/22:16:55.56           0.13460271
2017-02-25/22:16:55.59           0.13452953
2017-02-25/22:16:55.62           0.13471112
2017-02-25/22:16:55.65           0.13456738
2017-02-25/22:16:55.68           0.13447956
2017-02-25/22:16:55.72           0.13420845
2017-02-25/22:16:55.75           0.13430934
2017-02-25/22:16:55.78           0.13450809
2017-02-25/22:16:55.81           0.13444081
2017-02-25/22:16:55.84           0.13401196
2017-02-25/22:16:55.87           0.13397257
2017-02-25/22:16:55.90           0.13385494
2017-02-25/22:16:55.93           0.13383593
2017-02-25/22:16:55.97           0.13351373
2017-02-25/22:16:56.00           0.13343451
2017-02-25/22:16:56.03           0.13317835
2017-02-25/22:16:56.06           0.13307486
2017-02-25/22:16:56.09           0.13307988
2017-02-25/22:16:56.12           0.13318594
2017-02-25/22:16:56.15           0.13328208
2017-02-25/22:16:56.18           0.13333976
2017-02-25/22:16:56.22           0.13315154
2017-02-25/22:16:56.25           0.13322854
2017-02-25/22:16:56.28           0.13334717
2017-02-25/22:16:56.31           0.13349951
2017-02-25/22:16:56.34           0.13317493
2017-02-25/22:16:56.37           0.13298033
2017-02-25/22:16:56.40           0.13284122
2017-02-25/22:16:56.43           0.13287517
2017-02-25/22:16:56.47           0.13278032
2017-02-25/22:16:56.50           0.13266235
2017-02-25/22:16:56.53           0.13247425
2017-02-25/22:16:56.56           0.13244524
2017-02-25/22:16:56.59           0.13204909
2017-02-25/22:16:56.62           0.13198655
2017-02-25/22:16:56.65           0.13182922
2017-02-25/22:16:56.68           0.13176181
2017-02-25/22:16:56.72           0.13155266
2017-02-25/22:16:56.75           0.13166844
2017-02-25/22:16:56.78           0.13161268
2017-02-25/22:16:56.81           0.13141759
2017-02-25/22:16:56.84           0.13131349
2017-02-25/22:16:56.87           0.13144748
2017-02-25/22:16:56.90           0.13141589
2017-02-25/22:16:56.93           0.13121090
2017-02-25/22:16:56.97           0.13069236
2017-02-25/22:16:57.00           0.13065869
2017-02-25/22:16:57.03           0.13044527
2017-02-25/22:16:57.06           0.13021133
2017-02-25/22:16:57.09           0.13026706
2017-02-25/22:16:57.12           0.13024510
2017-02-25/22:16:57.15           0.12975222
2017-02-25/22:16:57.18           0.12963270
2017-02-25/22:16:57.22           0.12936006
2017-02-25/22:16:57.25           0.12943805
2017-02-25/22:16:57.28           0.12940516
2017-02-25/22:16:57.31           0.12917796
2017-02-25/22:16:57.34           0.12889990
2017-02-25/22:16:57.37           0.12880638
2017-02-25/22:16:57.40           0.12874062
2017-02-25/22:16:57.43           0.12899565
2017-02-25/22:16:57.47           0.12894914
2017-02-25/22:16:57.50           0.12890079
2017-02-25/22:16:57.53           0.12873863
2017-02-25/22:16:57.56           0.12876536
2017-02-25/22:16:57.59           0.12881578
2017-02-25/22:16:57.62           0.12880038
2017-02-25/22:16:57.65           0.12855094
2017-02-25/22:16:57.68           0.12833878
2017-02-25/22:16:57.72           0.12799021
2017-02-25/22:16:57.75           0.12773327
2017-02-25/22:16:57.78           0.12728521
2017-02-25/22:16:57.81           0.12714361
2017-02-25/22:16:57.84           0.12723256
2017-02-25/22:16:57.87           0.12739738
2017-02-25/22:16:57.90           0.12725509
2017-02-25/22:16:57.93           0.12717324
2017-02-25/22:16:57.97           0.12686467
2017-02-25/22:16:58.00           0.12697328
2017-02-25/22:16:58.03           0.12695274
2017-02-25/22:16:58.06           0.12685230
2017-02-25/22:16:58.09           0.12676120
2017-02-25/22:16:58.12           0.12708125
2017-02-25/22:16:58.15           0.12705274
2017-02-25/22:16:58.18           0.12674868
2017-02-25/22:16:58.22           0.12640974
2017-02-25/22:16:58.25           0.12643972
2017-02-25/22:16:58.28           0.12640478
2017-02-25/22:16:58.31           0.12620731
2017-02-25/22:16:58.34           0.12575328
2017-02-25/22:16:58.37           0.12574321
2017-02-25/22:16:58.40           0.12581971
2017-02-25/22:16:58.43           0.12560523
2017-02-25/22:16:58.47           0.12512252
2017-02-25/22:16:58.50           0.12526268
2017-02-25/22:16:58.53           0.12541938
2017-02-25/22:16:58.56           0.12537039
2017-02-25/22:16:58.59           0.12502685
2017-02-25/22:16:58.62           0.12503364
2017-02-25/22:16:58.65           0.12507516
2017-02-25/22:16:58.68           0.12472839
2017-02-25/22:16:58.72           0.12431713
2017-02-25/22:16:58.75           0.12441970
2017-02-25/22:16:58.78           0.12406029
2017-02-25/22:16:58.81           0.12362237
2017-02-25/22:16:58.84           0.12331365
2017-02-25/22:16:58.87           0.12340236
2017-02-25/22:16:58.90           0.12335840
2017-02-25/22:16:58.93           0.12311018
2017-02-25/22:16:58.97           0.12271366
2017-02-25/22:16:59.00           0.12264274
2017-02-25/22:16:59.03           0.12248508
2017-02-25/22:16:59.06           0.12243079
2017-02-25/22:16:59.09           0.12229236
2017-02-25/22:16:59.12           0.12232055
2017-02-25/22:16:59.15           0.12195866
2017-02-25/22:16:59.18           0.12164167
2017-02-25/22:16:59.22           0.12150053
2017-02-25/22:16:59.25           0.12155527
2017-02-25/22:16:59.28           0.12131135
2017-02-25/22:16:59.31           0.12092647
2017-02-25/22:16:59.34           0.12059205
2017-02-25/22:16:59.37           0.12060589
2017-02-25/22:16:59.40           0.12044386
2017-02-25/22:16:59.43           0.12027156
2017-02-25/22:16:59.47           0.11995850
2017-02-25/22:16:59.50           0.11978313
2017-02-25/22:16:59.53           0.11958272
2017-02-25/22:16:59.56           0.11947407
2017-02-25/22:16:59.59           0.11916361
2017-02-25/22:16:59.62           0.11892515
2017-02-25/22:16:59.65           0.11863989
2017-02-25/22:16:59.68           0.11877944
2017-02-25/22:16:59.72           0.11869551
2017-02-25/22:16:59.75           0.11867879
2017-02-25/22:16:59.78           0.11859970
2017-02-25/22:16:59.81           0.11847158
2017-02-25/22:16:59.84           0.11813941
2017-02-25/22:16:59.87           0.11803905
2017-02-25/22:16:59.90           0.11793831
2017-02-25/22:16:59.93           0.11783053
2017-02-25/22:16:59.97           0.11768019
2017-02-25/22:17:00.00           0.11761456
2017-02-25/22:17:00.03           0.11742457
2017-02-25/22:17:00.06           0.11725289
2017-02-25/22:17:00.09           0.11688800
2017-02-25/22:17:00.12           0.11672292
2017-02-25/22:17:00.15           0.11654059
2017-02-25/22:17:00.18           0.11646188
2017-02-25/22:17:00.22           0.11632944
2017-02-25/22:17:00.25           0.11653363
2017-02-25/22:17:00.28           0.11655980
2017-02-25/22:17:00.31           0.11640516
2017-02-25/22:17:00.34           0.11604724
2017-02-25/22:17:00.37           0.11591993
2017-02-25/22:17:00.40           0.11572691
2017-02-25/22:17:00.43           0.11563984
2017-02-25/22:17:00.47           0.11546760
2017-02-25/22:17:00.50           0.11546342
2017-02-25/22:17:00.53           0.11511779
2017-02-25/22:17:00.56           0.11481498
2017-02-25/22:17:00.59           0.11452485
2017-02-25/22:17:00.62           0.11440674
2017-02-25/22:17:00.65           0.11418689
2017-02-25/22:17:00.68           0.11395407
2017-02-25/22:17:00.72           0.11384112
2017-02-25/22:17:00.75           0.11415669
2017-02-25/22:17:00.78           0.11419780
2017-02-25/22:17:00.81           0.11394790
2017-02-25/22:17:00.84           0.11361788
2017-02-25/22:17:00.87           0.11356923
2017-02-25/22:17:00.90           0.11344245
2017-02-25/22:17:00.93           0.11334677
2017-02-25/22:17:00.97           0.11309001
2017-02-25/22:17:01.00           0.11312058
2017-02-25/22:17:01.03           0.11303443
2017-02-25/22:17:01.06           0.11297810
2017-02-25/22:17:01.09           0.11292383
2017-02-25/22:17:01.12           0.11289325
2017-02-25/22:17:01.15           0.11279241
2017-02-25/22:17:01.18           0.11270234
2017-02-25/22:17:01.22           0.11239688
2017-02-25/22:17:01.25           0.11244643
2017-02-25/22:17:01.28           0.11218016
2017-02-25/22:17:01.31           0.11201166
2017-02-25/22:17:01.34           0.11189622
2017-02-25/22:17:01.37           0.11185756
2017-02-25/22:17:01.40           0.11173765
2017-02-25/22:17:01.43           0.11159975
2017-02-25/22:17:01.47           0.11136780
2017-02-25/22:17:01.50           0.11122293
2017-02-25/22:17:01.53           0.11098283
2017-02-25/22:17:01.56           0.11105040
2017-02-25/22:17:01.59           0.11092452
2017-02-25/22:17:01.62           0.11087698
2017-02-25/22:17:01.65           0.11079666
2017-02-25/22:17:01.68           0.11070349
2017-02-25/22:17:01.72           0.11052833
2017-02-25/22:17:01.75           0.11054279
2017-02-25/22:17:01.78           0.11036871
2017-02-25/22:17:01.81           0.11006652
2017-02-25/22:17:01.84           0.10984783
2017-02-25/22:17:01.87           0.11005274
2017-02-25/22:17:01.90           0.10983762
2017-02-25/22:17:01.93           0.10956233
2017-02-25/22:17:01.97           0.10945065
2017-02-25/22:17:02.00           0.10955386
2017-02-25/22:17:02.03           0.10954064
2017-02-25/22:17:02.06           0.10926943
2017-02-25/22:17:02.09           0.10887336
2017-02-25/22:17:02.12           0.10892600
2017-02-25/22:17:02.15           0.10877530
2017-02-25/22:17:02.18           0.10864413
2017-02-25/22:17:02.22           0.10840973
2017-02-25/22:17:02.25           0.10832392
2017-02-25/22:17:02.28           0.10820512
2017-02-25/22:17:02.31           0.10816591
2017-02-25/22:17:02.34           0.10788642
2017-02-25/22:17:02.37           0.10787944
2017-02-25/22:17:02.40           0.10789294
2017-02-25/22:17:02.43           0.10780057
2017-02-25/22:17:02.47           0.10757336
2017-02-25/22:17:02.50           0.10761717
2017-02-25/22:17:02.53           0.10750893
2017-02-25/22:17:02.56           0.10740671
2017-02-25/22:17:02.59           0.10714443
2017-02-25/22:17:02.62           0.10696189
2017-02-25/22:17:02.65           0.10680321
2017-02-25/22:17:02.68           0.10674516
2017-02-25/22:17:02.72           0.10660108
2017-02-25/22:17:02.75           0.10679472
2017-02-25/22:17:02.78           0.10675445
2017-02-25/22:17:02.81           0.10651943
2017-02-25/22:17:02.84           0.10627742
2017-02-25/22:17:02.87           0.10622399
2017-02-25/22:17:02.90           0.10613151
2017-02-25/22:17:02.93           0.10599069
2017-02-25/22:17:02.97           0.10565978
2017-02-25/22:17:03.00           0.10563849
2017-02-25/22:17:03.03           0.10567090
2017-02-25/22:17:03.06           0.10565609
2017-02-25/22:17:03.09           0.10542355
2017-02-25/22:17:03.12           0.10540032
2017-02-25/22:17:03.15           0.10527020
2017-02-25/22:17:03.18           0.10523076
2017-02-25/22:17:03.22           0.10513061
2017-02-25/22:17:03.25           0.10528084
2017-02-25/22:17:03.28           0.10508310
2017-02-25/22:17:03.31           0.10483824
2017-02-25/22:17:03.34           0.10465885
2017-02-25/22:17:03.37           0.10469556
2017-02-25/22:17:03.40           0.10454906
2017-02-25/22:17:03.43           0.10439649
2017-02-25/22:17:03.47           0.10428028
2017-02-25/22:17:03.50           0.10433774
2017-02-25/22:17:03.53           0.10428272
2017-02-25/22:17:03.56           0.10413643
2017-02-25/22:17:03.59           0.10396994
2017-02-25/22:17:03.62           0.10412347
2017-02-25/22:17:03.65           0.10396255
2017-02-25/22:17:03.68           0.10357290
2017-02-25/22:17:03.72           0.10329865
2017-02-25/22:17:03.75           0.10339532
2017-02-25/22:17:03.78           0.10318976
2017-02-25/22:17:03.81           0.10309508
2017-02-25/22:17:03.84           0.10301621
2017-02-25/22:17:03.87           0.10311636
2017-02-25/22:17:03.90           0.10292331
2017-02-25/22:17:03.93           0.10265162
2017-02-25/22:17:03.97           0.10245480
2017-02-25/22:17:04.00           0.10259845
2017-02-25/22:17:04.03           0.10260581
2017-02-25/22:17:04.06           0.10227756
2017-02-25/22:17:04.09           0.10198113
2017-02-25/22:17:04.12           0.10191904
2017-02-25/22:17:04.15           0.10185349
2017-02-25/22:17:04.18           0.10192320
2017-02-25/22:17:04.22           0.10162803
2017-02-25/22:17:04.25           0.10141051
2017-02-25/22:17:04.28           0.10122093
2017-02-25/22:17:04.31           0.10116077
2017-02-25/22:17:04.34           0.10095371
2017-02-25/22:17:04.37           0.10101441
2017-02-25/22:17:04.40           0.10088911
2017-02-25/22:17:04.43           0.10077396
2017-02-25/22:17:04.47           0.10070784
2017-02-25/22:17:04.50           0.10064146
2017-02-25/22:17:04.53           0.10045370
2017-02-25/22:17:04.56           0.10030771
2017-02-25/22:17:04.59          0.099994432
2017-02-25/22:17:04.62           0.10005784
2017-02-25/22:17:04.65           0.10002493
2017-02-25/22:17:04.68          0.099978333
2017-02-25/22:17:04.72          0.099723778
2017-02-25/22:17:04.75          0.099580406
2017-02-25/22:17:04.78          0.099574587
2017-02-25/22:17:04.81          0.099512114
2017-02-25/22:17:04.84          0.099117962
2017-02-25/22:17:04.87          0.099048980
2017-02-25/22:17:04.90          0.099070803
2017-02-25/22:17:04.93          0.098904618
2017-02-25/22:17:04.97          0.098666757
2017-02-25/22:17:05.00          0.098698287
2017-02-25/22:17:05.03          0.098506694
2017-02-25/22:17:05.06          0.098388401
2017-02-25/22:17:05.09          0.098233911
2017-02-25/22:17:05.12          0.098172935
2017-02-25/22:17:05.15          0.098019919
2017-02-25/22:17:05.18          0.097910728
2017-02-25/22:17:05.22          0.097656979
2017-02-25/22:17:05.25          0.097671267
2017-02-25/22:17:05.28          0.097662802
2017-02-25/22:17:05.31          0.097639044
2017-02-25/22:17:05.34          0.097520485
2017-02-25/22:17:05.37          0.097361696
2017-02-25/22:17:05.40          0.097021325
2017-02-25/22:17:05.43          0.096934196
2017-02-25/22:17:05.47          0.096746832
2017-02-25/22:17:05.50          0.096679721
2017-02-25/22:17:05.53          0.096598282
2017-02-25/22:17:05.56          0.096447684
2017-02-25/22:17:05.59          0.096246302
2017-02-25/22:17:05.62          0.096238087
2017-02-25/22:17:05.65          0.096070781
2017-02-25/22:17:05.68          0.096063968
2017-02-25/22:17:05.72          0.095840643
2017-02-25/22:17:05.75          0.095896217
2017-02-25/22:17:05.78          0.095860545
2017-02-25/22:17:05.81          0.095722389
2017-02-25/22:17:05.84          0.095604579
2017-02-25/22:17:05.87          0.095529862
2017-02-25/22:17:05.90          0.095434397
2017-02-25/22:17:05.93          0.095337446
2017-02-25/22:17:05.97          0.095022987
2017-02-25/22:17:06.00          0.094893129
2017-02-25/22:17:06.03          0.094721665
2017-02-25/22:17:06.06          0.094635392
2017-02-25/22:17:06.09          0.094330087
2017-02-25/22:17:06.12          0.094238504
2017-02-25/22:17:06.15          0.094051972
2017-02-25/22:17:06.18          0.093811482
2017-02-25/22:17:06.22          0.093711638
2017-02-25/22:17:06.25          0.093765995
2017-02-25/22:17:06.28          0.093795019
2017-02-25/22:17:06.31          0.093714915
2017-02-25/22:17:06.34          0.093420302
2017-02-25/22:17:06.37          0.093354819
2017-02-25/22:17:06.40          0.093264497
2017-02-25/22:17:06.43          0.093080564
2017-02-25/22:17:06.47          0.092674968
2017-02-25/22:17:06.50          0.092630050
2017-02-25/22:17:06.53          0.092551654
2017-02-25/22:17:06.56          0.092532414
2017-02-25/22:17:06.59          0.092273781
2017-02-25/22:17:06.62          0.092096858
2017-02-25/22:17:06.65          0.091882173
2017-02-25/22:17:06.68          0.091799157
2017-02-25/22:17:06.72          0.091688609
2017-02-25/22:17:06.75          0.091494425
2017-02-25/22:17:06.78          0.091261778
2017-02-25/22:17:06.81          0.091142882
2017-02-25/22:17:06.84          0.090796896
2017-02-25/22:17:06.87          0.090685994
2017-02-25/22:17:06.90          0.090786468
2017-02-25/22:17:06.93          0.090812242
2017-02-25/22:17:06.97          0.090513623
2017-02-25/22:17:07.00          0.090437823
2017-02-25/22:17:07.03          0.090363536
2017-02-25/22:17:07.06          0.090258062
2017-02-25/22:17:07.09          0.090000128
2017-02-25/22:17:07.12          0.089925001
2017-02-25/22:17:07.15          0.089694182
2017-02-25/22:17:07.18          0.089414370
2017-02-25/22:17:07.22          0.089207284
2017-02-25/22:17:07.25          0.089199419
2017-02-25/22:17:07.28          0.089062734
2017-02-25/22:17:07.31          0.088972913
2017-02-25/22:17:07.34          0.088684918
2017-02-25/22:17:07.37          0.088601385
2017-02-25/22:17:07.40          0.088385142
2017-02-25/22:17:07.43          0.088317812
2017-02-25/22:17:07.47          0.088162210
2017-02-25/22:17:07.50          0.088135300
2017-02-25/22:17:07.53          0.088099224
2017-02-25/22:17:07.56          0.088055776
2017-02-25/22:17:07.59          0.087900019
2017-02-25/22:17:07.62          0.087897205
2017-02-25/22:17:07.65          0.087819520
2017-02-25/22:17:07.68          0.087623611
2017-02-25/22:17:07.72          0.087342128
2017-02-25/22:17:07.75          0.087238609
2017-02-25/22:17:07.78          0.087200161
2017-02-25/22:17:07.81          0.087119756
2017-02-25/22:17:07.84          0.086752495
2017-02-25/22:17:07.87          0.086694033
2017-02-25/22:17:07.90          0.086681617
2017-02-25/22:17:07.93          0.086494750
2017-02-25/22:17:07.97          0.086294303
2017-02-25/22:17:08.00          0.086252258
2017-02-25/22:17:08.03          0.086071258
2017-02-25/22:17:08.06          0.085978516
2017-02-25/22:17:08.09          0.085791927
2017-02-25/22:17:08.12          0.085855916
2017-02-25/22:17:08.15          0.085839977
2017-02-25/22:17:08.18          0.085688375
2017-02-25/22:17:08.22          0.085483252
2017-02-25/22:17:08.25          0.085459906
2017-02-25/22:17:08.28          0.085302668
2017-02-25/22:17:08.31          0.085180323
2017-02-25/22:17:08.34          0.084779151
2017-02-25/22:17:08.37          0.084644420
2017-02-25/22:17:08.40          0.084639632
2017-02-25/22:17:08.43          0.084459915
2017-02-25/22:17:08.47          0.084100115
2017-02-25/22:17:08.50          0.083921799
2017-02-25/22:17:08.53          0.083772384
2017-02-25/22:17:08.56          0.083633286
2017-02-25/22:17:08.59          0.083517333
2017-02-25/22:17:08.62          0.083490520
2017-02-25/22:17:08.65          0.083351164
2017-02-25/22:17:08.68          0.083234489
2017-02-25/22:17:08.72          0.082974962
2017-02-25/22:17:08.75          0.082897668
2017-02-25/22:17:08.78          0.082813128
2017-02-25/22:17:08.81          0.082782289
2017-02-25/22:17:08.84          0.082431893
2017-02-25/22:17:08.87          0.082343397
2017-02-25/22:17:08.90          0.082184290
2017-02-25/22:17:08.93          0.081981978
2017-02-25/22:17:08.97          0.081817665
2017-02-25/22:17:09.00          0.081654950
2017-02-25/22:17:09.03          0.081440908
2017-02-25/22:17:09.06          0.081317342
2017-02-25/22:17:09.09          0.081119150
2017-02-25/22:17:09.12          0.081162242
2017-02-25/22:17:09.15          0.081049616
2017-02-25/22:17:09.18          0.080772780
2017-02-25/22:17:09.22          0.080405201
2017-02-25/22:17:09.25          0.080396330
2017-02-25/22:17:09.28          0.080342523
2017-02-25/22:17:09.31          0.080199829
2017-02-25/22:17:09.34          0.080061409
2017-02-25/22:17:09.37          0.080079802
2017-02-25/22:17:09.40          0.079950269
2017-02-25/22:17:09.43          0.079764387
2017-02-25/22:17:09.47          0.079614914
2017-02-25/22:17:09.50          0.079640282
2017-02-25/22:17:09.53          0.079373114
2017-02-25/22:17:09.56          0.079109554
2017-02-25/22:17:09.59          0.078880871
2017-02-25/22:17:09.62          0.078839671
2017-02-25/22:17:09.65          0.078853332
2017-02-25/22:17:09.68          0.078740467
2017-02-25/22:17:09.72          0.078534780
2017-02-25/22:17:09.75          0.078527760
2017-02-25/22:17:09.78          0.078179578
2017-02-25/22:17:09.81          0.078109249
2017-02-25/22:17:09.84          0.078075553
2017-02-25/22:17:09.87          0.078040043
2017-02-25/22:17:09.90          0.077923576
2017-02-25/22:17:09.93          0.077635288
2017-02-25/22:17:09.97          0.077499156
2017-02-25/22:17:10.00          0.077674952
2017-02-25/22:17:10.03          0.077462085
2017-02-25/22:17:10.06          0.077285722
2017-02-25/22:17:10.09          0.077063301
2017-02-25/22:17:10.12          0.076984487
2017-02-25/22:17:10.15          0.076869909
2017-02-25/22:17:10.18          0.076735474
2017-02-25/22:17:10.22          0.076458511
2017-02-25/22:17:10.25          0.076309097
2017-02-25/22:17:10.28          0.076256891
2017-02-25/22:17:10.31          0.076229318
2017-02-25/22:17:10.34          0.076020166
2017-02-25/22:17:10.37          0.075839997
2017-02-25/22:17:10.40          0.075738183
2017-02-25/22:17:10.43          0.075727808
2017-02-25/22:17:10.47          0.075633890
2017-02-25/22:17:10.50          0.075592765
2017-02-25/22:17:10.53          0.075505032
2017-02-25/22:17:10.56          0.075419505
2017-02-25/22:17:10.59          0.075147447
2017-02-25/22:17:10.62          0.075028447
2017-02-25/22:17:10.65          0.074907985
2017-02-25/22:17:10.68          0.074720065
2017-02-25/22:17:10.72          0.074377295
2017-02-25/22:17:10.75          0.074330287
2017-02-25/22:17:10.78          0.074154194
2017-02-25/22:17:10.81          0.074041531
2017-02-25/22:17:10.84          0.073984372
2017-02-25/22:17:10.87          0.073980022
2017-02-25/22:17:10.90          0.073758845
2017-02-25/22:17:10.93          0.073494029
2017-02-25/22:17:10.97          0.073265256
2017-02-25/22:17:11.00          0.073255973
2017-02-25/22:17:11.03          0.073174696
2017-02-25/22:17:11.06          0.073058843
2017-02-25/22:17:11.09          0.072916097
2017-02-25/22:17:11.12          0.072883774
2017-02-25/22:17:11.15          0.072677865
2017-02-25/22:17:11.18          0.072468752
2017-02-25/22:17:11.22          0.072267184
2017-02-25/22:17:11.25          0.072244130
2017-02-25/22:17:11.28          0.072018830
2017-02-25/22:17:11.31          0.071798126
2017-02-25/22:17:11.34          0.071532119
2017-02-25/22:17:11.37          0.071538874
2017-02-25/22:17:11.40          0.071371429
2017-02-25/22:17:11.43          0.071121993
2017-02-25/22:17:11.47          0.070901333
2017-02-25/22:17:11.50          0.070690556
2017-02-25/22:17:11.53          0.070566754
2017-02-25/22:17:11.56          0.070603068
2017-02-25/22:17:11.59          0.070413343
2017-02-25/22:17:11.62          0.070295219
2017-02-25/22:17:11.65          0.070175387
2017-02-25/22:17:11.68          0.069925645
2017-02-25/22:17:11.72          0.069662387
2017-02-25/22:17:11.75          0.069708026
2017-02-25/22:17:11.78          0.069648017
2017-02-25/22:17:11.81          0.069416834
2017-02-25/22:17:11.84          0.069105896
2017-02-25/22:17:11.87          0.069213527
2017-02-25/22:17:11.90          0.069235266
2017-02-25/22:17:11.93          0.068983509
2017-02-25/22:17:11.97          0.068671573
2017-02-25/22:17:12.00          0.068677671
2017-02-25/22:17:12.03          0.068511953
2017-02-25/22:17:12.06          0.068197827
2017-02-25/22:17:12.09          0.067970195
2017-02-25/22:17:12.12          0.067857096
2017-02-25/22:17:12.15          0.067732851
2017-02-25/22:17:12.18          0.067841282
2017-02-25/22:17:12.22          0.067800406
2017-02-25/22:17:12.25          0.067644222
2017-02-25/22:17:12.28          0.067444054
2017-02-25/22:17:12.31          0.067265866
2017-02-25/22:17:12.34          0.067037859
2017-02-25/22:17:12.37          0.066981187
2017-02-25/22:17:12.40          0.066743031
2017-02-25/22:17:12.43          0.066547656
2017-02-25/22:17:12.47          0.066387481
2017-02-25/22:17:12.50          0.066372844
2017-02-25/22:17:12.53          0.066151176
2017-02-25/22:17:12.56          0.065889514
2017-02-25/22:17:12.59          0.065714973
2017-02-25/22:17:12.62          0.065578035
2017-02-25/22:17:12.65          0.065307718
2017-02-25/22:17:12.68          0.065248360
2017-02-25/22:17:12.72          0.065090985
2017-02-25/22:17:12.75          0.065034123
2017-02-25/22:17:12.78          0.064976444
2017-02-25/22:17:12.81          0.064783098
2017-02-25/22:17:12.84          0.064561665
2017-02-25/22:17:12.87          0.064437758
2017-02-25/22:17:12.90          0.064309352
2017-02-25/22:17:12.93          0.064149264
2017-02-25/22:17:12.97          0.063942243
2017-02-25/22:17:13.00          0.063832647
2017-02-25/22:17:13.03          0.063582339
2017-02-25/22:17:13.06          0.063378226
2017-02-25/22:17:13.09          0.063032262
2017-02-25/22:17:13.12          0.062868614
2017-02-25/22:17:13.15          0.062652050
2017-02-25/22:17:13.18          0.062321429
2017-02-25/22:17:13.22          0.062132472
2017-02-25/22:17:13.25          0.062159519
2017-02-25/22:17:13.28          0.062066510
2017-02-25/22:17:13.31          0.061977110
2017-02-25/22:17:13.34          0.061771584
2017-02-25/22:17:13.37          0.061619658
2017-02-25/22:17:13.40          0.061402161
2017-02-25/22:17:13.43          0.061280163
2017-02-25/22:17:13.47          0.061018003
2017-02-25/22:17:13.50          0.060930272
2017-02-25/22:17:13.53          0.060770199
2017-02-25/22:17:13.56          0.060581302
2017-02-25/22:17:13.59          0.060394491
2017-02-25/22:17:13.62          0.060332150
2017-02-25/22:17:13.65          0.060079423
2017-02-25/22:17:13.68          0.059884513
2017-02-25/22:17:13.72          0.059622206
2017-02-25/22:17:13.75          0.059470164
2017-02-25/22:17:13.78          0.059311704
2017-02-25/22:17:13.81          0.059077600
2017-02-25/22:17:13.84          0.058857609
2017-02-25/22:17:13.87          0.058815768
2017-02-25/22:17:13.90          0.058738815
2017-02-25/22:17:13.93          0.058559761
2017-02-25/22:17:13.97          0.058340684
2017-02-25/22:17:14.00          0.058237232
2017-02-25/22:17:14.03          0.058069547
2017-02-25/22:17:14.06          0.057893465
2017-02-25/22:17:14.09          0.057723366
2017-02-25/22:17:14.12          0.057714378
2017-02-25/22:17:14.15          0.057525376
2017-02-25/22:17:14.18          0.057260474
2017-02-25/22:17:14.22          0.057014168
2017-02-25/22:17:14.25          0.056882921
2017-02-25/22:17:14.28          0.056669127
2017-02-25/22:17:14.31          0.056477833
2017-02-25/22:17:14.34          0.056298428
2017-02-25/22:17:14.37          0.056186626
2017-02-25/22:17:14.40          0.056003661
2017-02-25/22:17:14.43          0.055908930
2017-02-25/22:17:14.47          0.055717355
2017-02-25/22:17:14.50          0.055690402
2017-02-25/22:17:14.53          0.055620972
2017-02-25/22:17:14.56          0.055411098
2017-02-25/22:17:14.59          0.055072174
2017-02-25/22:17:14.62          0.054889204
2017-02-25/22:17:14.65          0.054837542
2017-02-25/22:17:14.68          0.054771390
2017-02-25/22:17:14.72          0.054511562
2017-02-25/22:17:14.75          0.054238747
2017-02-25/22:17:14.78          0.053983580
2017-02-25/22:17:14.81          0.053930677
2017-02-25/22:17:14.84          0.053628313
2017-02-25/22:17:14.87          0.053395171
2017-02-25/22:17:14.90          0.053261026
2017-02-25/22:17:14.93          0.053128127
2017-02-25/22:17:14.97          0.052869260
2017-02-25/22:17:15.00          0.052767467
2017-02-25/22:17:15.03          0.052705370
2017-02-25/22:17:15.06          0.052635875
2017-02-25/22:17:15.09          0.052399824
2017-02-25/22:17:15.12          0.052163453
2017-02-25/22:17:15.15          0.052049497
2017-02-25/22:17:15.18          0.051968712
2017-02-25/22:17:15.22          0.051689780
2017-02-25/22:17:15.25          0.051602234
2017-02-25/22:17:15.28          0.051462434
2017-02-25/22:17:15.31          0.051143195
2017-02-25/22:17:15.34          0.050958971
2017-02-25/22:17:15.37          0.050954691
2017-02-25/22:17:15.40          0.050777121
2017-02-25/22:17:15.43          0.050544978
2017-02-25/22:17:15.47          0.050206963
2017-02-25/22:17:15.50          0.050054420
2017-02-25/22:17:15.53          0.049885087
2017-02-25/22:17:15.56          0.049763731
2017-02-25/22:17:15.59          0.049603406
2017-02-25/22:17:15.62          0.049433472
2017-02-25/22:17:15.65          0.049301083
2017-02-25/22:17:15.68          0.049194152
2017-02-25/22:17:15.72          0.049032778
2017-02-25/22:17:15.75          0.048907952
2017-02-25/22:17:15.78          0.048691717
2017-02-25/22:17:15.81          0.048450295
2017-02-25/22:17:15.84          0.048183027
2017-02-25/22:17:15.87          0.048100757
2017-02-25/22:17:15.90          0.047938627
2017-02-25/22:17:15.93          0.047677967
2017-02-25/22:17:15.97          0.047425074
2017-02-25/22:17:16.00          0.047358979
2017-02-25/22:17:16.03          0.047105177
2017-02-25/22:17:16.06          0.046818822
2017-02-25/22:17:16.09          0.046639154
2017-02-25/22:17:16.12          0.046519508
2017-02-25/22:17:16.15          0.046269198
2017-02-25/22:17:16.18          0.046081167
2017-02-25/22:17:16.22          0.045836790
2017-02-25/22:17:16.25          0.045742331
2017-02-25/22:17:16.28          0.045742493
2017-02-25/22:17:16.31          0.045610881
2017-02-25/22:17:16.34          0.045362624
2017-02-25/22:17:16.37          0.045182439
2017-02-25/22:17:16.40          0.044929156
2017-02-25/22:17:16.43          0.044847128
2017-02-25/22:17:16.47          0.044722487
2017-02-25/22:17:16.50          0.044670476
2017-02-25/22:17:16.53          0.044560481
2017-02-25/22:17:16.56          0.044309613
2017-02-25/22:17:16.59          0.044038712
2017-02-25/22:17:16.62          0.043929588
2017-02-25/22:17:16.65          0.043674951
2017-02-25/22:17:16.68          0.043487399
2017-02-25/22:17:16.72          0.043229021
2017-02-25/22:17:16.75          0.043014467
2017-02-25/22:17:16.78          0.042863169
2017-02-25/22:17:16.81          0.042778466
2017-02-25/22:17:16.84          0.042665589
2017-02-25/22:17:16.87          0.042477578
2017-02-25/22:17:16.90          0.042263126
2017-02-25/22:17:16.93          0.042163846
2017-02-25/22:17:16.97          0.042048532
2017-02-25/22:17:17.00          0.041851325
2017-02-25/22:17:17.03          0.041623662
2017-02-25/22:17:17.06          0.041515430
2017-02-25/22:17:17.09          0.041255504
2017-02-25/22:17:17.12          0.041055362
2017-02-25/22:17:17.15          0.040862605
2017-02-25/22:17:17.18          0.040633546
2017-02-25/22:17:17.22          0.040433226
2017-02-25/22:17:17.25          0.040298181
2017-02-25/22:17:17.28          0.040103471
2017-02-25/22:17:17.31          0.039977334
2017-02-25/22:17:17.34          0.039752842
2017-02-25/22:17:17.37          0.039627763
2017-02-25/22:17:17.40          0.039481071
2017-02-25/22:17:17.43          0.039233626
2017-02-25/22:17:17.47          0.038916277
2017-02-25/22:17:17.50          0.038939835
2017-02-25/22:17:17.53          0.038862161
2017-02-25/22:17:17.56          0.038592761
2017-02-25/22:17:17.59          0.038404674
2017-02-25/22:17:17.62          0.038235732
2017-02-25/22:17:17.65          0.037971768
2017-02-25/22:17:17.68          0.037762447
2017-02-25/22:17:17.72          0.037460936
2017-02-25/22:17:17.75          0.037136897
2017-02-25/22:17:17.78          0.036891247
2017-02-25/22:17:17.81          0.036768824
2017-02-25/22:17:17.84          0.036558871
2017-02-25/22:17:17.87          0.036396262
2017-02-25/22:17:17.90          0.036190685
2017-02-25/22:17:17.93          0.036040987
2017-02-25/22:17:17.97          0.035863937
2017-02-25/22:17:18.00          0.035700035
2017-02-25/22:17:18.03          0.035619756
2017-02-25/22:17:18.06          0.035492200
2017-02-25/22:17:18.09          0.035200395
2017-02-25/22:17:18.12          0.035035127
2017-02-25/22:17:18.15          0.034857991
2017-02-25/22:17:18.18          0.034668352
2017-02-25/22:17:18.22          0.034445175
2017-02-25/22:17:18.25          0.034295776
2017-02-25/22:17:18.28          0.034180012
2017-02-25/22:17:18.31          0.034002375
2017-02-25/22:17:18.34          0.033673029
2017-02-25/22:17:18.37          0.033464645
2017-02-25/22:17:18.40          0.033374660
2017-02-25/22:17:18.43          0.033147517
2017-02-25/22:17:18.47          0.032868911
2017-02-25/22:17:18.50          0.032910222
2017-02-25/22:17:18.53          0.032746833
2017-02-25/22:17:18.56          0.032472270
2017-02-25/22:17:18.59          0.032341123
2017-02-25/22:17:18.62          0.032270325
2017-02-25/22:17:18.65          0.032118474
2017-02-25/22:17:18.68          0.031947233
2017-02-25/22:17:18.72          0.031828614
2017-02-25/22:17:18.75          0.031608412
2017-02-25/22:17:18.78          0.031335964
2017-02-25/22:17:18.81          0.031310261
2017-02-25/22:17:18.84          0.030983177
2017-02-25/22:17:18.87          0.030655980
2017-02-25/22:17:18.90          0.030523192
2017-02-25/22:17:18.93          0.030412987
2017-02-25/22:17:18.97          0.030344676
2017-02-25/22:17:19.00          0.030163001
2017-02-25/22:17:19.03          0.029924814
2017-02-25/22:17:19.06          0.029757368
2017-02-25/22:17:19.09          0.029408103
2017-02-25/22:17:19.12          0.029156809
2017-02-25/22:17:19.15          0.029095886
2017-02-25/22:17:19.18          0.029080994
2017-02-25/22:17:19.22          0.028846920
2017-02-25/22:17:19.25          0.028678357
2017-02-25/22:17:19.28          0.028549973
2017-02-25/22:17:19.31          0.028410742
2017-02-25/22:17:19.34          0.028212852
2017-02-25/22:17:19.37          0.028007947
2017-02-25/22:17:19.40          0.027809252
2017-02-25/22:17:19.43          0.027631765
2017-02-25/22:17:19.47          0.027427780
2017-02-25/22:17:19.50          0.027266688
2017-02-25/22:17:19.53          0.027043716
2017-02-25/22:17:19.56          0.026800627
2017-02-25/22:17:19.59          0.026627909
2017-02-25/22:17:19.62          0.026522364
2017-02-25/22:17:19.65          0.026296168
2017-02-25/22:17:19.68          0.026078285
2017-02-25/22:17:19.72          0.025919123
2017-02-25/22:17:19.75          0.025795540
2017-02-25/22:17:19.78          0.025676652
2017-02-25/22:17:19.81          0.025557141
2017-02-25/22:17:19.84          0.025321590
2017-02-25/22:17:19.87          0.025131045
2017-02-25/22:17:19.90          0.024937348
2017-02-25/22:17:19.93          0.024787716
2017-02-25/22:17:19.97          0.024568120
2017-02-25/22:17:20.00          0.024431007
2017-02-25/22:17:20.03          0.024255446
2017-02-25/22:17:20.06          0.023960673
2017-02-25/22:17:20.09          0.023807306
2017-02-25/22:17:20.12          0.023538749
2017-02-25/22:17:20.15          0.023248676
2017-02-25/22:17:20.18          0.023170560
2017-02-25/22:17:20.22          0.022915047
2017-02-25/22:17:20.25          0.022790194
2017-02-25/22:17:20.28          0.022699290
2017-02-25/22:17:20.31          0.022560987
2017-02-25/22:17:20.34          0.022418060
2017-02-25/22:17:20.37          0.022314059
2017-02-25/22:17:20.40          0.022109892
2017-02-25/22:17:20.43          0.021926646
2017-02-25/22:17:20.47          0.021685024
2017-02-25/22:17:20.50          0.021480521
2017-02-25/22:17:20.53          0.021390700
2017-02-25/22:17:20.56          0.021234462
2017-02-25/22:17:20.59          0.021020911
2017-02-25/22:17:20.62          0.020859046
2017-02-25/22:17:20.65          0.020678485
2017-02-25/22:17:20.68          0.020504614
2017-02-25/22:17:20.72          0.020315570
2017-02-25/22:17:20.75          0.020071619
2017-02-25/22:17:20.78          0.019836161
2017-02-25/22:17:20.81          0.019781393
2017-02-25/22:17:20.84          0.019599682
2017-02-25/22:17:20.87          0.019391099
2017-02-25/22:17:20.90          0.019229840
2017-02-25/22:17:20.93          0.019099152
2017-02-25/22:17:20.97          0.018833335
2017-02-25/22:17:21.00          0.018633486
2017-02-25/22:17:21.03          0.018561513
2017-02-25/22:17:21.06          0.018459506
2017-02-25/22:17:21.09          0.018251408
2017-02-25/22:17:21.12          0.018118956
2017-02-25/22:17:21.15          0.017993354
2017-02-25/22:17:21.18          0.017769546
2017-02-25/22:17:21.22          0.017639483
2017-02-25/22:17:21.25          0.017550568
2017-02-25/22:17:21.28          0.017330216
2017-02-25/22:17:21.31          0.017084052
2017-02-25/22:17:21.34          0.016834992
2017-02-25/22:17:21.37          0.016760957
2017-02-25/22:17:21.40          0.016589172
2017-02-25/22:17:21.43          0.016386875
2017-02-25/22:17:21.47          0.016232649
2017-02-25/22:17:21.50          0.016096671
2017-02-25/22:17:21.53          0.015990286
2017-02-25/22:17:21.56          0.015819665
2017-02-25/22:17:21.59          0.015583704
2017-02-25/22:17:21.62          0.015463078
2017-02-25/22:17:21.65          0.015296290
2017-02-25/22:17:21.68          0.015018029
2017-02-25/22:17:21.72          0.014910874
2017-02-25/22:17:21.75          0.014810597
2017-02-25/22:17:21.78          0.014554437
2017-02-25/22:17:21.81          0.014297706
2017-02-25/22:17:21.84          0.014084844
2017-02-25/22:17:21.87          0.013884260
2017-02-25/22:17:21.90          0.013714217
2017-02-25/22:17:21.93          0.013666045
2017-02-25/22:17:21.97          0.013460927
2017-02-25/22:17:22.00          0.013260641
2017-02-25/22:17:22.03          0.013115527
2017-02-25/22:17:22.06          0.012865376
2017-02-25/22:17:22.09          0.012698903
2017-02-25/22:17:22.12          0.012645181
2017-02-25/22:17:22.15          0.012499489
2017-02-25/22:17:22.18          0.012297362
2017-02-25/22:17:22.22          0.012128559
2017-02-25/22:17:22.25          0.011974265
2017-02-25/22:17:22.28          0.011751791
2017-02-25/22:17:22.31          0.011544391
2017-02-25/22:17:22.34          0.011362976
2017-02-25/22:17:22.37          0.011254809
2017-02-25/22:17:22.40          0.011060404
2017-02-25/22:17:22.43          0.010868683
2017-02-25/22:17:22.47          0.010709588
2017-02-25/22:17:22.50          0.010582624
2017-02-25/22:17:22.53          0.010371170
2017-02-25/22:17:22.56          0.010139626
2017-02-25/22:17:22.59         0.0099752473
2017-02-25/22:17:22.62         0.0098523706
2017-02-25/22:17:22.65         0.0096841339
2017-02-25/22:17:22.68         0.0095639047
2017-02-25/22:17:22.72         0.0094320636
2017-02-25/22:17:22.75         0.0092221260
2017-02-25/22:17:22.78         0.0089779754
2017-02-25/22:17:22.81         0.0087931965
2017-02-25/22:17:22.84         0.0086894272
2017-02-25/22:17:22.87         0.0085565272
2017-02-25/22:17:22.90         0.0083659318
2017-02-25/22:17:22.93         0.0082744825
2017-02-25/22:17:22.97         0.0080995965
2017-02-25/22:17:23.00         0.0078621838
2017-02-25/22:17:23.03         0.0077482138
2017-02-25/22:17:23.06         0.0075203601
2017-02-25/22:17:23.09         0.0073473184
2017-02-25/22:17:23.12         0.0071505035
2017-02-25/22:17:23.15         0.0069521048
2017-02-25/22:17:23.18         0.0067810415
2017-02-25/22:17:23.22         0.0065698138
2017-02-25/22:17:23.25         0.0064754905
2017-02-25/22:17:23.28         0.0063119083
2017-02-25/22:17:23.31         0.0061421852
2017-02-25/22:17:23.34         0.0059642695
2017-02-25/22:17:23.37         0.0058419505
2017-02-25/22:17:23.40         0.0057548500
2017-02-25/22:17:23.43         0.0055941305
2017-02-25/22:17:23.47         0.0054035137
2017-02-25/22:17:23.50         0.0052229036
2017-02-25/22:17:23.53         0.0049906430
2017-02-25/22:17:23.56         0.0048372953
2017-02-25/22:17:23.59         0.0046466695
2017-02-25/22:17:23.62         0.0045033439
2017-02-25/22:17:23.65         0.0043485836
2017-02-25/22:17:23.68         0.0041314583
2017-02-25/22:17:23.72         0.0039087808
2017-02-25/22:17:23.75         0.0037616115
2017-02-25/22:17:23.78         0.0036180404
2017-02-25/22:17:23.81         0.0034352617
2017-02-25/22:17:23.84         0.0032411748
2017-02-25/22:17:23.87         0.0030034832
2017-02-25/22:17:23.90         0.0026930314
2017-02-25/22:17:23.93         0.0025404820
2017-02-25/22:17:23.97         0.0025370524
2017-02-25/22:17:24.00         0.0023466015
2017-02-25/22:17:24.03         0.0021469838
2017-02-25/22:17:24.06         0.0019858430
2017-02-25/22:17:24.09         0.0018066434
2017-02-25/22:17:24.12         0.0016501886
2017-02-25/22:17:24.15         0.0013322011
2017-02-25/22:17:24.18         0.0011310454
2017-02-25/22:17:24.22         0.0010887375
2017-02-25/22:17:24.25        0.00086226253
2017-02-25/22:17:24.28        0.00061984088
2017-02-25/22:17:24.31        0.00051476185
2017-02-25/22:17:24.34        0.00043069271
2017-02-25/22:17:24.37        0.00023440140
2017-02-25/22:17:24.40        7.1834637e-06
2017-02-25/22:17:24.43        0.00026625073
2017-02-25/22:17:24.47        0.00049894950
2017-02-25/22:17:24.50        0.00067673986
2017-02-25/22:17:24.53        0.00090205134
2017-02-25/22:17:24.56         0.0010614753
2017-02-25/22:17:24.59         0.0011901416
2017-02-25/22:17:24.62         0.0013851588
2017-02-25/22:17:24.65         0.0016548244
2017-02-25/22:17:24.68         0.0018355440
2017-02-25/22:17:24.72         0.0020163624
2017-02-25/22:17:24.75         0.0022822845
2017-02-25/22:17:24.78         0.0024752037
2017-02-25/22:17:24.81         0.0026617412
2017-02-25/22:17:24.84         0.0028617239
2017-02-25/22:17:24.87         0.0030383276
2017-02-25/22:17:24.90         0.0032151999
2017-02-25/22:17:24.93         0.0033982698
2017-02-25/22:17:24.97         0.0035797966
2017-02-25/22:17:25.00         0.0037667434
2017-02-25/22:17:25.03         0.0039518099
2017-02-25/22:17:25.06         0.0041030368
2017-02-25/22:17:25.09         0.0043114027
2017-02-25/22:17:25.12         0.0045764524
2017-02-25/22:17:25.15         0.0047261677
2017-02-25/22:17:25.18         0.0048616420
2017-02-25/22:17:25.22         0.0050212778
2017-02-25/22:17:25.25         0.0051950476
2017-02-25/22:17:25.28         0.0053394667
2017-02-25/22:17:25.31         0.0054638313
2017-02-25/22:17:25.34         0.0055999579
2017-02-25/22:17:25.37         0.0058664653
2017-02-25/22:17:25.40         0.0060625861
2017-02-25/22:17:25.43         0.0062930670
2017-02-25/22:17:25.47         0.0064961943
2017-02-25/22:17:25.50         0.0066813429
2017-02-25/22:17:25.53         0.0068557597
2017-02-25/22:17:25.56         0.0069543027
2017-02-25/22:17:25.59         0.0072166874
2017-02-25/22:17:25.62         0.0074135879
2017-02-25/22:17:25.65         0.0075303554
2017-02-25/22:17:25.68         0.0076641791
2017-02-25/22:17:25.72         0.0077763740
2017-02-25/22:17:25.75         0.0079520097
2017-02-25/22:17:25.78         0.0082032270
2017-02-25/22:17:25.81         0.0084444321
2017-02-25/22:17:25.84         0.0086072373
2017-02-25/22:17:25.87         0.0086634899
2017-02-25/22:17:25.90         0.0087605616
2017-02-25/22:17:25.93         0.0089956911
2017-02-25/22:17:25.97         0.0091664443
2017-02-25/22:17:26.00         0.0093509789
2017-02-25/22:17:26.03         0.0095639316
2017-02-25/22:17:26.06         0.0097716233
2017-02-25/22:17:26.09         0.0099837632
2017-02-25/22:17:26.12          0.010202676
2017-02-25/22:17:26.15          0.010391896
2017-02-25/22:17:26.18          0.010576470
2017-02-25/22:17:26.22          0.010667841
2017-02-25/22:17:26.25          0.010746634
2017-02-25/22:17:26.28          0.011061110
2017-02-25/22:17:26.31          0.011396110
2017-02-25/22:17:26.34          0.011575822
2017-02-25/22:17:26.37          0.011664862
2017-02-25/22:17:26.40          0.011774695
2017-02-25/22:17:26.43          0.011970008
2017-02-25/22:17:26.47          0.012141183
2017-02-25/22:17:26.50          0.012369463
2017-02-25/22:17:26.53          0.012505239
2017-02-25/22:17:26.56          0.012686104
2017-02-25/22:17:26.59          0.012896255
2017-02-25/22:17:26.62          0.013107858
2017-02-25/22:17:26.65          0.013268773
2017-02-25/22:17:26.68          0.013404190
2017-02-25/22:17:26.72          0.013616569
2017-02-25/22:17:26.75          0.013881946
2017-02-25/22:17:26.78          0.014105493
2017-02-25/22:17:26.81          0.014273650
2017-02-25/22:17:26.84          0.014379178
2017-02-25/22:17:26.87          0.014592899
2017-02-25/22:17:26.90          0.014715942
2017-02-25/22:17:26.93          0.014895512
2017-02-25/22:17:26.97          0.015077348
2017-02-25/22:17:27.00          0.015268270
2017-02-25/22:17:27.03          0.015515788
2017-02-25/22:17:27.06          0.015714660
2017-02-25/22:17:27.09          0.015805039
2017-02-25/22:17:27.12          0.015975963
2017-02-25/22:17:27.15          0.016284952
2017-02-25/22:17:27.18          0.016507266
2017-02-25/22:17:27.22          0.016659989
2017-02-25/22:17:27.25          0.016874190
2017-02-25/22:17:27.28          0.017022120
2017-02-25/22:17:27.31          0.017172239
2017-02-25/22:17:27.34          0.017307169
2017-02-25/22:17:27.37          0.017513387
2017-02-25/22:17:27.40          0.017859383
2017-02-25/22:17:27.43          0.018183005
2017-02-25/22:17:27.47          0.018297129
2017-02-25/22:17:27.50          0.018434050
2017-02-25/22:17:27.53          0.018589156
2017-02-25/22:17:27.56          0.018785531
2017-02-25/22:17:27.59          0.018997338
2017-02-25/22:17:27.62          0.019067651
2017-02-25/22:17:27.65          0.019168912
2017-02-25/22:17:27.68          0.019446553
2017-02-25/22:17:27.72          0.019609149
2017-02-25/22:17:27.75          0.019773026
2017-02-25/22:17:27.78          0.019982077
2017-02-25/22:17:27.81          0.020236893
2017-02-25/22:17:27.84          0.020488216
2017-02-25/22:17:27.87          0.020766895
2017-02-25/22:17:27.90          0.021024067
2017-02-25/22:17:27.93          0.021135020
2017-02-25/22:17:27.97          0.021283190
2017-02-25/22:17:28.00          0.021544257
2017-02-25/22:17:28.03          0.021708839
2017-02-25/22:17:28.06          0.021948524
2017-02-25/22:17:28.09          0.022108173
2017-02-25/22:17:28.12          0.022361574
2017-02-25/22:17:28.15          0.022663345
2017-02-25/22:17:28.18          0.022824471
2017-02-25/22:17:28.22          0.022967184
2017-02-25/22:17:28.25          0.023181822
2017-02-25/22:17:28.28          0.023330973
2017-02-25/22:17:28.31          0.023404403
2017-02-25/22:17:28.34          0.023561643
2017-02-25/22:17:28.37          0.023892891
2017-02-25/22:17:28.40          0.024102351
2017-02-25/22:17:28.43          0.024303469
2017-02-25/22:17:28.47          0.024469856
2017-02-25/22:17:28.50          0.024713057
2017-02-25/22:17:28.53          0.025040667
2017-02-25/22:17:28.56          0.025263175
2017-02-25/22:17:28.59          0.025385975
2017-02-25/22:17:28.62          0.025597222
2017-02-25/22:17:28.65          0.025811853
2017-02-25/22:17:28.68          0.025994233
2017-02-25/22:17:28.72          0.026114809
2017-02-25/22:17:28.75          0.026386108
2017-02-25/22:17:28.78          0.026535375
2017-02-25/22:17:28.81          0.026619247
2017-02-25/22:17:28.84          0.026823161
2017-02-25/22:17:28.87          0.027072394
2017-02-25/22:17:28.90          0.027309408
2017-02-25/22:17:28.93          0.027552864
2017-02-25/22:17:28.97          0.027617070
2017-02-25/22:17:29.00          0.027746027
2017-02-25/22:17:29.03          0.027992772
2017-02-25/22:17:29.06          0.028218637
2017-02-25/22:17:29.09          0.028379653
2017-02-25/22:17:29.12          0.028632282
2017-02-25/22:17:29.15          0.028808237
2017-02-25/22:17:29.18          0.028983607
2017-02-25/22:17:29.22          0.029133190
2017-02-25/22:17:29.25          0.029349021
2017-02-25/22:17:29.28          0.029588670
2017-02-25/22:17:29.31          0.029819021
2017-02-25/22:17:29.34          0.029908941
2017-02-25/22:17:29.37          0.030001557
2017-02-25/22:17:29.40          0.030205724
2017-02-25/22:17:29.43          0.030387676
2017-02-25/22:17:29.47          0.030471372
2017-02-25/22:17:29.50          0.030752900
2017-02-25/22:17:29.53          0.030970503
2017-02-25/22:17:29.56          0.031112629
2017-02-25/22:17:29.59          0.031383720
2017-02-25/22:17:29.62          0.031643424
2017-02-25/22:17:29.65          0.031717474
2017-02-25/22:17:29.68          0.031927659
2017-02-25/22:17:29.72          0.032108561
2017-02-25/22:17:29.75          0.032296507
2017-02-25/22:17:29.78          0.032472596
2017-02-25/22:17:29.81          0.032647682
2017-02-25/22:17:29.84          0.032746434
2017-02-25/22:17:29.87          0.032967158
2017-02-25/22:17:29.90          0.033150300
2017-02-25/22:17:29.93          0.033368748
2017-02-25/22:17:29.97          0.033539606
2017-02-25/22:17:30.00          0.033655961
2017-02-25/22:17:30.03          0.033778506
2017-02-25/22:17:30.06          0.033896835
2017-02-25/22:17:30.09          0.034080901
2017-02-25/22:17:30.12          0.034393314
2017-02-25/22:17:30.15          0.034618831
2017-02-25/22:17:30.18          0.034804745
2017-02-25/22:17:30.22          0.034969410
2017-02-25/22:17:30.25          0.035267706
2017-02-25/22:17:30.28          0.035480659
2017-02-25/22:17:30.31          0.035667517
2017-02-25/22:17:30.34          0.035883421
2017-02-25/22:17:30.37          0.036098088
2017-02-25/22:17:30.40          0.036250492
2017-02-25/22:17:30.43          0.036394167
2017-02-25/22:17:30.47          0.036490188
2017-02-25/22:17:30.50          0.036802066
2017-02-25/22:17:30.53          0.037063538
2017-02-25/22:17:30.56          0.037221880
2017-02-25/22:17:30.59          0.037372784
2017-02-25/22:17:30.62          0.037601781
2017-02-25/22:17:30.65          0.037793092
2017-02-25/22:17:30.68          0.037913508
2017-02-25/22:17:30.72          0.038063147
2017-02-25/22:17:30.75          0.038370950
2017-02-25/22:17:30.78          0.038645308
2017-02-25/22:17:30.81          0.038854020
2017-02-25/22:17:30.84          0.039013500
2017-02-25/22:17:30.87          0.039281370
2017-02-25/22:17:30.90          0.039505266
2017-02-25/22:17:30.93          0.039717789
2017-02-25/22:17:30.97          0.039859883
2017-02-25/22:17:31.00          0.040123890
2017-02-25/22:17:31.03          0.040335041
2017-02-25/22:17:31.06          0.040544413
2017-02-25/22:17:31.09          0.040735026
2017-02-25/22:17:31.12          0.040900895
2017-02-25/22:17:31.15          0.041046114
2017-02-25/22:17:31.18          0.041296911
2017-02-25/22:17:31.22          0.041491628
2017-02-25/22:17:31.25          0.041754949
2017-02-25/22:17:31.28          0.041975007
2017-02-25/22:17:31.31          0.042212433
2017-02-25/22:17:31.34          0.042373740
2017-02-25/22:17:31.37          0.042604593
2017-02-25/22:17:31.40          0.042928939
2017-02-25/22:17:31.43          0.043276998
2017-02-25/22:17:31.47          0.043418971
2017-02-25/22:17:31.50          0.043599967
2017-02-25/22:17:31.53          0.043814192
2017-02-25/22:17:31.56          0.044075013
2017-02-25/22:17:31.59          0.044300932
2017-02-25/22:17:31.62          0.044525326
2017-02-25/22:17:31.65          0.044714445
2017-02-25/22:17:31.68          0.044938837
2017-02-25/22:17:31.72          0.045073668
2017-02-25/22:17:31.75          0.045275957
2017-02-25/22:17:31.78          0.045428975
2017-02-25/22:17:31.81          0.045655663
2017-02-25/22:17:31.84          0.045946986
2017-02-25/22:17:31.87          0.046298331
2017-02-25/22:17:31.90          0.046476886
2017-02-25/22:17:31.93          0.046726050
2017-02-25/22:17:31.97          0.047026917
2017-02-25/22:17:32.00          0.047278682
2017-02-25/22:17:32.03          0.047536804
2017-02-25/22:17:32.06          0.047838471
2017-02-25/22:17:32.09          0.048008774
2017-02-25/22:17:32.12          0.048343382
2017-02-25/22:17:32.15          0.048635191
2017-02-25/22:17:32.18          0.048862608
2017-02-25/22:17:32.22          0.049026106
2017-02-25/22:17:32.25          0.049284652
2017-02-25/22:17:32.28          0.049458959
2017-02-25/22:17:32.31          0.049707180
2017-02-25/22:17:32.34          0.049981431
2017-02-25/22:17:32.37          0.050312113
2017-02-25/22:17:32.40          0.050536290
2017-02-25/22:17:32.43          0.050717191
2017-02-25/22:17:32.47          0.050880534
2017-02-25/22:17:32.50          0.051264563
2017-02-25/22:17:32.53          0.051571124
2017-02-25/22:17:32.56          0.051796008
2017-02-25/22:17:32.59          0.052009421
2017-02-25/22:17:32.62          0.052369914
2017-02-25/22:17:32.65          0.052663733
2017-02-25/22:17:32.68          0.052936833
2017-02-25/22:17:32.72          0.053104076
2017-02-25/22:17:32.75          0.053327708
2017-02-25/22:17:32.78          0.053559176
2017-02-25/22:17:32.81          0.053806578
2017-02-25/22:17:32.84          0.053985000
2017-02-25/22:17:32.87          0.054241000
2017-02-25/22:17:32.90          0.054444607
2017-02-25/22:17:32.93          0.054728825
2017-02-25/22:17:32.97          0.055034533
2017-02-25/22:17:33.00          0.055325609
2017-02-25/22:17:33.03          0.055463519
2017-02-25/22:17:33.06          0.055732362
2017-02-25/22:17:33.09          0.055964761
2017-02-25/22:17:33.12          0.056279968
2017-02-25/22:17:33.15          0.056567862
2017-02-25/22:17:33.18          0.056854172
2017-02-25/22:17:33.22          0.057040740
2017-02-25/22:17:33.25          0.057265887
2017-02-25/22:17:33.28          0.057533583
2017-02-25/22:17:33.31          0.057879181
2017-02-25/22:17:33.34          0.058013012
2017-02-25/22:17:33.37          0.058195676
2017-02-25/22:17:33.40          0.058468729
2017-02-25/22:17:33.43          0.058681119
2017-02-25/22:17:33.47          0.058844249
2017-02-25/22:17:33.50          0.059238993
2017-02-25/22:17:33.53          0.059463740
2017-02-25/22:17:33.56          0.059631785
2017-02-25/22:17:33.59          0.059817730
2017-02-25/22:17:33.62          0.060169532
2017-02-25/22:17:33.65          0.060482285
2017-02-25/22:17:33.68          0.060831474
2017-02-25/22:17:33.72          0.061068691
2017-02-25/22:17:33.75          0.061260432
2017-02-25/22:17:33.78          0.061441975
2017-02-25/22:17:33.81          0.061704895
2017-02-25/22:17:33.84          0.061842088
2017-02-25/22:17:33.87          0.062099285
2017-02-25/22:17:33.90          0.062320998
2017-02-25/22:17:33.93          0.062581328
2017-02-25/22:17:33.97          0.062757209
2017-02-25/22:17:34.00          0.063027286
2017-02-25/22:17:34.03          0.063196135
2017-02-25/22:17:34.06          0.063313976
2017-02-25/22:17:34.09          0.063483181
2017-02-25/22:17:34.12          0.063820394
2017-02-25/22:17:34.15          0.064041588
2017-02-25/22:17:34.18          0.064311953
2017-02-25/22:17:34.22          0.064480757
2017-02-25/22:17:34.25          0.064717422
2017-02-25/22:17:34.28          0.064985669
2017-02-25/22:17:34.31          0.065316943
2017-02-25/22:17:34.34          0.065519794
2017-02-25/22:17:34.37          0.065810713
2017-02-25/22:17:34.40          0.066005565
2017-02-25/22:17:34.43          0.066197834
2017-02-25/22:17:34.47          0.066437675
2017-02-25/22:17:34.50          0.066656905
2017-02-25/22:17:34.53          0.066758731
2017-02-25/22:17:34.56          0.066980491
2017-02-25/22:17:34.59          0.067134691
2017-02-25/22:17:34.62          0.067414093
2017-02-25/22:17:34.65          0.067654629
2017-02-25/22:17:34.68          0.067846085
2017-02-25/22:17:34.72          0.067956921
2017-02-25/22:17:34.75          0.068280974
2017-02-25/22:17:34.78          0.068542792
2017-02-25/22:17:34.81          0.068777123
2017-02-25/22:17:34.84          0.068975179
2017-02-25/22:17:34.87          0.069331279
2017-02-25/22:17:34.90          0.069544158
2017-02-25/22:17:34.93          0.069787623
2017-02-25/22:17:34.97          0.069915735
2017-02-25/22:17:35.00          0.070160647
2017-02-25/22:17:35.03          0.070377489
2017-02-25/22:17:35.06          0.070573414
2017-02-25/22:17:35.09          0.070729601
2017-02-25/22:17:35.12          0.070907657
2017-02-25/22:17:35.15          0.071034282
2017-02-25/22:17:35.18          0.071261812
2017-02-25/22:17:35.22          0.071455992
2017-02-25/22:17:35.25          0.071782657
2017-02-25/22:17:35.28          0.071992300
2017-02-25/22:17:35.31          0.072159749
2017-02-25/22:17:35.34          0.072262243
2017-02-25/22:17:35.37          0.072604931
2017-02-25/22:17:35.40          0.072860498
2017-02-25/22:17:35.43          0.073062533
2017-02-25/22:17:35.47          0.073179704
2017-02-25/22:17:35.50          0.073576320
2017-02-25/22:17:35.53          0.073909967
2017-02-25/22:17:35.56          0.074122494
2017-02-25/22:17:35.59          0.074331118
2017-02-25/22:17:35.62          0.074578246
2017-02-25/22:17:35.65          0.074711472
2017-02-25/22:17:35.68          0.074941665
2017-02-25/22:17:35.72          0.075068592
2017-02-25/22:17:35.75          0.075315602
2017-02-25/22:17:35.78          0.075492206
2017-02-25/22:17:35.81          0.075674317
2017-02-25/22:17:35.84          0.075818109
2017-02-25/22:17:35.87          0.076181327
2017-02-25/22:17:35.90          0.076396363
2017-02-25/22:17:35.93          0.076559989
2017-02-25/22:17:35.97          0.076738686
2017-02-25/22:17:36.00          0.077088755
2017-02-25/22:17:36.03          0.077384533
2017-02-25/22:17:36.06          0.077628463
2017-02-25/22:17:36.09          0.077739923
2017-02-25/22:17:36.12          0.077984635
2017-02-25/22:17:36.15          0.078177593
2017-02-25/22:17:36.18          0.078438750
2017-02-25/22:17:36.22          0.078567965
2017-02-25/22:17:36.25          0.078885484
2017-02-25/22:17:36.28          0.079076305
2017-02-25/22:17:36.31          0.079260980
2017-02-25/22:17:36.34          0.079355536
2017-02-25/22:17:36.37          0.079652177
2017-02-25/22:17:36.40          0.079864945
2017-02-25/22:17:36.43          0.080067449
2017-02-25/22:17:36.47          0.080233803
2017-02-25/22:17:36.50          0.080475153
2017-02-25/22:17:36.53          0.080711667
2017-02-25/22:17:36.56          0.081006095
2017-02-25/22:17:36.59          0.081103953
2017-02-25/22:17:36.62          0.081407021
2017-02-25/22:17:36.65          0.081775365
2017-02-25/22:17:36.68          0.081973914
2017-02-25/22:17:36.72          0.081995894
2017-02-25/22:17:36.75          0.082264202
2017-02-25/22:17:36.78          0.082526021
2017-02-25/22:17:36.81          0.082750904
2017-02-25/22:17:36.84          0.082880116
2017-02-25/22:17:36.87          0.083149048
2017-02-25/22:17:36.90          0.083281941
2017-02-25/22:17:36.93          0.083468831
2017-02-25/22:17:36.97          0.083650864
2017-02-25/22:17:37.00          0.084014775
2017-02-25/22:17:37.03          0.084285267
2017-02-25/22:17:37.06          0.084454442
2017-02-25/22:17:37.09          0.084536746
2017-02-25/22:17:37.12          0.084869114
2017-02-25/22:17:37.15          0.085130304
2017-02-25/22:17:37.18          0.085396332
2017-02-25/22:17:37.22          0.085581109
2017-02-25/22:17:37.25          0.085864826
2017-02-25/22:17:37.28          0.086080239
2017-02-25/22:17:37.31          0.086304100
2017-02-25/22:17:37.34          0.086401401
2017-02-25/22:17:37.37          0.086660661
2017-02-25/22:17:37.40          0.086831138
2017-02-25/22:17:37.43          0.087027899
2017-02-25/22:17:37.47          0.087085077
2017-02-25/22:17:37.50          0.087298272
2017-02-25/22:17:37.53          0.087595945
2017-02-25/22:17:37.56          0.087847313
2017-02-25/22:17:37.59          0.087931999
2017-02-25/22:17:37.62          0.088256257
2017-02-25/22:17:37.65          0.088423174
2017-02-25/22:17:37.68          0.088636554
2017-02-25/22:17:37.72          0.088883145
2017-02-25/22:17:37.75          0.089211461
2017-02-25/22:17:37.78          0.089355764
2017-02-25/22:17:37.81          0.089558028
2017-02-25/22:17:37.84          0.089605921
2017-02-25/22:17:37.87          0.089893249
2017-02-25/22:17:37.90          0.090116968
2017-02-25/22:17:37.93          0.090307747
2017-02-25/22:17:37.97          0.090468264
2017-02-25/22:17:38.00          0.090756673
2017-02-25/22:17:38.03          0.090903865
2017-02-25/22:17:38.06          0.091030793
2017-02-25/22:17:38.09          0.091111557
2017-02-25/22:17:38.12          0.091430310
2017-02-25/22:17:38.15          0.091611409
2017-02-25/22:17:38.18          0.091756674
2017-02-25/22:17:38.22          0.091871577
2017-02-25/22:17:38.25          0.092154407
2017-02-25/22:17:38.28          0.092420479
2017-02-25/22:17:38.31          0.092683217
2017-02-25/22:17:38.34          0.092838153
2017-02-25/22:17:38.37          0.093170159
2017-02-25/22:17:38.40          0.093284793
2017-02-25/22:17:38.43          0.093521529
2017-02-25/22:17:38.47          0.093723680
2017-02-25/22:17:38.50          0.093991732
2017-02-25/22:17:38.53          0.094127965
2017-02-25/22:17:38.56          0.094339454
2017-02-25/22:17:38.59          0.094516204
2017-02-25/22:17:38.62          0.094777463
2017-02-25/22:17:38.65          0.095023782
2017-02-25/22:17:38.68          0.095317621
2017-02-25/22:17:38.72          0.095400523
2017-02-25/22:17:38.75          0.095685757
2017-02-25/22:17:38.78          0.095911183
2017-02-25/22:17:38.81          0.096151222
2017-02-25/22:17:38.84          0.096301897
2017-02-25/22:17:38.87          0.096596749
2017-02-25/22:17:38.90          0.096871612
2017-02-25/22:17:38.93          0.097243127
2017-02-25/22:17:38.97          0.097461858
2017-02-25/22:17:39.00          0.097761373
2017-02-25/22:17:39.03          0.098045857
2017-02-25/22:17:39.06          0.098361158
2017-02-25/22:17:39.09          0.098507886
2017-02-25/22:17:39.12          0.098787713
2017-02-25/22:17:39.15          0.099007752
2017-02-25/22:17:39.18          0.099240147
2017-02-25/22:17:39.22          0.099350763
2017-02-25/22:17:39.25          0.099707559
2017-02-25/22:17:39.28           0.10000742
2017-02-25/22:17:39.31           0.10022907
2017-02-25/22:17:39.34           0.10027325
2017-02-25/22:17:39.37           0.10063797
2017-02-25/22:17:39.40           0.10097317
2017-02-25/22:17:39.43           0.10114664
2017-02-25/22:17:39.47           0.10124005
2017-02-25/22:17:39.50           0.10166021
2017-02-25/22:17:39.53           0.10197723
2017-02-25/22:17:39.56           0.10229279
2017-02-25/22:17:39.59           0.10247180
2017-02-25/22:17:39.62           0.10289309
2017-02-25/22:17:39.65           0.10315085
2017-02-25/22:17:39.68           0.10332340
2017-02-25/22:17:39.72           0.10345291
2017-02-25/22:17:39.75           0.10375785
2017-02-25/22:17:39.78           0.10389695
2017-02-25/22:17:39.81           0.10407017
2017-02-25/22:17:39.84           0.10418604
2017-02-25/22:17:39.87           0.10453901
2017-02-25/22:17:39.90           0.10487891
2017-02-25/22:17:39.93           0.10515275
2017-02-25/22:17:39.97           0.10529477
2017-02-25/22:17:40.00           0.10566208
2017-02-25/22:17:40.03           0.10586973
2017-02-25/22:17:40.06           0.10612800
2017-02-25/22:17:40.09           0.10625284
2017-02-25/22:17:40.12           0.10659929
2017-02-25/22:17:40.15           0.10690184
2017-02-25/22:17:40.18           0.10714202
2017-02-25/22:17:40.22           0.10727625
2017-02-25/22:17:40.25           0.10760305
2017-02-25/22:17:40.28           0.10780957
2017-02-25/22:17:40.31           0.10808010
2017-02-25/22:17:40.34           0.10821805
2017-02-25/22:17:40.37           0.10852626
2017-02-25/22:17:40.40           0.10876819
2017-02-25/22:17:40.43           0.10903919
2017-02-25/22:17:40.47           0.10918700
2017-02-25/22:17:40.50           0.10953455
2017-02-25/22:17:40.53           0.10973895
2017-02-25/22:17:40.56           0.10988826
2017-02-25/22:17:40.59           0.11001031
2017-02-25/22:17:40.62           0.11038371
2017-02-25/22:17:40.65           0.11062216
2017-02-25/22:17:40.68           0.11092309
2017-02-25/22:17:40.72           0.11108346
2017-02-25/22:17:40.75           0.11143333
2017-02-25/22:17:40.78           0.11163126
2017-02-25/22:17:40.81           0.11184954
2017-02-25/22:17:40.84           0.11203080
2017-02-25/22:17:40.87           0.11230228
2017-02-25/22:17:40.90           0.11241717
2017-02-25/22:17:40.93           0.11264094
2017-02-25/22:17:40.97           0.11283776
2017-02-25/22:17:41.00           0.11316471
2017-02-25/22:17:41.03           0.11339861
2017-02-25/22:17:41.06           0.11365912
2017-02-25/22:17:41.09           0.11367685
2017-02-25/22:17:41.12           0.11400438
2017-02-25/22:17:41.15           0.11428598
2017-02-25/22:17:41.18           0.11449816
2017-02-25/22:17:41.22           0.11456372
2017-02-25/22:17:41.25           0.11489321
2017-02-25/22:17:41.28           0.11511812
2017-02-25/22:17:41.31           0.11536266
2017-02-25/22:17:41.34           0.11554809
2017-02-25/22:17:41.37           0.11590089
2017-02-25/22:17:41.40           0.11613617
2017-02-25/22:17:41.43           0.11632978
2017-02-25/22:17:41.47           0.11638798
2017-02-25/22:17:41.50           0.11664806
2017-02-25/22:17:41.53           0.11690665
2017-02-25/22:17:41.56           0.11724779
2017-02-25/22:17:41.59           0.11732958
2017-02-25/22:17:41.62           0.11760436
2017-02-25/22:17:41.65           0.11784736
2017-02-25/22:17:41.68           0.11813150
2017-02-25/22:17:41.72           0.11821762
2017-02-25/22:17:41.75           0.11843760
2017-02-25/22:17:41.78           0.11860927
2017-02-25/22:17:41.81           0.11882720
2017-02-25/22:17:41.84           0.11894359
2017-02-25/22:17:41.87           0.11927282
2017-02-25/22:17:41.90           0.11951002
2017-02-25/22:17:41.93           0.11972581
2017-02-25/22:17:41.97           0.11980457
2017-02-25/22:17:42.00           0.12024398
2017-02-25/22:17:42.03           0.12047432
2017-02-25/22:17:42.06           0.12069162
2017-02-25/22:17:42.09           0.12080605
2017-02-25/22:17:42.12           0.12112025
2017-02-25/22:17:42.15           0.12138357
2017-02-25/22:17:42.18           0.12165228
2017-02-25/22:17:42.22           0.12173274
2017-02-25/22:17:42.25           0.12206543
2017-02-25/22:17:42.28           0.12225944
2017-02-25/22:17:42.31           0.12243732
2017-02-25/22:17:42.34           0.12261792
2017-02-25/22:17:42.37           0.12296922
2017-02-25/22:17:42.40           0.12315234
2017-02-25/22:17:42.43           0.12340803
2017-02-25/22:17:42.47           0.12354195
2017-02-25/22:17:42.50           0.12384024
2017-02-25/22:17:42.53           0.12402254
2017-02-25/22:17:42.56           0.12423367
2017-02-25/22:17:42.59           0.12434199
2017-02-25/22:17:42.62           0.12468769
2017-02-25/22:17:42.65           0.12496432
2017-02-25/22:17:42.68           0.12522098
2017-02-25/22:17:42.72           0.12534731
2017-02-25/22:17:42.75           0.12572606
2017-02-25/22:17:42.78           0.12587182
2017-02-25/22:17:42.81           0.12604430
2017-02-25/22:17:42.84           0.12615792
2017-02-25/22:17:42.87           0.12656477
2017-02-25/22:17:42.90           0.12677040
2017-02-25/22:17:42.93           0.12694787
2017-02-25/22:17:42.97           0.12706791
2017-02-25/22:17:43.00           0.12744281
2017-02-25/22:17:43.03           0.12772982
2017-02-25/22:17:43.06           0.12795872
2017-02-25/22:17:43.09           0.12798321
2017-02-25/22:17:43.12           0.12830414
2017-02-25/22:17:43.15           0.12850290
2017-02-25/22:17:43.18           0.12871952
2017-02-25/22:17:43.22           0.12884904
2017-02-25/22:17:43.25           0.12920546
2017-02-25/22:17:43.28           0.12947822
2017-02-25/22:17:43.31           0.12974385
2017-02-25/22:17:43.34           0.12984304
2017-02-25/22:17:43.37           0.13019949
2017-02-25/22:17:43.40           0.13046231
2017-02-25/22:17:43.43           0.13065226
2017-02-25/22:17:43.47           0.13066218
2017-02-25/22:17:43.50           0.13105012
2017-02-25/22:17:43.53           0.13133640
2017-02-25/22:17:43.56           0.13149488
2017-02-25/22:17:43.59           0.13154053
2017-02-25/22:17:43.62           0.13193092
2017-02-25/22:17:43.65           0.13218433
2017-02-25/22:17:43.68           0.13240142
2017-02-25/22:17:43.72           0.13247372
2017-02-25/22:17:43.75           0.13286907
2017-02-25/22:17:43.78           0.13312433
2017-02-25/22:17:43.81           0.13340112
2017-02-25/22:17:43.84           0.13358287
2017-02-25/22:17:43.87           0.13392326
2017-02-25/22:17:43.90           0.13415074
2017-02-25/22:17:43.93           0.13436099
2017-02-25/22:17:43.97           0.13446334
2017-02-25/22:17:44.00           0.13482708
2017-02-25/22:17:44.03           0.13502390
2017-02-25/22:17:44.06           0.13530159
2017-02-25/22:17:44.09           0.13547854
2017-02-25/22:17:44.12           0.13578779
2017-02-25/22:17:44.15           0.13597465
2017-02-25/22:17:44.18           0.13618471
2017-02-25/22:17:44.22           0.13624485
2017-02-25/22:17:44.25           0.13660302
2017-02-25/22:17:44.28           0.13681096
2017-02-25/22:17:44.31           0.13706972
2017-02-25/22:17:44.34           0.13723445
2017-02-25/22:17:44.37           0.13763832
2017-02-25/22:17:44.40           0.13784567
2017-02-25/22:17:44.43           0.13808553
2017-02-25/22:17:44.47           0.13820693
2017-02-25/22:17:44.50           0.13862188
2017-02-25/22:17:44.53           0.13883248
2017-02-25/22:17:44.56           0.13902047
2017-02-25/22:17:44.59           0.13914293
2017-02-25/22:17:44.62           0.13948524
2017-02-25/22:17:44.65           0.13967819
2017-02-25/22:17:44.68           0.13992002
2017-02-25/22:17:44.72           0.14005372
2017-02-25/22:17:44.75           0.14043592
2017-02-25/22:17:44.78           0.14070602
2017-02-25/22:17:44.81           0.14092871
2017-02-25/22:17:44.84           0.14094367
2017-02-25/22:17:44.87           0.14138767
2017-02-25/22:17:44.90           0.14166698
2017-02-25/22:17:44.93           0.14184333
2017-02-25/22:17:44.97           0.14195615
2017-02-25/22:17:45.00           0.14232603
2017-02-25/22:17:45.03           0.14258008
2017-02-25/22:17:45.06           0.14284843
2017-02-25/22:17:45.09           0.14291532
2017-02-25/22:17:45.12           0.14328159
2017-02-25/22:17:45.15           0.14354488
2017-02-25/22:17:45.18           0.14374827
2017-02-25/22:17:45.22           0.14378522
2017-02-25/22:17:45.25           0.14413877
2017-02-25/22:17:45.28           0.14435093
2017-02-25/22:17:45.31           0.14458232
2017-02-25/22:17:45.34           0.14469743
2017-02-25/22:17:45.37           0.14508072
2017-02-25/22:17:45.40           0.14532666
2017-02-25/22:17:45.43           0.14559531
2017-02-25/22:17:45.47           0.14571819
2017-02-25/22:17:45.50           0.14601943
2017-02-25/22:17:45.53           0.14617270
2017-02-25/22:17:45.56           0.14648344
2017-02-25/22:17:45.59           0.14663374
2017-02-25/22:17:45.62           0.14701359
2017-02-25/22:17:45.65           0.14728603
2017-02-25/22:17:45.68           0.14751815
2017-02-25/22:17:45.72           0.14761973
2017-02-25/22:17:45.75           0.14800222
2017-02-25/22:17:45.78           0.14812661
2017-02-25/22:17:45.81           0.14836461
2017-02-25/22:17:45.84           0.14851178
2017-02-25/22:17:45.87           0.14880131
2017-02-25/22:17:45.90           0.14894955
2017-02-25/22:17:45.93           0.14918431
2017-02-25/22:17:45.97           0.14924973
2017-02-25/22:17:46.00           0.14957951
2017-02-25/22:17:46.03           0.14980129
2017-02-25/22:17:46.06           0.15003759
2017-02-25/22:17:46.09           0.15020247
2017-02-25/22:17:46.12           0.15064984
2017-02-25/22:17:46.15           0.15087129
2017-02-25/22:17:46.18           0.15112282
2017-02-25/22:17:46.22           0.15126432
2017-02-25/22:17:46.25           0.15163548
2017-02-25/22:17:46.28           0.15184163
2017-02-25/22:17:46.31           0.15206219
2017-02-25/22:17:46.34           0.15217093
2017-02-25/22:17:46.37           0.15254566
2017-02-25/22:17:46.40           0.15267608
2017-02-25/22:17:46.43           0.15291369
2017-02-25/22:17:46.47           0.15305351
2017-02-25/22:17:46.50           0.15338762
2017-02-25/22:17:46.53           0.15356721
2017-02-25/22:17:46.56           0.15377028
2017-02-25/22:17:46.59           0.15381622
2017-02-25/22:17:46.62           0.15419771
2017-02-25/22:17:46.65           0.15452082
2017-02-25/22:17:46.68           0.15479299
2017-02-25/22:17:46.72           0.15491583
2017-02-25/22:17:46.75           0.15539085
2017-02-25/22:17:46.78           0.15566732
2017-02-25/22:17:46.81           0.15588132
2017-02-25/22:17:46.84           0.15593912
2017-02-25/22:17:46.87           0.15631631
2017-02-25/22:17:46.90           0.15646861
2017-02-25/22:17:46.93           0.15668505
2017-02-25/22:17:46.97           0.15679344
2017-02-25/22:17:47.00           0.15710741
2017-02-25/22:17:47.03           0.15732822
2017-02-25/22:17:47.06           0.15765309
2017-02-25/22:17:47.09           0.15775432
2017-02-25/22:17:47.12           0.15805354
2017-02-25/22:17:47.15           0.15827064
2017-02-25/22:17:47.18           0.15852923
2017-02-25/22:17:47.22           0.15862289
2017-02-25/22:17:47.25           0.15905317
2017-02-25/22:17:47.28           0.15937754
2017-02-25/22:17:47.31           0.15963713
2017-02-25/22:17:47.34           0.15977131
2017-02-25/22:17:47.37           0.16021751
2017-02-25/22:17:47.40           0.16043648
2017-02-25/22:17:47.43           0.16060451
2017-02-25/22:17:47.47           0.16071697
2017-02-25/22:17:47.50           0.16114433
2017-02-25/22:17:47.53           0.16127595
2017-02-25/22:17:47.56           0.16150899
2017-02-25/22:17:47.59           0.16157466
2017-02-25/22:17:47.62           0.16190907
2017-02-25/22:17:47.65           0.16212053
2017-02-25/22:17:47.68           0.16234468
2017-02-25/22:17:47.72           0.16240162
2017-02-25/22:17:47.75           0.16288856
2017-02-25/22:17:47.78           0.16320849
2017-02-25/22:17:47.81           0.16345725
2017-02-25/22:17:47.84           0.16354031
2017-02-25/22:17:47.87           0.16391939
2017-02-25/22:17:47.90           0.16420690
2017-02-25/22:17:47.93           0.16452691
2017-02-25/22:17:47.97           0.16460449
2017-02-25/22:17:48.00           0.16503254
2017-02-25/22:17:48.03           0.16528337
2017-02-25/22:17:48.06           0.16545809
2017-02-25/22:17:48.09           0.16548649
2017-02-25/22:17:48.12           0.16592821
2017-02-25/22:17:48.15           0.16623313
2017-02-25/22:17:48.18           0.16642751
2017-02-25/22:17:48.22           0.16643262
2017-02-25/22:17:48.25           0.16680130
2017-02-25/22:17:48.28           0.16701882
2017-02-25/22:17:48.31           0.16727326
2017-02-25/22:17:48.34           0.16739773
2017-02-25/22:17:48.37           0.16781325
2017-02-25/22:17:48.40           0.16812260
2017-02-25/22:17:48.43           0.16849218
2017-02-25/22:17:48.47           0.16857293
2017-02-25/22:17:48.50           0.16895912
2017-02-25/22:17:48.53           0.16917820
2017-02-25/22:17:48.56           0.16942504
2017-02-25/22:17:48.59           0.16950734
2017-02-25/22:17:48.62           0.16981303
2017-02-25/22:17:48.65           0.17003589
2017-02-25/22:17:48.68           0.17023863
2017-02-25/22:17:48.72           0.17032956
2017-02-25/22:17:48.75           0.17075259
2017-02-25/22:17:48.78           0.17094162
2017-02-25/22:17:48.81           0.17118275
2017-02-25/22:17:48.84           0.17121254
2017-02-25/22:17:48.87           0.17155109
2017-02-25/22:17:48.90           0.17180538
2017-02-25/22:17:48.93           0.17215143
2017-02-25/22:17:48.97           0.17225832
2017-02-25/22:17:49.00           0.17265823
2017-02-25/22:17:49.03           0.17287671
2017-02-25/22:17:49.06           0.17307125
2017-02-25/22:17:49.09           0.17321226
2017-02-25/22:17:49.12           0.17369508
2017-02-25/22:17:49.15           0.17393560
2017-02-25/22:17:49.18           0.17410929
2017-02-25/22:17:49.22           0.17409429
2017-02-25/22:17:49.25           0.17451402
2017-02-25/22:17:49.28           0.17473947
2017-02-25/22:17:49.31           0.17489402
2017-02-25/22:17:49.34           0.17487247
2017-02-25/22:17:49.37           0.17520069
2017-02-25/22:17:49.40           0.17546168
2017-02-25/22:17:49.43           0.17578180
2017-02-25/22:17:49.47           0.17584800
2017-02-25/22:17:49.50           0.17630623
2017-02-25/22:17:49.53           0.17659247
2017-02-25/22:17:49.56           0.17677963
2017-02-25/22:17:49.59           0.17691276
2017-02-25/22:17:49.62           0.17732355
2017-02-25/22:17:49.65           0.17752861
2017-02-25/22:17:49.68           0.17779094
2017-02-25/22:17:49.72           0.17786893
2017-02-25/22:17:49.75           0.17832821
2017-02-25/22:17:49.78           0.17859309
2017-02-25/22:17:49.81           0.17883215
2017-02-25/22:17:49.84           0.17888624
2017-02-25/22:17:49.87           0.17928772
2017-02-25/22:17:49.90           0.17949822
2017-02-25/22:17:49.93           0.17970921
2017-02-25/22:17:49.97           0.17975882
2017-02-25/22:17:50.00           0.18013482
2017-02-25/22:17:50.03           0.18038011
2017-02-25/22:17:50.06           0.18067219
2017-02-25/22:17:50.09           0.18071946
2017-02-25/22:17:50.12           0.18117209
2017-02-25/22:17:50.15           0.18144384
2017-02-25/22:17:50.18           0.18168288
2017-02-25/22:17:50.22           0.18178589
2017-02-25/22:17:50.25           0.18218079
2017-02-25/22:17:50.28           0.18243704
2017-02-25/22:17:50.31           0.18272473
2017-02-25/22:17:50.34           0.18276167
2017-02-25/22:17:50.37           0.18320360
2017-02-25/22:17:50.40           0.18349954
2017-02-25/22:17:50.43           0.18368682
2017-02-25/22:17:50.47           0.18369404
2017-02-25/22:17:50.50           0.18404483
2017-02-25/22:17:50.53           0.18420814
2017-02-25/22:17:50.56           0.18444670
2017-02-25/22:17:50.59           0.18446583
2017-02-25/22:17:50.62           0.18484306
2017-02-25/22:17:50.65           0.18508801
2017-02-25/22:17:50.68           0.18530956
2017-02-25/22:17:50.72           0.18538999
2017-02-25/22:17:50.75           0.18580818
2017-02-25/22:17:50.78           0.18601358
2017-02-25/22:17:50.81           0.18623738
2017-02-25/22:17:50.84           0.18628644
2017-02-25/22:17:50.87           0.18666682
2017-02-25/22:17:50.90           0.18680772
2017-02-25/22:17:50.93           0.18698898
2017-02-25/22:17:50.97           0.18700659
2017-02-25/22:17:51.00           0.18742077
2017-02-25/22:17:51.03           0.18764052
2017-02-25/22:17:51.06           0.18781015
2017-02-25/22:17:51.09           0.18785558
2017-02-25/22:17:51.12           0.18821785
2017-02-25/22:17:51.15           0.18837243
2017-02-25/22:17:51.18           0.18861892
2017-02-25/22:17:51.22           0.18866509
2017-02-25/22:17:51.25           0.18900339
2017-02-25/22:17:51.28           0.18921350
2017-02-25/22:17:51.31           0.18944646
2017-02-25/22:17:51.34           0.18967284
2017-02-25/22:17:51.37           0.18992180
2017-02-25/22:17:51.40           0.19014420
2017-02-25/22:17:51.43           0.19037251
2017-02-25/22:17:51.47           0.19057438
2017-02-25/22:17:51.50           0.19079134
2017-02-25/22:17:51.53           0.19094645
2017-02-25/22:17:51.56           0.19110511
2017-02-25/22:17:51.59           0.19129169
2017-02-25/22:17:51.62           0.19145860
2017-02-25/22:17:51.65           0.19170675
2017-02-25/22:17:51.68           0.19187798
2017-02-25/22:17:51.72           0.19203780
2017-02-25/22:17:51.75           0.19225040
2017-02-25/22:17:51.78           0.19246021
2017-02-25/22:17:51.81           0.19274671
2017-02-25/22:17:51.84           0.19299972
2017-02-25/22:17:51.87           0.19312694
2017-02-25/22:17:51.90           0.19333452
2017-02-25/22:17:51.93           0.19363718
2017-02-25/22:17:51.97           0.19389883
2017-02-25/22:17:52.00           0.19412541
2017-02-25/22:17:52.03           0.19429656
2017-02-25/22:17:52.06           0.19444161
2017-02-25/22:17:52.09           0.19464998
2017-02-25/22:17:52.12           0.19488801
2017-02-25/22:17:52.15           0.19506236
2017-02-25/22:17:52.18           0.19524029
2017-02-25/22:17:52.22           0.19545374
2017-02-25/22:17:52.25           0.19564500
2017-02-25/22:17:52.28           0.19580184
2017-02-25/22:17:52.31           0.19597736
2017-02-25/22:17:52.34           0.19614582
2017-02-25/22:17:52.37           0.19616205
2017-02-25/22:17:52.40           0.19658154
2017-02-25/22:17:52.43           0.19678042
2017-02-25/22:17:52.47           0.19700932
2017-02-25/22:17:52.50           0.19701212
2017-02-25/22:17:52.53           0.19736290
2017-02-25/22:17:52.56           0.19759000
2017-02-25/22:17:52.59           0.19783320
2017-02-25/22:17:52.62           0.19784903
2017-02-25/22:17:52.65           0.19821693
2017-02-25/22:17:52.68           0.19838839
2017-02-25/22:17:52.72           0.19853079
2017-02-25/22:17:52.75           0.19854279
2017-02-25/22:17:52.78           0.19897296
2017-02-25/22:17:52.81           0.19913796
2017-02-25/22:17:52.84           0.19932102
2017-02-25/22:17:52.87           0.19928576
2017-02-25/22:17:52.90           0.19962800
2017-02-25/22:17:52.93           0.19981313
2017-02-25/22:17:52.97           0.20007797
2017-02-25/22:17:53.00           0.20008027
2017-02-25/22:17:53.03           0.20040938
2017-02-25/22:17:53.06           0.20062242
2017-02-25/22:17:53.09           0.20082594
2017-02-25/22:17:53.12           0.20079872
2017-02-25/22:17:53.15           0.20121782
2017-02-25/22:17:53.18           0.20143387
2017-02-25/22:17:53.22           0.20162059
2017-02-25/22:17:53.25           0.20160066
2017-02-25/22:17:53.28           0.20196423
2017-02-25/22:17:53.31           0.20216766
2017-02-25/22:17:53.34           0.20237471
2017-02-25/22:17:53.37           0.20240996
2017-02-25/22:17:53.40           0.20276376
2017-02-25/22:17:53.43           0.20292553
2017-02-25/22:17:53.47           0.20317556
2017-02-25/22:17:53.50           0.20322074
2017-02-25/22:17:53.53           0.20359646
2017-02-25/22:17:53.56           0.20378254
2017-02-25/22:17:53.59           0.20400956
2017-02-25/22:17:53.62           0.20400543
2017-02-25/22:17:53.65           0.20436455
2017-02-25/22:17:53.68           0.20450759
2017-02-25/22:17:53.72           0.20472009
2017-02-25/22:17:53.75           0.20475983
2017-02-25/22:17:53.78           0.20518431
2017-02-25/22:17:53.81           0.20539384
2017-02-25/22:17:53.84           0.20556668
2017-02-25/22:17:53.87           0.20558451
2017-02-25/22:17:53.90           0.20601221
2017-02-25/22:17:53.93           0.20620947
2017-02-25/22:17:53.97           0.20637909
2017-02-25/22:17:54.00           0.20636941
2017-02-25/22:17:54.03           0.20674750
2017-02-25/22:17:54.06           0.20695270
2017-02-25/22:17:54.09           0.20719383
2017-02-25/22:17:54.12           0.20719787
2017-02-25/22:17:54.15           0.20757379
2017-02-25/22:17:54.18           0.20779385
2017-02-25/22:17:54.22           0.20804327
2017-02-25/22:17:54.25           0.20800737
2017-02-25/22:17:54.28           0.20837099
2017-02-25/22:17:54.31           0.20858901
2017-02-25/22:17:54.34           0.20879223
2017-02-25/22:17:54.37           0.20877607
2017-02-25/22:17:54.40           0.20914021
2017-02-25/22:17:54.43           0.20934809
2017-02-25/22:17:54.47           0.20957834
2017-02-25/22:17:54.50           0.20961362
2017-02-25/22:17:54.53           0.21003351
2017-02-25/22:17:54.56           0.21018068
2017-02-25/22:17:54.59           0.21039307
2017-02-25/22:17:54.62           0.21041786
2017-02-25/22:17:54.65           0.21081185
2017-02-25/22:17:54.68           0.21098534
2017-02-25/22:17:54.72           0.21114008
2017-02-25/22:17:54.75           0.21111301
2017-02-25/22:17:54.78           0.21153884
2017-02-25/22:17:54.81           0.21174156
2017-02-25/22:17:54.84           0.21193126
2017-02-25/22:17:54.87           0.21188285
2017-02-25/22:17:54.90           0.21227979
2017-02-25/22:17:54.93           0.21251773
2017-02-25/22:17:54.97           0.21271727
2017-02-25/22:17:55.00           0.21275368
2017-02-25/22:17:55.03           0.21316090
2017-02-25/22:17:55.06           0.21329374
2017-02-25/22:17:55.09           0.21348879
2017-02-25/22:17:55.12           0.21350205
2017-02-25/22:17:55.15           0.21387808
2017-02-25/22:17:55.18           0.21406837
2017-02-25/22:17:55.22           0.21429859
2017-02-25/22:17:55.25           0.21428527
2017-02-25/22:17:55.28           0.21464957
2017-02-25/22:17:55.31           0.21483584
2017-02-25/22:17:55.34           0.21506179
2017-02-25/22:17:55.37           0.21502400
2017-02-25/22:17:55.40           0.21542743
2017-02-25/22:17:55.43           0.21558587
2017-02-25/22:17:55.47           0.21571395
2017-02-25/22:17:55.50           0.21570097
2017-02-25/22:17:55.53           0.21616035
2017-02-25/22:17:55.56           0.21641400
2017-02-25/22:17:55.59           0.21665467
2017-02-25/22:17:55.62           0.21661975
2017-02-25/22:17:55.65           0.21695959
2017-02-25/22:17:55.68           0.21715764
2017-02-25/22:17:55.72           0.21731952
2017-02-25/22:17:55.75           0.21728931
2017-02-25/22:17:55.78           0.21773172
2017-02-25/22:17:55.81           0.21789037
2017-02-25/22:17:55.84           0.21803800
2017-02-25/22:17:55.87           0.21807312
2017-02-25/22:17:55.90           0.21854588
2017-02-25/22:17:55.93           0.21875558
2017-02-25/22:17:55.97           0.21891542
2017-02-25/22:17:56.00           0.21892047
2017-02-25/22:17:56.03           0.21931973
2017-02-25/22:17:56.06           0.21947926
2017-02-25/22:17:56.09           0.21972865
2017-02-25/22:17:56.12           0.21970555
2017-02-25/22:17:56.15           0.22015106
2017-02-25/22:17:56.18           0.22042302
2017-02-25/22:17:56.22           0.22067294
2017-02-25/22:17:56.25           0.22066426
2017-02-25/22:17:56.28           0.22106455
2017-02-25/22:17:56.31           0.22128930
2017-02-25/22:17:56.34           0.22155401
2017-02-25/22:17:56.37           0.22162336
2017-02-25/22:17:56.40           0.22200415
2017-02-25/22:17:56.43           0.22213001
2017-02-25/22:17:56.47           0.22233552
2017-02-25/22:17:56.50           0.22233576
2017-02-25/22:17:56.53           0.22277954
2017-02-25/22:17:56.56           0.22301730
2017-02-25/22:17:56.59           0.22322162
2017-02-25/22:17:56.62           0.22319927
2017-02-25/22:17:56.65           0.22359302
2017-02-25/22:17:56.68           0.22381887
2017-02-25/22:17:56.72           0.22404095
2017-02-25/22:17:56.75           0.22405828
2017-02-25/22:17:56.78           0.22450608
2017-02-25/22:17:56.81           0.22469695
2017-02-25/22:17:56.84           0.22494406
2017-02-25/22:17:56.87           0.22492218
2017-02-25/22:17:56.90           0.22529101
2017-02-25/22:17:56.93           0.22547945
2017-02-25/22:17:56.97           0.22568232
2017-02-25/22:17:57.00           0.22565432
2017-02-25/22:17:57.03           0.22604344
2017-02-25/22:17:57.06           0.22617108
2017-02-25/22:17:57.09           0.22634980
2017-02-25/22:17:57.12           0.22635057
2017-02-25/22:17:57.15           0.22675767
2017-02-25/22:17:57.18           0.22693527
2017-02-25/22:17:57.22           0.22715223
2017-02-25/22:17:57.25           0.22716038
2017-02-25/22:17:57.28           0.22755303
2017-02-25/22:17:57.31           0.22772815
2017-02-25/22:17:57.34           0.22793188
2017-02-25/22:17:57.37           0.22789784
2017-02-25/22:17:57.40           0.22832654
2017-02-25/22:17:57.43           0.22853314
2017-02-25/22:17:57.47           0.22875153
2017-02-25/22:17:57.50           0.22876743
2017-02-25/22:17:57.53           0.22916596
2017-02-25/22:17:57.56           0.22934495
2017-02-25/22:17:57.59           0.22958060
2017-02-25/22:17:57.62           0.22962391
2017-02-25/22:17:57.65           0.23005570
2017-02-25/22:17:57.68           0.23021851
2017-02-25/22:17:57.72           0.23034723
2017-02-25/22:17:57.75           0.23021779
2017-02-25/22:17:57.78           0.23049822
2017-02-25/22:17:57.81           0.23052233
2017-02-25/22:17:57.84           0.23061745
2017-02-25/22:17:57.87           0.23055926
2017-02-25/22:17:57.90           0.23096729
2017-02-25/22:17:57.93           0.23110622
2017-02-25/22:17:57.97           0.23120664
2017-02-25/22:17:58.00           0.23116541
2017-02-25/22:17:58.03           0.23164790
2017-02-25/22:17:58.06           0.23186628
2017-02-25/22:17:58.09           0.23204922
2017-02-25/22:17:58.12           0.23204422
2017-02-25/22:17:58.15           0.23249159
2017-02-25/22:17:58.18           0.23274818
2017-02-25/22:17:58.22           0.23309050
2017-02-25/22:17:58.25           0.23331875
2017-02-25/22:17:58.28           0.23406650
2017-02-25/22:17:58.31           0.23460175
2017-02-25/22:17:58.34           0.23517717
2017-02-25/22:17:58.37           0.23544243
2017-02-25/22:17:58.40           0.23592859
2017-02-25/22:17:58.43           0.23606812
2017-02-25/22:17:58.47           0.23613279
2017-02-25/22:17:58.50           0.23595702
2017-02-25/22:17:58.53           0.23637268
2017-02-25/22:17:58.56           0.23661387
2017-02-25/22:17:58.59           0.23677654
2017-02-25/22:17:58.62           0.23672764
2017-02-25/22:17:58.65           0.23717668
2017-02-25/22:17:58.68           0.23736182
2017-02-25/22:17:58.72           0.23754016
2017-02-25/22:17:58.75           0.23745633
2017-02-25/22:17:58.78           0.23780198
2017-02-25/22:17:58.81           0.23793231
2017-02-25/22:17:58.84           0.23805179
2017-02-25/22:17:58.87           0.23791869
2017-02-25/22:17:58.90           0.23830080
2017-02-25/22:17:58.93           0.23849724
2017-02-25/22:17:58.97           0.23863290
2017-02-25/22:17:59.00           0.23853170
2017-02-25/22:17:59.03           0.23888802
2017-02-25/22:17:59.06           0.23899972
2017-02-25/22:17:59.09           0.23915701
2017-02-25/22:17:59.12           0.23903899
2017-02-25/22:17:59.15           0.23939255
2017-02-25/22:17:59.18           0.23954505
2017-02-25/22:17:59.22           0.23965123
2017-02-25/22:17:59.25           0.23951079
2017-02-25/22:17:59.28           0.23986721
2017-02-25/22:17:59.31           0.24004003
2017-02-25/22:17:59.34           0.24023346
2017-02-25/22:17:59.37           0.24016488
2017-02-25/22:17:59.40           0.24056275
2017-02-25/22:17:59.43           0.24076858
2017-02-25/22:17:59.47           0.24095568
2017-02-25/22:17:59.50           0.24094085
2017-02-25/22:17:59.53           0.24143817
2017-02-25/22:17:59.56           0.24168567
2017-02-25/22:17:59.59           0.24192303
2017-02-25/22:17:59.62           0.24195279
2017-02-25/22:17:59.65           0.24246130
2017-02-25/22:17:59.68           0.24268333
2017-02-25/22:17:59.72           0.24289421
2017-02-25/22:17:59.75           0.24287145
2017-02-25/22:17:59.78           0.24330799
2017-02-25/22:17:59.81           0.24352674
2017-02-25/22:17:59.84           0.24377953
2017-02-25/22:17:59.87           0.24374873
2017-02-25/22:17:59.90           0.24410814
2017-02-25/22:17:59.93           0.24424338
2017-02-25/22:17:59.97           0.24442081
2017-02-25/22:18:00.00           0.24438630
2017-02-25/22:18:00.03           0.24479416
2017-02-25/22:18:00.06           0.24488881
2017-02-25/22:18:00.09           0.24503935
2017-02-25/22:18:00.12           0.24500806
2017-02-25/22:18:00.15           0.24546655
2017-02-25/22:18:00.18           0.24572429
2017-02-25/22:18:00.22           0.24594037
2017-02-25/22:18:00.25           0.24587451
2017-02-25/22:18:00.28           0.24630099
2017-02-25/22:18:00.31           0.24649903
2017-02-25/22:18:00.34           0.24673781
2017-02-25/22:18:00.37           0.24679335
2017-02-25/22:18:00.40           0.24722814
2017-02-25/22:18:00.43           0.24737275
2017-02-25/22:18:00.47           0.24759235
2017-02-25/22:18:00.50           0.24756236
2017-02-25/22:18:00.53           0.24792771
2017-02-25/22:18:00.56           0.24806072
2017-02-25/22:18:00.59           0.24822770
2017-02-25/22:18:00.62           0.24816523
2017-02-25/22:18:00.65           0.24860350
2017-02-25/22:18:00.68           0.24877847
2017-02-25/22:18:00.72           0.24894253
2017-02-25/22:18:00.75           0.24887973
2017-02-25/22:18:00.78           0.24932071
2017-02-25/22:18:00.81           0.24954243
2017-02-25/22:18:00.84           0.24975915
2017-02-25/22:18:00.87           0.24965904
2017-02-25/22:18:00.90           0.25005714
2017-02-25/22:18:00.93           0.25027949
2017-02-25/22:18:00.97           0.25048579
2017-02-25/22:18:01.00           0.25040241
2017-02-25/22:18:01.03           0.25079369
2017-02-25/22:18:01.06           0.25094493
2017-02-25/22:18:01.09           0.25109718
2017-02-25/22:18:01.12           0.25098641
2017-02-25/22:18:01.15           0.25139216
2017-02-25/22:18:01.18           0.25155441
2017-02-25/22:18:01.22           0.25173551
2017-02-25/22:18:01.25           0.25164987
2017-02-25/22:18:01.28           0.25202801
2017-02-25/22:18:01.31           0.25223411
2017-02-25/22:18:01.34           0.25238875
2017-02-25/22:18:01.37           0.25231264
2017-02-25/22:18:01.40           0.25273289
2017-02-25/22:18:01.43           0.25285631
2017-02-25/22:18:01.47           0.25300213
2017-02-25/22:18:01.50           0.25286824
2017-02-25/22:18:01.53           0.25322926
2017-02-25/22:18:01.56           0.25340178
2017-02-25/22:18:01.59           0.25353871
2017-02-25/22:18:01.62           0.25346178
2017-02-25/22:18:01.65           0.25384889
2017-02-25/22:18:01.68           0.25394314
2017-02-25/22:18:01.72           0.25411547
2017-02-25/22:18:01.75           0.25405563
2017-02-25/22:18:01.78           0.25443127
2017-02-25/22:18:01.81           0.25458601
2017-02-25/22:18:01.84           0.25478775
2017-02-25/22:18:01.87           0.25467662
2017-02-25/22:18:01.90           0.25505673
2017-02-25/22:18:01.93           0.25521971
2017-02-25/22:18:01.97           0.25538449
2017-02-25/22:18:02.00           0.25530411
2017-02-25/22:18:02.03           0.25574884
2017-02-25/22:18:02.06           0.25594788
2017-02-25/22:18:02.09           0.25610067
2017-02-25/22:18:02.12           0.25601737
2017-02-25/22:18:02.15           0.25638235
2017-02-25/22:18:02.18           0.25644628
2017-02-25/22:18:02.22           0.25651962
2017-02-25/22:18:02.25           0.25638800
2017-02-25/22:18:02.28           0.25681157
2017-02-25/22:18:02.31           0.25696387
2017-02-25/22:18:02.34           0.25713958
2017-02-25/22:18:02.37           0.25704540
2017-02-25/22:18:02.40           0.25740120
2017-02-25/22:18:02.43           0.25756482
2017-02-25/22:18:02.47           0.25773137
2017-02-25/22:18:02.50           0.25763914
2017-02-25/22:18:02.53           0.25807096
2017-02-25/22:18:02.56           0.25823831
2017-02-25/22:18:02.59           0.25837358
2017-02-25/22:18:02.62           0.25826305
2017-02-25/22:18:02.65           0.25869235
2017-02-25/22:18:02.68           0.25885709
2017-02-25/22:18:02.72           0.25898545
2017-02-25/22:18:02.75           0.25887784
2017-02-25/22:18:02.78           0.25929564
2017-02-25/22:18:02.81           0.25943978
2017-02-25/22:18:02.84           0.25952416
2017-02-25/22:18:02.87           0.25940760
2017-02-25/22:18:02.90           0.25980934
2017-02-25/22:18:02.93           0.25994252
2017-02-25/22:18:02.97           0.26011911
2017-02-25/22:18:03.00           0.26002732
2017-02-25/22:18:03.03           0.26039389
2017-02-25/22:18:03.06           0.26055339
2017-02-25/22:18:03.09           0.26068483
2017-02-25/22:18:03.12           0.26056066
2017-02-25/22:18:03.15           0.26100000
2017-02-25/22:18:03.18           0.26116866
2017-02-25/22:18:03.22           0.26129125
2017-02-25/22:18:03.25           0.26116858
2017-02-25/22:18:03.28           0.26159964
2017-02-25/22:18:03.31           0.26174415
2017-02-25/22:18:03.34           0.26186650
2017-02-25/22:18:03.37           0.26176450
2017-02-25/22:18:03.40           0.26217632
2017-02-25/22:18:03.43           0.26230414
2017-02-25/22:18:03.47           0.26245903
2017-02-25/22:18:03.50           0.26233219
2017-02-25/22:18:03.53           0.26271158
2017-02-25/22:18:03.56           0.26285249
2017-02-25/22:18:03.59           0.26301318
2017-02-25/22:18:03.62           0.26293494
2017-02-25/22:18:03.65           0.26336328
2017-02-25/22:18:03.68           0.26350516
2017-02-25/22:18:03.72           0.26362138
2017-02-25/22:18:03.75           0.26353034
2017-02-25/22:18:03.78           0.26393058
2017-02-25/22:18:03.81           0.26408729
2017-02-25/22:18:03.84           0.26425159
2017-02-25/22:18:03.87           0.26414345
2017-02-25/22:18:03.90           0.26456039
2017-02-25/22:18:03.93           0.26471774
2017-02-25/22:18:03.97           0.26487124
2017-02-25/22:18:04.00           0.26474436
2017-02-25/22:18:04.03           0.26512769
2017-02-25/22:18:04.06           0.26528841
2017-02-25/22:18:04.09           0.26544847
2017-02-25/22:18:04.12           0.26535321
2017-02-25/22:18:04.15           0.26575877
2017-02-25/22:18:04.18           0.26587902
2017-02-25/22:18:04.22           0.26604188
2017-02-25/22:18:04.25           0.26593866
2017-02-25/22:18:04.28           0.26636209
2017-02-25/22:18:04.31           0.26655179
2017-02-25/22:18:04.34           0.26672184
2017-02-25/22:18:04.37           0.26664572
2017-02-25/22:18:04.40           0.26707543
2017-02-25/22:18:04.43           0.26721297
2017-02-25/22:18:04.47           0.26734706
2017-02-25/22:18:04.50           0.26725169
2017-02-25/22:18:04.53           0.26765523
2017-02-25/22:18:04.56           0.26780737
2017-02-25/22:18:04.59           0.26797586
2017-02-25/22:18:04.62           0.26784410
2017-02-25/22:18:04.65           0.26822395
2017-02-25/22:18:04.68           0.26837171
2017-02-25/22:18:04.72           0.26857885
2017-02-25/22:18:04.75           0.26851072
2017-02-25/22:18:04.78           0.26892546
2017-02-25/22:18:04.81           0.26909776
2017-02-25/22:18:04.84           0.26926715
2017-02-25/22:18:04.87           0.26918526
2017-02-25/22:18:04.90           0.26958653
2017-02-25/22:18:04.93           0.26974117
2017-02-25/22:18:04.97           0.26993272
2017-02-25/22:18:05.00           0.26980207
2017-02-25/22:18:05.03           0.27022919
2017-02-25/22:18:05.06           0.27042796
2017-02-25/22:18:05.09           0.27057148
2017-02-25/22:18:05.12           0.27046702
2017-02-25/22:18:05.15           0.27088292
2017-02-25/22:18:05.18           0.27103431
2017-02-25/22:18:05.22           0.27119363
2017-02-25/22:18:05.25           0.27107682
2017-02-25/22:18:05.28           0.27151782
2017-02-25/22:18:05.31           0.27170826
2017-02-25/22:18:05.34           0.27188192
2017-02-25/22:18:05.37           0.27178857
2017-02-25/22:18:05.40           0.27222046
2017-02-25/22:18:05.43           0.27237957
2017-02-25/22:18:05.47           0.27254572
2017-02-25/22:18:05.50           0.27244419
2017-02-25/22:18:05.53           0.27287418
2017-02-25/22:18:05.56           0.27305402
2017-02-25/22:18:05.59           0.27323053
2017-02-25/22:18:05.62           0.27314831
2017-02-25/22:18:05.65           0.27354687
2017-02-25/22:18:05.68           0.27369151
2017-02-25/22:18:05.72           0.27389964
2017-02-25/22:18:05.75           0.27382676
2017-02-25/22:18:05.78           0.27425117
2017-02-25/22:18:05.81           0.27436380
2017-02-25/22:18:05.84           0.27449216
2017-02-25/22:18:05.87           0.27441047
2017-02-25/22:18:05.90           0.27486234
2017-02-25/22:18:05.93           0.27501663
2017-02-25/22:18:05.97           0.27521556
2017-02-25/22:18:06.00           0.27510235
2017-02-25/22:18:06.03           0.27551331
2017-02-25/22:18:06.06           0.27569700
2017-02-25/22:18:06.09           0.27587310
2017-02-25/22:18:06.12           0.27575974
2017-02-25/22:18:06.15           0.27614236
2017-02-25/22:18:06.18           0.27629551
2017-02-25/22:18:06.22           0.27646999
2017-02-25/22:18:06.25           0.27637433
2017-02-25/22:18:06.28           0.27680976
2017-02-25/22:18:06.31           0.27696988
2017-02-25/22:18:06.34           0.27712321
2017-02-25/22:18:06.37           0.27700484
2017-02-25/22:18:06.40           0.27743146
2017-02-25/22:18:06.43           0.27761257
2017-02-25/22:18:06.47           0.27776954
2017-02-25/22:18:06.50           0.27764997
2017-02-25/22:18:06.53           0.27810196
2017-02-25/22:18:06.56           0.27827178
2017-02-25/22:18:06.59           0.27839986
2017-02-25/22:18:06.62           0.27824197
2017-02-25/22:18:06.65           0.27863666
2017-02-25/22:18:06.68           0.27882523
2017-02-25/22:18:06.72           0.27900477
2017-02-25/22:18:06.75           0.27887534
2017-02-25/22:18:06.78           0.27931864
2017-02-25/22:18:06.81           0.27948071
2017-02-25/22:18:06.84           0.27962811
2017-02-25/22:18:06.87           0.27952728
2017-02-25/22:18:06.90           0.27993634
2017-02-25/22:18:06.93           0.28007486
2017-02-25/22:18:06.97           0.28022017
2017-02-25/22:18:07.00           0.28009613
2017-02-25/22:18:07.03           0.28052094
2017-02-25/22:18:07.06           0.28067587
2017-02-25/22:18:07.09           0.28082984
2017-02-25/22:18:07.12           0.28069188
2017-02-25/22:18:07.15           0.28111930
2017-02-25/22:18:07.18           0.28122683
2017-02-25/22:18:07.22           0.28132445
2017-02-25/22:18:07.25           0.28121421
2017-02-25/22:18:07.28           0.28164510
2017-02-25/22:18:07.31           0.28177372
2017-02-25/22:18:07.34           0.28190020
2017-02-25/22:18:07.37           0.28177042
2017-02-25/22:18:07.40           0.28222310
2017-02-25/22:18:07.43           0.28238642
2017-02-25/22:18:07.47           0.28252119
2017-02-25/22:18:07.50           0.28237762
2017-02-25/22:18:07.53           0.28280693
2017-02-25/22:18:07.56           0.28295582
2017-02-25/22:18:07.59           0.28309974
2017-02-25/22:18:07.62           0.28301899
2017-02-25/22:18:07.65           0.28343211
2017-02-25/22:18:07.68           0.28351226
2017-02-25/22:18:07.72           0.28362142
2017-02-25/22:18:07.75           0.28348990
2017-02-25/22:18:07.78           0.28392254
2017-02-25/22:18:07.81           0.28408053
2017-02-25/22:18:07.84           0.28420232
2017-02-25/22:18:07.87           0.28406682
2017-02-25/22:18:07.90           0.28450031
2017-02-25/22:18:07.93           0.28462526
2017-02-25/22:18:07.97           0.28477694
2017-02-25/22:18:08.00           0.28467082
2017-02-25/22:18:08.03           0.28509211
2017-02-25/22:18:08.06           0.28524257
2017-02-25/22:18:08.09           0.28539389
2017-02-25/22:18:08.12           0.28525542
2017-02-25/22:18:08.15           0.28724942
2017-02-25/22:18:08.18           0.28847693
2017-02-25/22:18:08.22           0.28982157
2017-02-25/22:18:08.25           0.29081979
2017-02-25/22:18:08.28           0.29222145
2017-02-25/22:18:08.31           0.29341676
2017-02-25/22:18:08.34           0.29468092
2017-02-25/22:18:08.37           0.29568673
2017-02-25/22:18:08.40           0.29735492
2017-02-25/22:18:08.43           0.29882424
2017-02-25/22:18:08.47           0.30032530
2017-02-25/22:18:08.50           0.30141470
2017-02-25/22:18:08.53           0.30300574
2017-02-25/22:18:08.56           0.30429926
2017-02-25/22:18:08.59           0.30559513
2017-02-25/22:18:08.62           0.30672668
2017-02-25/22:18:08.65           0.30849726
2017-02-25/22:18:08.68           0.31008175
2017-02-25/22:18:08.72           0.31176161
2017-02-25/22:18:08.75           0.31304912
2017-02-25/22:18:08.78           0.31495204
2017-02-25/22:18:08.81           0.31666104
2017-02-25/22:18:08.84           0.31836621
2017-02-25/22:18:08.87           0.31971246
2017-02-25/22:18:08.90           0.32164336
2017-02-25/22:18:08.93           0.32318659
2017-02-25/22:18:08.97           0.32460048
2017-02-25/22:18:09.00           0.32556455
2017-02-25/22:18:09.03           0.32724648
2017-02-25/22:18:09.06           0.32871518
2017-02-25/22:18:09.09           0.33009714
2017-02-25/22:18:09.12           0.33114492
2017-02-25/22:18:09.15           0.33273603
2017-02-25/22:18:09.18           0.33389545
2017-02-25/22:18:09.22           0.33503258
2017-02-25/22:18:09.25           0.33577104
2017-02-25/22:18:09.28           0.33709089
2017-02-25/22:18:09.31           0.33802559
2017-02-25/22:18:09.34           0.33891132
2017-02-25/22:18:09.37           0.33931987
2017-02-25/22:18:09.40           0.34022921
2017-02-25/22:18:09.43           0.34095296
2017-02-25/22:18:09.47           0.34176142
2017-02-25/22:18:09.50           0.34219583
2017-02-25/22:18:09.53           0.34332694
2017-02-25/22:18:09.56           0.34409084
2017-02-25/22:18:09.59           0.34482980
2017-02-25/22:18:09.62           0.34529884
2017-02-25/22:18:09.65           0.34657048
2017-02-25/22:18:09.68           0.34756795
2017-02-25/22:18:09.72           0.34856791
2017-02-25/22:18:09.75           0.34918836
2017-02-25/22:18:09.78           0.35050532
2017-02-25/22:18:09.81           0.35147065
2017-02-25/22:18:09.84           0.35228079
2017-02-25/22:18:09.87           0.35276984
2017-02-25/22:18:09.90           0.35385409
2017-02-25/22:18:09.93           0.35434711
2017-02-25/22:18:09.97           0.35483947
2017-02-25/22:18:10.00           0.35492536
2017-02-25/22:18:10.03           0.35561947
2017-02-25/22:18:10.06           0.35609747
2017-02-25/22:18:10.09           0.35657102
2017-02-25/22:18:10.12           0.35671858
2017-02-25/22:18:10.15           0.35762659
2017-02-25/22:18:10.18           0.35818208
2017-02-25/22:18:10.22           0.35887919
2017-02-25/22:18:10.25           0.35926619
2017-02-25/22:18:10.28           0.36019896
2017-02-25/22:18:10.31           0.36076055
2017-02-25/22:18:10.34           0.36124246
2017-02-25/22:18:10.37           0.36126078
2017-02-25/22:18:10.40           0.36199048
2017-02-25/22:18:10.43           0.36218976
2017-02-25/22:18:10.47           0.36239669
2017-02-25/22:18:10.50           0.36224290
2017-02-25/22:18:10.53           0.36265264
2017-02-25/22:18:10.56           0.36272389
2017-02-25/22:18:10.59           0.36263728
2017-02-25/22:18:10.62           0.36216323
2017-02-25/22:18:10.65           0.36242435
2017-02-25/22:18:10.68           0.36245311
2017-02-25/22:18:10.72           0.36260118
2017-02-25/22:18:10.75           0.36227459
2017-02-25/22:18:10.78           0.36265483
2017-02-25/22:18:10.81           0.36269049
2017-02-25/22:18:10.84           0.36274988
2017-02-25/22:18:10.87           0.36261774
2017-02-25/22:18:10.90           0.36327537
2017-02-25/22:18:10.93           0.36352611
2017-02-25/22:18:10.97           0.36374266
2017-02-25/22:18:11.00           0.36362239
2017-02-25/22:18:11.03           0.36419102
2017-02-25/22:18:11.06           0.36445353
2017-02-25/22:18:11.09           0.36477219
2017-02-25/22:18:11.12           0.36468903
2017-02-25/22:18:11.15           0.36522006
2017-02-25/22:18:11.18           0.36532687
2017-02-25/22:18:11.22           0.36539391
2017-02-25/22:18:11.25           0.36505989
2017-02-25/22:18:11.28           0.36537228
2017-02-25/22:18:11.31           0.36526475
2017-02-25/22:18:11.34           0.36514341
2017-02-25/22:18:11.37           0.36472461
2017-02-25/22:18:11.40           0.36506805
2017-02-25/22:18:11.43           0.36514601
2017-02-25/22:18:11.47           0.36533235
2017-02-25/22:18:11.50           0.36524720
2017-02-25/22:18:11.53           0.36583591
2017-02-25/22:18:11.56           0.36602946
2017-02-25/22:18:11.59           0.36633141
2017-02-25/22:18:11.62           0.36632782
2017-02-25/22:18:11.65           0.36689419
2017-02-25/22:18:11.68           0.36707650
2017-02-25/22:18:11.72           0.36728807
2017-02-25/22:18:11.75           0.36699042
2017-02-25/22:18:11.78           0.36740467
2017-02-25/22:18:11.81           0.36758001
2017-02-25/22:18:11.84           0.36766189
2017-02-25/22:18:11.87           0.36738738
2017-02-25/22:18:11.90           0.36782711
2017-02-25/22:18:11.93           0.36784350
2017-02-25/22:18:11.97           0.36788336
2017-02-25/22:18:12.00           0.36751104
2017-02-25/22:18:12.03           0.36791120
2017-02-25/22:18:12.06           0.36791857
2017-02-25/22:18:12.09           0.36792228
2017-02-25/22:18:12.12           0.36775495
2017-02-25/22:18:12.15           0.36823673
2017-02-25/22:18:12.18           0.36832879
2017-02-25/22:18:12.22           0.36845826
2017-02-25/22:18:12.25           0.36821207
2017-02-25/22:18:12.28           0.36858337
2017-02-25/22:18:12.31           0.36853751
2017-02-25/22:18:12.34           0.36857366
2017-02-25/22:18:12.37           0.36814792
2017-02-25/22:18:12.40           0.36839089
2017-02-25/22:18:12.43           0.36833403
2017-02-25/22:18:12.47           0.36833613
2017-02-25/22:18:12.50           0.36793454
2017-02-25/22:18:12.53           0.36825458
2017-02-25/22:18:12.56           0.36844077
2017-02-25/22:18:12.59           0.36872750
2017-02-25/22:18:12.62           0.36863716
2017-02-25/22:18:12.65           0.36913287
2017-02-25/22:18:12.68           0.36919196
2017-02-25/22:18:12.72           0.36923727
2017-02-25/22:18:12.75           0.36894025
2017-02-25/22:18:12.78           0.36942775
2017-02-25/22:18:12.81           0.36945401
2017-02-25/22:18:12.84           0.36939751
2017-02-25/22:18:12.87           0.36888350
2017-02-25/22:18:12.90           0.36901464
2017-02-25/22:18:12.93           0.36887140
2017-02-25/22:18:12.97           0.36874456
2017-02-25/22:18:13.00           0.36825904
2017-02-25/22:18:13.03           0.36841294
2017-02-25/22:18:13.06           0.36826464
2017-02-25/22:18:13.09           0.36812898
2017-02-25/22:18:13.12           0.36752698
2017-02-25/22:18:13.15           0.36755304
2017-02-25/22:18:13.18           0.36730370
2017-02-25/22:18:13.22           0.36713940
2017-02-25/22:18:13.25           0.36654089
2017-02-25/22:18:13.28           0.36645661
2017-02-25/22:18:13.31           0.36595527
2017-02-25/22:18:13.34           0.36542017
2017-02-25/22:18:13.37           0.36448131
2017-02-25/22:18:13.40           0.36438857
2017-02-25/22:18:13.43           0.36389712
2017-02-25/22:18:13.47           0.36328328
2017-02-25/22:18:13.50           0.36228566
2017-02-25/22:18:13.53           0.36199484
2017-02-25/22:18:13.56           0.36147905
2017-02-25/22:18:13.59           0.36089235
2017-02-25/22:18:13.62           0.35998327
2017-02-25/22:18:13.65           0.35999046
2017-02-25/22:18:13.68           0.35961003
2017-02-25/22:18:13.72           0.35933637
2017-02-25/22:18:13.75           0.35886719
2017-02-25/22:18:13.78           0.35908746
2017-02-25/22:18:13.81           0.35905179
2017-02-25/22:18:13.84           0.35921346
2017-02-25/22:18:13.87           0.35920882
2017-02-25/22:18:13.90           0.35984756
2017-02-25/22:18:13.93           0.36002802
2017-02-25/22:18:13.97           0.36022265
2017-02-25/22:18:14.00           0.36011875
2017-02-25/22:18:14.03           0.36081444
2017-02-25/22:18:14.06           0.36133304
2017-02-25/22:18:14.09           0.36191744
2017-02-25/22:18:14.12           0.36199188
2017-02-25/22:18:14.15           0.36277236
2017-02-25/22:18:14.18           0.36343858
2017-02-25/22:18:14.22           0.36430567
2017-02-25/22:18:14.25           0.36495121
2017-02-25/22:18:14.28           0.36638295
2017-02-25/22:18:14.31           0.36748021
2017-02-25/22:18:14.34           0.36848902
2017-02-25/22:18:14.37           0.36921359
2017-02-25/22:18:14.40           0.37085891
2017-02-25/22:18:14.43           0.37216110
2017-02-25/22:18:14.47           0.37345920
2017-02-25/22:18:14.50           0.37440157
2017-02-25/22:18:14.53           0.37595110
2017-02-25/22:18:14.56           0.37713205
2017-02-25/22:18:14.59           0.37845714
2017-02-25/22:18:14.62           0.37948415
2017-02-25/22:18:14.65           0.38121171
2017-02-25/22:18:14.68           0.38252119
2017-02-25/22:18:14.72           0.38393743
2017-02-25/22:18:14.75           0.38500776
2017-02-25/22:18:14.78           0.38686616
2017-02-25/22:18:14.81           0.38851833
2017-02-25/22:18:14.84           0.39024816
2017-02-25/22:18:14.87           0.39150687
2017-02-25/22:18:14.90           0.39345116
2017-02-25/22:18:14.93           0.39502504
2017-02-25/22:18:14.97           0.39651369
2017-02-25/22:18:15.00           0.39752916
2017-02-25/22:18:15.03           0.39928219
2017-02-25/22:18:15.06           0.40061952
2017-02-25/22:18:15.09           0.40196162
2017-02-25/22:18:15.12           0.40284100
2017-02-25/22:18:15.15           0.40448655
2017-02-25/22:18:15.18           0.40572728
2017-02-25/22:18:15.22           0.40698506
2017-02-25/22:18:15.25           0.40795235
2017-02-25/22:18:15.28           0.40960567
2017-02-25/22:18:15.31           0.41082125
2017-02-25/22:18:15.34           0.41199384
2017-02-25/22:18:15.37           0.41252048
2017-02-25/22:18:15.40           0.41379961
2017-02-25/22:18:15.43           0.41464399
2017-02-25/22:18:15.47           0.41539369
2017-02-25/22:18:15.50           0.41574602
2017-02-25/22:18:15.53           0.41688599
2017-02-25/22:18:15.56           0.41766049
2017-02-25/22:18:15.59           0.41845761
2017-02-25/22:18:15.62           0.41881563
2017-02-25/22:18:15.65           0.42010413
2017-02-25/22:18:15.68           0.42105810
2017-02-25/22:18:15.72           0.42196705
2017-02-25/22:18:15.75           0.42250485
2017-02-25/22:18:15.78           0.42370283
2017-02-25/22:18:15.81           0.42431935
2017-02-25/22:18:15.84           0.42498454
2017-02-25/22:18:15.87           0.42534067
2017-02-25/22:18:15.90           0.42652935
2017-02-25/22:18:15.93           0.42721129
2017-02-25/22:18:15.97           0.42782245
2017-02-25/22:18:16.00           0.42789262
2017-02-25/22:18:16.03           0.42863076
2017-02-25/22:18:16.06           0.42902349
2017-02-25/22:18:16.09           0.42952173
2017-02-25/22:18:16.12           0.42960389
2017-02-25/22:18:16.15           0.43062373
2017-02-25/22:18:16.18           0.43121340
2017-02-25/22:18:16.22           0.43170522
2017-02-25/22:18:16.25           0.43183798
2017-02-25/22:18:16.28           0.43284087
2017-02-25/22:18:16.31           0.43337497
2017-02-25/22:18:16.34           0.43389936
2017-02-25/22:18:16.37           0.43409189
2017-02-25/22:18:16.40           0.43506702
2017-02-25/22:18:16.43           0.43540140
2017-02-25/22:18:16.47           0.43559115
2017-02-25/22:18:16.50           0.43530079
2017-02-25/22:18:16.53           0.43572907
2017-02-25/22:18:16.56           0.43564129
2017-02-25/22:18:16.59           0.43559494
2017-02-25/22:18:16.62           0.43481350
2017-02-25/22:18:16.65           0.43448862
2017-02-25/22:18:16.68           0.43367957
2017-02-25/22:18:16.72           0.43276194
2017-02-25/22:18:16.75           0.43137122
2017-02-25/22:18:16.78           0.43071557
2017-02-25/22:18:16.81           0.42955124
2017-02-25/22:18:16.84           0.42849722
2017-02-25/22:18:16.87           0.42702095
2017-02-25/22:18:16.90           0.42656856
2017-02-25/22:18:16.93           0.42600258
2017-02-25/22:18:16.97           0.42550417
2017-02-25/22:18:17.00           0.42481979
2017-02-25/22:18:17.03           0.42516235
2017-02-25/22:18:17.06           0.42526145
2017-02-25/22:18:17.09           0.42561378
2017-02-25/22:18:17.12           0.42561634
2017-02-25/22:18:17.15           0.42654922
2017-02-25/22:18:17.18           0.42717342
2017-02-25/22:18:17.22           0.42769788
2017-02-25/22:18:17.25           0.42777535
2017-02-25/22:18:17.28           0.42851012
2017-02-25/22:18:17.31           0.42862059
2017-02-25/22:18:17.34           0.42867054
2017-02-25/22:18:17.37           0.42799479
2017-02-25/22:18:17.40           0.42786861
2017-02-25/22:18:17.43           0.42708358
2017-02-25/22:18:17.47           0.42610490
2017-02-25/22:18:17.50           0.42449956
2017-02-25/22:18:17.53           0.42341771
2017-02-25/22:18:17.56           0.42178654
2017-02-25/22:18:17.59           0.41996917
2017-02-25/22:18:17.62           0.41747888
2017-02-25/22:18:17.65           0.41558389
2017-02-25/22:18:17.68           0.41322894
2017-02-25/22:18:17.72           0.41072747
2017-02-25/22:18:17.75           0.40748231
2017-02-25/22:18:17.78           0.40490478
2017-02-25/22:18:17.81           0.40190319
2017-02-25/22:18:17.84           0.39876464
2017-02-25/22:18:17.87           0.39515445
2017-02-25/22:18:17.90           0.39236424
2017-02-25/22:18:17.93           0.38925820
2017-02-25/22:18:17.97           0.38612538
2017-02-25/22:18:18.00           0.38271872
2017-02-25/22:18:18.03           0.38017641
2017-02-25/22:18:18.06           0.37728555
2017-02-25/22:18:18.09           0.37431355
2017-02-25/22:18:18.12           0.37107905
2017-02-25/22:18:18.15           0.36871250
2017-02-25/22:18:18.18           0.36599059
2017-02-25/22:18:18.22           0.36338925
2017-02-25/22:18:18.25           0.36048479
2017-02-25/22:18:18.28           0.35836947
2017-02-25/22:18:18.31           0.35613713
2017-02-25/22:18:18.34           0.35401333
2017-02-25/22:18:18.37           0.35165203
2017-02-25/22:18:18.40           0.35000726
2017-02-25/22:18:18.43           0.34810275
2017-02-25/22:18:18.47           0.34626392
2017-02-25/22:18:18.50           0.34412865
2017-02-25/22:18:18.53           0.34293396
2017-02-25/22:18:18.56           0.34148846
2017-02-25/22:18:18.59           0.33994672
2017-02-25/22:18:18.62           0.33811189
2017-02-25/22:18:18.65           0.33695617
2017-02-25/22:18:18.68           0.33546541
2017-02-25/22:18:18.72           0.33385581
2017-02-25/22:18:18.75           0.33184228
2017-02-25/22:18:18.78           0.33046956
2017-02-25/22:18:18.81           0.32864778
2017-02-25/22:18:18.84           0.32668063
2017-02-25/22:18:18.87           0.32429524
2017-02-25/22:18:18.90           0.32246534
2017-02-25/22:18:18.93           0.32034333
2017-02-25/22:18:18.97           0.32107682
2017-02-25/22:18:19.00           0.32084349
2017-02-25/22:18:19.03           0.32123775
2017-02-25/22:18:19.06           0.32130576
2017-02-25/22:18:19.09           0.32137250
2017-02-25/22:18:19.12           0.32113687
2017-02-25/22:18:19.15           0.32150108
2017-02-25/22:18:19.18           0.32158177
2017-02-25/22:18:19.22           0.32167513
2017-02-25/22:18:19.25           0.32143716
2017-02-25/22:18:19.28           0.32182529
2017-02-25/22:18:19.31           0.32189263
2017-02-25/22:18:19.34           0.32195911
2017-02-25/22:18:19.37           0.32171946
2017-02-25/22:18:19.40           0.32210298
2017-02-25/22:18:19.43           0.32216667
2017-02-25/22:18:19.47           0.32222042
2017-02-25/22:18:19.50           0.32197834
2017-02-25/22:18:19.53           0.32239323
2017-02-25/22:18:19.56           0.32250321
2017-02-25/22:18:19.59           0.32261580
2017-02-25/22:18:19.62           0.32242339
2017-02-25/22:18:19.65           0.32285377
2017-02-25/22:18:19.68           0.32296784
2017-02-25/22:18:19.72           0.32308345
2017-02-25/22:18:19.75           0.32288540
2017-02-25/22:18:19.78           0.32330555
2017-02-25/22:18:19.81           0.32340191
2017-02-25/22:18:19.84           0.32350147
2017-02-25/22:18:19.87           0.32331483
2017-02-25/22:18:19.90           0.32373889
2017-02-25/22:18:19.93           0.32382897
2017-02-25/22:18:19.97           0.32393549
2017-02-25/22:18:20.00           0.32374191
2017-02-25/22:18:20.03           0.32415481
2017-02-25/22:18:20.06           0.32424397
2017-02-25/22:18:20.09           0.32434833
2017-02-25/22:18:20.12           0.32414214
2017-02-25/22:18:20.15           0.32456007
2017-02-25/22:18:20.18           0.32465339
2017-02-25/22:18:20.22           0.32475536
2017-02-25/22:18:20.25           0.32454746
2017-02-25/22:18:20.28           0.32497617
2017-02-25/22:18:20.31           0.32509683
2017-02-25/22:18:20.34           0.32520410
2017-02-25/22:18:20.37           0.32499454
2017-02-25/22:18:20.40           0.32541194
2017-02-25/22:18:20.43           0.32551833
2017-02-25/22:18:20.47           0.32562444
2017-02-25/22:18:20.50           0.32540141
2017-02-25/22:18:20.53           0.32579162
2017-02-25/22:18:20.56           0.32585613
2017-02-25/22:18:20.59           0.32591328
2017-02-25/22:18:20.62           0.32564299
2017-02-25/22:18:20.65           0.32601615
2017-02-25/22:18:20.68           0.32608000
2017-02-25/22:18:20.72           0.32613120
2017-02-25/22:18:20.75           0.32586971
2017-02-25/22:18:20.78           0.32625159
2017-02-25/22:18:20.81           0.32631741
2017-02-25/22:18:20.84           0.32638605
2017-02-25/22:18:20.87           0.32613257
2017-02-25/22:18:20.90           0.32650576
2017-02-25/22:18:20.93           0.32657114
2017-02-25/22:18:20.97           0.32663238
2017-02-25/22:18:21.00           0.32637248
2017-02-25/22:18:21.03           0.32675063
2017-02-25/22:18:21.06           0.32680859
2017-02-25/22:18:21.09           0.32685610
2017-02-25/22:18:21.12           0.32659742
2017-02-25/22:18:21.15           0.32697291
2017-02-25/22:18:21.18           0.32701849
2017-02-25/22:18:21.22           0.32706620
2017-02-25/22:18:21.25           0.32679348
2017-02-25/22:18:21.28           0.32716323
2017-02-25/22:18:21.31           0.32720859
2017-02-25/22:18:21.34           0.32725866
2017-02-25/22:18:21.37           0.32700748
2017-02-25/22:18:21.40           0.32736670
2017-02-25/22:18:21.43           0.32740470
2017-02-25/22:18:21.47           0.32746207
2017-02-25/22:18:21.50           0.32720097
2017-02-25/22:18:21.53           0.32756003
2017-02-25/22:18:21.56           0.32759984
2017-02-25/22:18:21.59           0.32764927
2017-02-25/22:18:21.62           0.32738122
2017-02-25/22:18:21.65           0.32773726
2017-02-25/22:18:21.68           0.32776951
2017-02-25/22:18:21.72           0.32781333
2017-02-25/22:18:21.75           0.32755566
2017-02-25/22:18:21.78           0.32791805
2017-02-25/22:18:21.81           0.32796411
2017-02-25/22:18:21.84           0.32800781
2017-02-25/22:18:21.87           0.32772563
2017-02-25/22:18:21.90           0.32808599
2017-02-25/22:18:21.93           0.32813128
2017-02-25/22:18:21.97           0.32817686
2017-02-25/22:18:22.00           0.32790572
2017-02-25/22:18:22.03           0.32827680
2017-02-25/22:18:22.06           0.32833167
2017-02-25/22:18:22.09           0.32838206
2017-02-25/22:18:22.12           0.32810524
2017-02-25/22:18:22.15           0.32846063
2017-02-25/22:18:22.18           0.32850324
2017-02-25/22:18:22.22           0.32853578
2017-02-25/22:18:22.25           0.32825702
2017-02-25/22:18:22.28           0.32862078
2017-02-25/22:18:22.31           0.32864979
2017-02-25/22:18:22.34           0.32868362
2017-02-25/22:18:22.37           0.32839761
2017-02-25/22:18:22.40           0.32875204
2017-02-25/22:18:22.43           0.32879003
2017-02-25/22:18:22.47           0.32882761
2017-02-25/22:18:22.50           0.32854802
2017-02-25/22:18:22.53           0.32890025
2017-02-25/22:18:22.56           0.32893552
2017-02-25/22:18:22.59           0.32896728
2017-02-25/22:18:22.62           0.32868834
2017-02-25/22:18:22.65           0.32904687
2017-02-25/22:18:22.68           0.32907928
2017-02-25/22:18:22.72           0.32911073
2017-02-25/22:18:22.75           0.32882591
2017-02-25/22:18:22.78           0.32917684
2017-02-25/22:18:22.81           0.32921325
2017-02-25/22:18:22.84           0.32925191
2017-02-25/22:18:22.87           0.32896153
2017-02-25/22:18:22.90           0.32930239
2017-02-25/22:18:22.93           0.32933395
2017-02-25/22:18:22.97           0.32937190
2017-02-25/22:18:23.00           0.32907965
2017-02-25/22:18:23.03           0.32943209
2017-02-25/22:18:23.06           0.32946350
2017-02-25/22:18:23.09           0.32949627
2017-02-25/22:18:23.12           0.32920995
2017-02-25/22:18:23.15           0.32955306
2017-02-25/22:18:23.18           0.32958633
2017-02-25/22:18:23.22           0.32962319
2017-02-25/22:18:23.25           0.32933510
2017-02-25/22:18:23.28           0.32968928
2017-02-25/22:18:23.31           0.32972610
2017-02-25/22:18:23.34           0.32975255
2017-02-25/22:18:23.37           0.32945794
2017-02-25/22:18:23.40           0.32980448
2017-02-25/22:18:23.43           0.32982769
2017-02-25/22:18:23.47           0.32985892
2017-02-25/22:18:23.50           0.32957394
2017-02-25/22:18:23.53           0.32991224
2017-02-25/22:18:23.56           0.32993464
2017-02-25/22:18:23.59           0.32997297
2017-02-25/22:18:23.62           0.32969210
2017-02-25/22:18:23.65           0.33004494
2017-02-25/22:18:23.68           0.33006602
2017-02-25/22:18:23.72           0.33009050
2017-02-25/22:18:23.75           0.32979825
2017-02-25/22:18:23.78           0.33014221
2017-02-25/22:18:23.81           0.33017157
2017-02-25/22:18:23.84           0.33020100
2017-02-25/22:18:23.87           0.32990509
2017-02-25/22:18:23.90           0.33024391
2017-02-25/22:18:23.93           0.33026819
2017-02-25/22:18:23.97           0.33029770
2017-02-25/22:18:24.00           0.33000792
2017-02-25/22:18:24.03           0.33035576
2017-02-25/22:18:24.06           0.33037819
2017-02-25/22:18:24.09           0.33040273
2017-02-25/22:18:24.12           0.33010775
2017-02-25/22:18:24.15           0.33044868
2017-02-25/22:18:24.18           0.33046808
2017-02-25/22:18:24.22           0.33049076
2017-02-25/22:18:24.25           0.33019286
2017-02-25/22:18:24.28           0.33052905
2017-02-25/22:18:24.31           0.33055062
2017-02-25/22:18:24.34           0.33057302
2017-02-25/22:18:24.37           0.33027602
2017-02-25/22:18:24.40           0.33061397
2017-02-25/22:18:24.43           0.33062722
2017-02-25/22:18:24.47           0.33064717
2017-02-25/22:18:24.50           0.33034777
2017-02-25/22:18:24.53           0.33069112
2017-02-25/22:18:24.56           0.33070880
2017-02-25/22:18:24.59           0.33072244
2017-02-25/22:18:24.62           0.33040913
2017-02-25/22:18:24.65           0.33074060
2017-02-25/22:18:24.68           0.33076014
2017-02-25/22:18:24.72           0.33077194
2017-02-25/22:18:24.75           0.33046098
2017-02-25/22:18:24.78           0.33079674
2017-02-25/22:18:24.81           0.33081208
2017-02-25/22:18:24.84           0.33082580
2017-02-25/22:18:24.87           0.33052052
2017-02-25/22:18:24.90           0.33085824
2017-02-25/22:18:24.93           0.33087685
2017-02-25/22:18:24.97           0.33088957
2017-02-25/22:18:25.00           0.33057573
2017-02-25/22:18:25.03           0.33090468
2017-02-25/22:18:25.06           0.33091993
2017-02-25/22:18:25.09           0.33093243
2017-02-25/22:18:25.12           0.33062635
2017-02-25/22:18:25.15           0.33096190
2017-02-25/22:18:25.18           0.33096884
2017-02-25/22:18:25.22           0.33097474
2017-02-25/22:18:25.25           0.33066537
2017-02-25/22:18:25.28           0.33099404
2017-02-25/22:18:25.31           0.33100275
2017-02-25/22:18:25.34           0.33101513
2017-02-25/22:18:25.37           0.33070822
2017-02-25/22:18:25.40           0.33104463
2017-02-25/22:18:25.43           0.33105146
2017-02-25/22:18:25.47           0.33105407
2017-02-25/22:18:25.50           0.33074149
2017-02-25/22:18:25.53           0.33107132
2017-02-25/22:18:25.56           0.33108062
2017-02-25/22:18:25.59           0.33108637
2017-02-25/22:18:25.62           0.33077018
2017-02-25/22:18:25.65           0.33110027
2017-02-25/22:18:25.68           0.33111099
2017-02-25/22:18:25.72           0.33111415
2017-02-25/22:18:25.75           0.33079603
2017-02-25/22:18:25.78           0.33112609
2017-02-25/22:18:25.81           0.33113235
2017-02-25/22:18:25.84           0.33113409
2017-02-25/22:18:25.87           0.33081944
2017-02-25/22:18:25.90           0.33114441
2017-02-25/22:18:25.93           0.33114451
2017-02-25/22:18:25.97           0.33114794
2017-02-25/22:18:26.00           0.33082646
2017-02-25/22:18:26.03           0.33114597
2017-02-25/22:18:26.06           0.33114897
2017-02-25/22:18:26.09           0.33114878
2017-02-25/22:18:26.12           0.33082468
2017-02-25/22:18:26.15           0.33113786
2017-02-25/22:18:26.18           0.33113287
2017-02-25/22:18:26.22           0.33113438
2017-02-25/22:18:26.25           0.33081113
2017-02-25/22:18:26.28           0.33112474
2017-02-25/22:18:26.31           0.33111666
2017-02-25/22:18:26.34           0.33110923
2017-02-25/22:18:26.37           0.33078068
2017-02-25/22:18:26.40           0.33109623
2017-02-25/22:18:26.43           0.33108791
2017-02-25/22:18:26.47           0.33107401
2017-02-25/22:18:26.50           0.33074423
2017-02-25/22:18:26.53           0.33105878
2017-02-25/22:18:26.56           0.33105099
2017-02-25/22:18:26.59           0.33104262
2017-02-25/22:18:26.62           0.33071441
2017-02-25/22:18:26.65           0.33102511
2017-02-25/22:18:26.68           0.33101685
2017-02-25/22:18:26.72           0.33100774
2017-02-25/22:18:26.75           0.33067392
2017-02-25/22:18:26.78           0.33098530
2017-02-25/22:18:26.81           0.33097597
2017-02-25/22:18:26.84           0.33096536
2017-02-25/22:18:26.87           0.33063947
2017-02-25/22:18:26.90           0.33095815
2017-02-25/22:18:26.93           0.33095464
2017-02-25/22:18:26.97           0.33095395
2017-02-25/22:18:27.00           0.33063582
2017-02-25/22:18:27.03           0.33095465
2017-02-25/22:18:27.06           0.33095496
2017-02-25/22:18:27.09           0.33095771
2017-02-25/22:18:27.12           0.33063876
2017-02-25/22:18:27.15           0.33096520
2017-02-25/22:18:27.18           0.33097798
2017-02-25/22:18:27.22           0.33099256
2017-02-25/22:18:27.25           0.33068462
2017-02-25/22:18:27.28           0.33101966
2017-02-25/22:18:27.31           0.33103813
2017-02-25/22:18:27.34           0.33105863
2017-02-25/22:18:27.37           0.33076251
2017-02-25/22:18:27.40           0.33110774
2017-02-25/22:18:27.43           0.33112411
2017-02-25/22:18:27.47           0.33114765
2017-02-25/22:18:27.50           0.33086443
2017-02-25/22:18:27.53           0.33121750
2017-02-25/22:18:27.56           0.33124309
2017-02-25/22:18:27.59           0.33126870
2017-02-25/22:18:27.62           0.33097549
2017-02-25/22:18:27.65           0.33131895
2017-02-25/22:18:27.68           0.33133277
2017-02-25/22:18:27.72           0.33134251
2017-02-25/22:18:27.75           0.33103490
2017-02-25/22:18:27.78           0.33136880
2017-02-25/22:18:27.81           0.33137753
2017-02-25/22:18:27.84           0.33138778
2017-02-25/22:18:27.87           0.33107060
2017-02-25/22:18:27.90           0.33139325
2017-02-25/22:18:27.93           0.33139732
2017-02-25/22:18:27.97           0.33140194
2017-02-25/22:18:28.00           0.33108518
2017-02-25/22:18:28.03           0.33140778
2017-02-25/22:18:28.06           0.33140666
2017-02-25/22:18:28.09           0.33140722
2017-02-25/22:18:28.12           0.33109404
2017-02-25/22:18:28.15           0.33142433
2017-02-25/22:18:28.18           0.33143540
2017-02-25/22:18:28.22           0.33144534
2017-02-25/22:18:28.25           0.33113506
2017-02-25/22:18:28.28           0.33146660
2017-02-25/22:18:28.31           0.33147701
2017-02-25/22:18:28.34           0.33148806
2017-02-25/22:18:28.37           0.33117562
2017-02-25/22:18:28.40           0.33149895
2017-02-25/22:18:28.43           0.33149604
2017-02-25/22:18:28.47           0.33148866
2017-02-25/22:18:28.50           0.33115718
2017-02-25/22:18:28.53           0.33147412
2017-02-25/22:18:28.56           0.33146517
2017-02-25/22:18:28.59           0.33145260
2017-02-25/22:18:28.62           0.33112531
2017-02-25/22:18:28.65           0.33143547
2017-02-25/22:18:28.68           0.33142240
2017-02-25/22:18:28.72           0.33140719
2017-02-25/22:18:28.75           0.33106561
2017-02-25/22:18:28.78           0.33137092
2017-02-25/22:18:28.81           0.33135874
2017-02-25/22:18:28.84           0.33134681
2017-02-25/22:18:28.87           0.33101895
2017-02-25/22:18:28.90           0.33133714
2017-02-25/22:18:28.93           0.33133179
2017-02-25/22:18:28.97           0.33132548
2017-02-25/22:18:29.00           0.33099684
2017-02-25/22:18:29.03           0.33130951
2017-02-25/22:18:29.06           0.33131616
2017-02-25/22:18:29.09           0.33133207
2017-02-25/22:18:29.12           0.33102782
2017-02-25/22:18:29.15           0.33137891
2017-02-25/22:18:29.18           0.33141617
2017-02-25/22:18:29.22           0.33144319
2017-02-25/22:18:29.25           0.33113576
2017-02-25/22:18:29.28           0.33146326
2017-02-25/22:18:29.31           0.33146716
2017-02-25/22:18:29.34           0.33147427
2017-02-25/22:18:29.37           0.33115549
2017-02-25/22:18:29.40           0.33146763
2017-02-25/22:18:29.43           0.33145607
2017-02-25/22:18:29.47           0.33144960
2017-02-25/22:18:29.50           0.33115826
2017-02-25/22:18:29.53           0.33154357
2017-02-25/22:18:29.56           0.33162130
2017-02-25/22:18:29.59           0.33170041
2017-02-25/22:18:29.62           0.33145949
2017-02-25/22:18:29.65           0.33185445
2017-02-25/22:18:29.68           0.33191480
2017-02-25/22:18:29.72           0.33196710
2017-02-25/22:18:29.75           0.33169832
2017-02-25/22:18:29.78           0.33206821
2017-02-25/22:18:29.81           0.33211243
2017-02-25/22:18:29.84           0.33215840
2017-02-25/22:18:29.87           0.33187563
2017-02-25/22:18:29.90           0.33223769
2017-02-25/22:18:29.93           0.33228081
2017-02-25/22:18:29.97           0.33231627
2017-02-25/22:18:30.00           0.33202847
2017-02-25/22:18:30.03           0.33237905
2017-02-25/22:18:30.06           0.33240916
2017-02-25/22:18:30.09           0.33244659
2017-02-25/22:18:30.12           0.33216044
2017-02-25/22:18:30.15           0.33251941
2017-02-25/22:18:30.18           0.33256381
2017-02-25/22:18:30.22           0.33261374
2017-02-25/22:18:30.25           0.33234208
2017-02-25/22:18:30.28           0.33271160
2017-02-25/22:18:30.31           0.33276207
2017-02-25/22:18:30.34           0.33281299
2017-02-25/22:18:30.37           0.33254354
2017-02-25/22:18:30.40           0.33293016
2017-02-25/22:18:30.43           0.33299827
2017-02-25/22:18:30.47           0.33306431
2017-02-25/22:18:30.50           0.33280877
2017-02-25/22:18:30.53           0.33317396
2017-02-25/22:18:30.56           0.33319430
2017-02-25/22:18:30.59           0.33321621
2017-02-25/22:18:30.62           0.33290938
2017-02-25/22:18:30.65           0.33324491
2017-02-25/22:18:30.68           0.33325930
2017-02-25/22:18:30.72           0.33326671
2017-02-25/22:18:30.75           0.33294418
2017-02-25/22:18:30.78           0.33326567
2017-02-25/22:18:30.81           0.33326145
2017-02-25/22:18:30.84           0.33325432
2017-02-25/22:18:30.87           0.33292251
2017-02-25/22:18:30.90           0.33323328
2017-02-25/22:18:30.93           0.33321781
2017-02-25/22:18:30.97           0.33320286
2017-02-25/22:18:31.00           0.33286154
2017-02-25/22:18:31.03           0.33316366
2017-02-25/22:18:31.06           0.33314487
2017-02-25/22:18:31.09           0.33312267
2017-02-25/22:18:31.12           0.33277589
2017-02-25/22:18:31.15           0.33307238
2017-02-25/22:18:31.18           0.33304232
2017-02-25/22:18:31.22           0.33300931
2017-02-25/22:18:31.25           0.33265239
2017-02-25/22:18:31.28           0.33293636
2017-02-25/22:18:31.31           0.33289404
2017-02-25/22:18:31.34           0.33285635
2017-02-25/22:18:31.37           0.33249919
2017-02-25/22:18:31.40           0.33278730
2017-02-25/22:18:31.43           0.33275338
2017-02-25/22:18:31.47           0.33272028
2017-02-25/22:18:31.50           0.33236572
2017-02-25/22:18:31.53           0.33265371
2017-02-25/22:18:31.56           0.33261866
2017-02-25/22:18:31.59           0.33257993
2017-02-25/22:18:31.62           0.33221991
2017-02-25/22:18:31.65           0.33250345
2017-02-25/22:18:31.68           0.33246636
2017-02-25/22:18:31.72           0.33244378
2017-02-25/22:18:31.75           0.33210871
2017-02-25/22:18:31.78           0.33242249
2017-02-25/22:18:31.81           0.33242017
2017-02-25/22:18:31.84           0.33241528
2017-02-25/22:18:31.87           0.33208225
2017-02-25/22:18:31.90           0.33238746
2017-02-25/22:18:31.93           0.33236499
2017-02-25/22:18:31.97           0.33233534
2017-02-25/22:18:32.00           0.33197786
2017-02-25/22:18:32.03           0.33226767
2017-02-25/22:18:32.06           0.33223749
2017-02-25/22:18:32.09           0.33220601
2017-02-25/22:18:32.12           0.33184281
2017-02-25/22:18:32.15           0.33212198
2017-02-25/22:18:32.18           0.33208285
2017-02-25/22:18:32.22           0.33203527
2017-02-25/22:18:32.25           0.33166382
2017-02-25/22:18:32.28           0.33192909
2017-02-25/22:18:32.31           0.33186816
2017-02-25/22:18:32.34           0.33180709
2017-02-25/22:18:32.37           0.33142569
2017-02-25/22:18:32.40           0.33169664
2017-02-25/22:18:32.43           0.33165394
2017-02-25/22:18:32.47           0.33162243
2017-02-25/22:18:32.50           0.33128050
2017-02-25/22:18:32.53           0.33157390
2017-02-25/22:18:32.56           0.33154428
2017-02-25/22:18:32.59           0.33151326
2017-02-25/22:18:32.62           0.33116459
2017-02-25/22:18:32.65           0.33145842
2017-02-25/22:18:32.68           0.33142205
2017-02-25/22:18:32.72           0.33138973
2017-02-25/22:18:32.75           0.33104135
2017-02-25/22:18:32.78           0.33133074
2017-02-25/22:18:32.81           0.33127705
2017-02-25/22:18:32.84           0.34363782
2017-02-25/22:18:32.87           0.35296138
2017-02-25/22:18:32.90           0.36370183
2017-02-25/22:18:32.93           0.37458537
2017-02-25/22:18:32.97           0.38528921
2017-02-25/22:18:33.00           0.39422534
2017-02-25/22:18:33.03           0.40201639
2017-02-25/22:18:33.06           0.40780423
2017-02-25/22:18:33.09           0.41227213
2017-02-25/22:18:33.12           0.41555921
2017-02-25/22:18:33.15           0.41888135
2017-02-25/22:18:33.18           0.42108598
2017-02-25/22:18:33.22           0.42299775
2017-02-25/22:18:33.25           0.42417851
2017-02-25/22:18:33.28           0.42604056
2017-02-25/22:18:33.31           0.42736831
2017-02-25/22:18:33.34           0.42843863
2017-02-25/22:18:33.37           0.42910601
2017-02-25/22:18:33.40           0.43061589
2017-02-25/22:18:33.43           0.43173308
2017-02-25/22:18:33.47           0.43279476
2017-02-25/22:18:33.50           0.43319356
2017-02-25/22:18:33.53           0.43434656
2017-02-25/22:18:33.56           0.43501949
2017-02-25/22:18:33.59           0.43570395
2017-02-25/22:18:33.62           0.43605694
2017-02-25/22:18:33.65           0.43721399
2017-02-25/22:18:33.68           0.43775077
2017-02-25/22:18:33.72           0.43825887
2017-02-25/22:18:33.75           0.43847019
2017-02-25/22:18:33.78           0.43954048
2017-02-25/22:18:33.81           0.44030508
2017-02-25/22:18:33.84           0.44105939
2017-02-25/22:18:33.87           0.44118228
2017-02-25/22:18:33.90           0.44203371
2017-02-25/22:18:33.93           0.44249668
2017-02-25/22:18:33.97           0.44312343
2017-02-25/22:18:34.00           0.44330470
2017-02-25/22:18:34.03           0.44432717
2017-02-25/22:18:34.06           0.44483101
2017-02-25/22:18:34.09           0.44502659
2017-02-25/22:18:34.12           0.44481970
2017-02-25/22:18:34.15           0.44562909
2017-02-25/22:18:34.18           0.44608704
2017-02-25/22:18:34.22           0.44648254
2017-02-25/22:18:34.25           0.44622574
2017-02-25/22:18:34.28           0.44674785
2017-02-25/22:18:34.31           0.44666975
2017-02-25/22:18:34.34           0.44669324
2017-02-25/22:18:34.37           0.44650527
2017-02-25/22:18:34.40           0.44705151
2017-02-25/22:18:34.43           0.44708523
2017-02-25/22:18:34.47           0.44708932
2017-02-25/22:18:34.50           0.44665354
2017-02-25/22:18:34.53           0.44716966
2017-02-25/22:18:34.56           0.44726709
2017-02-25/22:18:34.59           0.44737663
2017-02-25/22:18:34.62           0.44696026
2017-02-25/22:18:34.65           0.44750237
2017-02-25/22:18:34.68           0.44772619
2017-02-25/22:18:34.72           0.44797669
2017-02-25/22:18:34.75           0.44777377
2017-02-25/22:18:34.78           0.44827947
2017-02-25/22:18:34.81           0.44834652
2017-02-25/22:18:34.84           0.44844994
2017-02-25/22:18:34.87           0.44817769
2017-02-25/22:18:34.90           0.44877845
2017-02-25/22:18:34.93           0.44883061
2017-02-25/22:18:34.97           0.44888682
2017-02-25/22:18:35.00           0.44844960
2017-02-25/22:18:35.03           0.44889605
2017-02-25/22:18:35.06           0.44894978
2017-02-25/22:18:35.09           0.44894874
2017-02-25/22:18:35.12           0.44863431
2017-02-25/22:18:35.15           0.44918313
2017-02-25/22:18:35.18           0.44935132
2017-02-25/22:18:35.22           0.44954268
2017-02-25/22:18:35.25           0.44919464
2017-02-25/22:18:35.28           0.44968747
2017-02-25/22:18:35.31           0.44973663
2017-02-25/22:18:35.34           0.44988500
2017-02-25/22:18:35.37           0.44970158
2017-02-25/22:18:35.40           0.45026066
2017-02-25/22:18:35.43           0.45030364
2017-02-25/22:18:35.47           0.45029805
2017-02-25/22:18:35.50           0.44981471
2017-02-25/22:18:35.53           0.45030795
2017-02-25/22:18:35.56           0.45051894
2017-02-25/22:18:35.59           0.45078112
2017-02-25/22:18:35.62           0.45049837
2017-02-25/22:18:35.65           0.45093536
2017-02-25/22:18:35.68           0.45087615
2017-02-25/22:18:35.72           0.45090546
2017-02-25/22:18:35.75           0.45062864
2017-02-25/22:18:35.78           0.45125457
2017-02-25/22:18:35.81           0.45138398
2017-02-25/22:18:35.84           0.45142552
2017-02-25/22:18:35.87           0.45089999
2017-02-25/22:18:35.90           0.45120541
2017-02-25/22:18:35.93           0.45112960
2017-02-25/22:18:35.97           0.45120497
2017-02-25/22:18:36.00           0.45082103
2017-02-25/22:18:36.03           0.45116263
2017-02-25/22:18:36.06           0.45105125
2017-02-25/22:18:36.09           0.45099818
2017-02-25/22:18:36.12           0.45047373
2017-02-25/22:18:36.15           0.45082864
2017-02-25/22:18:36.18           0.45083417
2017-02-25/22:18:36.22           0.45092488
2017-02-25/22:18:36.25           0.45056839
2017-02-25/22:18:36.28           0.45102508
2017-02-25/22:18:36.31           0.45108162
2017-02-25/22:18:36.34           0.45112317
2017-02-25/22:18:36.37           0.45072002
2017-02-25/22:18:36.40           0.45121883
2017-02-25/22:18:36.43           0.45129141
2017-02-25/22:18:36.47           0.45141819
2017-02-25/22:18:36.50           0.45095282
2017-02-25/22:18:36.53           0.45128224
2017-02-25/22:18:36.56           0.45127871
2017-02-25/22:18:36.59           0.45128100
2017-02-25/22:18:36.62           0.45082459
2017-02-25/22:18:36.65           0.45118025
2017-02-25/22:18:36.68           0.45116094
2017-02-25/22:18:36.72           0.45116439
2017-02-25/22:18:36.75           0.45067278
2017-02-25/22:18:36.78           0.45122114
2017-02-25/22:18:36.81           0.45143983
2017-02-25/22:18:36.84           0.45165568
2017-02-25/22:18:36.87           0.45138182
2017-02-25/22:18:36.90           0.45190220
2017-02-25/22:18:36.93           0.45203025
2017-02-25/22:18:36.97           0.45219145
2017-02-25/22:18:37.00           0.45193597
2017-02-25/22:18:37.03           0.45259134
2017-02-25/22:18:37.06           0.45277278
2017-02-25/22:18:37.09           0.45283836
2017-02-25/22:18:37.12           0.45248772
2017-02-25/22:18:37.15           0.45314735
2017-02-25/22:18:37.18           0.45348620
2017-02-25/22:18:37.22           0.45379989
2017-02-25/22:18:37.25           0.45360733
2017-02-25/22:18:37.28           0.45432294
2017-02-25/22:18:37.31           0.45456193
2017-02-25/22:18:37.34           0.45478030
2017-02-25/22:18:37.37           0.45463949
2017-02-25/22:18:37.40           0.45533295
2017-02-25/22:18:37.43           0.45552604
2017-02-25/22:18:37.47           0.45568775
2017-02-25/22:18:37.50           0.45541086
2017-02-25/22:18:37.53           0.45611465
2017-02-25/22:18:37.56           0.45633068
2017-02-25/22:18:37.59           0.45653245
2017-02-25/22:18:37.62           0.45626966
2017-02-25/22:18:37.65           0.45680258
2017-02-25/22:18:37.68           0.45687729
2017-02-25/22:18:37.72           0.45689355
2017-02-25/22:18:37.75           0.45650694
2017-02-25/22:18:37.78           0.45699143
2017-02-25/22:18:37.81           0.45695795
2017-02-25/22:18:37.84           0.45697945
2017-02-25/22:18:37.87           0.45660187
2017-02-25/22:18:37.90           0.45719227
2017-02-25/22:18:37.93           0.45734757
2017-02-25/22:18:37.97           0.45750221
2017-02-25/22:18:38.00           0.45729754
2017-02-25/22:18:38.03           0.45799686
2017-02-25/22:18:38.06           0.45827169
2017-02-25/22:18:38.09           0.45845751
2017-02-25/22:18:38.12           0.45818540
2017-02-25/22:18:38.15           0.45891500
2017-02-25/22:18:38.18           0.45918435
2017-02-25/22:18:38.22           0.45936995
2017-02-25/22:18:38.25           0.45912569
2017-02-25/22:18:38.28           0.45983628
2017-02-25/22:18:38.31           0.45997733
2017-02-25/22:18:38.34           0.46011339
2017-02-25/22:18:38.37           0.45994957
2017-02-25/22:18:38.40           0.46058131
2017-02-25/22:18:38.43           0.46057852
2017-02-25/22:18:38.47           0.46058947
2017-02-25/22:18:38.50           0.46023372
2017-02-25/22:18:38.53           0.46076414
2017-02-25/22:18:38.56           0.46075102
2017-02-25/22:18:38.59           0.46079639
2017-02-25/22:18:38.62           0.46046246
2017-02-25/22:18:38.65           0.46093061
2017-02-25/22:18:38.68           0.46094211
2017-02-25/22:18:38.72           0.46106344
2017-02-25/22:18:38.75           0.46080104
2017-02-25/22:18:38.78           0.46149587
2017-02-25/22:18:38.81           0.46173657
2017-02-25/22:18:38.84           0.46194160
2017-02-25/22:18:38.87           0.46179227
2017-02-25/22:18:38.90           0.46249075
2017-02-25/22:18:38.93           0.46261761
2017-02-25/22:18:38.97           0.46280014
2017-02-25/22:18:39.00           0.46261698
2017-02-25/22:18:39.03           0.46331300
2017-02-25/22:18:39.06           0.46353287
2017-02-25/22:18:39.09           0.46373965
2017-02-25/22:18:39.12           0.46348838
2017-02-25/22:18:39.15           0.46409860
2017-02-25/22:18:39.18           0.46432252
2017-02-25/22:18:39.22           0.46462659
2017-02-25/22:18:39.25           0.46446191
2017-02-25/22:18:39.28           0.46516317
2017-02-25/22:18:39.31           0.46522794
2017-02-25/22:18:39.34           0.46523438
2017-02-25/22:18:39.37           0.46497248
2017-02-25/22:18:39.40           0.46550854
2017-02-25/22:18:39.43           0.46554528
2017-02-25/22:18:39.47           0.46555708
2017-02-25/22:18:39.50           0.46511394
2017-02-25/22:18:39.53           0.46571587
2017-02-25/22:18:39.56           0.46578312
2017-02-25/22:18:39.59           0.46587554
2017-02-25/22:18:39.62           0.46549157
2017-02-25/22:18:39.65           0.46582141
2017-02-25/22:18:39.68           0.46587579
2017-02-25/22:18:39.72           0.46603217
2017-02-25/22:18:39.75           0.46570518
2017-02-25/22:18:39.78           0.46634233
2017-02-25/22:18:39.81           0.46641550
2017-02-25/22:18:39.84           0.46645759
2017-02-25/22:18:39.87           0.46619167
2017-02-25/22:18:39.90           0.46699199
2017-02-25/22:18:39.93           0.46737307
2017-02-25/22:18:39.97           0.46755193
2017-02-25/22:18:40.00           0.46717059
2017-02-25/22:18:40.03           0.46774070
2017-02-25/22:18:40.06           0.46790883
2017-02-25/22:18:40.09           0.46824753
2017-02-25/22:18:40.12           0.46811919
2017-02-25/22:18:40.15           0.46871086
2017-02-25/22:18:40.18           0.46878647
2017-02-25/22:18:40.22           0.46892172
2017-02-25/22:18:40.25           0.46881882
2017-02-25/22:18:40.28           0.46965967
2017-02-25/22:18:40.31           0.46994485
2017-02-25/22:18:40.34           0.47018546
2017-02-25/22:18:40.37           0.46980220
2017-02-25/22:18:40.40           0.47038477
2017-02-25/22:18:40.43           0.47067536
2017-02-25/22:18:40.47           0.47091785
2017-02-25/22:18:40.50           0.47067047
2017-02-25/22:18:40.53           0.47125503
2017-02-25/22:18:40.56           0.47138071
2017-02-25/22:18:40.59           0.47150779
2017-02-25/22:18:40.62           0.47119979
2017-02-25/22:18:40.65           0.47198175
2017-02-25/22:18:40.68           0.47231455
2017-02-25/22:18:40.72           0.47254968
2017-02-25/22:18:40.75           0.47221503
2017-02-25/22:18:40.78           0.47281214
2017-02-25/22:18:40.81           0.47302146
2017-02-25/22:18:40.84           0.47321347
2017-02-25/22:18:40.87           0.47309849
2017-02-25/22:18:40.90           0.47389499
2017-02-25/22:18:40.93           0.47403848
2017-02-25/22:18:40.97           0.47419238
2017-02-25/22:18:41.00           0.47393719
2017-02-25/22:18:41.03           0.47466446
2017-02-25/22:18:41.06           0.47497373
2017-02-25/22:18:41.09           0.47519112
2017-02-25/22:18:41.12           0.47487517
2017-02-25/22:18:41.15           0.47545378
2017-02-25/22:18:41.18           0.47559698
2017-02-25/22:18:41.22           0.47578375
2017-02-25/22:18:41.25           0.47552319
2017-02-25/22:18:41.28           0.47630970
2017-02-25/22:18:41.31           0.47665950
2017-02-25/22:18:41.34           0.47699929
2017-02-25/22:18:41.37           0.47691494
2017-02-25/22:18:41.40           0.47770205
2017-02-25/22:18:41.43           0.47788579
2017-02-25/22:18:41.47           0.47798356
2017-02-25/22:18:41.50           0.47772406
2017-02-25/22:18:41.53           0.47839134
2017-02-25/22:18:41.56           0.47857129
2017-02-25/22:18:41.59           0.47878667
2017-02-25/22:18:41.62           0.47846955
2017-02-25/22:18:41.65           0.47921550
2017-02-25/22:18:41.68           0.47966580
2017-02-25/22:18:41.72           0.48008388
2017-02-25/22:18:41.75           0.47995477
2017-02-25/22:18:41.78           0.48069009
2017-02-25/22:18:41.81           0.48100583
2017-02-25/22:18:41.84           0.48134852
2017-02-25/22:18:41.87           0.48112558
2017-02-25/22:18:41.90           0.48175923
2017-02-25/22:18:41.93           0.48185752
2017-02-25/22:18:41.97           0.48195224
2017-02-25/22:18:42.00           0.48180038
2017-02-25/22:18:42.03           0.48265611
2017-02-25/22:18:42.06           0.48291013
2017-02-25/22:18:42.09           0.48316739
2017-02-25/22:18:42.12           0.48299719
2017-02-25/22:18:42.15           0.48367951
2017-02-25/22:18:42.18           0.48390306
2017-02-25/22:18:42.22           0.48419967
2017-02-25/22:18:42.25           0.48406741
2017-02-25/22:18:42.28           0.48482016
2017-02-25/22:18:42.31           0.48511789
2017-02-25/22:18:42.34           0.48554570
2017-02-25/22:18:42.37           0.48543851
2017-02-25/22:18:42.40           0.48609492
2017-02-25/22:18:42.43           0.48623710
2017-02-25/22:18:42.47           0.48648001
2017-02-25/22:18:42.50           0.48629220
2017-02-25/22:18:42.53           0.48696003
2017-02-25/22:18:42.56           0.48705376
2017-02-25/22:18:42.59           0.48712554
2017-02-25/22:18:42.62           0.48673316
2017-02-25/22:18:42.65           0.48724435
2017-02-25/22:18:42.68           0.48734822
2017-02-25/22:18:42.72           0.48776367
2017-02-25/22:18:42.75           0.48770894
2017-02-25/22:18:42.78           0.48832027
2017-02-25/22:18:42.81           0.48839597
2017-02-25/22:18:42.84           0.48858093
2017-02-25/22:18:42.87           0.48835371
2017-02-25/22:18:42.90           0.48909178
2017-02-25/22:18:42.93           0.48950834
2017-02-25/22:18:42.97           0.48993157
2017-02-25/22:18:43.00           0.48972223
2017-02-25/22:18:43.03           0.49042310
2017-02-25/22:18:43.06           0.49068361
2017-02-25/22:18:43.09           0.49101173
2017-02-25/22:18:43.12           0.49087659
2017-02-25/22:18:43.15           0.49167350
2017-02-25/22:18:43.18           0.49198448
2017-02-25/22:18:43.22           0.49221783
2017-02-25/22:18:43.25           0.49197135
2017-02-25/22:18:43.28           0.49265213
2017-02-25/22:18:43.31           0.49280828
2017-02-25/22:18:43.34           0.49304677
2017-02-25/22:18:43.37           0.49291547
2017-02-25/22:18:43.40           0.49376510
2017-02-25/22:18:43.43           0.49410596
2017-02-25/22:18:43.47           0.49440203
2017-02-25/22:18:43.50           0.49422795
2017-02-25/22:18:43.53           0.49491436
2017-02-25/22:18:43.56           0.49517232
2017-02-25/22:18:43.59           0.49549441
2017-02-25/22:18:43.62           0.49509990
2017-02-25/22:18:43.65           0.49560739
2017-02-25/22:18:43.68           0.49564421
2017-02-25/22:18:43.72           0.49554039
2017-02-25/22:18:43.75           0.49486177
2017-02-25/22:18:43.78           0.49516839
2017-02-25/22:18:43.81           0.49520737
2017-02-25/22:18:43.84           0.49531474
2017-02-25/22:18:43.87           0.49487031
2017-02-25/22:18:43.90           0.49550766
2017-02-25/22:18:43.93           0.49567814
2017-02-25/22:18:43.97           0.49580629
2017-02-25/22:18:44.00           0.49564065
2017-02-25/22:18:44.03           0.49660066
2017-02-25/22:18:44.06           0.49702469
2017-02-25/22:18:44.09           0.49735079
2017-02-25/22:18:44.12           0.49713370
2017-02-25/22:18:44.15           0.49790849
2017-02-25/22:18:44.18           0.49823181
2017-02-25/22:18:44.22           0.49849062
2017-02-25/22:18:44.25           0.49809502
2017-02-25/22:18:44.28           0.49848137
2017-02-25/22:18:44.31           0.49844824
2017-02-25/22:18:44.34           0.49850418
2017-02-25/22:18:44.37           0.49796751
2017-02-25/22:18:44.40           0.49835225
2017-02-25/22:18:44.43           0.49838619
2017-02-25/22:18:44.47           0.49842076
2017-02-25/22:18:44.50           0.49793192
2017-02-25/22:18:44.53           0.49856016
2017-02-25/22:18:44.56           0.49879668
2017-02-25/22:18:44.59           0.49897522
2017-02-25/22:18:44.62           0.49865936
2017-02-25/22:18:44.65           0.49944138
2017-02-25/22:18:44.68           0.49978482
2017-02-25/22:18:44.72           0.49998945
2017-02-25/22:18:44.75           0.49963276
2017-02-25/22:18:44.78           0.50025240
2017-02-25/22:18:44.81           0.50038769
2017-02-25/22:18:44.84           0.50036222
2017-02-25/22:18:44.87           0.49963452
2017-02-25/22:18:44.90           0.49989376
2017-02-25/22:18:44.93           0.49963491
2017-02-25/22:18:44.97           0.49939597
2017-02-25/22:18:45.00           0.49875062
2017-02-25/22:18:45.03           0.49912176
2017-02-25/22:18:45.06           0.49908812
2017-02-25/22:18:45.09           0.49907064
2017-02-25/22:18:45.12           0.49870079
2017-02-25/22:18:45.15           0.49942056
2017-02-25/22:18:45.18           0.49962488
2017-02-25/22:18:45.22           0.49986629
2017-02-25/22:18:45.25           0.49960421
2017-02-25/22:18:45.28           0.50029942
2017-02-25/22:18:45.31           0.50050415
2017-02-25/22:18:45.34           0.50068909
2017-02-25/22:18:45.37           0.50042320
2017-02-25/22:18:45.40           0.50098513
2017-02-25/22:18:45.43           0.50108768
2017-02-25/22:18:45.47           0.50118866
2017-02-25/22:18:45.50           0.50070501
2017-02-25/22:18:45.53           0.50113784
2017-02-25/22:18:45.56           0.50106507
2017-02-25/22:18:45.59           0.50108280
2017-02-25/22:18:45.62           0.50059733
2017-02-25/22:18:45.65           0.50109250
2017-02-25/22:18:45.68           0.50110647
2017-02-25/22:18:45.72           0.50107192
2017-02-25/22:18:45.75           0.50066121
2017-02-25/22:18:45.78           0.50126793
2017-02-25/22:18:45.81           0.50136687
2017-02-25/22:18:45.84           0.50138165
2017-02-25/22:18:45.87           0.50092657
2017-02-25/22:18:45.90           0.50151277
2017-02-25/22:18:45.93           0.50147783
2017-02-25/22:18:45.97           0.50141146
2017-02-25/22:18:46.00           0.50083929
2017-02-25/22:18:46.03           0.50124375
2017-02-25/22:18:46.06           0.50120333
2017-02-25/22:18:46.09           0.50115847
2017-02-25/22:18:46.12           0.50069017
2017-02-25/22:18:46.15           0.50116471
2017-02-25/22:18:46.18           0.50105394
2017-02-25/22:18:46.22           0.50096606
2017-02-25/22:18:46.25           0.50036101
2017-02-25/22:18:46.28           0.50080985
2017-02-25/22:18:46.31           0.50087274
2017-02-25/22:18:46.34           0.50090591
2017-02-25/22:18:46.37           0.50043282
2017-02-25/22:18:46.40           0.50088014
2017-02-25/22:18:46.43           0.50082611
2017-02-25/22:18:46.47           0.50090277
2017-02-25/22:18:46.50           0.50058465
2017-02-25/22:18:46.53           0.50130076
2017-02-25/22:18:46.56           0.50147554
2017-02-25/22:18:46.59           0.50145336
2017-02-25/22:18:46.62           0.50091953
2017-02-25/22:18:46.65           0.50137011
2017-02-25/22:18:46.68           0.50145920
2017-02-25/22:18:46.72           0.50155188
2017-02-25/22:18:46.75           0.50117203
2017-02-25/22:18:46.78           0.50187448
2017-02-25/22:18:46.81           0.50210565
2017-02-25/22:18:46.84           0.50243321
2017-02-25/22:18:46.87           0.50233646
2017-02-25/22:18:46.90           0.50314635
2017-02-25/22:18:46.93           0.50342982
2017-02-25/22:18:46.97           0.50358616
2017-02-25/22:18:47.00           0.50317731
2017-02-25/22:18:47.03           0.50365587
2017-02-25/22:18:47.06           0.50354781
2017-02-25/22:18:47.09           0.50346668
2017-02-25/22:18:47.12           0.50297965
2017-02-25/22:18:47.15           0.50348325
2017-02-25/22:18:47.18           0.50349817
2017-02-25/22:18:47.22           0.50358378
2017-02-25/22:18:47.25           0.50325107
2017-02-25/22:18:47.28           0.50400434
2017-02-25/22:18:47.31           0.50434597
2017-02-25/22:18:47.34           0.50462033
2017-02-25/22:18:47.37           0.50432674
2017-02-25/22:18:47.40           0.50496728
2017-02-25/22:18:47.43           0.50505276
2017-02-25/22:18:47.47           0.50524030
2017-02-25/22:18:47.50           0.50500876
2017-02-25/22:18:47.53           0.50572895
2017-02-25/22:18:47.56           0.50588611
2017-02-25/22:18:47.59           0.50598922
2017-02-25/22:18:47.62           0.50562671
2017-02-25/22:18:47.65           0.50624844
2017-02-25/22:18:47.68           0.50631529
2017-02-25/22:18:47.72           0.50637562
2017-02-25/22:18:47.75           0.50591480
2017-02-25/22:18:47.78           0.50638730
2017-02-25/22:18:47.81           0.50639554
2017-02-25/22:18:47.84           0.50642899
2017-02-25/22:18:47.87           0.50603061
2017-02-25/22:18:47.90           0.50654675
2017-02-25/22:18:47.93           0.50647400
2017-02-25/22:18:47.97           0.50653607
2017-02-25/22:18:48.00           0.50619959
2017-02-25/22:18:48.03           0.50682984
2017-02-25/22:18:48.06           0.50691457
2017-02-25/22:18:48.09           0.50696487
2017-02-25/22:18:48.12           0.50649389
2017-02-25/22:18:48.15           0.50702785
2017-02-25/22:18:48.18           0.50723514
2017-02-25/22:18:48.22           0.50750873
2017-02-25/22:18:48.25           0.50715403
2017-02-25/22:18:48.28           0.50768735
2017-02-25/22:18:48.31           0.50778595
2017-02-25/22:18:48.34           0.50799331
2017-02-25/22:18:48.37           0.50775547
2017-02-25/22:18:48.40           0.50854227
2017-02-25/22:18:48.43           0.50881602
2017-02-25/22:18:48.47           0.50891229
2017-02-25/22:18:48.50           0.50857740
2017-02-25/22:18:48.53           0.50937774
2017-02-25/22:18:48.56           0.50975659
2017-02-25/22:18:48.59           0.51008176
2017-02-25/22:18:48.62           0.50974407
2017-02-25/22:18:48.65           0.51035335
2017-02-25/22:18:48.68           0.51051843
2017-02-25/22:18:48.72           0.51076783
2017-02-25/22:18:48.75           0.51060446
2017-02-25/22:18:48.78           0.51135735
2017-02-25/22:18:48.81           0.51157557
2017-02-25/22:18:48.84           0.51166315
2017-02-25/22:18:48.87           0.51125395
2017-02-25/22:18:48.90           0.51205427
2017-02-25/22:18:48.93           0.51235642
2017-02-25/22:18:48.97           0.51246657
2017-02-25/22:18:49.00           0.51205146
2017-02-25/22:18:49.03           0.51264786
2017-02-25/22:18:49.06           0.51273834
2017-02-25/22:18:49.09           0.51289115
2017-02-25/22:18:49.12           0.51255081
2017-02-25/22:18:49.15           0.51322014
2017-02-25/22:18:49.18           0.51335372
2017-02-25/22:18:49.22           0.51355671
2017-02-25/22:18:49.25           0.51336655
2017-02-25/22:18:49.28           0.51404347
2017-02-25/22:18:49.31           0.51416654
2017-02-25/22:18:49.34           0.51424679
2017-02-25/22:18:49.37           0.51374760
2017-02-25/22:18:49.40           0.51436035
2017-02-25/22:18:49.43           0.51454054
2017-02-25/22:18:49.47           0.51461234
2017-02-25/22:18:49.50           0.51415650
2017-02-25/22:18:49.53           0.51471961
2017-02-25/22:18:49.56           0.51468778
2017-02-25/22:18:49.59           0.51472409
2017-02-25/22:18:49.62           0.51420759
2017-02-25/22:18:49.65           0.51469041
2017-02-25/22:18:49.68           0.51470048
2017-02-25/22:18:49.72           0.51460517
2017-02-25/22:18:49.75           0.51411080
2017-02-25/22:18:49.78           0.51463309
2017-02-25/22:18:49.81           0.51466254
2017-02-25/22:18:49.84           0.51462951
2017-02-25/22:18:49.87           0.51425414
2017-02-25/22:18:49.90           0.51508378
2017-02-25/22:18:49.93           0.51528568
2017-02-25/22:18:49.97           0.51553136
2017-02-25/22:18:50.00           0.51534578
2017-02-25/22:18:50.03           0.51608899
2017-02-25/22:18:50.06           0.51624364
2017-02-25/22:18:50.09           0.51633964
2017-02-25/22:18:50.12           0.51609068
2017-02-25/22:18:50.15           0.51682945
2017-02-25/22:18:50.18           0.51693330
2017-02-25/22:18:50.22           0.51713339
2017-02-25/22:18:50.25           0.51674787
2017-02-25/22:18:50.28           0.51725906
2017-02-25/22:18:50.31           0.51748251
2017-02-25/22:18:50.34           0.51770931
2017-02-25/22:18:50.37           0.51729806
2017-02-25/22:18:50.40           0.51778034
2017-02-25/22:18:50.43           0.51760442
2017-02-25/22:18:50.47           0.51745590
2017-02-25/22:18:50.50           0.51693142
2017-02-25/22:18:50.53           0.51749467
2017-02-25/22:18:50.56           0.51751332
2017-02-25/22:18:50.59           0.51742788
2017-02-25/22:18:50.62           0.51695947
2017-02-25/22:18:50.65           0.51762638
2017-02-25/22:18:50.68           0.51778210
2017-02-25/22:18:50.72           0.51797178
2017-02-25/22:18:50.75           0.51762404
2017-02-25/22:18:50.78           0.51817770
2017-02-25/22:18:50.81           0.51821481
2017-02-25/22:18:50.84           0.51835320
2017-02-25/22:18:50.87           0.51783573
2017-02-25/22:18:50.90           0.51815079
2017-02-25/22:18:50.93           0.51790212
2017-02-25/22:18:50.97           0.51772144
2017-02-25/22:18:51.00           0.51722651
2017-02-25/22:18:51.03           0.51772527
2017-02-25/22:18:51.06           0.51761944
2017-02-25/22:18:51.09           0.51747941
2017-02-25/22:18:51.12           0.51674795
2017-02-25/22:18:51.15           0.51695194
2017-02-25/22:18:51.18           0.51691747
2017-02-25/22:18:51.22           0.51707727
2017-02-25/22:18:51.25           0.51651409
2017-02-25/22:18:51.28           0.51672482
2017-02-25/22:18:51.31           0.51642766
2017-02-25/22:18:51.34           0.51624321
2017-02-25/22:18:51.37           0.51554630
2017-02-25/22:18:51.40           0.51586515
2017-02-25/22:18:51.43           0.51579365
2017-02-25/22:18:51.47           0.51557765
2017-02-25/22:18:51.50           0.51483993
2017-02-25/22:18:51.53           0.51512736
2017-02-25/22:18:51.56           0.51492737
2017-02-25/22:18:51.59           0.51489370
2017-02-25/22:18:51.62           0.51443422
2017-02-25/22:18:51.65           0.51477618
2017-02-25/22:18:51.68           0.51463372
2017-02-25/22:18:51.72           0.51466811
2017-02-25/22:18:51.75           0.51417766
2017-02-25/22:18:51.78           0.51467791
2017-02-25/22:18:51.81           0.51485952
2017-02-25/22:18:51.84           0.51509720
2017-02-25/22:18:51.87           0.51466274
2017-02-25/22:18:51.90           0.51525756
2017-02-25/22:18:51.93           0.51539708
2017-02-25/22:18:51.97           0.51553013
2017-02-25/22:18:52.00           0.51505576
2017-02-25/22:18:52.03           0.51546154
2017-02-25/22:18:52.06           0.51528023
2017-02-25/22:18:52.09           0.51490350
2017-02-25/22:18:52.12           0.51405712
2017-02-25/22:18:52.15           0.51450617
2017-02-25/22:18:52.18           0.51449229
2017-02-25/22:18:52.22           0.51438746
2017-02-25/22:18:52.25           0.51373235
2017-02-25/22:18:52.28           0.51416799
2017-02-25/22:18:52.31           0.51431555
2017-02-25/22:18:52.34           0.51459832
2017-02-25/22:18:52.37           0.51446717
2017-02-25/22:18:52.40           0.51519517
2017-02-25/22:18:52.43           0.51527601
2017-02-25/22:18:52.47           0.51525124
2017-02-25/22:18:52.50           0.51464727
2017-02-25/22:18:52.53           0.51501877
2017-02-25/22:18:52.56           0.51485424
2017-02-25/22:18:52.59           0.51461141
2017-02-25/22:18:52.62           0.51376232
2017-02-25/22:18:52.65           0.51381540
2017-02-25/22:18:52.68           0.51342865
2017-02-25/22:18:52.72           0.51308945
2017-02-25/22:18:52.75           0.51232434
2017-02-25/22:18:52.78           0.51270891
2017-02-25/22:18:52.81           0.51268794
2017-02-25/22:18:52.84           0.51259801
2017-02-25/22:18:52.87           0.51192780
2017-02-25/22:18:52.90           0.51234690
2017-02-25/22:18:52.93           0.51249015
2017-02-25/22:18:52.97           0.51267468
2017-02-25/22:18:53.00           0.51223013
2017-02-25/22:18:53.03           0.51265618
2017-02-25/22:18:53.06           0.51252022
2017-02-25/22:18:53.09           0.51236937
2017-02-25/22:18:53.12           0.51168029
2017-02-25/22:18:53.15           0.51197037
2017-02-25/22:18:53.18           0.51174106
2017-02-25/22:18:53.22           0.51131029
2017-02-25/22:18:53.25           0.51041475
2017-02-25/22:18:53.28           0.51068033
2017-02-25/22:18:53.31           0.51052430
2017-02-25/22:18:53.34           0.51048259
2017-02-25/22:18:53.37           0.50996140
2017-02-25/22:18:53.40           0.51043971
2017-02-25/22:18:53.43           0.51046366
2017-02-25/22:18:53.47           0.51051508
2017-02-25/22:18:53.50           0.51011550
2017-02-25/22:18:53.53           0.51067432
2017-02-25/22:18:53.56           0.51070737
2017-02-25/22:18:53.59           0.51075917
2017-02-25/22:18:53.62           0.51036857
2017-02-25/22:18:53.65           0.51100172
2017-02-25/22:18:53.68           0.51104691
2017-02-25/22:18:53.72           0.51097733
2017-02-25/22:18:53.75           0.51038336
2017-02-25/22:18:53.78           0.51073217
2017-02-25/22:18:53.81           0.51063906
2017-02-25/22:18:53.84           0.51056661
2017-02-25/22:18:53.87           0.50987684
2017-02-25/22:18:53.90           0.51023675
2017-02-25/22:18:53.93           0.51007299
2017-02-25/22:18:53.97           0.50979741
2017-02-25/22:18:54.00           0.50914722
2017-02-25/22:18:54.03           0.50957784
2017-02-25/22:18:54.06           0.50947427
2017-02-25/22:18:54.09           0.50926194
2017-02-25/22:18:54.12           0.50839428
2017-02-25/22:18:54.15           0.50852633
2017-02-25/22:18:54.18           0.50819614
2017-02-25/22:18:54.22           0.50783994
2017-02-25/22:18:54.25           0.50693649
2017-02-25/22:18:54.28           0.50697517
2017-02-25/22:18:54.31           0.50661175
2017-02-25/22:18:54.34           0.50624411
2017-02-25/22:18:54.37           0.50549115
2017-02-25/22:18:54.40           0.50576615
2017-02-25/22:18:54.43           0.50554113
2017-02-25/22:18:54.47           0.50531003
2017-02-25/22:18:54.50           0.50457168
2017-02-25/22:18:54.53           0.50488273
2017-02-25/22:18:54.56           0.50468255
2017-02-25/22:18:54.59           0.50453153
2017-02-25/22:18:54.62           0.50395699
2017-02-25/22:18:54.65           0.50428536
2017-02-25/22:18:54.68           0.50406364
2017-02-25/22:18:54.72           0.50391587
2017-02-25/22:18:54.75           0.50324733
2017-02-25/22:18:54.78           0.50352955
2017-02-25/22:18:54.81           0.50339713
2017-02-25/22:18:54.84           0.50321579
2017-02-25/22:18:54.87           0.50240907
2017-02-25/22:18:54.90           0.50248031
2017-02-25/22:18:54.93           0.50224275
2017-02-25/22:18:54.97           0.50217125
2017-02-25/22:18:55.00           0.50149556
2017-02-25/22:18:55.03           0.50176009
2017-02-25/22:18:55.06           0.50150554
2017-02-25/22:18:55.09           0.50114631
2017-02-25/22:18:55.12           0.50041376
2017-02-25/22:18:55.15           0.50083962
2017-02-25/22:18:55.18           0.50079220
2017-02-25/22:18:55.22           0.50061595
2017-02-25/22:18:55.25           0.49998343
2017-02-25/22:18:55.28           0.50024457
2017-02-25/22:18:55.31           0.49992061
2017-02-25/22:18:55.34           0.49969112
2017-02-25/22:18:55.37           0.49895337
2017-02-25/22:18:55.40           0.49912760
2017-02-25/22:18:55.43           0.49883186
2017-02-25/22:18:55.47           0.49840138
2017-02-25/22:18:55.50           0.49743200
2017-02-25/22:18:55.53           0.49746199
2017-02-25/22:18:55.56           0.49689362
2017-02-25/22:18:55.59           0.49645128
2017-02-25/22:18:55.62           0.49554302
2017-02-25/22:18:55.65           0.49551685
2017-02-25/22:18:55.68           0.49513928
2017-02-25/22:18:55.72           0.49474061
2017-02-25/22:18:55.75           0.49390783
2017-02-25/22:18:55.78           0.49414329
2017-02-25/22:18:55.81           0.49383873
2017-02-25/22:18:55.84           0.49358914
2017-02-25/22:18:55.87           0.49284430
2017-02-25/22:18:55.90           0.49289626
2017-02-25/22:18:55.93           0.49261608
2017-02-25/22:18:55.97           0.49231282
2017-02-25/22:18:56.00           0.49142877
2017-02-25/22:18:56.03           0.49163527
2017-02-25/22:18:56.06           0.49124400
2017-02-25/22:18:56.09           0.49074830
2017-02-25/22:18:56.12           0.48995007
2017-02-25/22:18:56.15           0.49016467
2017-02-25/22:18:56.18           0.48989581
2017-02-25/22:18:56.22           0.48957674
2017-02-25/22:18:56.25           0.48868589
2017-02-25/22:18:56.28           0.48872783
2017-02-25/22:18:56.31           0.48829957
2017-02-25/22:18:56.34           0.48793981
2017-02-25/22:18:56.37           0.48723125
2017-02-25/22:18:56.40           0.48746731
2017-02-25/22:18:56.43           0.48713538
2017-02-25/22:18:56.47           0.48684961
2017-02-25/22:18:56.50           0.48612910
2017-02-25/22:18:56.53           0.48640406
2017-02-25/22:18:56.56           0.48638730
2017-02-25/22:18:56.59           0.48633763
2017-02-25/22:18:56.62           0.48576513
2017-02-25/22:18:56.65           0.48614900
2017-02-25/22:18:56.68           0.48602535
2017-02-25/22:18:56.72           0.48602826
2017-02-25/22:18:56.75           0.48551874
2017-02-25/22:18:56.78           0.48586854
2017-02-25/22:18:56.81           0.48578952
2017-02-25/22:18:56.84           0.48549988
2017-02-25/22:18:56.87           0.48470682
2017-02-25/22:18:56.90           0.48497203
2017-02-25/22:18:56.93           0.48475930
2017-02-25/22:18:56.97           0.48465785
2017-02-25/22:18:57.00           0.48408813
2017-02-25/22:18:57.03           0.48447096
2017-02-25/22:18:57.06           0.48447579
2017-02-25/22:18:57.09           0.48444231
2017-02-25/22:18:57.12           0.48399390
2017-02-25/22:18:57.15           0.48441941
2017-02-25/22:18:57.18           0.48425189
2017-02-25/22:18:57.22           0.48406324
2017-02-25/22:18:57.25           0.48337973
2017-02-25/22:18:57.28           0.48357337
2017-02-25/22:18:57.31           0.48317866
2017-02-25/22:18:57.34           0.48278273
2017-02-25/22:18:57.37           0.48235063
2017-02-25/22:18:57.40           0.48183996
2017-02-25/22:18:57.43           0.48146943
2017-02-25/22:18:57.47           0.48114309
2017-02-25/22:18:57.50           0.48070588
2017-02-25/22:18:57.53           0.48038007
2017-02-25/22:18:57.56           0.48008612
2017-02-25/22:18:57.59           0.47975879
2017-02-25/22:18:57.62           0.47948616
2017-02-25/22:18:57.65           0.47921146
2017-02-25/22:18:57.68           0.47904874
2017-02-25/22:18:57.72           0.47889432
2017-02-25/22:18:57.75           0.47866949
2017-02-25/22:18:57.78           0.47843186
2017-02-25/22:18:57.81           0.47817440
2017-02-25/22:18:57.84           0.47794326
2017-02-25/22:18:57.87           0.47772396
2017-02-25/22:18:57.90           0.47752327
2017-02-25/22:18:57.93           0.47732612
2017-02-25/22:18:57.97           0.47703422
2017-02-25/22:18:58.00           0.47682658
2017-02-25/22:18:58.03           0.47664107
2017-02-25/22:18:58.06           0.47640151
2017-02-25/22:18:58.09           0.47621852
2017-02-25/22:18:58.12           0.47606057
2017-02-25/22:18:58.15           0.47603679
2017-02-25/22:18:58.18           0.47596393
2017-02-25/22:18:58.22           0.47576676
2017-02-25/22:18:58.25           0.47560020
2017-02-25/22:18:58.28           0.47547539
2017-02-25/22:18:58.31           0.47525053
2017-02-25/22:18:58.34           0.47507683
2017-02-25/22:18:58.37           0.47494884
2017-02-25/22:18:58.40           0.47428914
2017-02-25/22:18:58.43           0.47453695
2017-02-25/22:18:58.47           0.47439152
2017-02-25/22:18:58.50           0.47424757
2017-02-25/22:18:58.53           0.47339521
2017-02-25/22:18:58.56           0.47349109
2017-02-25/22:18:58.59           0.47326062
2017-02-25/22:18:58.62           0.47291661
2017-02-25/22:18:58.65           0.47227303
2017-02-25/22:18:58.68           0.47261607
2017-02-25/22:18:58.72           0.47244078
2017-02-25/22:18:58.75           0.47221307
2017-02-25/22:18:58.78           0.47153200
2017-02-25/22:18:58.81           0.47196173
2017-02-25/22:18:58.84           0.47194007
2017-02-25/22:18:58.87           0.47178968
2017-02-25/22:18:58.90           0.47113832
2017-02-25/22:18:58.93           0.47138405
2017-02-25/22:18:58.97           0.47113442
2017-02-25/22:18:59.00           0.47088466
2017-02-25/22:18:59.03           0.47015867
2017-02-25/22:18:59.06           0.47033975
2017-02-25/22:18:59.09           0.47001876
2017-02-25/22:18:59.12           0.46971281
2017-02-25/22:18:59.15           0.46889866
2017-02-25/22:18:59.18           0.46897280
2017-02-25/22:18:59.22           0.46867085
2017-02-25/22:18:59.25           0.46845206
2017-02-25/22:18:59.28           0.46773969
2017-02-25/22:18:59.31           0.46786630
2017-02-25/22:18:59.34           0.46765262
2017-02-25/22:18:59.37           0.46754957
2017-02-25/22:18:59.40           0.46704550
2017-02-25/22:18:59.43           0.46740818
2017-02-25/22:18:59.47           0.46729290
2017-02-25/22:18:59.50           0.46723457
2017-02-25/22:18:59.53           0.46679310
2017-02-25/22:18:59.56           0.46735158
2017-02-25/22:18:59.59           0.46735226
2017-02-25/22:18:59.62           0.46714825
2017-02-25/22:18:59.65           0.46648495
2017-02-25/22:18:59.68           0.46682185
2017-02-25/22:18:59.72           0.46648411
2017-02-25/22:18:59.75           0.46604527
2017-02-25/22:18:59.78           0.46527412
2017-02-25/22:18:59.81           0.46532507
2017-02-25/22:18:59.84           0.46503855
2017-02-25/22:18:59.87           0.46483002
2017-02-25/22:18:59.90           0.46423475
2017-02-25/22:18:59.93           0.46458769
2017-02-25/22:18:59.97           0.46448188
2017-02-25/22:19:00.00           0.46451610
2017-02-25/22:19:00.03           0.46406098
2017-02-25/22:19:00.06           0.46456808
2017-02-25/22:19:00.09           0.46464590
2017-02-25/22:19:00.12           0.46455733
2017-02-25/22:19:00.15           0.46404061
2017-02-25/22:19:00.18           0.46433902
2017-02-25/22:19:00.22           0.46413337
2017-02-25/22:19:00.25           0.46389441
2017-02-25/22:19:00.28           0.46311398
2017-02-25/22:19:00.31           0.46319888
2017-02-25/22:19:00.34           0.46291445
2017-02-25/22:19:00.37           0.46257354
2017-02-25/22:19:00.40           0.46177965
2017-02-25/22:19:00.43           0.46206818
2017-02-25/22:19:00.47           0.46180120
2017-02-25/22:19:00.50           0.46153703
2017-02-25/22:19:00.53           0.46085776
2017-02-25/22:19:00.56           0.46105990
2017-02-25/22:19:00.59           0.46081514
2017-02-25/22:19:00.62           0.46054709
2017-02-25/22:19:00.65           0.45987889
2017-02-25/22:19:00.68           0.46016288
2017-02-25/22:19:00.72           0.45992938
2017-02-25/22:19:00.75           0.45951890
2017-02-25/22:19:00.78           0.45864243
2017-02-25/22:19:00.81           0.45865107
2017-02-25/22:19:00.84           0.45807190
2017-02-25/22:19:00.87           0.45761700
2017-02-25/22:19:00.90           0.45669289
2017-02-25/22:19:00.93           0.45647501
2017-02-25/22:19:00.97           0.45592437
2017-02-25/22:19:01.00           0.45544202
2017-02-25/22:19:01.03           0.45457335
2017-02-25/22:19:01.06           0.45469404
2017-02-25/22:19:01.09           0.45439571
2017-02-25/22:19:01.12           0.45397189
2017-02-25/22:19:01.15           0.45323523
2017-02-25/22:19:01.18           0.45360235
2017-02-25/22:19:01.22           0.45341682
2017-02-25/22:19:01.25           0.45316935
2017-02-25/22:19:01.28           0.45244971
2017-02-25/22:19:01.31           0.45257968
2017-02-25/22:19:01.34           0.45239185
2017-02-25/22:19:01.37           0.45212023
2017-02-25/22:19:01.40           0.45134191
2017-02-25/22:19:01.43           0.45138819
2017-02-25/22:19:01.47           0.45096049
2017-02-25/22:19:01.50           0.45057693
2017-02-25/22:19:01.53           0.44976301
2017-02-25/22:19:01.56           0.44991202
2017-02-25/22:19:01.59           0.44965678
2017-02-25/22:19:01.62           0.44935590
2017-02-25/22:19:01.65           0.44864294
2017-02-25/22:19:01.68           0.44886259
2017-02-25/22:19:01.72           0.44876105
2017-02-25/22:19:01.75           0.44865730
2017-02-25/22:19:01.78           0.44810131
2017-02-25/22:19:01.81           0.44841780
2017-02-25/22:19:01.84           0.44822226
2017-02-25/22:19:01.87           0.44799155
2017-02-25/22:19:01.90           0.44730841
2017-02-25/22:19:01.93           0.44750053
2017-02-25/22:19:01.97           0.44731968
2017-02-25/22:19:02.00           0.44703866
2017-02-25/22:19:02.03           0.44621689
2017-02-25/22:19:02.06           0.44638703
2017-02-25/22:19:02.09           0.44616728
2017-02-25/22:19:02.12           0.44591982
2017-02-25/22:19:02.15           0.44525252
2017-02-25/22:19:02.18           0.44553305
2017-02-25/22:19:02.22           0.44525587
2017-02-25/22:19:02.25           0.44477933
2017-02-25/22:19:02.28           0.44401564
2017-02-25/22:19:02.31           0.44427064
2017-02-25/22:19:02.34           0.44405165
2017-02-25/22:19:02.37           0.44371431
2017-02-25/22:19:02.40           0.44288034
2017-02-25/22:19:02.43           0.44301770
2017-02-25/22:19:02.47           0.44277577
2017-02-25/22:19:02.50           0.44255034
2017-02-25/22:19:02.53           0.44193237
2017-02-25/22:19:02.56           0.44205966
2017-02-25/22:19:02.59           0.44167042
2017-02-25/22:19:02.62           0.44129947
2017-02-25/22:19:02.65           0.44060147
2017-02-25/22:19:02.68           0.44079245
2017-02-25/22:19:02.72           0.44042485
2017-02-25/22:19:02.75           0.44009494
2017-02-25/22:19:02.78           0.43946611
2017-02-25/22:19:02.81           0.43964826
2017-02-25/22:19:02.84           0.43931268
2017-02-25/22:19:02.87           0.43905690
2017-02-25/22:19:02.90           0.43847595
2017-02-25/22:19:02.93           0.43868466
2017-02-25/22:19:02.97           0.43856042
2017-02-25/22:19:03.00           0.43841398
2017-02-25/22:19:03.03           0.43780202
2017-02-25/22:19:03.06           0.43800193
2017-02-25/22:19:03.09           0.43776665
2017-02-25/22:19:03.12           0.43773391
2017-02-25/22:19:03.15           0.43722841
2017-02-25/22:19:03.18           0.43751208
2017-02-25/22:19:03.22           0.43719736
2017-02-25/22:19:03.25           0.43692930
2017-02-25/22:19:03.28           0.43641525
2017-02-25/22:19:03.31           0.43644072
2017-02-25/22:19:03.34           0.43612772
2017-02-25/22:19:03.37           0.43589508
2017-02-25/22:19:03.40           0.43513094
2017-02-25/22:19:03.43           0.43528174
2017-02-25/22:19:03.47           0.43511802
2017-02-25/22:19:03.50           0.43492359
2017-02-25/22:19:03.53           0.43421834
2017-02-25/22:19:03.56           0.43445439
2017-02-25/22:19:03.59           0.43406910
2017-02-25/22:19:03.62           0.43369856
2017-02-25/22:19:03.65           0.43303261
2017-02-25/22:19:03.68           0.43313183
2017-02-25/22:19:03.72           0.43273304
2017-02-25/22:19:03.75           0.43227128
2017-02-25/22:19:03.78           0.43142784
2017-02-25/22:19:03.81           0.43143460
2017-02-25/22:19:03.84           0.43117134
2017-02-25/22:19:03.87           0.43091570
2017-02-25/22:19:03.90           0.43005732
2017-02-25/22:19:03.93           0.42990923
2017-02-25/22:19:03.97           0.42941954
2017-02-25/22:19:04.00           0.42900230
2017-02-25/22:19:04.03           0.42815783
2017-02-25/22:19:04.06           0.42816401
2017-02-25/22:19:04.09           0.42779342
2017-02-25/22:19:04.12           0.42742164
2017-02-25/22:19:04.15           0.42648573
2017-02-25/22:19:04.18           0.42647447
2017-02-25/22:19:04.22           0.42627401
2017-02-25/22:19:04.25           0.42606393
2017-02-25/22:19:04.28           0.42538572
2017-02-25/22:19:04.31           0.42548343
2017-02-25/22:19:04.34           0.42521446
2017-02-25/22:19:04.37           0.42481157
2017-02-25/22:19:04.40           0.42406001
2017-02-25/22:19:04.43           0.42419544
2017-02-25/22:19:04.47           0.42368926
2017-02-25/22:19:04.50           0.42330585
2017-02-25/22:19:04.53           0.42253212
2017-02-25/22:19:04.56           0.42250505
2017-02-25/22:19:04.59           0.42206186
2017-02-25/22:19:04.62           0.42156743
2017-02-25/22:19:04.65           0.42076681
2017-02-25/22:19:04.68           0.42080693
2017-02-25/22:19:04.72           0.42033606
2017-02-25/22:19:04.75           0.42003615
2017-02-25/22:19:04.78           0.41940634
2017-02-25/22:19:04.81           0.41950209
2017-02-25/22:19:04.84           0.41923860
2017-02-25/22:19:04.87           0.41888596
2017-02-25/22:19:04.90           0.41805531
2017-02-25/22:19:04.93           0.41803209
2017-02-25/22:19:04.97           0.41750890
2017-02-25/22:19:05.00           0.41701067
2017-02-25/22:19:05.03           0.41602579
2017-02-25/22:19:05.06           0.41581993
2017-02-25/22:19:05.09           0.41514803
2017-02-25/22:19:05.12           0.41443598
2017-02-25/22:19:05.15           0.41346502
2017-02-25/22:19:05.18           0.41318491
2017-02-25/22:19:05.22           0.41249939
2017-02-25/22:19:05.25           0.41190571
2017-02-25/22:19:05.28           0.41098665
2017-02-25/22:19:05.31           0.41092339
2017-02-25/22:19:05.34           0.41042458
2017-02-25/22:19:05.37           0.40989979
2017-02-25/22:19:05.40           0.40908344
2017-02-25/22:19:05.43           0.40915426
2017-02-25/22:19:05.47           0.40885803
2017-02-25/22:19:05.50           0.40850069
2017-02-25/22:19:05.53           0.40763297
2017-02-25/22:19:05.56           0.40763626
2017-02-25/22:19:05.59           0.40731820
2017-02-25/22:19:05.62           0.40695903
2017-02-25/22:19:05.65           0.40612406
2017-02-25/22:19:05.68           0.40599277
2017-02-25/22:19:05.72           0.40553236
2017-02-25/22:19:05.75           0.40519182
2017-02-25/22:19:05.78           0.40453309
2017-02-25/22:19:05.81           0.40467163
2017-02-25/22:19:05.84           0.40436405
2017-02-25/22:19:05.87           0.40409670
2017-02-25/22:19:05.90           0.40350768
2017-02-25/22:19:05.93           0.40362288
2017-02-25/22:19:05.97           0.40331317
2017-02-25/22:19:06.00           0.40299491
2017-02-25/22:19:06.03           0.40233423
2017-02-25/22:19:06.06           0.40240720
2017-02-25/22:19:06.09           0.40199440
2017-02-25/22:19:06.12           0.40172475
2017-02-25/22:19:06.15           0.40100843
2017-02-25/22:19:06.18           0.40103112
2017-02-25/22:19:06.22           0.40073589
2017-02-25/22:19:06.25           0.40038638
2017-02-25/22:19:06.28           0.39964615
2017-02-25/22:19:06.31           0.39971582
2017-02-25/22:19:06.34           0.39936173
2017-02-25/22:19:06.37           0.39899732
2017-02-25/22:19:06.40           0.39818211
2017-02-25/22:19:06.43           0.39819369
2017-02-25/22:19:06.47           0.39800881
2017-02-25/22:19:06.50           0.39765974
2017-02-25/22:19:06.53           0.39698675
2017-02-25/22:19:06.56           0.39721071
2017-02-25/22:19:06.59           0.39693265
2017-02-25/22:19:06.62           0.39662721
2017-02-25/22:19:06.65           0.39585047
2017-02-25/22:19:06.68           0.39575726
2017-02-25/22:19:06.72           0.39527630
2017-02-25/22:19:06.75           0.39475586
2017-02-25/22:19:06.78           0.39381821
2017-02-25/22:19:06.81           0.39361587
2017-02-25/22:19:06.84           0.39308252
2017-02-25/22:19:06.87           0.39262163
2017-02-25/22:19:06.90           0.39180687
2017-02-25/22:19:06.93           0.39180849
2017-02-25/22:19:06.97           0.39132428
2017-02-25/22:19:07.00           0.39095755
2017-02-25/22:19:07.03           0.39035669
2017-02-25/22:19:07.06           0.39045225
2017-02-25/22:19:07.09           0.39012710
2017-02-25/22:19:07.12           0.38985658
2017-02-25/22:19:07.15           0.38924094
2017-02-25/22:19:07.18           0.38933798
2017-02-25/22:19:07.22           0.38906394
2017-02-25/22:19:07.25           0.38883853
2017-02-25/22:19:07.28           0.38823098
2017-02-25/22:19:07.31           0.38827632
2017-02-25/22:19:07.34           0.38786155
2017-02-25/22:19:07.37           0.38747174
2017-02-25/22:19:07.40           0.38674459
2017-02-25/22:19:07.43           0.38680454
2017-02-25/22:19:07.47           0.38657526
2017-02-25/22:19:07.50           0.38637200
2017-02-25/22:19:07.53           0.38568676
2017-02-25/22:19:07.56           0.38583421
2017-02-25/22:19:07.59           0.38572942
2017-02-25/22:19:07.62           0.38567026
2017-02-25/22:19:07.65           0.38518110
2017-02-25/22:19:07.68           0.38534882
2017-02-25/22:19:07.72           0.38523085
2017-02-25/22:19:07.75           0.38493688
2017-02-25/22:19:07.78           0.38409701
2017-02-25/22:19:07.81           0.38416688
2017-02-25/22:19:07.84           0.38394461
2017-02-25/22:19:07.87           0.38372012
2017-02-25/22:19:07.90           0.38304978
2017-02-25/22:19:07.93           0.38303989
2017-02-25/22:19:07.97           0.38270957
2017-02-25/22:19:08.00           0.38229708
2017-02-25/22:19:08.03           0.38154114
2017-02-25/22:19:08.06           0.38172202
2017-02-25/22:19:08.09           0.38150429
2017-02-25/22:19:08.12           0.38118808
2017-02-25/22:19:08.15           0.38043052
2017-02-25/22:19:08.18           0.38043488
2017-02-25/22:19:08.22           0.38014469
2017-02-25/22:19:08.25           0.37986036
2017-02-25/22:19:08.28           0.37921469
2017-02-25/22:19:08.31           0.37933280
2017-02-25/22:19:08.34           0.37903557
2017-02-25/22:19:08.37           0.37878608
2017-02-25/22:19:08.40           0.37809821
2017-02-25/22:19:08.43           0.37798363
2017-02-25/22:19:08.47           0.37769734
2017-02-25/22:19:08.50           0.37747224
2017-02-25/22:19:08.53           0.37670422
2017-02-25/22:19:08.56           0.37663349
2017-02-25/22:19:08.59           0.37622190
2017-02-25/22:19:08.62           0.37575356
2017-02-25/22:19:08.65           0.37486003
2017-02-25/22:19:08.68           0.37464738
2017-02-25/22:19:08.72           0.37423286
2017-02-25/22:19:08.75           0.37394194
2017-02-25/22:19:08.78           0.37310859
2017-02-25/22:19:08.81           0.37300300
2017-02-25/22:19:08.84           0.37283037
2017-02-25/22:19:08.87           0.37252597
2017-02-25/22:19:08.90           0.37173870
2017-02-25/22:19:08.93           0.37188777
2017-02-25/22:19:08.97           0.37175094
2017-02-25/22:19:09.00           0.37156104
2017-02-25/22:19:09.03           0.37094697
2017-02-25/22:19:09.06           0.37095372
2017-02-25/22:19:09.09           0.37060993
2017-02-25/22:19:09.12           0.37023498
2017-02-25/22:19:09.15           0.36948655
2017-02-25/22:19:09.18           0.36958879
2017-02-25/22:19:09.22           0.36932729
2017-02-25/22:19:09.25           0.36897914
2017-02-25/22:19:09.28           0.36820450
2017-02-25/22:19:09.31           0.36808354
2017-02-25/22:19:09.34           0.36773503
2017-02-25/22:19:09.37           0.36747508
2017-02-25/22:19:09.40           0.36673578
2017-02-25/22:19:09.43           0.36662621
2017-02-25/22:19:09.47           0.36627887
2017-02-25/22:19:09.50           0.36594653
2017-02-25/22:19:09.53           0.36526839
2017-02-25/22:19:09.56           0.36539405
2017-02-25/22:19:09.59           0.36522058
2017-02-25/22:19:09.62           0.36509353
2017-02-25/22:19:09.65           0.36444530
2017-02-25/22:19:09.68           0.36441393
2017-02-25/22:19:09.72           0.36411291
2017-02-25/22:19:09.75           0.36371413
2017-02-25/22:19:09.78           0.36289867
2017-02-25/22:19:09.81           0.36287903
2017-02-25/22:19:09.84           0.36243133
2017-02-25/22:19:09.87           0.36195586
2017-02-25/22:19:09.90           0.36109152
2017-02-25/22:19:09.93           0.36107424
2017-02-25/22:19:09.97           0.36078437
2017-02-25/22:19:10.00           0.36028423
2017-02-25/22:19:10.03           0.35942110
2017-02-25/22:19:10.06           0.35937071
2017-02-25/22:19:10.09           0.35901457
2017-02-25/22:19:10.12           0.35864666
2017-02-25/22:19:10.15           0.35805735
2017-02-25/22:19:10.18           0.35821768
2017-02-25/22:19:10.22           0.35794282
2017-02-25/22:19:10.25           0.35762980
2017-02-25/22:19:10.28           0.35692140
2017-02-25/22:19:10.31           0.35698633
2017-02-25/22:19:10.34           0.35676618
2017-02-25/22:19:10.37           0.35640454
2017-02-25/22:19:10.40           0.35561287
2017-02-25/22:19:10.43           0.35553042
2017-02-25/22:19:10.47           0.35510001
2017-02-25/22:19:10.50           0.35474949
2017-02-25/22:19:10.53           0.35395843
2017-02-25/22:19:10.56           0.35379644
2017-02-25/22:19:10.59           0.35337507
2017-02-25/22:19:10.62           0.35282544
2017-02-25/22:19:10.65           0.35207732
2017-02-25/22:19:10.68           0.35217102
2017-02-25/22:19:10.72           0.35175089
2017-02-25/22:19:10.75           0.35148544
2017-02-25/22:19:10.78           0.35093118
2017-02-25/22:19:10.81           0.35089151
2017-02-25/22:19:10.84           0.35058748
2017-02-25/22:19:10.87           0.35007541
2017-02-25/22:19:10.90           0.34926610
2017-02-25/22:19:10.93           0.34925737
2017-02-25/22:19:10.97           0.34878945
2017-02-25/22:19:11.00           0.34832117
2017-02-25/22:19:11.03           0.34743923
2017-02-25/22:19:11.06           0.34717444
2017-02-25/22:19:11.09           0.34672520
2017-02-25/22:19:11.12           0.34632756
2017-02-25/22:19:11.15           0.34531682
2017-02-25/22:19:11.18           0.34501815
2017-02-25/22:19:11.22           0.34460793
2017-02-25/22:19:11.25           0.34430815
2017-02-25/22:19:11.28           0.34351803
2017-02-25/22:19:11.31           0.34344362
2017-02-25/22:19:11.34           0.34333053
2017-02-25/22:19:11.37           0.34302063
2017-02-25/22:19:11.40           0.34231437
2017-02-25/22:19:11.43           0.34248749
2017-02-25/22:19:11.47           0.34218430
2017-02-25/22:19:11.50           0.34163659
2017-02-25/22:19:11.53           0.34081633
2017-02-25/22:19:11.56           0.34069706
2017-02-25/22:19:11.59           0.34027033
2017-02-25/22:19:11.62           0.33969868
2017-02-25/22:19:11.65           0.33876621
2017-02-25/22:19:11.68           0.33857513
2017-02-25/22:19:11.72           0.33798613
2017-02-25/22:19:11.75           0.33743178
2017-02-25/22:19:11.78           0.33653503
2017-02-25/22:19:11.81           0.33629047
2017-02-25/22:19:11.84           0.33586981
2017-02-25/22:19:11.87           0.33552291
2017-02-25/22:19:11.90           0.33477553
2017-02-25/22:19:11.93           0.33475313
2017-02-25/22:19:11.97           0.33430676
2017-02-25/22:19:12.00           0.33375198
2017-02-25/22:19:12.03           0.33309953
2017-02-25/22:19:12.06           0.33300902
2017-02-25/22:19:12.09           0.33244088
2017-02-25/22:19:12.12           0.33189267
2017-02-25/22:19:12.15           0.33087639
2017-02-25/22:19:12.18           0.33055511
2017-02-25/22:19:12.22           0.33000322
2017-02-25/22:19:12.25           0.32951440
2017-02-25/22:19:12.28           0.32874902
2017-02-25/22:19:12.31           0.32856207
2017-02-25/22:19:12.34           0.32807260
2017-02-25/22:19:12.37           0.32767194
2017-02-25/22:19:12.40           0.32700932
2017-02-25/22:19:12.43           0.32699085
2017-02-25/22:19:12.47           0.32664124
2017-02-25/22:19:12.50           0.32620349
2017-02-25/22:19:12.53           0.32555500
2017-02-25/22:19:12.56           0.32550348
2017-02-25/22:19:12.59           0.32509428
2017-02-25/22:19:12.62           0.32465891
2017-02-25/22:19:12.65           0.32385818
2017-02-25/22:19:12.68           0.32367355
2017-02-25/22:19:12.72           0.32314446
2017-02-25/22:19:12.75           0.32252847
2017-02-25/22:19:12.78           0.32155621
2017-02-25/22:19:12.81           0.32148324
2017-02-25/22:19:12.84           0.32107616
2017-02-25/22:19:12.87           0.32046120
2017-02-25/22:19:12.90           0.31952226
2017-02-25/22:19:12.93           0.31919447
2017-02-25/22:19:12.97           0.31864538
2017-02-25/22:19:13.00           0.31820301
2017-02-25/22:19:13.03           0.31737846
2017-02-25/22:19:13.06           0.31719291
2017-02-25/22:19:13.09           0.31679909
2017-02-25/22:19:13.12           0.31640191
2017-02-25/22:19:13.15           0.31568296
2017-02-25/22:19:13.18           0.31558735
2017-02-25/22:19:13.22           0.31501968
2017-02-25/22:19:13.25           0.31446413
2017-02-25/22:19:13.28           0.31368428
2017-02-25/22:19:13.31           0.31351468
2017-02-25/22:19:13.34           0.31289386
2017-02-25/22:19:13.37           0.31217780
2017-02-25/22:19:13.40           0.31141362
2017-02-25/22:19:13.43           0.31115872
2017-02-25/22:19:13.47           0.31053451
2017-02-25/22:19:13.50           0.30999696
2017-02-25/22:19:13.53           0.30922165
2017-02-25/22:19:13.56           0.30916314
2017-02-25/22:19:13.59           0.30872030
2017-02-25/22:19:13.62           0.30834599
2017-02-25/22:19:13.65           0.30767180
2017-02-25/22:19:13.68           0.30753697
2017-02-25/22:19:13.72           0.30717963
2017-02-25/22:19:13.75           0.30687280
2017-02-25/22:19:13.78           0.30621464
2017-02-25/22:19:13.81           0.30601593
2017-02-25/22:19:13.84           0.30553831
2017-02-25/22:19:13.87           0.30506560
2017-02-25/22:19:13.90           0.30415819
2017-02-25/22:19:13.93           0.30384574
2017-02-25/22:19:13.97           0.30342254
2017-02-25/22:19:14.00           0.30295752
2017-02-25/22:19:14.03           0.30206572
2017-02-25/22:19:14.06           0.30179696
2017-02-25/22:19:14.09           0.30137813
2017-02-25/22:19:14.12           0.30101466
2017-02-25/22:19:14.15           0.30026502
2017-02-25/22:19:14.18           0.30018633
2017-02-25/22:19:14.22           0.29974128
2017-02-25/22:19:14.25           0.29915067
2017-02-25/22:19:14.28           0.29832188
2017-02-25/22:19:14.31           0.29806543
2017-02-25/22:19:14.34           0.29759574
2017-02-25/22:19:14.37           0.29703131
2017-02-25/22:19:14.40           0.29607593
2017-02-25/22:19:14.43           0.29588052
2017-02-25/22:19:14.47           0.29538048
2017-02-25/22:19:14.50           0.29475356
2017-02-25/22:19:14.53           0.29397408
2017-02-25/22:19:14.56           0.29368274
2017-02-25/22:19:14.59           0.29309703
2017-02-25/22:19:14.62           0.29277687
2017-02-25/22:19:14.65           0.29208386
2017-02-25/22:19:14.68           0.29185453
2017-02-25/22:19:14.72           0.29141441
2017-02-25/22:19:14.75           0.29097261
2017-02-25/22:19:14.78           0.29017225
2017-02-25/22:19:14.81           0.28991896
2017-02-25/22:19:14.84           0.28945662
2017-02-25/22:19:14.87           0.28905350
2017-02-25/22:19:14.90           0.28839479
2017-02-25/22:19:14.93           0.28814442
2017-02-25/22:19:14.97           0.28745775
2017-02-25/22:19:15.00           0.28696998
2017-02-25/22:19:15.03           0.28632481
2017-02-25/22:19:15.06           0.28602771
2017-02-25/22:19:15.09           0.28549103
2017-02-25/22:19:15.12           0.28508960
2017-02-25/22:19:15.15           0.28421558
2017-02-25/22:19:15.18           0.28378004
2017-02-25/22:19:15.22           0.28330828
2017-02-25/22:19:15.25           0.28295980
2017-02-25/22:19:15.28           0.28220809
2017-02-25/22:19:15.31           0.28191979
2017-02-25/22:19:15.34           0.28150583
2017-02-25/22:19:15.37           0.28113842
2017-02-25/22:19:15.40           0.28042481
2017-02-25/22:19:15.43           0.28015644
2017-02-25/22:19:15.47           0.27971824
2017-02-25/22:19:15.50           0.27941838
2017-02-25/22:19:15.53           0.27874573
2017-02-25/22:19:15.56           0.27864575
2017-02-25/22:19:15.59           0.27826357
2017-02-25/22:19:15.62           0.27774883
2017-02-25/22:19:15.65           0.27695117
2017-02-25/22:19:15.68           0.27668346
2017-02-25/22:19:15.72           0.27625065
2017-02-25/22:19:15.75           0.27577749
2017-02-25/22:19:15.78           0.27491648
2017-02-25/22:19:15.81           0.27464352
2017-02-25/22:19:15.84           0.27414123
2017-02-25/22:19:15.87           0.27369610
2017-02-25/22:19:15.90           0.27307571
2017-02-25/22:19:15.93           0.27293369
2017-02-25/22:19:15.97           0.27255108
2017-02-25/22:19:16.00           0.27212464
2017-02-25/22:19:16.03           0.27128764
2017-02-25/22:19:16.06           0.27109801
2017-02-25/22:19:16.09           0.27060166
2017-02-25/22:19:16.12           0.26999938
2017-02-25/22:19:16.15           0.26921695
2017-02-25/22:19:16.18           0.26905412
2017-02-25/22:19:16.22           0.26854488
2017-02-25/22:19:16.25           0.26795442
2017-02-25/22:19:16.28           0.26717489
2017-02-25/22:19:16.31           0.26690017
2017-02-25/22:19:16.34           0.26633239
2017-02-25/22:19:16.37           0.26573670
2017-02-25/22:19:16.40           0.26489166
2017-02-25/22:19:16.43           0.26463383
2017-02-25/22:19:16.47           0.26411166
2017-02-25/22:19:16.50           0.26367016
2017-02-25/22:19:16.53           0.26294511
2017-02-25/22:19:16.56           0.26270748
2017-02-25/22:19:16.59           0.26238334
2017-02-25/22:19:16.62           0.26200145
2017-02-25/22:19:16.65           0.26122508
2017-02-25/22:19:16.68           0.26096429
2017-02-25/22:19:16.72           0.26054746
2017-02-25/22:19:16.75           0.26014155
2017-02-25/22:19:16.78           0.25949441
2017-02-25/22:19:16.81           0.25920798
2017-02-25/22:19:16.84           0.25860467
2017-02-25/22:19:16.87           0.25807946
2017-02-25/22:19:16.90           0.25735468
2017-02-25/22:19:16.93           0.25721035
2017-02-25/22:19:16.97           0.25678475
2017-02-25/22:19:17.00           0.25641726
2017-02-25/22:19:17.03           0.25561494
2017-02-25/22:19:17.06           0.25527997
2017-02-25/22:19:17.09           0.25475350
2017-02-25/22:19:17.12           0.25429184
2017-02-25/22:19:17.15           0.25364049
2017-02-25/22:19:17.18           0.25339922
2017-02-25/22:19:17.22           0.25313162
2017-02-25/22:19:17.25           0.25267766
2017-02-25/22:19:17.28           0.25186822
2017-02-25/22:19:17.31           0.25167892
2017-02-25/22:19:17.34           0.25119675
2017-02-25/22:19:17.37           0.25079257
2017-02-25/22:19:17.40           0.25013933
2017-02-25/22:19:17.43           0.24986345
2017-02-25/22:19:17.47           0.24926800
2017-02-25/22:19:17.50           0.24878751
2017-02-25/22:19:17.53           0.24798857
2017-02-25/22:19:17.56           0.24755505
2017-02-25/22:19:17.59           0.24715935
2017-02-25/22:19:17.62           0.24664380
2017-02-25/22:19:17.65           0.24574937
2017-02-25/22:19:17.68           0.24555876
2017-02-25/22:19:17.72           0.24518230
2017-02-25/22:19:17.75           0.24468779
2017-02-25/22:19:17.78           0.24404800
2017-02-25/22:19:17.81           0.24393814
2017-02-25/22:19:17.84           0.24343833
2017-02-25/22:19:17.87           0.24298425
2017-02-25/22:19:17.90           0.24227826
2017-02-25/22:19:17.93           0.24208385
2017-02-25/22:19:17.97           0.24173788
2017-02-25/22:19:18.00           0.24116840
2017-02-25/22:19:18.03           0.24031823
2017-02-25/22:19:18.06           0.24010072
2017-02-25/22:19:18.09           0.23955387
2017-02-25/22:19:18.12           0.23891929
2017-02-25/22:19:18.15           0.23808469
2017-02-25/22:19:18.18           0.23782054
2017-02-25/22:19:18.22           0.23733529
2017-02-25/22:19:18.25           0.23681899
2017-02-25/22:19:18.28           0.23621701
2017-02-25/22:19:18.31           0.23612742
2017-02-25/22:19:18.34           0.23580469
2017-02-25/22:19:18.37           0.23550417
2017-02-25/22:19:18.40           0.23493038
2017-02-25/22:19:18.43           0.23482932
2017-02-25/22:19:18.47           0.23446816
2017-02-25/22:19:18.50           0.23397978
2017-02-25/22:19:18.53           0.23333226
2017-02-25/22:19:18.56           0.23331771
2017-02-25/22:19:18.59           0.23291883
2017-02-25/22:19:18.62           0.23235876
2017-02-25/22:19:18.65           0.23159038
2017-02-25/22:19:18.68           0.23132739
2017-02-25/22:19:18.72           0.23096470
2017-02-25/22:19:18.75           0.23047349
2017-02-25/22:19:18.78           0.22972338
2017-02-25/22:19:18.81           0.22941539
2017-02-25/22:19:18.84           0.22894368
2017-02-25/22:19:18.87           0.22859396
2017-02-25/22:19:18.90           0.22795266
2017-02-25/22:19:18.93           0.22767278
2017-02-25/22:19:18.97           0.22723595
2017-02-25/22:19:19.00           0.22682520
2017-02-25/22:19:19.03           0.22609837
2017-02-25/22:19:19.06           0.22589687
2017-02-25/22:19:19.09           0.22558305
2017-02-25/22:19:19.12           0.22518608
2017-02-25/22:19:19.15           0.22439424
2017-02-25/22:19:19.18           0.22412094
2017-02-25/22:19:19.22           0.22367807
2017-02-25/22:19:19.25           0.22310844
2017-02-25/22:19:19.28           0.22237912
2017-02-25/22:19:19.31           0.22207585
2017-02-25/22:19:19.34           0.22153246
2017-02-25/22:19:19.37           0.22097554
2017-02-25/22:19:19.40           0.22028018
2017-02-25/22:19:19.43           0.22007087
2017-02-25/22:19:19.47           0.21969795
2017-02-25/22:19:19.50           0.21939605
2017-02-25/22:19:19.53           0.21884295
2017-02-25/22:19:19.56           0.21866996
2017-02-25/22:19:19.59           0.21827328
2017-02-25/22:19:19.62           0.21790396
2017-02-25/22:19:19.65           0.21723857
2017-02-25/22:19:19.68           0.21706973
2017-02-25/22:19:19.72           0.21668408
2017-02-25/22:19:19.75           0.21619149
2017-02-25/22:19:19.78           0.21549638
2017-02-25/22:19:19.81           0.21517278
2017-02-25/22:19:19.84           0.21460032
2017-02-25/22:19:19.87           0.21409628
2017-02-25/22:19:19.90           0.21342342
2017-02-25/22:19:19.93           0.21315023
2017-02-25/22:19:19.97           0.21264324
2017-02-25/22:19:20.00           0.21212976
2017-02-25/22:19:20.03           0.21152369
2017-02-25/22:19:20.06           0.21136443
2017-02-25/22:19:20.09           0.21095717
2017-02-25/22:19:20.12           0.21065323
2017-02-25/22:19:20.15           0.21021695
2017-02-25/22:19:20.18           0.21008695
2017-02-25/22:19:20.22           0.20971729
2017-02-25/22:19:20.25           0.20932405
2017-02-25/22:19:20.28           0.20879883
2017-02-25/22:19:20.31           0.20856289
2017-02-25/22:19:20.34           0.20806429
2017-02-25/22:19:20.37           0.20757449
2017-02-25/22:19:20.40           0.20671795
2017-02-25/22:19:20.43           0.20639350
2017-02-25/22:19:20.47           0.20596161
2017-02-25/22:19:20.50           0.20543166
2017-02-25/22:19:20.53           0.20482189
2017-02-25/22:19:20.56           0.20466786
2017-02-25/22:19:20.59           0.20425840
2017-02-25/22:19:20.62           0.20377360
2017-02-25/22:19:20.65           0.20316457
2017-02-25/22:19:20.68           0.20297282
2017-02-25/22:19:20.72           0.20250998
2017-02-25/22:19:20.75           0.20200656
2017-02-25/22:19:20.78           0.20137977
2017-02-25/22:19:20.81           0.20120857
2017-02-25/22:19:20.84           0.20075005
2017-02-25/22:19:20.87           0.20028857
2017-02-25/22:19:20.90           0.19958792
2017-02-25/22:19:20.93           0.19942318
2017-02-25/22:19:20.97           0.19906895
2017-02-25/22:19:21.00           0.19856461
2017-02-25/22:19:21.03           0.19793304
2017-02-25/22:19:21.06           0.19770295
2017-02-25/22:19:21.09           0.19728570
2017-02-25/22:19:21.12           0.19682372
2017-02-25/22:19:21.15           0.19617010
2017-02-25/22:19:21.18           0.19592621
2017-02-25/22:19:21.22           0.19548578
2017-02-25/22:19:21.25           0.19501903
2017-02-25/22:19:21.28           0.19441525
2017-02-25/22:19:21.31           0.19426871
2017-02-25/22:19:21.34           0.19372600
2017-02-25/22:19:21.37           0.19326839
2017-02-25/22:19:21.40           0.19271026
2017-02-25/22:19:21.43           0.19253703
2017-02-25/22:19:21.47           0.19212963
2017-02-25/22:19:21.50           0.19167664
2017-02-25/22:19:21.53           0.19122538
2017-02-25/22:19:21.56           0.19103351
2017-02-25/22:19:21.59           0.19049009
2017-02-25/22:19:21.62           0.19001038
2017-02-25/22:19:21.65           0.18939734
2017-02-25/22:19:21.68           0.18922843
2017-02-25/22:19:21.72           0.18890975
2017-02-25/22:19:21.75           0.18848628
2017-02-25/22:19:21.78           0.18785834
2017-02-25/22:19:21.81           0.18759616
2017-02-25/22:19:21.84           0.18708249
2017-02-25/22:19:21.87           0.18658411
2017-02-25/22:19:21.90           0.18591740
2017-02-25/22:19:21.93           0.18570938
2017-02-25/22:19:21.97           0.18538594
2017-02-25/22:19:22.00           0.18495998
2017-02-25/22:19:22.03           0.18439544
2017-02-25/22:19:22.06           0.18422446
2017-02-25/22:19:22.09           0.18375271
2017-02-25/22:19:22.12           0.18334119
2017-02-25/22:19:22.15           0.18272384
2017-02-25/22:19:22.18           0.18237714
2017-02-25/22:19:22.22           0.18193013
2017-02-25/22:19:22.25           0.18146400
2017-02-25/22:19:22.28           0.18067270
2017-02-25/22:19:22.31           0.18029875
2017-02-25/22:19:22.34           0.17985219
2017-02-25/22:19:22.37           0.17945497
2017-02-25/22:19:22.40           0.17896483
2017-02-25/22:19:22.43           0.17873900
2017-02-25/22:19:22.47           0.17818462
2017-02-25/22:19:22.50           0.17775176
2017-02-25/22:19:22.53           0.17729238
2017-02-25/22:19:22.56           0.17704915
2017-02-25/22:19:22.59           0.17672131
2017-02-25/22:19:22.62           0.17635538
2017-02-25/22:19:22.65           0.17570343
2017-02-25/22:19:22.68           0.17550993
2017-02-25/22:19:22.72           0.17509553
2017-02-25/22:19:22.75           0.17468824
2017-02-25/22:19:22.78           0.17408555
2017-02-25/22:19:22.81           0.17367090
2017-02-25/22:19:22.84           0.17326664
2017-02-25/22:19:22.87           0.17295575
2017-02-25/22:19:22.90           0.17237501
2017-02-25/22:19:22.93           0.17212289
2017-02-25/22:19:22.97           0.17160756
2017-02-25/22:19:23.00           0.17099938
2017-02-25/22:19:23.03           0.17037661
2017-02-25/22:19:23.06           0.17024575
2017-02-25/22:19:23.09           0.16987197
2017-02-25/22:19:23.12           0.16948886
2017-02-25/22:19:23.15           0.16898507
2017-02-25/22:19:23.18           0.16889223
2017-02-25/22:19:23.22           0.16860776
2017-02-25/22:19:23.25           0.16810607
2017-02-25/22:19:23.28           0.16752923
2017-02-25/22:19:23.31           0.16724851
2017-02-25/22:19:23.34           0.16681542
2017-02-25/22:19:23.37           0.16632130
2017-02-25/22:19:23.40           0.16561509
2017-02-25/22:19:23.43           0.16532871
2017-02-25/22:19:23.47           0.16488589
2017-02-25/22:19:23.50           0.16430758
2017-02-25/22:19:23.53           0.16361838
2017-02-25/22:19:23.56           0.16336092
2017-02-25/22:19:23.59           0.16284243
2017-02-25/22:19:23.62           0.16231107
2017-02-25/22:19:23.65           0.16178505
2017-02-25/22:19:23.68           0.16150051
2017-02-25/22:19:23.72           0.16099840
2017-02-25/22:19:23.75           0.16070193
2017-02-25/22:19:23.78           0.16010944
2017-02-25/22:19:23.81           0.15985376
2017-02-25/22:19:23.84           0.15954777
2017-02-25/22:19:23.87           0.15918600
2017-02-25/22:19:23.90           0.15860485
2017-02-25/22:19:23.93           0.15816220
2017-02-25/22:19:23.97           0.15768395
2017-02-25/22:19:24.00           0.15723928
2017-02-25/22:19:24.03           0.15657237
2017-02-25/22:19:24.06           0.15621506
2017-02-25/22:19:24.09           0.15560069
2017-02-25/22:19:24.12           0.15518800
2017-02-25/22:19:24.15           0.15460124
2017-02-25/22:19:24.18           0.15428001
2017-02-25/22:19:24.22           0.15400397
2017-02-25/22:19:24.25           0.15360810
2017-02-25/22:19:24.28           0.15317612
2017-02-25/22:19:24.31           0.15311255
2017-02-25/22:19:24.34           0.15278446
2017-02-25/22:19:24.37           0.15247788
2017-02-25/22:19:24.40           0.15199475
2017-02-25/22:19:24.43           0.15176344
2017-02-25/22:19:24.47           0.15130500
2017-02-25/22:19:24.50           0.15101119
2017-02-25/22:19:24.53           0.15065642
2017-02-25/22:19:24.56           0.15026577
2017-02-25/22:19:24.59           0.14968662
2017-02-25/22:19:24.62           0.14923369
2017-02-25/22:19:24.65           0.14861997
2017-02-25/22:19:24.68           0.14833218
2017-02-25/22:19:24.72           0.14790329
2017-02-25/22:19:24.75           0.14740136
2017-02-25/22:19:24.78           0.14674359
2017-02-25/22:19:24.81           0.14658084
2017-02-25/22:19:24.84           0.14625848
2017-02-25/22:19:24.87           0.14581911
2017-02-25/22:19:24.90           0.14541362
2017-02-25/22:19:24.93           0.14529932
2017-02-25/22:19:24.97           0.14489974
2017-02-25/22:19:25.00           0.14449986
2017-02-25/22:19:25.03           0.14403856
2017-02-25/22:19:25.06           0.14386686
2017-02-25/22:19:25.09           0.14333707
2017-02-25/22:19:25.12           0.14267567
2017-02-25/22:19:25.15           0.14215236
2017-02-25/22:19:25.18           0.14188389
2017-02-25/22:19:25.22           0.14137391
2017-02-25/22:19:25.25           0.14095549
2017-02-25/22:19:25.28           0.14034418
2017-02-25/22:19:25.31           0.14009502
2017-02-25/22:19:25.34           0.13974026
2017-02-25/22:19:25.37           0.13932293
2017-02-25/22:19:25.40           0.13871862
2017-02-25/22:19:25.43           0.13832861
2017-02-25/22:19:25.47           0.13792884
2017-02-25/22:19:25.50           0.13759158
2017-02-25/22:19:25.53           0.13713229
2017-02-25/22:19:25.56           0.13696883
2017-02-25/22:19:25.59           0.13651025
2017-02-25/22:19:25.62           0.13604997
2017-02-25/22:19:25.65           0.13559035
2017-02-25/22:19:25.68           0.13532041
2017-02-25/22:19:25.72           0.13492275
2017-02-25/22:19:25.75           0.13448228
2017-02-25/22:19:25.78           0.13384344
2017-02-25/22:19:25.81           0.13357368
2017-02-25/22:19:25.84           0.13313464
2017-02-25/22:19:25.87           0.13271597
2017-02-25/22:19:25.90           0.13215680
2017-02-25/22:19:25.93           0.13192147
2017-02-25/22:19:25.97           0.13169672
2017-02-25/22:19:26.00           0.13138029
2017-02-25/22:19:26.03           0.13088985
2017-02-25/22:19:26.06           0.13062137
2017-02-25/22:19:26.09           0.13018308
2017-02-25/22:19:26.12           0.12990015
2017-02-25/22:19:26.15           0.12944259
2017-02-25/22:19:26.18           0.12914836
2017-02-25/22:19:26.22           0.12874841
2017-02-25/22:19:26.25           0.12826748
2017-02-25/22:19:26.28           0.12771830
2017-02-25/22:19:26.31           0.12756326
2017-02-25/22:19:26.34           0.12720717
2017-02-25/22:19:26.37           0.12671272
2017-02-25/22:19:26.40           0.12617628
2017-02-25/22:19:26.43           0.12598728
2017-02-25/22:19:26.47           0.12558073
2017-02-25/22:19:26.50           0.12517268
2017-02-25/22:19:26.53           0.12460734
2017-02-25/22:19:26.56           0.12421702
2017-02-25/22:19:26.59           0.12387714
2017-02-25/22:19:26.62           0.12355871
2017-02-25/22:19:26.65           0.12310312
2017-02-25/22:19:26.68           0.12282596
2017-02-25/22:19:26.72           0.12232122
2017-02-25/22:19:26.75           0.12192531
2017-02-25/22:19:26.78           0.12141817
2017-02-25/22:19:26.81           0.12101627
2017-02-25/22:19:26.84           0.12053558
2017-02-25/22:19:26.87           0.12017857
2017-02-25/22:19:26.90           0.11976267
2017-02-25/22:19:26.93           0.11936477
2017-02-25/22:19:26.97           0.11885511
2017-02-25/22:19:27.00           0.11847969
2017-02-25/22:19:27.03           0.11802718
2017-02-25/22:19:27.06           0.11770473
2017-02-25/22:19:27.09           0.11727011
2017-02-25/22:19:27.12           0.11692610
2017-02-25/22:19:27.15           0.11645226
2017-02-25/22:19:27.18           0.11613249
2017-02-25/22:19:27.22           0.11570852
2017-02-25/22:19:27.25           0.11545535
2017-02-25/22:19:27.28           0.11502273
2017-02-25/22:19:27.31           0.11477098
2017-02-25/22:19:27.34           0.11444626
2017-02-25/22:19:27.37           0.11396075
2017-02-25/22:19:27.40           0.11349027
2017-02-25/22:19:27.43           0.11327421
2017-02-25/22:19:27.47           0.11285292
2017-02-25/22:19:27.50           0.11253152
2017-02-25/22:19:27.53           0.11201424
2017-02-25/22:19:27.56           0.11167142
2017-02-25/22:19:27.59           0.11127018
2017-02-25/22:19:27.62           0.11098207
2017-02-25/22:19:27.65           0.11058344
2017-02-25/22:19:27.68           0.11029631
2017-02-25/22:19:27.72           0.10995029
2017-02-25/22:19:27.75           0.10953992
2017-02-25/22:19:27.78           0.10898156
2017-02-25/22:19:27.81           0.10880689
2017-02-25/22:19:27.84           0.10847096
2017-02-25/22:19:27.87           0.10801414
2017-02-25/22:19:27.90           0.10747099
2017-02-25/22:19:27.93           0.10724708
2017-02-25/22:19:27.97           0.10685583
2017-02-25/22:19:28.00           0.10641595
2017-02-25/22:19:28.03           0.10597680
2017-02-25/22:19:28.06           0.10573483
2017-02-25/22:19:28.09           0.10544522
2017-02-25/22:19:28.12           0.10509170
2017-02-25/22:19:28.15           0.10448771
2017-02-25/22:19:28.18           0.10424739
2017-02-25/22:19:28.22           0.10385785
2017-02-25/22:19:28.25           0.10329731
2017-02-25/22:19:28.28           0.10292781
2017-02-25/22:19:28.31           0.10273802
2017-02-25/22:19:28.34           0.10219659
2017-02-25/22:19:28.37           0.10171187
2017-02-25/22:19:28.40           0.10120762
2017-02-25/22:19:28.43           0.10098593
2017-02-25/22:19:28.47           0.10069411
2017-02-25/22:19:28.50           0.10038551
2017-02-25/22:19:28.53          0.099962811
2017-02-25/22:19:28.56          0.099683597
2017-02-25/22:19:28.59          0.099278837
2017-02-25/22:19:28.62          0.098868350
2017-02-25/22:19:28.65          0.098592138
2017-02-25/22:19:28.68          0.098455504
2017-02-25/22:19:28.72          0.097981916
2017-02-25/22:19:28.75          0.097368249
2017-02-25/22:19:28.78          0.096873305
2017-02-25/22:19:28.81          0.096650822
2017-02-25/22:19:28.84          0.096274678
2017-02-25/22:19:28.87          0.096018311
2017-02-25/22:19:28.90          0.095537191
2017-02-25/22:19:28.93          0.095281640
2017-02-25/22:19:28.97          0.094891284
2017-02-25/22:19:29.00          0.094529262
2017-02-25/22:19:29.03          0.094165600
2017-02-25/22:19:29.06          0.093973959
2017-02-25/22:19:29.09          0.093740801
2017-02-25/22:19:29.12          0.093454258
2017-02-25/22:19:29.15          0.093060265
2017-02-25/22:19:29.18          0.092830813
2017-02-25/22:19:29.22          0.092416669
2017-02-25/22:19:29.25          0.092053034
2017-02-25/22:19:29.28          0.091619200
2017-02-25/22:19:29.31          0.091385845
2017-02-25/22:19:29.34          0.091082790
2017-02-25/22:19:29.37          0.090643660
2017-02-25/22:19:29.40          0.090075215
2017-02-25/22:19:29.43          0.089847301
2017-02-25/22:19:29.47          0.089455501
2017-02-25/22:19:29.50          0.088985975
2017-02-25/22:19:29.53          0.088606287
2017-02-25/22:19:29.56          0.088463092
2017-02-25/22:19:29.59          0.088035695
2017-02-25/22:19:29.62          0.087537056
2017-02-25/22:19:29.65          0.087227970
2017-02-25/22:19:29.68          0.087124783
2017-02-25/22:19:29.72          0.086767310
2017-02-25/22:19:29.75          0.086502721
2017-02-25/22:19:29.78          0.086145748
2017-02-25/22:19:29.81          0.085790759
2017-02-25/22:19:29.84          0.085406186
2017-02-25/22:19:29.87          0.085145469
2017-02-25/22:19:29.90          0.084792189
2017-02-25/22:19:29.93          0.084431974
2017-02-25/22:19:29.97          0.083967351
2017-02-25/22:19:30.00          0.083560685
2017-02-25/22:19:30.03          0.083063888
2017-02-25/22:19:30.06          0.082810608
2017-02-25/22:19:30.09          0.082468629
2017-02-25/22:19:30.12          0.082093785
2017-02-25/22:19:30.15          0.081634105
2017-02-25/22:19:30.18          0.081551942
2017-02-25/22:19:30.22          0.081475892
2017-02-25/22:19:30.25          0.081019583
2017-02-25/22:19:30.28          0.080604777
2017-02-25/22:19:30.31          0.080503064
2017-02-25/22:19:30.34          0.080146179
2017-02-25/22:19:30.37          0.079813543
2017-02-25/22:19:30.40          0.079528354
2017-02-25/22:19:30.43          0.079249867
2017-02-25/22:19:30.47          0.078798177
2017-02-25/22:19:30.50          0.078446530
2017-02-25/22:19:30.53          0.077977127
2017-02-25/22:19:30.56          0.077766649
2017-02-25/22:19:30.59          0.077479058
2017-02-25/22:19:30.62          0.077096821
2017-02-25/22:19:30.65          0.076561177
2017-02-25/22:19:30.68          0.076274937
2017-02-25/22:19:30.72          0.076046179
2017-02-25/22:19:30.75          0.075696731
2017-02-25/22:19:30.78          0.075248533
2017-02-25/22:19:30.81          0.075047007
2017-02-25/22:19:30.84          0.074932057
2017-02-25/22:19:30.87          0.074712768
2017-02-25/22:19:30.90          0.074222233
2017-02-25/22:19:30.93          0.074039858
2017-02-25/22:19:30.97          0.073737813
2017-02-25/22:19:31.00          0.073257651
2017-02-25/22:19:31.03          0.072867624
2017-02-25/22:19:31.06          0.072588343
2017-02-25/22:19:31.09          0.072096288
2017-02-25/22:19:31.12          0.071804314
2017-02-25/22:19:31.15          0.071349067
2017-02-25/22:19:31.18          0.070835691
2017-02-25/22:19:31.22          0.070503543
2017-02-25/22:19:31.25          0.070292283
2017-02-25/22:19:31.28          0.069841540
2017-02-25/22:19:31.31          0.069515148
2017-02-25/22:19:31.34          0.069271108
2017-02-25/22:19:31.37          0.069015622
2017-02-25/22:19:31.40          0.068641786
2017-02-25/22:19:31.43          0.068365208
2017-02-25/22:19:31.47          0.068062226
2017-02-25/22:19:31.50          0.067807611
2017-02-25/22:19:31.53          0.067486548
2017-02-25/22:19:31.56          0.067269742
2017-02-25/22:19:31.59          0.066979947
2017-02-25/22:19:31.62          0.066628897
2017-02-25/22:19:31.65          0.066269290
2017-02-25/22:19:31.68          0.066079964
2017-02-25/22:19:31.72          0.065765007
2017-02-25/22:19:31.75          0.065439553
2017-02-25/22:19:31.78          0.064902915
2017-02-25/22:19:31.81          0.064515966
2017-02-25/22:19:31.84          0.064230930
2017-02-25/22:19:31.87          0.064001083
2017-02-25/22:19:31.90          0.063722451
2017-02-25/22:19:31.93          0.063453186
2017-02-25/22:19:31.97          0.063147444
2017-02-25/22:19:32.00          0.062895833
2017-02-25/22:19:32.03          0.062501045
2017-02-25/22:19:32.06          0.062299755
2017-02-25/22:19:32.09          0.061986452
2017-02-25/22:19:32.12          0.061687430
2017-02-25/22:19:32.15          0.061372886
2017-02-25/22:19:32.18          0.061084365
2017-02-25/22:19:32.22          0.060757091
2017-02-25/22:19:32.25          0.060528329
2017-02-25/22:19:32.28          0.060185571
2017-02-25/22:19:32.31          0.059967798
2017-02-25/22:19:32.34          0.059567895
2017-02-25/22:19:32.37          0.059082358
2017-02-25/22:19:32.40          0.058781694
2017-02-25/22:19:32.43          0.058587950
2017-02-25/22:19:32.47          0.058249614
2017-02-25/22:19:32.50          0.057959942
2017-02-25/22:19:32.53          0.057667674
2017-02-25/22:19:32.56          0.057338362
2017-02-25/22:19:32.59          0.057069506
2017-02-25/22:19:32.62          0.056835838
2017-02-25/22:19:32.65          0.056409847
2017-02-25/22:19:32.68          0.056130415
2017-02-25/22:19:32.72          0.055844020
2017-02-25/22:19:32.75          0.055485553
2017-02-25/22:19:32.78          0.055104109
2017-02-25/22:19:32.81          0.054869273
2017-02-25/22:19:32.84          0.054469665
2017-02-25/22:19:32.87          0.054226152
2017-02-25/22:19:32.90          0.053892428
2017-02-25/22:19:32.93          0.053554817
2017-02-25/22:19:32.97          0.053237691
2017-02-25/22:19:33.00          0.053003177
2017-02-25/22:19:33.03          0.052662811
2017-02-25/22:19:33.06          0.052315425
2017-02-25/22:19:33.09          0.052036887
2017-02-25/22:19:33.12          0.051813330
2017-02-25/22:19:33.15          0.051360968
2017-02-25/22:19:33.18          0.051086151
2017-02-25/22:19:33.22          0.050952459
2017-02-25/22:19:33.25          0.050693412
2017-02-25/22:19:33.28          0.050336450
2017-02-25/22:19:33.31          0.050104072
2017-02-25/22:19:33.34          0.049843545
2017-02-25/22:19:33.37          0.049549493
2017-02-25/22:19:33.40          0.049167904
2017-02-25/22:19:33.43          0.049069249
2017-02-25/22:19:33.47          0.048826005
2017-02-25/22:19:33.50          0.048430671
2017-02-25/22:19:33.53          0.048000918
2017-02-25/22:19:33.56          0.047778293
2017-02-25/22:19:33.59          0.047618007
2017-02-25/22:19:33.62          0.047284879
2017-02-25/22:19:33.65          0.046876983
2017-02-25/22:19:33.68          0.046591683
2017-02-25/22:19:33.72          0.046230906
2017-02-25/22:19:33.75          0.045922499
2017-02-25/22:19:33.78          0.045621283
2017-02-25/22:19:33.81          0.045400792
2017-02-25/22:19:33.84          0.045224101
2017-02-25/22:19:33.87          0.044977291
2017-02-25/22:19:33.90          0.044557453
2017-02-25/22:19:33.93          0.044351305
2017-02-25/22:19:33.97          0.044132981
2017-02-25/22:19:34.00          0.043862882
2017-02-25/22:19:34.03          0.043591906
2017-02-25/22:19:34.06          0.043326543
2017-02-25/22:19:34.09          0.042890898
2017-02-25/22:19:34.12          0.042607406
2017-02-25/22:19:34.15          0.042305090
2017-02-25/22:19:34.18          0.041966955
2017-02-25/22:19:34.22          0.041603849
2017-02-25/22:19:34.25          0.041204148
2017-02-25/22:19:34.28          0.040912608
2017-02-25/22:19:34.31          0.040734851
2017-02-25/22:19:34.34          0.040387682
2017-02-25/22:19:34.37          0.040141665
2017-02-25/22:19:34.40          0.039906901
2017-02-25/22:19:34.43          0.039641031
2017-02-25/22:19:34.47          0.039405967
2017-02-25/22:19:34.50          0.039182955
2017-02-25/22:19:34.53          0.038850133
2017-02-25/22:19:34.56          0.038676362
2017-02-25/22:19:34.59          0.038488649
2017-02-25/22:19:34.62          0.038190074
2017-02-25/22:19:34.65          0.037789218
2017-02-25/22:19:34.68          0.037580836
2017-02-25/22:19:34.72          0.037333953
2017-02-25/22:19:34.75          0.037043858
2017-02-25/22:19:34.78          0.036736265
2017-02-25/22:19:34.81          0.036604634
2017-02-25/22:19:34.84          0.036318382
2017-02-25/22:19:34.87          0.035860712
2017-02-25/22:19:34.90          0.035527615
2017-02-25/22:19:34.93          0.035352318
2017-02-25/22:19:34.97          0.035117548
2017-02-25/22:19:35.00          0.034986572
2017-02-25/22:19:35.03          0.034854799
2017-02-25/22:19:35.06          0.034617689
2017-02-25/22:19:35.09          0.034259393
2017-02-25/22:19:35.12          0.034040625
2017-02-25/22:19:35.15          0.033886527
2017-02-25/22:19:35.18          0.033609397
2017-02-25/22:19:35.22          0.033284488
2017-02-25/22:19:35.25          0.032944331
2017-02-25/22:19:35.28          0.032595064
2017-02-25/22:19:35.31          0.032481628
2017-02-25/22:19:35.34          0.032148767
2017-02-25/22:19:35.37          0.031789577
2017-02-25/22:19:35.40          0.031539580
2017-02-25/22:19:35.43          0.031256836
2017-02-25/22:19:35.47          0.031031405
2017-02-25/22:19:35.50          0.030847568
2017-02-25/22:19:35.53          0.030513482
2017-02-25/22:19:35.56          0.030302521
2017-02-25/22:19:35.59          0.030118425
2017-02-25/22:19:35.62          0.029972650
2017-02-25/22:19:35.65          0.029713675
2017-02-25/22:19:35.68          0.029474333
2017-02-25/22:19:35.72          0.029197366
2017-02-25/22:19:35.75          0.028939432
2017-02-25/22:19:35.78          0.028784094
2017-02-25/22:19:35.81          0.028561398
2017-02-25/22:19:35.84          0.028316849
2017-02-25/22:19:35.87          0.028045616
2017-02-25/22:19:35.90          0.027634781
2017-02-25/22:19:35.93          0.027432948
2017-02-25/22:19:35.97          0.027249418
2017-02-25/22:19:36.00          0.026928028
2017-02-25/22:19:36.03          0.026547008
2017-02-25/22:19:36.06          0.026309234
2017-02-25/22:19:36.09          0.026011454
2017-02-25/22:19:36.12          0.025803341
2017-02-25/22:19:36.15          0.025698710
2017-02-25/22:19:36.18          0.025511401
2017-02-25/22:19:36.22          0.025341313
2017-02-25/22:19:36.25          0.025189720
2017-02-25/22:19:36.28          0.024895763
2017-02-25/22:19:36.31          0.024650034
2017-02-25/22:19:36.34          0.024443013
2017-02-25/22:19:36.37          0.024109407
2017-02-25/22:19:36.40          0.023827190
2017-02-25/22:19:36.43          0.023720600
2017-02-25/22:19:36.47          0.023433925
2017-02-25/22:19:36.50          0.023098179
2017-02-25/22:19:36.53          0.022785736
2017-02-25/22:19:36.56          0.022666354
2017-02-25/22:19:36.59          0.022419934
2017-02-25/22:19:36.62          0.022122812
2017-02-25/22:19:36.65          0.021839165
2017-02-25/22:19:36.68          0.021604727
2017-02-25/22:19:36.72          0.021431449
2017-02-25/22:19:36.75          0.021207949
2017-02-25/22:19:36.78          0.020955890
2017-02-25/22:19:36.81          0.020750297
2017-02-25/22:19:36.84          0.020565158
2017-02-25/22:19:36.87          0.020339323
2017-02-25/22:19:36.90          0.020127373
2017-02-25/22:19:36.93          0.019837628
2017-02-25/22:19:36.97          0.019475978
2017-02-25/22:19:37.00          0.019242295
2017-02-25/22:19:37.03          0.018943419
2017-02-25/22:19:37.06          0.018634099
2017-02-25/22:19:37.09          0.018315780
2017-02-25/22:19:37.12          0.018054125
2017-02-25/22:19:37.15          0.017771772
2017-02-25/22:19:37.18          0.017553437
2017-02-25/22:19:37.22          0.017364290
2017-02-25/22:19:37.25          0.017176477
2017-02-25/22:19:37.28          0.016969906
2017-02-25/22:19:37.31          0.016758275
2017-02-25/22:19:37.34          0.016516478
2017-02-25/22:19:37.37          0.016177405
2017-02-25/22:19:37.40          0.015886585
2017-02-25/22:19:37.43          0.015730700
2017-02-25/22:19:37.47          0.015501042
2017-02-25/22:19:37.50          0.015246857
2017-02-25/22:19:37.53          0.015067239
2017-02-25/22:19:37.56          0.014958468
2017-02-25/22:19:37.59          0.014667169
2017-02-25/22:19:37.62          0.014411542
2017-02-25/22:19:37.65          0.014222747
2017-02-25/22:19:37.68          0.013941896
2017-02-25/22:19:37.72          0.013723874
2017-02-25/22:19:37.75          0.013535259
2017-02-25/22:19:37.78          0.013276080
2017-02-25/22:19:37.81          0.013115215
2017-02-25/22:19:37.84          0.012883559
2017-02-25/22:19:37.87          0.012681953
2017-02-25/22:19:37.90          0.012482318
2017-02-25/22:19:37.93          0.012267156
2017-02-25/22:19:37.97          0.012099029
2017-02-25/22:19:38.00          0.011891858
2017-02-25/22:19:38.03          0.011509706
2017-02-25/22:19:38.06          0.011231882
2017-02-25/22:19:38.09          0.011149423
2017-02-25/22:19:38.12          0.011037022
2017-02-25/22:19:38.15          0.010739966
2017-02-25/22:19:38.18          0.010466543
2017-02-25/22:19:38.22          0.010215640
2017-02-25/22:19:38.25         0.0099866453
2017-02-25/22:19:38.28         0.0097598860
2017-02-25/22:19:38.31         0.0096102194
2017-02-25/22:19:38.34         0.0094312692
2017-02-25/22:19:38.37         0.0091128306
2017-02-25/22:19:38.40         0.0088958039
2017-02-25/22:19:38.43         0.0086429073
2017-02-25/22:19:38.47         0.0084047602
2017-02-25/22:19:38.50         0.0082396257
2017-02-25/22:19:38.53         0.0080794802
2017-02-25/22:19:38.56         0.0079921199
2017-02-25/22:19:38.59         0.0077316566
2017-02-25/22:19:38.62         0.0074666428
2017-02-25/22:19:38.65         0.0072940308
2017-02-25/22:19:38.68         0.0070130143
2017-02-25/22:19:38.72         0.0067439251
2017-02-25/22:19:38.75         0.0065266950
2017-02-25/22:19:38.78         0.0062309344
2017-02-25/22:19:38.81         0.0059700303
2017-02-25/22:19:38.84         0.0058821156
2017-02-25/22:19:38.87         0.0058975003
2017-02-25/22:19:38.90         0.0056086149
2017-02-25/22:19:38.93         0.0052224914
2017-02-25/22:19:38.97         0.0050340786
2017-02-25/22:19:39.00         0.0048716973
2017-02-25/22:19:39.03         0.0047151707
2017-02-25/22:19:39.06         0.0044679717
2017-02-25/22:19:39.09         0.0042395715
2017-02-25/22:19:39.12         0.0039528238
2017-02-25/22:19:39.15         0.0036744254
2017-02-25/22:19:39.18         0.0035419835
2017-02-25/22:19:39.22         0.0033243861
2017-02-25/22:19:39.25         0.0031700029
2017-02-25/22:19:39.28         0.0029690844
2017-02-25/22:19:39.31         0.0028221338
2017-02-25/22:19:39.34         0.0026781227
2017-02-25/22:19:39.37         0.0024191831
2017-02-25/22:19:39.40         0.0022893915
2017-02-25/22:19:39.43         0.0023074301
2017-02-25/22:19:39.47         0.0020677284
2017-02-25/22:19:39.50         0.0017943960
2017-02-25/22:19:39.53         0.0016881363
2017-02-25/22:19:39.56         0.0014050299
2017-02-25/22:19:39.59         0.0010882168
2017-02-25/22:19:39.62        0.00089074511
2017-02-25/22:19:39.65        0.00067736146
2017-02-25/22:19:39.68        0.00046534765
2017-02-25/22:19:39.72        0.00031946574
2017-02-25/22:19:39.75        0.00013803009
2017-02-25/22:19:39.78        0.00011740814
2017-02-25/22:19:39.81        0.00032711123
2017-02-25/22:19:39.84        0.00042063765
2017-02-25/22:19:39.87        0.00058376882
2017-02-25/22:19:39.90        0.00088165152
2017-02-25/22:19:39.93         0.0010242564
2017-02-25/22:19:39.97         0.0011119752
2017-02-25/22:19:40.00         0.0014405335
2017-02-25/22:19:40.03         0.0017398366
2017-02-25/22:19:40.06         0.0018131688
2017-02-25/22:19:40.09         0.0020047876
2017-02-25/22:19:40.12         0.0022971099
2017-02-25/22:19:40.15         0.0025258394
2017-02-25/22:19:40.18         0.0027572858
2017-02-25/22:19:40.22         0.0029664347
2017-02-25/22:19:40.25         0.0032375080
2017-02-25/22:19:40.28         0.0033299481
2017-02-25/22:19:40.31         0.0034901958
2017-02-25/22:19:40.34         0.0037548781
2017-02-25/22:19:40.37         0.0038633102
2017-02-25/22:19:40.40         0.0039375923
2017-02-25/22:19:40.43         0.0040872998
2017-02-25/22:19:40.47         0.0042699350
2017-02-25/22:19:40.50         0.0044310392
2017-02-25/22:19:40.53         0.0046781846
2017-02-25/22:19:40.56         0.0047423973
2017-02-25/22:19:40.59         0.0047753774
2017-02-25/22:19:40.62         0.0049217787
2017-02-25/22:19:40.65         0.0050775815
2017-02-25/22:19:40.68         0.0053490337
2017-02-25/22:19:40.72         0.0055905772
2017-02-25/22:19:40.75         0.0058602498
2017-02-25/22:19:40.78         0.0060705935
2017-02-25/22:19:40.81         0.0061940352
2017-02-25/22:19:40.84         0.0063640500
2017-02-25/22:19:40.87         0.0065726401
2017-02-25/22:19:40.90         0.0067558104
2017-02-25/22:19:40.93         0.0069766925
2017-02-25/22:19:40.97         0.0072280506
2017-02-25/22:19:41.00         0.0073923876
2017-02-25/22:19:41.03         0.0075156941
2017-02-25/22:19:41.06         0.0075910043
2017-02-25/22:19:41.09         0.0076388643
2017-02-25/22:19:41.12         0.0079125876
2017-02-25/22:19:41.15         0.0081805019
2017-02-25/22:19:41.18         0.0084154325
2017-02-25/22:19:41.22         0.0085854318
2017-02-25/22:19:41.25         0.0087453422
2017-02-25/22:19:41.28         0.0089206686
2017-02-25/22:19:41.31         0.0091235564
2017-02-25/22:19:41.34         0.0094037949
2017-02-25/22:19:41.37         0.0095486813
2017-02-25/22:19:41.40         0.0097303752
2017-02-25/22:19:41.43         0.0099238838
2017-02-25/22:19:41.47          0.010035312
2017-02-25/22:19:41.50          0.010307856
2017-02-25/22:19:41.53          0.010509229
2017-02-25/22:19:41.56          0.010583089
2017-02-25/22:19:41.59          0.010717212
2017-02-25/22:19:41.62          0.010973370
2017-02-25/22:19:41.65          0.011126017
2017-02-25/22:19:41.68          0.011311138
2017-02-25/22:19:41.72          0.011490089
2017-02-25/22:19:41.75          0.011525251
2017-02-25/22:19:41.78          0.011723407
2017-02-25/22:19:41.81          0.011973194
2017-02-25/22:19:41.84          0.012128788
2017-02-25/22:19:41.87          0.012356661
2017-02-25/22:19:41.90          0.012627983
2017-02-25/22:19:41.93          0.012827713
2017-02-25/22:19:41.97          0.012990285
2017-02-25/22:19:42.00          0.013233907
2017-02-25/22:19:42.03          0.013279771
2017-02-25/22:19:42.06          0.013342816
2017-02-25/22:19:42.09          0.013479908
2017-02-25/22:19:42.12          0.013617149
2017-02-25/22:19:42.15          0.013713934
2017-02-25/22:19:42.18          0.013743353
2017-02-25/22:19:42.22          0.013910291
2017-02-25/22:19:42.25          0.014233680
2017-02-25/22:19:42.28          0.014502647
2017-02-25/22:19:42.31          0.014687716
2017-02-25/22:19:42.34          0.014849804
2017-02-25/22:19:42.37          0.015047886
2017-02-25/22:19:42.40          0.015223949
2017-02-25/22:19:42.43          0.015418295
2017-02-25/22:19:42.47          0.015556556
2017-02-25/22:19:42.50          0.015680218
2017-02-25/22:19:42.53          0.015813843
2017-02-25/22:19:42.56          0.016056392
2017-02-25/22:19:42.59          0.016199990
2017-02-25/22:19:42.62          0.016394261
2017-02-25/22:19:42.65          0.016624040
2017-02-25/22:19:42.68          0.016715138
2017-02-25/22:19:42.72          0.016820392
2017-02-25/22:19:42.75          0.017017462
2017-02-25/22:19:42.78          0.017148061
2017-02-25/22:19:42.81          0.017394082
2017-02-25/22:19:42.84          0.017597725
2017-02-25/22:19:42.87          0.017738936
2017-02-25/22:19:42.90          0.017891452
2017-02-25/22:19:42.93          0.018056621
2017-02-25/22:19:42.97          0.018356540
2017-02-25/22:19:43.00          0.018652061
2017-02-25/22:19:43.03          0.018719928
2017-02-25/22:19:43.06          0.018833918
2017-02-25/22:19:43.09          0.019058016
2017-02-25/22:19:43.12          0.019160276
2017-02-25/22:19:43.15          0.019238197
2017-02-25/22:19:43.18          0.019541516
2017-02-25/22:19:43.22          0.019802848
2017-02-25/22:19:43.25          0.019898522
2017-02-25/22:19:43.28          0.020086122
2017-02-25/22:19:43.31          0.020371304
2017-02-25/22:19:43.34          0.020439707
2017-02-25/22:19:43.37          0.020482116
2017-02-25/22:19:43.40          0.020717113
2017-02-25/22:19:43.43          0.020874139
2017-02-25/22:19:43.47          0.020890817
2017-02-25/22:19:43.50          0.021035423
2017-02-25/22:19:43.53          0.021182807
2017-02-25/22:19:43.56          0.021351031
2017-02-25/22:19:43.59          0.021516001
2017-02-25/22:19:43.62          0.021677049
2017-02-25/22:19:43.65          0.021759620
2017-02-25/22:19:43.68          0.022052788
2017-02-25/22:19:43.72          0.022270800
2017-02-25/22:19:43.75          0.022355720
2017-02-25/22:19:43.78          0.022486517
2017-02-25/22:19:43.81          0.022674590
2017-02-25/22:19:43.84          0.022743220
2017-02-25/22:19:43.87          0.022839512
2017-02-25/22:19:43.90          0.023078503
2017-02-25/22:19:43.93          0.023251123
2017-02-25/22:19:43.97          0.023393185
2017-02-25/22:19:44.00          0.023526324
2017-02-25/22:19:44.03          0.023770020
2017-02-25/22:19:44.06          0.024155949
2017-02-25/22:19:44.09          0.024262413
2017-02-25/22:19:44.12          0.024385640
2017-02-25/22:19:44.15          0.024465716
2017-02-25/22:19:44.18          0.024622424
2017-02-25/22:19:44.22          0.024715605
2017-02-25/22:19:44.25          0.024866526
2017-02-25/22:19:44.28          0.025139480
2017-02-25/22:19:44.31          0.025368143
2017-02-25/22:19:44.34          0.025578835
2017-02-25/22:19:44.37          0.025745747
2017-02-25/22:19:44.40          0.025893355
2017-02-25/22:19:44.43          0.026057087
2017-02-25/22:19:44.47          0.026151794
2017-02-25/22:19:44.50          0.026355350
2017-02-25/22:19:44.53          0.026444617
2017-02-25/22:19:44.56          0.026583514
2017-02-25/22:19:44.59          0.026623847
2017-02-25/22:19:44.62          0.026781313
2017-02-25/22:19:44.65          0.027142896
2017-02-25/22:19:44.68          0.027283517
2017-02-25/22:19:44.72          0.027299924
2017-02-25/22:19:44.75          0.027530384
2017-02-25/22:19:44.78          0.027897752
2017-02-25/22:19:44.81          0.028121264
2017-02-25/22:19:44.84          0.028128305
2017-02-25/22:19:44.87          0.028317461
2017-02-25/22:19:44.90          0.028540064
2017-02-25/22:19:44.93          0.028766233
2017-02-25/22:19:44.97          0.028875376
2017-02-25/22:19:45.00          0.028986446
2017-02-25/22:19:45.03          0.029253336
2017-02-25/22:19:45.06          0.029545938
2017-02-25/22:19:45.09          0.029658764
2017-02-25/22:19:45.12          0.029787085
2017-02-25/22:19:45.15          0.029899650
2017-02-25/22:19:45.18          0.029950886
2017-02-25/22:19:45.22          0.029986311
2017-02-25/22:19:45.25          0.030097473
2017-02-25/22:19:45.28          0.030164974
2017-02-25/22:19:45.31          0.030357377
2017-02-25/22:19:45.34          0.030577949
2017-02-25/22:19:45.37          0.030795896
2017-02-25/22:19:45.40          0.030911120
2017-02-25/22:19:45.43          0.031196955
2017-02-25/22:19:45.47          0.031506976
2017-02-25/22:19:45.50          0.031761116
2017-02-25/22:19:45.53          0.031988438
2017-02-25/22:19:45.56          0.032151325
2017-02-25/22:19:45.59          0.032224760
2017-02-25/22:19:45.62          0.032370093
2017-02-25/22:19:45.65          0.032495506
2017-02-25/22:19:45.68          0.032720189
2017-02-25/22:19:45.72          0.032961923
2017-02-25/22:19:45.75          0.033016690
2017-02-25/22:19:45.78          0.033010452
2017-02-25/22:19:45.81          0.033158565
2017-02-25/22:19:45.84          0.033325336
2017-02-25/22:19:45.87          0.033541575
2017-02-25/22:19:45.90          0.033674505
2017-02-25/22:19:45.93          0.033861503
2017-02-25/22:19:45.97          0.034072572
2017-02-25/22:19:46.00          0.034219331
2017-02-25/22:19:46.03          0.034376343
2017-02-25/22:19:46.06          0.034678311
2017-02-25/22:19:46.09          0.034752893
2017-02-25/22:19:46.12          0.034937555
2017-02-25/22:19:46.15          0.035102761
2017-02-25/22:19:46.18          0.035304502
2017-02-25/22:19:46.22          0.035412179
2017-02-25/22:19:46.25          0.035539234
2017-02-25/22:19:46.28          0.035643424
2017-02-25/22:19:46.31          0.035658263
2017-02-25/22:19:46.34          0.035880755
2017-02-25/22:19:46.37          0.036032859
2017-02-25/22:19:46.40          0.035977157
2017-02-25/22:19:46.43          0.036210306
2017-02-25/22:19:46.47          0.036442298
2017-02-25/22:19:46.50          0.036633929
2017-02-25/22:19:46.53          0.036765204
2017-02-25/22:19:46.56          0.036937752
2017-02-25/22:19:46.59          0.037156000
2017-02-25/22:19:46.62          0.037357783
2017-02-25/22:19:46.65          0.037491606
2017-02-25/22:19:46.68          0.037613827
2017-02-25/22:19:46.72          0.037722451
2017-02-25/22:19:46.75          0.037992792
2017-02-25/22:19:46.78          0.038145068
2017-02-25/22:19:46.81          0.038286558
2017-02-25/22:19:46.84          0.038377135
2017-02-25/22:19:46.87          0.038479635
2017-02-25/22:19:46.90          0.038434168
2017-02-25/22:19:46.93          0.038412486
2017-02-25/22:19:46.97          0.038593204
2017-02-25/22:19:47.00          0.038834153
2017-02-25/22:19:47.03          0.038930511
2017-02-25/22:19:47.06          0.039026542
2017-02-25/22:19:47.09          0.039242878
2017-02-25/22:19:47.12          0.039567770
2017-02-25/22:19:47.15          0.039755902
2017-02-25/22:19:47.18          0.039948139
2017-02-25/22:19:47.22          0.040171822
2017-02-25/22:19:47.25          0.040413341
2017-02-25/22:19:47.28          0.040502454
2017-02-25/22:19:47.31          0.040661343
2017-02-25/22:19:47.34          0.040756285
2017-02-25/22:19:47.37          0.040878561
2017-02-25/22:19:47.40          0.040985158
2017-02-25/22:19:47.43          0.041147879
2017-02-25/22:19:47.47          0.041299699
2017-02-25/22:19:47.50          0.041477508
2017-02-25/22:19:47.53          0.041622416
2017-02-25/22:19:47.56          0.041746031
2017-02-25/22:19:47.59          0.041831171
2017-02-25/22:19:47.62          0.041967196
2017-02-25/22:19:47.65          0.042180262
2017-02-25/22:19:47.68          0.042428702
2017-02-25/22:19:47.72          0.042445888
2017-02-25/22:19:47.75          0.042661578
2017-02-25/22:19:47.78          0.042813589
2017-02-25/22:19:47.81          0.042999042
2017-02-25/22:19:47.84          0.043243201
2017-02-25/22:19:47.87          0.043313888
2017-02-25/22:19:47.90          0.043330316
2017-02-25/22:19:47.93          0.043513250
2017-02-25/22:19:47.97          0.043636341
2017-02-25/22:19:48.00          0.043747074
2017-02-25/22:19:48.03          0.043746308
2017-02-25/22:19:48.06          0.043871093
2017-02-25/22:19:48.09          0.043987752
2017-02-25/22:19:48.12          0.044075330
2017-02-25/22:19:48.15          0.044202064
2017-02-25/22:19:48.18          0.044443351
2017-02-25/22:19:48.22          0.044607097
2017-02-25/22:19:48.25          0.044842315
2017-02-25/22:19:48.28          0.045003979
2017-02-25/22:19:48.31          0.045250702
2017-02-25/22:19:48.34          0.045445074
2017-02-25/22:19:48.37          0.045476954
2017-02-25/22:19:48.40          0.045537952
2017-02-25/22:19:48.43          0.045812583
2017-02-25/22:19:48.47          0.045915472
2017-02-25/22:19:48.50          0.046045644
2017-02-25/22:19:48.53          0.046156144
2017-02-25/22:19:48.56          0.046324713
2017-02-25/22:19:48.59          0.046568328
2017-02-25/22:19:48.62          0.046709312
2017-02-25/22:19:48.65          0.046719625
2017-02-25/22:19:48.68          0.046871069
2017-02-25/22:19:48.72          0.047028779
2017-02-25/22:19:48.75          0.047212199
2017-02-25/22:19:48.78          0.047259890
2017-02-25/22:19:48.81          0.047415888
2017-02-25/22:19:48.84          0.047705714
2017-02-25/22:19:48.87          0.047901952
2017-02-25/22:19:48.90          0.047991478
2017-02-25/22:19:48.93          0.048213993
2017-02-25/22:19:48.97          0.048277613
2017-02-25/22:19:49.00          0.048366458
2017-02-25/22:19:49.03          0.048409057
2017-02-25/22:19:49.06          0.048572101
2017-02-25/22:19:49.09          0.048658643
2017-02-25/22:19:49.12          0.048684493
2017-02-25/22:19:49.15          0.048808456
2017-02-25/22:19:49.18          0.049079804
2017-02-25/22:19:49.22          0.049222977
2017-02-25/22:19:49.25          0.049359574
2017-02-25/22:19:49.28          0.049514078
2017-02-25/22:19:49.31          0.049714360
2017-02-25/22:19:49.34          0.049761599
2017-02-25/22:19:49.37          0.049859839
2017-02-25/22:19:49.40          0.049945874
2017-02-25/22:19:49.43          0.050188305
2017-02-25/22:19:49.47          0.050423998
2017-02-25/22:19:49.50          0.050631526
2017-02-25/22:19:49.53          0.050695921
2017-02-25/22:19:49.56          0.050811479
2017-02-25/22:19:49.59          0.051008577
2017-02-25/22:19:49.62          0.051166267
2017-02-25/22:19:49.65          0.051080392
2017-02-25/22:19:49.68          0.051279654
2017-02-25/22:19:49.72          0.051581865
2017-02-25/22:19:49.75          0.051825637
2017-02-25/22:19:49.78          0.052049368
2017-02-25/22:19:49.81          0.052195141
2017-02-25/22:19:49.84          0.052319972
2017-02-25/22:19:49.87          0.052434949
2017-02-25/22:19:49.90          0.052466495
2017-02-25/22:19:49.93          0.052791730
2017-02-25/22:19:49.97          0.052952904
2017-02-25/22:19:50.00          0.053045803
2017-02-25/22:19:50.03          0.053136786
2017-02-25/22:19:50.06          0.053351506
2017-02-25/22:19:50.09          0.053520872
2017-02-25/22:19:50.12          0.053601490
2017-02-25/22:19:50.15          0.053716674
2017-02-25/22:19:50.18          0.054029745
2017-02-25/22:19:50.22          0.054176051
2017-02-25/22:19:50.25          0.054304397
2017-02-25/22:19:50.28          0.054337227
2017-02-25/22:19:50.31          0.054517882
2017-02-25/22:19:50.34          0.054898359
2017-02-25/22:19:50.37          0.055088790
2017-02-25/22:19:50.40          0.055027295
2017-02-25/22:19:50.43          0.055177553
2017-02-25/22:19:50.47          0.055229133
2017-02-25/22:19:50.50          0.055335380
2017-02-25/22:19:50.53          0.055359032
2017-02-25/22:19:50.56          0.055358859
2017-02-25/22:19:50.59          0.055468030
2017-02-25/22:19:50.62          0.055630655
2017-02-25/22:19:50.65          0.055779286
2017-02-25/22:19:50.68          0.055937654
2017-02-25/22:19:50.72          0.055989259
2017-02-25/22:19:50.75          0.056105293
2017-02-25/22:19:50.78          0.056054075
2017-02-25/22:19:50.81          0.056297334
2017-02-25/22:19:50.84          0.056502676
2017-02-25/22:19:50.87          0.056663148
2017-02-25/22:19:50.90          0.056749137
2017-02-25/22:19:50.93          0.056980232
2017-02-25/22:19:50.97          0.057130084
2017-02-25/22:19:51.00          0.057164811
2017-02-25/22:19:51.03          0.057165573
2017-02-25/22:19:51.06          0.057304701
2017-02-25/22:19:51.09          0.057512512
2017-02-25/22:19:51.12          0.057624064
2017-02-25/22:19:51.15          0.057609306
2017-02-25/22:19:51.18          0.057775926
2017-02-25/22:19:51.22          0.057919236
2017-02-25/22:19:51.25          0.058058193
2017-02-25/22:19:51.28          0.058032574
2017-02-25/22:19:51.31          0.058157806
2017-02-25/22:19:51.34          0.058360837
2017-02-25/22:19:51.37          0.058611974
2017-02-25/22:19:51.40          0.058747913
2017-02-25/22:19:51.43          0.058907718
2017-02-25/22:19:51.47          0.058980614
2017-02-25/22:19:51.50          0.059163608
2017-02-25/22:19:51.53          0.059191112
2017-02-25/22:19:51.56          0.059272875
2017-02-25/22:19:51.59          0.059413183
2017-02-25/22:19:51.62          0.059449294
2017-02-25/22:19:51.65          0.059453299
2017-02-25/22:19:51.68          0.059549184
2017-02-25/22:19:51.72          0.059572066
2017-02-25/22:19:51.75          0.059747948
2017-02-25/22:19:51.78          0.059878108
2017-02-25/22:19:51.81          0.060064886
2017-02-25/22:19:51.84          0.060227512
2017-02-25/22:19:51.87          0.060303654
2017-02-25/22:19:51.90          0.060407818
2017-02-25/22:19:51.93          0.060641673
2017-02-25/22:19:51.97          0.060754265
2017-02-25/22:19:52.00          0.060926331
2017-02-25/22:19:52.03          0.061068781
2017-02-25/22:19:52.06          0.061331346
2017-02-25/22:19:52.09          0.061473367
2017-02-25/22:19:52.12          0.061534171
2017-02-25/22:19:52.15          0.061624917
2017-02-25/22:19:52.18          0.061902614
2017-02-25/22:19:52.22          0.061977743
2017-02-25/22:19:52.25          0.061979235
2017-02-25/22:19:52.28          0.062028856
2017-02-25/22:19:52.31          0.062097735
2017-02-25/22:19:52.34          0.062048699
2017-02-25/22:19:52.37          0.062326374
2017-02-25/22:19:52.40          0.062531928
2017-02-25/22:19:52.43          0.062665906
2017-02-25/22:19:52.47          0.062769746
2017-02-25/22:19:52.50          0.063017653
2017-02-25/22:19:52.53          0.063184335
2017-02-25/22:19:52.56          0.063364516
2017-02-25/22:19:52.59          0.063504456
2017-02-25/22:19:52.62          0.063639927
2017-02-25/22:19:52.65          0.063679372
2017-02-25/22:19:52.68          0.063899620
2017-02-25/22:19:52.72          0.063894289
2017-02-25/22:19:52.75          0.063914687
2017-02-25/22:19:52.78          0.064025134
2017-02-25/22:19:52.81          0.064172797
2017-02-25/22:19:52.84          0.064144974
2017-02-25/22:19:52.87          0.064238157
2017-02-25/22:19:52.90          0.064514741
2017-02-25/22:19:52.93          0.064739233
2017-02-25/22:19:52.97          0.064694095
2017-02-25/22:19:53.00          0.064818402
2017-02-25/22:19:53.03          0.065020246
2017-02-25/22:19:53.06          0.065307957
2017-02-25/22:19:53.09          0.065450021
2017-02-25/22:19:53.12          0.065522608
2017-02-25/22:19:53.15          0.065592259
2017-02-25/22:19:53.18          0.065890936
2017-02-25/22:19:53.22          0.066061407
2017-02-25/22:19:53.25          0.066143976
2017-02-25/22:19:53.28          0.066200840
2017-02-25/22:19:53.31          0.066369027
2017-02-25/22:19:53.34          0.066453754
2017-02-25/22:19:53.37          0.066599101
2017-02-25/22:19:53.40          0.066619814
2017-02-25/22:19:53.43          0.066778751
2017-02-25/22:19:53.47          0.067002824
2017-02-25/22:19:53.50          0.067055706
2017-02-25/22:19:53.53          0.066975616
2017-02-25/22:19:53.56          0.067287649
2017-02-25/22:19:53.59          0.067482595
2017-02-25/22:19:53.62          0.067659203
2017-02-25/22:19:53.65          0.067869278
2017-02-25/22:19:53.68          0.068057484
2017-02-25/22:19:53.72          0.068143311
2017-02-25/22:19:53.75          0.068269991
2017-02-25/22:19:53.78          0.068291084
2017-02-25/22:19:53.81          0.068544952
2017-02-25/22:19:53.84          0.068834191
2017-02-25/22:19:53.87          0.069006583
2017-02-25/22:19:53.90          0.068977125
2017-02-25/22:19:53.93          0.069184642
2017-02-25/22:19:53.97          0.069338631
2017-02-25/22:19:54.00          0.069289981
2017-02-25/22:19:54.03          0.069251266
2017-02-25/22:19:54.06          0.069452810
2017-02-25/22:19:54.09          0.069616774
2017-02-25/22:19:54.12          0.069911672
2017-02-25/22:19:54.15          0.069990636
2017-02-25/22:19:54.18          0.070142308
2017-02-25/22:19:54.22          0.070229425
2017-02-25/22:19:54.25          0.070330941
2017-02-25/22:19:54.28          0.070446311
2017-02-25/22:19:54.31          0.070594876
2017-02-25/22:19:54.34          0.070838966
2017-02-25/22:19:54.37          0.071077115
2017-02-25/22:19:54.40          0.071076733
2017-02-25/22:19:54.43          0.071209486
2017-02-25/22:19:54.47          0.071198645
2017-02-25/22:19:54.50          0.071238428
2017-02-25/22:19:54.53          0.071388908
2017-02-25/22:19:54.56          0.071656509
2017-02-25/22:19:54.59          0.071721298
2017-02-25/22:19:54.62          0.071898817
2017-02-25/22:19:54.65          0.072040600
2017-02-25/22:19:54.68          0.072314279
2017-02-25/22:19:54.72          0.072541562
2017-02-25/22:19:54.75          0.072774498
2017-02-25/22:19:54.78          0.072713235
2017-02-25/22:19:54.81          0.072750701
2017-02-25/22:19:54.84          0.072918289
2017-02-25/22:19:54.87          0.073007492
2017-02-25/22:19:54.90          0.073150767
2017-02-25/22:19:54.93          0.073370540
2017-02-25/22:19:54.97          0.073314707
2017-02-25/22:19:55.00          0.073463193
2017-02-25/22:19:55.03          0.073622137
2017-02-25/22:19:55.06          0.073845543
2017-02-25/22:19:55.09          0.073879211
2017-02-25/22:19:55.12          0.073965222
2017-02-25/22:19:55.15          0.074081401
2017-02-25/22:19:55.18          0.074403729
2017-02-25/22:19:55.22          0.074547206
2017-02-25/22:19:55.25          0.074643993
2017-02-25/22:19:55.28          0.074755413
2017-02-25/22:19:55.31          0.074875798
2017-02-25/22:19:55.34          0.075036880
2017-02-25/22:19:55.37          0.075108020
2017-02-25/22:19:55.40          0.075140266
2017-02-25/22:19:55.43          0.075373569
2017-02-25/22:19:55.47          0.075366337
2017-02-25/22:19:55.50          0.075531873
2017-02-25/22:19:55.53          0.075641171
2017-02-25/22:19:55.56          0.075703869
2017-02-25/22:19:55.59          0.075833144
2017-02-25/22:19:55.62          0.076002849
2017-02-25/22:19:55.65          0.076078001
2017-02-25/22:19:55.68          0.076266138
2017-02-25/22:19:55.72          0.076366198
2017-02-25/22:19:55.75          0.076445887
2017-02-25/22:19:55.78          0.076519353
2017-02-25/22:19:55.81          0.076853728
2017-02-25/22:19:55.84          0.076805290
2017-02-25/22:19:55.87          0.076765330
2017-02-25/22:19:55.90          0.076781057
2017-02-25/22:19:55.93          0.076932515
2017-02-25/22:19:55.97          0.077055308
2017-02-25/22:19:56.00          0.077156165
2017-02-25/22:19:56.03          0.077256206
2017-02-25/22:19:56.06          0.077493745
2017-02-25/22:19:56.09          0.077678976
2017-02-25/22:19:56.12          0.077823843
2017-02-25/22:19:56.15          0.077840277
2017-02-25/22:19:56.18          0.078174819
2017-02-25/22:19:56.22          0.078409791
2017-02-25/22:19:56.25          0.078471473
2017-02-25/22:19:56.28          0.078504694
2017-02-25/22:19:56.31          0.078738768
2017-02-25/22:19:56.34          0.078848111
2017-02-25/22:19:56.37          0.078894908
2017-02-25/22:19:56.40          0.078899955
2017-02-25/22:19:56.43          0.079148342
2017-02-25/22:19:56.47          0.079215436
2017-02-25/22:19:56.50          0.079319618
2017-02-25/22:19:56.53          0.079290182
2017-02-25/22:19:56.56          0.079408573
2017-02-25/22:19:56.59          0.079547549
2017-02-25/22:19:56.62          0.079649550
2017-02-25/22:19:56.65          0.079802046
2017-02-25/22:19:56.68          0.080074346
2017-02-25/22:19:56.72          0.080185284
2017-02-25/22:19:56.75          0.080293637
2017-02-25/22:19:56.78          0.080267929
2017-02-25/22:19:56.81          0.080620112
2017-02-25/22:19:56.84          0.080877987
2017-02-25/22:19:56.87          0.080963387
2017-02-25/22:19:56.90          0.080959418
2017-02-25/22:19:56.93          0.081095762
2017-02-25/22:19:56.97          0.081292652
2017-02-25/22:19:57.00          0.081450430
2017-02-25/22:19:57.03          0.081289459
2017-02-25/22:19:57.06          0.081358232
2017-02-25/22:19:57.09          0.081515120
2017-02-25/22:19:57.12          0.081660285
2017-02-25/22:19:57.15          0.081700852
2017-02-25/22:19:57.18          0.081894443
2017-02-25/22:19:57.22          0.082101392
2017-02-25/22:19:57.25          0.082188682
2017-02-25/22:19:57.28          0.082118233
2017-02-25/22:19:57.31          0.082409901
2017-02-25/22:19:57.34          0.082572381
2017-02-25/22:19:57.37          0.082774356
2017-02-25/22:19:57.40          0.082897196
2017-02-25/22:19:57.43          0.083017050
2017-02-25/22:19:57.47          0.083096991
2017-02-25/22:19:57.50          0.083129495
2017-02-25/22:19:57.53          0.083156124
2017-02-25/22:19:57.56          0.083406991
2017-02-25/22:19:57.59          0.083399058
2017-02-25/22:19:57.62          0.083333684
2017-02-25/22:19:57.65          0.083367670
2017-02-25/22:19:57.68          0.083617027
2017-02-25/22:19:57.72          0.083747766
2017-02-25/22:19:57.75          0.083800725
2017-02-25/22:19:57.78          0.083825609
2017-02-25/22:19:57.81          0.084129205
2017-02-25/22:19:57.84          0.084284760
2017-02-25/22:19:57.87          0.084343658
2017-02-25/22:19:57.90          0.084389456
2017-02-25/22:19:57.93          0.084723254
2017-02-25/22:19:57.97          0.084898992
2017-02-25/22:19:58.00          0.084889229
2017-02-25/22:19:58.03          0.084915431
2017-02-25/22:19:58.06          0.085177804
2017-02-25/22:19:58.09          0.085192782
2017-02-25/22:19:58.12          0.085257812
2017-02-25/22:19:58.15          0.085280037
2017-02-25/22:19:58.18          0.085405108
2017-02-25/22:19:58.22          0.085333121
2017-02-25/22:19:58.25          0.085303348
2017-02-25/22:19:58.28          0.085338788
2017-02-25/22:19:58.31          0.085553115
2017-02-25/22:19:58.34          0.085593789
2017-02-25/22:19:58.37          0.085628703
2017-02-25/22:19:58.40          0.085843997
2017-02-25/22:19:58.43          0.086092055
2017-02-25/22:19:58.47          0.086143303
2017-02-25/22:19:58.50          0.086369182
2017-02-25/22:19:58.53          0.086241666
2017-02-25/22:19:58.56          0.086297133
2017-02-25/22:19:58.59          0.086357961
2017-02-25/22:19:58.62          0.086331165
2017-02-25/22:19:58.65          0.086453527
2017-02-25/22:19:58.68          0.086739340
2017-02-25/22:19:58.72          0.086671222
2017-02-25/22:19:58.75          0.086705957
2017-02-25/22:19:58.78          0.086711774
2017-02-25/22:19:58.81          0.086858526
2017-02-25/22:19:58.84          0.086924605
2017-02-25/22:19:58.87          0.086930516
2017-02-25/22:19:58.90          0.086930721
2017-02-25/22:19:58.93          0.087233096
2017-02-25/22:19:58.97          0.087324022
2017-02-25/22:19:59.00          0.087432997
2017-02-25/22:19:59.03          0.087551688
2017-02-25/22:19:59.06          0.087591754
2017-02-25/22:19:59.09          0.087708797
2017-02-25/22:19:59.12          0.087783836
2017-02-25/22:19:59.15          0.087717503
2017-02-25/22:19:59.18          0.087932591
2017-02-25/22:19:59.22          0.087983161
2017-02-25/22:19:59.25          0.088088213
2017-02-25/22:19:59.28          0.088083955
2017-02-25/22:19:59.31          0.088110862
2017-02-25/22:19:59.34          0.088187754
2017-02-25/22:19:59.37          0.088268384
2017-02-25/22:19:59.40          0.088252250
2017-02-25/22:19:59.43          0.088445143
2017-02-25/22:19:59.47          0.088652083
2017-02-25/22:19:59.50          0.088806692
2017-02-25/22:19:59.53          0.088905195
2017-02-25/22:19:59.56          0.089020049
2017-02-25/22:19:59.59          0.089166095
2017-02-25/22:19:59.62          0.089316043
2017-02-25/22:19:59.65          0.089359836
2017-02-25/22:19:59.68          0.089460086
2017-02-25/22:19:59.72          0.089601064
2017-02-25/22:19:59.75          0.089694437
2017-02-25/22:19:59.78          0.089907092
2017-02-25/22:19:59.81          0.090075580
2017-02-25/22:19:59.84          0.090119252
2017-02-25/22:19:59.87          0.090092072
2017-02-25/22:19:59.90          0.090258343
2017-02-25/22:19:59.93          0.090456389
2017-02-25/22:19:59.97          0.090453527
2017-02-25/22:20:00.00          0.090554274
2017-02-25/22:20:00.03          0.090718294
2017-02-25/22:20:00.06          0.090836370
2017-02-25/22:20:00.09          0.090930376
2017-02-25/22:20:00.12          0.090929943
2017-02-25/22:20:00.15          0.090927562
2017-02-25/22:20:00.18          0.090908660
2017-02-25/22:20:00.22          0.091004905
2017-02-25/22:20:00.25          0.091276763
2017-02-25/22:20:00.28          0.091499663
2017-02-25/22:20:00.31          0.091730763
2017-02-25/22:20:00.34          0.091922325
2017-02-25/22:20:00.37          0.091858839
2017-02-25/22:20:00.40          0.091903200
2017-02-25/22:20:00.43          0.092001826
2017-02-25/22:20:00.47          0.092140480
2017-02-25/22:20:00.50          0.092226109
2017-02-25/22:20:00.53          0.092422910
2017-02-25/22:20:00.56          0.092481979
2017-02-25/22:20:00.59          0.092621639
2017-02-25/22:20:00.62          0.092623480
2017-02-25/22:20:00.65          0.092627716
2017-02-25/22:20:00.68          0.092719270
2017-02-25/22:20:00.72          0.092909278
2017-02-25/22:20:00.75          0.092961126
2017-02-25/22:20:00.78          0.093139025
2017-02-25/22:20:00.81          0.093121931
2017-02-25/22:20:00.84          0.093252159
2017-02-25/22:20:00.87          0.093465928
2017-02-25/22:20:00.90          0.093639153
2017-02-25/22:20:00.93          0.093682817
2017-02-25/22:20:00.97          0.094033315
2017-02-25/22:20:01.00          0.094091758
2017-02-25/22:20:01.03          0.093951228
2017-02-25/22:20:01.06          0.093947587
2017-02-25/22:20:01.09          0.094271334
2017-02-25/22:20:01.12          0.094425617
2017-02-25/22:20:01.15          0.094486579
2017-02-25/22:20:01.18          0.094497839
2017-02-25/22:20:01.22          0.094813817
2017-02-25/22:20:01.25          0.095016305
2017-02-25/22:20:01.28          0.094970092
2017-02-25/22:20:01.31          0.094841211
2017-02-25/22:20:01.34          0.095210554
2017-02-25/22:20:01.37          0.095341427
2017-02-25/22:20:01.40          0.095245905
2017-02-25/22:20:01.43          0.095262267
2017-02-25/22:20:01.47          0.095657323
2017-02-25/22:20:01.50          0.095944354
2017-02-25/22:20:01.53          0.095954638
2017-02-25/22:20:01.56          0.095888772
2017-02-25/22:20:01.59          0.096127480
2017-02-25/22:20:01.62          0.096333550
2017-02-25/22:20:01.65          0.096705685
2017-02-25/22:20:01.68          0.096605143
2017-02-25/22:20:01.72          0.096618267
2017-02-25/22:20:01.75          0.096757727
2017-02-25/22:20:01.78          0.096727760
2017-02-25/22:20:01.81          0.096672513
2017-02-25/22:20:01.84          0.096871464
2017-02-25/22:20:01.87          0.097075517
2017-02-25/22:20:01.90          0.097333380
2017-02-25/22:20:01.93          0.097359689
2017-02-25/22:20:01.97          0.097518093
2017-02-25/22:20:02.00          0.097734339
2017-02-25/22:20:02.03          0.098078071
2017-02-25/22:20:02.06          0.097996037
2017-02-25/22:20:02.09          0.098207675
2017-02-25/22:20:02.12          0.098505717
2017-02-25/22:20:02.15          0.098634449
2017-02-25/22:20:02.18          0.098520335
2017-02-25/22:20:02.22          0.098740579
2017-02-25/22:20:02.25          0.098935625
2017-02-25/22:20:02.28          0.098933263
2017-02-25/22:20:02.31          0.098962063
2017-02-25/22:20:02.34          0.099382343
2017-02-25/22:20:02.37          0.099528365
2017-02-25/22:20:02.40          0.099458821
2017-02-25/22:20:02.43          0.099306638
2017-02-25/22:20:02.47          0.099535550
2017-02-25/22:20:02.50          0.099616134
2017-02-25/22:20:02.53          0.099579606
2017-02-25/22:20:02.56          0.099598892
2017-02-25/22:20:02.59          0.099867575
2017-02-25/22:20:02.62           0.10006841
2017-02-25/22:20:02.65           0.10024638
2017-02-25/22:20:02.68           0.10023891
2017-02-25/22:20:02.72           0.10054829
2017-02-25/22:20:02.75           0.10058435
2017-02-25/22:20:02.78           0.10041351
2017-02-25/22:20:02.81           0.10039008
2017-02-25/22:20:02.84           0.10064169
2017-02-25/22:20:02.87           0.10072550
2017-02-25/22:20:02.90           0.10090245
2017-02-25/22:20:02.93           0.10086212
2017-02-25/22:20:02.97           0.10092055
2017-02-25/22:20:03.00           0.10104874
2017-02-25/22:20:03.03           0.10116594
2017-02-25/22:20:03.06           0.10122230
2017-02-25/22:20:03.09           0.10141703
2017-02-25/22:20:03.12           0.10156028
2017-02-25/22:20:03.15           0.10183018
2017-02-25/22:20:03.18           0.10190170
2017-02-25/22:20:03.22           0.10202932
2017-02-25/22:20:03.25           0.10229194
2017-02-25/22:20:03.28           0.10265724
2017-02-25/22:20:03.31           0.10251643
2017-02-25/22:20:03.34           0.10272473
2017-02-25/22:20:03.37           0.10290830
2017-02-25/22:20:03.40           0.10301530
2017-02-25/22:20:03.43           0.10293924
2017-02-25/22:20:03.47           0.10294267
2017-02-25/22:20:03.50           0.10293813
2017-02-25/22:20:03.53           0.10300312
2017-02-25/22:20:03.56           0.10310428
2017-02-25/22:20:03.59           0.10334363
2017-02-25/22:20:03.62           0.10345194
2017-02-25/22:20:03.65           0.10366583
2017-02-25/22:20:03.68           0.10369965
2017-02-25/22:20:03.72           0.10386812
2017-02-25/22:20:03.75           0.10412971
2017-02-25/22:20:03.78           0.10435008
2017-02-25/22:20:03.81           0.10433787
2017-02-25/22:20:03.84           0.10435905
2017-02-25/22:20:03.87           0.10442792
2017-02-25/22:20:03.90           0.10463368
2017-02-25/22:20:03.93           0.10449366
2017-02-25/22:20:03.97           0.10466172
2017-02-25/22:20:04.00           0.10479619
2017-02-25/22:20:04.03           0.10485861
2017-02-25/22:20:04.06           0.10485088
2017-02-25/22:20:04.09           0.10486933
2017-02-25/22:20:04.12           0.10484632
2017-02-25/22:20:04.15           0.10490548
2017-02-25/22:20:04.18           0.10494538
2017-02-25/22:20:04.22           0.10527744
2017-02-25/22:20:04.25           0.10539948
2017-02-25/22:20:04.28           0.10569109
2017-02-25/22:20:04.31           0.10578470
2017-02-25/22:20:04.34           0.10580525
2017-02-25/22:20:04.37           0.10600693
2017-02-25/22:20:04.40           0.10629484
2017-02-25/22:20:04.43           0.10634815
2017-02-25/22:20:04.47           0.10652906
2017-02-25/22:20:04.50           0.10635891
2017-02-25/22:20:04.53           0.10631908
2017-02-25/22:20:04.56           0.10640499
2017-02-25/22:20:04.59           0.10648177
2017-02-25/22:20:04.62           0.10644909
2017-02-25/22:20:04.65           0.10651995
2017-02-25/22:20:04.68           0.10638923
2017-02-25/22:20:04.72           0.10652856
2017-02-25/22:20:04.75           0.10651275
2017-02-25/22:20:04.78           0.10638368
2017-02-25/22:20:04.81           0.10636926
2017-02-25/22:20:04.84           0.10657054
2017-02-25/22:20:04.87           0.10669242
2017-02-25/22:20:04.90           0.10689647
2017-02-25/22:20:04.93           0.10678747
2017-02-25/22:20:04.97           0.10689950
2017-02-25/22:20:05.00           0.10707385
2017-02-25/22:20:05.03           0.10731296
2017-02-25/22:20:05.06           0.10729705
2017-02-25/22:20:05.09           0.10747083
2017-02-25/22:20:05.12           0.10755599
2017-02-25/22:20:05.15           0.10757473
2017-02-25/22:20:05.18           0.10764385
2017-02-25/22:20:05.22           0.10793787
2017-02-25/22:20:05.25           0.10799615
2017-02-25/22:20:05.28           0.10800275
2017-02-25/22:20:05.31           0.10781769
2017-02-25/22:20:05.34           0.10798696
2017-02-25/22:20:05.37           0.10807948
2017-02-25/22:20:05.40           0.10804238
2017-02-25/22:20:05.43           0.10803308
2017-02-25/22:20:05.47           0.10826057
2017-02-25/22:20:05.50           0.10831830
2017-02-25/22:20:05.53           0.10829509
2017-02-25/22:20:05.56           0.10817244
2017-02-25/22:20:05.59           0.10841605
2017-02-25/22:20:05.62           0.10854640
2017-02-25/22:20:05.65           0.10870728
2017-02-25/22:20:05.68           0.10863033
2017-02-25/22:20:05.72           0.10865528
2017-02-25/22:20:05.75           0.10883669
2017-02-25/22:20:05.78           0.10889306
2017-02-25/22:20:05.81           0.10869738
2017-02-25/22:20:05.84           0.10895702
2017-02-25/22:20:05.87           0.10911301
2017-02-25/22:20:05.90           0.10919633
2017-02-25/22:20:05.93           0.10918760
2017-02-25/22:20:05.97           0.10933475
2017-02-25/22:20:06.00           0.10942805
2017-02-25/22:20:06.03           0.10961173
2017-02-25/22:20:06.06           0.10957867
2017-02-25/22:20:06.09           0.10975706
2017-02-25/22:20:06.12           0.10989079
2017-02-25/22:20:06.15           0.10997661
2017-02-25/22:20:06.18           0.10989249
2017-02-25/22:20:06.22           0.11003138
2017-02-25/22:20:06.25           0.11031332
2017-02-25/22:20:06.28           0.11067859
2017-02-25/22:20:06.31           0.11089855
2017-02-25/22:20:06.34           0.11126216
2017-02-25/22:20:06.37           0.11126340
2017-02-25/22:20:06.40           0.11134800
2017-02-25/22:20:06.43           0.11144092
2017-02-25/22:20:06.47           0.11161574
2017-02-25/22:20:06.50           0.11161673
2017-02-25/22:20:06.53           0.11172659
2017-02-25/22:20:06.56           0.11159024
2017-02-25/22:20:06.59           0.11158564
2017-02-25/22:20:06.62           0.11186284
2017-02-25/22:20:06.65           0.11205902
2017-02-25/22:20:06.68           0.11192593
2017-02-25/22:20:06.72           0.11213921
2017-02-25/22:20:06.75           0.11229978
2017-02-25/22:20:06.78           0.11241757
2017-02-25/22:20:06.81           0.11235838
2017-02-25/22:20:06.84           0.11241314
2017-02-25/22:20:06.87           0.11259952
2017-02-25/22:20:06.90           0.11269555
2017-02-25/22:20:06.93           0.11254965
2017-02-25/22:20:06.97           0.11280195
2017-02-25/22:20:07.00           0.11275469
2017-02-25/22:20:07.03           0.11286781
2017-02-25/22:20:07.06           0.11301260
2017-02-25/22:20:07.09           0.11313334
2017-02-25/22:20:07.12           0.11285409
2017-02-25/22:20:07.15           0.11269435
2017-02-25/22:20:07.18           0.11286568
2017-02-25/22:20:07.22           0.11326332
2017-02-25/22:20:07.25           0.11327782
2017-02-25/22:20:07.28           0.11344438
2017-02-25/22:20:07.31           0.11362777
2017-02-25/22:20:07.34           0.11389955
2017-02-25/22:20:07.37           0.11406221
2017-02-25/22:20:07.40           0.11421052
2017-02-25/22:20:07.43           0.11407337
2017-02-25/22:20:07.47           0.11423518
2017-02-25/22:20:07.50           0.11447662
2017-02-25/22:20:07.53           0.11450431
2017-02-25/22:20:07.56           0.11437205
2017-02-25/22:20:07.59           0.11457081
2017-02-25/22:20:07.62           0.11453170
2017-02-25/22:20:07.65           0.11455284
2017-02-25/22:20:07.68           0.11475768
2017-02-25/22:20:07.72           0.11499295
2017-02-25/22:20:07.75           0.11487058
2017-02-25/22:20:07.78           0.11479961
2017-02-25/22:20:07.81           0.11479326
2017-02-25/22:20:07.84           0.11514528
2017-02-25/22:20:07.87           0.11533602
2017-02-25/22:20:07.90           0.11518857
2017-02-25/22:20:07.93           0.11488406
2017-02-25/22:20:07.97           0.11513817
2017-02-25/22:20:08.00           0.11550642
2017-02-25/22:20:08.03           0.11573756
2017-02-25/22:20:08.06           0.11551376
2017-02-25/22:20:08.09           0.11557742
2017-02-25/22:20:08.12           0.11564225
2017-02-25/22:20:08.15           0.11582951
2017-02-25/22:20:08.18           0.11594629
2017-02-25/22:20:08.22           0.11601615
2017-02-25/22:20:08.25           0.11577415
2017-02-25/22:20:08.28           0.11579234
2017-02-25/22:20:08.31           0.11582276
2017-02-25/22:20:08.34           0.11596976
2017-02-25/22:20:08.37           0.11589236
2017-02-25/22:20:08.40           0.11605040
2017-02-25/22:20:08.43           0.11628007
2017-02-25/22:20:08.47           0.11657410
2017-02-25/22:20:08.50           0.11663597
2017-02-25/22:20:08.53           0.11652682
2017-02-25/22:20:08.56           0.11644530
2017-02-25/22:20:08.59           0.11690590
2017-02-25/22:20:08.62           0.11696293
2017-02-25/22:20:08.65           0.11679736
2017-02-25/22:20:08.68           0.11694590
2017-02-25/22:20:08.72           0.11733766
2017-02-25/22:20:08.75           0.11721311
2017-02-25/22:20:08.78           0.11720678
2017-02-25/22:20:08.81           0.11741205
2017-02-25/22:20:08.84           0.11755096
2017-02-25/22:20:08.87           0.11748393
2017-02-25/22:20:08.90           0.11773561
2017-02-25/22:20:08.93           0.11781572
2017-02-25/22:20:08.97           0.11796566
2017-02-25/22:20:09.00           0.11805230
2017-02-25/22:20:09.03           0.11835484
2017-02-25/22:20:09.06           0.11856644
2017-02-25/22:20:09.09           0.11880158
2017-02-25/22:20:09.12           0.11893110
2017-02-25/22:20:09.15           0.11902288
2017-02-25/22:20:09.18           0.11893428
2017-02-25/22:20:09.22           0.11907928
2017-02-25/22:20:09.25           0.11924794
2017-02-25/22:20:09.28           0.11950391
2017-02-25/22:20:09.31           0.11951442
2017-02-25/22:20:09.34           0.11953555
2017-02-25/22:20:09.37           0.11938886
2017-02-25/22:20:09.40           0.11967250
2017-02-25/22:20:09.43           0.11977994
2017-02-25/22:20:09.47           0.11990966
2017-02-25/22:20:09.50           0.12003521
2017-02-25/22:20:09.53           0.12004829
2017-02-25/22:20:09.56           0.11995136
2017-02-25/22:20:09.59           0.12022019
2017-02-25/22:20:09.62           0.12021247
2017-02-25/22:20:09.65           0.12033641
2017-02-25/22:20:09.68           0.12034253
2017-02-25/22:20:09.72           0.12044061
2017-02-25/22:20:09.75           0.12059864
2017-02-25/22:20:09.78           0.12070923
2017-02-25/22:20:09.81           0.12084123
2017-02-25/22:20:09.84           0.12109448
2017-02-25/22:20:09.87           0.12093241
2017-02-25/22:20:09.90           0.12103546
2017-02-25/22:20:09.93           0.12096360
2017-02-25/22:20:09.97           0.12101867
2017-02-25/22:20:10.00           0.12113533
2017-02-25/22:20:10.03           0.12135264
2017-02-25/22:20:10.06           0.12132389
2017-02-25/22:20:10.09           0.12127062
2017-02-25/22:20:10.12           0.12141834
2017-02-25/22:20:10.15           0.12162989
2017-02-25/22:20:10.18           0.12162228
2017-02-25/22:20:10.22           0.12189162
2017-02-25/22:20:10.25           0.12189988
2017-02-25/22:20:10.28           0.12191537
2017-02-25/22:20:10.31           0.12193754
2017-02-25/22:20:10.34           0.12216510
2017-02-25/22:20:10.37           0.12208404
2017-02-25/22:20:10.40           0.12210269
2017-02-25/22:20:10.43           0.12217025
2017-02-25/22:20:10.47           0.12246637
2017-02-25/22:20:10.50           0.12255697
2017-02-25/22:20:10.53           0.12267695
2017-02-25/22:20:10.56           0.12270194
2017-02-25/22:20:10.59           0.12286153
2017-02-25/22:20:10.62           0.12296056
2017-02-25/22:20:10.65           0.12307047
2017-02-25/22:20:10.68           0.12289637
2017-02-25/22:20:10.72           0.12295263
2017-02-25/22:20:10.75           0.12305063
2017-02-25/22:20:10.78           0.12311288
2017-02-25/22:20:10.81           0.12301557
2017-02-25/22:20:10.84           0.12306205
2017-02-25/22:20:10.87           0.12307025
2017-02-25/22:20:10.90           0.12327964
2017-02-25/22:20:10.93           0.12327780
2017-02-25/22:20:10.97           0.12352306
2017-02-25/22:20:11.00           0.12355799
2017-02-25/22:20:11.03           0.12362477
2017-02-25/22:20:11.06           0.12352533
2017-02-25/22:20:11.09           0.12358440
2017-02-25/22:20:11.12           0.12392598
2017-02-25/22:20:11.15           0.12403751
2017-02-25/22:20:11.18           0.12382805
2017-02-25/22:20:11.22           0.12408789
2017-02-25/22:20:11.25           0.12417619
2017-02-25/22:20:11.28           0.12424639
2017-02-25/22:20:11.31           0.12410193
2017-02-25/22:20:11.34           0.12421949
2017-02-25/22:20:11.37           0.12432497
2017-02-25/22:20:11.40           0.12444159
2017-02-25/22:20:11.43           0.12447137
2017-02-25/22:20:11.47           0.12470585
2017-02-25/22:20:11.50           0.12473950
2017-02-25/22:20:11.53           0.12487107
2017-02-25/22:20:11.56           0.12507058
2017-02-25/22:20:11.59           0.12530721
2017-02-25/22:20:11.62           0.12548222
2017-02-25/22:20:11.65           0.12596067
2017-02-25/22:20:11.68           0.12598778
2017-02-25/22:20:11.72           0.12608900
2017-02-25/22:20:11.75           0.12626778
2017-02-25/22:20:11.78           0.12635873
2017-02-25/22:20:11.81           0.12630736
2017-02-25/22:20:11.84           0.12656964
2017-02-25/22:20:11.87           0.12670020
2017-02-25/22:20:11.90           0.12684314
2017-02-25/22:20:11.93           0.12676032
2017-02-25/22:20:11.97           0.12701025
2017-02-25/22:20:12.00           0.12723925
2017-02-25/22:20:12.03           0.12745205
2017-02-25/22:20:12.06           0.12742637
2017-02-25/22:20:12.09           0.12770570
2017-02-25/22:20:12.12           0.12788677
2017-02-25/22:20:12.15           0.12808269
2017-02-25/22:20:12.18           0.12820971
2017-02-25/22:20:12.22           0.12844921
2017-02-25/22:20:12.25           0.12850833
2017-02-25/22:20:12.28           0.12844322
2017-02-25/22:20:12.31           0.12826014
2017-02-25/22:20:12.34           0.12852117
2017-02-25/22:20:12.37           0.12858661
2017-02-25/22:20:12.40           0.12854663
2017-02-25/22:20:12.43           0.12863939
2017-02-25/22:20:12.47           0.12890393
2017-02-25/22:20:12.50           0.12885916
2017-02-25/22:20:12.53           0.12887835
2017-02-25/22:20:12.56           0.12895590
2017-02-25/22:20:12.59           0.12922224
2017-02-25/22:20:12.62           0.12928947
2017-02-25/22:20:12.65           0.12944907
2017-02-25/22:20:12.68           0.12943166
2017-02-25/22:20:12.72           0.12978380
2017-02-25/22:20:12.75           0.12997641
2017-02-25/22:20:12.78           0.12995528
2017-02-25/22:20:12.81           0.12987515
2017-02-25/22:20:12.84           0.13022724
2017-02-25/22:20:12.87           0.13022722
2017-02-25/22:20:12.90           0.13024679
2017-02-25/22:20:12.93           0.13034019
2017-02-25/22:20:12.97           0.13056711
2017-02-25/22:20:13.00           0.13056566
2017-02-25/22:20:13.03           0.13049840
2017-02-25/22:20:13.06           0.13033085
2017-02-25/22:20:13.09           0.13050627
2017-02-25/22:20:13.12           0.13061469
2017-02-25/22:20:13.15           0.13072540
2017-02-25/22:20:13.18           0.13064516
2017-02-25/22:20:13.22           0.13087688
2017-02-25/22:20:13.25           0.13103146
2017-02-25/22:20:13.28           0.13109637
2017-02-25/22:20:13.31           0.13106431
2017-02-25/22:20:13.34           0.13135984
2017-02-25/22:20:13.37           0.13143337
2017-02-25/22:20:13.40           0.13139988
2017-02-25/22:20:13.43           0.13125563
2017-02-25/22:20:13.47           0.13134586
2017-02-25/22:20:13.50           0.13132181
2017-02-25/22:20:13.53           0.13148601
2017-02-25/22:20:13.56           0.13145768
2017-02-25/22:20:13.59           0.13141338
2017-02-25/22:20:13.62           0.13129667
2017-02-25/22:20:13.65           0.13146925
2017-02-25/22:20:13.68           0.13137131
2017-02-25/22:20:13.72           0.13138625
2017-02-25/22:20:13.75           0.13148736
2017-02-25/22:20:13.78           0.13150925
2017-02-25/22:20:13.81           0.13133775
2017-02-25/22:20:13.84           0.13158362
2017-02-25/22:20:13.87           0.13170067
2017-02-25/22:20:13.90           0.13176421
2017-02-25/22:20:13.93           0.13183133
2017-02-25/22:20:13.97           0.13193251
2017-02-25/22:20:14.00           0.13180162
2017-02-25/22:20:14.03           0.13181114
[truncated: 275,913 more chars]
