# Supplementary material for: Miniature Dungey-like cycle at Mars
Source: Nat Commun. 2026 Jul 23;17:6129. doi: 10.1038/s41467-026-75019-3 (PMC13396348; doi:10.1038/s41467-026-75019-3)
Supplement: Supplementary file 3 — Source data [file 41467_2026_75019_MOESM3_ESM.zip › data_files/Fig_maven_20170225_221700_B^r.txt]

Panel        1:  dBc
ytitle=B!Ur!N [nT]
B!Ur!N!Dr!N B!Ur!N!DNS!N B!Ur!N!DEW!N
2017-02-25/22:15:30.01                 NaN             NaN             NaN
2017-02-25/22:15:30.04                 NaN             NaN             NaN
2017-02-25/22:15:30.08                 NaN             NaN             NaN
2017-02-25/22:15:30.11                 NaN             NaN             NaN
2017-02-25/22:15:30.14                 NaN             NaN             NaN
2017-02-25/22:15:30.17                 NaN             NaN             NaN
2017-02-25/22:15:30.20                 NaN             NaN             NaN
2017-02-25/22:15:30.23                 NaN             NaN             NaN
2017-02-25/22:15:30.26                 NaN             NaN             NaN
2017-02-25/22:15:30.29                 NaN             NaN             NaN
2017-02-25/22:15:30.33                 NaN             NaN             NaN
2017-02-25/22:15:30.36                 NaN             NaN             NaN
2017-02-25/22:15:30.39                 NaN             NaN             NaN
2017-02-25/22:15:30.42                 NaN             NaN             NaN
2017-02-25/22:15:30.45                 NaN             NaN             NaN
2017-02-25/22:15:30.48                 NaN             NaN             NaN
2017-02-25/22:15:30.51                 NaN             NaN             NaN
2017-02-25/22:15:30.54                 NaN             NaN             NaN
2017-02-25/22:15:30.58                 NaN             NaN             NaN
2017-02-25/22:15:30.61                 NaN             NaN             NaN
2017-02-25/22:15:30.64                 NaN             NaN             NaN
2017-02-25/22:15:30.67                 NaN             NaN             NaN
2017-02-25/22:15:30.70                 NaN             NaN             NaN
2017-02-25/22:15:30.73                 NaN             NaN             NaN
2017-02-25/22:15:30.76                 NaN             NaN             NaN
2017-02-25/22:15:30.79                 NaN             NaN             NaN
2017-02-25/22:15:30.83                 NaN             NaN             NaN
2017-02-25/22:15:30.86                 NaN             NaN             NaN
2017-02-25/22:15:30.89                 NaN             NaN             NaN
2017-02-25/22:15:30.92                 NaN             NaN             NaN
2017-02-25/22:15:30.95                 NaN             NaN             NaN
2017-02-25/22:15:30.98                 NaN             NaN             NaN
2017-02-25/22:15:31.01                 NaN             NaN             NaN
2017-02-25/22:15:31.04                 NaN             NaN             NaN
2017-02-25/22:15:31.08                 NaN             NaN             NaN
2017-02-25/22:15:31.11                 NaN             NaN             NaN
2017-02-25/22:15:31.14                 NaN             NaN             NaN
2017-02-25/22:15:31.17                 NaN             NaN             NaN
2017-02-25/22:15:31.20                 NaN             NaN             NaN
2017-02-25/22:15:31.23                 NaN             NaN             NaN
2017-02-25/22:15:31.26                 NaN             NaN             NaN
2017-02-25/22:15:31.29                 NaN             NaN             NaN
2017-02-25/22:15:31.33                 NaN             NaN             NaN
2017-02-25/22:15:31.36                 NaN             NaN             NaN
2017-02-25/22:15:31.39                 NaN             NaN             NaN
2017-02-25/22:15:31.42                 NaN             NaN             NaN
2017-02-25/22:15:31.45                 NaN             NaN             NaN
2017-02-25/22:15:31.48                 NaN             NaN             NaN
2017-02-25/22:15:31.51                 NaN             NaN             NaN
2017-02-25/22:15:31.54                 NaN             NaN             NaN
2017-02-25/22:15:31.58                 NaN             NaN             NaN
2017-02-25/22:15:31.61                 NaN             NaN             NaN
2017-02-25/22:15:31.64                 NaN             NaN             NaN
2017-02-25/22:15:31.67                 NaN             NaN             NaN
2017-02-25/22:15:31.70                 NaN             NaN             NaN
2017-02-25/22:15:31.73                 NaN             NaN             NaN
2017-02-25/22:15:31.76                 NaN             NaN             NaN
2017-02-25/22:15:31.79                 NaN             NaN             NaN
2017-02-25/22:15:31.83                 NaN             NaN             NaN
2017-02-25/22:15:31.86                 NaN             NaN             NaN
2017-02-25/22:15:31.89                 NaN             NaN             NaN
2017-02-25/22:15:31.92                 NaN             NaN             NaN
2017-02-25/22:15:31.95                 NaN             NaN             NaN
2017-02-25/22:15:31.98                 NaN             NaN             NaN
2017-02-25/22:15:32.01                 NaN             NaN             NaN
2017-02-25/22:15:32.04                 NaN             NaN             NaN
2017-02-25/22:15:32.08                 NaN             NaN             NaN
2017-02-25/22:15:32.11                 NaN             NaN             NaN
2017-02-25/22:15:32.14                 NaN             NaN             NaN
2017-02-25/22:15:32.17                 NaN             NaN             NaN
2017-02-25/22:15:32.20                 NaN             NaN             NaN
2017-02-25/22:15:32.23                 NaN             NaN             NaN
2017-02-25/22:15:32.26                 NaN             NaN             NaN
2017-02-25/22:15:32.29                 NaN             NaN             NaN
2017-02-25/22:15:32.33                 NaN             NaN             NaN
2017-02-25/22:15:32.36                 NaN             NaN             NaN
2017-02-25/22:15:32.39                 NaN             NaN             NaN
2017-02-25/22:15:32.42                 NaN             NaN             NaN
2017-02-25/22:15:32.45                 NaN             NaN             NaN
2017-02-25/22:15:32.48                 NaN             NaN             NaN
2017-02-25/22:15:32.51                 NaN             NaN             NaN
2017-02-25/22:15:32.54                 NaN             NaN             NaN
2017-02-25/22:15:32.58                 NaN             NaN             NaN
2017-02-25/22:15:32.61                 NaN             NaN             NaN
2017-02-25/22:15:32.64                 NaN             NaN             NaN
2017-02-25/22:15:32.67                 NaN             NaN             NaN
2017-02-25/22:15:32.70                 NaN             NaN             NaN
2017-02-25/22:15:32.73                 NaN             NaN             NaN
2017-02-25/22:15:32.76                 NaN             NaN             NaN
2017-02-25/22:15:32.79                 NaN             NaN             NaN
2017-02-25/22:15:32.83                 NaN             NaN             NaN
2017-02-25/22:15:32.86                 NaN             NaN             NaN
2017-02-25/22:15:32.89                 NaN             NaN             NaN
2017-02-25/22:15:32.92                 NaN             NaN             NaN
2017-02-25/22:15:32.95                 NaN             NaN             NaN
2017-02-25/22:15:32.98                 NaN             NaN             NaN
2017-02-25/22:15:33.01                 NaN             NaN             NaN
2017-02-25/22:15:33.04                 NaN             NaN             NaN
2017-02-25/22:15:33.08                 NaN             NaN             NaN
2017-02-25/22:15:33.11                 NaN             NaN             NaN
2017-02-25/22:15:33.14                 NaN             NaN             NaN
2017-02-25/22:15:33.17                 NaN             NaN             NaN
2017-02-25/22:15:33.20                 NaN             NaN             NaN
2017-02-25/22:15:33.23                 NaN             NaN             NaN
2017-02-25/22:15:33.26                 NaN             NaN             NaN
2017-02-25/22:15:33.29                 NaN             NaN             NaN
2017-02-25/22:15:33.33                 NaN             NaN             NaN
2017-02-25/22:15:33.36                 NaN             NaN             NaN
2017-02-25/22:15:33.39                 NaN             NaN             NaN
2017-02-25/22:15:33.42                 NaN             NaN             NaN
2017-02-25/22:15:33.45                 NaN             NaN             NaN
2017-02-25/22:15:33.48                 NaN             NaN             NaN
2017-02-25/22:15:33.51                 NaN             NaN             NaN
2017-02-25/22:15:33.54                 NaN             NaN             NaN
2017-02-25/22:15:33.58                 NaN             NaN             NaN
2017-02-25/22:15:33.61                 NaN             NaN             NaN
2017-02-25/22:15:33.64                 NaN             NaN             NaN
2017-02-25/22:15:33.67                 NaN             NaN             NaN
2017-02-25/22:15:33.70                 NaN             NaN             NaN
2017-02-25/22:15:33.73                 NaN             NaN             NaN
2017-02-25/22:15:33.76                 NaN             NaN             NaN
2017-02-25/22:15:33.79                 NaN             NaN             NaN
2017-02-25/22:15:33.83                 NaN             NaN             NaN
2017-02-25/22:15:33.86                 NaN             NaN             NaN
2017-02-25/22:15:33.89                 NaN             NaN             NaN
2017-02-25/22:15:33.92                 NaN             NaN             NaN
2017-02-25/22:15:33.95                 NaN             NaN             NaN
2017-02-25/22:15:33.98                 NaN             NaN             NaN
2017-02-25/22:15:34.01                 NaN             NaN             NaN
2017-02-25/22:15:34.04                 NaN             NaN             NaN
2017-02-25/22:15:34.08                 NaN             NaN             NaN
2017-02-25/22:15:34.11                 NaN             NaN             NaN
2017-02-25/22:15:34.14                 NaN             NaN             NaN
2017-02-25/22:15:34.17                 NaN             NaN             NaN
2017-02-25/22:15:34.20                 NaN             NaN             NaN
2017-02-25/22:15:34.23                 NaN             NaN             NaN
2017-02-25/22:15:34.26                 NaN             NaN             NaN
2017-02-25/22:15:34.29                 NaN             NaN             NaN
2017-02-25/22:15:34.33                 NaN             NaN             NaN
2017-02-25/22:15:34.36                 NaN             NaN             NaN
2017-02-25/22:15:34.39                 NaN             NaN             NaN
2017-02-25/22:15:34.42                 NaN             NaN             NaN
2017-02-25/22:15:34.45                 NaN             NaN             NaN
2017-02-25/22:15:34.48                 NaN             NaN             NaN
2017-02-25/22:15:34.51                 NaN             NaN             NaN
2017-02-25/22:15:34.54                 NaN             NaN             NaN
2017-02-25/22:15:34.58                 NaN             NaN             NaN
2017-02-25/22:15:34.61                 NaN             NaN             NaN
2017-02-25/22:15:34.64                 NaN             NaN             NaN
2017-02-25/22:15:34.67                 NaN             NaN             NaN
2017-02-25/22:15:34.70                 NaN             NaN             NaN
2017-02-25/22:15:34.73                 NaN             NaN             NaN
2017-02-25/22:15:34.76                 NaN             NaN             NaN
2017-02-25/22:15:34.79                 NaN             NaN             NaN
2017-02-25/22:15:34.83                 NaN             NaN             NaN
2017-02-25/22:15:34.86                 NaN             NaN             NaN
2017-02-25/22:15:34.89                 NaN             NaN             NaN
2017-02-25/22:15:34.92                 NaN             NaN             NaN
2017-02-25/22:15:34.95                 NaN             NaN             NaN
2017-02-25/22:15:34.98                 NaN             NaN             NaN
2017-02-25/22:15:35.01                 NaN             NaN             NaN
2017-02-25/22:15:35.04                 NaN             NaN             NaN
2017-02-25/22:15:35.08                 NaN             NaN             NaN
2017-02-25/22:15:35.11                 NaN             NaN             NaN
2017-02-25/22:15:35.14                 NaN             NaN             NaN
2017-02-25/22:15:35.17                 NaN             NaN             NaN
2017-02-25/22:15:35.20                 NaN             NaN             NaN
2017-02-25/22:15:35.23                 NaN             NaN             NaN
2017-02-25/22:15:35.26                 NaN             NaN             NaN
2017-02-25/22:15:35.29                 NaN             NaN             NaN
2017-02-25/22:15:35.33                 NaN             NaN             NaN
2017-02-25/22:15:35.36                 NaN             NaN             NaN
2017-02-25/22:15:35.39                 NaN             NaN             NaN
2017-02-25/22:15:35.42                 NaN             NaN             NaN
2017-02-25/22:15:35.45                 NaN             NaN             NaN
2017-02-25/22:15:35.48                 NaN             NaN             NaN
2017-02-25/22:15:35.51                 NaN             NaN             NaN
2017-02-25/22:15:35.54                 NaN             NaN             NaN
2017-02-25/22:15:35.58                 NaN             NaN             NaN
2017-02-25/22:15:35.61                 NaN             NaN             NaN
2017-02-25/22:15:35.64                 NaN             NaN             NaN
2017-02-25/22:15:35.67                 NaN             NaN             NaN
2017-02-25/22:15:35.70                 NaN             NaN             NaN
2017-02-25/22:15:35.73                 NaN             NaN             NaN
2017-02-25/22:15:35.76                 NaN             NaN             NaN
2017-02-25/22:15:35.79                 NaN             NaN             NaN
2017-02-25/22:15:35.83                 NaN             NaN             NaN
2017-02-25/22:15:35.86                 NaN             NaN             NaN
2017-02-25/22:15:35.89                 NaN             NaN             NaN
2017-02-25/22:15:35.92                 NaN             NaN             NaN
2017-02-25/22:15:35.95                 NaN             NaN             NaN
2017-02-25/22:15:35.98                 NaN             NaN             NaN
2017-02-25/22:15:36.01                 NaN             NaN             NaN
2017-02-25/22:15:36.04                 NaN             NaN             NaN
2017-02-25/22:15:36.08                 NaN             NaN             NaN
2017-02-25/22:15:36.11                 NaN             NaN             NaN
2017-02-25/22:15:36.14                 NaN             NaN             NaN
2017-02-25/22:15:36.17                 NaN             NaN             NaN
2017-02-25/22:15:36.20                 NaN             NaN             NaN
2017-02-25/22:15:36.23                 NaN             NaN             NaN
2017-02-25/22:15:36.26                 NaN             NaN             NaN
2017-02-25/22:15:36.29                 NaN             NaN             NaN
2017-02-25/22:15:36.33                 NaN             NaN             NaN
2017-02-25/22:15:36.36                 NaN             NaN             NaN
2017-02-25/22:15:36.39                 NaN             NaN             NaN
2017-02-25/22:15:36.42                 NaN             NaN             NaN
2017-02-25/22:15:36.45                 NaN             NaN             NaN
2017-02-25/22:15:36.48                 NaN             NaN             NaN
2017-02-25/22:15:36.51                 NaN             NaN             NaN
2017-02-25/22:15:36.54                 NaN             NaN             NaN
2017-02-25/22:15:36.58                 NaN             NaN             NaN
2017-02-25/22:15:36.61                 NaN             NaN             NaN
2017-02-25/22:15:36.64                 NaN             NaN             NaN
2017-02-25/22:15:36.67                 NaN             NaN             NaN
2017-02-25/22:15:36.70                 NaN             NaN             NaN
2017-02-25/22:15:36.73                 NaN             NaN             NaN
2017-02-25/22:15:36.76                 NaN             NaN             NaN
2017-02-25/22:15:36.79                 NaN             NaN             NaN
2017-02-25/22:15:36.83                 NaN             NaN             NaN
2017-02-25/22:15:36.86                 NaN             NaN             NaN
2017-02-25/22:15:36.89                 NaN             NaN             NaN
2017-02-25/22:15:36.92                 NaN             NaN             NaN
2017-02-25/22:15:36.95                 NaN             NaN             NaN
2017-02-25/22:15:36.98                 NaN             NaN             NaN
2017-02-25/22:15:37.01                 NaN             NaN             NaN
2017-02-25/22:15:37.04                 NaN             NaN             NaN
2017-02-25/22:15:37.08                 NaN             NaN             NaN
2017-02-25/22:15:37.11                 NaN             NaN             NaN
2017-02-25/22:15:37.14                 NaN             NaN             NaN
2017-02-25/22:15:37.17                 NaN             NaN             NaN
2017-02-25/22:15:37.20                 NaN             NaN             NaN
2017-02-25/22:15:37.23                 NaN             NaN             NaN
2017-02-25/22:15:37.26                 NaN             NaN             NaN
2017-02-25/22:15:37.29                 NaN             NaN             NaN
2017-02-25/22:15:37.33                 NaN             NaN             NaN
2017-02-25/22:15:37.36                 NaN             NaN             NaN
2017-02-25/22:15:37.39                 NaN             NaN             NaN
2017-02-25/22:15:37.42                 NaN             NaN             NaN
2017-02-25/22:15:37.45                 NaN             NaN             NaN
2017-02-25/22:15:37.48                 NaN             NaN             NaN
2017-02-25/22:15:37.51                 NaN             NaN             NaN
2017-02-25/22:15:37.54                 NaN             NaN             NaN
2017-02-25/22:15:37.58                 NaN             NaN             NaN
2017-02-25/22:15:37.61                 NaN             NaN             NaN
2017-02-25/22:15:37.64                 NaN             NaN             NaN
2017-02-25/22:15:37.67                 NaN             NaN             NaN
2017-02-25/22:15:37.70                 NaN             NaN             NaN
2017-02-25/22:15:37.73                 NaN             NaN             NaN
2017-02-25/22:15:37.76                 NaN             NaN             NaN
2017-02-25/22:15:37.79                 NaN             NaN             NaN
2017-02-25/22:15:37.83                 NaN             NaN             NaN
2017-02-25/22:15:37.86                 NaN             NaN             NaN
2017-02-25/22:15:37.89                 NaN             NaN             NaN
2017-02-25/22:15:37.92                 NaN             NaN             NaN
2017-02-25/22:15:37.95                 NaN             NaN             NaN
2017-02-25/22:15:37.98                 NaN             NaN             NaN
2017-02-25/22:15:38.01                 NaN             NaN             NaN
2017-02-25/22:15:38.04                 NaN             NaN             NaN
2017-02-25/22:15:38.08                 NaN             NaN             NaN
2017-02-25/22:15:38.11                 NaN             NaN             NaN
2017-02-25/22:15:38.14                 NaN             NaN             NaN
2017-02-25/22:15:38.17                 NaN             NaN             NaN
2017-02-25/22:15:38.20                 NaN             NaN             NaN
2017-02-25/22:15:38.23                 NaN             NaN             NaN
2017-02-25/22:15:38.26                 NaN             NaN             NaN
2017-02-25/22:15:38.29                 NaN             NaN             NaN
2017-02-25/22:15:38.33                 NaN             NaN             NaN
2017-02-25/22:15:38.36                 NaN             NaN             NaN
2017-02-25/22:15:38.39                 NaN             NaN             NaN
2017-02-25/22:15:38.42                 NaN             NaN             NaN
2017-02-25/22:15:38.45                 NaN             NaN             NaN
2017-02-25/22:15:38.48                 NaN             NaN             NaN
2017-02-25/22:15:38.51                 NaN             NaN             NaN
2017-02-25/22:15:38.54                 NaN             NaN             NaN
2017-02-25/22:15:38.58                 NaN             NaN             NaN
2017-02-25/22:15:38.61                 NaN             NaN             NaN
2017-02-25/22:15:38.64                 NaN             NaN             NaN
2017-02-25/22:15:38.67                 NaN             NaN             NaN
2017-02-25/22:15:38.70                 NaN             NaN             NaN
2017-02-25/22:15:38.73                 NaN             NaN             NaN
2017-02-25/22:15:38.76                 NaN             NaN             NaN
2017-02-25/22:15:38.79                 NaN             NaN             NaN
2017-02-25/22:15:38.83                 NaN             NaN             NaN
2017-02-25/22:15:38.86                 NaN             NaN             NaN
2017-02-25/22:15:38.89                 NaN             NaN             NaN
2017-02-25/22:15:38.92                 NaN             NaN             NaN
2017-02-25/22:15:38.95                 NaN             NaN             NaN
2017-02-25/22:15:38.98                 NaN             NaN             NaN
2017-02-25/22:15:39.01                 NaN             NaN             NaN
2017-02-25/22:15:39.04                 NaN             NaN             NaN
2017-02-25/22:15:39.08                 NaN             NaN             NaN
2017-02-25/22:15:39.11                 NaN             NaN             NaN
2017-02-25/22:15:39.14                 NaN             NaN             NaN
2017-02-25/22:15:39.17                 NaN             NaN             NaN
2017-02-25/22:15:39.20                 NaN             NaN             NaN
2017-02-25/22:15:39.23                 NaN             NaN             NaN
2017-02-25/22:15:39.26                 NaN             NaN             NaN
2017-02-25/22:15:39.29                 NaN             NaN             NaN
2017-02-25/22:15:39.33                 NaN             NaN             NaN
2017-02-25/22:15:39.36                 NaN             NaN             NaN
2017-02-25/22:15:39.39                 NaN             NaN             NaN
2017-02-25/22:15:39.42                 NaN             NaN             NaN
2017-02-25/22:15:39.45                 NaN             NaN             NaN
2017-02-25/22:15:39.48                 NaN             NaN             NaN
2017-02-25/22:15:39.51                 NaN             NaN             NaN
2017-02-25/22:15:39.54                 NaN             NaN             NaN
2017-02-25/22:15:39.58                 NaN             NaN             NaN
2017-02-25/22:15:39.61                 NaN             NaN             NaN
2017-02-25/22:15:39.64                 NaN             NaN             NaN
2017-02-25/22:15:39.67                 NaN             NaN             NaN
2017-02-25/22:15:39.70                 NaN             NaN             NaN
2017-02-25/22:15:39.73                 NaN             NaN             NaN
2017-02-25/22:15:39.76                 NaN             NaN             NaN
2017-02-25/22:15:39.79                 NaN             NaN             NaN
2017-02-25/22:15:39.83                 NaN             NaN             NaN
2017-02-25/22:15:39.86                 NaN             NaN             NaN
2017-02-25/22:15:39.89                 NaN             NaN             NaN
2017-02-25/22:15:39.92                 NaN             NaN             NaN
2017-02-25/22:15:39.95                 NaN             NaN             NaN
2017-02-25/22:15:39.98                 NaN             NaN             NaN
2017-02-25/22:15:40.01                 NaN             NaN             NaN
2017-02-25/22:15:40.04                 NaN             NaN             NaN
2017-02-25/22:15:40.08                 NaN             NaN             NaN
2017-02-25/22:15:40.11                 NaN             NaN             NaN
2017-02-25/22:15:40.14                 NaN             NaN             NaN
2017-02-25/22:15:40.17                 NaN             NaN             NaN
2017-02-25/22:15:40.20                 NaN             NaN             NaN
2017-02-25/22:15:40.23                 NaN             NaN             NaN
2017-02-25/22:15:40.26                 NaN             NaN             NaN
2017-02-25/22:15:40.29                 NaN             NaN             NaN
2017-02-25/22:15:40.33                 NaN             NaN             NaN
2017-02-25/22:15:40.36                 NaN             NaN             NaN
2017-02-25/22:15:40.39                 NaN             NaN             NaN
2017-02-25/22:15:40.42                 NaN             NaN             NaN
2017-02-25/22:15:40.45                 NaN             NaN             NaN
2017-02-25/22:15:40.48                 NaN             NaN             NaN
2017-02-25/22:15:40.51                 NaN             NaN             NaN
2017-02-25/22:15:40.54                 NaN             NaN             NaN
2017-02-25/22:15:40.58                 NaN             NaN             NaN
2017-02-25/22:15:40.61                 NaN             NaN             NaN
2017-02-25/22:15:40.64                 NaN             NaN             NaN
2017-02-25/22:15:40.67                 NaN             NaN             NaN
2017-02-25/22:15:40.70                 NaN             NaN             NaN
2017-02-25/22:15:40.73                 NaN             NaN             NaN
2017-02-25/22:15:40.76                 NaN             NaN             NaN
2017-02-25/22:15:40.79                 NaN             NaN             NaN
2017-02-25/22:15:40.83                 NaN             NaN             NaN
2017-02-25/22:15:40.86                 NaN             NaN             NaN
2017-02-25/22:15:40.89                 NaN             NaN             NaN
2017-02-25/22:15:40.92                 NaN             NaN             NaN
2017-02-25/22:15:40.95                 NaN             NaN             NaN
2017-02-25/22:15:40.98                 NaN             NaN             NaN
2017-02-25/22:15:41.01                 NaN             NaN             NaN
2017-02-25/22:15:41.04                 NaN             NaN             NaN
2017-02-25/22:15:41.08                 NaN             NaN             NaN
2017-02-25/22:15:41.11                 NaN             NaN             NaN
2017-02-25/22:15:41.14                 NaN             NaN             NaN
2017-02-25/22:15:41.17                 NaN             NaN             NaN
2017-02-25/22:15:41.20                 NaN             NaN             NaN
2017-02-25/22:15:41.23                 NaN             NaN             NaN
2017-02-25/22:15:41.26                 NaN             NaN             NaN
2017-02-25/22:15:41.29                 NaN             NaN             NaN
2017-02-25/22:15:41.33                 NaN             NaN             NaN
2017-02-25/22:15:41.36                 NaN             NaN             NaN
2017-02-25/22:15:41.39                 NaN             NaN             NaN
2017-02-25/22:15:41.42                 NaN             NaN             NaN
2017-02-25/22:15:41.45                 NaN             NaN             NaN
2017-02-25/22:15:41.48                 NaN             NaN             NaN
2017-02-25/22:15:41.51                 NaN             NaN             NaN
2017-02-25/22:15:41.54                 NaN             NaN             NaN
2017-02-25/22:15:41.58                 NaN             NaN             NaN
2017-02-25/22:15:41.61                 NaN             NaN             NaN
2017-02-25/22:15:41.64                 NaN             NaN             NaN
2017-02-25/22:15:41.67                 NaN             NaN             NaN
2017-02-25/22:15:41.70                 NaN             NaN             NaN
2017-02-25/22:15:41.73                 NaN             NaN             NaN
2017-02-25/22:15:41.76                 NaN             NaN             NaN
2017-02-25/22:15:41.79                 NaN             NaN             NaN
2017-02-25/22:15:41.83                 NaN             NaN             NaN
2017-02-25/22:15:41.86                 NaN             NaN             NaN
2017-02-25/22:15:41.89                 NaN             NaN             NaN
2017-02-25/22:15:41.92                 NaN             NaN             NaN
2017-02-25/22:15:41.95                 NaN             NaN             NaN
2017-02-25/22:15:41.98                 NaN             NaN             NaN
2017-02-25/22:15:42.01                 NaN             NaN             NaN
2017-02-25/22:15:42.04                 NaN             NaN             NaN
2017-02-25/22:15:42.08                 NaN             NaN             NaN
2017-02-25/22:15:42.11                 NaN             NaN             NaN
2017-02-25/22:15:42.14                 NaN             NaN             NaN
2017-02-25/22:15:42.17                 NaN             NaN             NaN
2017-02-25/22:15:42.20                 NaN             NaN             NaN
2017-02-25/22:15:42.23                 NaN             NaN             NaN
2017-02-25/22:15:42.26                 NaN             NaN             NaN
2017-02-25/22:15:42.29                 NaN             NaN             NaN
2017-02-25/22:15:42.33                 NaN             NaN             NaN
2017-02-25/22:15:42.36                 NaN             NaN             NaN
2017-02-25/22:15:42.39                 NaN             NaN             NaN
2017-02-25/22:15:42.42                 NaN             NaN             NaN
2017-02-25/22:15:42.45                 NaN             NaN             NaN
2017-02-25/22:15:42.48                 NaN             NaN             NaN
2017-02-25/22:15:42.51                 NaN             NaN             NaN
2017-02-25/22:15:42.54                 NaN             NaN             NaN
2017-02-25/22:15:42.58                 NaN             NaN             NaN
2017-02-25/22:15:42.61                 NaN             NaN             NaN
2017-02-25/22:15:42.64                 NaN             NaN             NaN
2017-02-25/22:15:42.67                 NaN             NaN             NaN
2017-02-25/22:15:42.70                 NaN             NaN             NaN
2017-02-25/22:15:42.73                 NaN             NaN             NaN
2017-02-25/22:15:42.76                 NaN             NaN             NaN
2017-02-25/22:15:42.79                 NaN             NaN             NaN
2017-02-25/22:15:42.83                 NaN             NaN             NaN
2017-02-25/22:15:42.86                 NaN             NaN             NaN
2017-02-25/22:15:42.89                 NaN             NaN             NaN
2017-02-25/22:15:42.92                 NaN             NaN             NaN
2017-02-25/22:15:42.95                 NaN             NaN             NaN
2017-02-25/22:15:42.98                 NaN             NaN             NaN
2017-02-25/22:15:43.01                 NaN             NaN             NaN
2017-02-25/22:15:43.04                 NaN             NaN             NaN
2017-02-25/22:15:43.08                 NaN             NaN             NaN
2017-02-25/22:15:43.11                 NaN             NaN             NaN
2017-02-25/22:15:43.14                 NaN             NaN             NaN
2017-02-25/22:15:43.17                 NaN             NaN             NaN
2017-02-25/22:15:43.20                 NaN             NaN             NaN
2017-02-25/22:15:43.23                 NaN             NaN             NaN
2017-02-25/22:15:43.26                 NaN             NaN             NaN
2017-02-25/22:15:43.29                 NaN             NaN             NaN
2017-02-25/22:15:43.33                 NaN             NaN             NaN
2017-02-25/22:15:43.36                 NaN             NaN             NaN
2017-02-25/22:15:43.39                 NaN             NaN             NaN
2017-02-25/22:15:43.42                 NaN             NaN             NaN
2017-02-25/22:15:43.45                 NaN             NaN             NaN
2017-02-25/22:15:43.48                 NaN             NaN             NaN
2017-02-25/22:15:43.51                 NaN             NaN             NaN
2017-02-25/22:15:43.54                 NaN             NaN             NaN
2017-02-25/22:15:43.58                 NaN             NaN             NaN
2017-02-25/22:15:43.61                 NaN             NaN             NaN
2017-02-25/22:15:43.64                 NaN             NaN             NaN
2017-02-25/22:15:43.67                 NaN             NaN             NaN
2017-02-25/22:15:43.70                 NaN             NaN             NaN
2017-02-25/22:15:43.73                 NaN             NaN             NaN
2017-02-25/22:15:43.76                 NaN             NaN             NaN
2017-02-25/22:15:43.79                 NaN             NaN             NaN
2017-02-25/22:15:43.83                 NaN             NaN             NaN
2017-02-25/22:15:43.86                 NaN             NaN             NaN
2017-02-25/22:15:43.89                 NaN             NaN             NaN
2017-02-25/22:15:43.92                 NaN             NaN             NaN
2017-02-25/22:15:43.95                 NaN             NaN             NaN
2017-02-25/22:15:43.98                 NaN             NaN             NaN
2017-02-25/22:15:44.01                 NaN             NaN             NaN
2017-02-25/22:15:44.04                 NaN             NaN             NaN
2017-02-25/22:15:44.08                 NaN             NaN             NaN
2017-02-25/22:15:44.11                 NaN             NaN             NaN
2017-02-25/22:15:44.14                 NaN             NaN             NaN
2017-02-25/22:15:44.17                 NaN             NaN             NaN
2017-02-25/22:15:44.20                 NaN             NaN             NaN
2017-02-25/22:15:44.23                 NaN             NaN             NaN
2017-02-25/22:15:44.26                 NaN             NaN             NaN
2017-02-25/22:15:44.29                 NaN             NaN             NaN
2017-02-25/22:15:44.33                 NaN             NaN             NaN
2017-02-25/22:15:44.36                 NaN             NaN             NaN
2017-02-25/22:15:44.39                 NaN             NaN             NaN
2017-02-25/22:15:44.42                 NaN             NaN             NaN
2017-02-25/22:15:44.45                 NaN             NaN             NaN
2017-02-25/22:15:44.48                 NaN             NaN             NaN
2017-02-25/22:15:44.51                 NaN             NaN             NaN
2017-02-25/22:15:44.54                 NaN             NaN             NaN
2017-02-25/22:15:44.58                 NaN             NaN             NaN
2017-02-25/22:15:44.61                 NaN             NaN             NaN
2017-02-25/22:15:44.64                 NaN             NaN             NaN
2017-02-25/22:15:44.67                 NaN             NaN             NaN
2017-02-25/22:15:44.70                 NaN             NaN             NaN
2017-02-25/22:15:44.73                 NaN             NaN             NaN
2017-02-25/22:15:44.76                 NaN             NaN             NaN
2017-02-25/22:15:44.79                 NaN             NaN             NaN
2017-02-25/22:15:44.83                 NaN             NaN             NaN
2017-02-25/22:15:44.86                 NaN             NaN             NaN
2017-02-25/22:15:44.89                 NaN             NaN             NaN
2017-02-25/22:15:44.92                 NaN             NaN             NaN
2017-02-25/22:15:44.95                 NaN             NaN             NaN
2017-02-25/22:15:44.98                 NaN             NaN             NaN
2017-02-25/22:15:45.01                 NaN             NaN             NaN
2017-02-25/22:15:45.04                 NaN             NaN             NaN
2017-02-25/22:15:45.08                 NaN             NaN             NaN
2017-02-25/22:15:45.11                 NaN             NaN             NaN
2017-02-25/22:15:45.14                 NaN             NaN             NaN
2017-02-25/22:15:45.17                 NaN             NaN             NaN
2017-02-25/22:15:45.20                 NaN             NaN             NaN
2017-02-25/22:15:45.23                 NaN             NaN             NaN
2017-02-25/22:15:45.26                 NaN             NaN             NaN
2017-02-25/22:15:45.29                 NaN             NaN             NaN
2017-02-25/22:15:45.33                 NaN             NaN             NaN
2017-02-25/22:15:45.36                 NaN             NaN             NaN
2017-02-25/22:15:45.39                 NaN             NaN             NaN
2017-02-25/22:15:45.42                 NaN             NaN             NaN
2017-02-25/22:15:45.45                 NaN             NaN             NaN
2017-02-25/22:15:45.48                 NaN             NaN             NaN
2017-02-25/22:15:45.51                 NaN             NaN             NaN
2017-02-25/22:15:45.54                 NaN             NaN             NaN
2017-02-25/22:15:45.58                 NaN             NaN             NaN
2017-02-25/22:15:45.61                 NaN             NaN             NaN
2017-02-25/22:15:45.64                 NaN             NaN             NaN
2017-02-25/22:15:45.67                 NaN             NaN             NaN
2017-02-25/22:15:45.70                 NaN             NaN             NaN
2017-02-25/22:15:45.73                 NaN             NaN             NaN
2017-02-25/22:15:45.76                 NaN             NaN             NaN
2017-02-25/22:15:45.79                 NaN             NaN             NaN
2017-02-25/22:15:45.83                 NaN             NaN             NaN
2017-02-25/22:15:45.86                 NaN             NaN             NaN
2017-02-25/22:15:45.89                 NaN             NaN             NaN
2017-02-25/22:15:45.92                 NaN             NaN             NaN
2017-02-25/22:15:45.95                 NaN             NaN             NaN
2017-02-25/22:15:45.98                 NaN             NaN             NaN
2017-02-25/22:15:46.01                 NaN             NaN             NaN
2017-02-25/22:15:46.04                 NaN             NaN             NaN
2017-02-25/22:15:46.08                 NaN             NaN             NaN
2017-02-25/22:15:46.11                 NaN             NaN             NaN
2017-02-25/22:15:46.14                 NaN             NaN             NaN
2017-02-25/22:15:46.17                 NaN             NaN             NaN
2017-02-25/22:15:46.20                 NaN             NaN             NaN
2017-02-25/22:15:46.23                 NaN             NaN             NaN
2017-02-25/22:15:46.26                 NaN             NaN             NaN
2017-02-25/22:15:46.29                 NaN             NaN             NaN
2017-02-25/22:15:46.33                 NaN             NaN             NaN
2017-02-25/22:15:46.36                 NaN             NaN             NaN
2017-02-25/22:15:46.39                 NaN             NaN             NaN
2017-02-25/22:15:46.42                 NaN             NaN             NaN
2017-02-25/22:15:46.45                 NaN             NaN             NaN
2017-02-25/22:15:46.48                 NaN             NaN             NaN
2017-02-25/22:15:46.51                 NaN             NaN             NaN
2017-02-25/22:15:46.54                 NaN             NaN             NaN
2017-02-25/22:15:46.58                 NaN             NaN             NaN
2017-02-25/22:15:46.61                 NaN             NaN             NaN
2017-02-25/22:15:46.64                 NaN             NaN             NaN
2017-02-25/22:15:46.67                 NaN             NaN             NaN
2017-02-25/22:15:46.70                 NaN             NaN             NaN
2017-02-25/22:15:46.73                 NaN             NaN             NaN
2017-02-25/22:15:46.76                 NaN             NaN             NaN
2017-02-25/22:15:46.79                 NaN             NaN             NaN
2017-02-25/22:15:46.83                 NaN             NaN             NaN
2017-02-25/22:15:46.86                 NaN             NaN             NaN
2017-02-25/22:15:46.89                 NaN             NaN             NaN
2017-02-25/22:15:46.92                 NaN             NaN             NaN
2017-02-25/22:15:46.95                 NaN             NaN             NaN
2017-02-25/22:15:46.98                 NaN             NaN             NaN
2017-02-25/22:15:47.01                 NaN             NaN             NaN
2017-02-25/22:15:47.04                 NaN             NaN             NaN
2017-02-25/22:15:47.08                 NaN             NaN             NaN
2017-02-25/22:15:47.11                 NaN             NaN             NaN
2017-02-25/22:15:47.14                 NaN             NaN             NaN
2017-02-25/22:15:47.17                 NaN             NaN             NaN
2017-02-25/22:15:47.20                 NaN             NaN             NaN
2017-02-25/22:15:47.23                 NaN             NaN             NaN
2017-02-25/22:15:47.26                 NaN             NaN             NaN
2017-02-25/22:15:47.29                 NaN             NaN             NaN
2017-02-25/22:15:47.33                 NaN             NaN             NaN
2017-02-25/22:15:47.36                 NaN             NaN             NaN
2017-02-25/22:15:47.39                 NaN             NaN             NaN
2017-02-25/22:15:47.42                 NaN             NaN             NaN
2017-02-25/22:15:47.45                 NaN             NaN             NaN
2017-02-25/22:15:47.48                 NaN             NaN             NaN
2017-02-25/22:15:47.51                 NaN             NaN             NaN
2017-02-25/22:15:47.54                 NaN             NaN             NaN
2017-02-25/22:15:47.58                 NaN             NaN             NaN
2017-02-25/22:15:47.61                 NaN             NaN             NaN
2017-02-25/22:15:47.64                 NaN             NaN             NaN
2017-02-25/22:15:47.67                 NaN             NaN             NaN
2017-02-25/22:15:47.70                 NaN             NaN             NaN
2017-02-25/22:15:47.73                 NaN             NaN             NaN
2017-02-25/22:15:47.76                 NaN             NaN             NaN
2017-02-25/22:15:47.79                 NaN             NaN             NaN
2017-02-25/22:15:47.83                 NaN             NaN             NaN
2017-02-25/22:15:47.86                 NaN             NaN             NaN
2017-02-25/22:15:47.89                 NaN             NaN             NaN
2017-02-25/22:15:47.92                 NaN             NaN             NaN
2017-02-25/22:15:47.95                 NaN             NaN             NaN
2017-02-25/22:15:47.98                 NaN             NaN             NaN
2017-02-25/22:15:48.01                 NaN             NaN             NaN
2017-02-25/22:15:48.04                 NaN             NaN             NaN
2017-02-25/22:15:48.08                 NaN             NaN             NaN
2017-02-25/22:15:48.11                 NaN             NaN             NaN
2017-02-25/22:15:48.14                 NaN             NaN             NaN
2017-02-25/22:15:48.17                 NaN             NaN             NaN
2017-02-25/22:15:48.20                 NaN             NaN             NaN
2017-02-25/22:15:48.23                 NaN             NaN             NaN
2017-02-25/22:15:48.26                 NaN             NaN             NaN
2017-02-25/22:15:48.29                 NaN             NaN             NaN
2017-02-25/22:15:48.33                 NaN             NaN             NaN
2017-02-25/22:15:48.36                 NaN             NaN             NaN
2017-02-25/22:15:48.39                 NaN             NaN             NaN
2017-02-25/22:15:48.42                 NaN             NaN             NaN
2017-02-25/22:15:48.45                 NaN             NaN             NaN
2017-02-25/22:15:48.48                 NaN             NaN             NaN
2017-02-25/22:15:48.51                 NaN             NaN             NaN
2017-02-25/22:15:48.54                 NaN             NaN             NaN
2017-02-25/22:15:48.58                 NaN             NaN             NaN
2017-02-25/22:15:48.61                 NaN             NaN             NaN
2017-02-25/22:15:48.64                 NaN             NaN             NaN
2017-02-25/22:15:48.67                 NaN             NaN             NaN
2017-02-25/22:15:48.70                 NaN             NaN             NaN
2017-02-25/22:15:48.73                 NaN             NaN             NaN
2017-02-25/22:15:48.76                 NaN             NaN             NaN
2017-02-25/22:15:48.79                 NaN             NaN             NaN
2017-02-25/22:15:48.83                 NaN             NaN             NaN
2017-02-25/22:15:48.86                 NaN             NaN             NaN
2017-02-25/22:15:48.89                 NaN             NaN             NaN
2017-02-25/22:15:48.92                 NaN             NaN             NaN
2017-02-25/22:15:48.95                 NaN             NaN             NaN
2017-02-25/22:15:48.98                 NaN             NaN             NaN
2017-02-25/22:15:49.01                 NaN             NaN             NaN
2017-02-25/22:15:49.04                 NaN             NaN             NaN
2017-02-25/22:15:49.08                 NaN             NaN             NaN
2017-02-25/22:15:49.11                 NaN             NaN             NaN
2017-02-25/22:15:49.14                 NaN             NaN             NaN
2017-02-25/22:15:49.17                 NaN             NaN             NaN
2017-02-25/22:15:49.20                 NaN             NaN             NaN
2017-02-25/22:15:49.23                 NaN             NaN             NaN
2017-02-25/22:15:49.26                 NaN             NaN             NaN
2017-02-25/22:15:49.29                 NaN             NaN             NaN
2017-02-25/22:15:49.33                 NaN             NaN             NaN
2017-02-25/22:15:49.36                 NaN             NaN             NaN
2017-02-25/22:15:49.39                 NaN             NaN             NaN
2017-02-25/22:15:49.42                 NaN             NaN             NaN
2017-02-25/22:15:49.45                 NaN             NaN             NaN
2017-02-25/22:15:49.48                 NaN             NaN             NaN
2017-02-25/22:15:49.51                 NaN             NaN             NaN
2017-02-25/22:15:49.54                 NaN             NaN             NaN
2017-02-25/22:15:49.58                 NaN             NaN             NaN
2017-02-25/22:15:49.61                 NaN             NaN             NaN
2017-02-25/22:15:49.64                 NaN             NaN             NaN
2017-02-25/22:15:49.67                 NaN             NaN             NaN
2017-02-25/22:15:49.70                 NaN             NaN             NaN
2017-02-25/22:15:49.73                 NaN             NaN             NaN
2017-02-25/22:15:49.76                 NaN             NaN             NaN
2017-02-25/22:15:49.79                 NaN             NaN             NaN
2017-02-25/22:15:49.83                 NaN             NaN             NaN
2017-02-25/22:15:49.86                 NaN             NaN             NaN
2017-02-25/22:15:49.89                 NaN             NaN             NaN
2017-02-25/22:15:49.92                 NaN             NaN             NaN
2017-02-25/22:15:49.95                 NaN             NaN             NaN
2017-02-25/22:15:49.98                 NaN             NaN             NaN
2017-02-25/22:15:50.01                 NaN             NaN             NaN
2017-02-25/22:15:50.04                 NaN             NaN             NaN
2017-02-25/22:15:50.08                 NaN             NaN             NaN
2017-02-25/22:15:50.11                 NaN             NaN             NaN
2017-02-25/22:15:50.14                 NaN             NaN             NaN
2017-02-25/22:15:50.17                 NaN             NaN             NaN
2017-02-25/22:15:50.20                 NaN             NaN             NaN
2017-02-25/22:15:50.23                 NaN             NaN             NaN
2017-02-25/22:15:50.26                 NaN             NaN             NaN
2017-02-25/22:15:50.29                 NaN             NaN             NaN
2017-02-25/22:15:50.33                 NaN             NaN             NaN
2017-02-25/22:15:50.36                 NaN             NaN             NaN
2017-02-25/22:15:50.39                 NaN             NaN             NaN
2017-02-25/22:15:50.42                 NaN             NaN             NaN
2017-02-25/22:15:50.45                 NaN             NaN             NaN
2017-02-25/22:15:50.48                 NaN             NaN             NaN
2017-02-25/22:15:50.51                 NaN             NaN             NaN
2017-02-25/22:15:50.54                 NaN             NaN             NaN
2017-02-25/22:15:50.58                 NaN             NaN             NaN
2017-02-25/22:15:50.61                 NaN             NaN             NaN
2017-02-25/22:15:50.64                 NaN             NaN             NaN
2017-02-25/22:15:50.67                 NaN             NaN             NaN
2017-02-25/22:15:50.70                 NaN             NaN             NaN
2017-02-25/22:15:50.73                 NaN             NaN             NaN
2017-02-25/22:15:50.76                 NaN             NaN             NaN
2017-02-25/22:15:50.79                 NaN             NaN             NaN
2017-02-25/22:15:50.83                 NaN             NaN             NaN
2017-02-25/22:15:50.86                 NaN             NaN             NaN
2017-02-25/22:15:50.89                 NaN             NaN             NaN
2017-02-25/22:15:50.92                 NaN             NaN             NaN
2017-02-25/22:15:50.95                 NaN             NaN             NaN
2017-02-25/22:15:50.98                 NaN             NaN             NaN
2017-02-25/22:15:51.01                 NaN             NaN             NaN
2017-02-25/22:15:51.04                 NaN             NaN             NaN
2017-02-25/22:15:51.08                 NaN             NaN             NaN
2017-02-25/22:15:51.11                 NaN             NaN             NaN
2017-02-25/22:15:51.14                 NaN             NaN             NaN
2017-02-25/22:15:51.17                 NaN             NaN             NaN
2017-02-25/22:15:51.20                 NaN             NaN             NaN
2017-02-25/22:15:51.23                 NaN             NaN             NaN
2017-02-25/22:15:51.26                 NaN             NaN             NaN
2017-02-25/22:15:51.29                 NaN             NaN             NaN
2017-02-25/22:15:51.33                 NaN             NaN             NaN
2017-02-25/22:15:51.36                 NaN             NaN             NaN
2017-02-25/22:15:51.39                 NaN             NaN             NaN
2017-02-25/22:15:51.42                 NaN             NaN             NaN
2017-02-25/22:15:51.45                 NaN             NaN             NaN
2017-02-25/22:15:51.48                 NaN             NaN             NaN
2017-02-25/22:15:51.51                 NaN             NaN             NaN
2017-02-25/22:15:51.54                 NaN             NaN             NaN
2017-02-25/22:15:51.58                 NaN             NaN             NaN
2017-02-25/22:15:51.61                 NaN             NaN             NaN
2017-02-25/22:15:51.64                 NaN             NaN             NaN
2017-02-25/22:15:51.67                 NaN             NaN             NaN
2017-02-25/22:15:51.70                 NaN             NaN             NaN
2017-02-25/22:15:51.73                 NaN             NaN             NaN
2017-02-25/22:15:51.76                 NaN             NaN             NaN
2017-02-25/22:15:51.79                 NaN             NaN             NaN
2017-02-25/22:15:51.83                 NaN             NaN             NaN
2017-02-25/22:15:51.86                 NaN             NaN             NaN
2017-02-25/22:15:51.89                 NaN             NaN             NaN
2017-02-25/22:15:51.92                 NaN             NaN             NaN
2017-02-25/22:15:51.95                 NaN             NaN             NaN
2017-02-25/22:15:51.98                 NaN             NaN             NaN
2017-02-25/22:15:52.01                 NaN             NaN             NaN
2017-02-25/22:15:52.04                 NaN             NaN             NaN
2017-02-25/22:15:52.08                 NaN             NaN             NaN
2017-02-25/22:15:52.11                 NaN             NaN             NaN
2017-02-25/22:15:52.14                 NaN             NaN             NaN
2017-02-25/22:15:52.17                 NaN             NaN             NaN
2017-02-25/22:15:52.20                 NaN             NaN             NaN
2017-02-25/22:15:52.23                 NaN             NaN             NaN
2017-02-25/22:15:52.26                 NaN             NaN             NaN
2017-02-25/22:15:52.29                 NaN             NaN             NaN
2017-02-25/22:15:52.33                 NaN             NaN             NaN
2017-02-25/22:15:52.36                 NaN             NaN             NaN
2017-02-25/22:15:52.39                 NaN             NaN             NaN
2017-02-25/22:15:52.42                 NaN             NaN             NaN
2017-02-25/22:15:52.45                 NaN             NaN             NaN
2017-02-25/22:15:52.48                 NaN             NaN             NaN
2017-02-25/22:15:52.51                 NaN             NaN             NaN
2017-02-25/22:15:52.54                 NaN             NaN             NaN
2017-02-25/22:15:52.58                 NaN             NaN             NaN
2017-02-25/22:15:52.61                 NaN             NaN             NaN
2017-02-25/22:15:52.64                 NaN             NaN             NaN
2017-02-25/22:15:52.67                 NaN             NaN             NaN
2017-02-25/22:15:52.70                 NaN             NaN             NaN
2017-02-25/22:15:52.73                 NaN             NaN             NaN
2017-02-25/22:15:52.76                 NaN             NaN             NaN
2017-02-25/22:15:52.79                 NaN             NaN             NaN
2017-02-25/22:15:52.83                 NaN             NaN             NaN
2017-02-25/22:15:52.86                 NaN             NaN             NaN
2017-02-25/22:15:52.89                 NaN             NaN             NaN
2017-02-25/22:15:52.92                 NaN             NaN             NaN
2017-02-25/22:15:52.95                 NaN             NaN             NaN
2017-02-25/22:15:52.98                 NaN             NaN             NaN
2017-02-25/22:15:53.01                 NaN             NaN             NaN
2017-02-25/22:15:53.04                 NaN             NaN             NaN
2017-02-25/22:15:53.08                 NaN             NaN             NaN
2017-02-25/22:15:53.11                 NaN             NaN             NaN
2017-02-25/22:15:53.14                 NaN             NaN             NaN
2017-02-25/22:15:53.17                 NaN             NaN             NaN
2017-02-25/22:15:53.20                 NaN             NaN             NaN
2017-02-25/22:15:53.23                 NaN             NaN             NaN
2017-02-25/22:15:53.26                 NaN             NaN             NaN
2017-02-25/22:15:53.29                 NaN             NaN             NaN
2017-02-25/22:15:53.33                 NaN             NaN             NaN
2017-02-25/22:15:53.36                 NaN             NaN             NaN
2017-02-25/22:15:53.39                 NaN             NaN             NaN
2017-02-25/22:15:53.42                 NaN             NaN             NaN
2017-02-25/22:15:53.45                 NaN             NaN             NaN
2017-02-25/22:15:53.48                 NaN             NaN             NaN
2017-02-25/22:15:53.51                 NaN             NaN             NaN
2017-02-25/22:15:53.54                 NaN             NaN             NaN
2017-02-25/22:15:53.58                 NaN             NaN             NaN
2017-02-25/22:15:53.61                 NaN             NaN             NaN
2017-02-25/22:15:53.64                 NaN             NaN             NaN
2017-02-25/22:15:53.67                 NaN             NaN             NaN
2017-02-25/22:15:53.70                 NaN             NaN             NaN
2017-02-25/22:15:53.73                 NaN             NaN             NaN
2017-02-25/22:15:53.76                 NaN             NaN             NaN
2017-02-25/22:15:53.79                 NaN             NaN             NaN
2017-02-25/22:15:53.83                 NaN             NaN             NaN
2017-02-25/22:15:53.86                 NaN             NaN             NaN
2017-02-25/22:15:53.89                 NaN             NaN             NaN
2017-02-25/22:15:53.92                 NaN             NaN             NaN
2017-02-25/22:15:53.95                 NaN             NaN             NaN
2017-02-25/22:15:53.98                 NaN             NaN             NaN
2017-02-25/22:15:54.01                 NaN             NaN             NaN
2017-02-25/22:15:54.04                 NaN             NaN             NaN
2017-02-25/22:15:54.08                 NaN             NaN             NaN
2017-02-25/22:15:54.11                 NaN             NaN             NaN
2017-02-25/22:15:54.14                 NaN             NaN             NaN
2017-02-25/22:15:54.17                 NaN             NaN             NaN
2017-02-25/22:15:54.20                 NaN             NaN             NaN
2017-02-25/22:15:54.23                 NaN             NaN             NaN
2017-02-25/22:15:54.26                 NaN             NaN             NaN
2017-02-25/22:15:54.29                 NaN             NaN             NaN
2017-02-25/22:15:54.33                 NaN             NaN             NaN
2017-02-25/22:15:54.36                 NaN             NaN             NaN
2017-02-25/22:15:54.39                 NaN             NaN             NaN
2017-02-25/22:15:54.42                 NaN             NaN             NaN
2017-02-25/22:15:54.45                 NaN             NaN             NaN
2017-02-25/22:15:54.48                 NaN             NaN             NaN
2017-02-25/22:15:54.51                 NaN             NaN             NaN
2017-02-25/22:15:54.54                 NaN             NaN             NaN
2017-02-25/22:15:54.58                 NaN             NaN             NaN
2017-02-25/22:15:54.61                 NaN             NaN             NaN
2017-02-25/22:15:54.64                 NaN             NaN             NaN
2017-02-25/22:15:54.67                 NaN             NaN             NaN
2017-02-25/22:15:54.70                 NaN             NaN             NaN
2017-02-25/22:15:54.73                 NaN             NaN             NaN
2017-02-25/22:15:54.76                 NaN             NaN             NaN
2017-02-25/22:15:54.79                 NaN             NaN             NaN
2017-02-25/22:15:54.83                 NaN             NaN             NaN
2017-02-25/22:15:54.86                 NaN             NaN             NaN
2017-02-25/22:15:54.89                 NaN             NaN             NaN
2017-02-25/22:15:54.92                 NaN             NaN             NaN
2017-02-25/22:15:54.95                 NaN             NaN             NaN
2017-02-25/22:15:54.98                 NaN             NaN             NaN
2017-02-25/22:15:55.01                 NaN             NaN             NaN
2017-02-25/22:15:55.04                 NaN             NaN             NaN
2017-02-25/22:15:55.08                 NaN             NaN             NaN
2017-02-25/22:15:55.11                 NaN             NaN             NaN
2017-02-25/22:15:55.14                 NaN             NaN             NaN
2017-02-25/22:15:55.17                 NaN             NaN             NaN
2017-02-25/22:15:55.20                 NaN             NaN             NaN
2017-02-25/22:15:55.23                 NaN             NaN             NaN
2017-02-25/22:15:55.26                 NaN             NaN             NaN
2017-02-25/22:15:55.29                 NaN             NaN             NaN
2017-02-25/22:15:55.33                 NaN             NaN             NaN
2017-02-25/22:15:55.36                 NaN             NaN             NaN
2017-02-25/22:15:55.39                 NaN             NaN             NaN
2017-02-25/22:15:55.42                 NaN             NaN             NaN
2017-02-25/22:15:55.45                 NaN             NaN             NaN
2017-02-25/22:15:55.48                 NaN             NaN             NaN
2017-02-25/22:15:55.51                 NaN             NaN             NaN
2017-02-25/22:15:55.54                 NaN             NaN             NaN
2017-02-25/22:15:55.58                 NaN             NaN             NaN
2017-02-25/22:15:55.61                 NaN             NaN             NaN
2017-02-25/22:15:55.64                 NaN             NaN             NaN
2017-02-25/22:15:55.67                 NaN             NaN             NaN
2017-02-25/22:15:55.70                 NaN             NaN             NaN
2017-02-25/22:15:55.73                 NaN             NaN             NaN
2017-02-25/22:15:55.76                 NaN             NaN             NaN
2017-02-25/22:15:55.79                 NaN             NaN             NaN
2017-02-25/22:15:55.83                 NaN             NaN             NaN
2017-02-25/22:15:55.86                 NaN             NaN             NaN
2017-02-25/22:15:55.89                 NaN             NaN             NaN
2017-02-25/22:15:55.92                 NaN             NaN             NaN
2017-02-25/22:15:55.95                 NaN             NaN             NaN
2017-02-25/22:15:55.98                 NaN             NaN             NaN
2017-02-25/22:15:56.01                 NaN             NaN             NaN
2017-02-25/22:15:56.04                 NaN             NaN             NaN
2017-02-25/22:15:56.08                 NaN             NaN             NaN
2017-02-25/22:15:56.11                 NaN             NaN             NaN
2017-02-25/22:15:56.14                 NaN             NaN             NaN
2017-02-25/22:15:56.17                 NaN             NaN             NaN
2017-02-25/22:15:56.20                 NaN             NaN             NaN
2017-02-25/22:15:56.23                 NaN             NaN             NaN
2017-02-25/22:15:56.26                 NaN             NaN             NaN
2017-02-25/22:15:56.29                 NaN             NaN             NaN
2017-02-25/22:15:56.33                 NaN             NaN             NaN
2017-02-25/22:15:56.36                 NaN             NaN             NaN
2017-02-25/22:15:56.39                 NaN             NaN             NaN
2017-02-25/22:15:56.42                 NaN             NaN             NaN
2017-02-25/22:15:56.45                 NaN             NaN             NaN
2017-02-25/22:15:56.48                 NaN             NaN             NaN
2017-02-25/22:15:56.51                 NaN             NaN             NaN
2017-02-25/22:15:56.54                 NaN             NaN             NaN
2017-02-25/22:15:56.58                 NaN             NaN             NaN
2017-02-25/22:15:56.61                 NaN             NaN             NaN
2017-02-25/22:15:56.64                 NaN             NaN             NaN
2017-02-25/22:15:56.67                 NaN             NaN             NaN
2017-02-25/22:15:56.70                 NaN             NaN             NaN
2017-02-25/22:15:56.73                 NaN             NaN             NaN
2017-02-25/22:15:56.76                 NaN             NaN             NaN
2017-02-25/22:15:56.79                 NaN             NaN             NaN
2017-02-25/22:15:56.83                 NaN             NaN             NaN
2017-02-25/22:15:56.86                 NaN             NaN             NaN
2017-02-25/22:15:56.89                 NaN             NaN             NaN
2017-02-25/22:15:56.92                 NaN             NaN             NaN
2017-02-25/22:15:56.95                 NaN             NaN             NaN
2017-02-25/22:15:56.98                 NaN             NaN             NaN
2017-02-25/22:15:57.01                 NaN             NaN             NaN
2017-02-25/22:15:57.04                 NaN             NaN             NaN
2017-02-25/22:15:57.08                 NaN             NaN             NaN
2017-02-25/22:15:57.11                 NaN             NaN             NaN
2017-02-25/22:15:57.14                 NaN             NaN             NaN
2017-02-25/22:15:57.17                 NaN             NaN             NaN
2017-02-25/22:15:57.20                 NaN             NaN             NaN
2017-02-25/22:15:57.23                 NaN             NaN             NaN
2017-02-25/22:15:57.26                 NaN             NaN             NaN
2017-02-25/22:15:57.29                 NaN             NaN             NaN
2017-02-25/22:15:57.33                 NaN             NaN             NaN
2017-02-25/22:15:57.36                 NaN             NaN             NaN
2017-02-25/22:15:57.39                 NaN             NaN             NaN
2017-02-25/22:15:57.42                 NaN             NaN             NaN
2017-02-25/22:15:57.45                 NaN             NaN             NaN
2017-02-25/22:15:57.48                 NaN             NaN             NaN
2017-02-25/22:15:57.51                 NaN             NaN             NaN
2017-02-25/22:15:57.54                 NaN             NaN             NaN
2017-02-25/22:15:57.58                 NaN             NaN             NaN
2017-02-25/22:15:57.61                 NaN             NaN             NaN
2017-02-25/22:15:57.64                 NaN             NaN             NaN
2017-02-25/22:15:57.67                 NaN             NaN             NaN
2017-02-25/22:15:57.70                 NaN             NaN             NaN
2017-02-25/22:15:57.73                 NaN             NaN             NaN
2017-02-25/22:15:57.76                 NaN             NaN             NaN
2017-02-25/22:15:57.79                 NaN             NaN             NaN
2017-02-25/22:15:57.83                 NaN             NaN             NaN
2017-02-25/22:15:57.86                 NaN             NaN             NaN
2017-02-25/22:15:57.89                 NaN             NaN             NaN
2017-02-25/22:15:57.92                 NaN             NaN             NaN
2017-02-25/22:15:57.95                 NaN             NaN             NaN
2017-02-25/22:15:57.98                 NaN             NaN             NaN
2017-02-25/22:15:58.01                 NaN             NaN             NaN
2017-02-25/22:15:58.04                 NaN             NaN             NaN
2017-02-25/22:15:58.08                 NaN             NaN             NaN
2017-02-25/22:15:58.11                 NaN             NaN             NaN
2017-02-25/22:15:58.14                 NaN             NaN             NaN
2017-02-25/22:15:58.17                 NaN             NaN             NaN
2017-02-25/22:15:58.20                 NaN             NaN             NaN
2017-02-25/22:15:58.23                 NaN             NaN             NaN
2017-02-25/22:15:58.26                 NaN             NaN             NaN
2017-02-25/22:15:58.29                 NaN             NaN             NaN
2017-02-25/22:15:58.33                 NaN             NaN             NaN
2017-02-25/22:15:58.36                 NaN             NaN             NaN
2017-02-25/22:15:58.39                 NaN             NaN             NaN
2017-02-25/22:15:58.42                 NaN             NaN             NaN
2017-02-25/22:15:58.45                 NaN             NaN             NaN
2017-02-25/22:15:58.48                 NaN             NaN             NaN
2017-02-25/22:15:58.51                 NaN             NaN             NaN
2017-02-25/22:15:58.54                 NaN             NaN             NaN
2017-02-25/22:15:58.58                 NaN             NaN             NaN
2017-02-25/22:15:58.61                 NaN             NaN             NaN
2017-02-25/22:15:58.64                 NaN             NaN             NaN
2017-02-25/22:15:58.67                 NaN             NaN             NaN
2017-02-25/22:15:58.70                 NaN             NaN             NaN
2017-02-25/22:15:58.73                 NaN             NaN             NaN
2017-02-25/22:15:58.76                 NaN             NaN             NaN
2017-02-25/22:15:58.79                 NaN             NaN             NaN
2017-02-25/22:15:58.83                 NaN             NaN             NaN
2017-02-25/22:15:58.86                 NaN             NaN             NaN
2017-02-25/22:15:58.89                 NaN             NaN             NaN
2017-02-25/22:15:58.92                 NaN             NaN             NaN
2017-02-25/22:15:58.95                 NaN             NaN             NaN
2017-02-25/22:15:58.98                 NaN             NaN             NaN
2017-02-25/22:15:59.01                 NaN             NaN             NaN
2017-02-25/22:15:59.04                 NaN             NaN             NaN
2017-02-25/22:15:59.08                 NaN             NaN             NaN
2017-02-25/22:15:59.11                 NaN             NaN             NaN
2017-02-25/22:15:59.14                 NaN             NaN             NaN
2017-02-25/22:15:59.17                 NaN             NaN             NaN
2017-02-25/22:15:59.20                 NaN             NaN             NaN
2017-02-25/22:15:59.23                 NaN             NaN             NaN
2017-02-25/22:15:59.26                 NaN             NaN             NaN
2017-02-25/22:15:59.29                 NaN             NaN             NaN
2017-02-25/22:15:59.33                 NaN             NaN             NaN
2017-02-25/22:15:59.36                 NaN             NaN             NaN
2017-02-25/22:15:59.39                 NaN             NaN             NaN
2017-02-25/22:15:59.42                 NaN             NaN             NaN
2017-02-25/22:15:59.45                 NaN             NaN             NaN
2017-02-25/22:15:59.48                 NaN             NaN             NaN
2017-02-25/22:15:59.51                 NaN             NaN             NaN
2017-02-25/22:15:59.54                 NaN             NaN             NaN
2017-02-25/22:15:59.58                 NaN             NaN             NaN
2017-02-25/22:15:59.61                 NaN             NaN             NaN
2017-02-25/22:15:59.64                 NaN             NaN             NaN
2017-02-25/22:15:59.67                 NaN             NaN             NaN
2017-02-25/22:15:59.70                 NaN             NaN             NaN
2017-02-25/22:15:59.73                 NaN             NaN             NaN
2017-02-25/22:15:59.76                 NaN             NaN             NaN
2017-02-25/22:15:59.79                 NaN             NaN             NaN
2017-02-25/22:15:59.83                 NaN             NaN             NaN
2017-02-25/22:15:59.86                 NaN             NaN             NaN
2017-02-25/22:15:59.89                 NaN             NaN             NaN
2017-02-25/22:15:59.92                 NaN             NaN             NaN
2017-02-25/22:15:59.95                 NaN             NaN             NaN
2017-02-25/22:15:59.98                 NaN             NaN             NaN
2017-02-25/22:16:00.01           27.968326       16.500375      -18.253938
2017-02-25/22:16:00.04           27.991992       16.516458      -18.238582
2017-02-25/22:16:00.08           28.013103       16.527072      -18.228856
2017-02-25/22:16:00.11           28.034239       16.544067      -18.221758
2017-02-25/22:16:00.14           28.049683       16.552608      -18.205921
2017-02-25/22:16:00.17           28.083166       16.558137      -18.185915
2017-02-25/22:16:00.20           28.102447       16.556374      -18.158001
2017-02-25/22:16:00.23           28.130237       16.553451      -18.129259
2017-02-25/22:16:00.26           28.146704       16.536490      -18.093363
2017-02-25/22:16:00.29           28.167555       16.533998      -18.060958
2017-02-25/22:16:00.33           28.188125       16.526293      -18.029911
2017-02-25/22:16:00.36           28.207417       16.530982      -17.996241
2017-02-25/22:16:00.39           28.222292       16.523236      -17.956006
2017-02-25/22:16:00.42           28.245537       16.517911      -17.922109
2017-02-25/22:16:00.45           28.265206       16.523796      -17.896030
2017-02-25/22:16:00.48           28.283625       16.540044      -17.870402
2017-02-25/22:16:00.51           28.286974       16.562032      -17.840278
2017-02-25/22:16:00.54           28.293589       16.602373      -17.807791
2017-02-25/22:16:00.58           28.300426       16.623219      -17.774050
2017-02-25/22:16:00.61           28.312400       16.651496      -17.736756
2017-02-25/22:16:00.64           28.313478       16.671335      -17.697204
2017-02-25/22:16:00.67           28.313952       16.694568      -17.665923
2017-02-25/22:16:00.70           28.309193       16.711437      -17.638500
2017-02-25/22:16:00.73           28.301798       16.724899      -17.602447
2017-02-25/22:16:00.76           28.294892       16.738000      -17.563742
2017-02-25/22:16:00.79           28.297247       16.741841      -17.540113
2017-02-25/22:16:00.83           28.292069       16.727238      -17.513187
2017-02-25/22:16:00.86           28.290387       16.721314      -17.485957
2017-02-25/22:16:00.89           28.287891       16.714118      -17.446651
2017-02-25/22:16:00.92           28.286337       16.710130      -17.412668
2017-02-25/22:16:00.95           28.281905       16.705964      -17.373758
2017-02-25/22:16:00.98           28.285603       16.704898      -17.335229
2017-02-25/22:16:01.01           28.280473       16.716360      -17.300492
2017-02-25/22:16:01.04           28.272311       16.724738      -17.267584
2017-02-25/22:16:01.08           28.264943       16.741027      -17.235383
2017-02-25/22:16:01.11           28.246204       16.766580      -17.195854
2017-02-25/22:16:01.14           28.235754       16.781698      -17.163004
2017-02-25/22:16:01.17           28.226398       16.801827      -17.145498
2017-02-25/22:16:01.20           28.219002       16.815058      -17.128140
2017-02-25/22:16:01.23           28.205098       16.834673      -17.119174
2017-02-25/22:16:01.26           28.192395       16.861364      -17.102022
2017-02-25/22:16:01.29           28.179398       16.884389      -17.073215
2017-02-25/22:16:01.33           28.171901       16.886731      -17.061515
2017-02-25/22:16:01.36           28.163581       16.895152      -17.040684
2017-02-25/22:16:01.39           28.169917       16.899102      -17.032015
2017-02-25/22:16:01.42           28.162180       16.906100      -17.008230
2017-02-25/22:16:01.45           28.137278       16.911058      -16.985982
2017-02-25/22:16:01.48           28.119770       16.922717      -16.950918
2017-02-25/22:16:01.51           28.115949       16.921802      -16.915443
2017-02-25/22:16:01.54           28.097955       16.908013      -16.880033
2017-02-25/22:16:01.58           28.086346       16.892769      -16.855553
2017-02-25/22:16:01.61           28.078407       16.895046      -16.819820
2017-02-25/22:16:01.64           28.058349       16.900825      -16.772065
2017-02-25/22:16:01.67           28.027690       16.901825      -16.733705
2017-02-25/22:16:01.70           27.997953       16.914501      -16.711391
2017-02-25/22:16:01.73           27.979010       16.930185      -16.686236
2017-02-25/22:16:01.76           27.950543       16.951262      -16.659519
2017-02-25/22:16:01.79           27.916477       16.976676      -16.632108
2017-02-25/22:16:01.83           27.894523       17.010192      -16.604218
2017-02-25/22:16:01.86           27.862554       17.031002      -16.577358
2017-02-25/22:16:01.89           27.825415       17.047892      -16.546353
2017-02-25/22:16:01.92           27.798425       17.055867      -16.525420
2017-02-25/22:16:01.95           27.777749       17.066517      -16.500880
2017-02-25/22:16:01.98           27.765503       17.060270      -16.457149
2017-02-25/22:16:02.01           27.751364       17.060290      -16.417013
2017-02-25/22:16:02.04           27.752194       17.050349      -16.375984
2017-02-25/22:16:02.08           27.751015       17.034590      -16.342604
2017-02-25/22:16:02.11           27.746132       17.020058      -16.311847
2017-02-25/22:16:02.14           27.749330       17.011142      -16.288336
2017-02-25/22:16:02.17           27.753834       17.008169      -16.264726
2017-02-25/22:16:02.20           27.754915       17.006529      -16.235433
2017-02-25/22:16:02.23           27.753409       17.002226      -16.214617
2017-02-25/22:16:02.26           27.741391       17.010964      -16.201721
2017-02-25/22:16:02.29           27.735371       17.009145      -16.182992
2017-02-25/22:16:02.33           27.710840       17.023210      -16.171965
2017-02-25/22:16:02.36           27.696816       17.035493      -16.158220
2017-02-25/22:16:02.39           27.685877       17.037349      -16.157633
2017-02-25/22:16:02.42           27.683863       17.047269      -16.147831
2017-02-25/22:16:02.45           27.690361       17.050224      -16.140801
2017-02-25/22:16:02.48           27.693225       17.048444      -16.128839
2017-02-25/22:16:02.51           27.699865       17.043811      -16.107725
2017-02-25/22:16:02.54           27.718963       17.033524      -16.085962
2017-02-25/22:16:02.58           27.728756       17.020138      -16.064081
2017-02-25/22:16:02.61           27.743098       16.999644      -16.040035
2017-02-25/22:16:02.64           27.762944       16.975881      -16.016986
2017-02-25/22:16:02.67           27.780719       16.964829      -15.969026
2017-02-25/22:16:02.70           27.776957       16.945246      -15.919887
2017-02-25/22:16:02.73           27.778181       16.917158      -15.877694
2017-02-25/22:16:02.76           27.792373       16.894876      -15.843630
2017-02-25/22:16:02.79           27.817698       16.879953      -15.799460
2017-02-25/22:16:02.83           27.831361       16.860843      -15.746039
2017-02-25/22:16:02.86           27.856585       16.852093      -15.684262
2017-02-25/22:16:02.89           27.881025       16.835010      -15.623004
2017-02-25/22:16:02.92           27.889938       16.832049      -15.543929
2017-02-25/22:16:02.95           27.890887       16.817941      -15.473053
2017-02-25/22:16:02.98           27.899187       16.806483      -15.399206
2017-02-25/22:16:03.01           27.895881       16.798981      -15.321892
2017-02-25/22:16:03.04           27.881902       16.794443      -15.243241
2017-02-25/22:16:03.08           27.859141       16.785546      -15.153110
2017-02-25/22:16:03.11           27.841367       16.767012      -15.081705
2017-02-25/22:16:03.14           27.802636       16.749774      -15.011365
2017-02-25/22:16:03.17           27.773671       16.732984      -14.934395
2017-02-25/22:16:03.20           27.741733       16.705231      -14.862808
2017-02-25/22:16:03.23           27.719408       16.667438      -14.784329
2017-02-25/22:16:03.26           27.701827       16.616081      -14.702051
2017-02-25/22:16:03.29           27.681502       16.573002      -14.593943
2017-02-25/22:16:03.33           27.656850       16.510155      -14.480990
2017-02-25/22:16:03.36           27.633001       16.443173      -14.349871
2017-02-25/22:16:03.39           27.620435       16.371642      -14.193533
2017-02-25/22:16:03.42           27.612032       16.286151      -14.014260
2017-02-25/22:16:03.45           27.600728       16.195701      -13.827468
2017-02-25/22:16:03.48           27.572500       16.115871      -13.613972
2017-02-25/22:16:03.51           27.536474       16.041013      -13.409060
2017-02-25/22:16:03.54           27.500864       15.966718      -13.218575
2017-02-25/22:16:03.58           27.462080       15.907510      -13.023393
2017-02-25/22:16:03.61           27.421719       15.887633      -12.819543
2017-02-25/22:16:03.64           27.362559       15.857158      -12.655065
2017-02-25/22:16:03.67           27.293743       15.848877      -12.511391
2017-02-25/22:16:03.70           27.235892       15.843464      -12.402196
2017-02-25/22:16:03.73           27.158345       15.838695      -12.292265
2017-02-25/22:16:03.76           27.104740       15.820053      -12.226342
2017-02-25/22:16:03.79           27.073143       15.836042      -12.159812
2017-02-25/22:16:03.83           27.021383       15.870279      -12.092456
2017-02-25/22:16:03.86           26.976057       15.866946      -12.044613
2017-02-25/22:16:03.89           26.941363       15.837490      -12.002275
2017-02-25/22:16:03.92           26.952598       15.827191      -11.956081
2017-02-25/22:16:03.95           26.932924       15.845478      -11.901953
2017-02-25/22:16:03.98           26.910269       15.864292      -11.860907
2017-02-25/22:16:04.01           26.895747       15.900405      -11.853144
2017-02-25/22:16:04.04           26.879702       15.959359      -11.834204
2017-02-25/22:16:04.08           26.840466       15.993214      -11.823475
2017-02-25/22:16:04.11           26.818874       16.023620      -11.813423
2017-02-25/22:16:04.14           26.799660       16.076930      -11.813281
2017-02-25/22:16:04.17           26.788317       16.133025      -11.822136
2017-02-25/22:16:04.20           26.748241       16.193171      -11.832837
2017-02-25/22:16:04.23           26.738097       16.227465      -11.845332
2017-02-25/22:16:04.26           26.730644       16.260767      -11.845896
2017-02-25/22:16:04.29           26.738900       16.299930      -11.830896
2017-02-25/22:16:04.33           26.755808       16.333048      -11.828360
2017-02-25/22:16:04.36           26.767123       16.368851      -11.813919
2017-02-25/22:16:04.39           26.772739       16.410050      -11.799092
2017-02-25/22:16:04.42           26.787797       16.440006      -11.781950
2017-02-25/22:16:04.45           26.789871       16.472728      -11.772071
2017-02-25/22:16:04.48           26.796742       16.500022      -11.761686
2017-02-25/22:16:04.51           26.804298       16.529869      -11.738521
2017-02-25/22:16:04.54           26.809933       16.557231      -11.715337
2017-02-25/22:16:04.58           26.803204       16.572012      -11.696484
2017-02-25/22:16:04.61           26.802406       16.592517      -11.662799
2017-02-25/22:16:04.64           26.809937       16.612445      -11.641907
2017-02-25/22:16:04.67           26.828830       16.635507      -11.621769
2017-02-25/22:16:04.70           26.832242       16.670269      -11.601175
2017-02-25/22:16:04.73           26.836245       16.703776      -11.588504
2017-02-25/22:16:04.76           26.846575       16.733396      -11.575206
2017-02-25/22:16:04.79           26.847927       16.758938      -11.573362
2017-02-25/22:16:04.83           26.846430       16.790363      -11.575118
2017-02-25/22:16:04.86           26.862036       16.810808      -11.579397
2017-02-25/22:16:04.89           26.857484       16.821986      -11.585381
2017-02-25/22:16:04.92           26.869559       16.832307      -11.583396
2017-02-25/22:16:04.95           26.865089       16.842333      -11.569811
2017-02-25/22:16:04.98           26.875771       16.840927      -11.555655
2017-02-25/22:16:05.01           26.882111       16.836074      -11.533854
2017-02-25/22:16:05.04           26.883055       16.826243      -11.511825
2017-02-25/22:16:05.08           26.891197       16.812506      -11.506826
2017-02-25/22:16:05.11           26.916378       16.800723      -11.499329
2017-02-25/22:16:05.14           26.924026       16.806527      -11.481557
2017-02-25/22:16:05.17           26.937428       16.802943      -11.461930
2017-02-25/22:16:05.20           26.941500       16.805326      -11.447958
2017-02-25/22:16:05.23           26.958164       16.796181      -11.436670
2017-02-25/22:16:05.26           26.957779       16.811112      -11.425026
2017-02-25/22:16:05.29           26.973980       16.829032      -11.424432
2017-02-25/22:16:05.33           26.986177       16.866825      -11.410923
2017-02-25/22:16:05.36           27.003478       16.897937      -11.392936
2017-02-25/22:16:05.39           26.988209       16.938354      -11.368588
2017-02-25/22:16:05.42           26.990420       16.970221      -11.347240
2017-02-25/22:16:05.45           26.986454       17.008745      -11.313888
2017-02-25/22:16:05.48           26.985987       17.044759      -11.281250
2017-02-25/22:16:05.51           26.979567       17.075439      -11.249158
2017-02-25/22:16:05.54           26.984191       17.097557      -11.222132
2017-02-25/22:16:05.58           26.962806       17.111826      -11.186963
2017-02-25/22:16:05.61           26.951869       17.111205      -11.161512
2017-02-25/22:16:05.64           26.946117       17.112549      -11.134899
2017-02-25/22:16:05.67           26.959699       17.106862      -11.114682
2017-02-25/22:16:05.70           26.964191       17.096053      -11.098400
2017-02-25/22:16:05.73           26.974118       17.090112      -11.090107
2017-02-25/22:16:05.76           26.976601       17.075019      -11.083062
2017-02-25/22:16:05.79           26.988551       17.075468      -11.073356
2017-02-25/22:16:05.83           26.995251       17.063962      -11.056186
2017-02-25/22:16:05.86           27.016128       17.060609      -11.034223
2017-02-25/22:16:05.89           27.030690       17.066030      -11.020147
2017-02-25/22:16:05.92           27.034753       17.070624      -11.005632
2017-02-25/22:16:05.95           27.039266       17.074720      -10.985961
2017-02-25/22:16:05.98           27.042555       17.097915      -10.954841
2017-02-25/22:16:06.01           27.048993       17.111859      -10.926624
2017-02-25/22:16:06.04           27.059043       17.126802      -10.900442
2017-02-25/22:16:06.08           27.057677       17.136527      -10.874060
2017-02-25/22:16:06.11           27.064329       17.150055      -10.855817
2017-02-25/22:16:06.14           27.069216       17.156038      -10.835004
2017-02-25/22:16:06.17           27.068670       17.159413      -10.797246
2017-02-25/22:16:06.20           27.065387       17.154845      -10.759403
2017-02-25/22:16:06.23           27.071668       17.148863      -10.736271
2017-02-25/22:16:06.26           27.081846       17.127015      -10.709018
2017-02-25/22:16:06.29           27.085079       17.117474      -10.681148
2017-02-25/22:16:06.33           27.082254       17.114593      -10.637584
2017-02-25/22:16:06.36           27.089494       17.114905      -10.604948
2017-02-25/22:16:06.39           27.093959       17.115385      -10.570844
2017-02-25/22:16:06.42           27.103286       17.123060      -10.533420
2017-02-25/22:16:06.45           27.107407       17.119612      -10.510306
2017-02-25/22:16:06.48           27.123937       17.147455      -10.481750
2017-02-25/22:16:06.51           27.134502       17.165076      -10.446483
2017-02-25/22:16:06.54           27.133040       17.191895      -10.419848
2017-02-25/22:16:06.58           27.140922       17.209393      -10.393695
2017-02-25/22:16:06.61           27.151595       17.220758      -10.384424
2017-02-25/22:16:06.64           27.163978       17.231856      -10.368528
2017-02-25/22:16:06.67           27.175946       17.237442      -10.339336
2017-02-25/22:16:06.70           27.180376       17.245715      -10.311928
2017-02-25/22:16:06.73           27.195307       17.270905      -10.276003
2017-02-25/22:16:06.76           27.205308       17.266115      -10.245983
2017-02-25/22:16:06.79           27.217856       17.265325      -10.214969
2017-02-25/22:16:06.83           27.237869       17.255653      -10.186354
2017-02-25/22:16:06.86           27.257176       17.249656      -10.155435
2017-02-25/22:16:06.89           27.273806       17.247808      -10.113224
2017-02-25/22:16:06.92           27.280189       17.239007      -10.067719
2017-02-25/22:16:06.95           27.286346       17.240106      -10.029506
2017-02-25/22:16:06.98           27.291341       17.248164      -9.9935821
2017-02-25/22:16:07.01           27.303449       17.249846      -9.9720668
2017-02-25/22:16:07.04           27.314524       17.267143      -9.9446368
2017-02-25/22:16:07.08           27.315095       17.297490      -9.9105413
2017-02-25/22:16:07.11           27.319215       17.322128      -9.8836287
2017-02-25/22:16:07.14           27.322291       17.356518      -9.8547503
2017-02-25/22:16:07.17           27.325165       17.383026      -9.8371302
2017-02-25/22:16:07.20           27.330534       17.414478      -9.8210000
2017-02-25/22:16:07.23           27.341591       17.438625      -9.8061496
2017-02-25/22:16:07.26           27.351351       17.456828      -9.7913921
2017-02-25/22:16:07.29           27.355356       17.472609      -9.7670502
2017-02-25/22:16:07.33           27.356790       17.483383      -9.7408695
2017-02-25/22:16:07.36           27.367563       17.477109      -9.7146948
2017-02-25/22:16:07.39           27.379073       17.486257      -9.6754224
2017-02-25/22:16:07.42           27.389513       17.480250      -9.6482227
2017-02-25/22:16:07.45           27.395917       17.490322      -9.6058459
2017-02-25/22:16:07.48           27.414710       17.491874      -9.5670870
2017-02-25/22:16:07.51           27.423639       17.494021      -9.5352584
2017-02-25/22:16:07.54           27.444376       17.491064      -9.5007243
2017-02-25/22:16:07.58           27.459748       17.495233      -9.4575520
2017-02-25/22:16:07.61           27.471194       17.508385      -9.4205323
2017-02-25/22:16:07.64           27.470142       17.529126      -9.3894816
2017-02-25/22:16:07.67           27.470335       17.542957      -9.3586589
2017-02-25/22:16:07.70           27.472834       17.563779      -9.3383250
2017-02-25/22:16:07.73           27.484661       17.584405      -9.3199255
2017-02-25/22:16:07.76           27.485199       17.602780      -9.3057805
2017-02-25/22:16:07.79           27.489808       17.636946      -9.2823674
2017-02-25/22:16:07.83           27.482433       17.663494      -9.2510614
2017-02-25/22:16:07.86           27.484161       17.688966      -9.2287457
2017-02-25/22:16:07.89           27.490860       17.708687      -9.1997494
2017-02-25/22:16:07.92           27.510223       17.725697      -9.1599758
2017-02-25/22:16:07.95           27.515906       17.740155      -9.1345827
2017-02-25/22:16:07.98           27.530015       17.754310      -9.0909602
2017-02-25/22:16:08.01           27.539138       17.747759      -9.0511727
2017-02-25/22:16:08.04           27.556084       17.751007      -9.0083633
2017-02-25/22:16:08.08           27.565080       17.747465      -8.9685445
2017-02-25/22:16:08.11           27.594372       17.743059      -8.9402252
2017-02-25/22:16:08.14           27.611387       17.747206      -8.9024316
2017-02-25/22:16:08.17           27.624671       17.745228      -8.8726764
2017-02-25/22:16:08.20           27.619228       17.748664      -8.8525123
2017-02-25/22:16:08.23           27.633944       17.759466      -8.8231776
2017-02-25/22:16:08.26           27.632125       17.775084      -8.7919884
2017-02-25/22:16:08.29           27.625736       17.802045      -8.7723931
2017-02-25/22:16:08.33           27.619062       17.827211      -8.7570092
2017-02-25/22:16:08.36           27.620519       17.842148      -8.7414138
2017-02-25/22:16:08.39           27.615323       17.876125      -8.7220375
2017-02-25/22:16:08.42           27.610840       17.895653      -8.7047275
2017-02-25/22:16:08.45           27.608584       17.914375      -8.6970824
2017-02-25/22:16:08.48           27.624565       17.933008      -8.6813723
2017-02-25/22:16:08.51           27.627690       17.939797      -8.6583419
2017-02-25/22:16:08.54           27.632258       17.932498      -8.6444444
2017-02-25/22:16:08.58           27.643314       17.938141      -8.6219484
2017-02-25/22:16:08.61           27.654780       17.942565      -8.5896209
2017-02-25/22:16:08.64           27.666238       17.942110      -8.5500336
2017-02-25/22:16:08.67           27.664819       17.936644      -8.5157040
2017-02-25/22:16:08.70           27.672431       17.933059      -8.4919450
2017-02-25/22:16:08.73           27.676986       17.930985      -8.4517599
2017-02-25/22:16:08.76           27.679892       17.935200      -8.4053109
2017-02-25/22:16:08.79           27.696474       17.940633      -8.3752037
2017-02-25/22:16:08.83           27.708389       17.958616      -8.3423883
2017-02-25/22:16:08.86           27.715963       17.971996      -8.3100126
2017-02-25/22:16:08.89           27.715153       17.979852      -8.2861231
2017-02-25/22:16:08.92           27.716110       18.010152      -8.2614279
2017-02-25/22:16:08.95           27.714958       18.030137      -8.2417424
2017-02-25/22:16:08.98           27.713662       18.053247      -8.2171257
2017-02-25/22:16:09.01           27.707013       18.083763      -8.1952999
2017-02-25/22:16:09.04           27.697294       18.104627      -8.1821917
2017-02-25/22:16:09.08           27.680456       18.126154      -8.1628604
2017-02-25/22:16:09.11           27.670325       18.141599      -8.1280646
2017-02-25/22:16:09.14           27.676631       18.148250      -8.1049467
2017-02-25/22:16:09.17           27.682871       18.158977      -8.0756889
2017-02-25/22:16:09.20           27.684691       18.154333      -8.0484346
2017-02-25/22:16:09.23           27.687155       18.156175      -8.0084943
2017-02-25/22:16:09.26           27.695366       18.165492      -7.9686278
2017-02-25/22:16:09.29           27.715624       18.165464      -7.9369036
2017-02-25/22:16:09.33           27.727085       18.169288      -7.9075256
2017-02-25/22:16:09.36           27.742727       18.177759      -7.8770687
2017-02-25/22:16:09.39           27.747940       18.186280      -7.8511805
2017-02-25/22:16:09.42           27.749328       18.204716      -7.8218637
2017-02-25/22:16:09.45           27.750231       18.216663      -7.7931648
2017-02-25/22:16:09.48           27.762480       18.233644      -7.7683917
2017-02-25/22:16:09.51           27.766086       18.261231      -7.7443204
2017-02-25/22:16:09.54           27.756683       18.281940      -7.7238663
2017-02-25/22:16:09.58           27.740327       18.308188      -7.6923817
2017-02-25/22:16:09.61           27.741350       18.323887      -7.6684879
2017-02-25/22:16:09.64           27.730125       18.341131      -7.6393181
2017-02-25/22:16:09.67           27.734124       18.349405      -7.6341874
2017-02-25/22:16:09.70           27.723866       18.366018      -7.6018694
2017-02-25/22:16:09.73           27.727892       18.387411      -7.5712656
2017-02-25/22:16:09.76           27.718314       18.393410      -7.5494892
2017-02-25/22:16:09.79           27.718100       18.389336      -7.5173040
2017-02-25/22:16:09.83           27.729588       18.386188      -7.4921358
2017-02-25/22:16:09.86           27.737757       18.377633      -7.4621100
2017-02-25/22:16:09.89           27.746289       18.376793      -7.4255409
2017-02-25/22:16:09.92           27.752153       18.384902      -7.3933339
2017-02-25/22:16:09.95           27.761097       18.397795      -7.3478765
2017-02-25/22:16:09.98           27.770522       18.402199      -7.3135714
2017-02-25/22:16:10.01           27.771591       18.412384      -7.2826427
2017-02-25/22:16:10.04           27.773712       18.433671      -7.2500502
2017-02-25/22:16:10.08           27.778599       18.457807      -7.2314044
2017-02-25/22:16:10.11           27.776826       18.488038      -7.1987619
2017-02-25/22:16:10.14           27.776709       18.521828      -7.1785191
2017-02-25/22:16:10.17           27.775566       18.558452      -7.1521258
2017-02-25/22:16:10.20           27.776584       18.589669      -7.1197258
2017-02-25/22:16:10.23           27.772301       18.623799      -7.0888955
2017-02-25/22:16:10.26           27.768946       18.651109      -7.0740376
2017-02-25/22:16:10.29           27.764100       18.674689      -7.0514891
2017-02-25/22:16:10.33           27.756167       18.694965      -7.0179524
2017-02-25/22:16:10.36           27.764582       18.699539      -6.9850472
2017-02-25/22:16:10.39           27.763683       18.700438      -6.9457802
2017-02-25/22:16:10.42           27.775625       18.703346      -6.9077070
2017-02-25/22:16:10.45           27.779337       18.698765      -6.8796509
2017-02-25/22:16:10.48           27.794251       18.694332      -6.8519520
2017-02-25/22:16:10.51           27.804048       18.698833      -6.8197866
2017-02-25/22:16:10.54           27.817668       18.708495      -6.7708958
2017-02-25/22:16:10.58           27.822565       18.715983      -6.7335489
2017-02-25/22:16:10.61           27.839725       18.738612      -6.7012780
2017-02-25/22:16:10.64           27.843881       18.774220      -6.6681184
2017-02-25/22:16:10.67           27.854937       18.801437      -6.6462022
2017-02-25/22:16:10.70           27.849836       18.832388      -6.6169090
2017-02-25/22:16:10.73           27.855706       18.867654      -6.5855146
2017-02-25/22:16:10.76           27.846624       18.905426      -6.5607763
2017-02-25/22:16:10.79           27.846057       18.925680      -6.5432111
2017-02-25/22:16:10.83           27.842774       18.940153      -6.5355305
2017-02-25/22:16:10.86           27.848909       18.959199      -6.5203063
2017-02-25/22:16:10.89           27.849728       18.969444      -6.5057286
2017-02-25/22:16:10.92           27.847243       18.977280      -6.4903915
2017-02-25/22:16:10.95           27.838174       18.986500      -6.4627916
2017-02-25/22:16:10.98           27.842127       18.989404      -6.4465186
2017-02-25/22:16:11.01           27.838573       18.999690      -6.4121454
2017-02-25/22:16:11.04           27.844798       18.998421      -6.3891115
2017-02-25/22:16:11.08           27.842733       19.001904      -6.3539852
2017-02-25/22:16:11.11           27.851004       19.005082      -6.3242282
2017-02-25/22:16:11.14           27.854787       19.018615      -6.2973799
2017-02-25/22:16:11.17           27.853682       19.041882      -6.2673996
2017-02-25/22:16:11.20           27.850760       19.052905      -6.2380964
2017-02-25/22:16:11.23           27.867189       19.065529      -6.2225692
2017-02-25/22:16:11.26           27.874502       19.087245      -6.1966933
2017-02-25/22:16:11.29           27.872351       19.100047      -6.2028111
2017-02-25/22:16:11.33           27.867090       19.119577      -6.1956797
2017-02-25/22:16:11.36           27.878304       19.146990      -6.1916484
2017-02-25/22:16:11.39           27.864193       19.173220      -6.1714230
2017-02-25/22:16:11.42           27.861041       19.187090      -6.1492971
2017-02-25/22:16:11.45           27.858683       19.183673      -6.1341224
2017-02-25/22:16:11.48           27.861109       19.200143      -6.1168818
2017-02-25/22:16:11.51           27.843862       19.208983      -6.0955921
2017-02-25/22:16:11.54           27.831894       19.213771      -6.0739645
2017-02-25/22:16:11.58           27.835037       19.222275      -6.0312502
2017-02-25/22:16:11.61           27.832930       19.231641      -5.9847977
2017-02-25/22:16:11.64           27.827890       19.226363      -5.9439297
2017-02-25/22:16:11.67           27.835659       19.229925      -5.9168416
2017-02-25/22:16:11.70           27.848411       19.228904      -5.8902157
2017-02-25/22:16:11.73           27.843923       19.249085      -5.8377024
2017-02-25/22:16:11.76           27.849245       19.257609      -5.8006629
2017-02-25/22:16:11.79           27.862919       19.273444      -5.7772411
2017-02-25/22:16:11.83           27.868042       19.290126      -5.7552271
2017-02-25/22:16:11.86           27.868019       19.301550      -5.7386804
2017-02-25/22:16:11.89           27.877271       19.318697      -5.7254325
2017-02-25/22:16:11.92           27.874540       19.341015      -5.7185722
2017-02-25/22:16:11.95           27.868798       19.369000      -5.6981581
2017-02-25/22:16:11.98           27.850742       19.406236      -5.6748338
2017-02-25/22:16:12.01           27.849075       19.420161      -5.6791565
2017-02-25/22:16:12.04           27.837528       19.436963      -5.6664374
2017-02-25/22:16:12.08           27.826024       19.451207      -5.6418286
2017-02-25/22:16:12.11           27.821775       19.455547      -5.6223501
2017-02-25/22:16:12.14           27.813732       19.457828      -5.6047630
2017-02-25/22:16:12.17           27.804367       19.456296      -5.5758025
2017-02-25/22:16:12.20           27.789670       19.452171      -5.5534968
2017-02-25/22:16:12.23           27.787109       19.443404      -5.5276947
2017-02-25/22:16:12.26           27.788808       19.428363      -5.5049145
2017-02-25/22:16:12.29           27.790565       19.429291      -5.4670025
2017-02-25/22:16:12.33           27.796131       19.431487      -5.4374051
2017-02-25/22:16:12.36           27.801222       19.437664      -5.4105895
2017-02-25/22:16:12.39           27.796171       19.455676      -5.3756639
2017-02-25/22:16:12.42           27.800562       19.474266      -5.3498685
2017-02-25/22:16:12.45           27.791862       19.491290      -5.3286813
2017-02-25/22:16:12.48           27.785121       19.522418      -5.3000842
2017-02-25/22:16:12.51           27.779314       19.536878      -5.2813128
2017-02-25/22:16:12.54           27.777724       19.562005      -5.2591268
2017-02-25/22:16:12.58           27.766542       19.585848      -5.2416987
2017-02-25/22:16:12.61           27.752710       19.602486      -5.2248696
2017-02-25/22:16:12.64           27.748451       19.616693      -5.2115451
2017-02-25/22:16:12.67           27.746604       19.623202      -5.1894532
2017-02-25/22:16:12.70           27.738228       19.635099      -5.1620360
2017-02-25/22:16:12.73           27.740645       19.630463      -5.1357002
2017-02-25/22:16:12.76           27.751281       19.621527      -5.1068138
2017-02-25/22:16:12.79           27.766733       19.621752      -5.0799418
2017-02-25/22:16:12.83           27.765103       19.610728      -5.0456493
2017-02-25/22:16:12.86           27.777460       19.596486      -5.0196493
2017-02-25/22:16:12.89           27.784062       19.599598      -4.9879562
2017-02-25/22:16:12.92           27.776472       19.598733      -4.9573990
2017-02-25/22:16:12.95           27.777802       19.605199      -4.9278651
2017-02-25/22:16:12.98           27.769440       19.620924      -4.8838066
2017-02-25/22:16:13.01           27.775157       19.646933      -4.8587823
2017-02-25/22:16:13.04           27.779182       19.680379      -4.8236816
2017-02-25/22:16:13.08           27.762998       19.717902      -4.7836736
2017-02-25/22:16:13.11           27.756294       19.754476      -4.7624457
2017-02-25/22:16:13.14           27.745988       19.792019      -4.7245987
2017-02-25/22:16:13.17           27.745398       19.813998      -4.7036508
2017-02-25/22:16:13.20           27.738170       19.837555      -4.6787957
2017-02-25/22:16:13.23           27.733956       19.852235      -4.6739579
2017-02-25/22:16:13.26           27.735616       19.866514      -4.6563113
2017-02-25/22:16:13.29           27.731076       19.871718      -4.6359148
2017-02-25/22:16:13.33           27.722480       19.870437      -4.6243257
2017-02-25/22:16:13.36           27.721999       19.876463      -4.6064419
2017-02-25/22:16:13.39           27.727634       19.872858      -4.5877136
2017-02-25/22:16:13.42           27.736706       19.863597      -4.5736316
2017-02-25/22:16:13.45           27.743723       19.859496      -4.5406694
2017-02-25/22:16:13.48           27.747630       19.866365      -4.5011605
2017-02-25/22:16:13.51           27.742159       19.878411      -4.4648020
2017-02-25/22:16:13.54           27.746602       19.877736      -4.4436062
2017-02-25/22:16:13.58           27.737756       19.895628      -4.4178118
2017-02-25/22:16:13.61           27.738613       19.918715      -4.3774573
2017-02-25/22:16:13.64           27.741831       19.922816      -4.3675017
2017-02-25/22:16:13.67           27.739053       19.948535      -4.3410126
2017-02-25/22:16:13.70           27.729368       19.981853      -4.3218701
2017-02-25/22:16:13.73           27.716822       20.006880      -4.3187762
2017-02-25/22:16:13.76           27.718279       20.023214      -4.3101382
2017-02-25/22:16:13.79           27.725710       20.038086      -4.2883850
2017-02-25/22:16:13.83           27.711973       20.060655      -4.2689767
2017-02-25/22:16:13.86           27.713733       20.068932      -4.2521545
2017-02-25/22:16:13.89           27.704086       20.063034      -4.2485653
2017-02-25/22:16:13.92           27.703403       20.071403      -4.2145252
2017-02-25/22:16:13.95           27.694103       20.077782      -4.1883125
2017-02-25/22:16:13.98           27.690239       20.067683      -4.1649545
2017-02-25/22:16:14.01           27.682927       20.072825      -4.1255204
2017-02-25/22:16:14.04           27.686238       20.073731      -4.1003112
2017-02-25/22:16:14.08           27.682804       20.072311      -4.0810002
2017-02-25/22:16:14.11           27.692817       20.072017      -4.0581339
2017-02-25/22:16:14.14           27.685291       20.082269      -4.0292078
2017-02-25/22:16:14.17           27.680327       20.104422      -4.0001247
2017-02-25/22:16:14.20           27.671131       20.120265      -3.9835175
2017-02-25/22:16:14.23           27.678786       20.133522      -3.9733214
2017-02-25/22:16:14.26           27.672163       20.161780      -3.9547618
2017-02-25/22:16:14.29           27.676675       20.177412      -3.9473908
2017-02-25/22:16:14.33           27.664460       20.202366      -3.9425195
2017-02-25/22:16:14.36           27.651898       20.225271      -3.9244899
2017-02-25/22:16:14.39           27.644657       20.242088      -3.9091872
2017-02-25/22:16:14.42           27.639592       20.260156      -3.8983151
2017-02-25/22:16:14.45           27.636744       20.262212      -3.8833214
2017-02-25/22:16:14.48           27.633253       20.260346      -3.8655972
2017-02-25/22:16:14.51           27.614669       20.264258      -3.8349885
2017-02-25/22:16:14.54           27.611767       20.266046      -3.8047973
2017-02-25/22:16:14.58           27.598839       20.276047      -3.7710584
2017-02-25/22:16:14.61           27.593651       20.282716      -3.7272372
2017-02-25/22:16:14.64           27.602247       20.274639      -3.7028200
2017-02-25/22:16:14.67           27.603868       20.273979      -3.6705416
2017-02-25/22:16:14.70           27.604124       20.270846      -3.6423927
2017-02-25/22:16:14.73           27.604222       20.273278      -3.6150073
2017-02-25/22:16:14.76           27.594703       20.285054      -3.5883196
2017-02-25/22:16:14.79           27.597968       20.287944      -3.5684473
2017-02-25/22:16:14.83           27.585961       20.295986      -3.5579443
2017-02-25/22:16:14.86           27.583883       20.319773      -3.5403777
2017-02-25/22:16:14.89           27.583081       20.326620      -3.5336525
2017-02-25/22:16:14.92           27.556578       20.349378      -3.5116576
2017-02-25/22:16:14.95           27.532805       20.368343      -3.5077593
2017-02-25/22:16:14.98           27.529985       20.378729      -3.5001929
2017-02-25/22:16:15.01           27.517042       20.392585      -3.4828932
2017-02-25/22:16:15.04           27.511343       20.410970      -3.4603477
2017-02-25/22:16:15.08           27.498173       20.421798      -3.4377383
2017-02-25/22:16:15.11           27.508839       20.422731      -3.4126346
2017-02-25/22:16:15.14           27.497256       20.401090      -3.3900621
2017-02-25/22:16:15.17           27.493770       20.396092      -3.3607674
2017-02-25/22:16:15.20           27.497354       20.395151      -3.3321345
2017-02-25/22:16:15.23           27.506577       20.390323      -3.3024012
2017-02-25/22:16:15.26           27.494601       20.390864      -3.2712577
2017-02-25/22:16:15.29           27.493738       20.398651      -3.2468239
2017-02-25/22:16:15.33           27.486337       20.392236      -3.2215122
2017-02-25/22:16:15.36           27.484619       20.397617      -3.2051463
2017-02-25/22:16:15.39           27.467971       20.408492      -3.1889912
2017-02-25/22:16:15.42           27.459807       20.418800      -3.1735658
2017-02-25/22:16:15.45           27.433424       20.434691      -3.1613218
2017-02-25/22:16:15.48           27.420275       20.445759      -3.1537079
2017-02-25/22:16:15.51           27.401939       20.459911      -3.1377414
2017-02-25/22:16:15.54           27.398524       20.473539      -3.1204467
2017-02-25/22:16:15.58           27.380303       20.484167      -3.1090283
2017-02-25/22:16:15.61           27.378283       20.492652      -3.1019771
2017-02-25/22:16:15.64           27.361148       20.498920      -3.0896002
2017-02-25/22:16:15.67           27.347815       20.502390      -3.0680664
2017-02-25/22:16:15.70           27.343240       20.506650      -3.0470105
2017-02-25/22:16:15.73           27.345415       20.495328      -3.0214771
2017-02-25/22:16:15.76           27.347178       20.493228      -2.9960539
2017-02-25/22:16:15.79           27.332973       20.486601      -2.9649822
2017-02-25/22:16:15.83           27.312281       20.476486      -2.9441962
2017-02-25/22:16:15.86           27.318222       20.464314      -2.9148278
2017-02-25/22:16:15.89           27.302348       20.468853      -2.8847731
2017-02-25/22:16:15.92           27.295457       20.472679      -2.8360198
2017-02-25/22:16:15.95           27.286025       20.479767      -2.8076414
2017-02-25/22:16:15.98           27.278985       20.491369      -2.7801750
2017-02-25/22:16:16.01           27.269300       20.515391      -2.7585363
2017-02-25/22:16:16.04           27.250622       20.534693      -2.7260934
2017-02-25/22:16:16.08           27.248655       20.551634      -2.7039408
2017-02-25/22:16:16.11           27.254693       20.573654      -2.6822781
2017-02-25/22:16:16.14           27.239565       20.598994      -2.6622708
2017-02-25/22:16:16.17           27.234482       20.618738      -2.6327787
2017-02-25/22:16:16.20           27.230129       20.618430      -2.6333782
2017-02-25/22:16:16.23           27.224940       20.621211      -2.6223740
2017-02-25/22:16:16.26           27.214599       20.624930      -2.6144713
2017-02-25/22:16:16.29           27.215267       20.619234      -2.6066049
2017-02-25/22:16:16.33           27.220163       20.616973      -2.5929080
2017-02-25/22:16:16.36           27.224294       20.613614      -2.5821274
2017-02-25/22:16:16.39           27.213692       20.600962      -2.5544532
2017-02-25/22:16:16.42           27.210995       20.597148      -2.5229139
2017-02-25/22:16:16.45           27.203852       20.589222      -2.5128274
2017-02-25/22:16:16.48           27.199082       20.600825      -2.4835360
2017-02-25/22:16:16.51           27.192281       20.603004      -2.4620787
2017-02-25/22:16:16.54           27.183049       20.618143      -2.4231175
2017-02-25/22:16:16.58           27.162725       20.636318      -2.3987764
2017-02-25/22:16:16.61           27.151506       20.652647      -2.3872072
2017-02-25/22:16:16.64           27.140088       20.671207      -2.3678650
2017-02-25/22:16:16.67           27.132910       20.698297      -2.3565757
2017-02-25/22:16:16.70           27.124164       20.720355      -2.3427386
2017-02-25/22:16:16.73           27.123976       20.735271      -2.3236514
2017-02-25/22:16:16.76           27.115064       20.754821      -2.3097710
2017-02-25/22:16:16.79           27.108890       20.776357      -2.2859075
2017-02-25/22:16:16.83           27.107219       20.777289      -2.2631332
2017-02-25/22:16:16.86           27.113883       20.783037      -2.2418776
2017-02-25/22:16:16.89           27.115950       20.777498      -2.2179815
2017-02-25/22:16:16.92           27.120325       20.787929      -2.1998748
2017-02-25/22:16:16.95           27.113671       20.789823      -2.1681341
2017-02-25/22:16:16.98           27.112926       20.786392      -2.1480905
2017-02-25/22:16:17.01           27.117102       20.780773      -2.1264999
2017-02-25/22:16:17.04           27.120450       20.779938      -2.0999693
2017-02-25/22:16:17.08           27.119509       20.780166      -2.0733060
2017-02-25/22:16:17.11           27.114992       20.781206      -2.0618081
2017-02-25/22:16:17.14           27.104435       20.783017      -2.0416346
2017-02-25/22:16:17.17           27.094794       20.788019      -2.0267990
2017-02-25/22:16:17.20           27.066262       20.799405      -2.0046819
2017-02-25/22:16:17.23           27.056524       20.818331      -1.9898711
2017-02-25/22:16:17.26           27.042083       20.826825      -1.9895016
2017-02-25/22:16:17.29           27.018098       20.853628      -1.9789058
2017-02-25/22:16:17.33           26.997541       20.869667      -1.9674461
2017-02-25/22:16:17.36           26.984259       20.877287      -1.9664787
2017-02-25/22:16:17.39           26.978049       20.881502      -1.9635578
2017-02-25/22:16:17.42           26.970750       20.887785      -1.9410875
2017-02-25/22:16:17.45           26.950106       20.900027      -1.9226647
2017-02-25/22:16:17.48           26.946724       20.897488      -1.8918462
2017-02-25/22:16:17.51           26.935147       20.897085      -1.8750347
2017-02-25/22:16:17.54           26.926044       20.899920      -1.8438402
2017-02-25/22:16:17.58           26.914159       20.892634      -1.8235618
2017-02-25/22:16:17.61           26.911792       20.879370      -1.7980581
2017-02-25/22:16:17.64           26.898897       20.880140      -1.7687517
2017-02-25/22:16:17.67           26.889160       20.886436      -1.7374547
2017-02-25/22:16:17.70           26.864345       20.891144      -1.7076089
2017-02-25/22:16:17.73           26.862036       20.896696      -1.6773367
2017-02-25/22:16:17.76           26.858335       20.902122      -1.6631059
2017-02-25/22:16:17.79           26.848113       20.916661      -1.6352994
2017-02-25/22:16:17.83           26.831565       20.927801      -1.6140747
2017-02-25/22:16:17.86           26.821542       20.940008      -1.6024293
2017-02-25/22:16:17.89           26.805986       20.960323      -1.5970657
2017-02-25/22:16:17.92           26.802030       20.974789      -1.5876594
2017-02-25/22:16:17.95           26.779361       20.990482      -1.5767935
2017-02-25/22:16:17.98           26.774958       20.998282      -1.5742212
2017-02-25/22:16:18.01           26.756558       21.003671      -1.5605116
2017-02-25/22:16:18.04           26.737102       21.002116      -1.5461205
2017-02-25/22:16:18.08           26.722909       20.996367      -1.5331428
2017-02-25/22:16:18.11           26.718429       20.987397      -1.5132185
2017-02-25/22:16:18.14           26.706083       20.985681      -1.4736604
2017-02-25/22:16:18.17           26.690593       20.973473      -1.4372067
2017-02-25/22:16:18.20           26.673703       20.969083      -1.4026092
2017-02-25/22:16:18.23           26.663903       20.966414      -1.3631874
2017-02-25/22:16:18.26           26.657917       20.968635      -1.3322182
2017-02-25/22:16:18.29           26.650476       20.969849      -1.3122745
2017-02-25/22:16:18.33           26.639417       20.979465      -1.3034662
2017-02-25/22:16:18.36           26.629154       20.987856      -1.2778730
2017-02-25/22:16:18.39           26.617160       21.001457      -1.2577902
2017-02-25/22:16:18.42           26.610541       21.001853      -1.2529967
2017-02-25/22:16:18.45           26.602189       21.023190      -1.2487541
2017-02-25/22:16:18.48           26.587976       21.037379      -1.2379517
2017-02-25/22:16:18.51           26.585638       21.052152      -1.2451186
2017-02-25/22:16:18.54           26.563637       21.064325      -1.2387041
2017-02-25/22:16:18.58           26.545558       21.083411      -1.2189772
2017-02-25/22:16:18.61           26.538642       21.087322      -1.1899454
2017-02-25/22:16:18.64           26.526503       21.091075      -1.1757754
2017-02-25/22:16:18.67           26.514854       21.086701      -1.1497273
2017-02-25/22:16:18.70           26.502826       21.092483      -1.1137921
2017-02-25/22:16:18.73           26.493408       21.082559      -1.0795801
2017-02-25/22:16:18.76           26.481276       21.073564      -1.0573007
2017-02-25/22:16:18.79           26.472470       21.057266      -1.0212416
2017-02-25/22:16:18.83           26.475785       21.053328     -0.98386562
2017-02-25/22:16:18.86           26.465737       21.041680     -0.96744115
2017-02-25/22:16:18.89           26.452445       21.046428     -0.94548480
2017-02-25/22:16:18.92           26.445186       21.055588     -0.91431568
2017-02-25/22:16:18.95           26.429154       21.074079     -0.89738275
2017-02-25/22:16:18.98           26.417540       21.093391     -0.87384789
2017-02-25/22:16:19.01           26.396947       21.122031     -0.85626589
2017-02-25/22:16:19.04           26.390370       21.150121     -0.82882697
2017-02-25/22:16:19.08           26.371094       21.188769     -0.80635588
2017-02-25/22:16:19.11           26.349185       21.195683     -0.79880197
2017-02-25/22:16:19.14           26.334672       21.216975     -0.77215556
2017-02-25/22:16:19.17           26.318302       21.228756     -0.74965480
2017-02-25/22:16:19.20           26.303048       21.231485     -0.74423991
2017-02-25/22:16:19.23           26.290606       21.242124     -0.73099937
2017-02-25/22:16:19.26           26.284178       21.249072     -0.72448532
2017-02-25/22:16:19.29           26.278261       21.243033     -0.69881766
2017-02-25/22:16:19.33           26.265770       21.230042     -0.67642295
2017-02-25/22:16:19.36           26.249615       21.213987     -0.65385908
2017-02-25/22:16:19.39           26.242249       21.220015     -0.62216468
2017-02-25/22:16:19.42           26.241176       21.216132     -0.60270943
2017-02-25/22:16:19.45           26.233110       21.214626     -0.57825800
2017-02-25/22:16:19.48           26.213425       21.221079     -0.55304031
2017-02-25/22:16:19.51           26.200913       21.222965     -0.53394952
2017-02-25/22:16:19.54           26.179344       21.229847     -0.51065164
2017-02-25/22:16:19.58           26.168310       21.246195     -0.50379985
2017-02-25/22:16:19.61           26.161863       21.270985     -0.49590217
2017-02-25/22:16:19.64           26.151882       21.284561     -0.49345020
2017-02-25/22:16:19.67           26.138951       21.303454     -0.48370734
2017-02-25/22:16:19.70           26.119588       21.325364     -0.46294352
2017-02-25/22:16:19.73           26.107727       21.339478     -0.45402333
2017-02-25/22:16:19.76           26.103314       21.347990     -0.43885295
2017-02-25/22:16:19.79           26.084502       21.359691     -0.41591580
2017-02-25/22:16:19.83           26.066797       21.367416     -0.40056230
2017-02-25/22:16:19.86           26.055677       21.369347     -0.37382297
2017-02-25/22:16:19.89           26.037336       21.377677     -0.35467030
2017-02-25/22:16:19.92           26.030312       21.391466     -0.31646116
2017-02-25/22:16:19.95           26.022308       21.390858     -0.29703065
2017-02-25/22:16:19.98           26.016354       21.386788     -0.27669232
2017-02-25/22:16:20.01           25.998272       21.393613     -0.25171497
2017-02-25/22:16:20.04           25.994153       21.395860     -0.22667946
2017-02-25/22:16:20.08           25.994012       21.398070     -0.20087890
2017-02-25/22:16:20.11           25.981789       21.406562     -0.17165308
2017-02-25/22:16:20.14           25.959090       21.416986     -0.15230786
2017-02-25/22:16:20.17           25.951766       21.420727     -0.12508354
2017-02-25/22:16:20.20           25.922518       21.427092     -0.11933851
2017-02-25/22:16:20.23           25.898044       21.444771     -0.10244314
2017-02-25/22:16:20.26           25.877601       21.460243    -0.094499665
2017-02-25/22:16:20.29           25.867335       21.471894    -0.087099947
2017-02-25/22:16:20.33           25.846395       21.482866    -0.076269260
2017-02-25/22:16:20.36           25.826774       21.489842    -0.065859412
2017-02-25/22:16:20.39           25.819669       21.473306    -0.064566093
2017-02-25/22:16:20.42           25.810945       21.469024    -0.052542239
2017-02-25/22:16:20.45           25.793968       21.461250    -0.035579781
2017-02-25/22:16:20.48           25.791585       21.458200    -0.013420559
2017-02-25/22:16:20.51           25.779787       21.457379    0.0075371151
2017-02-25/22:16:20.54           25.764756       21.447234     0.033477459
2017-02-25/22:16:20.58           25.748581       21.448903     0.062677517
2017-02-25/22:16:20.61           25.733482       21.450747     0.093904609
2017-02-25/22:16:20.64           25.725390       21.448100      0.11532635
2017-02-25/22:16:20.67           25.710243       21.464853      0.14988884
2017-02-25/22:16:20.70           25.700818       21.471176      0.17284206
2017-02-25/22:16:20.73           25.685033       21.478304      0.19045909
2017-02-25/22:16:20.76           25.666372       21.486652      0.20923870
2017-02-25/22:16:20.79           25.655059       21.498246      0.22473134
2017-02-25/22:16:20.83           25.642386       21.515775      0.23531996
2017-02-25/22:16:20.86           25.630586       21.522634      0.23865983
2017-02-25/22:16:20.89           25.620520       21.524179      0.23912627
2017-02-25/22:16:20.92           25.605987       21.529151      0.24087459
2017-02-25/22:16:20.95           25.595206       21.533292      0.24472232
2017-02-25/22:16:20.98           25.580437       21.534774      0.26653367
2017-02-25/22:16:21.01           25.565541       21.538837      0.28453875
2017-02-25/22:16:21.04           25.561204       21.539095      0.31450888
2017-02-25/22:16:21.08           25.550356       21.530624      0.34655539
2017-02-25/22:16:21.11           25.540509       21.521263      0.37724682
2017-02-25/22:16:21.14           25.532370       21.516640      0.41567349
2017-02-25/22:16:21.17           25.524189       21.513955      0.44877585
2017-02-25/22:16:21.20           25.517392       21.527064      0.47773289
2017-02-25/22:16:21.23           25.503644       21.529554      0.50650096
2017-02-25/22:16:21.26           25.493394       21.540118      0.52588541
2017-02-25/22:16:21.29           25.484817       21.544496      0.54741308
2017-02-25/22:16:21.33           25.468259       21.551985      0.56026213
2017-02-25/22:16:21.36           25.454576       21.563244      0.58317130
2017-02-25/22:16:21.39           25.432415       21.590835      0.60512981
2017-02-25/22:16:21.42           25.412367       21.605716      0.61062691
2017-02-25/22:16:21.45           25.380834       21.628607      0.62548573
2017-02-25/22:16:21.48           25.357468       21.643345      0.65159204
2017-02-25/22:16:21.51           25.336602       21.659064      0.67223838
2017-02-25/22:16:21.54           25.317387       21.673454      0.68774935
2017-02-25/22:16:21.58           25.292992       21.686052      0.70877664
2017-02-25/22:16:21.61           25.272887       21.692289      0.72852060
2017-02-25/22:16:21.64           25.257897       21.699654      0.75442716
2017-02-25/22:16:21.67           25.255699       21.682257      0.76682537
2017-02-25/22:16:21.70           25.247506       21.671796      0.79904631
2017-02-25/22:16:21.73           25.243445       21.663055      0.83384825
2017-02-25/22:16:21.76           25.234921       21.652542      0.85204540
2017-02-25/22:16:21.79           25.223708       21.638206      0.87397665
2017-02-25/22:16:21.83           25.212495       21.639858      0.90088269
2017-02-25/22:16:21.86           25.204579       21.643724      0.92035574
2017-02-25/22:16:21.89           25.196957       21.657264      0.94102121
2017-02-25/22:16:21.92           25.181270       21.669798      0.94492669
2017-02-25/22:16:21.95           25.165013       21.694985      0.96651135
2017-02-25/22:16:21.98           25.157680       21.725978      0.97913563
2017-02-25/22:16:22.01           25.149194       21.751320      0.98012368
2017-02-25/22:16:22.04           25.139685       21.770774      0.98987919
2017-02-25/22:16:22.08           25.129803       21.800491      0.99277744
2017-02-25/22:16:22.11           25.122552       21.812013      0.98247367
2017-02-25/22:16:22.14           25.108897       21.834515      0.98409271
2017-02-25/22:16:22.17           25.102779       21.839555      0.99506961
2017-02-25/22:16:22.20           25.103714       21.846231      0.99900678
2017-02-25/22:16:22.23           25.104235       21.849098       1.0042670
2017-02-25/22:16:22.26           25.093762       21.835639       1.0090246
2017-02-25/22:16:22.29           25.091937       21.826759       1.0346126
2017-02-25/22:16:22.33           25.079297       21.825433       1.0675181
2017-02-25/22:16:22.36           25.081452       21.821478       1.0967151
2017-02-25/22:16:22.39           25.076086       21.827444       1.1425599
2017-02-25/22:16:22.42           25.083150       21.818856       1.1781451
2017-02-25/22:16:22.45           25.075571       21.820366       1.1951122
2017-02-25/22:16:22.48           25.069553       21.829558       1.2242814
2017-02-25/22:16:22.51           25.062972       21.845996       1.2465806
2017-02-25/22:16:22.54           25.047896       21.875957       1.2782674
2017-02-25/22:16:22.58           25.031452       21.895883       1.2815946
2017-02-25/22:16:22.61           25.024051       21.915619       1.2835389
2017-02-25/22:16:22.64           25.013775       21.936576       1.2866462
2017-02-25/22:16:22.67           25.005896       21.943796       1.2856730
2017-02-25/22:16:22.70           24.987181       21.963540       1.2931263
2017-02-25/22:16:22.73           24.982295       21.984491       1.3063851
2017-02-25/22:16:22.76           24.965221       21.992040       1.3216050
2017-02-25/22:16:22.79           24.945561       21.994704       1.3408688
2017-02-25/22:16:22.83           24.942303       21.987791       1.3433800
2017-02-25/22:16:22.86           24.937360       21.999987       1.3624995
2017-02-25/22:16:22.89           24.936305       22.005195       1.3762666
2017-02-25/22:16:22.92           24.926603       22.011144       1.3954763
2017-02-25/22:16:22.95           24.916013       22.017003       1.4163610
2017-02-25/22:16:22.98           24.911831       22.019603       1.4261924
2017-02-25/22:16:23.01           24.901639       22.021494       1.4431731
2017-02-25/22:16:23.04           24.898017       22.037295       1.4626123
2017-02-25/22:16:23.08           24.889621       22.051945       1.4731589
2017-02-25/22:16:23.11           24.879374       22.072727       1.4879712
2017-02-25/22:16:23.14           24.868207       22.090093       1.4913507
2017-02-25/22:16:23.17           24.853736       22.110127       1.5049984
2017-02-25/22:16:23.20           24.836995       22.137996       1.5118328
2017-02-25/22:16:23.23           24.822331       22.155069       1.5153662
2017-02-25/22:16:23.26           24.809740       22.174568       1.5225430
2017-02-25/22:16:23.29           24.796228       22.190651       1.5182884
2017-02-25/22:16:23.33           24.779875       22.195341       1.5132308
2017-02-25/22:16:23.36           24.765130       22.200621       1.5161931
2017-02-25/22:16:23.39           24.753121       22.199904       1.5215928
2017-02-25/22:16:23.42           24.749381       22.190075       1.5368273
2017-02-25/22:16:23.45           24.734393       22.189087       1.5517185
2017-02-25/22:16:23.48           24.731877       22.179374       1.5709246
2017-02-25/22:16:23.51           24.725285       22.181696       1.5929093
2017-02-25/22:16:23.54           24.715467       22.182584       1.6190387
2017-02-25/22:16:23.58           24.707461       22.187282       1.6431182
2017-02-25/22:16:23.61           24.699127       22.186912       1.6604338
2017-02-25/22:16:23.64           24.698259       22.191649       1.6728135
2017-02-25/22:16:23.67           24.694710       22.216469       1.7031627
2017-02-25/22:16:23.70           24.674891       22.231917       1.7122363
2017-02-25/22:16:23.73           24.658953       22.248137       1.7252039
2017-02-25/22:16:23.76           24.638823       22.261437       1.7255585
2017-02-25/22:16:23.79           24.621936       22.279091       1.7198133
2017-02-25/22:16:23.83           24.615488       22.296899       1.7085287
2017-02-25/22:16:23.86           24.602985       22.315115       1.6992383
2017-02-25/22:16:23.89           24.597421       22.333059       1.6946554
2017-02-25/22:16:23.92           24.590169       22.346498       1.6991166
2017-02-25/22:16:23.95           24.577251       22.350515       1.6905343
2017-02-25/22:16:23.98           24.584972       22.361550       1.7016376
2017-02-25/22:16:24.01           24.585399       22.367689       1.7061175
2017-02-25/22:16:24.04           24.588478       22.378049       1.7251165
2017-02-25/22:16:24.08           24.591287       22.378938       1.7328478
2017-02-25/22:16:24.11           24.586811       22.380168       1.7469788
2017-02-25/22:16:24.14           24.584601       22.386792       1.7748656
2017-02-25/22:16:24.17           24.585925       22.399556       1.7986860
2017-02-25/22:16:24.20           24.579780       22.412386       1.8184685
2017-02-25/22:16:24.23           24.573531       22.428999       1.8460674
2017-02-25/22:16:24.26           24.552673       22.445581       1.8545464
2017-02-25/22:16:24.29           24.548879       22.475794       1.8601640
2017-02-25/22:16:24.33           24.533384       22.502518       1.8709249
2017-02-25/22:16:24.36           24.518110       22.540648       1.8876254
2017-02-25/22:16:24.39           24.503971       22.574865       1.8984933
2017-02-25/22:16:24.42           24.497662       22.603864       1.8927959
2017-02-25/22:16:24.45           24.468864       22.634581       1.8898231
2017-02-25/22:16:24.48           24.445672       22.660685       1.8878637
2017-02-25/22:16:24.51           24.423664       22.680946       1.8853985
2017-02-25/22:16:24.54           24.410231       22.704694       1.8920002
2017-02-25/22:16:24.58           24.389696       22.715498       1.9016690
2017-02-25/22:16:24.61           24.376194       22.719561       1.9085545
2017-02-25/22:16:24.64           24.360106       22.726625       1.9186372
2017-02-25/22:16:24.67           24.353438       22.731481       1.9299199
2017-02-25/22:16:24.70           24.329908       22.749659       1.9499359
2017-02-25/22:16:24.73           24.321544       22.765789       1.9685638
2017-02-25/22:16:24.76           24.316259       22.786468       1.9857982
2017-02-25/22:16:24.79           24.303013       22.813067       1.9941237
2017-02-25/22:16:24.83           24.285892       22.846854       1.9977169
2017-02-25/22:16:24.86           24.270108       22.877204       1.9958340
2017-02-25/22:16:24.89           24.254842       22.920821       1.9834550
2017-02-25/22:16:24.92           24.246510       22.956158       1.9682448
2017-02-25/22:16:24.95           24.227994       22.992582       1.9454532
2017-02-25/22:16:24.98           24.229410       23.017433       1.9228774
2017-02-25/22:16:25.01           24.232127       23.048716       1.9018975
2017-02-25/22:16:25.04           24.243402       23.078520       1.8819715
2017-02-25/22:16:25.08           24.264160       23.101536       1.8604573
2017-02-25/22:16:25.11           24.288037       23.113920       1.8443025
2017-02-25/22:16:25.14           24.323531       23.131180       1.8209997
2017-02-25/22:16:25.17           24.354111       23.150392       1.8100365
2017-02-25/22:16:25.20           24.386221       23.168857       1.7969642
2017-02-25/22:16:25.23           24.413199       23.196847       1.7933820
2017-02-25/22:16:25.26           24.446525       23.212867       1.7745135
2017-02-25/22:16:25.29           24.467762       23.222180       1.7486900
2017-02-25/22:16:25.33           24.477959       23.243316       1.7242673
2017-02-25/22:16:25.36           24.487713       23.271230       1.6983306
2017-02-25/22:16:25.39           24.482929       23.308225       1.6725713
2017-02-25/22:16:25.42           24.468693       23.341591       1.6495235
2017-02-25/22:16:25.45           24.460030       23.374914       1.6134605
2017-02-25/22:16:25.48           24.435405       23.417004       1.5799919
2017-02-25/22:16:25.51           24.405377       23.450951       1.5204495
2017-02-25/22:16:25.54           24.376576       23.501042       1.4799493
2017-02-25/22:16:25.58           24.362695       23.555778       1.4234112
2017-02-25/22:16:25.61           24.351328       23.595943       1.3430019
2017-02-25/22:16:25.64           24.337282       23.627066       1.2484512
2017-02-25/22:16:25.67           24.338880       23.655382       1.1668763
2017-02-25/22:16:25.70           24.340589       23.679861       1.0691102
2017-02-25/22:16:25.73           24.333384       23.674385      0.98627708
2017-02-25/22:16:25.76           24.312218       23.636026      0.89908829
2017-02-25/22:16:25.79           24.296497       23.585061      0.83857422
2017-02-25/22:16:25.83           24.269007       23.499934      0.76954348
2017-02-25/22:16:25.86           24.211553       23.371250      0.71582038
2017-02-25/22:16:25.89           24.136316       23.231018      0.70026482
2017-02-25/22:16:25.92           24.058547       23.022171      0.71737641
2017-02-25/22:16:25.95           23.943391       22.748672      0.74971217
2017-02-25/22:16:25.98           23.809466       22.432482      0.82839091
2017-02-25/22:16:26.01           23.652717       22.090807      0.91521387
2017-02-25/22:16:26.04           23.481522       21.735748       1.0180251
2017-02-25/22:16:26.08           23.281231       21.373904       1.1321171
2017-02-25/22:16:26.11           23.044603       20.998978       1.2647478
2017-02-25/22:16:26.14           22.803293       20.642826       1.4234587
2017-02-25/22:16:26.17           22.557475       20.265310       1.5742565
2017-02-25/22:16:26.20           22.303255       19.940033       1.7204241
2017-02-25/22:16:26.23           22.070117       19.642490       1.8581118
2017-02-25/22:16:26.26           21.842087       19.345840       1.9851908
2017-02-25/22:16:26.29           21.629253       19.071509       2.1317972
2017-02-25/22:16:26.33           21.434020       18.797212       2.2812888
2017-02-25/22:16:26.36           21.254790       18.504476       2.4410962
2017-02-25/22:16:26.39           21.080669       18.212631       2.5902937
2017-02-25/22:16:26.42           20.913189       17.907804       2.7365932
2017-02-25/22:16:26.45           20.735812       17.608030       2.8804364
2017-02-25/22:16:26.48           20.564781       17.299118       3.0338786
2017-02-25/22:16:26.51           20.378086       16.997975       3.1754550
2017-02-25/22:16:26.54           20.186443       16.714313       3.3108943
2017-02-25/22:16:26.58           20.004149       16.437607       3.4279288
2017-02-25/22:16:26.61           19.828432       16.174170       3.5476035
2017-02-25/22:16:26.64           19.646309       15.929966       3.6397740
2017-02-25/22:16:26.67           19.481514       15.703493       3.7509451
2017-02-25/22:16:26.70           19.321316       15.496540       3.8485313
2017-02-25/22:16:26.73           19.177457       15.292496       3.9497841
2017-02-25/22:16:26.76           19.018658       15.096676       4.0404855
2017-02-25/22:16:26.79           18.873771       14.906166       4.1366881
2017-02-25/22:16:26.83           18.736333       14.725458       4.2407899
2017-02-25/22:16:26.86           18.593377       14.543160       4.3246585
2017-02-25/22:16:26.89           18.455543       14.362008       4.4146903
2017-02-25/22:16:26.92           18.329033       14.178363       4.5162306
2017-02-25/22:16:26.95           18.202965       13.990424       4.5837953
2017-02-25/22:16:26.98           18.084245       13.792673       4.6662659
2017-02-25/22:16:27.01           17.963537       13.611704       4.7513663
2017-02-25/22:16:27.04           17.857241       13.430549       4.8282306
2017-02-25/22:16:27.08           17.750894       13.247935       4.8967000
2017-02-25/22:16:27.11           17.643611       13.070245       4.9579189
2017-02-25/22:16:27.14           17.538254       12.895311       5.0358774
2017-02-25/22:16:27.17           17.440020       12.736435       5.0987210
2017-02-25/22:16:27.20           17.339276       12.581086       5.1631060
2017-02-25/22:16:27.23           17.242023       12.434522       5.2398995
2017-02-25/22:16:27.26           17.144572       12.287646       5.2878529
2017-02-25/22:16:27.29           17.058911       12.134771       5.3351501
2017-02-25/22:16:27.33           16.972061       11.984355       5.3798816
2017-02-25/22:16:27.36           16.888067       11.849094       5.4351583
2017-02-25/22:16:27.39           16.804267       11.700648       5.4770978
2017-02-25/22:16:27.42           16.728682       11.552799       5.5143111
2017-02-25/22:16:27.45           16.635649       11.398001       5.5461782
2017-02-25/22:16:27.48           16.558373       11.234592       5.5784859
2017-02-25/22:16:27.51           16.480558       11.073574       5.6112028
2017-02-25/22:16:27.54           16.413590       10.913451       5.6592035
2017-02-25/22:16:27.58           16.338713       10.754051       5.7089422
2017-02-25/22:16:27.61           16.267108       10.597416       5.7545478
2017-02-25/22:16:27.64           16.197219       10.437647       5.8087388
2017-02-25/22:16:27.67           16.130131       10.280769       5.8678902
2017-02-25/22:16:27.70           16.056080       10.133883       5.9362899
2017-02-25/22:16:27.73           15.999273       9.9852646       6.0122346
2017-02-25/22:16:27.76           15.936191       9.8363718       6.0814247
2017-02-25/22:16:27.79           15.865766       9.6868832       6.1351824
2017-02-25/22:16:27.83           15.787190       9.5532291       6.1986884
2017-02-25/22:16:27.86           15.707387       9.4227105       6.2529096
2017-02-25/22:16:27.89           15.631452       9.2873849       6.3132375
2017-02-25/22:16:27.92           15.560764       9.1498360       6.3602011
2017-02-25/22:16:27.95           15.486193       9.0188093       6.4074834
2017-02-25/22:16:27.98           15.410531       8.8768676       6.4371595
2017-02-25/22:16:28.01           15.324803       8.7341037       6.4678343
2017-02-25/22:16:28.04           15.233617       8.5983821       6.4940175
2017-02-25/22:16:28.08           15.151825       8.4644247       6.5392800
2017-02-25/22:16:28.11           15.064885       8.3215745       6.5674865
2017-02-25/22:16:28.14           14.987560       8.1713562       6.5910873
2017-02-25/22:16:28.17           14.910036       8.0314104       6.6299873
2017-02-25/22:16:28.20           14.818834       7.8806997       6.6609622
2017-02-25/22:16:28.23           14.735955       7.7249574       6.6914364
2017-02-25/22:16:28.26           14.650641       7.5852688       6.7458075
2017-02-25/22:16:28.29           14.577201       7.4382646       6.7830581
2017-02-25/22:16:28.33           14.502676       7.2978211       6.8275537
2017-02-25/22:16:28.36           14.426060       7.1553471       6.8734294
2017-02-25/22:16:28.39           14.353116       7.0131076       6.9228320
2017-02-25/22:16:28.42           14.280383       6.8823373       6.9596959
2017-02-25/22:16:28.45           14.193921       6.7427243       6.9833070
2017-02-25/22:16:28.48           14.115978       6.6227998       7.0192800
2017-02-25/22:16:28.51           14.038038       6.5028747       7.0552563
2017-02-25/22:16:28.54           13.959587       6.3669869       7.0567480
2017-02-25/22:16:28.58           13.872439       6.2355324       7.0647922
2017-02-25/22:16:28.61           13.793088       6.1125049       7.0866977
2017-02-25/22:16:28.64           13.708474       5.9914416       7.1051978
2017-02-25/22:16:28.67           13.627060       5.8659772       7.1234708
2017-02-25/22:16:28.70           13.541293       5.7339724       7.1609714
2017-02-25/22:16:28.73           13.464856       5.6099878       7.1985019
2017-02-25/22:16:28.76           13.382308       5.4747184       7.2273886
2017-02-25/22:16:28.79           13.305190       5.3372854       7.2549799
2017-02-25/22:16:28.83           13.227145       5.2034282       7.2954550
2017-02-25/22:16:28.86           13.156556       5.0781359       7.3424298
2017-02-25/22:16:28.89           13.076541       4.9468890       7.3722928
2017-02-25/22:16:28.92           13.004089       4.8169078       7.4078683
2017-02-25/22:16:28.95           12.924326       4.6940700       7.4389118
2017-02-25/22:16:28.98           12.838939       4.5629321       7.4670241
2017-02-25/22:16:29.01           12.752622       4.4348362       7.4944559
2017-02-25/22:16:29.04           12.679143       4.3196407       7.5193449
2017-02-25/22:16:29.08           12.584394       4.2133494       7.5383832
2017-02-25/22:16:29.11           12.496941       4.1106584       7.5591278
2017-02-25/22:16:29.14           12.406825       4.0070610       7.5816593
2017-02-25/22:16:29.17           12.325216       3.8978303       7.5939667
2017-02-25/22:16:29.20           12.236173       3.7881166       7.6073216
2017-02-25/22:16:29.23           12.159133       3.6685766       7.6225871
2017-02-25/22:16:29.26           12.084755       3.5579643       7.6435993
2017-02-25/22:16:29.29           12.007619       3.4504223       7.6641278
2017-02-25/22:16:29.33           11.920485       3.3294897       7.6822312
2017-02-25/22:16:29.36           11.847127       3.2074006       7.7113790
2017-02-25/22:16:29.39           11.780679       3.0818783       7.7304176
2017-02-25/22:16:29.42           11.706291       2.9544949       7.7497947
2017-02-25/22:16:29.45           11.624855       2.8353725       7.7800897
2017-02-25/22:16:29.48           11.550208       2.7092490       7.8038689
2017-02-25/22:16:29.51           11.470735       2.5974786       7.8187469
2017-02-25/22:16:29.54           11.399314       2.4865088       7.8336032
2017-02-25/22:16:29.58           11.322145       2.3768975       7.8591895
2017-02-25/22:16:29.61           11.256075       2.2788122       7.8844357
2017-02-25/22:16:29.64           11.180089       2.1752316       7.8983063
2017-02-25/22:16:29.67           11.088105       2.0770087       7.9200668
2017-02-25/22:16:29.70           10.999134       1.9840527       7.9351142
2017-02-25/22:16:29.73           10.917762       1.8913812       7.9444113
2017-02-25/22:16:29.76           10.826277       1.8064086       7.9556649
2017-02-25/22:16:29.79           10.733292       1.7059366       7.9740880
2017-02-25/22:16:29.83           10.645814       1.6226452       7.9858981
2017-02-25/22:16:29.86           10.574037       1.5275802       7.9916963
2017-02-25/22:16:29.89           10.490046       1.4153075       8.0064739
2017-02-25/22:16:29.92           10.412789       1.3158445       8.0309016
2017-02-25/22:16:29.95           10.343781       1.2109396       8.0579046
2017-02-25/22:16:29.98           10.276789       1.1086813       8.0851627
2017-02-25/22:16:30.01           10.203313      0.99878898       8.1091097
2017-02-25/22:16:30.04           10.139223      0.88860355       8.1304222
2017-02-25/22:16:30.08           10.074147      0.79981763       8.1575875
2017-02-25/22:16:30.11           10.003678      0.70134476       8.1774020
2017-02-25/22:16:30.14           9.9142988      0.60625842       8.1914539
2017-02-25/22:16:30.17           9.8311804      0.52212771       8.2010550
2017-02-25/22:16:30.20           9.7492720      0.44194782       8.2157535
2017-02-25/22:16:30.23           9.6696125      0.36295842       8.2179117
2017-02-25/22:16:30.26           9.5963495      0.28889117       8.2148310
2017-02-25/22:16:30.29           9.5255531      0.21798846       8.2177332
2017-02-25/22:16:30.33           9.4481530      0.15116275       8.2328083
2017-02-25/22:16:30.36           9.3704846     0.081502039       8.2343802
2017-02-25/22:16:30.39           9.2854851    0.0085810768       8.2392565
2017-02-25/22:16:30.42           9.2146371    -0.066099601       8.2491457
2017-02-25/22:16:30.45           9.1342056     -0.13966973       8.2541866
2017-02-25/22:16:30.48           9.0608832     -0.21765185       8.2497124
2017-02-25/22:16:30.51           8.9854874     -0.29283048       8.2594763
2017-02-25/22:16:30.54           8.9135929     -0.38142218       8.2738686
2017-02-25/22:16:30.58           8.8480410     -0.46723070       8.2796803
2017-02-25/22:16:30.61           8.7775521     -0.55822634       8.2735078
2017-02-25/22:16:30.64           8.7018688     -0.65182907       8.2879943
2017-02-25/22:16:30.67           8.6374021     -0.74405425       8.3033260
2017-02-25/22:16:30.70           8.5660045     -0.81529840       8.3251114
2017-02-25/22:16:30.73           8.5036700     -0.89037108       8.3426686
2017-02-25/22:16:30.76           8.4354735     -0.96195418       8.3622411
2017-02-25/22:16:30.79           8.3689247      -1.0211577       8.3718975
2017-02-25/22:16:30.83           8.2909280      -1.0757897       8.3812155
2017-02-25/22:16:30.86           8.2101218      -1.1269320       8.4034264
2017-02-25/22:16:30.89           8.1282807      -1.1724359       8.4214285
2017-02-25/22:16:30.92           8.0619845      -1.2359565       8.4202713
2017-02-25/22:16:30.95           7.9756048      -1.2912635       8.4222629
2017-02-25/22:16:30.98           7.8955612      -1.3632406       8.4128793
2017-02-25/22:16:31.01           7.8240735      -1.4335759       8.3990056
2017-02-25/22:16:31.04           7.7487697      -1.5098231       8.3917524
2017-02-25/22:16:31.08           7.6713935      -1.5903189       8.3943120
2017-02-25/22:16:31.11           7.5917401      -1.6750191       8.3914763
2017-02-25/22:16:31.14           7.5129412      -1.7654302       8.3807863
2017-02-25/22:16:31.17           7.4476861      -1.8562011       8.3721432
2017-02-25/22:16:31.20           7.3690978      -1.9286634       8.3866529
2017-02-25/22:16:31.23           7.3161627      -2.0008183       8.3975604
2017-02-25/22:16:31.26           7.2466388      -2.0713356       8.4039080
2017-02-25/22:16:31.29           7.1685458      -2.1372159       8.4171141
2017-02-25/22:16:31.33           7.1010495      -2.1993512       8.4312972
2017-02-25/22:16:31.36           7.0278488      -2.2702494       8.4257408
2017-02-25/22:16:31.39           6.9554233      -2.3288905       8.4220452
2017-02-25/22:16:31.42           6.8815109      -2.3782304       8.4346871
2017-02-25/22:16:31.45           6.7970055      -2.4287940       8.4307601
2017-02-25/22:16:31.48           6.7335280      -2.4834570       8.4216912
2017-02-25/22:16:31.51           6.6501124      -2.5399092       8.4054740
2017-02-25/22:16:31.54           6.5780999      -2.5949088       8.4021686
2017-02-25/22:16:31.58           6.5071383      -2.6596871       8.3966935
2017-02-25/22:16:31.61           6.4258728      -2.7264223       8.3922765
2017-02-25/22:16:31.64           6.3421058      -2.7861073       8.4008500
2017-02-25/22:16:31.67           6.2696467      -2.8513020       8.4145013
2017-02-25/22:16:31.70           6.1906427      -2.9225807       8.4213718
2017-02-25/22:16:31.73           6.1175840      -2.9891598       8.4424104
2017-02-25/22:16:31.76           6.0397387      -3.0571680       8.4562702
2017-02-25/22:16:31.79           5.9648470      -3.1224795       8.4703767
2017-02-25/22:16:31.83           5.8819462      -3.1949349       8.4666840
2017-02-25/22:16:31.86           5.8087957      -3.2657036       8.4695487
2017-02-25/22:16:31.89           5.7374668      -3.3269360       8.4765229
2017-02-25/22:16:31.92           5.6777269      -3.3891118       8.4802565
2017-02-25/22:16:31.95           5.5996420      -3.4404528       8.4834262
2017-02-25/22:16:31.98           5.5345311      -3.4857578       8.4870396
2017-02-25/22:16:32.01           5.4582634      -3.5330967       8.4963957
2017-02-25/22:16:32.04           5.3768859      -3.5788937       8.4907504
2017-02-25/22:16:32.08           5.3028536      -3.6231796       8.4952616
2017-02-25/22:16:32.11           5.2273402      -3.6533615       8.5090735
2017-02-25/22:16:32.14           5.1450365      -3.6864210       8.5154404
2017-02-25/22:16:32.17           5.0689063      -3.7262912       8.5123430
2017-02-25/22:16:32.20           4.9850747      -3.7689867       8.5217091
2017-02-25/22:16:32.23           4.9124431      -3.8280980       8.5271714
2017-02-25/22:16:32.26           4.8283128      -3.8822156       8.5456722
2017-02-25/22:16:32.29           4.7610045      -3.9424248       8.5495278
2017-02-25/22:16:32.33           4.6834832      -3.9956301       8.5684848
2017-02-25/22:16:32.36           4.6043407      -4.0673505       8.5847739
2017-02-25/22:16:32.39           4.5338927      -4.1389408       8.5905962
2017-02-25/22:16:32.42           4.4612082      -4.2047420       8.6050127
2017-02-25/22:16:32.45           4.3766161      -4.2544491       8.6304073
2017-02-25/22:16:32.48           4.3053144      -4.3036941       8.6373365
2017-02-25/22:16:32.51           4.2299743      -4.3426891       8.6607361
2017-02-25/22:16:32.54           4.1589562      -4.3873678       8.6593497
2017-02-25/22:16:32.58           4.0892260      -4.4300345       8.6600279
2017-02-25/22:16:32.61           4.0301300      -4.4759224       8.6543759
2017-02-25/22:16:32.64           3.9613291      -4.5046467       8.6471316
2017-02-25/22:16:32.67           3.8843744      -4.5388085       8.6519174
2017-02-25/22:16:32.70           3.8082549      -4.5697685       8.6510949
2017-02-25/22:16:32.73           3.7454680      -4.6080132       8.6410602
2017-02-25/22:16:32.76           3.6693165      -4.6516596       8.6449783
2017-02-25/22:16:32.79           3.6018743      -4.7032021       8.6309105
2017-02-25/22:16:32.83           3.5275001      -4.7591667       8.6275667
2017-02-25/22:16:32.86           3.4496601      -4.7994147       8.6396783
2017-02-25/22:16:32.89           3.3628260      -4.8417265       8.6518428
2017-02-25/22:16:32.92           3.2812350      -4.8919620       8.6629554
2017-02-25/22:16:32.95           3.2108123      -4.9435540       8.6850018
2017-02-25/22:16:32.98           3.1343089      -4.9876525       8.7033643
2017-02-25/22:16:33.01           3.0636640      -5.0538219       8.7129319
2017-02-25/22:16:33.04           2.9948411      -5.0997412       8.7252898
2017-02-25/22:16:33.08           2.9073936      -5.1343128       8.7465229
2017-02-25/22:16:33.11           2.8338789      -5.1747023       8.7595353
2017-02-25/22:16:33.14           2.7610653      -5.2120009       8.7551261
2017-02-25/22:16:33.17           2.6881389      -5.2511545       8.7523693
2017-02-25/22:16:33.20           2.6158155      -5.2856466       8.7567986
2017-02-25/22:16:33.23           2.5511179      -5.3236241       8.7275156
2017-02-25/22:16:33.26           2.4888709      -5.3642587       8.7081362
2017-02-25/22:16:33.29           2.4135847      -5.3910194       8.6929637
2017-02-25/22:16:33.33           2.3355007      -5.4203155       8.6893737
2017-02-25/22:16:33.36           2.2651611      -5.4626190       8.6750469
2017-02-25/22:16:33.39           2.1930337      -5.4946328       8.6646718
2017-02-25/22:16:33.42           2.1095545      -5.5415470       8.6629621
2017-02-25/22:16:33.45           2.0277845      -5.5827500       8.6637092
2017-02-25/22:16:33.48           1.9543184      -5.6253493       8.6652963
2017-02-25/22:16:33.51           1.8636524      -5.6624500       8.6875774
2017-02-25/22:16:33.54           1.7729177      -5.7034636       8.7084548
2017-02-25/22:16:33.58           1.6851842      -5.7376380       8.7391258
2017-02-25/22:16:33.61           1.6027727      -5.7761934       8.7536186
2017-02-25/22:16:33.64           1.5227946      -5.8036897       8.7732192
2017-02-25/22:16:33.67           1.4393213      -5.8314954       8.7929798
2017-02-25/22:16:33.70           1.3707945      -5.8558698       8.8068200
2017-02-25/22:16:33.73           1.2946961      -5.8657010       8.8218460
2017-02-25/22:16:33.76           1.2070064      -5.8856829       8.8261769
2017-02-25/22:16:33.79           1.1333686      -5.9116022       8.8173370
2017-02-25/22:16:33.83           1.0657786      -5.9262712       8.8084942
2017-02-25/22:16:33.86          0.99532666      -5.9428706       8.7946341
2017-02-25/22:16:33.89          0.93242670      -5.9721849       8.7745019
2017-02-25/22:16:33.92          0.86811896      -5.9963080       8.7645877
2017-02-25/22:16:33.95          0.78947705      -6.0293485       8.7485792
2017-02-25/22:16:33.98          0.70771296      -6.0687370       8.7442631
2017-02-25/22:16:34.01          0.62894128      -6.1062653       8.7383994
2017-02-25/22:16:34.04          0.55954398      -6.1332155       8.7354665
2017-02-25/22:16:34.08          0.47661518      -6.1623100       8.7490041
2017-02-25/22:16:34.11          0.39253265      -6.2046774       8.7501952
2017-02-25/22:16:34.14          0.31119988      -6.2502545       8.7434890
2017-02-25/22:16:34.17          0.21982757      -6.2840880       8.7485255
2017-02-25/22:16:34.20          0.13724880      -6.3214806       8.7535272
2017-02-25/22:16:34.23         0.062969176      -6.3434038       8.7693681
2017-02-25/22:16:34.26        -0.024584737      -6.3662525       8.7787764
2017-02-25/22:16:34.29        -0.099800449      -6.4114657       8.7751526
2017-02-25/22:16:34.33         -0.18464485      -6.4322693       8.7859134
2017-02-25/22:16:34.36         -0.25863494      -6.4438082       8.7895100
2017-02-25/22:16:34.39         -0.33879998      -6.4485368       8.8025703
2017-02-25/22:16:34.42         -0.42283905      -6.4541619       8.8218370
2017-02-25/22:16:34.45         -0.51025111      -6.4603123       8.8279399
2017-02-25/22:16:34.48         -0.59107455      -6.4755957       8.8291172
2017-02-25/22:16:34.51         -0.67156497      -6.4993258       8.8133670
2017-02-25/22:16:34.54         -0.75448911      -6.5202622       8.7961034
2017-02-25/22:16:34.58         -0.84732128      -6.5242626       8.8035095
2017-02-25/22:16:34.61         -0.92364888      -6.5597314       8.8017948
2017-02-25/22:16:34.64          -1.0095901      -6.6017068       8.8010965
2017-02-25/22:16:34.67          -1.0881422      -6.6423308       8.8024219
2017-02-25/22:16:34.70          -1.1658858      -6.6695565       8.8087334
2017-02-25/22:16:34.73          -1.2393728      -6.7070954       8.8108819
2017-02-25/22:16:34.76          -1.3200349      -6.7313357       8.8132560
2017-02-25/22:16:34.79          -1.4023566      -6.7518818       8.8405934
2017-02-25/22:16:34.83          -1.4647129      -6.7610243       8.8555440
2017-02-25/22:16:34.86          -1.5181535      -6.7810342       8.8667724
2017-02-25/22:16:34.89          -1.5897381      -6.7934689       8.8665732
2017-02-25/22:16:34.92          -1.6601474      -6.7898531       8.8769856
2017-02-25/22:16:34.95          -1.7390568      -6.7826724       8.8859490
2017-02-25/22:16:34.98          -1.8146976      -6.7820836       8.8918629
2017-02-25/22:16:35.01          -1.8943430      -6.7831972       8.8985136
2017-02-25/22:16:35.04          -1.9735511      -6.7859100       8.8975753
2017-02-25/22:16:35.08          -2.0560177      -6.7762999       8.8873843
2017-02-25/22:16:35.11          -2.1412562      -6.7811495       8.8970951
2017-02-25/22:16:35.14          -2.2302738      -6.7962824       8.8890377
2017-02-25/22:16:35.17          -2.3146772      -6.8017319       8.9003791
2017-02-25/22:16:35.20          -2.3859143      -6.8160943       8.9036883
2017-02-25/22:16:35.23          -2.4517031      -6.8326539       8.9143043
2017-02-25/22:16:35.26          -2.5290229      -6.8642026       8.9215280
2017-02-25/22:16:35.29          -2.5980596      -6.8743103       8.9354260
2017-02-25/22:16:35.33          -2.6803614      -6.8908394       8.9549926
2017-02-25/22:16:35.36          -2.7466781      -6.9159589       8.9604656
2017-02-25/22:16:35.39          -2.8213365      -6.9269149       8.9655609
2017-02-25/22:16:35.42          -2.8884547      -6.9314558       8.9858381
2017-02-25/22:16:35.45          -2.9563149      -6.9364163       8.9961972
2017-02-25/22:16:35.48          -3.0369254      -6.9397681       9.0094185
2017-02-25/22:16:35.51          -3.1138754      -6.9371896       9.0138444
2017-02-25/22:16:35.54          -3.1811218      -6.9322254       9.0111452
2017-02-25/22:16:35.58          -3.2484392      -6.9228016       9.0227268
2017-02-25/22:16:35.61          -3.3057089      -6.9253111       9.0227907
2017-02-25/22:16:35.64          -3.3853805      -6.9135490       9.0395773
2017-02-25/22:16:35.67          -3.4535788      -6.9074821       9.0567362
2017-02-25/22:16:35.70          -3.5291598      -6.9107631       9.0557598
2017-02-25/22:16:35.73          -3.6025554      -6.9041088       9.0530504
2017-02-25/22:16:35.76          -3.6684155      -6.9050462       9.0535516
2017-02-25/22:16:35.79          -3.7367844      -6.9100154       9.0530994
2017-02-25/22:16:35.83          -3.8072177      -6.9061472       9.0627348
2017-02-25/22:16:35.86          -3.8742247      -6.9200789       9.0590552
2017-02-25/22:16:35.89          -3.9411687      -6.9248279       9.0746436
2017-02-25/22:16:35.92          -3.9973384      -6.9379442       9.0778468
2017-02-25/22:16:35.95          -4.0521413      -6.9540068       9.0736749
2017-02-25/22:16:35.98          -4.1200823      -6.9382659       9.0919953
2017-02-25/22:16:36.01          -4.1866483      -6.9330770       9.1187085
2017-02-25/22:16:36.04          -4.2458856      -6.9219935       9.1332732
2017-02-25/22:16:36.08          -4.3079381      -6.9226181       9.1318104
2017-02-25/22:16:36.11          -4.3593229      -6.9166319       9.1382068
2017-02-25/22:16:36.14          -4.4240695      -6.9045492       9.1423162
2017-02-25/22:16:36.17          -4.4793524      -6.8910199       9.1322500
2017-02-25/22:16:36.20          -4.5389965      -6.8807315       9.1274981
2017-02-25/22:16:36.23          -4.6068603      -6.8712942       9.1276889
2017-02-25/22:16:36.26          -4.6507843      -6.8711384       9.1235777
2017-02-25/22:16:36.29          -4.7046661      -6.8744611       9.1111604
2017-02-25/22:16:36.33          -4.7625499      -6.8694914       9.1035582
2017-02-25/22:16:36.36          -4.8212917      -6.8588934       9.1123952
2017-02-25/22:16:36.39          -4.8978838      -6.8557159       9.1102174
2017-02-25/22:16:36.42          -4.9570838      -6.8468506       9.1133475
2017-02-25/22:16:36.45          -5.0259586      -6.8313951       9.1175081
2017-02-25/22:16:36.48          -5.0866128      -6.8292809       9.1219418
2017-02-25/22:16:36.51          -5.1434789      -6.8163235       9.1223476
2017-02-25/22:16:36.54          -5.2069683      -6.8150579       9.1248915
2017-02-25/22:16:36.58          -5.2576862      -6.8153459       9.1245894
2017-02-25/22:16:36.61          -5.3154605      -6.8173512       9.1298319
2017-02-25/22:16:36.64          -5.3761581      -6.8131729       9.1373258
2017-02-25/22:16:36.67          -5.4180099      -6.8105648       9.1368600
2017-02-25/22:16:36.70          -5.4685062      -6.8100593       9.1352230
2017-02-25/22:16:36.73          -5.5186707      -6.8070013       9.1391844
2017-02-25/22:16:36.76          -5.5646498      -6.7894559       9.1394922
2017-02-25/22:16:36.79          -5.6091162      -6.7898190       9.1377644
2017-02-25/22:16:36.83          -5.6653637      -6.7781563       9.1325583
2017-02-25/22:16:36.86          -5.7255186      -6.7648695       9.1234087
2017-02-25/22:16:36.89          -5.7831046      -6.7523728       9.1225111
2017-02-25/22:16:36.92          -5.8323520      -6.7425390       9.1057466
2017-02-25/22:16:36.95          -5.8850380      -6.7324759       9.1057154
2017-02-25/22:16:36.98          -5.9420724      -6.7223713       9.1044197
2017-02-25/22:16:37.01          -6.0051634      -6.7133863       9.1066580
2017-02-25/22:16:37.04          -6.0626576      -6.7267433       9.0963769
2017-02-25/22:16:37.08          -6.1223361      -6.7280375       9.0989480
2017-02-25/22:16:37.11          -6.1694084      -6.7332672       9.1007157
2017-02-25/22:16:37.14          -6.2168072      -6.7324054       9.0995776
2017-02-25/22:16:37.17          -6.2662249      -6.7331448       9.0897886
2017-02-25/22:16:37.20          -6.3123347      -6.7287935       9.0988527
2017-02-25/22:16:37.23          -6.3630290      -6.7194172       9.1040456
2017-02-25/22:16:37.26          -6.4064209      -6.7127469       9.1014703
2017-02-25/22:16:37.29          -6.4402261      -6.7113625       9.0973515
2017-02-25/22:16:37.33          -6.4921313      -6.6850591       9.0999987
2017-02-25/22:16:37.36          -6.5354748      -6.6577014       9.1004360
2017-02-25/22:16:37.39          -6.5815812      -6.6296499       9.0805544
2017-02-25/22:16:37.42          -6.6311685      -6.6134083       9.0770870
2017-02-25/22:16:37.45          -6.6718357      -6.5937370       9.0730601
2017-02-25/22:16:37.48          -6.7139007      -6.5794087       9.0604853
2017-02-25/22:16:37.51          -6.7563365      -6.5767634       9.0400294
2017-02-25/22:16:37.54          -6.7991086      -6.5656577       9.0364949
2017-02-25/22:16:37.58          -6.8463709      -6.5657206       9.0271041
2017-02-25/22:16:37.61          -6.8840435      -6.5623203       9.0272324
2017-02-25/22:16:37.64          -6.9287279      -6.5684355       9.0251963
2017-02-25/22:16:37.67          -6.9695486      -6.5712884       9.0367812
2017-02-25/22:16:37.70          -7.0039535      -6.5689215       9.0429223
2017-02-25/22:16:37.73          -7.0365703      -6.5711612       9.0497684
2017-02-25/22:16:37.76          -7.0781127      -6.5715656       9.0580745
2017-02-25/22:16:37.79          -7.1186939      -6.5536339       9.0847376
2017-02-25/22:16:37.83          -7.1480841      -6.5402857       9.0908152
2017-02-25/22:16:37.86          -7.1846148      -6.5098708       9.1070854
2017-02-25/22:16:37.89          -7.2165911      -6.4958746       9.1134891
2017-02-25/22:16:37.92          -7.2483703      -6.4672238       9.1221272
2017-02-25/22:16:37.95          -7.2922693      -6.4409452       9.1297706
2017-02-25/22:16:37.98          -7.3271019      -6.4110266       9.1358910
2017-02-25/22:16:38.01          -7.3691564      -6.3784654       9.1429753
2017-02-25/22:16:38.04          -7.4035676      -6.3519435       9.1447476
2017-02-25/22:16:38.08          -7.4397424      -6.3347820       9.1338687
2017-02-25/22:16:38.11          -7.4779324      -6.3161901       9.1377096
2017-02-25/22:16:38.14          -7.5021577      -6.3023152       9.1364534
2017-02-25/22:16:38.17          -7.5316836      -6.2871966       9.1451968
2017-02-25/22:16:38.20          -7.5571472      -6.2799435       9.1403651
2017-02-25/22:16:38.23          -7.5722931      -6.2686528       9.1547396
2017-02-25/22:16:38.26          -7.6066071      -6.2637236       9.1622113
2017-02-25/22:16:38.29          -7.6267364      -6.2627183       9.1632462
2017-02-25/22:16:38.33          -7.6465505      -6.2544501       9.1756070
2017-02-25/22:16:38.36          -7.6702905      -6.2386824       9.1884494
2017-02-25/22:16:38.39          -7.6990858      -6.2289198       9.2024450
2017-02-25/22:16:38.42          -7.7263162      -6.2158394       9.1956212
2017-02-25/22:16:38.45          -7.7470098      -6.1874421       9.1976044
2017-02-25/22:16:38.48          -7.7685282      -6.1577868       9.2015014
2017-02-25/22:16:38.51          -7.7927461      -6.1322639       9.1923802
2017-02-25/22:16:38.54          -7.7989587      -6.1082460       9.1954625
2017-02-25/22:16:38.58          -7.8225106      -6.0755733       9.2050279
2017-02-25/22:16:38.61          -7.8469076      -6.0388862       9.2061522
2017-02-25/22:16:38.64          -7.8612479      -6.0226751       9.2014501
2017-02-25/22:16:38.67          -7.8759375      -6.0063494       9.1893870
2017-02-25/22:16:38.70          -7.8971929      -5.9873625       9.1912529
2017-02-25/22:16:38.73          -7.9161906      -5.9793343       9.1920127
2017-02-25/22:16:38.76          -7.9458025      -5.9771708       9.1884924
2017-02-25/22:16:38.79          -7.9649919      -5.9779737       9.1830891
2017-02-25/22:16:38.83          -7.9959598      -5.9673523       9.1876376
2017-02-25/22:16:38.86          -8.0199636      -5.9673925       9.1865015
2017-02-25/22:16:38.89          -8.0351025      -5.9760901       9.1844749
2017-02-25/22:16:38.92          -8.0544898      -5.9687928       9.1828984
2017-02-25/22:16:38.95          -8.0738023      -5.9580868       9.1875672
2017-02-25/22:16:38.98          -8.0875241      -5.9437903       9.2076330
2017-02-25/22:16:39.01          -8.1062323      -5.9268370       9.2161392
2017-02-25/22:16:39.04          -8.1176140      -5.9096780       9.2248083
2017-02-25/22:16:39.08          -8.1310601      -5.8844755       9.2402440
2017-02-25/22:16:39.11          -8.1362397      -5.8681486       9.2439099
2017-02-25/22:16:39.14          -8.1403199      -5.8478673       9.2408770
2017-02-25/22:16:39.17          -8.1464769      -5.8131074       9.2442025
2017-02-25/22:16:39.20          -8.1498496      -5.7907521       9.2503971
2017-02-25/22:16:39.23          -8.1495960      -5.7765676       9.2527686
2017-02-25/22:16:39.26          -8.1521527      -5.7654583       9.2418097
2017-02-25/22:16:39.29          -8.1512086      -5.7627633       9.2365943
2017-02-25/22:16:39.33          -8.1566780      -5.7577275       9.2322279
2017-02-25/22:16:39.36          -8.1628777      -5.7554511       9.2320437
2017-02-25/22:16:39.39          -8.1658652      -5.7546518       9.2296721
2017-02-25/22:16:39.42          -8.1655120      -5.7533224       9.2318453
2017-02-25/22:16:39.45          -8.1734601      -5.7550720       9.2368866
2017-02-25/22:16:39.48          -8.1841671      -5.7500804       9.2513831
2017-02-25/22:16:39.51          -8.1903912      -5.7368489       9.2567347
2017-02-25/22:16:39.54          -8.1890201      -5.7390803       9.2661852
2017-02-25/22:16:39.58          -8.1957654      -5.7239161       9.2767931
2017-02-25/22:16:39.61          -8.1999533      -5.6943670       9.2893391
2017-02-25/22:16:39.64          -8.1983955      -5.6732122       9.2951099
2017-02-25/22:16:39.67          -8.1987606      -5.6377936       9.3025292
2017-02-25/22:16:39.70          -8.2055350      -5.6058541       9.3147341
2017-02-25/22:16:39.73          -8.2086971      -5.5909768       9.3206345
2017-02-25/22:16:39.76          -8.1993702      -5.5731671       9.3045161
2017-02-25/22:16:39.79          -8.1915958      -5.5668680       9.2933298
2017-02-25/22:16:39.83          -8.1932713      -5.5538940       9.2868931
2017-02-25/22:16:39.86          -8.1824378      -5.5488567       9.2782263
2017-02-25/22:16:39.89          -8.1675779      -5.5494891       9.2843765
2017-02-25/22:16:39.92          -8.1599486      -5.5517030       9.2838044
2017-02-25/22:16:39.95          -8.1425865      -5.5636196       9.2888311
2017-02-25/22:16:39.98          -8.1270307      -5.5786510       9.2893663
2017-02-25/22:16:40.01          -8.1051879      -5.5915232       9.2844988
2017-02-25/22:16:40.04          -8.0954963      -5.5872231       9.2967364
2017-02-25/22:16:40.08          -8.0848987      -5.5832363       9.3020680
2017-02-25/22:16:40.11          -8.0650235      -5.5799349       9.3034088
2017-02-25/22:16:40.14          -8.0476346      -5.5746879       9.3082524
2017-02-25/22:16:40.17          -8.0261576      -5.5677553       9.3055469
2017-02-25/22:16:40.20          -8.0030557      -5.5553765       9.3151065
2017-02-25/22:16:40.23          -7.9845228      -5.5482366       9.3101983
2017-02-25/22:16:40.26          -7.9566062      -5.5353644       9.3055992
2017-02-25/22:16:40.29          -7.9304990      -5.5151075       9.3069000
2017-02-25/22:16:40.33          -7.8938423      -5.5112377       9.3026047
2017-02-25/22:16:40.36          -7.8694873      -5.4973003       9.3146287
2017-02-25/22:16:40.39          -7.8444305      -5.4801458       9.3176111
2017-02-25/22:16:40.42          -7.8185367      -5.4635829       9.3222220
2017-02-25/22:16:40.45          -7.7911744      -5.4608405       9.3056090
2017-02-25/22:16:40.48          -7.7500272      -5.4591137       9.2901502
2017-02-25/22:16:40.51          -7.7204357      -5.4650401       9.2922373
2017-02-25/22:16:40.54          -7.6914634      -5.4666710       9.2893865
2017-02-25/22:16:40.58          -7.6636959      -5.4695333       9.3008473
2017-02-25/22:16:40.61          -7.6381052      -5.4725410       9.2984730
2017-02-25/22:16:40.64          -7.6045294      -5.4786313       9.2946650
2017-02-25/22:16:40.67          -7.5656094      -5.4856453       9.2976320
2017-02-25/22:16:40.70          -7.5283147      -5.4913528       9.2804187
2017-02-25/22:16:40.73          -7.4824324      -5.4896829       9.2905615
2017-02-25/22:16:40.76          -7.4540699      -5.4899229       9.2847419
2017-02-25/22:16:40.79          -7.4165247      -5.4816239       9.2651938
2017-02-25/22:16:40.83          -7.3800422      -5.4836613       9.2527723
2017-02-25/22:16:40.86          -7.3356620      -5.4715980       9.2356366
2017-02-25/22:16:40.89          -7.2823246      -5.4670182       9.2293669
2017-02-25/22:16:40.92          -7.2183426      -5.4646063       9.2198733
2017-02-25/22:16:40.95          -7.1687139      -5.4618590       9.2032059
2017-02-25/22:16:40.98          -7.1092007      -5.4705910       9.2048324
2017-02-25/22:16:41.01          -7.0563214      -5.4806253       9.1821665
2017-02-25/22:16:41.04          -6.9980309      -5.4878226       9.1691783
2017-02-25/22:16:41.08          -6.9391750      -5.4898795       9.1597914
2017-02-25/22:16:41.11          -6.8733222      -5.4928438       9.1505314
2017-02-25/22:16:41.14          -6.8069955      -5.5051814       9.1330605
2017-02-25/22:16:41.17          -6.7513252      -5.5213277       9.1143681
2017-02-25/22:16:41.20          -6.7035988      -5.5319982       9.0916383
2017-02-25/22:16:41.23          -6.6389173      -5.5429792       9.0793006
2017-02-25/22:16:41.26          -6.5833428      -5.5491683       9.0627735
2017-02-25/22:16:41.29          -6.5211498      -5.5552927       9.0519690
2017-02-25/22:16:41.33          -6.4632485      -5.5587495       9.0342269
2017-02-25/22:16:41.36          -6.3961200      -5.5548903       9.0199776
2017-02-25/22:16:41.39          -6.3239554      -5.5509999       9.0001215
2017-02-25/22:16:41.42          -6.2577690      -5.5483917       8.9858994
2017-02-25/22:16:41.45          -6.1936418      -5.5348934       8.9681084
2017-02-25/22:16:41.48          -6.1284609      -5.5345451       8.9505488
2017-02-25/22:16:41.51          -6.0580454      -5.5364479       8.9196238
2017-02-25/22:16:41.54          -5.9811410      -5.5402964       8.8876890
2017-02-25/22:16:41.58          -5.9167904      -5.5436202       8.8719911
2017-02-25/22:16:41.61          -5.8399129      -5.5423274       8.8495249
2017-02-25/22:16:41.64          -5.7772120      -5.5600379       8.8190760
2017-02-25/22:16:41.67          -5.7187539      -5.5786958       8.7790893
2017-02-25/22:16:41.70          -5.6544522      -5.5941389       8.7461112
2017-02-25/22:16:41.73          -5.5787078      -5.6147332       8.7170092
2017-02-25/22:16:41.76          -5.5027807      -5.6235782       8.6920945
2017-02-25/22:16:41.79          -5.4375513      -5.6370776       8.6709803
2017-02-25/22:16:41.83          -5.3765313      -5.6438312       8.6527113
2017-02-25/22:16:41.86          -5.3040486      -5.6550554       8.6249099
2017-02-25/22:16:41.89          -5.2344291      -5.6767078       8.6061517
2017-02-25/22:16:41.92          -5.1523332      -5.6901287       8.5832255
2017-02-25/22:16:41.95          -5.0755902      -5.6957777       8.5709294
2017-02-25/22:16:41.98          -5.0016358      -5.7029886       8.5521734
2017-02-25/22:16:42.01          -4.9380993      -5.7083201       8.5251116
2017-02-25/22:16:42.04          -4.8630323      -5.7157197       8.4929335
2017-02-25/22:16:42.08          -4.7944676      -5.7144341       8.4707954
2017-02-25/22:16:42.11          -4.7232649      -5.7227220       8.4448286
2017-02-25/22:16:42.14          -4.6539205      -5.7239519       8.4079839
2017-02-25/22:16:42.17          -4.5876003      -5.7295729       8.3809491
2017-02-25/22:16:42.20          -4.5284879      -5.7410081       8.3506975
2017-02-25/22:16:42.23          -4.4536166      -5.7579131       8.3257751
2017-02-25/22:16:42.26          -4.3874491      -5.7775085       8.2831184
2017-02-25/22:16:42.29          -4.3143919      -5.8012215       8.2437633
2017-02-25/22:16:42.33          -4.2567374      -5.8195666       8.2064408
2017-02-25/22:16:42.36          -4.1892772      -5.8468982       8.1686451
2017-02-25/22:16:42.39          -4.1234529      -5.8692918       8.1206009
2017-02-25/22:16:42.42          -4.0551235      -5.8881560       8.0952965
2017-02-25/22:16:42.45          -3.9793284      -5.9054339       8.0551085
2017-02-25/22:16:42.48          -3.9024361      -5.9172871       8.0150708
2017-02-25/22:16:42.51          -3.8382900      -5.9184732       7.9801573
2017-02-25/22:16:42.54          -3.7653397      -5.9240071       7.9588472
2017-02-25/22:16:42.58          -3.7018973      -5.9127725       7.9444807
2017-02-25/22:16:42.61          -3.6297811      -5.9059116       7.9220452
2017-02-25/22:16:42.64          -3.5576924      -5.8963056       7.8892518
2017-02-25/22:16:42.67          -3.4792383      -5.8911685       7.8705130
2017-02-25/22:16:42.70          -3.4034051      -5.8875782       7.8416891
2017-02-25/22:16:42.73          -3.3413640      -5.8891509       7.8062006
2017-02-25/22:16:42.76          -3.2745184      -5.8832659       7.7823273
2017-02-25/22:16:42.79          -3.2059226      -5.8857724       7.7491942
2017-02-25/22:16:42.83          -3.1403704      -5.8854219       7.7131048
2017-02-25/22:16:42.86          -3.0612876      -5.8987642       7.6789800
2017-02-25/22:16:42.89          -2.9907147      -5.9093794       7.6570427
2017-02-25/22:16:42.92          -2.9295361      -5.9170091       7.6288911
2017-02-25/22:16:42.95          -2.8724914      -5.9281278       7.5846642
2017-02-25/22:16:42.98          -2.8143798      -5.9404781       7.5495512
2017-02-25/22:16:43.01          -2.7503230      -5.9392571       7.5239496
2017-02-25/22:16:43.04          -2.6892143      -5.9439666       7.4931926
2017-02-25/22:16:43.08          -2.6306899      -5.9471004       7.4587802
2017-02-25/22:16:43.11          -2.5635961      -5.9534291       7.4243600
2017-02-25/22:16:43.14          -2.4949335      -5.9533890       7.3755311
2017-02-25/22:16:43.17          -2.4281198      -5.9615097       7.3390886
2017-02-25/22:16:43.20          -2.3577669      -5.9616775       7.3065007
2017-02-25/22:16:43.23          -2.2802177      -5.9589839       7.2790876
2017-02-25/22:16:43.26          -2.2122817      -5.9540943       7.2468007
2017-02-25/22:16:43.29          -2.1405423      -5.9611199       7.2044367
2017-02-25/22:16:43.33          -2.0800344      -5.9629532       7.1619024
2017-02-25/22:16:43.36          -2.0075029      -5.9685001       7.1242181
2017-02-25/22:16:43.39          -1.9444134      -5.9689957       7.0833691
2017-02-25/22:16:43.42          -1.8891613      -5.9731217       7.0565994
2017-02-25/22:16:43.45          -1.8396373      -5.9666982       7.0143752
2017-02-25/22:16:43.48          -1.7763974      -5.9763013       6.9663494
2017-02-25/22:16:43.51          -1.7172368      -5.9786907       6.9283481
2017-02-25/22:16:43.54          -1.6544619      -5.9847242       6.8924708
2017-02-25/22:16:43.58          -1.5996653      -5.9837985       6.8690380
2017-02-25/22:16:43.61          -1.5343131      -5.9905984       6.8414134
2017-02-25/22:16:43.64          -1.4791284      -5.9928146       6.8093107
2017-02-25/22:16:43.67          -1.4263094      -5.9881609       6.7854676
2017-02-25/22:16:43.70          -1.3636097      -5.9825892       6.7513224
2017-02-25/22:16:43.73          -1.2969213      -5.9755870       6.7265096
2017-02-25/22:16:43.76          -1.2466787      -5.9559575       6.7147394
2017-02-25/22:16:43.79          -1.1972975      -5.9359017       6.6929535
2017-02-25/22:16:43.83          -1.1450118      -5.9213882       6.6651367
2017-02-25/22:16:43.86          -1.0843226      -5.9040321       6.6380740
2017-02-25/22:16:43.89          -1.0276991      -5.8852791       6.6249794
2017-02-25/22:16:43.92         -0.96513517      -5.8713923       6.5934184
2017-02-25/22:16:43.95         -0.90025623      -5.8732982       6.5607443
2017-02-25/22:16:43.98         -0.85611952      -5.8540537       6.5459077
2017-02-25/22:16:44.01         -0.80521670      -5.8568796       6.5105152
2017-02-25/22:16:44.04         -0.75396593      -5.8512189       6.4780500
2017-02-25/22:16:44.08         -0.70984217      -5.8569244       6.4547276
2017-02-25/22:16:44.11         -0.66623933      -5.8602572       6.4221730
2017-02-25/22:16:44.14         -0.62262805      -5.8664956       6.3915910
2017-02-25/22:16:44.17         -0.58110715      -5.8635645       6.3494955
2017-02-25/22:16:44.20         -0.55777375      -5.8594471       6.3313369
2017-02-25/22:16:44.23         -0.52962523      -5.8598537       6.3062788
2017-02-25/22:16:44.26         -0.48672698      -5.8694624       6.2763589
2017-02-25/22:16:44.29         -0.44353640      -5.8712865       6.2529068
2017-02-25/22:16:44.33         -0.40652147      -5.8707498       6.2256581
2017-02-25/22:16:44.36         -0.36115452      -5.8646823       6.1887925
2017-02-25/22:16:44.39         -0.32079433      -5.8584738       6.1659235
2017-02-25/22:16:44.42         -0.28300124      -5.8455128       6.1392455
2017-02-25/22:16:44.45         -0.25595969      -5.8462604       6.1151460
2017-02-25/22:16:44.48         -0.21609651      -5.8426367       6.0915952
2017-02-25/22:16:44.51         -0.17566735      -5.8354158       6.0720917
2017-02-25/22:16:44.54         -0.15068648      -5.8423925       6.0417344
2017-02-25/22:16:44.58         -0.12796326      -5.8368847       6.0206116
2017-02-25/22:16:44.61        -0.090812221      -5.8469829       5.9949919
2017-02-25/22:16:44.64        -0.067799821      -5.8552436       5.9727623
2017-02-25/22:16:44.67        -0.047508325      -5.8654265       5.9489613
2017-02-25/22:16:44.70        -0.028117579      -5.8722618       5.9227993
2017-02-25/22:16:44.73       -0.0079367229      -5.8813862       5.8986831
2017-02-25/22:16:44.76        0.0087028434      -5.8887629       5.8777811
2017-02-25/22:16:44.79         0.032615550      -5.8936930       5.8585744
2017-02-25/22:16:44.83         0.056635556      -5.9019026       5.8378771
2017-02-25/22:16:44.86         0.076065429      -5.9063435       5.8219138
2017-02-25/22:16:44.89         0.091068375      -5.9152705       5.8081171
2017-02-25/22:16:44.92          0.10108695      -5.9174026       5.7993495
2017-02-25/22:16:44.95          0.12069043      -5.9152166       5.7877299
2017-02-25/22:16:44.98          0.14325793      -5.9228044       5.7796273
2017-02-25/22:16:45.01          0.16422879      -5.9210307       5.7772844
2017-02-25/22:16:45.04          0.18556858      -5.9278817       5.7595144
2017-02-25/22:16:45.08          0.19210382      -5.9376022       5.7389777
2017-02-25/22:16:45.11          0.20508804      -5.9419461       5.7286928
2017-02-25/22:16:45.14          0.21589924      -5.9565875       5.7120032
2017-02-25/22:16:45.17          0.22638914      -5.9649701       5.7007822
2017-02-25/22:16:45.20          0.24587911      -5.9823120       5.6852277
2017-02-25/22:16:45.23          0.26234583      -5.9982995       5.6659036
2017-02-25/22:16:45.26          0.26060134      -6.0170375       5.6594989
2017-02-25/22:16:45.29          0.27637739      -6.0386408       5.6294015
2017-02-25/22:16:45.33          0.28564599      -6.0440157       5.6302699
2017-02-25/22:16:45.36          0.30114400      -6.0472150       5.6229078
2017-02-25/22:16:45.39          0.31106499      -6.0509602       5.6235241
2017-02-25/22:16:45.42          0.32757979      -6.0459028       5.6239396
2017-02-25/22:16:45.45          0.34359244      -6.0486804       5.6154642
2017-02-25/22:16:45.48          0.36296821      -6.0538925       5.6038665
2017-02-25/22:16:45.51          0.36069085      -6.0493698       5.6092104
2017-02-25/22:16:45.54          0.37456456      -6.0445595       5.5980135
2017-02-25/22:16:45.58          0.38848740      -6.0333415       5.6176694
2017-02-25/22:16:45.61          0.40909727      -6.0384016       5.6100420
2017-02-25/22:16:45.64          0.42254253      -6.0327493       5.6213528
2017-02-25/22:16:45.67          0.44171107      -6.0327585       5.6155410
2017-02-25/22:16:45.70          0.45533424      -6.0377275       5.6044737
2017-02-25/22:16:45.73          0.46695138      -6.0419821       5.5949476
2017-02-25/22:16:45.76          0.46632936      -6.0388082       5.5951691
2017-02-25/22:16:45.79          0.48460755      -6.0421422       5.5863408
2017-02-25/22:16:45.82          0.49203518      -6.0470135       5.5840558
2017-02-25/22:16:45.86          0.48480928      -6.0549831       5.5742979
2017-02-25/22:16:45.89          0.48591734      -6.0550545       5.5747313
2017-02-25/22:16:45.92          0.48988422      -6.0653971       5.5631516
2017-02-25/22:16:45.95          0.49293562      -6.0679287       5.5624537
2017-02-25/22:16:45.98          0.50237955      -6.0735087       5.5586338
2017-02-25/22:16:46.01          0.51670890      -6.0665638       5.5593683
2017-02-25/22:16:46.04          0.53278369      -6.0660600       5.5553653
2017-02-25/22:16:46.07          0.54346019      -6.0661504       5.5630205
2017-02-25/22:16:46.11          0.56527581      -6.0562983       5.5584467
2017-02-25/22:16:46.14          0.59526183      -6.0525982       5.5484467
2017-02-25/22:16:46.17          0.61730554      -6.0627781       5.5299284
2017-02-25/22:16:46.20          0.62861958      -6.0695682       5.5227083
2017-02-25/22:16:46.23          0.64927314      -6.0737328       5.5106303
2017-02-25/22:16:46.26          0.66388064      -6.0690084       5.5134653
2017-02-25/22:16:46.29          0.67501921      -6.0757473       5.5025665
2017-02-25/22:16:46.32          0.68513139      -6.0825099       5.4997690
2017-02-25/22:16:46.36          0.69618190      -6.0873988       5.4847951
2017-02-25/22:16:46.39          0.70273661      -6.0954952       5.4787992
2017-02-25/22:16:46.42          0.70660365      -6.0993527       5.4840590
2017-02-25/22:16:46.45          0.70829303      -6.0957243       5.4878458
2017-02-25/22:16:46.48          0.71227233      -6.0851434       5.4881789
2017-02-25/22:16:46.51          0.70896329      -6.0866955       5.4881180
2017-02-25/22:16:46.54          0.70193647      -6.0953479       5.4851275
2017-02-25/22:16:46.57          0.70915385      -6.1075486       5.4924721
2017-02-25/22:16:46.61          0.71645313      -6.1090536       5.5018850
2017-02-25/22:16:46.64          0.72328157      -6.1160055       5.5113318
2017-02-25/22:16:46.67          0.72736678      -6.1190699       5.5152602
2017-02-25/22:16:46.70          0.73354140      -6.1159238       5.5158142
2017-02-25/22:16:46.73          0.74607349      -6.1196902       5.5118674
2017-02-25/22:16:46.76          0.76174335      -6.1296377       5.5081049
2017-02-25/22:16:46.79          0.78977670      -6.1420801       5.4993519
2017-02-25/22:16:46.82          0.81455427      -6.1449881       5.5002723
2017-02-25/22:16:46.86          0.81515830      -6.1357826       5.5010998
2017-02-25/22:16:46.89          0.82335345      -6.1394106       5.4860452
2017-02-25/22:16:46.92          0.83632527      -6.1297473       5.4786448
2017-02-25/22:16:46.95          0.84838512      -6.1360496       5.4727614
2017-02-25/22:16:46.98          0.86279005      -6.1463649       5.4579118
2017-02-25/22:16:47.01          0.86578351      -6.1495859       5.4509845
2017-02-25/22:16:47.04          0.87710157      -6.1541733       5.4460955
2017-02-25/22:16:47.07          0.86834521      -6.1425018       5.4521157
2017-02-25/22:16:47.11          0.86594861      -6.1467612       5.4427935
2017-02-25/22:16:47.14          0.87981512      -6.1493743       5.4357932
2017-02-25/22:16:47.17          0.88454628      -6.1425497       5.4558563
2017-02-25/22:16:47.20          0.90033245      -6.1513629       5.4547211
2017-02-25/22:16:47.23          0.90609988      -6.1445083       5.4679544
2017-02-25/22:16:47.26          0.90842519      -6.1489522       5.4745743
2017-02-25/22:16:47.29          0.92171057      -6.1475803       5.4928132
2017-02-25/22:16:47.32          0.92851146      -6.1496043       5.4942174
2017-02-25/22:16:47.36          0.93398692      -6.1476301       5.4990203
2017-02-25/22:16:47.39          0.94862374      -6.1435990       5.5061608
2017-02-25/22:16:47.42          0.94977906      -6.1382830       5.5146430
2017-02-25/22:16:47.45          0.96641475      -6.1441144       5.4997599
2017-02-25/22:16:47.48          0.96635634      -6.1418462       5.5075238
2017-02-25/22:16:47.51          0.96728793      -6.1552824       5.5040449
2017-02-25/22:16:47.54          0.97026234      -6.1544467       5.5046749
2017-02-25/22:16:47.57          0.96725931      -6.1668761       5.5020753
2017-02-25/22:16:47.61          0.96077703      -6.1676435       5.5097860
2017-02-25/22:16:47.64          0.96125554      -6.1828284       5.5006133
2017-02-25/22:16:47.67          0.96029276      -6.1869726       5.4976893
2017-02-25/22:16:47.70          0.96810143      -6.2106686       5.4847036
2017-02-25/22:16:47.73          0.96693215      -6.2155906       5.4843962
2017-02-25/22:16:47.76          0.96995018      -6.2199007       5.4755784
2017-02-25/22:16:47.79          0.98456130      -6.2191126       5.4679407
2017-02-25/22:16:47.82          0.99586097      -6.2127074       5.4685851
2017-02-25/22:16:47.86           1.0154894      -6.2096302       5.4680429
2017-02-25/22:16:47.89           1.0358258      -6.2031840       5.4655670
2017-02-25/22:16:47.92           1.0649104      -6.1931628       5.4757939
2017-02-25/22:16:47.95           1.0844951      -6.1969149       5.4745704
2017-02-25/22:16:47.98           1.1043658      -6.1779821       5.4879699
2017-02-25/22:16:48.01           1.1161932      -6.1805552       5.4866091
2017-02-25/22:16:48.04           1.1282593      -6.1803533       5.4883918
2017-02-25/22:16:48.07           1.1380377      -6.1805049       5.4859214
2017-02-25/22:16:48.11           1.1463051      -6.1862875       5.4857395
2017-02-25/22:16:48.14           1.1467119      -6.1773104       5.4898769
2017-02-25/22:16:48.17           1.1572798      -6.1759768       5.4920833
2017-02-25/22:16:48.20           1.1561286      -6.1817686       5.4863855
2017-02-25/22:16:48.23           1.1516080      -6.1710923       5.4873675
2017-02-25/22:16:48.26           1.1459646      -6.1675003       5.4873730
2017-02-25/22:16:48.29           1.1522062      -6.1599136       5.4925545
2017-02-25/22:16:48.32           1.1591620      -6.1489489       5.4970722
2017-02-25/22:16:48.36           1.1683974      -6.1288527       5.5011945
2017-02-25/22:16:48.39           1.1810604      -6.1153143       5.5044617
2017-02-25/22:16:48.42           1.1917785      -6.1053040       5.5044265
2017-02-25/22:16:48.45           1.1985637      -6.0978477       5.5206523
2017-02-25/22:16:48.48           1.2101064      -6.0802983       5.5310077
2017-02-25/22:16:48.51           1.2331320      -6.0773477       5.5380046
2017-02-25/22:16:48.54           1.2534257      -6.0734190       5.5414570
2017-02-25/22:16:48.57           1.2653264      -6.0582709       5.5464638
2017-02-25/22:16:48.61           1.2836647      -6.0550840       5.5375303
2017-02-25/22:16:48.64           1.2958815      -6.0588301       5.5416196
2017-02-25/22:16:48.67           1.3122443      -6.0538925       5.5459503
2017-02-25/22:16:48.70           1.3196475      -6.0533212       5.5389246
2017-02-25/22:16:48.73           1.3212198      -6.0514764       5.5237511
2017-02-25/22:16:48.76           1.3225412      -6.0511325       5.5220524
2017-02-25/22:16:48.79           1.3209037      -6.0417024       5.5206096
2017-02-25/22:16:48.82           1.3184263      -6.0376758       5.5131047
2017-02-25/22:16:48.86           1.3225872      -6.0305866       5.5106190
2017-02-25/22:16:48.89           1.3214147      -6.0349370       5.5213990
2017-02-25/22:16:48.92           1.3246116      -6.0231751       5.5221005
2017-02-25/22:16:48.95           1.3170579      -6.0171031       5.5232568
2017-02-25/22:16:48.98           1.3268122      -6.0063793       5.5192061
2017-02-25/22:16:49.01           1.3392366      -6.0034389       5.5073980
2017-02-25/22:16:49.04           1.3576520      -5.9949440       5.5058507
2017-02-25/22:16:49.07           1.3747957      -5.9934281       5.5009275
2017-02-25/22:16:49.11           1.3976467      -5.9871468       5.4990843
2017-02-25/22:16:49.14           1.4195832      -5.9841320       5.5013283
2017-02-25/22:16:49.17           1.4429802      -5.9675392       5.5016549
2017-02-25/22:16:49.20           1.4689416      -5.9667650       5.4949572
2017-02-25/22:16:49.23           1.4965430      -5.9622515       5.4854872
2017-02-25/22:16:49.26           1.5059889      -5.9647642       5.4815699
2017-02-25/22:16:49.29           1.5230500      -5.9620014       5.4847262
2017-02-25/22:16:49.32           1.5313012      -5.9638355       5.4718207
2017-02-25/22:16:49.36           1.5345777      -5.9595879       5.4702459
2017-02-25/22:16:49.39           1.5312301      -5.9516369       5.4630567
2017-02-25/22:16:49.42           1.5237143      -5.9465566       5.4516764
2017-02-25/22:16:49.45           1.5159350      -5.9461825       5.4402526
2017-02-25/22:16:49.48           1.5173956      -5.9398816       5.4267164
2017-02-25/22:16:49.51           1.5114665      -5.9378200       5.4202541
2017-02-25/22:16:49.54           1.5248420      -5.9295245       5.4159445
2017-02-25/22:16:49.57           1.5300625      -5.9270194       5.4069320
2017-02-25/22:16:49.61           1.5425075      -5.9177885       5.4069838
2017-02-25/22:16:49.64           1.5534388      -5.9007217       5.4055809
2017-02-25/22:16:49.67           1.5655488      -5.9000494       5.4113043
2017-02-25/22:16:49.70           1.5862353      -5.9010915       5.4082028
2017-02-25/22:16:49.73           1.6044080      -5.8981792       5.4045452
2017-02-25/22:16:49.76           1.6071312      -5.8974600       5.4060318
2017-02-25/22:16:49.79           1.6275778      -5.8934772       5.4003202
2017-02-25/22:16:49.82           1.6344574      -5.8929709       5.3995909
2017-02-25/22:16:49.86           1.6380557      -5.8742765       5.3954943
2017-02-25/22:16:49.89           1.6327263      -5.8715083       5.3950544
2017-02-25/22:16:49.92           1.6377805      -5.8755897       5.3913436
2017-02-25/22:16:49.95           1.6356587      -5.8707429       5.3733317
2017-02-25/22:16:49.98           1.6338198      -5.8678939       5.3572419
2017-02-25/22:16:50.01           1.6336470      -5.8542577       5.3413574
2017-02-25/22:16:50.04           1.6351681      -5.8443348       5.3452130
2017-02-25/22:16:50.07           1.6266710      -5.8389887       5.3374293
2017-02-25/22:16:50.11           1.6265483      -5.8249963       5.3289567
2017-02-25/22:16:50.14           1.6308374      -5.8212086       5.3269073
2017-02-25/22:16:50.17           1.6353777      -5.8098087       5.3229256
2017-02-25/22:16:50.20           1.6421419      -5.7990655       5.3198353
2017-02-25/22:16:50.23           1.6609984      -5.7940974       5.3210704
2017-02-25/22:16:50.26           1.6728026      -5.7808806       5.3321893
2017-02-25/22:16:50.29           1.6816040      -5.7840269       5.3442693
2017-02-25/22:16:50.32           1.6948662      -5.7812053       5.3357409
2017-02-25/22:16:50.36           1.7115677      -5.7745601       5.3394523
2017-02-25/22:16:50.39           1.7142628      -5.7654899       5.3439260
2017-02-25/22:16:50.42           1.7197652      -5.7617240       5.3374681
2017-02-25/22:16:50.45           1.7317475      -5.7569836       5.3280221
2017-02-25/22:16:50.48           1.7358191      -5.7609940       5.3124382
2017-02-25/22:16:50.51           1.7311392      -5.7593172       5.3104805
2017-02-25/22:16:50.54           1.7335644      -5.7580375       5.3085065
2017-02-25/22:16:50.57           1.7283277      -5.7479763       5.3113706
2017-02-25/22:16:50.61           1.7239835      -5.7445049       5.3043383
2017-02-25/22:16:50.64           1.7171709      -5.7374189       5.2978533
2017-02-25/22:16:50.67           1.7216343      -5.7398419       5.2866820
2017-02-25/22:16:50.70           1.7285222      -5.7392334       5.2730798
2017-02-25/22:16:50.73           1.7329210      -5.7286197       5.2633567
2017-02-25/22:16:50.76           1.7343585      -5.7229754       5.2490753
2017-02-25/22:16:50.79           1.7382030      -5.7240245       5.2349357
2017-02-25/22:16:50.82           1.7293117      -5.7255930       5.2120213
2017-02-25/22:16:50.86           1.7440358      -5.7288360       5.1912389
2017-02-25/22:16:50.89           1.7462478      -5.7254343       5.1886377
2017-02-25/22:16:50.92           1.7614973      -5.7219695       5.1854001
2017-02-25/22:16:50.95           1.7692661      -5.7217551       5.1818214
2017-02-25/22:16:50.98           1.7655939      -5.7194646       5.1861585
2017-02-25/22:16:51.01           1.7640674      -5.7226376       5.1830725
2017-02-25/22:16:51.04           1.7616403      -5.7074142       5.1809695
2017-02-25/22:16:51.07           1.7606641      -5.6912459       5.1814912
2017-02-25/22:16:51.11           1.7720264      -5.6673703       5.1804470
2017-02-25/22:16:51.14           1.7672845      -5.6586866       5.1612780
2017-02-25/22:16:51.17           1.7663348      -5.6567672       5.1415118
2017-02-25/22:16:51.20           1.7586797      -5.6596996       5.1196708
2017-02-25/22:16:51.23           1.7547226      -5.6482330       5.1061563
2017-02-25/22:16:51.26           1.7529143      -5.6374701       5.1006249
2017-02-25/22:16:51.29           1.7582629      -5.6351726       5.0876032
2017-02-25/22:16:51.32           1.7614535      -5.6371988       5.0726256
2017-02-25/22:16:51.36           1.7593137      -5.6308645       5.0646702
2017-02-25/22:16:51.39           1.7575457      -5.6378970       5.0542409
2017-02-25/22:16:51.42           1.7652337      -5.6319587       5.0602700
2017-02-25/22:16:51.45           1.7707298      -5.6185406       5.0648152
2017-02-25/22:16:51.48           1.7778209      -5.6091081       5.0638262
2017-02-25/22:16:51.51           1.7811006      -5.6130182       5.0541965
2017-02-25/22:16:51.54           1.7935104      -5.6090401       5.0442098
2017-02-25/22:16:51.57           1.7785436      -5.6070080       5.0415810
2017-02-25/22:16:51.61           1.7761283      -5.6031151       5.0450238
2017-02-25/22:16:51.64           1.7762148      -5.6018216       5.0305818
2017-02-25/22:16:51.67           1.7684808      -5.5921553       5.0390922
2017-02-25/22:16:51.70           1.7467640      -5.5922621       5.0240270
2017-02-25/22:16:51.73           1.7282555      -5.5925485       5.0077529
2017-02-25/22:16:51.76           1.7033909      -5.5835330       4.9892571
2017-02-25/22:16:51.79           1.6922362      -5.5725412       4.9878913
2017-02-25/22:16:51.82           1.6732936      -5.5727900       4.9713515
2017-02-25/22:16:51.86           1.6694952      -5.5772737       4.9512964
2017-02-25/22:16:51.89           1.6589754      -5.5730108       4.9350676
2017-02-25/22:16:51.92           1.6516239      -5.5807741       4.9242529
2017-02-25/22:16:51.95           1.6393096      -5.6079917       4.8893133
2017-02-25/22:16:51.98           1.6309536      -5.6167371       4.8761474
2017-02-25/22:16:52.01           1.6205276      -5.6228913       4.8568369
2017-02-25/22:16:52.04           1.6202988      -5.6401883       4.8486819
2017-02-25/22:16:52.07           1.6161188      -5.6529444       4.8260130
2017-02-25/22:16:52.11           1.6069178      -5.6621116       4.8213685
2017-02-25/22:16:52.14           1.6064933      -5.6578371       4.8074292
2017-02-25/22:16:52.17           1.6016257      -5.6715116       4.8052488
2017-02-25/22:16:52.20           1.5924397      -5.6752068       4.7990320
2017-02-25/22:16:52.23           1.5922717      -5.6597013       4.7955660
2017-02-25/22:16:52.26           1.5918178      -5.6502559       4.7910816
2017-02-25/22:16:52.29           1.5921971      -5.6571172       4.7863771
2017-02-25/22:16:52.32           1.5850934      -5.6612356       4.7857611
2017-02-25/22:16:52.36           1.5734970      -5.6577098       4.7854103
2017-02-25/22:16:52.39           1.5666462      -5.6595780       4.7650187
2017-02-25/22:16:52.42           1.5435734      -5.6604878       4.7692508
2017-02-25/22:16:52.45           1.5269344      -5.6637052       4.7557011
2017-02-25/22:16:52.48           1.5091443      -5.6593511       4.7603667
2017-02-25/22:16:52.51           1.4993982      -5.6703805       4.7571311
2017-02-25/22:16:52.54           1.4855665      -5.6861758       4.7550518
2017-02-25/22:16:52.57           1.4798710      -5.6939003       4.7691010
2017-02-25/22:16:52.61           1.4745158      -5.6970037       4.7677163
2017-02-25/22:16:52.64           1.4681994      -5.7093520       4.7743700
2017-02-25/22:16:52.67           1.4611254      -5.7230011       4.7847391
2017-02-25/22:16:52.70           1.4587650      -5.7326189       4.7835179
2017-02-25/22:16:52.73           1.4549087      -5.7308539       4.7861465
2017-02-25/22:16:52.76           1.4540625      -5.7318735       4.7819292
2017-02-25/22:16:52.79           1.4394885      -5.7332441       4.7854284
2017-02-25/22:16:52.82           1.4314113      -5.7365403       4.7879181
2017-02-25/22:16:52.86           1.4260012      -5.7406578       4.7831848
2017-02-25/22:16:52.89           1.4060938      -5.7440537       4.7818965
2017-02-25/22:16:52.92           1.3853618      -5.7431360       4.7719755
2017-02-25/22:16:52.95           1.3630289      -5.7369378       4.7685657
2017-02-25/22:16:52.98           1.3484571      -5.7371457       4.7646650
2017-02-25/22:16:53.01           1.3301564      -5.7342639       4.7647387
2017-02-25/22:16:53.04           1.3104303      -5.7391059       4.7604586
2017-02-25/22:16:53.07           1.2997193      -5.7416290       4.7644833
2017-02-25/22:16:53.11           1.2857994      -5.7325568       4.7657347
2017-02-25/22:16:53.14           1.2645883      -5.7265442       4.7593009
2017-02-25/22:16:53.17           1.2596621      -5.7223712       4.7718384
2017-02-25/22:16:53.20           1.2584924      -5.7348791       4.7779746
2017-02-25/22:16:53.23           1.2534844      -5.7350562       4.7917743
2017-02-25/22:16:53.26           1.2482290      -5.7463334       4.8034939
2017-02-25/22:16:53.29           1.2465517      -5.7591602       4.8203890
2017-02-25/22:16:53.32           1.2380791      -5.7623356       4.8253126
2017-02-25/22:16:53.36           1.2259553      -5.7585836       4.8237444
2017-02-25/22:16:53.39           1.2121157      -5.7639790       4.8154932
2017-02-25/22:16:53.42           1.1949785      -5.7666508       4.8174983
2017-02-25/22:16:53.45           1.1728346      -5.7709908       4.8002775
2017-02-25/22:16:53.48           1.1485284      -5.7581704       4.7984049
2017-02-25/22:16:53.51           1.1309480      -5.7588806       4.7877102
2017-02-25/22:16:53.54           1.1090925      -5.7523233       4.7833434
2017-02-25/22:16:53.57           1.0846229      -5.7518563       4.7713261
2017-02-25/22:16:53.61           1.0691803      -5.7515736       4.7672116
2017-02-25/22:16:53.64           1.0601228      -5.7525529       4.7641506
2017-02-25/22:16:53.67           1.0495769      -5.7650303       4.7660741
2017-02-25/22:16:53.70           1.0440655      -5.7677541       4.7598041
2017-02-25/22:16:53.73           1.0434222      -5.7801731       4.7662372
2017-02-25/22:16:53.76           1.0319360      -5.7872821       4.7592114
2017-02-25/22:16:53.79           1.0243452      -5.7999391       4.7633417
2017-02-25/22:16:53.82           1.0179471      -5.8157238       4.7566478
2017-02-25/22:16:53.86           1.0141469      -5.8287467       4.7622294
2017-02-25/22:16:53.89           1.0053327      -5.8481944       4.7713840
2017-02-25/22:16:53.92          0.98020314      -5.8672636       4.7800061
2017-02-25/22:16:53.95          0.96848176      -5.8759813       4.7793572
2017-02-25/22:16:53.98          0.94942275      -5.8824240       4.7891195
2017-02-25/22:16:54.01          0.92667782      -5.8814642       4.7824132
2017-02-25/22:16:54.04          0.90639293      -5.8856891       4.7899586
2017-02-25/22:16:54.07          0.88737327      -5.8822974       4.7874594
2017-02-25/22:16:54.11          0.85844567      -5.8729372       4.7851392
2017-02-25/22:16:54.14          0.82896483      -5.8668195       4.7761425
2017-02-25/22:16:54.17          0.81059588      -5.8610670       4.7696145
2017-02-25/22:16:54.20          0.80072636      -5.8617739       4.7579052
2017-02-25/22:16:54.23          0.77517584      -5.8541159       4.7486968
2017-02-25/22:16:54.26          0.75643405      -5.8617368       4.7443989
2017-02-25/22:16:54.29          0.73951301      -5.8744839       4.7456622
2017-02-25/22:16:54.32          0.72079316      -5.8699114       4.7586003
2017-02-25/22:16:54.36          0.70011024      -5.8760669       4.7714876
2017-02-25/22:16:54.39          0.69002130      -5.8916368       4.7841298
2017-02-25/22:16:54.42          0.69103738      -5.9166672       4.7884128
2017-02-25/22:16:54.45          0.67501890      -5.9327023       4.8016812
2017-02-25/22:16:54.48          0.65735481      -5.9373895       4.8067263
2017-02-25/22:16:54.51          0.64512088      -5.9481884       4.8282512
2017-02-25/22:16:54.54          0.62561281      -5.9548352       4.8391104
2017-02-25/22:16:54.57          0.60435110      -5.9553372       4.8477736
2017-02-25/22:16:54.61          0.59215379      -5.9704240       4.8356756
2017-02-25/22:16:54.64          0.56406449      -5.9681053       4.8329666
2017-02-25/22:16:54.67          0.53458795      -5.9506197       4.8462496
2017-02-25/22:16:54.70          0.49817700      -5.9358825       4.8568294
2017-02-25/22:16:54.73          0.46343997      -5.9154239       4.8509127
2017-02-25/22:16:54.76          0.43645361      -5.9096090       4.8632864
2017-02-25/22:16:54.79          0.40999863      -5.9063791       4.8668871
2017-02-25/22:16:54.82          0.38772110      -5.9062606       4.8702520
2017-02-25/22:16:54.86          0.36078216      -5.9066131       4.8892363
2017-02-25/22:16:54.89          0.33623874      -5.9103891       4.9037451
2017-02-25/22:16:54.92          0.32824405      -5.9263756       4.9220097
2017-02-25/22:16:54.95          0.31739184      -5.9494393       4.9255851
2017-02-25/22:16:54.98          0.29292845      -5.9585585       4.9416801
2017-02-25/22:16:55.01          0.28250141      -5.9808359       4.9596480
2017-02-25/22:16:55.04          0.26994683      -5.9905813       4.9748158
2017-02-25/22:16:55.07          0.25054729      -5.9952321       4.9900396
2017-02-25/22:16:55.11          0.23006679      -5.9954067       5.0086805
2017-02-25/22:16:55.14          0.22218314      -6.0050459       5.0108782
2017-02-25/22:16:55.17          0.19802974      -6.0110177       5.0273353
2017-02-25/22:16:55.20          0.17019284      -6.0106627       5.0312939
2017-02-25/22:16:55.23          0.14609972      -6.0034882       5.0408021
2017-02-25/22:16:55.26          0.12464674      -6.0039953       5.0434338
2017-02-25/22:16:55.29          0.10109855      -6.0018072       5.0519001
2017-02-25/22:16:55.32         0.073022129      -6.0024349       5.0488225
2017-02-25/22:16:55.36         0.044704789      -5.9991696       5.0507909
2017-02-25/22:16:55.39         0.028837531      -6.0057574       5.0544326
2017-02-25/22:16:55.42        0.0085868466      -6.0002946       5.0570727
2017-02-25/22:16:55.45       -0.0016519320      -6.0090418       5.0631022
2017-02-25/22:16:55.48       -0.0047104551      -6.0176538       5.0667292
2017-02-25/22:16:55.51        -0.016786802      -6.0287216       5.0812161
2017-02-25/22:16:55.54        -0.016601765      -6.0381032       5.0967938
2017-02-25/22:16:55.57        -0.022654802      -6.0505806       5.1160053
2017-02-25/22:16:55.61        -0.031088811      -6.0603919       5.1447178
2017-02-25/22:16:55.64        -0.035436925      -6.0763119       5.1557642
2017-02-25/22:16:55.67        -0.039986177      -6.0795682       5.1585636
2017-02-25/22:16:55.70        -0.056842302      -6.0830542       5.1767306
2017-02-25/22:16:55.73        -0.070649160      -6.0696487       5.1915245
2017-02-25/22:16:55.76        -0.095529755      -6.0611842       5.2135651
2017-02-25/22:16:55.79         -0.11279735      -6.0527920       5.2248310
2017-02-25/22:16:55.82         -0.13767237      -6.0490838       5.2156312
2017-02-25/22:16:55.86         -0.16602742      -6.0371113       5.2116807
2017-02-25/22:16:55.89         -0.19108786      -6.0279872       5.2166352
2017-02-25/22:16:55.92         -0.22216247      -6.0180746       5.2302826
2017-02-25/22:16:55.95         -0.25591838      -6.0099022       5.2507543
2017-02-25/22:16:55.98         -0.28302830      -5.9983854       5.2641839
2017-02-25/22:16:56.01         -0.31127817      -6.0009590       5.2627603
2017-02-25/22:16:56.04         -0.32480866      -6.0022109       5.2693078
2017-02-25/22:16:56.07         -0.34410138      -6.0070713       5.2737565
2017-02-25/22:16:56.11         -0.35841733      -6.0034207       5.3041676
2017-02-25/22:16:56.14         -0.37016140      -6.0046171       5.3257230
2017-02-25/22:16:56.17         -0.37246909      -6.0110079       5.3420642
2017-02-25/22:16:56.20         -0.36973841      -6.0142695       5.3591929
2017-02-25/22:16:56.23         -0.37868458      -6.0168631       5.3785440
2017-02-25/22:16:56.26         -0.39564358      -6.0211548       5.3956335
2017-02-25/22:16:56.29         -0.40447190      -6.0173456       5.4288379
2017-02-25/22:16:56.32         -0.42569292      -6.0069253       5.4382345
2017-02-25/22:16:56.36         -0.43515890      -6.0025875       5.4459451
2017-02-25/22:16:56.39         -0.46205483      -5.9879304       5.4560024
2017-02-25/22:16:56.42         -0.47446509      -5.9813373       5.4572147
2017-02-25/22:16:56.45         -0.50235148      -5.9652402       5.4569398
2017-02-25/22:16:56.48         -0.52920567      -5.9578409       5.4618593
2017-02-25/22:16:56.51         -0.55102517      -5.9580553       5.4594540
2017-02-25/22:16:56.54         -0.56682315      -5.9596764       5.4617717
2017-02-25/22:16:56.57         -0.58478201      -5.9687272       5.4557409
2017-02-25/22:16:56.61         -0.60789724      -5.9728268       5.4637290
2017-02-25/22:16:56.64         -0.63261345      -5.9695600       5.4739232
2017-02-25/22:16:56.67         -0.64692815      -5.9828479       5.4834449
2017-02-25/22:16:56.70         -0.67223116      -5.9877338       5.5016456
2017-02-25/22:16:56.73         -0.69052504      -5.9925856       5.5053729
2017-02-25/22:16:56.76         -0.70308897      -5.9962904       5.5189318
2017-02-25/22:16:56.79         -0.71012014      -6.0039924       5.5365411
2017-02-25/22:16:56.82         -0.72356492      -6.0110385       5.5470962
2017-02-25/22:16:56.86         -0.74492067      -6.0146576       5.5483110
2017-02-25/22:16:56.89         -0.75799085      -6.0271592       5.5483998
2017-02-25/22:16:56.92         -0.77996787      -6.0413936       5.5653515
2017-02-25/22:16:56.95         -0.80070794      -6.0414007       5.5632595
2017-02-25/22:16:56.98         -0.81032635      -6.0363990       5.5539154
2017-02-25/22:16:57.01         -0.83661166      -6.0331208       5.5611120
2017-02-25/22:16:57.04         -0.86702944      -6.0396334       5.5502538
2017-02-25/22:16:57.07         -0.89836306      -6.0314793       5.5496441
2017-02-25/22:16:57.11         -0.92621763      -6.0260244       5.5497998
2017-02-25/22:16:57.14         -0.94310204      -6.0207527       5.5497890
2017-02-25/22:16:57.17         -0.96663442      -6.0170444       5.5625051
2017-02-25/22:16:57.20         -0.98391304      -6.0253456       5.5563488
2017-02-25/22:16:57.23          -1.0022272      -6.0366840       5.5592289
2017-02-25/22:16:57.26          -1.0344964      -6.0597792       5.5714566
2017-02-25/22:16:57.29          -1.0505237      -6.0782512       5.5852719
2017-02-25/22:16:57.32          -1.0528988      -6.0913806       5.5924246
2017-02-25/22:16:57.36          -1.0678300      -6.1013229       5.5948214
2017-02-25/22:16:57.39          -1.0781124      -6.1132834       5.6087540
2017-02-25/22:16:57.42          -1.0986780      -6.1231884       5.6332817
2017-02-25/22:16:57.45          -1.1097422      -6.1238226       5.6463567
2017-02-25/22:16:57.48          -1.1212231      -6.1094134       5.6662612
2017-02-25/22:16:57.51          -1.1370161      -6.1014485       5.6863643
2017-02-25/22:16:57.54          -1.1467939      -6.0942722       5.6977777
2017-02-25/22:16:57.57          -1.1642819      -6.0882490       5.7082226
2017-02-25/22:16:57.61          -1.1928562      -6.0718810       5.7293366
2017-02-25/22:16:57.64          -1.2256719      -6.0663240       5.7361812
2017-02-25/22:16:57.67          -1.2593239      -6.0564676       5.7343885
2017-02-25/22:16:57.70          -1.2862018      -6.0467199       5.7336012
2017-02-25/22:16:57.73          -1.3056827      -6.0468694       5.7199016
2017-02-25/22:16:57.76          -1.3312987      -6.0617849       5.7104396
2017-02-25/22:16:57.79          -1.3505421      -6.0678367       5.6970551
2017-02-25/22:16:57.82          -1.3715950      -6.0791059       5.6941134
2017-02-25/22:16:57.86          -1.3887913      -6.0900355       5.7057012
2017-02-25/22:16:57.89          -1.4027874      -6.1039339       5.7262035
2017-02-25/22:16:57.92          -1.4079631      -6.1185560       5.7449217
2017-02-25/22:16:57.95          -1.4143859      -6.1364534       5.7532751
2017-02-25/22:16:57.98          -1.4249304      -6.1404271       5.7699725
2017-02-25/22:16:58.01          -1.4374500      -6.1408254       5.7884164
2017-02-25/22:16:58.04          -1.4446369      -6.1350829       5.8032237
2017-02-25/22:16:58.07          -1.4567161      -6.1273218       5.8303709
2017-02-25/22:16:58.11          -1.4726985      -6.1080979       5.8497214
2017-02-25/22:16:58.14          -1.4864171      -6.0872032       5.8475578
2017-02-25/22:16:58.17          -1.5008271      -6.0750757       5.8282444
2017-02-25/22:16:58.20          -1.5203019      -6.0577924       5.8239926
2017-02-25/22:16:58.23          -1.5397795      -6.0420087       5.8371241
2017-02-25/22:16:58.26          -1.5536019      -6.0426027       5.8334374
2017-02-25/22:16:58.29          -1.5733970      -6.0384833       5.8398200
2017-02-25/22:16:58.32          -1.6057913      -6.0297849       5.8505624
2017-02-25/22:16:58.36          -1.6345832      -6.0318018       5.8546080
2017-02-25/22:16:58.39          -1.6540010      -6.0331429       5.8505282
2017-02-25/22:16:58.42          -1.6663069      -6.0483003       5.8560344
2017-02-25/22:16:58.45          -1.6868903      -6.0531164       5.8717743
2017-02-25/22:16:58.48          -1.7066098      -6.0548659       5.8810773
2017-02-25/22:16:58.51          -1.7167077      -6.0549487       5.8892945
2017-02-25/22:16:58.54          -1.7285724      -6.0526080       5.9023174
2017-02-25/22:16:58.57          -1.7581273      -6.0595713       5.9181489
2017-02-25/22:16:58.61          -1.7682590      -6.0576441       5.9283495
2017-02-25/22:16:58.64          -1.7773457      -6.0608397       5.9220641
2017-02-25/22:16:58.67          -1.8021354      -6.0627622       5.9296535
2017-02-25/22:16:58.70          -1.8393463      -6.0558139       5.9248584
2017-02-25/22:16:58.73          -1.8662841      -6.0518075       5.9134404
2017-02-25/22:16:58.76          -1.8837762      -6.0467109       5.9106684
2017-02-25/22:16:58.79          -1.9048891      -6.0440015       5.9013481
2017-02-25/22:16:58.82          -1.9350264      -6.0504672       5.8843466
2017-02-25/22:16:58.86          -1.9544560      -6.0423741       5.8682375
2017-02-25/22:16:58.89          -1.9844612      -6.0467915       5.8579596
2017-02-25/22:16:58.92          -2.0112532      -6.0472817       5.8633249
2017-02-25/22:16:58.95          -2.0265325      -6.0527624       5.8556633
2017-02-25/22:16:58.98          -2.0360527      -6.0524092       5.8604671
2017-02-25/22:16:59.01          -2.0509372      -6.0546896       5.8711387
2017-02-25/22:16:59.04          -2.0748990      -6.0684264       5.8793868
2017-02-25/22:16:59.07          -2.1025968      -6.0797809       5.8737565
2017-02-25/22:16:59.11          -2.1179898      -6.0811421       5.8839854
2017-02-25/22:16:59.14          -2.1301860      -6.0988773       5.8862528
2017-02-25/22:16:59.17          -2.1432360      -6.1063112       5.8842957
2017-02-25/22:16:59.20          -2.1637570      -6.1170189       5.8820137
2017-02-25/22:16:59.23          -2.1848717      -6.1174637       5.8781213
2017-02-25/22:16:59.26          -2.2121130      -6.1173214       5.8756017
2017-02-25/22:16:59.29          -2.2339454      -6.1195046       5.8634021
2017-02-25/22:16:59.32          -2.2518472      -6.1129597       5.8477304
2017-02-25/22:16:59.36          -2.2697674      -6.0991468       5.8434752
2017-02-25/22:16:59.39          -2.3042120      -6.0907491       5.8400529
2017-02-25/22:16:59.42          -2.3312855      -6.0840274       5.8322251
2017-02-25/22:16:59.45          -2.3583154      -6.0862108       5.8219705
2017-02-25/22:16:59.48          -2.3833958      -6.0730467       5.8143826
2017-02-25/22:16:59.51          -2.4203639      -6.0740556       5.8271105
2017-02-25/22:16:59.54          -2.4442845      -6.0969063       5.8245750
2017-02-25/22:16:59.57          -2.4667941      -6.1098964       5.8270876
2017-02-25/22:16:59.61          -2.4909367      -6.1225477       5.8303017
2017-02-25/22:16:59.64          -2.5140029      -6.1459778       5.8293992
2017-02-25/22:16:59.67          -2.5267216      -6.1613213       5.8320773
2017-02-25/22:16:59.70          -2.5462816      -6.1721868       5.8482187
2017-02-25/22:16:59.73          -2.5687924      -6.1779058       5.8621513
2017-02-25/22:16:59.76          -2.5886078      -6.1965863       5.8718680
2017-02-25/22:16:59.79          -2.5992218      -6.2017990       5.8725225
2017-02-25/22:16:59.82          -2.6185323      -6.2036388       5.8682754
2017-02-25/22:16:59.86          -2.6376503      -6.2011374       5.8811103
2017-02-25/22:16:59.89          -2.6605152      -6.2080562       5.8806900
2017-02-25/22:16:59.92          -2.6813565      -6.1967558       5.8856935
2017-02-25/22:16:59.95          -2.7104481      -6.1871259       5.8921024
2017-02-25/22:16:59.98          -2.7384820      -6.1814302       5.8879748
2017-02-25/22:17:00.01          -2.7690147      -6.1738291       5.8845586
2017-02-25/22:17:00.04          -2.7919123      -6.1617601       5.8749859
2017-02-25/22:17:00.07          -2.8180853      -6.1657908       5.8674549
2017-02-25/22:17:00.11          -2.8334848      -6.1604683       5.8778543
2017-02-25/22:17:00.14          -2.8587128      -6.1564163       5.8696780
2017-02-25/22:17:00.17          -2.8675305      -6.1545773       5.8673761
2017-02-25/22:17:00.20          -2.8865343      -6.1690980       5.8842299
2017-02-25/22:17:00.23          -2.8986549      -6.1838687       5.8926263
2017-02-25/22:17:00.26          -2.9202676      -6.1916732       5.9056468
2017-02-25/22:17:00.29          -2.9289450      -6.2043240       5.9132854
2017-02-25/22:17:00.32          -2.9500134      -6.2116191       5.9239384
2017-02-25/22:17:00.36          -2.9598041      -6.2055469       5.9347503
2017-02-25/22:17:00.39          -2.9809337      -6.2064423       5.9280210
2017-02-25/22:17:00.42          -3.0061670      -6.2038103       5.9382998
2017-02-25/22:17:00.45          -3.0366140      -6.2042876       5.9441191
2017-02-25/22:17:00.48          -3.0638717      -6.1918943       5.9283593
2017-02-25/22:17:00.51          -3.0933259      -6.1820565       5.9100691
2017-02-25/22:17:00.54          -3.1146072      -6.1692758       5.8984415
2017-02-25/22:17:00.57          -3.1442288      -6.1562970       5.8828741
2017-02-25/22:17:00.61          -3.1601688      -6.1448720       5.8866755
2017-02-25/22:17:00.64          -3.1755315      -6.1415455       5.8686417
2017-02-25/22:17:00.67          -3.1892206      -6.1370788       5.8652957
2017-02-25/22:17:00.70          -3.2008266      -6.1489547       5.8573514
2017-02-25/22:17:00.73          -3.2156120      -6.1514219       5.8495847
2017-02-25/22:17:00.76          -3.2318863      -6.1573813       5.8590346
2017-02-25/22:17:00.79          -3.2395301      -6.1745576       5.8706460
2017-02-25/22:17:00.82          -3.2528570      -6.1875057       5.8829128
2017-02-25/22:17:00.86          -3.2628629      -6.1966667       5.9013586
2017-02-25/22:17:00.89          -3.2832280      -6.2007925       5.9029845
2017-02-25/22:17:00.92          -3.3097854      -6.2115176       5.9236526
2017-02-25/22:17:00.95          -3.3381843      -6.2043034       5.9425486
2017-02-25/22:17:00.98          -3.3594711      -6.1829133       5.9504103
2017-02-25/22:17:01.01          -3.3837481      -6.1730328       5.9575361
2017-02-25/22:17:01.04          -3.3955488      -6.1664776       5.9464354
2017-02-25/22:17:01.07          -3.4227802      -6.1457103       5.9301860
2017-02-25/22:17:01.11          -3.4441826      -6.1331837       5.9024371
2017-02-25/22:17:01.14          -3.4632706      -6.1225181       5.8806674
2017-02-25/22:17:01.17          -3.4899377      -6.1269032       5.8544588
2017-02-25/22:17:01.20          -3.5121658      -6.1228636       5.8274267
2017-02-25/22:17:01.23          -3.5355938      -6.1262636       5.8056901
2017-02-25/22:17:01.26          -3.5607288      -6.1452062       5.7886823
2017-02-25/22:17:01.29          -3.5833225      -6.1431187       5.7861454
2017-02-25/22:17:01.32          -3.6128143      -6.1504083       5.7899170
2017-02-25/22:17:01.36          -3.6341665      -6.1556247       5.7922215
2017-02-25/22:17:01.39          -3.6642669      -6.1712741       5.7956251
2017-02-25/22:17:01.42          -3.6942641      -6.1819708       5.8037611
2017-02-25/22:17:01.45          -3.7062175      -6.1902325       5.8170543
2017-02-25/22:17:01.48          -3.7288421      -6.1941386       5.8318540
2017-02-25/22:17:01.51          -3.7505740      -6.2000506       5.8449902
2017-02-25/22:17:01.54          -3.7725851      -6.2003532       5.8420868
2017-02-25/22:17:01.57          -3.7939403      -6.2080247       5.8377518
2017-02-25/22:17:01.61          -3.8145863      -6.2024458       5.8253683
2017-02-25/22:17:01.64          -3.8369041      -6.2047740       5.8120734
2017-02-25/22:17:01.67          -3.8540515      -6.1950834       5.8056628
2017-02-25/22:17:01.70          -3.8875381      -6.1753446       5.7961278
2017-02-25/22:17:01.73          -3.9219721      -6.1478056       5.7842839
2017-02-25/22:17:01.76          -3.9455987      -6.1385087       5.7674669
2017-02-25/22:17:01.79          -3.9763248      -6.1325484       5.7576896
2017-02-25/22:17:01.82          -4.0067511      -6.1344981       5.7525328
2017-02-25/22:17:01.86          -4.0312316      -6.1298022       5.7463904
2017-02-25/22:17:01.89          -4.0556660      -6.1370656       5.7445847
2017-02-25/22:17:01.92          -4.0715342      -6.1406274       5.7517736
2017-02-25/22:17:01.95          -4.1022167      -6.1449869       5.7580227
2017-02-25/22:17:01.98          -4.1108181      -6.1694749       5.7575695
2017-02-25/22:17:02.01          -4.1293089      -6.1954893       5.7574620
2017-02-25/22:17:02.04          -4.1556318      -6.2011052       5.7671498
2017-02-25/22:17:02.07          -4.1748732      -6.2096113       5.7570053
2017-02-25/22:17:02.11          -4.1937402      -6.2137854       5.7555181
2017-02-25/22:17:02.14          -4.2205337      -6.2311214       5.7537383
2017-02-25/22:17:02.17          -4.2469368      -6.2317587       5.7644832
2017-02-25/22:17:02.20          -4.2825962      -6.2289473       5.7592838
2017-02-25/22:17:02.23          -4.3062955      -6.2226522       5.7594690
2017-02-25/22:17:02.26          -4.3328237      -6.2148191       5.7558675
2017-02-25/22:17:02.29          -4.3512596      -6.2149988       5.7497870
2017-02-25/22:17:02.32          -4.3746697      -6.2098787       5.7322579
2017-02-25/22:17:02.36          -4.3948438      -6.2024303       5.7272512
2017-02-25/22:17:02.39          -4.4164175      -6.1864736       5.7254840
2017-02-25/22:17:02.42          -4.4335410      -6.1749194       5.7191021
2017-02-25/22:17:02.45          -4.4525162      -6.1681933       5.7013709
2017-02-25/22:17:02.48          -4.4723027      -6.1699267       5.6929277
2017-02-25/22:17:02.51          -4.4896886      -6.1866596       5.6819858
2017-02-25/22:17:02.54          -4.5106154      -6.1948282       5.6736378
2017-02-25/22:17:02.57          -4.5355527      -6.1976212       5.6806306
2017-02-25/22:17:02.61          -4.5525323      -6.2006773       5.6975395
2017-02-25/22:17:02.64          -4.5634096      -6.2070757       5.7027968
2017-02-25/22:17:02.67          -4.5800621      -6.2110879       5.7103766
2017-02-25/22:17:02.70          -4.6031172      -6.2045333       5.7166840
2017-02-25/22:17:02.73          -4.6249085      -6.1994212       5.7238439
2017-02-25/22:17:02.76          -4.6479595      -6.1928674       5.7301552
2017-02-25/22:17:02.79          -4.6675900      -6.1605235       5.7354873
2017-02-25/22:17:02.82          -4.6934871      -6.1420316       5.7437143
2017-02-25/22:17:02.86          -4.7188045      -6.1269548       5.7350332
2017-02-25/22:17:02.89          -4.7474480      -6.1228703       5.7161212
2017-02-25/22:17:02.92          -4.7779580      -6.1022499       5.7138657
2017-02-25/22:17:02.95          -4.8068210      -6.0898234       5.7071056
2017-02-25/22:17:02.98          -4.8287309      -6.0762444       5.6999229
2017-02-25/22:17:03.01          -4.8530398      -6.0709267       5.6876160
2017-02-25/22:17:03.04          -4.8691885      -6.0599427       5.6845027
2017-02-25/22:17:03.07          -4.8853442      -6.0626022       5.6826279
2017-02-25/22:17:03.11          -4.8891003      -6.0611730       5.6800662
2017-02-25/22:17:03.14          -4.8877595      -6.0650082       5.6793176
2017-02-25/22:17:03.17          -4.8956783      -6.0636887       5.6874587
2017-02-25/22:17:03.20          -4.9095377      -6.0727882       5.6904532
2017-02-25/22:17:03.23          -4.9197374      -6.0783649       5.6864873
2017-02-25/22:17:03.26          -4.9300215      -6.0883971       5.6812479
2017-02-25/22:17:03.29          -4.9442249      -6.0843905       5.6890591
2017-02-25/22:17:03.32          -4.9582598      -6.0866432       5.6877601
2017-02-25/22:17:03.36          -4.9757345      -6.0713630       5.6782841
2017-02-25/22:17:03.39          -4.9977094      -6.0590292       5.6741411
2017-02-25/22:17:03.42          -5.0239282      -6.0378043       5.6662545
2017-02-25/22:17:03.45          -5.0443366      -6.0218607       5.6580397
2017-02-25/22:17:03.48          -5.0586557      -6.0053712       5.6360134
2017-02-25/22:17:03.51          -5.0734572      -5.9818483       5.6275788
2017-02-25/22:17:03.54          -5.0958759      -5.9576563       5.6165162
2017-02-25/22:17:03.57          -5.1192817      -5.9585290       5.5925761
2017-02-25/22:17:03.61          -5.1384848      -5.9468298       5.5835207
2017-02-25/22:17:03.64          -5.1562495      -5.9603649       5.5696088
2017-02-25/22:17:03.67          -5.1796344      -5.9686458       5.5597125
2017-02-25/22:17:03.70          -5.2034242      -5.9685540       5.5582869
2017-02-25/22:17:03.73          -5.2189611      -5.9695908       5.5405799
2017-02-25/22:17:03.76          -5.2365533      -5.9771408       5.5347659
2017-02-25/22:17:03.79          -5.2616130      -5.9947964       5.5292561
2017-02-25/22:17:03.82          -5.2861204      -6.0020087       5.5271521
2017-02-25/22:17:03.86          -5.3009532      -5.9911310       5.5329868
2017-02-25/22:17:03.89          -5.3146331      -5.9930686       5.5172973
2017-02-25/22:17:03.92          -5.3300060      -5.9816093       5.5155458
2017-02-25/22:17:03.95          -5.3570774      -5.9668550       5.4983074
2017-02-25/22:17:03.98          -5.3810609      -5.9530109       5.4751105
2017-02-25/22:17:04.01          -5.4161043      -5.9393350       5.4731082
2017-02-25/22:17:04.04          -5.4421172      -5.9202183       5.4601081
2017-02-25/22:17:04.07          -5.4627687      -5.8982311       5.4468597
2017-02-25/22:17:04.11          -5.4836377      -5.8793042       5.4331578
2017-02-25/22:17:04.14          -5.5136285      -5.8730684       5.4138967
2017-02-25/22:17:04.17          -5.5458708      -5.8669990       5.3987753
2017-02-25/22:17:04.20          -5.5760441      -5.8743811       5.3770809
2017-02-25/22:17:04.23          -5.5905469      -5.8775735       5.3689453
2017-02-25/22:17:04.26          -5.6056115      -5.8965648       5.3648613
2017-02-25/22:17:04.29          -5.6142455      -5.9147851       5.3493914
2017-02-25/22:17:04.32          -5.6331043      -5.9330400       5.3414820
2017-02-25/22:17:04.36          -5.6441482      -5.9497511       5.3260405
2017-02-25/22:17:04.39          -5.6624964      -5.9646034       5.3137733
2017-02-25/22:17:04.42          -5.6670731      -5.9757363       5.3085568
2017-02-25/22:17:04.45          -5.6854233      -5.9783417       5.3134881
2017-02-25/22:17:04.48          -5.7058660      -5.9691891       5.3097821
2017-02-25/22:17:04.51          -5.7203547      -5.9732263       5.2970711
2017-02-25/22:17:04.54          -5.7407410      -5.9670028       5.2857381
2017-02-25/22:17:04.57          -5.7586018      -5.9451617       5.2710347
2017-02-25/22:17:04.61          -5.7821828      -5.9358259       5.2614588
2017-02-25/22:17:04.64          -5.8155727      -5.9189815       5.2515326
2017-02-25/22:17:04.67          -5.8302469      -5.9093568       5.2339054
2017-02-25/22:17:04.70          -5.8555921      -5.8970442       5.2061030
2017-02-25/22:17:04.73          -5.8801785      -5.8863039       5.1861969
2017-02-25/22:17:04.76          -5.8998289      -5.8764884       5.1825810
2017-02-25/22:17:04.79          -5.9205072      -5.8660711       5.1736564
2017-02-25/22:17:04.82          -5.9460270      -5.8656500       5.1682632
2017-02-25/22:17:04.86          -5.9648882      -5.8770620       5.1693904
2017-02-25/22:17:04.89          -5.9837150      -5.8785689       5.1666697
2017-02-25/22:17:04.92          -5.9982895      -5.8957835       5.1683239
2017-02-25/22:17:04.95          -6.0226385      -5.9007226       5.1755898
2017-02-25/22:17:04.98          -6.0417393      -5.8977708       5.1932755
2017-02-25/22:17:05.01          -6.0568882      -5.8985564       5.1921203
2017-02-25/22:17:05.04          -6.0733578      -5.8978615       5.1824587
2017-02-25/22:17:05.07          -6.0951414      -5.8998174       5.1814366
2017-02-25/22:17:05.11          -6.1174325      -5.8751256       5.1815090
2017-02-25/22:17:05.14          -6.1419039      -5.8577645       5.1720391
2017-02-25/22:17:05.17          -6.1633173      -5.8256646       5.1752643
2017-02-25/22:17:05.20          -6.1831872      -5.7893752       5.1609997
2017-02-25/22:17:05.23          -6.1967497      -5.7635252       5.1539400
2017-02-25/22:17:05.26          -6.2240643      -5.7464815       5.1291890
2017-02-25/22:17:05.29          -6.2478539      -5.7319863       5.1062586
2017-02-25/22:17:05.32          -6.2678971      -5.7229582       5.0908185
2017-02-25/22:17:05.36          -6.2881028      -5.7117215       5.0843399
2017-02-25/22:17:05.39          -6.3045016      -5.7162398       5.0652737
2017-02-25/22:17:05.42          -6.3215080      -5.7168635       5.0630390
2017-02-25/22:17:05.45          -6.3446851      -5.7312363       5.0372070
2017-02-25/22:17:05.48          -6.3627450      -5.7460645       5.0287703
2017-02-25/22:17:05.51          -6.3906235      -5.7584303       5.0189558
2017-02-25/22:17:05.54          -6.4049560      -5.7655369       5.0289551
2017-02-25/22:17:05.57          -6.4139538      -5.7637555       5.0431047
2017-02-25/22:17:05.61          -6.4339270      -5.7622671       5.0429254
2017-02-25/22:17:05.64          -6.4452833      -5.7468810       5.0297774
2017-02-25/22:17:05.67          -6.4592625      -5.7398181       5.0324732
2017-02-25/22:17:05.70          -6.4733502      -5.7271932       5.0227996
2017-02-25/22:17:05.73          -6.4803193      -5.7158665       5.0193465
2017-02-25/22:17:05.76          -6.5021850      -5.6918140       5.0041067
2017-02-25/22:17:05.79          -6.5107757      -5.6796873       4.9830873
2017-02-25/22:17:05.82          -6.5240490      -5.6733024       4.9488508
2017-02-25/22:17:05.86          -6.5441695      -5.6696043       4.9215317
2017-02-25/22:17:05.89          -6.5629474      -5.6604101       4.9100708
2017-02-25/22:17:05.92          -6.5891370      -5.6665371       4.8894933
2017-02-25/22:17:05.95          -6.6102991      -5.6626931       4.8690656
2017-02-25/22:17:05.98          -6.6448208      -5.6559360       4.8495498
2017-02-25/22:17:06.01          -6.6752543      -5.6486412       4.8293245
2017-02-25/22:17:06.04          -6.7022005      -5.6606343       4.8112705
2017-02-25/22:17:06.07          -6.7373770      -5.6612505       4.8067934
2017-02-25/22:17:06.11          -6.7631117      -5.6532234       4.8017605
2017-02-25/22:17:06.14          -6.7885315      -5.6464557       4.7948330
2017-02-25/22:17:06.17          -6.7969978      -5.6444675       4.7850067
2017-02-25/22:17:06.20          -6.8153346      -5.6419867       4.7766931
2017-02-25/22:17:06.23          -6.8320991      -5.6380322       4.7587820
2017-02-25/22:17:06.26          -6.8462874      -5.6388758       4.7418554
2017-02-25/22:17:06.29          -6.8567237      -5.6352391       4.7381874
2017-02-25/22:17:06.32          -6.8731572      -5.6263073       4.7311700
2017-02-25/22:17:06.36          -6.8916102      -5.6143888       4.7093788
2017-02-25/22:17:06.39          -6.9193860      -5.5985305       4.6872177
2017-02-25/22:17:06.42          -6.9381462      -5.5970384       4.6681998
2017-02-25/22:17:06.45          -6.9670491      -5.5869244       4.6544488
2017-02-25/22:17:06.48          -6.9923468      -5.5804615       4.6403591
2017-02-25/22:17:06.51          -7.0227810      -5.5799770       4.6262948
2017-02-25/22:17:06.54          -7.0523333      -5.5730177       4.6216212
2017-02-25/22:17:06.57          -7.0805767      -5.5802244       4.6006925
2017-02-25/22:17:06.61          -7.0968696      -5.5813133       4.5891258
2017-02-25/22:17:06.64          -7.1241245      -5.5807876       4.5893331
2017-02-25/22:17:06.67          -7.1431036      -5.5927934       4.6027974
2017-02-25/22:17:06.70          -7.1763883      -5.5809564       4.6040566
2017-02-25/22:17:06.73          -7.2122667      -5.5918354       4.5984615
2017-02-25/22:17:06.76          -7.2466332      -5.5841354       4.5980769
2017-02-25/22:17:06.79          -7.2640744      -5.5751964       4.5991929
2017-02-25/22:17:06.82          -7.2805979      -5.5726187       4.6059270
2017-02-25/22:17:06.86          -7.3072792      -5.5575401       4.6168095
2017-02-25/22:17:06.89          -7.3384509      -5.5384708       4.6180203
2017-02-25/22:17:06.92          -7.3521571      -5.5244766       4.6189869
2017-02-25/22:17:06.95          -7.3758469      -5.5044336       4.6090929
2017-02-25/22:17:06.98          -7.3922226      -5.4937295       4.5979629
2017-02-25/22:17:07.01          -7.4090937      -5.4697377       4.5763658
2017-02-25/22:17:07.04          -7.4243274      -5.4594866       4.5644383
2017-02-25/22:17:07.07          -7.4585032      -5.4589997       4.5430121
2017-02-25/22:17:07.11          -7.4829269      -5.4521532       4.5132621
2017-02-25/22:17:07.14          -7.5109275      -5.4464692       4.4912202
2017-02-25/22:17:07.17          -7.5293246      -5.4544122       4.4783360
2017-02-25/22:17:07.20          -7.5539638      -5.4648918       4.4556898
2017-02-25/22:17:07.23          -7.5782151      -5.4733186       4.4409354
2017-02-25/22:17:07.26          -7.6022751      -5.4861878       4.4179134
2017-02-25/22:17:07.29          -7.6324327      -5.4847102       4.4288351
2017-02-25/22:17:07.32          -7.6506374      -5.4759158       4.4247732
2017-02-25/22:17:07.36          -7.6705276      -5.4584343       4.4357940
2017-02-25/22:17:07.39          -7.6879469      -5.4512475       4.4300095
2017-02-25/22:17:07.42          -7.7052866      -5.4354039       4.4219271
2017-02-25/22:17:07.45          -7.7207177      -5.4154262       4.4037134
2017-02-25/22:17:07.48          -7.7352320      -5.4059573       4.3788690
2017-02-25/22:17:07.51          -7.7398837      -5.3990770       4.3519896
2017-02-25/22:17:07.54          -7.7515676      -5.3777377       4.3406544
2017-02-25/22:17:07.57          -7.7566837      -5.3658301       4.3074650
2017-02-25/22:17:07.61          -7.7713357      -5.3660533       4.2815843
2017-02-25/22:17:07.64          -7.7828217      -5.3601268       4.2503709
2017-02-25/22:17:07.67          -7.7952962      -5.3533745       4.2222368
2017-02-25/22:17:07.70          -7.8050911      -5.3630360       4.2005842
2017-02-25/22:17:07.73          -7.8297374      -5.3662133       4.1879602
2017-02-25/22:17:07.76          -7.8504288      -5.3517785       4.1804280
2017-02-25/22:17:07.79          -7.8752695      -5.3371432       4.1751223
2017-02-25/22:17:07.82          -7.8991234      -5.3377784       4.1730325
2017-02-25/22:17:07.86          -7.9117065      -5.3468162       4.1634614
2017-02-25/22:17:07.89          -7.9343979      -5.3346591       4.1607216
2017-02-25/22:17:07.92          -7.9503096      -5.3325285       4.1532199
2017-02-25/22:17:07.95          -7.9756198      -5.3218658       4.1657021
2017-02-25/22:17:07.98          -7.9971271      -5.3016403       4.1634704
2017-02-25/22:17:08.01          -8.0057296      -5.2843479       4.1389208
2017-02-25/22:17:08.04          -8.0136546      -5.2710981       4.1295046
2017-02-25/22:17:08.07          -8.0285419      -5.2577485       4.1154108
2017-02-25/22:17:08.11          -8.0338284      -5.2366763       4.0973493
2017-02-25/22:17:08.14          -8.0502140      -5.2177098       4.0716247
2017-02-25/22:17:08.17          -8.0554231      -5.2110810       4.0395591
2017-02-25/22:17:08.20          -8.0663839      -5.1981478       4.0111767
2017-02-25/22:17:08.23          -8.0878958      -5.1848967       3.9851756
2017-02-25/22:17:08.26          -8.1047739      -5.1792785       3.9580613
2017-02-25/22:17:08.29          -8.1220029      -5.1786833       3.9490524
2017-02-25/22:17:08.32          -8.1476506      -5.1820829       3.9263618
2017-02-25/22:17:08.36          -8.1721392      -5.1870515       3.9030998
2017-02-25/22:17:08.39          -8.2095791      -5.1804572       3.8907977
2017-02-25/22:17:08.42          -8.2409577      -5.1713009       3.8845784
2017-02-25/22:17:08.45          -8.2767657      -5.1668890       3.8721858
2017-02-25/22:17:08.48          -8.3020811      -5.1550915       3.8658399
2017-02-25/22:17:08.51          -8.3225029      -5.1553625       3.8476082
2017-02-25/22:17:08.54          -8.3418417      -5.1514972       3.8310234
2017-02-25/22:17:08.57          -8.3707421      -5.1482238       3.8199551
2017-02-25/22:17:08.61          -8.3912816      -5.1374149       3.8009551
2017-02-25/22:17:08.64          -8.4157289      -5.1186535       3.7967941
2017-02-25/22:17:08.67          -8.4256286      -5.1063276       3.7737425
2017-02-25/22:17:08.70          -8.4384975      -5.1045968       3.7477658
2017-02-25/22:17:08.73          -8.4580640      -5.0854732       3.7364815
2017-02-25/22:17:08.76          -8.4816347      -5.0764317       3.7231700
2017-02-25/22:17:08.79          -8.5031600      -5.0680096       3.7070693
2017-02-25/22:17:08.82          -8.5292956      -5.0656774       3.6995576
2017-02-25/22:17:08.86          -8.5489659      -5.0523207       3.6885916
2017-02-25/22:17:08.89          -8.5808062      -5.0434514       3.6931518
2017-02-25/22:17:08.92          -8.6018035      -5.0452755       3.6739569
2017-02-25/22:17:08.95          -8.6306910      -5.0627082       3.6564228
2017-02-25/22:17:08.98          -8.6587100      -5.0568116       3.6471939
2017-02-25/22:17:09.01          -8.6721476      -5.0604106       3.6360006
2017-02-25/22:17:09.04          -8.6912869      -5.0632395       3.6124488
2017-02-25/22:17:09.07          -8.7110003      -5.0681753       3.6013310
2017-02-25/22:17:09.11          -8.7393213      -5.0560118       3.5778143
2017-02-25/22:17:09.14          -8.7618474      -5.0511033       3.5655614
2017-02-25/22:17:09.17          -8.7743893      -5.0539917       3.5393444
2017-02-25/22:17:09.20          -8.7924894      -5.0474691       3.5268836
2017-02-25/22:17:09.23          -8.8046726      -5.0269932       3.5244101
2017-02-25/22:17:09.26          -8.8192712      -5.0169924       3.5181674
2017-02-25/22:17:09.29          -8.8387476      -4.9973279       3.5186017
2017-02-25/22:17:09.32          -8.8596972      -4.9825627       3.5150611
2017-02-25/22:17:09.36          -8.8646691      -4.9629330       3.4994782
2017-02-25/22:17:09.39          -8.8692960      -4.9484559       3.4964508
2017-02-25/22:17:09.42          -8.8870012      -4.9343572       3.4857029
2017-02-25/22:17:09.45          -8.9081691      -4.9166840       3.4764941
2017-02-25/22:17:09.48          -8.9236673      -4.9135894       3.4643831
2017-02-25/22:17:09.51          -8.9470755      -4.9060289       3.4535574
2017-02-25/22:17:09.54          -8.9599499      -4.8995041       3.4391706
2017-02-25/22:17:09.57          -8.9791203      -4.9078762       3.4243547
2017-02-25/22:17:09.61          -8.9872457      -4.9009922       3.4256420
2017-02-25/22:17:09.64          -9.0101730      -4.8984585       3.4211399
2017-02-25/22:17:09.67          -9.0386469      -4.9019181       3.4068258
2017-02-25/22:17:09.70          -9.0477978      -4.9010870       3.3915505
2017-02-25/22:17:09.73          -9.0571890      -4.8883763       3.3932701
2017-02-25/22:17:09.76          -9.0685616      -4.8662140       3.3835905
2017-02-25/22:17:09.79          -9.0795308      -4.8532381       3.3704889
2017-02-25/22:17:09.82          -9.1098230      -4.8390974       3.3761609
2017-02-25/22:17:09.86          -9.1188902      -4.8153532       3.3641764
2017-02-25/22:17:09.89          -9.1334563      -4.8040062       3.3395151
2017-02-25/22:17:09.92          -9.1504062      -4.7894369       3.3300902
2017-02-25/22:17:09.95          -9.1540413      -4.7697784       3.3284019
2017-02-25/22:17:09.98          -9.1769624      -4.7493021       3.3224855
2017-02-25/22:17:10.01          -9.1907864      -4.7365715       3.3075188
2017-02-25/22:17:10.04          -9.2100331      -4.7176866       3.3016657
2017-02-25/22:17:10.07          -9.2223531      -4.7090839       3.2863525
2017-02-25/22:17:10.11          -9.2346109      -4.6934712       3.2604703
2017-02-25/22:17:10.14          -9.2591529      -4.6826930       3.2454645
2017-02-25/22:17:10.17          -9.2802650      -4.6770881       3.2389817
2017-02-25/22:17:10.20          -9.2923438      -4.6637778       3.2236951
2017-02-25/22:17:10.23          -9.3116795      -4.6515077       3.2048791
2017-02-25/22:17:10.26          -9.3315985      -4.6360050       3.1997358
2017-02-25/22:17:10.29          -9.3490585      -4.6195592       3.1891063
2017-02-25/22:17:10.32          -9.3590336      -4.6165820       3.1736690
2017-02-25/22:17:10.36          -9.3681404      -4.5956839       3.1714921
2017-02-25/22:17:10.39          -9.3748113      -4.5792580       3.1643435
2017-02-25/22:17:10.42          -9.3741555      -4.5647329       3.1444016
2017-02-25/22:17:10.45          -9.3848259      -4.5407485       3.1291146
2017-02-25/22:17:10.48          -9.3967764      -4.5170678       3.1180476
2017-02-25/22:17:10.51          -9.4098557      -4.4969165       3.1102493
2017-02-25/22:17:10.54          -9.4102019      -4.4854934       3.0920313
2017-02-25/22:17:10.57          -9.4273366      -4.4732592       3.0790379
2017-02-25/22:17:10.61          -9.4457723      -4.4576408       3.0632405
2017-02-25/22:17:10.64          -9.4690220      -4.4490163       3.0408186
2017-02-25/22:17:10.67          -9.4898740      -4.4449756       3.0216092
2017-02-25/22:17:10.70          -9.5152195      -4.4336426       3.0050159
2017-02-25/22:17:10.73          -9.5275413      -4.4314263       2.9851599
2017-02-25/22:17:10.76          -9.5408597      -4.4361293       2.9574793
2017-02-25/22:17:10.79          -9.5563179      -4.4352297       2.9336274
2017-02-25/22:17:10.82          -9.5823572      -4.4280740       2.9227610
2017-02-25/22:17:10.86          -9.5940350      -4.4303426       2.8995067
2017-02-25/22:17:10.89          -9.6057533      -4.4257399       2.8939394
2017-02-25/22:17:10.92          -9.6175114      -4.4182467       2.8863763
2017-02-25/22:17:10.95          -9.6264650      -4.4092928       2.8672749
2017-02-25/22:17:10.98          -9.6346114      -4.4010210       2.8579886
2017-02-25/22:17:11.01          -9.6517359      -4.3801058       2.8524283
2017-02-25/22:17:11.04          -9.6685705      -4.3583452       2.8519679
2017-02-25/22:17:11.07          -9.6833453      -4.3364083       2.8436893
2017-02-25/22:17:11.11          -9.6886009      -4.3222904       2.8185607
2017-02-25/22:17:11.14          -9.6978192      -4.3043083       2.8143445
2017-02-25/22:17:11.17          -9.7137662      -4.2946117       2.7933264
2017-02-25/22:17:11.20          -9.7305454      -4.2911669       2.7713169
2017-02-25/22:17:11.23          -9.7521031      -4.2749998       2.7705222
2017-02-25/22:17:11.26          -9.7690737      -4.2660735       2.7626410
2017-02-25/22:17:11.29          -9.7926249      -4.2701774       2.7453096
2017-02-25/22:17:11.32          -9.8112755      -4.2700662       2.7284204
2017-02-25/22:17:11.36          -9.8307188      -4.2696990       2.7096733
2017-02-25/22:17:11.39          -9.8604802      -4.2693040       2.6903409
2017-02-25/22:17:11.42          -9.8855171      -4.2584093       2.6805450
2017-02-25/22:17:11.45          -9.9001726      -4.2383376       2.6776443
2017-02-25/22:17:11.48          -9.9180056      -4.2233813       2.6639244
2017-02-25/22:17:11.51          -9.9291670      -4.2191740       2.6423235
2017-02-25/22:17:11.54          -9.9514282      -4.2084152       2.6310522
2017-02-25/22:17:11.57          -9.9713329      -4.1917342       2.6153281
2017-02-25/22:17:11.61          -9.9905160      -4.1727855       2.6037169
2017-02-25/22:17:11.64          -9.9986586      -4.1653563       2.5990941
2017-02-25/22:17:11.67          -10.003032      -4.1450062       2.5970217
2017-02-25/22:17:11.70          -10.021155      -4.1307644       2.5765068
2017-02-25/22:17:11.73          -10.043008      -4.1229378       2.5525753
2017-02-25/22:17:11.76          -10.046809      -4.1188577       2.5430261
2017-02-25/22:17:11.79          -10.054966      -4.1077447       2.5313860
2017-02-25/22:17:11.82          -10.070338      -4.0975680       2.5080369
2017-02-25/22:17:11.86          -10.077318      -4.0855209       2.4998114
2017-02-25/22:17:11.89          -10.082389      -4.0756144       2.4906970
2017-02-25/22:17:11.92          -10.101446      -4.0634407       2.4752681
2017-02-25/22:17:11.95          -10.124057      -4.0602784       2.4623309
2017-02-25/22:17:11.98          -10.135848      -4.0537505       2.4456138
2017-02-25/22:17:12.01          -10.153314      -4.0388250       2.4408316
2017-02-25/22:17:12.04          -10.176320      -4.0191363       2.4297234
2017-02-25/22:17:12.07          -10.185329      -4.0071862       2.4071304
2017-02-25/22:17:12.11          -10.185592      -3.9925490       2.3982828
2017-02-25/22:17:12.14          -10.192834      -3.9806997       2.3823125
2017-02-25/22:17:12.17          -10.204676      -3.9673197       2.3692700
2017-02-25/22:17:12.20          -10.214055      -3.9498684       2.3571283
2017-02-25/22:17:12.23          -10.216012      -3.9241426       2.3507747
2017-02-25/22:17:12.26          -10.222119      -3.9079121       2.3448378
2017-02-25/22:17:12.29          -10.227741      -3.8945578       2.3217574
2017-02-25/22:17:12.32          -10.239037      -3.8806814       2.3063522
2017-02-25/22:17:12.36          -10.258819      -3.8643181       2.2992029
2017-02-25/22:17:12.39          -10.277552      -3.8529572       2.2784711
2017-02-25/22:17:12.42          -10.298964      -3.8364963       2.2639378
2017-02-25/22:17:12.45          -10.322816      -3.8233161       2.2434809
2017-02-25/22:17:12.48          -10.338282      -3.8066196       2.2243809
2017-02-25/22:17:12.51          -10.362158      -3.8081200       2.2018539
2017-02-25/22:17:12.54          -10.389822      -3.7918875       2.1889932
2017-02-25/22:17:12.57          -10.403945      -3.7734532       2.1895402
2017-02-25/22:17:12.61          -10.423505      -3.7531852       2.1874494
2017-02-25/22:17:12.64          -10.441622      -3.7264080       2.1748229
2017-02-25/22:17:12.67          -10.460160      -3.7095973       2.1755973
2017-02-25/22:17:12.70          -10.471895      -3.7051510       2.1602084
2017-02-25/22:17:12.73          -10.481009      -3.6940191       2.1434652
2017-02-25/22:17:12.76          -10.497826      -3.6937789       2.1239631
2017-02-25/22:17:12.79          -10.502362      -3.6847093       2.1132638
2017-02-25/22:17:12.82          -10.510814      -3.6869613       2.0862828
2017-02-25/22:17:12.86          -10.518343      -3.6921386       2.0539680
2017-02-25/22:17:12.89          -10.532844      -3.6938371       2.0273038
2017-02-25/22:17:12.92          -10.549106      -3.7083266       2.0167812
2017-02-25/22:17:12.95          -10.575375      -3.7060609       1.9961093
2017-02-25/22:17:12.98          -10.603615      -3.6893113       1.9897816
2017-02-25/22:17:13.01          -10.633118      -3.6794486       1.9900830
2017-02-25/22:17:13.04          -10.660189      -3.6605817       1.9950686
2017-02-25/22:17:13.07          -10.705449      -3.6395065       1.9875813
2017-02-25/22:17:13.11          -10.729628      -3.6181169       1.9851242
2017-02-25/22:17:13.14          -10.765523      -3.6017058       1.9855262
2017-02-25/22:17:13.17          -10.784107      -3.5863877       1.9833578
2017-02-25/22:17:13.20          -10.809348      -3.5644478       1.9748514
2017-02-25/22:17:13.23          -10.821667      -3.5528099       1.9704100
2017-02-25/22:17:13.26          -10.837551      -3.5525534       1.9563077
2017-02-25/22:17:13.29          -10.849779      -3.5482718       1.9386819
2017-02-25/22:17:13.32          -10.859882      -3.5427763       1.9165929
2017-02-25/22:17:13.36          -10.861419      -3.5374158       1.9028613
2017-02-25/22:17:13.39          -10.872026      -3.5361092       1.8901793
2017-02-25/22:17:13.42          -10.883359      -3.5384258       1.8698074
2017-02-25/22:17:13.45          -10.901825      -3.5367202       1.8424404
2017-02-25/22:17:13.48          -10.914400      -3.5407942       1.8289139
2017-02-25/22:17:13.51          -10.930908      -3.5391984       1.8118511
2017-02-25/22:17:13.54          -10.949579      -3.5359305       1.7972584
2017-02-25/22:17:13.57          -10.964432      -3.5357199       1.7750797
2017-02-25/22:17:13.61          -10.988525      -3.5303314       1.7625305
2017-02-25/22:17:13.64          -11.005123      -3.5237553       1.7465109
2017-02-25/22:17:13.67          -11.031797      -3.5174853       1.7333591
2017-02-25/22:17:13.70          -11.055081      -3.5058763       1.7210635
2017-02-25/22:17:13.73          -11.078311      -3.5010587       1.7101572
2017-02-25/22:17:13.76          -11.100499      -3.4845169       1.6944750
2017-02-25/22:17:13.79          -11.122803      -3.4745316       1.6841443
2017-02-25/22:17:13.82          -11.139482      -3.4567029       1.6819435
2017-02-25/22:17:13.86          -11.158538      -3.4426742       1.6879769
2017-02-25/22:17:13.89          -11.170707      -3.4321390       1.6831714
2017-02-25/22:17:13.92          -11.187373      -3.4219230       1.6866485
2017-02-25/22:17:13.95          -11.201187      -3.4100062       1.6869707
2017-02-25/22:17:13.98          -11.208306      -3.3962796       1.6836760
2017-02-25/22:17:14.01          -11.211807      -3.3845612       1.6824417
2017-02-25/22:17:14.04          -11.220442      -3.3810999       1.6748090
2017-02-25/22:17:14.07          -11.236469      -3.3691629       1.6709438
2017-02-25/22:17:14.11          -11.247380      -3.3513682       1.6581716
2017-02-25/22:17:14.14          -11.266511      -3.3345523       1.6447613
2017-02-25/22:17:14.17          -11.281671      -3.3255307       1.6311192
2017-02-25/22:17:14.20          -11.300983      -3.3194524       1.6133211
2017-02-25/22:17:14.23          -11.311399      -3.3066736       1.6068858
2017-02-25/22:17:14.26          -11.335007      -3.2977928       1.6074375
2017-02-25/22:17:14.29          -11.356327      -3.2840302       1.6001765
2017-02-25/22:17:14.32          -11.373775      -3.2699386       1.6000982
2017-02-25/22:17:14.36          -11.384929      -3.2508343       1.5917216
2017-02-25/22:17:14.39          -11.392730      -3.2450619       1.5837401
2017-02-25/22:17:14.42          -11.395864      -3.2290260       1.5768997
2017-02-25/22:17:14.45          -11.405178      -3.2145257       1.5636678
2017-02-25/22:17:14.48          -11.415141      -3.1931302       1.5622924
2017-02-25/22:17:14.51          -11.433148      -3.1790055       1.5511907
2017-02-25/22:17:14.54          -11.434642      -3.1651486       1.5442730
2017-02-25/22:17:14.57          -11.443837      -3.1493599       1.5427938
2017-02-25/22:17:14.61          -11.452955      -3.1348129       1.5302954
2017-02-25/22:17:14.64          -11.476380      -3.1222778       1.5275315
2017-02-25/22:17:14.67          -11.500772      -3.1049829       1.5292004
2017-02-25/22:17:14.70          -11.523631      -3.0903665       1.5140093
2017-02-25/22:17:14.73          -11.551143      -3.0657844       1.5145825
2017-02-25/22:17:14.76          -11.573862      -3.0545743       1.4883090
2017-02-25/22:17:14.79          -11.594372      -3.0371775       1.4622799
2017-02-25/22:17:14.82          -11.624565      -3.0193264       1.4414501
2017-02-25/22:17:14.86          -11.654066      -3.0056454       1.4226411
2017-02-25/22:17:14.89          -11.680445      -2.9853667       1.4120269
2017-02-25/22:17:14.92          -11.690289      -2.9753132       1.3998569
2017-02-25/22:17:14.95          -11.700201      -2.9694430       1.3779487
2017-02-25/22:17:14.98          -11.718626      -2.9615499       1.3702975
2017-02-25/22:17:15.01          -11.728209      -2.9570943       1.3547269
2017-02-25/22:17:15.04          -11.729651      -2.9485206       1.3529227
2017-02-25/22:17:15.07          -11.732181      -2.9480219       1.3481304
2017-02-25/22:17:15.11          -11.739707      -2.9395978       1.3450014
2017-02-25/22:17:15.14          -11.738673      -2.9293003       1.3326803
2017-02-25/22:17:15.17          -11.745395      -2.9320006       1.3153509
2017-02-25/22:17:15.20          -11.765000      -2.9204543       1.2960509
2017-02-25/22:17:15.23          -11.778125      -2.9052081       1.2868660
2017-02-25/22:17:15.26          -11.786442      -2.9010163       1.2659575
2017-02-25/22:17:15.29          -11.790899      -2.8972809       1.2572632
2017-02-25/22:17:15.32          -11.808880      -2.8918463       1.2365273
2017-02-25/22:17:15.36          -11.831803      -2.8666959       1.2215166
2017-02-25/22:17:15.39          -11.848818      -2.8552767       1.1970654
2017-02-25/22:17:15.42          -11.874705      -2.8379399       1.1838284
2017-02-25/22:17:15.45          -11.892006      -2.8152442       1.1694980
2017-02-25/22:17:15.48          -11.899397      -2.8034211       1.1546588
2017-02-25/22:17:15.51          -11.922392      -2.7872748       1.1402709
2017-02-25/22:17:15.54          -11.937863      -2.7720265       1.1466292
2017-02-25/22:17:15.57          -11.954822      -2.7603627       1.1305799
2017-02-25/22:17:15.61          -11.961050      -2.7362872       1.1284802
2017-02-25/22:17:15.64          -11.967928      -2.7295721       1.1266602
2017-02-25/22:17:15.67          -11.974236      -2.7228923       1.1358845
2017-02-25/22:17:15.70          -11.985317      -2.7277781       1.1322383
2017-02-25/22:17:15.73          -11.999050      -2.7156765       1.1321761
2017-02-25/22:17:15.76          -12.014567      -2.7006909       1.1301691
2017-02-25/22:17:15.79          -12.024098      -2.6988365       1.1288203
2017-02-25/22:17:15.82          -12.050118      -2.6843953       1.1139403
2017-02-25/22:17:15.86          -12.069070      -2.6623550       1.1215694
2017-02-25/22:17:15.89          -12.093628      -2.6576883       1.1086006
2017-02-25/22:17:15.92          -12.119230      -2.6469511       1.1081197
2017-02-25/22:17:15.95          -12.151795      -2.6277481       1.0922613
2017-02-25/22:17:15.98          -12.169883      -2.6033754       1.0730283
2017-02-25/22:17:16.01          -12.194120      -2.5907940       1.0553748
2017-02-25/22:17:16.04          -12.215756      -2.5820341       1.0433684
2017-02-25/22:17:16.07          -12.240051      -2.5697358       1.0211145
2017-02-25/22:17:16.11          -12.255734      -2.5593172       1.0014505
2017-02-25/22:17:16.14          -12.274330      -2.5488696      0.98997340
2017-02-25/22:17:16.17          -12.282920      -2.5368008      0.98369059
2017-02-25/22:17:16.20          -12.291003      -2.5344494      0.96091588
2017-02-25/22:17:16.23          -12.290468      -2.5308341      0.94711472
2017-02-25/22:17:16.26          -12.305439      -2.5294844      0.94650400
2017-02-25/22:17:16.29          -12.313499      -2.5261049      0.95359680
2017-02-25/22:17:16.32          -12.315343      -2.5251060      0.93922965
2017-02-25/22:17:16.36          -12.315164      -2.5089038      0.94360943
2017-02-25/22:17:16.39          -12.310513      -2.4935403      0.94673201
2017-02-25/22:17:16.42          -12.309005      -2.4866647      0.91980259
2017-02-25/22:17:16.45          -12.325299      -2.4682104      0.90691299
2017-02-25/22:17:16.48          -12.332221      -2.4432811      0.90062562
2017-02-25/22:17:16.51          -12.344425      -2.4260677      0.88215941
2017-02-25/22:17:16.54          -12.355867      -2.4005037      0.86770461
2017-02-25/22:17:16.57          -12.363255      -2.3808989      0.85134873
2017-02-25/22:17:16.61          -12.384038      -2.3547958      0.83907907
2017-02-25/22:17:16.64          -12.404554      -2.3442741      0.81734184
2017-02-25/22:17:16.67          -12.429813      -2.3319600      0.80323691
2017-02-25/22:17:16.70          -12.449599      -2.3091662      0.81336954
2017-02-25/22:17:16.73          -12.459696      -2.2896037      0.80993040
2017-02-25/22:17:16.76          -12.479460      -2.2715237      0.79723995
2017-02-25/22:17:16.79          -12.495511      -2.2599130      0.78870349
2017-02-25/22:17:16.82          -12.500945      -2.2558835      0.78563832
2017-02-25/22:17:16.86          -12.506008      -2.2470457      0.77587912
2017-02-25/22:17:16.89          -12.513659      -2.2416023      0.76689985
2017-02-25/22:17:16.92          -12.519086      -2.2260383      0.75951315
2017-02-25/22:17:16.95          -12.524451      -2.2125754      0.74909977
2017-02-25/22:17:16.98          -12.538809      -2.2035616      0.71702025
2017-02-25/22:17:17.01          -12.554460      -2.1944011      0.68969046
2017-02-25/22:17:17.04          -12.562404      -2.1820570      0.67011907
2017-02-25/22:17:17.07          -12.579050      -2.1562012      0.65976084
2017-02-25/22:17:17.11          -12.592185      -2.1311764      0.62707996
2017-02-25/22:17:17.14          -12.616196      -2.1154579      0.59057616
2017-02-25/22:17:17.17          -12.627175      -2.0940622      0.57119376
2017-02-25/22:17:17.20          -12.642390      -2.0837407      0.53657118
2017-02-25/22:17:17.23          -12.657979      -2.0635895      0.50803611
2017-02-25/22:17:17.26          -12.669133      -2.0474372      0.50207295
2017-02-25/22:17:17.29          -12.677994      -2.0340153      0.49397290
2017-02-25/22:17:17.32          -12.692409      -2.0305587      0.47473328
2017-02-25/22:17:17.36          -12.702634      -2.0274475      0.46098178
2017-02-25/22:17:17.39          -12.705329      -2.0227065      0.44516871
2017-02-25/22:17:17.42          -12.710451      -2.0118248      0.44258209
2017-02-25/22:17:17.45          -12.718392      -2.0157558      0.43105000
2017-02-25/22:17:17.48          -12.722348      -2.0176652      0.43274023
2017-02-25/22:17:17.51          -12.732768      -2.0157163      0.42605332
2017-02-25/22:17:17.54          -12.747455      -2.0148782      0.40985989
2017-02-25/22:17:17.57          -12.762741      -2.0187321      0.38630879
2017-02-25/22:17:17.61          -12.778462      -2.0075123      0.37825601
2017-02-25/22:17:17.64          -12.802001      -1.9991888      0.36322216
2017-02-25/22:17:17.67          -12.838255      -1.9921088      0.35287346
2017-02-25/22:17:17.70          -12.866294      -1.9788595      0.32903606
2017-02-25/22:17:17.73          -12.895156      -1.9568074      0.30057119
2017-02-25/22:17:17.76          -12.928477      -1.9338763      0.27603174
2017-02-25/22:17:17.79          -12.957648      -1.9258214      0.24721609
2017-02-25/22:17:17.82          -12.980417      -1.9146589      0.21841445
2017-02-25/22:17:17.86          -13.003784      -1.8928702      0.21349343
2017-02-25/22:17:17.89          -13.020284      -1.8898686      0.19374509
2017-02-25/22:17:17.92          -13.019769      -1.8944767      0.17309910
2017-02-25/22:17:17.95          -13.026418      -1.8935108      0.16189771
2017-02-25/22:17:17.98          -13.035530      -1.8970365      0.14914134
2017-02-25/22:17:18.01          -13.040384      -1.9026425      0.14356033
2017-02-25/22:17:18.04          -13.044110      -1.9053673      0.14005118
2017-02-25/22:17:18.07          -13.045286      -1.9129325      0.13505857
2017-02-25/22:17:18.11          -13.050859      -1.9138845      0.12358829
2017-02-25/22:17:18.14          -13.056003      -1.9191714      0.10103202
2017-02-25/22:17:18.17          -13.057314      -1.9149341     0.096416540
2017-02-25/22:17:18.20          -13.072473      -1.9024510     0.093547924
2017-02-25/22:17:18.23          -13.086795      -1.8933020     0.076525791
2017-02-25/22:17:18.26          -13.100247      -1.8874586     0.059133174
2017-02-25/22:17:18.29          -13.107299      -1.8816514     0.035372670
2017-02-25/22:17:18.32          -13.125842      -1.8692827     0.014574892
2017-02-25/22:17:18.36          -13.137778      -1.8455702   -0.0092351990
2017-02-25/22:17:18.39          -13.139733      -1.8347617    -0.033912452
2017-02-25/22:17:18.42          -13.150215      -1.8290620    -0.049098595
2017-02-25/22:17:18.45          -13.165267      -1.8226310    -0.082828933
2017-02-25/22:17:18.48          -13.168796      -1.8050808     -0.10708010
2017-02-25/22:17:18.51          -13.168134      -1.7925596     -0.11208500
2017-02-25/22:17:18.54          -13.164745      -1.7888173     -0.11624356
2017-02-25/22:17:18.57          -13.170502      -1.7809802     -0.11119381
2017-02-25/22:17:18.61          -13.154087      -1.7735322     -0.11904930
2017-02-25/22:17:18.64          -13.158604      -1.7841075     -0.11342818
2017-02-25/22:17:18.67          -13.167980      -1.7732193    -0.097106257
2017-02-25/22:17:18.70          -13.163361      -1.7616756     -0.10297756
2017-02-25/22:17:18.73          -13.173967      -1.7403912    -0.085906763
2017-02-25/22:17:18.76          -13.191176      -1.7299410     -0.10573771
2017-02-25/22:17:18.79          -13.206124      -1.7154019     -0.12835871
2017-02-25/22:17:18.82          -13.221229      -1.6929929     -0.15195784
2017-02-25/22:17:18.86          -13.223551      -1.6763021     -0.17557259
2017-02-25/22:17:18.89          -13.248430      -1.6623588     -0.20001836
2017-02-25/22:17:18.92          -13.252842      -1.6341555     -0.22415364
2017-02-25/22:17:18.95          -13.269402      -1.6166668     -0.25170164
2017-02-25/22:17:18.98          -13.296514      -1.5922797     -0.26729172
2017-02-25/22:17:19.01          -13.307957      -1.5814102     -0.30144520
2017-02-25/22:17:19.04          -13.304594      -1.5759955     -0.31243525
2017-02-25/22:17:19.07          -13.302765      -1.5741804     -0.31932343
2017-02-25/22:17:19.11          -13.305504      -1.5702095     -0.32800722
2017-02-25/22:17:19.14          -13.317850      -1.5622402     -0.34353082
2017-02-25/22:17:19.17          -13.315877      -1.5575502     -0.34873149
2017-02-25/22:17:19.20          -13.319311      -1.5568084     -0.35700998
2017-02-25/22:17:19.23          -13.315022      -1.5612983     -0.37679800
2017-02-25/22:17:19.26          -13.310197      -1.5727429     -0.39357469
2017-02-25/22:17:19.29          -13.300887      -1.5815085     -0.40722221
2017-02-25/22:17:19.32          -13.307333      -1.5785364     -0.41465709
2017-02-25/22:17:19.36          -13.311598      -1.5690052     -0.43496621
2017-02-25/22:17:19.39          -13.317786      -1.5558281     -0.45111138
2017-02-25/22:17:19.42          -13.327880      -1.5330340     -0.46871041
2017-02-25/22:17:19.45          -13.344129      -1.5225463     -0.49339036
2017-02-25/22:17:19.48          -13.353569      -1.4967930     -0.51976587
2017-02-25/22:17:19.51          -13.367663      -1.4772328     -0.54621649
2017-02-25/22:17:19.54          -13.378664      -1.4557123     -0.56376560
2017-02-25/22:17:19.57          -13.394728      -1.4376377     -0.59044906
2017-02-25/22:17:19.61          -13.400164      -1.4196773     -0.61704261
2017-02-25/22:17:19.64          -13.413119      -1.4143279     -0.63686417
2017-02-25/22:17:19.67          -13.413771      -1.4100669     -0.65363711
2017-02-25/22:17:19.70          -13.416779      -1.4195940     -0.66863413
2017-02-25/22:17:19.73          -13.412981      -1.4138560     -0.68532498
2017-02-25/22:17:19.76          -13.421794      -1.4257370     -0.69431571
2017-02-25/22:17:19.79          -13.425357      -1.4194989     -0.68844722
2017-02-25/22:17:19.82          -13.428604      -1.4206231     -0.69132747
2017-02-25/22:17:19.86          -13.428192      -1.4186577     -0.69240673
2017-02-25/22:17:19.89          -13.434241      -1.4159901     -0.70083373
2017-02-25/22:17:19.92          -13.438700      -1.4094605     -0.70497220
2017-02-25/22:17:19.95          -13.460341      -1.4029292     -0.70619906
2017-02-25/22:17:19.98          -13.464903      -1.3831844     -0.71972081
2017-02-25/22:17:20.01          -13.490960      -1.3688267     -0.73337599
2017-02-25/22:17:20.04          -13.498774      -1.3415670     -0.73741705
2017-02-25/22:17:20.07          -13.512030      -1.3355758     -0.76636707
2017-02-25/22:17:20.11          -13.524551      -1.3177283     -0.80174599
2017-02-25/22:17:20.14          -13.534788      -1.2985122     -0.83450976
2017-02-25/22:17:20.17          -13.542777      -1.2914549     -0.86203822
2017-02-25/22:17:20.20          -13.549750      -1.2742172     -0.88355718
2017-02-25/22:17:20.23          -13.540943      -1.2633652     -0.89688924
2017-02-25/22:17:20.26          -13.546168      -1.2663869     -0.90510687
2017-02-25/22:17:20.29          -13.531431      -1.2656072     -0.91637071
2017-02-25/22:17:20.32          -13.527178      -1.2761566     -0.94119179
2017-02-25/22:17:20.36          -13.522825      -1.2732236     -0.94053980
2017-02-25/22:17:20.39          -13.518572      -1.2751062     -0.94118736
2017-02-25/22:17:20.42          -13.511157      -1.2763464     -0.94099015
2017-02-25/22:17:20.45          -13.512877      -1.2727108     -0.93661753
2017-02-25/22:17:20.48          -13.508627      -1.2647953     -0.93494227
2017-02-25/22:17:20.51          -13.516463      -1.2493571     -0.94298186
2017-02-25/22:17:20.54          -13.520197      -1.2249246     -0.94249996
2017-02-25/22:17:20.57          -13.525708      -1.2043543     -0.94998288
2017-02-25/22:17:20.61          -13.525544      -1.1891950     -0.96485872
2017-02-25/22:17:20.64          -13.534721      -1.1713584     -0.98725120
2017-02-25/22:17:20.67          -13.537472      -1.1580050      -1.0039477
2017-02-25/22:17:20.70          -13.543560      -1.1413588      -1.0238208
2017-02-25/22:17:20.73          -13.545583      -1.1169338      -1.0419220
2017-02-25/22:17:20.76          -13.554691      -1.1043585      -1.0737145
2017-02-25/22:17:20.79          -13.556191      -1.0971056      -1.0992019
2017-02-25/22:17:20.82          -13.560285      -1.0975987      -1.1222139
2017-02-25/22:17:20.86          -13.566379      -1.0874054      -1.1317263
2017-02-25/22:17:20.89          -13.575655      -1.0745363      -1.1323005
2017-02-25/22:17:20.92          -13.566550      -1.0771901      -1.1372099
2017-02-25/22:17:20.95          -13.564055      -1.0690547      -1.1387372
2017-02-25/22:17:20.98          -13.565552      -1.0588005      -1.1347241
2017-02-25/22:17:21.01          -13.558449      -1.0538739      -1.1343878
2017-02-25/22:17:21.04          -13.547113      -1.0473067      -1.1247184
2017-02-25/22:17:21.07          -13.543882      -1.0304242      -1.1276925
2017-02-25/22:17:21.11          -13.529564      -1.0118727      -1.1323016
2017-02-25/22:17:21.14          -13.513836     -0.99922953      -1.1349199
2017-02-25/22:17:21.17          -13.502087     -0.98432786      -1.1551063
2017-02-25/22:17:21.20          -13.502675     -0.95837930      -1.1726181
2017-02-25/22:17:21.23          -13.501233     -0.92642939      -1.2006783
2017-02-25/22:17:21.26          -13.492693     -0.90929340      -1.2237037
2017-02-25/22:17:21.29          -13.494677     -0.89667833      -1.2609446
2017-02-25/22:17:21.32          -13.493220     -0.87766173      -1.2939943
2017-02-25/22:17:21.36          -13.485699     -0.86093981      -1.3243944
2017-02-25/22:17:21.39          -13.487187     -0.85410606      -1.3502526
2017-02-25/22:17:21.42          -13.481694     -0.84654171      -1.3764745
2017-02-25/22:17:21.45          -13.478720     -0.84489535      -1.4018941
2017-02-25/22:17:21.48          -13.468626     -0.84217437      -1.4180034
2017-02-25/22:17:21.51          -13.456816     -0.84719861      -1.4230844
2017-02-25/22:17:21.54          -13.456023     -0.84228720      -1.4295823
2017-02-25/22:17:21.57          -13.454079     -0.84371164      -1.4267479
2017-02-25/22:17:21.61          -13.441484     -0.83741960      -1.4285358
2017-02-25/22:17:21.64          -13.437685     -0.83630752      -1.4257847
2017-02-25/22:17:21.67          -13.437129     -0.82535999      -1.4315689
2017-02-25/22:17:21.70          -13.447735     -0.80735959      -1.4404466
2017-02-25/22:17:21.73          -13.448411     -0.77898415      -1.4488768
2017-02-25/22:17:21.76          -13.458910     -0.75682005      -1.4745219
2017-02-25/22:17:21.79          -13.464754     -0.73668755      -1.4896755
2017-02-25/22:17:21.82          -13.464727     -0.71631038      -1.5138557
2017-02-25/22:17:21.86          -13.461773     -0.67475985      -1.5415723
2017-02-25/22:17:21.89          -13.472480     -0.66046495      -1.5735788
2017-02-25/22:17:21.92          -13.473394     -0.64922890      -1.6003946
2017-02-25/22:17:21.95          -13.483593     -0.63993316      -1.6260554
2017-02-25/22:17:21.98          -13.472863     -0.63806441      -1.6525379
2017-02-25/22:17:22.01          -13.467435     -0.63604770      -1.6705207
2017-02-25/22:17:22.04          -13.446887     -0.63457394      -1.6787201
2017-02-25/22:17:22.07          -13.441928     -0.63477105      -1.6975136
2017-02-25/22:17:22.11          -13.428488     -0.64263812      -1.7091079
2017-02-25/22:17:22.14          -13.420864     -0.65659883      -1.7317467
2017-02-25/22:17:22.17          -13.411178     -0.65778212      -1.7367021
2017-02-25/22:17:22.20          -13.410261     -0.64810100      -1.7522609
2017-02-25/22:17:22.23          -13.391431     -0.64364507      -1.7715086
2017-02-25/22:17:22.26          -13.387554     -0.63409693      -1.7848700
2017-02-25/22:17:22.29          -13.383080     -0.62300290      -1.7972532
2017-02-25/22:17:22.32          -13.383903     -0.60223640      -1.8103541
2017-02-25/22:17:22.36          -13.372838     -0.57751291      -1.8291664
2017-02-25/22:17:22.39          -13.372556     -0.54317506      -1.8480118
2017-02-25/22:17:22.42          -13.368170     -0.51923388      -1.8566788
2017-02-25/22:17:22.45          -13.368694     -0.49115688      -1.8764854
2017-02-25/22:17:22.48          -13.356988     -0.47802055      -1.9064000
2017-02-25/22:17:22.51          -13.354107     -0.45534381      -1.9260443
2017-02-25/22:17:22.54          -13.349477     -0.44060483      -1.9417568
2017-02-25/22:17:22.57          -13.339481     -0.43449113      -1.9533912
2017-02-25/22:17:22.61          -13.325753     -0.43739956      -1.9565662
2017-02-25/22:17:22.64          -13.322289     -0.43097858      -1.9571163
2017-02-25/22:17:22.67          -13.320880     -0.43418290      -1.9689657
2017-02-25/22:17:22.70          -13.315062     -0.43337480      -1.9696312
2017-02-25/22:17:22.73          -13.299374     -0.42565528      -1.9883144
2017-02-25/22:17:22.76          -13.292920     -0.41072349      -1.9889969
2017-02-25/22:17:22.79          -13.285519     -0.38665507      -1.9870364
2017-02-25/22:17:22.82          -13.272377     -0.36760067      -2.0071838
2017-02-25/22:17:22.86          -13.267038     -0.34342400      -2.0216143
2017-02-25/22:17:22.89          -13.265569     -0.31310807      -2.0461688
2017-02-25/22:17:22.92          -13.253128     -0.29299658      -2.0776776
2017-02-25/22:17:22.95          -13.250345     -0.26142217      -2.0949165
2017-02-25/22:17:22.98          -13.234160     -0.23331812      -2.1310391
2017-02-25/22:17:23.01          -13.237726     -0.20792009      -2.1467932
2017-02-25/22:17:23.04          -13.222955     -0.18727366      -2.1747167
2017-02-25/22:17:23.07          -13.221840     -0.18649498      -2.2197159
2017-02-25/22:17:23.11          -13.214894     -0.17019803      -2.2382461
2017-02-25/22:17:23.14          -13.208216     -0.15233665      -2.2644032
2017-02-25/22:17:23.17          -13.196493     -0.13966240      -2.2790856
2017-02-25/22:17:23.20          -13.194731     -0.13940170      -2.2996252
2017-02-25/22:17:23.23          -13.175354     -0.13310249      -2.3174673
2017-02-25/22:17:23.26          -13.170481     -0.12300302      -2.3264184
2017-02-25/22:17:23.29          -13.143102     -0.11785181      -2.3412476
2017-02-25/22:17:23.32          -13.134938     -0.10816056      -2.3490255
2017-02-25/22:17:23.36          -13.106895    -0.078094348      -2.3428093
2017-02-25/22:17:23.39          -13.097204    -0.068747207      -2.3560292
2017-02-25/22:17:23.42          -13.083859    -0.047507351      -2.3701020
2017-02-25/22:17:23.45          -13.073585    -0.026692026      -2.4031337
2017-02-25/22:17:23.48          -13.059698     0.015758194      -2.4193030
2017-02-25/22:17:23.51          -13.047386     0.039107949      -2.4487404
2017-02-25/22:17:23.54          -13.038480     0.067851745      -2.4783254
2017-02-25/22:17:23.57          -13.038343     0.091210238      -2.5104687
2017-02-25/22:17:23.61          -13.032382      0.11746195      -2.5416403
2017-02-25/22:17:23.64          -13.029160      0.13647793      -2.5776280
2017-02-25/22:17:23.67          -13.021991      0.15768611      -2.6081103
2017-02-25/22:17:23.70          -13.014262      0.16786136      -2.6366124
2017-02-25/22:17:23.73          -13.008083      0.18573468      -2.6533550
2017-02-25/22:17:23.76          -13.005523      0.18750953      -2.6691693
2017-02-25/22:17:23.79          -13.017109      0.19412653      -2.6751761
2017-02-25/22:17:23.82          -13.014599      0.20193712      -2.6866191
2017-02-25/22:17:23.86          -13.003762      0.21384725      -2.6942043
2017-02-25/22:17:23.89          -12.999077      0.22313836      -2.7017297
2017-02-25/22:17:23.92          -12.995451      0.22828045      -2.7108742
2017-02-25/22:17:23.95          -12.992657      0.24500663      -2.7125913
2017-02-25/22:17:23.98          -12.986274      0.26208877      -2.7206046
2017-02-25/22:17:24.01          -12.976954      0.27419892      -2.7352281
2017-02-25/22:17:24.04          -12.974345      0.29119794      -2.7546355
2017-02-25/22:17:24.07          -12.952501      0.30836711      -2.7847815
2017-02-25/22:17:24.11          -12.936893      0.32184391      -2.8113263
2017-02-25/22:17:24.14          -12.936360      0.34389215      -2.8400155
2017-02-25/22:17:24.17          -12.928336      0.35536648      -2.8754729
2017-02-25/22:17:24.20          -12.919129      0.36916026      -2.9039459
2017-02-25/22:17:24.23          -12.901274      0.37884821      -2.9359723
2017-02-25/22:17:24.26          -12.894042      0.38799383      -2.9710485
2017-02-25/22:17:24.29          -12.885569      0.39025849      -3.0098762
2017-02-25/22:17:24.32          -12.874422      0.38823997      -3.0334123
2017-02-25/22:17:24.36          -12.866471      0.38816453      -3.0514901
2017-02-25/22:17:24.39          -12.868290      0.38698845      -3.0709844
2017-02-25/22:17:24.42          -12.863093      0.37502147      -3.0864850
2017-02-25/22:17:24.45          -12.857350      0.37141766      -3.1016720
2017-02-25/22:17:24.48          -12.851960      0.36830102      -3.1209448
2017-02-25/22:17:24.51          -12.856772      0.37405922      -3.1432840
2017-02-25/22:17:24.54          -12.861202      0.37587944      -3.1596036
2017-02-25/22:17:24.57          -12.861872      0.37989307      -3.1741035
2017-02-25/22:17:24.61          -12.855240      0.39638062      -3.1910763
2017-02-25/22:17:24.64          -12.859026      0.41309700      -3.2124486
2017-02-25/22:17:24.67          -12.856743      0.43637658      -3.2264185
2017-02-25/22:17:24.70          -12.857009      0.46210280      -3.2503171
2017-02-25/22:17:24.73          -12.856243      0.49534635      -3.2713272
2017-02-25/22:17:24.76          -12.860773      0.53256681      -3.2792286
2017-02-25/22:17:24.79          -12.861378      0.55385673      -3.2984050
2017-02-25/22:17:24.82          -12.858041      0.57340696      -3.3134227
2017-02-25/22:17:24.86          -12.856514      0.60116072      -3.3109802
2017-02-25/22:17:24.89          -12.853514      0.61311684      -3.3276521
2017-02-25/22:17:24.92          -12.847555      0.62494620      -3.3421293
2017-02-25/22:17:24.95          -12.840750      0.63860197      -3.3435689
2017-02-25/22:17:24.98          -12.834777      0.64936462      -3.3447052
2017-02-25/22:17:25.01          -12.830129      0.65708113      -3.3518486
2017-02-25/22:17:25.04          -12.818670      0.64905761      -3.3634550
2017-02-25/22:17:25.07          -12.807720      0.65234074      -3.3686603
2017-02-25/22:17:25.11          -12.791654      0.65789702      -3.3816031
2017-02-25/22:17:25.14          -12.779288      0.66498216      -3.4127139
2017-02-25/22:17:25.17          -12.762366      0.68368358      -3.4346721
2017-02-25/22:17:25.20          -12.744203      0.70498836      -3.4412636
2017-02-25/22:17:25.23          -12.723762      0.71421854      -3.4779146
2017-02-25/22:17:25.26          -12.710520      0.72938190      -3.5097380
2017-02-25/22:17:25.29          -12.686964      0.74045237      -3.5286831
2017-02-25/22:17:25.32          -12.681330      0.77433171      -3.5463499
2017-02-25/22:17:25.36          -12.661779      0.80750969      -3.5584588
2017-02-25/22:17:25.39          -12.657505      0.85009093      -3.5777289
2017-02-25/22:17:25.42          -12.641689      0.87382974      -3.5905556
2017-02-25/22:17:25.45          -12.633646      0.89134151      -3.6090068
2017-02-25/22:17:25.48          -12.629189      0.90918171      -3.6229905
2017-02-25/22:17:25.51          -12.626016      0.92638004      -3.6405036
2017-02-25/22:17:25.54          -12.610600      0.95172665      -3.6442348
2017-02-25/22:17:25.57          -12.601573      0.97078234      -3.6543298
2017-02-25/22:17:25.61          -12.573380      0.96892873      -3.6806080
2017-02-25/22:17:25.64          -12.560673      0.98125526      -3.6949143
2017-02-25/22:17:25.67          -12.542480      0.98159545      -3.6897066
2017-02-25/22:17:25.70          -12.536221       1.0031596      -3.6868931
2017-02-25/22:17:25.73          -12.521816       1.0255361      -3.6976738
2017-02-25/22:17:25.76          -12.494267       1.0489708      -3.7234843
2017-02-25/22:17:25.79          -12.473904       1.0725053      -3.7311357
2017-02-25/22:17:25.82          -12.458357       1.0801966      -3.7613374
2017-02-25/22:17:25.86          -12.439507       1.1104598      -3.7861002
2017-02-25/22:17:25.89          -12.428913       1.1432782      -3.8126880
2017-02-25/22:17:25.92          -12.417679       1.1637310      -3.8453446
2017-02-25/22:17:25.95          -12.403615       1.1748485      -3.8902215
2017-02-25/22:17:25.98          -12.387786       1.1970752      -3.9282336
2017-02-25/22:17:26.01          -12.373909       1.2099564      -3.9392932
2017-02-25/22:17:26.04          -12.368905       1.2181200      -3.9616781
2017-02-25/22:17:26.07          -12.360997       1.2322012      -3.9775060
2017-02-25/22:17:26.11          -12.339944       1.2502819      -3.9833812
2017-02-25/22:17:26.14          -12.321789       1.2513493      -3.9923658
2017-02-25/22:17:26.17          -12.317704       1.2630156      -3.9918892
2017-02-25/22:17:26.20          -12.311709       1.2640763      -4.0035820
2017-02-25/22:17:26.23          -12.302944       1.2832006      -4.0124967
2017-02-25/22:17:26.26          -12.282932       1.2891897      -4.0101697
2017-02-25/22:17:26.29          -12.268094       1.2950727      -4.0323891
2017-02-25/22:17:26.32          -12.248373       1.3154610      -4.0401111
2017-02-25/22:17:26.36          -12.229842       1.3406763      -4.0596004
2017-02-25/22:17:26.39          -12.221351       1.3646446      -4.0851808
2017-02-25/22:17:26.42          -12.212528       1.3914964      -4.1054078
2017-02-25/22:17:26.45          -12.190999       1.4196132      -4.1303302
2017-02-25/22:17:26.48          -12.168244       1.4503942      -4.1523833
2017-02-25/22:17:26.51          -12.147644       1.4804005      -4.1708807
2017-02-25/22:17:26.54          -12.136531       1.5013544      -4.1996024
2017-02-25/22:17:26.57          -12.118905       1.5236082      -4.2229617
2017-02-25/22:17:26.61          -12.108431       1.5328747      -4.2527295
2017-02-25/22:17:26.64          -12.098205       1.5441898      -4.2706542
2017-02-25/22:17:26.67          -12.091402       1.5601246      -4.2836995
2017-02-25/22:17:26.70          -12.084602       1.5697273      -4.3094880
2017-02-25/22:17:26.73          -12.069076       1.5816910      -4.3250883
2017-02-25/22:17:26.76          -12.060036       1.5969994      -4.3372387
2017-02-25/22:17:26.79          -12.040409       1.6044978      -4.3522867
2017-02-25/22:17:26.82          -12.033397       1.6188009      -4.3780767
2017-02-25/22:17:26.86          -12.016133       1.6461581      -4.3900791
2017-02-25/22:17:26.89          -12.003845       1.6757449      -4.3990471
2017-02-25/22:17:26.92          -11.989582       1.6965526      -4.4218660
2017-02-25/22:17:26.95          -11.975391       1.7179254      -4.4315958
2017-02-25/22:17:26.98          -11.951796       1.7465778      -4.4419102
2017-02-25/22:17:27.01          -11.937700       1.7657345      -4.4637421
2017-02-25/22:17:27.04          -11.921688       1.7943104      -4.4779912
2017-02-25/22:17:27.07          -11.914076       1.8305570      -4.5018653
2017-02-25/22:17:27.11          -11.894058       1.8576436      -4.5197642
2017-02-25/22:17:27.14          -11.887917       1.8716699      -4.5428645
2017-02-25/22:17:27.17          -11.869202       1.8833106      -4.5672966
2017-02-25/22:17:27.20          -11.853847       1.8927518      -4.5861813
2017-02-25/22:17:27.23          -11.827304       1.9069329      -4.6141347
2017-02-25/22:17:27.26          -11.820038       1.9246202      -4.6221958
2017-02-25/22:17:27.29          -11.816260       1.9316620      -4.6441466
2017-02-25/22:17:27.32          -11.811433       1.9349824      -4.6671541
2017-02-25/22:17:27.36          -11.795903       1.9373607      -4.6797419
2017-02-25/22:17:27.39          -11.786007       1.9473238      -4.6872533
2017-02-25/22:17:27.42          -11.768649       1.9668804      -4.7082498
2017-02-25/22:17:27.45          -11.763140       1.9885437      -4.7215730
2017-02-25/22:17:27.48          -11.750066       2.0219608      -4.7313637
2017-02-25/22:17:27.51          -11.735548       2.0287705      -4.7582237
2017-02-25/22:17:27.54          -11.718312       2.0367067      -4.8050181
2017-02-25/22:17:27.57          -11.696140       2.0626097      -4.8225655
2017-02-25/22:17:27.61          -11.661152       2.0824426      -4.8469074
2017-02-25/22:17:27.64          -11.640963       2.0989809      -4.8673551
2017-02-25/22:17:27.67          -11.617863       2.1261501      -4.8849429
2017-02-25/22:17:27.70          -11.607143       2.1549322      -4.8924803
2017-02-25/22:17:27.73          -11.588933       2.1762682      -4.9165936
2017-02-25/22:17:27.76          -11.582304       2.1881462      -4.9352978
2017-02-25/22:17:27.79          -11.588306       2.2076809      -4.9432729
2017-02-25/22:17:27.82          -11.582598       2.2246166      -4.9491792
2017-02-25/22:17:27.86          -11.575194       2.2356916      -4.9643119
2017-02-25/22:17:27.89          -11.576068       2.2455514      -4.9752251
2017-02-25/22:17:27.92          -11.574034       2.2557706      -4.9973588
2017-02-25/22:17:27.95          -11.579124       2.2505474      -5.0247979
2017-02-25/22:17:27.98          -11.567378       2.2503930      -5.0475174
2017-02-25/22:17:28.01          -11.564758       2.2509316      -5.0565682
2017-02-25/22:17:28.04          -11.554373       2.2507378      -5.0811156
2017-02-25/22:17:28.07          -11.538171       2.2718045      -5.0999525
2017-02-25/22:17:28.11          -11.528900       2.2899620      -5.1148118
2017-02-25/22:17:28.14          -11.515731       2.3046129      -5.1304535
2017-02-25/22:17:28.17          -11.500848       2.3220899      -5.1414890
2017-02-25/22:17:28.20          -11.478596       2.3371510      -5.1519014
2017-02-25/22:17:28.23          -11.453639       2.3674927      -5.1602108
2017-02-25/22:17:28.26          -11.444743       2.3794371      -5.1752712
2017-02-25/22:17:28.29          -11.422218       2.3931565      -5.1900477
2017-02-25/22:17:28.32          -11.402982       2.4104384      -5.1996194
2017-02-25/22:17:28.36          -11.380150       2.4262223      -5.1973870
2017-02-25/22:17:28.39          -11.367311       2.4348942      -5.1982169
2017-02-25/22:17:28.42          -11.362168       2.4462571      -5.1986400
2017-02-25/22:17:28.45          -11.356750       2.4578138      -5.2135027
2017-02-25/22:17:28.48          -11.356090       2.4679541      -5.2204821
2017-02-25/22:17:28.51          -11.352265       2.4701540      -5.2308892
2017-02-25/22:17:28.54          -11.345271       2.4848171      -5.2364496
2017-02-25/22:17:28.57          -11.337946       2.4999646      -5.2480675
2017-02-25/22:17:28.61          -11.322351       2.5131535      -5.2474623
2017-02-25/22:17:28.64          -11.321950       2.5160286      -5.2543394
2017-02-25/22:17:28.67          -11.302846       2.5264681      -5.2669139
2017-02-25/22:17:28.70          -11.276625       2.5420719      -5.2882640
2017-02-25/22:17:28.73          -11.255303       2.5518402      -5.2933274
2017-02-25/22:17:28.76          -11.236789       2.5717656      -5.2978330
2017-02-25/22:17:28.79          -11.224339       2.5796331      -5.3009878
2017-02-25/22:17:28.82          -11.209643       2.5915846      -5.3069517
2017-02-25/22:17:28.86          -11.183560       2.6121190      -5.3206607
2017-02-25/22:17:28.89          -11.164708       2.6214788      -5.3402528
2017-02-25/22:17:28.92          -11.142624       2.6372562      -5.3593530
2017-02-25/22:17:28.95          -11.131804       2.6480491      -5.3674434
2017-02-25/22:17:28.98          -11.118302       2.6536698      -5.3750759
2017-02-25/22:17:29.01          -11.103423       2.6651689      -5.3826460
2017-02-25/22:17:29.04          -11.081535       2.6769452      -5.3905450
2017-02-25/22:17:29.07          -11.057466       2.6917484      -5.4045964
2017-02-25/22:17:29.11          -11.025447       2.7047652      -5.4090783
2017-02-25/22:17:29.14          -11.012119       2.7135414      -5.4044220
2017-02-25/22:17:29.17          -10.997333       2.7351242      -5.3931465
2017-02-25/22:17:29.20          -10.981420       2.7563449      -5.3946701
2017-02-25/22:17:29.23          -10.952085       2.7791764      -5.3966537
2017-02-25/22:17:29.26          -10.922870       2.8063899      -5.3955320
2017-02-25/22:17:29.29          -10.894836       2.8312666      -5.4013870
2017-02-25/22:17:29.32          -10.867665       2.8441187      -5.4078464
2017-02-25/22:17:29.36          -10.830167       2.8660917      -5.4045495
2017-02-25/22:17:29.39          -10.810497       2.8816333      -5.4069189
2017-02-25/22:17:29.42          -10.780163       2.8951337      -5.4125331
2017-02-25/22:17:29.45          -10.750278       2.9083272      -5.4338916
2017-02-25/22:17:29.48          -10.723233       2.9267631      -5.4414394
2017-02-25/22:17:29.51          -10.703732       2.9492919      -5.4662955
2017-02-25/22:17:29.54          -10.682003       2.9570924      -5.4791700
2017-02-25/22:17:29.57          -10.664352       2.9661335      -5.4864642
2017-02-25/22:17:29.61          -10.641564       2.9794543      -5.5048574
2017-02-25/22:17:29.64          -10.628049       2.9902095      -5.5199921
2017-02-25/22:17:29.67          -10.600369       3.0079376      -5.5409226
2017-02-25/22:17:29.70          -10.581243       3.0320756      -5.5567160
2017-02-25/22:17:29.73          -10.548901       3.0515849      -5.5628846
2017-02-25/22:17:29.76          -10.518390       3.0734117      -5.5755867
2017-02-25/22:17:29.79          -10.485321       3.0881070      -5.5746554
2017-02-25/22:17:29.82          -10.468494       3.1260108      -5.5792743
2017-02-25/22:17:29.86          -10.429685       3.1567076      -5.6008947
2017-02-25/22:17:29.89          -10.400290       3.1875311      -5.6031450
2017-02-25/22:17:29.92          -10.361341       3.2197388      -5.6159678
2017-02-25/22:17:29.95          -10.326477       3.2453154      -5.6258755
2017-02-25/22:17:29.98          -10.289390       3.2701135      -5.6319471
2017-02-25/22:17:30.01          -10.267438       3.2869730      -5.6453979
2017-02-25/22:17:30.04          -10.232327       3.3016574      -5.6540964
2017-02-25/22:17:30.07          -10.207813       3.3209661      -5.6662573
2017-02-25/22:17:30.11          -10.167517       3.3314591      -5.6789724
2017-02-25/22:17:30.14          -10.149591       3.3507931      -5.6884189
2017-02-25/22:17:30.17          -10.126007       3.3680617      -5.6954704
2017-02-25/22:17:30.20          -10.114861       3.3881789      -5.7109167
2017-02-25/22:17:30.23          -10.100896       3.4128854      -5.7239048
2017-02-25/22:17:30.26          -10.085865       3.4341540      -5.7372044
2017-02-25/22:17:30.29          -10.062935       3.4535061      -5.7522567
2017-02-25/22:17:30.32          -10.039742       3.4715156      -5.7716833
2017-02-25/22:17:30.36          -10.006948       3.4965027      -5.7762744
2017-02-25/22:17:30.39          -9.9911219       3.5240236      -5.7886143
2017-02-25/22:17:30.42          -9.9622647       3.5470720      -5.7979451
2017-02-25/22:17:30.45          -9.9412328       3.5746229      -5.8122349
2017-02-25/22:17:30.48          -9.9084964       3.6056502      -5.8124705
2017-02-25/22:17:30.51          -9.8810061       3.6413291      -5.8220965
2017-02-25/22:17:30.54          -9.8534484       3.6741296      -5.8297074
2017-02-25/22:17:30.57          -9.8231842       3.7096818      -5.8408280
2017-02-25/22:17:30.61          -9.7967419       3.7456151      -5.8565196
2017-02-25/22:17:30.64          -9.7829220       3.7713267      -5.8774855
2017-02-25/22:17:30.67          -9.7620585       3.7941461      -5.8917748
2017-02-25/22:17:30.70          -9.7432291       3.8183489      -5.9083099
2017-02-25/22:17:30.73          -9.7222984       3.8474045      -5.9287337
2017-02-25/22:17:30.76          -9.7091829       3.8623189      -5.9650739
2017-02-25/22:17:30.79          -9.6966711       3.8804986      -5.9795817
2017-02-25/22:17:30.82          -9.6855967       3.8992035      -6.0067568
2017-02-25/22:17:30.86          -9.6744011       3.9315558      -6.0239744
2017-02-25/22:17:30.89          -9.6668224       3.9586371      -6.0268223
2017-02-25/22:17:30.92          -9.6537112       3.9862339      -6.0376792
2017-02-25/22:17:30.95          -9.6405347       4.0038379      -6.0542200
2017-02-25/22:17:30.98          -9.6267720       4.0274100      -6.0742276
2017-02-25/22:17:31.01          -9.6020732       4.0476756      -6.0895567
2017-02-25/22:17:31.04          -9.5762441       4.0751367      -6.0800273
2017-02-25/22:17:31.07          -9.5521829       4.0931180      -6.0962116
2017-02-25/22:17:31.11          -9.5259011       4.1132405      -6.1095645
2017-02-25/22:17:31.14          -9.5073075       4.1254122      -6.1271146
2017-02-25/22:17:31.17          -9.4854862       4.1368886      -6.1518763
2017-02-25/22:17:31.20          -9.4702446       4.1459772      -6.1853361
2017-02-25/22:17:31.23          -9.4422456       4.1719765      -6.2142098
2017-02-25/22:17:31.26          -9.4212218       4.1953465      -6.2231796
2017-02-25/22:17:31.29          -9.4188176       4.2191887      -6.2418923
2017-02-25/22:17:31.32          -9.4202887       4.2370474      -6.2855436
2017-02-25/22:17:31.36          -9.4072966       4.2597809      -6.3038719
2017-02-25/22:17:31.39          -9.3985025       4.2796406      -6.3302898
2017-02-25/22:17:31.42          -9.3886568       4.3021300      -6.3450255
2017-02-25/22:17:31.45          -9.3849253       4.3184853      -6.3805539
2017-02-25/22:17:31.48          -9.3744355       4.3455764      -6.3839866
2017-02-25/22:17:31.51          -9.3682776       4.3661452      -6.3921373
2017-02-25/22:17:31.54          -9.3628334       4.3837990      -6.4129877
2017-02-25/22:17:31.57          -9.3476517       4.3926813      -6.4282947
2017-02-25/22:17:31.61          -9.3212943       4.4044234      -6.4308457
2017-02-25/22:17:31.64          -9.3035452       4.4131695      -6.4513116
2017-02-25/22:17:31.67          -9.2843480       4.4127499      -6.4567310
2017-02-25/22:17:31.70          -9.2683097       4.4210697      -6.4703900
2017-02-25/22:17:31.73          -9.2518263       4.4356353      -6.4599934
2017-02-25/22:17:31.76          -9.2398016       4.4470180      -6.4697461
2017-02-25/22:17:31.79          -9.2274455       4.4573571      -6.4754864
2017-02-25/22:17:31.82          -9.2220698       4.4701139      -6.4744867
2017-02-25/22:17:31.86          -9.2181508       4.4900860      -6.4828829
2017-02-25/22:17:31.89          -9.2150729       4.5086134      -6.4998838
2017-02-25/22:17:31.92          -9.2273893       4.5191631      -6.5100039
2017-02-25/22:17:31.95          -9.2400352       4.5433283      -6.5251718
2017-02-25/22:17:31.98          -9.2464984       4.5632158      -6.5296482
2017-02-25/22:17:32.01          -9.2524120       4.5735371      -6.5526591
2017-02-25/22:17:32.04          -9.2557828       4.5863686      -6.5659473
2017-02-25/22:17:32.07          -9.2655961       4.5902916      -6.5788639
2017-02-25/22:17:32.11          -9.2629796       4.5908125      -6.5914805
2017-02-25/22:17:32.14          -9.2596801       4.5849767      -6.6107727
2017-02-25/22:17:32.17          -9.2580914       4.5843096      -6.6054954
2017-02-25/22:17:32.20          -9.2518961       4.5939368      -6.5991486
2017-02-25/22:17:32.23          -9.2480170       4.6002632      -6.5900362
2017-02-25/22:17:32.26          -9.2512232       4.5971553      -6.5868389
2017-02-25/22:17:32.29          -9.2442985       4.6057529      -6.5691156
2017-02-25/22:17:32.32          -9.2372310       4.5928425      -6.5526805
2017-02-25/22:17:32.36          -9.2268250       4.5894345      -6.5472378
2017-02-25/22:17:32.39          -9.2315411       4.5906062      -6.5372506
2017-02-25/22:17:32.42          -9.2341506       4.5993292      -6.5190068
2017-02-25/22:17:32.45          -9.2446534       4.6004285      -6.5180985
2017-02-25/22:17:32.48          -9.2480682       4.5912675      -6.5179250
2017-02-25/22:17:32.51          -9.2577889       4.5907489      -6.5187249
2017-02-25/22:17:32.54          -9.2659329       4.5870008      -6.5229510
2017-02-25/22:17:32.57          -9.2825049       4.5799686      -6.5193333
2017-02-25/22:17:32.61          -9.2913953       4.5751511      -6.5329547
2017-02-25/22:17:32.64          -9.3040259       4.5671613      -6.5302049
2017-02-25/22:17:32.67          -9.3071770       4.5540319      -6.5326436
2017-02-25/22:17:32.70          -9.3159260       4.5314450      -6.5330728
2017-02-25/22:17:32.73          -9.3182423       4.5062762      -6.5244963
2017-02-25/22:17:32.76          -9.3192279       4.4931214      -6.5129507
2017-02-25/22:17:32.79          -9.3141498       4.4668743      -6.5006791
2017-02-25/22:17:32.82          -9.3152620       4.4493067      -6.4807208
2017-02-25/22:17:32.86          -9.3152699       4.4292765      -6.4715986
2017-02-25/22:17:32.89          -9.3165875       4.4259274      -6.4399191
2017-02-25/22:17:32.92          -9.3151996       4.4174533      -6.4144080
2017-02-25/22:17:32.95          -9.3220336       4.4079876      -6.3924740
2017-02-25/22:17:32.98          -9.3216367       4.3990237      -6.3669529
2017-02-25/22:17:33.01          -9.3271613       4.3970175      -6.3495618
2017-02-25/22:17:33.04          -9.3342120       4.3862426      -6.3338960
2017-02-25/22:17:33.07          -9.3466659       4.3849515      -6.3008590
2017-02-25/22:17:33.11          -9.3445875       4.3781289      -6.2820330
2017-02-25/22:17:33.14          -9.3375362       4.3687061      -6.2453077
2017-02-25/22:17:33.17          -9.3435734       4.3602531      -6.2263363
2017-02-25/22:17:33.20          -9.3589524       4.3574004      -6.2119077
2017-02-25/22:17:33.23          -9.3507977       4.3579292      -6.1907345
2017-02-25/22:17:33.26          -9.3472237       4.3622117      -6.1649225
2017-02-25/22:17:33.29          -9.3465356       4.3543301      -6.1318706
2017-02-25/22:17:33.32          -9.3387955       4.3364522      -6.0998335
2017-02-25/22:17:33.36          -9.3264824       4.3305719      -6.0671074
2017-02-25/22:17:33.39          -9.3288798       4.3191488      -6.0328647
2017-02-25/22:17:33.42          -9.3279821       4.3088531      -6.0075223
2017-02-25/22:17:33.45          -9.3206295       4.2901847      -5.9778014
2017-02-25/22:17:33.48          -9.3047593       4.2795210      -5.9281342
2017-02-25/22:17:33.51          -9.3064413       4.2788887      -5.8785289
2017-02-25/22:17:33.54          -9.3153583       4.2724824      -5.8369060
2017-02-25/22:17:33.57          -9.3244191       4.2804604      -5.8016953
2017-02-25/22:17:33.61          -9.3345033       4.2996138      -5.7661668
2017-02-25/22:17:33.64          -9.3360485       4.2945999      -5.7490999
2017-02-25/22:17:33.67          -9.3340515       4.3060233      -5.7185199
2017-02-25/22:17:33.70          -9.3369340       4.3203065      -5.6806425
2017-02-25/22:17:33.73          -9.3318906       4.3465013      -5.6325257
2017-02-25/22:17:33.76          -9.3304194       4.3557679      -5.6159991
2017-02-25/22:17:33.79          -9.3278110       4.3466226      -5.6024910
2017-02-25/22:17:33.82          -9.3210048       4.3541114      -5.5825495
2017-02-25/22:17:33.86          -9.3004634       4.3531309      -5.5448981
2017-02-25/22:17:33.89          -9.2849647       4.3555777      -5.5183559
2017-02-25/22:17:33.92          -9.2722248       4.3590476      -5.4688516
2017-02-25/22:17:33.95          -9.2515140       4.3521337      -5.4368462
2017-02-25/22:17:33.98          -9.2325376       4.3480163      -5.4084770
2017-02-25/22:17:34.01          -9.2199462       4.3280867      -5.3783786
2017-02-25/22:17:34.04          -9.2031744       4.3175180      -5.3241665
2017-02-25/22:17:34.07          -9.1899028       4.3191415      -5.2708025
2017-02-25/22:17:34.11          -9.1652764       4.3113759      -5.2160198
2017-02-25/22:17:34.14          -9.1454758       4.3094880      -5.1800901
2017-02-25/22:17:34.17          -9.1310702       4.3067876      -5.1408446
2017-02-25/22:17:34.20          -9.1283246       4.3146886      -5.1191157
2017-02-25/22:17:34.23          -9.1241091       4.3278518      -5.0790503
2017-02-25/22:17:34.26          -9.1206386       4.3394305      -5.0496496
2017-02-25/22:17:34.29          -9.1110468       4.3538356      -5.0323266
2017-02-25/22:17:34.32          -9.1043486       4.3654719      -5.0151721
2017-02-25/22:17:34.36          -9.0957140       4.3754350      -4.9981340
2017-02-25/22:17:34.39          -9.0814370       4.3815051      -4.9830404
2017-02-25/22:17:34.42          -9.0711005       4.3815551      -4.9482529
2017-02-25/22:17:34.45          -9.0541747       4.3768816      -4.9124597
2017-02-25/22:17:34.48          -9.0282087       4.3702451      -4.8768303
2017-02-25/22:17:34.51          -9.0053589       4.3661094      -4.8416930
2017-02-25/22:17:34.54          -8.9871001       4.3516694      -4.8076158
2017-02-25/22:17:34.57          -8.9655543       4.3407754      -4.7710468
2017-02-25/22:17:34.61          -8.9393193       4.3367235      -4.7384612
2017-02-25/22:17:34.64          -8.9123095       4.3276990      -4.7018569
2017-02-25/22:17:34.67          -8.9026820       4.3264701      -4.6633385
2017-02-25/22:17:34.70          -8.8904833       4.3219230      -4.6363529
2017-02-25/22:17:34.73          -8.8809046       4.3261616      -4.6005538
2017-02-25/22:17:34.76          -8.8759472       4.3276473      -4.5775585
2017-02-25/22:17:34.79          -8.8713844       4.3266803      -4.5733192
2017-02-25/22:17:34.82          -8.8662333       4.3312024      -4.5667791
2017-02-25/22:17:34.86          -8.8577650       4.3332328      -4.5560645
2017-02-25/22:17:34.89          -8.8535956       4.3346553      -4.5477790
2017-02-25/22:17:34.92          -8.8442269       4.3392981      -4.5350813
2017-02-25/22:17:34.95          -8.8335323       4.3356900      -4.5341678
2017-02-25/22:17:34.98          -8.8216873       4.3280820      -4.5329812
2017-02-25/22:17:35.01          -8.7915736       4.3125170      -4.5374229
2017-02-25/22:17:35.04          -8.7616840       4.2906234      -4.5244741
2017-02-25/22:17:35.07          -8.7319275       4.2722046      -4.5004532
2017-02-25/22:17:35.11          -8.6982955       4.2605543      -4.4723050
2017-02-25/22:17:35.14          -8.6762362       4.2416226      -4.4542360
2017-02-25/22:17:35.17          -8.6513533       4.2283301      -4.4380187
2017-02-25/22:17:35.20          -8.6247438       4.2036316      -4.4325840
2017-02-25/22:17:35.23          -8.5956287       4.1778806      -4.4249254
2017-02-25/22:17:35.26          -8.5712767       4.1703012      -4.4200985
2017-02-25/22:17:35.29          -8.5593687       4.1672042      -4.4072338
2017-02-25/22:17:35.32          -8.5424622       4.1680698      -4.3986754
2017-02-25/22:17:35.36          -8.5208816       4.1677233      -4.4004307
2017-02-25/22:17:35.39          -8.5122645       4.1648470      -4.4152287
2017-02-25/22:17:35.42          -8.5029982       4.1717124      -4.4180213
2017-02-25/22:17:35.45          -8.4943816       4.1720127      -4.4264526
2017-02-25/22:17:35.48          -8.4935495       4.1834626      -4.4345050
2017-02-25/22:17:35.51          -8.4839591       4.1907930      -4.4433483
2017-02-25/22:17:35.54          -8.4734364       4.1915157      -4.4548954
2017-02-25/22:17:35.57          -8.4627786       4.1911830      -4.4661075
2017-02-25/22:17:35.61          -8.4475200       4.1925096      -4.4896527
2017-02-25/22:17:35.64          -8.4362654       4.1890298      -4.4961830
2017-02-25/22:17:35.67          -8.4115699       4.1747690      -4.5050694
2017-02-25/22:17:35.70          -8.3837221       4.1651094      -4.5117925
2017-02-25/22:17:35.73          -8.3553416       4.1521497      -4.5114831
2017-02-25/22:17:35.76          -8.3279569       4.1470020      -4.5111489
2017-02-25/22:17:35.79          -8.3063020       4.1460199      -4.5101857
2017-02-25/22:17:35.82          -8.2816868       4.1456818      -4.5120650
2017-02-25/22:17:35.86          -8.2591101       4.1420159      -4.5282455
2017-02-25/22:17:35.89          -8.2424036       4.1482722      -4.5320709
2017-02-25/22:17:35.92          -8.2365610       4.1556129      -4.5577914
2017-02-25/22:17:35.95          -8.2261181       4.1709904      -4.5673506
2017-02-25/22:17:35.98          -8.2159320       4.1813317      -4.6010317
2017-02-25/22:17:36.01          -8.1979902       4.1876225      -4.6313816
2017-02-25/22:17:36.04          -8.1772648       4.1854151      -4.6632516
2017-02-25/22:17:36.07          -8.1611683       4.1972929      -4.6932521
2017-02-25/22:17:36.11          -8.1389693       4.2040826      -4.7309193
2017-02-25/22:17:36.14          -8.1231842       4.2107840      -4.7511521
2017-02-25/22:17:36.17          -8.1014963       4.1933175      -4.7833451
2017-02-25/22:17:36.20          -8.0772442       4.1805718      -4.7979140
2017-02-25/22:17:36.23          -8.0422218       4.1638003      -4.8297976
2017-02-25/22:17:36.26          -8.0202179       4.1595362      -4.8425952
2017-02-25/22:17:36.29          -7.9960824       4.1407077      -4.8651780
2017-02-25/22:17:36.32          -7.9772931       4.1283340      -4.8948779
2017-02-25/22:17:36.36          -7.9479819       4.1038950      -4.9301002
2017-02-25/22:17:36.39          -7.9269321       4.0815185      -4.9514842
2017-02-25/22:17:36.42          -7.8997732       4.0659024      -4.9836282
2017-02-25/22:17:36.45          -7.8856787       4.0672915      -5.0198280
2017-02-25/22:17:36.48          -7.8507382       4.0603262      -5.0725210
2017-02-25/22:17:36.51          -7.8438806       4.0598605      -5.1153594
2017-02-25/22:17:36.54          -7.8323413       4.0525727      -5.1704939
2017-02-25/22:17:36.57          -7.8223375       4.0582139      -5.2212283
2017-02-25/22:17:36.61          -7.7908416       4.0637408      -5.2663831
2017-02-25/22:17:36.64          -7.7748439       4.0670466      -5.3157414
2017-02-25/22:17:36.67          -7.7618689       4.0662000      -5.3769947
2017-02-25/22:17:36.70          -7.7497228       4.0493837      -5.4401379
2017-02-25/22:17:36.73          -7.7252357       4.0365474      -5.4885041
2017-02-25/22:17:36.76          -7.7136217       4.0256079      -5.5365398
2017-02-25/22:17:36.79          -7.6835019       4.0089240      -5.5878948
2017-02-25/22:17:36.82          -7.6511404       3.9916271      -5.6383594
2017-02-25/22:17:36.86          -7.6254497       3.9732508      -5.6823949
2017-02-25/22:17:36.89          -7.6171030       3.9516132      -5.7405988
2017-02-25/22:17:36.92          -7.6085455       3.9252931      -5.7914136
2017-02-25/22:17:36.95          -7.5884205       3.9061043      -5.8428789
2017-02-25/22:17:36.98          -7.5618379       3.9030660      -5.8980954
2017-02-25/22:17:37.01          -7.5412057       3.8917668      -5.9579242
2017-02-25/22:17:37.04          -7.5223828       3.8880879      -6.0106744
2017-02-25/22:17:37.07          -7.5127190       3.8900074      -6.0642988
2017-02-25/22:17:37.11          -7.5008001       3.8818483      -6.1243285
2017-02-25/22:17:37.14          -7.4840946       3.8807249      -6.1977792
2017-02-25/22:17:37.17          -7.4652865       3.8856641      -6.2529199
2017-02-25/22:17:37.20          -7.4415456       3.8903074      -6.3220761
2017-02-25/22:17:37.23          -7.4186007       3.8989166      -6.3928415
2017-02-25/22:17:37.26          -7.3993123       3.8929440      -6.4677506
2017-02-25/22:17:37.29          -7.3754818       3.8851399      -6.5539659
2017-02-25/22:17:37.32          -7.3509086       3.8692007      -6.6364921
2017-02-25/22:17:37.36          -7.3118335       3.8435560      -6.7143348
2017-02-25/22:17:37.39          -7.2734724       3.8150458      -6.7901605
2017-02-25/22:17:37.42          -7.2515701       3.7908939      -6.8604185
2017-02-25/22:17:37.45          -7.2203636       3.7537082      -6.9421864
2017-02-25/22:17:37.48          -7.1873419       3.7285510      -7.0196939
2017-02-25/22:17:37.51          -7.1603745       3.7047291      -7.0871883
2017-02-25/22:17:37.54          -7.1287500       3.6890918      -7.1566436
2017-02-25/22:17:37.57          -7.1048305       3.6753647      -7.2206538
2017-02-25/22:17:37.61          -7.0834995       3.6695709      -7.2915573
2017-02-25/22:17:37.64          -7.0685023       3.6702248      -7.3732615
2017-02-25/22:17:37.67          -7.0481436       3.6850137      -7.4643701
2017-02-25/22:17:37.70          -7.0196084       3.6911046      -7.5528565
2017-02-25/22:17:37.73          -6.9834321       3.6926201      -7.6547666
2017-02-25/22:17:37.76          -6.9588446       3.6996496      -7.7423702
2017-02-25/22:17:37.79          -6.9239304       3.7071951      -7.8473040
2017-02-25/22:17:37.82          -6.9055147       3.7030143      -7.9603512
2017-02-25/22:17:37.86          -6.8735420       3.7004306      -8.0697263
2017-02-25/22:17:37.89          -6.8382761       3.6966073      -8.1846842
2017-02-25/22:17:37.92          -6.8013467       3.6859241      -8.2960065
2017-02-25/22:17:37.95          -6.7674306       3.6712625      -8.3927206
2017-02-25/22:17:37.98          -6.7229200       3.6566135      -8.5043867
2017-02-25/22:17:38.01          -6.6939863       3.6563333      -8.5900343
2017-02-25/22:17:38.04          -6.6467077       3.6385414      -8.6853078
2017-02-25/22:17:38.07          -6.6136166       3.6087321      -8.7794301
2017-02-25/22:17:38.11          -6.5615211       3.5982836      -8.8598338
2017-02-25/22:17:38.14          -6.5160939       3.5882498      -8.9409617
2017-02-25/22:17:38.17          -6.4777668       3.5777393      -9.0170076
2017-02-25/22:17:38.20          -6.4426458       3.5845758      -9.1037021
2017-02-25/22:17:38.23          -6.4105242       3.5889668      -9.1958511
2017-02-25/22:17:38.26          -6.3818079       3.6076512      -9.2721898
2017-02-25/22:17:38.29          -6.3408769       3.6081894      -9.3625182
2017-02-25/22:17:38.32          -6.3198024       3.6257210      -9.4578936
2017-02-25/22:17:38.36          -6.2864093       3.6511096      -9.5361155
2017-02-25/22:17:38.39          -6.2617136       3.6704050      -9.6199488
2017-02-25/22:17:38.42          -6.2314541       3.6768824      -9.7056958
2017-02-25/22:17:38.45          -6.2042244       3.6816371      -9.7919373
2017-02-25/22:17:38.48          -6.1716309       3.6831557      -9.8746832
2017-02-25/22:17:38.51          -6.1379213       3.6780502      -9.9464527
2017-02-25/22:17:38.54          -6.1157107       3.6644310      -10.025605
2017-02-25/22:17:38.57          -6.1024968       3.6706882      -10.086584
2017-02-25/22:17:38.61          -6.0671038       3.6596877      -10.143227
2017-02-25/22:17:38.64          -6.0422916       3.6621954      -10.187354
2017-02-25/22:17:38.67          -6.0186255       3.6514536      -10.220945
2017-02-25/22:17:38.70          -6.0079592       3.6540830      -10.251545
2017-02-25/22:17:38.73          -5.9808019       3.6550109      -10.259801
2017-02-25/22:17:38.76          -5.9643090       3.6500398      -10.257457
2017-02-25/22:17:38.79          -5.9526560       3.6640168      -10.234144
2017-02-25/22:17:38.82          -5.9466084       3.6810981      -10.209870
2017-02-25/22:17:38.86          -5.9342029       3.6909100      -10.191530
2017-02-25/22:17:38.89          -5.9365433       3.6943798      -10.173438
2017-02-25/22:17:38.92          -5.9431635       3.6990780      -10.153443
2017-02-25/22:17:38.95          -5.9525829       3.7196560      -10.126665
2017-02-25/22:17:38.98          -5.9522220       3.7339715      -10.092927
2017-02-25/22:17:39.01          -5.9558421       3.7367931      -10.075258
2017-02-25/22:17:39.04          -5.9609335       3.7381580      -10.045392
2017-02-25/22:17:39.07          -5.9588378       3.7339275      -10.024945
2017-02-25/22:17:39.11          -5.9428441       3.7176042      -9.9946827
2017-02-25/22:17:39.14          -5.9398354       3.6955541      -9.9678161
2017-02-25/22:17:39.17          -5.9370037       3.6959517      -9.9182401
2017-02-25/22:17:39.20          -5.9221702       3.6860682      -9.8836877
2017-02-25/22:17:39.23          -5.8933530       3.6795616      -9.8387391
2017-02-25/22:17:39.26          -5.8805730       3.6749887      -9.8051068
2017-02-25/22:17:39.29          -5.8725600       3.6840523      -9.7598779
2017-02-25/22:17:39.32          -5.8486276       3.6961574      -9.7151902
2017-02-25/22:17:39.36          -5.8301859       3.7054441      -9.6791438
2017-02-25/22:17:39.39          -5.8181321       3.7265755      -9.6455989
2017-02-25/22:17:39.42          -5.8073878       3.7480846      -9.6029238
2017-02-25/22:17:39.45          -5.7965781       3.7682185      -9.5682970
2017-02-25/22:17:39.48          -5.7872504       3.7888497      -9.5334895
2017-02-25/22:17:39.51          -5.7992189       3.8095496      -9.5063504
2017-02-25/22:17:39.54          -5.7878524       3.8438055      -9.4718298
2017-02-25/22:17:39.57          -5.7786700       3.8582075      -9.4397678
2017-02-25/22:17:39.61          -5.7720464       3.8815149      -9.4101957
2017-02-25/22:17:39.64          -5.7587610       3.9090562      -9.3864795
2017-02-25/22:17:39.67          -5.7372506       3.9160827      -9.3641046
2017-02-25/22:17:39.70          -5.7055238       3.9407604      -9.3457348
2017-02-25/22:17:39.73          -5.6658154       3.9471634      -9.3346393
2017-02-25/22:17:39.76          -5.6368613       3.9536188      -9.3133322
2017-02-25/22:17:39.79          -5.6029892       3.9661609      -9.2933313
2017-02-25/22:17:39.82          -5.5788201       3.9654729      -9.2703821
2017-02-25/22:17:39.86          -5.5477605       3.9843281      -9.2498188
2017-02-25/22:17:39.89          -5.5242949       3.9958241      -9.2473601
2017-02-25/22:17:39.92          -5.5012791       4.0071550      -9.2341347
2017-02-25/22:17:39.95          -5.4876697       4.0390744      -9.2151403
2017-02-25/22:17:39.98          -5.4632111       4.0626280      -9.1955754
2017-02-25/22:17:40.01          -5.4478539       4.1002267      -9.1764889
2017-02-25/22:17:40.04          -5.4281479       4.1272649      -9.1648997
2017-02-25/22:17:40.07          -5.4039430       4.1427624      -9.1655663
2017-02-25/22:17:40.11          -5.3753796       4.1662278      -9.1626844
2017-02-25/22:17:40.14          -5.3468503       4.1862530      -9.1656168
2017-02-25/22:17:40.17          -5.3181694       4.2029807      -9.1531017
2017-02-25/22:17:40.20          -5.2985866       4.2231742      -9.1444707
2017-02-25/22:17:40.23          -5.2616566       4.2426537      -9.1389932
2017-02-25/22:17:40.26          -5.2405455       4.2577890      -9.1320948
2017-02-25/22:17:40.29          -5.2127644       4.2660960      -9.1271931
2017-02-25/22:17:40.32          -5.1873148       4.2818162      -9.1238820
2017-02-25/22:17:40.36          -5.1537250       4.2983508      -9.1077951
2017-02-25/22:17:40.39          -5.1290526       4.3141847      -9.0926962
2017-02-25/22:17:40.42          -5.0995117       4.3303462      -9.0785337
2017-02-25/22:17:40.45          -5.0662423       4.3534222      -9.0662901
2017-02-25/22:17:40.48          -5.0253031       4.3762010      -9.0519833
2017-02-25/22:17:40.51          -4.9973059       4.3989025      -9.0461600
2017-02-25/22:17:40.54          -4.9661042       4.4280347      -9.0398782
2017-02-25/22:17:40.57          -4.9418517       4.4692862      -9.0259118
2017-02-25/22:17:40.61          -4.9016460       4.5138260      -9.0130327
2017-02-25/22:17:40.64          -4.8777235       4.5553553      -8.9980465
2017-02-25/22:17:40.67          -4.8410313       4.5928718      -8.9971524
2017-02-25/22:17:40.70          -4.8185787       4.6380738      -8.9884845
2017-02-25/22:17:40.73          -4.7953504       4.6793327      -8.9753350
2017-02-25/22:17:40.76          -4.7715853       4.7026125      -8.9806973
2017-02-25/22:17:40.79          -4.7378811       4.7290169      -8.9728653
2017-02-25/22:17:40.82          -4.7135097       4.7491593      -8.9735471
2017-02-25/22:17:40.86          -4.6805859       4.7613204      -8.9782008
2017-02-25/22:17:40.89          -4.6555573       4.7650058      -8.9680833
2017-02-25/22:17:40.92          -4.6250559       4.7825177      -8.9720942
2017-02-25/22:17:40.95          -4.6044149       4.7989265      -8.9644881
2017-02-25/22:17:40.98          -4.5604053       4.8051653      -8.9663390
2017-02-25/22:17:41.01          -4.5279560       4.8161265      -8.9751939
2017-02-25/22:17:41.04          -4.4954739       4.8348368      -8.9725971
2017-02-25/22:17:41.07          -4.4707026       4.8562044      -8.9695886
2017-02-25/22:17:41.11          -4.4262787       4.8749799      -8.9721568
2017-02-25/22:17:41.14          -4.3897173       4.8956250      -8.9687688
2017-02-25/22:17:41.17          -4.3498192       4.9199461      -8.9810128
2017-02-25/22:17:41.20          -4.3132004       4.9455997      -8.9729555
2017-02-25/22:17:41.23          -4.2704576       4.9783506      -8.9714775
2017-02-25/22:17:41.26          -4.2469007       5.0123513      -8.9651002
2017-02-25/22:17:41.29          -4.2126743       5.0443392      -8.9619747
2017-02-25/22:17:41.32          -4.1800700       5.0698538      -8.9563716
2017-02-25/22:17:41.36          -4.1385489       5.0912645      -8.9678402
2017-02-25/22:17:41.39          -4.1033675       5.1126897      -8.9687256
2017-02-25/22:17:41.42          -4.0723352       5.1374852      -8.9610157
2017-02-25/22:17:41.45          -4.0506754       5.1678432      -8.9578638
2017-02-25/22:17:41.48          -4.0109082       5.1830792      -8.9621508
2017-02-25/22:17:41.51          -3.9793679       5.1883123      -8.9718036
2017-02-25/22:17:41.54          -3.9437995       5.2080622      -8.9817669
2017-02-25/22:17:41.57          -3.9159194       5.2225813      -8.9939670
2017-02-25/22:17:41.61          -3.8765002       5.2420310      -8.9959220
2017-02-25/22:17:41.64          -3.8352971       5.2676267      -9.0008680
2017-02-25/22:17:41.67          -3.8016027       5.2959021      -9.0017341
2017-02-25/22:17:41.70          -3.7548758       5.3212586      -9.0096703
2017-02-25/22:17:41.73          -3.7031010       5.3422912      -9.0153371
2017-02-25/22:17:41.76          -3.6588867       5.3678920      -9.0362217
2017-02-25/22:17:41.79          -3.6192897       5.4006525      -9.0364272
2017-02-25/22:17:41.82          -3.5724925       5.4238717      -9.0473700
2017-02-25/22:17:41.86          -3.5190676       5.4459291      -9.0467531
2017-02-25/22:17:41.89          -3.4856718       5.4809728      -9.0520011
2017-02-25/22:17:41.92          -3.4566210       5.5010301      -9.0508785
2017-02-25/22:17:41.95          -3.4344356       5.5246841      -9.0577945
2017-02-25/22:17:41.98          -3.4025927       5.5432495      -9.0704017
2017-02-25/22:17:42.01          -3.3710303       5.5690956      -9.0869478
2017-02-25/22:17:42.04          -3.3459469       5.5882632      -9.0828559
2017-02-25/22:17:42.07          -3.3184465       5.6098231      -9.0943469
2017-02-25/22:17:42.11          -3.2878652       5.6224595      -9.1054088
2017-02-25/22:17:42.14          -3.2618810       5.6483165      -9.1101264
2017-02-25/22:17:42.17          -3.2189242       5.6598615      -9.1187008
2017-02-25/22:17:42.20          -3.1866056       5.6831127      -9.1230771
2017-02-25/22:17:42.23          -3.1440095       5.7111469      -9.1164272
2017-02-25/22:17:42.26          -3.1120133       5.7346718      -9.1197744
2017-02-25/22:17:42.29          -3.0750695       5.7581101      -9.1106407
2017-02-25/22:17:42.32          -3.0439284       5.7765168      -9.1333661
2017-02-25/22:17:42.36          -3.0005954       5.7961902      -9.1495137
2017-02-25/22:17:42.39          -2.9646646       5.8202452      -9.1638109
2017-02-25/22:17:42.42          -2.9276833       5.8269343      -9.1814086
2017-02-25/22:17:42.45          -2.8993423       5.8389422      -9.1972242
2017-02-25/22:17:42.48          -2.8612642       5.8535415      -9.2160656
2017-02-25/22:17:42.51          -2.8268394       5.8539659      -9.2411916
2017-02-25/22:17:42.54          -2.8063726       5.8560275      -9.2591878
2017-02-25/22:17:42.57          -2.7863388       5.8483348      -9.2854868
2017-02-25/22:17:42.61          -2.7594066       5.8511306      -9.2925581
2017-02-25/22:17:42.64          -2.7388502       5.8480875      -9.2934050
2017-02-25/22:17:42.67          -2.7161179       5.8433642      -9.2967043
2017-02-25/22:17:42.70          -2.6931521       5.8427090      -9.3131243
2017-02-25/22:17:42.73          -2.6667535       5.8425547      -9.3291927
2017-02-25/22:17:42.76          -2.6562534       5.8327184      -9.3398356
2017-02-25/22:17:42.79          -2.6328227       5.8331779      -9.3455463
2017-02-25/22:17:42.82          -2.6048472       5.8310477      -9.3575253
2017-02-25/22:17:42.86          -2.5727923       5.8352519      -9.3584875
2017-02-25/22:17:42.89          -2.5429993       5.8396086      -9.3692639
2017-02-25/22:17:42.92          -2.5205213       5.8449494      -9.3887052
2017-02-25/22:17:42.95          -2.4995123       5.8588744      -9.3916774
2017-02-25/22:17:42.98          -2.4693048       5.8620002      -9.4025940
2017-02-25/22:17:43.01          -2.4456349       5.8607918      -9.4076456
2017-02-25/22:17:43.04          -2.4063064       5.8549101      -9.4204272
2017-02-25/22:17:43.07          -2.3855978       5.8446991      -9.4392117
2017-02-25/22:17:43.11          -2.3531846       5.8371893      -9.4459957
2017-02-25/22:17:43.14          -2.3314148       5.8264530      -9.4594610
2017-02-25/22:17:43.17          -2.3111387       5.8121362      -9.4687929
2017-02-25/22:17:43.20          -2.2913640       5.7901873      -9.4834073
2017-02-25/22:17:43.23          -2.2691034       5.7658423      -9.5093106
2017-02-25/22:17:43.26          -2.2615713       5.7451812      -9.5185634
2017-02-25/22:17:43.29          -2.2490849       5.7363732      -9.5295078
2017-02-25/22:17:43.32          -2.2405009       5.7159322      -9.5384850
2017-02-25/22:17:43.36          -2.2124730       5.7027842      -9.5463139
2017-02-25/22:17:43.39          -2.2040922       5.6855099      -9.5526084
2017-02-25/22:17:43.42          -2.1919042       5.6690825      -9.5651553
2017-02-25/22:17:43.45          -2.1728730       5.6368899      -9.5819928
2017-02-25/22:17:43.48          -2.1450496       5.6125115      -9.5843586
2017-02-25/22:17:43.51          -2.1274857       5.5920997      -9.5783788
2017-02-25/22:17:43.54          -2.1044235       5.5793364      -9.5727550
2017-02-25/22:17:43.57          -2.0854260       5.5470253      -9.5714671
2017-02-25/22:17:43.61          -2.0608416       5.5287641      -9.5753714
2017-02-25/22:17:43.64          -2.0604841       5.4999998      -9.5774483
2017-02-25/22:17:43.67          -2.0448021       5.4734770      -9.5860794
2017-02-25/22:17:43.70          -2.0460618       5.4389729      -9.5907092
2017-02-25/22:17:43.73          -2.0444891       5.4228166      -9.5712195
2017-02-25/22:17:43.76          -2.0469165       5.3995755      -9.5805557
2017-02-25/22:17:43.79          -2.0508303       5.3720148      -9.5807204
2017-02-25/22:17:43.82          -2.0518165       5.3385970      -9.5783180
2017-02-25/22:17:43.86          -2.0533037       5.3100175      -9.5817168
2017-02-25/22:17:43.89          -2.0643776       5.2665034      -9.5773449
2017-02-25/22:17:43.92          -2.0627438       5.2347477      -9.5818010
2017-02-25/22:17:43.95          -2.0709897       5.2065759      -9.5783558
2017-02-25/22:17:43.98          -2.0692273       5.1750455      -9.5738454
2017-02-25/22:17:44.01          -2.0625411       5.1271878      -9.5804595
2017-02-25/22:17:44.04          -2.0623383       5.0848355      -9.5684835
2017-02-25/22:17:44.07          -2.0543920       5.0294784      -9.5709287
2017-02-25/22:17:44.11          -2.0477158       4.9824854      -9.5744179
2017-02-25/22:17:44.14          -2.0357078       4.9354763      -9.5633807
2017-02-25/22:17:44.17          -2.0302387       4.8917725      -9.5613946
2017-02-25/22:17:44.20          -2.0315629       4.8375995      -9.5562793
2017-02-25/22:17:44.23          -2.0291840       4.7821092      -9.5587891
2017-02-25/22:17:44.26          -2.0269449       4.7237287      -9.5682630
2017-02-25/22:17:44.29          -2.0318495       4.6767004      -9.5686974
2017-02-25/22:17:44.32          -2.0369216       4.6217518      -9.5754441
2017-02-25/22:17:44.36          -2.0452773       4.5711084      -9.5767213
2017-02-25/22:17:44.39          -2.0626071       4.5213901      -9.5767896
2017-02-25/22:17:44.42          -2.0772821       4.4654545      -9.5863460
2017-02-25/22:17:44.45          -2.0909920       4.4182735      -9.5799108
2017-02-25/22:17:44.48          -2.0982848       4.3671010      -9.5758656
2017-02-25/22:17:44.51          -2.1054759       4.3044365      -9.5726952
2017-02-25/22:17:44.54          -2.1077017       4.2521439      -9.5611421
2017-02-25/22:17:44.57          -2.1187369       4.1940497      -9.5604711
2017-02-25/22:17:44.61          -2.1182041       4.1463100      -9.5488192
2017-02-25/22:17:44.64          -2.1252444       4.0954907      -9.5380140
2017-02-25/22:17:44.67          -2.1316863       4.0430218      -9.5325972
2017-02-25/22:17:44.70          -2.1395392       3.9952932      -9.5301562
2017-02-25/22:17:44.73          -2.1345883       3.9427982      -9.5314590
2017-02-25/22:17:44.76          -2.1485766       3.9008836      -9.5193248
2017-02-25/22:17:44.79          -2.1543640       3.8646871      -9.5073378
2017-02-25/22:17:44.82          -2.1664360       3.8224497      -9.4932870
2017-02-25/22:17:44.86          -2.1693595       3.7839911      -9.4804940
2017-02-25/22:17:44.89          -2.1811874       3.7306793      -9.4717387
2017-02-25/22:17:44.92          -2.1981521       3.6791294      -9.4627115
2017-02-25/22:17:44.95          -2.2054194       3.6361337      -9.4529356
2017-02-25/22:17:44.98          -2.2115264       3.5904846      -9.4355407
2017-02-25/22:17:45.01          -2.2323938       3.5388326      -9.4262630
2017-02-25/22:17:45.04          -2.2347431       3.4870224      -9.4225245
2017-02-25/22:17:45.07          -2.2402560       3.4377371      -9.4132619
2017-02-25/22:17:45.11          -2.2344242       3.3917231      -9.3996273
2017-02-25/22:17:45.14          -2.2370146       3.3373166      -9.3928277
2017-02-25/22:17:45.17          -2.2315002       3.2979064      -9.3755150
2017-02-25/22:17:45.20          -2.2195798       3.2674225      -9.3586184
2017-02-25/22:17:45.23          -2.2060606       3.2290992      -9.3313612
2017-02-25/22:17:45.26          -2.2011102       3.1978213      -9.3140739
2017-02-25/22:17:45.29          -2.1879735       3.1786749      -9.2842346
2017-02-25/22:17:45.32          -2.1855114       3.1454063      -9.2647794
2017-02-25/22:17:45.36          -2.1817755       3.1157613      -9.2430850
2017-02-25/22:17:45.39          -2.1730451       3.0900009      -9.2357645
2017-02-25/22:17:45.42          -2.1599280       3.0723182      -9.2159975
2017-02-25/22:17:45.45          -2.1632823       3.0564962      -9.2020445
2017-02-25/22:17:45.48          -2.1529144       3.0423006      -9.1824979
2017-02-25/22:17:45.51          -2.1509057       3.0319708      -9.1755866
2017-02-25/22:17:45.54          -2.1488935       3.0241063      -9.1572773
2017-02-25/22:17:45.57          -2.1487630       3.0061941      -9.1548885
2017-02-25/22:17:45.61          -2.1348997       3.0028207      -9.1396178
2017-02-25/22:17:45.64          -2.1192921       3.0087260      -9.1352306
2017-02-25/22:17:45.67          -2.1028116       3.0108790      -9.1355599
2017-02-25/22:17:45.70          -2.1018146       3.0165062      -9.1333792
2017-02-25/22:17:45.73          -2.0779180       3.0157191      -9.1361102
2017-02-25/22:17:45.76          -2.0584396       3.0098856      -9.1368651
2017-02-25/22:17:45.79          -2.0324714       2.9964649      -9.1382526
2017-02-25/22:17:45.82          -2.0097447       2.9852287      -9.1424969
2017-02-25/22:17:45.86          -1.9694956       2.9821434      -9.1296665
2017-02-25/22:17:45.89          -1.9375441       2.9703520      -9.1283705
2017-02-25/22:17:45.92          -1.9047896       2.9594060      -9.1173940
2017-02-25/22:17:45.95          -1.8904786       2.9512880      -9.1010657
2017-02-25/22:17:45.98          -1.8539858       2.9603388      -9.0928150
2017-02-25/22:17:46.01          -1.8309874       2.9667157      -9.0833999
2017-02-25/22:17:46.04          -1.8088052       2.9734777      -9.0918708
2017-02-25/22:17:46.07          -1.8012315       2.9792294      -9.0975232
2017-02-25/22:17:46.11          -1.7801590       2.9899605      -9.1082946
2017-02-25/22:17:46.14          -1.7717125       3.0024015      -9.1227676
2017-02-25/22:17:46.17          -1.7597836       3.0152341      -9.1374410
2017-02-25/22:17:46.20          -1.7496530       3.0312731      -9.1523770
2017-02-25/22:17:46.23          -1.7350493       3.0448928      -9.1587854
2017-02-25/22:17:46.26          -1.7214567       3.0411685      -9.1707357
2017-02-25/22:17:46.29          -1.6931227       3.0374014      -9.1851726
2017-02-25/22:17:46.32          -1.6778043       3.0430335      -9.1979606
2017-02-25/22:17:46.36          -1.6404392       3.0576128      -9.2069724
2017-02-25/22:17:46.39          -1.6096933       3.0604186      -9.2091764
2017-02-25/22:17:46.42          -1.5798489       3.0587355      -9.2176698
2017-02-25/22:17:46.45          -1.5493624       3.0604210      -9.2268890
2017-02-25/22:17:46.48          -1.5092700       3.0586625      -9.2328998
2017-02-25/22:17:46.51          -1.4734602       3.0632832      -9.2424414
2017-02-25/22:17:46.54          -1.4478334       3.0782668      -9.2484823
2017-02-25/22:17:46.57          -1.4296000       3.0963404      -9.2601807
2017-02-25/22:17:46.61          -1.4021083       3.1151972      -9.2663364
2017-02-25/22:17:46.64          -1.3917554       3.1311923      -9.2775864
2017-02-25/22:17:46.67          -1.3829135       3.1562570      -9.3039248
2017-02-25/22:17:46.70          -1.3760795       3.1772610      -9.3237444
2017-02-25/22:17:46.73          -1.3579454       3.2113396      -9.3335352
2017-02-25/22:17:46.76          -1.3492130       3.2464095      -9.3542449
2017-02-25/22:17:46.79          -1.3316605       3.2647491      -9.3904023
2017-02-25/22:17:46.82          -1.3166266       3.2778114      -9.4126213
2017-02-25/22:17:46.86          -1.2943156       3.2908930      -9.4345490
2017-02-25/22:17:46.89          -1.2655321       3.2943184      -9.4520766
2017-02-25/22:17:46.92          -1.2362928       3.2996164      -9.4639405
2017-02-25/22:17:46.95          -1.2150758       3.3063653      -9.4643003
2017-02-25/22:17:46.98          -1.1800677       3.3249698      -9.4631457
2017-02-25/22:17:47.01          -1.1481389       3.3254490      -9.4663217
2017-02-25/22:17:47.04          -1.1211058       3.3282318      -9.4650215
2017-02-25/22:17:47.07          -1.0982800       3.3430218      -9.4575468
2017-02-25/22:17:47.11          -1.0665912       3.3532899      -9.4564934
2017-02-25/22:17:47.14          -1.0468641       3.3684740      -9.4464990
2017-02-25/22:17:47.17          -1.0450123       3.3895097      -9.4402643
2017-02-25/22:17:47.20          -1.0297454       3.4091687      -9.4438151
2017-02-25/22:17:47.23          -1.0113355       3.4374232      -9.4472076
2017-02-25/22:17:47.26          -1.0041587       3.4549768      -9.4539799
2017-02-25/22:17:47.29          -1.0080784       3.4784069      -9.4635499
2017-02-25/22:17:47.32          -1.0014956       3.4789991      -9.4899496
2017-02-25/22:17:47.36          -1.0034548       3.4981868      -9.5022088
2017-02-25/22:17:47.39         -0.99333101       3.5138979      -9.5232236
2017-02-25/22:17:47.42         -0.98034517       3.5258904      -9.5386559
2017-02-25/22:17:47.45         -0.96008278       3.5318893      -9.5500758
2017-02-25/22:17:47.48         -0.94028993       3.5334819      -9.5637201
2017-02-25/22:17:47.51         -0.91266646       3.5177009      -9.5763755
2017-02-25/22:17:47.54         -0.89088229       3.5096587      -9.5954828
2017-02-25/22:17:47.57         -0.86111457       3.5000805      -9.6079662
2017-02-25/22:17:47.61         -0.83459467       3.5055519      -9.6012025
2017-02-25/22:17:47.64         -0.81300512       3.5024162      -9.6012085
2017-02-25/22:17:47.67         -0.80087786       3.5101509      -9.5964263
2017-02-25/22:17:47.70         -0.79377122       3.5193282      -9.5960776
2017-02-25/22:17:47.73         -0.77330794       3.5332270      -9.6044902
2017-02-25/22:17:47.76         -0.76789982       3.5395258      -9.6087131
2017-02-25/22:17:47.79         -0.76897359       3.5631063      -9.6113821
2017-02-25/22:17:47.82         -0.77039559       3.5933902      -9.6003314
2017-02-25/22:17:47.86         -0.76762911       3.6170981      -9.6075079
2017-02-25/22:17:47.89         -0.78429860       3.6380270      -9.6156737
2017-02-25/22:17:47.92         -0.77848922       3.6548059      -9.6166539
2017-02-25/22:17:47.95         -0.77834771       3.6599449      -9.6222508
2017-02-25/22:17:47.98         -0.76759274       3.6555363      -9.6323084
2017-02-25/22:17:48.01         -0.77960496       3.6482863      -9.6209377
2017-02-25/22:17:48.04         -0.78178116       3.6519107      -9.6063004
2017-02-25/22:17:48.07         -0.78232496       3.6314827      -9.6049677
2017-02-25/22:17:48.11         -0.76743288       3.6044864      -9.6110320
2017-02-25/22:17:48.14         -0.76603706       3.5790625      -9.6040616
2017-02-25/22:17:48.17         -0.74726143       3.5562827      -9.5849798
2017-02-25/22:17:48.20         -0.74633524       3.5321890      -9.5773161
2017-02-25/22:17:48.23         -0.74301391       3.5076394      -9.5636303
2017-02-25/22:17:48.26         -0.74885976       3.4932148      -9.5560089
2017-02-25/22:17:48.29         -0.75123209       3.4799161      -9.5536212
2017-02-25/22:17:48.32         -0.76523397       3.4727391      -9.5566837
2017-02-25/22:17:48.36         -0.76457023       3.4695834      -9.5594733
2017-02-25/22:17:48.39         -0.78792002       3.4657301      -9.5519799
2017-02-25/22:17:48.42         -0.80038976       3.4567007      -9.5504036
2017-02-25/22:17:48.45         -0.82844309       3.4547298      -9.5533983
2017-02-25/22:17:48.48         -0.83645595       3.4406645      -9.5499044
2017-02-25/22:17:48.51         -0.85037548       3.4176772      -9.5581963
2017-02-25/22:17:48.54         -0.86650181       3.3930851      -9.5522673
2017-02-25/22:17:48.57         -0.86928405       3.3563289      -9.5603914
2017-02-25/22:17:48.61         -0.86877417       3.3138967      -9.5571322
2017-02-25/22:17:48.64         -0.87782068       3.2728354      -9.5467579
2017-02-25/22:17:48.67         -0.87922655       3.2287805      -9.5451675
2017-02-25/22:17:48.70         -0.88875888       3.1954737      -9.5214154
2017-02-25/22:17:48.73         -0.88079466       3.1413154      -9.5100798
2017-02-25/22:17:48.76         -0.88135162       3.0999280      -9.5005076
2017-02-25/22:17:48.79         -0.88689932       3.0714325      -9.4780191
2017-02-25/22:17:48.82         -0.90018605       3.0495178      -9.4538139
2017-02-25/22:17:48.86         -0.90807205       3.0296106      -9.4281366
2017-02-25/22:17:48.89         -0.92288868       2.9990889      -9.4044391
2017-02-25/22:17:48.92         -0.93360596       2.9738009      -9.3917493
2017-02-25/22:17:48.95         -0.94461136       2.9513378      -9.3847687
2017-02-25/22:17:48.98         -0.95649815       2.9352791      -9.3783516
2017-02-25/22:17:49.01         -0.97488849       2.9342574      -9.3609842
2017-02-25/22:17:49.04         -0.99399482       2.9310888      -9.3436729
2017-02-25/22:17:49.07          -1.0011531       2.9197570      -9.3383502
2017-02-25/22:17:49.11         -0.99079487       2.8937731      -9.3326999
2017-02-25/22:17:49.14         -0.99908073       2.8746261      -9.3255535
2017-02-25/22:17:49.17         -0.99123028       2.8546565      -9.3165999
2017-02-25/22:17:49.20         -0.98711265       2.8374026      -9.2866547
2017-02-25/22:17:49.23         -0.96358245       2.8188443      -9.2522479
2017-02-25/22:17:49.26         -0.94048982       2.7855949      -9.2322629
2017-02-25/22:17:49.29         -0.92786954       2.7446573      -9.2062596
2017-02-25/22:17:49.32         -0.92513594       2.7048183      -9.1837447
2017-02-25/22:17:49.36         -0.91291806       2.6726642      -9.1576447
2017-02-25/22:17:49.39         -0.92239643       2.6527779      -9.1228882
2017-02-25/22:17:49.42         -0.91644293       2.6276142      -9.0889362
2017-02-25/22:17:49.45         -0.91495658       2.6069141      -9.0685345
2017-02-25/22:17:49.48         -0.91705272       2.5982659      -9.0475601
2017-02-25/22:17:49.51         -0.92958636       2.5781016      -9.0233711
2017-02-25/22:17:49.54         -0.94228363       2.5726418      -8.9972963
2017-02-25/22:17:49.57         -0.94543702       2.5613976      -8.9894809
2017-02-25/22:17:49.61         -0.94033383       2.5456808      -8.9678390
2017-02-25/22:17:49.64         -0.94691298       2.5400889      -8.9337173
2017-02-25/22:17:49.67         -0.94385083       2.5226347      -8.9221682
2017-02-25/22:17:49.70         -0.94653229       2.5085900      -8.9049653
2017-02-25/22:17:49.73         -0.94329400       2.4942613      -8.8818954
2017-02-25/22:17:49.76         -0.94530098       2.4587636      -8.8584867
2017-02-25/22:17:49.79         -0.94957466       2.4350263      -8.8451250
2017-02-25/22:17:49.82         -0.95055217       2.4036977      -8.8201312
2017-02-25/22:17:49.86         -0.94567296       2.3734854      -8.7812250
2017-02-25/22:17:49.89         -0.93905992       2.3398326      -8.7519285
2017-02-25/22:17:49.92         -0.93481475       2.3070888      -8.7188188
2017-02-25/22:17:49.95         -0.93099883       2.2782162      -8.6917591
2017-02-25/22:17:49.98         -0.91586050       2.2466581      -8.6685043
2017-02-25/22:17:50.01         -0.92140496       2.2150660      -8.6357689
2017-02-25/22:17:50.04         -0.91920422       2.1806612      -8.6085893
2017-02-25/22:17:50.07         -0.91830809       2.1643142      -8.5868742
2017-02-25/22:17:50.11         -0.91337100       2.1445403      -8.5675053
2017-02-25/22:17:50.14         -0.91423128       2.1242228      -8.5537083
2017-02-25/22:17:50.17         -0.92321271       2.1121648      -8.5291316
2017-02-25/22:17:50.20         -0.93680263       2.0861964      -8.5202747
2017-02-25/22:17:50.23         -0.93421878       2.0575997      -8.4980014
2017-02-25/22:17:50.26         -0.95354187       2.0375205      -8.4721034
2017-02-25/22:17:50.29         -0.96000072       2.0130440      -8.4468753
2017-02-25/22:17:50.32         -0.96540610       1.9887904      -8.4213700
2017-02-25/22:17:50.36         -0.96926458       1.9422043      -8.3864864
2017-02-25/22:17:50.39         -0.97276843       1.8885162      -8.3618135
2017-02-25/22:17:50.42         -0.97402502       1.8439374      -8.3353312
2017-02-25/22:17:50.45         -0.97807796       1.7912226      -8.3183505
2017-02-25/22:17:50.48         -0.96877605       1.7316985      -8.2961427
2017-02-25/22:17:50.51         -0.97407155       1.6804773      -8.2666852
2017-02-25/22:17:50.54         -0.96359890       1.6358947      -8.2267539
2017-02-25/22:17:50.57         -0.95759773       1.5860596      -8.2012850
2017-02-25/22:17:50.61         -0.95398231       1.5504418      -8.1682392
2017-02-25/22:17:50.64         -0.95844050       1.5091121      -8.1412573
2017-02-25/22:17:50.67         -0.96896492       1.4811859      -8.1066766
2017-02-25/22:17:50.70         -0.98492500       1.4449175      -8.0848031
2017-02-25/22:17:50.73         -0.99010215       1.4124251      -8.0566565
2017-02-25/22:17:50.76         -0.99701280       1.3910587      -8.0324039
2017-02-25/22:17:50.79          -1.0000185       1.3547395      -8.0196310
2017-02-25/22:17:50.82          -1.0080799       1.3116060      -8.0222832
2017-02-25/22:17:50.86          -1.0055050       1.2668054      -8.0135623
2017-02-25/22:17:50.89          -1.0115462       1.2197638      -8.0072208
2017-02-25/22:17:50.92          -1.0132341       1.1750724      -7.9880550
2017-02-25/22:17:50.95          -1.0141937       1.1251802      -7.9853258
2017-02-25/22:17:50.98          -1.0100762       1.0810182      -7.9605930
2017-02-25/22:17:51.01         -0.99929064       1.0301611      -7.9409524
2017-02-25/22:17:51.04         -0.99380107      0.97761520      -7.9144052
2017-02-25/22:17:51.07         -0.99648647      0.93801535      -7.8808197
2017-02-25/22:17:51.11         -0.99094866      0.89063723      -7.8530808
2017-02-25/22:17:51.14         -0.98149170      0.85583283      -7.8205572
2017-02-25/22:17:51.17         -0.97282278      0.81693116      -7.8040510
2017-02-25/22:17:51.20         -0.96387616      0.78563585      -7.7859566
2017-02-25/22:17:51.23         -0.94787286      0.76534519      -7.7624194
2017-02-25/22:17:51.26         -0.93155068      0.75183593      -7.7469202
2017-02-25/22:17:51.29         -0.93157373      0.73260303      -7.7314632
2017-02-25/22:17:51.32         -0.93614102      0.71274077      -7.7160838
2017-02-25/22:17:51.36         -0.92153832      0.69072726      -7.7082190
2017-02-25/22:17:51.39         -0.91662610      0.68189414      -7.6844125
2017-02-25/22:17:51.42         -0.91006567      0.65942846      -7.6780108
2017-02-25/22:17:51.45         -0.90264157      0.63891529      -7.6585891
2017-02-25/22:17:51.48         -0.88299112      0.61150436      -7.6475893
2017-02-25/22:17:51.51         -0.87008518      0.58172709      -7.6189799
2017-02-25/22:17:51.54         -0.85896573      0.55442464      -7.5855968
2017-02-25/22:17:51.57         -0.83951199      0.51888304      -7.5593017
2017-02-25/22:17:51.61         -0.81070128      0.48585747      -7.5292838
2017-02-25/22:17:51.64         -0.79274464      0.45317909      -7.4861508
2017-02-25/22:17:51.67         -0.76916694      0.42140017      -7.4607857
2017-02-25/22:17:51.70         -0.76974151      0.40408585      -7.4134105
2017-02-25/22:17:51.73         -0.75481844      0.38024257      -7.3783504
2017-02-25/22:17:51.76         -0.74296565      0.36241017      -7.3377036
2017-02-25/22:17:51.79         -0.73565567      0.35115989      -7.3076067
2017-02-25/22:17:51.82         -0.73444410      0.33534848      -7.2818173
2017-02-25/22:17:51.86         -0.74173105      0.33276354      -7.2479739
2017-02-25/22:17:51.89         -0.73689134      0.33263905      -7.2300358
2017-02-25/22:17:51.92         -0.73434087      0.33114162      -7.2078222
2017-02-25/22:17:51.95         -0.73372240      0.31697195      -7.1766461
2017-02-25/22:17:51.98         -0.72436220      0.30184760      -7.1556824
2017-02-25/22:17:52.01         -0.71288765      0.28495460      -7.1203918
2017-02-25/22:17:52.04         -0.71269148      0.26607470      -7.0837973
2017-02-25/22:17:52.07         -0.71484188      0.23046026      -7.0287872
2017-02-25/22:17:52.11         -0.71183408      0.18986613      -6.9803945
2017-02-25/22:17:52.14         -0.69445451      0.15012997      -6.9237993
2017-02-25/22:17:52.17         -0.68396344      0.10032495      -6.8559270
2017-02-25/22:17:52.20         -0.68187418     0.051955377      -6.8020321
2017-02-25/22:17:52.23         -0.67889522  -0.00090034697      -6.7478104
2017-02-25/22:17:52.26         -0.67246901    -0.052765986      -6.6841070
2017-02-25/22:17:52.29         -0.66822985     -0.10536368      -6.6259237
2017-02-25/22:17:52.32         -0.67219836     -0.15327234      -6.5716980
2017-02-25/22:17:52.36         -0.67215859     -0.19631630      -6.5368635
2017-02-25/22:17:52.39         -0.65926757     -0.23739595      -6.4934222
2017-02-25/22:17:52.42         -0.65304477     -0.28124713      -6.4636245
2017-02-25/22:17:52.45         -0.66114597     -0.31852394      -6.4293980
2017-02-25/22:17:52.48         -0.66743838     -0.35651404      -6.3835155
2017-02-25/22:17:52.51         -0.67312173     -0.38727227      -6.3404759
2017-02-25/22:17:52.54         -0.67864491     -0.43264362      -6.2958946
2017-02-25/22:17:52.57         -0.69296349     -0.48137623      -6.2507846
2017-02-25/22:17:52.61         -0.69333159     -0.53571695      -6.1959811
2017-02-25/22:17:52.64         -0.69812258     -0.58788157      -6.1430235
2017-02-25/22:17:52.67         -0.71640297     -0.65188069      -6.0924907
2017-02-25/22:17:52.70         -0.73451491     -0.70867378      -6.0306223
2017-02-25/22:17:52.73         -0.74532434     -0.77466033      -5.9710816
2017-02-25/22:17:52.76         -0.74369985     -0.84125169      -5.9216754
2017-02-25/22:17:52.79         -0.74369822     -0.91027263      -5.8650458
2017-02-25/22:17:52.82         -0.74556664     -0.96747275      -5.8111223
2017-02-25/22:17:52.86         -0.75170293      -1.0144777      -5.7493421
2017-02-25/22:17:52.89         -0.75995661      -1.0735149      -5.7088529
2017-02-25/22:17:52.92         -0.75827671      -1.1317379      -5.6631648
2017-02-25/22:17:52.95         -0.76028567      -1.1781973      -5.6086605
2017-02-25/22:17:52.98         -0.76735950      -1.2347526      -5.5577999
2017-02-25/22:17:53.01         -0.76931275      -1.2997509      -5.5174982
2017-02-25/22:17:53.04         -0.78639581      -1.3547400      -5.4671217
2017-02-25/22:17:53.07         -0.80752016      -1.4156479      -5.4188100
2017-02-25/22:17:53.11         -0.82958395      -1.4763897      -5.3805068
2017-02-25/22:17:53.14         -0.83254255      -1.5512556      -5.3488403
2017-02-25/22:17:53.17         -0.84800766      -1.6102301      -5.2968306
2017-02-25/22:17:53.20         -0.86785833      -1.6741114      -5.2508942
2017-02-25/22:17:53.23         -0.88373935      -1.7356682      -5.2176226
2017-02-25/22:17:53.26         -0.89629275      -1.7903746      -5.1705203
2017-02-25/22:17:53.29         -0.90737849      -1.8469574      -5.1238003
2017-02-25/22:17:53.32         -0.92581085      -1.9180825      -5.0862482
2017-02-25/22:17:53.36         -0.94507301      -1.9739347      -5.0447832
2017-02-25/22:17:53.39         -0.95468511      -2.0247865      -4.9941941
2017-02-25/22:17:53.42         -0.97056747      -2.0741578      -4.9486209
2017-02-25/22:17:53.45         -0.98441887      -2.1144532      -4.9049363
2017-02-25/22:17:53.48         -0.99861076      -2.1537472      -4.8652727
2017-02-25/22:17:53.51          -1.0049353      -2.1977701      -4.8240003
2017-02-25/22:17:53.54          -1.0027614      -2.2377879      -4.7969928
2017-02-25/22:17:53.57          -1.0057573      -2.2721143      -4.7684180
2017-02-25/22:17:53.61         -0.99691600      -2.2866015      -4.7343424
2017-02-25/22:17:53.64         -0.98541380      -2.3148603      -4.7026335
2017-02-25/22:17:53.67         -0.98027294      -2.3387815      -4.6779902
2017-02-25/22:17:53.70         -0.97688482      -2.3576972      -4.6553189
2017-02-25/22:17:53.73         -0.97343176      -2.3877371      -4.6415943
2017-02-25/22:17:53.76         -0.96552422      -2.4128336      -4.6167745
2017-02-25/22:17:53.79         -0.96410307      -2.4332647      -4.5943141
2017-02-25/22:17:53.82         -0.97149069      -2.4563429      -4.5763662
2017-02-25/22:17:53.86         -0.97618934      -2.4748965      -4.5455299
2017-02-25/22:17:53.89         -0.97414157      -2.5019980      -4.5280772
2017-02-25/22:17:53.92         -0.96724501      -2.5244855      -4.5069044
2017-02-25/22:17:53.95         -0.96598179      -2.5471457      -4.4729944
2017-02-25/22:17:53.98         -0.96364885      -2.5638185      -4.4392132
2017-02-25/22:17:54.01         -0.95060034      -2.5742041      -4.4013246
2017-02-25/22:17:54.04         -0.93478120      -2.5933519      -4.3797231
2017-02-25/22:17:54.07         -0.92898758      -2.6078751      -4.3505588
2017-02-25/22:17:54.11         -0.91855697      -2.6156427      -4.3133438
2017-02-25/22:17:54.14         -0.89720925      -2.6215568      -4.2874581
2017-02-25/22:17:54.17         -0.88354109      -2.6340013      -4.2587586
2017-02-25/22:17:54.20         -0.87530843      -2.6328946      -4.2295608
2017-02-25/22:17:54.23         -0.85607302      -2.6397840      -4.2223708
2017-02-25/22:17:54.26         -0.83412130      -2.6480946      -4.1968272
2017-02-25/22:17:54.29         -0.81185024      -2.6636803      -4.1850143
2017-02-25/22:17:54.32         -0.80488501      -2.6693380      -4.1543306
2017-02-25/22:17:54.36         -0.78483689      -2.6825610      -4.1269786
2017-02-25/22:17:54.39         -0.77515624      -2.6978790      -4.1070485
2017-02-25/22:17:54.42         -0.76854859      -2.7115252      -4.0863302
2017-02-25/22:17:54.45         -0.75972399      -2.7218186      -4.0634157
2017-02-25/22:17:54.48         -0.75167147      -2.7344415      -4.0400980
2017-02-25/22:17:54.51         -0.74311029      -2.7453681      -4.0060587
2017-02-25/22:17:54.54         -0.72987441      -2.7507387      -3.9951880
2017-02-25/22:17:54.57         -0.72536739      -2.7526620      -3.9627273
2017-02-25/22:17:54.61         -0.70501510      -2.7647711      -3.9464724
2017-02-25/22:17:54.64         -0.68082171      -2.7697507      -3.9368623
2017-02-25/22:17:54.67         -0.64798537      -2.7715796      -3.9230957
2017-02-25/22:17:54.70         -0.62131365      -2.7668575      -3.9046935
2017-02-25/22:17:54.73         -0.59511354      -2.7633140      -3.8969905
2017-02-25/22:17:54.76         -0.56034587      -2.7764205      -3.8986109
2017-02-25/22:17:54.79         -0.52580721      -2.7746362      -3.9034350
2017-02-25/22:17:54.82         -0.50404677      -2.7778217      -3.9001081
2017-02-25/22:17:54.86         -0.47459283      -2.7732061      -3.9013253
2017-02-25/22:17:54.89         -0.45041547      -2.7555525      -3.9016943
2017-02-25/22:17:54.92         -0.42611189      -2.7491951      -3.9026386
2017-02-25/22:17:54.95         -0.40028184      -2.7471721      -3.9103370
2017-02-25/22:17:54.98         -0.37599376      -2.7433245      -3.9226619
2017-02-25/22:17:55.01         -0.34980446      -2.7438836      -3.9342835
2017-02-25/22:17:55.04         -0.32643345      -2.7426576      -3.9499623
2017-02-25/22:17:55.07         -0.30823451      -2.7454441      -3.9649661
2017-02-25/22:17:55.11         -0.27724578      -2.7375075      -3.9885293
2017-02-25/22:17:55.14         -0.24388291      -2.7341229      -4.0171329
2017-02-25/22:17:55.17         -0.20000117      -2.7377349      -4.0490065
2017-02-25/22:17:55.20         -0.16618922      -2.7287960      -4.0888475
2017-02-25/22:17:55.23         -0.13019344      -2.7125491      -4.1251972
2017-02-25/22:17:55.26        -0.084842781      -2.7065343      -4.1615552
2017-02-25/22:17:55.29        -0.042522076      -2.6896336      -4.1912212
2017-02-25/22:17:55.32        0.0061644943      -2.6727731      -4.2272824
2017-02-25/22:17:55.36         0.064720492      -2.6562669      -4.2649061
2017-02-25/22:17:55.39          0.12098179      -2.6503882      -4.3025422
2017-02-25/22:17:55.42          0.16387111      -2.6344509      -4.3426355
2017-02-25/22:17:55.45          0.19281745      -2.6201334      -4.3819309
2017-02-25/22:17:55.48          0.22318527      -2.6008451      -4.4173362
2017-02-25/22:17:55.51          0.26867928      -2.5926732      -4.4651406
2017-02-25/22:17:55.54          0.31247210      -2.5715128      -4.5221214
2017-02-25/22:17:55.57          0.35245051      -2.5594717      -4.5838178
2017-02-25/22:17:55.61          0.38969898      -2.5447962      -4.6507650
2017-02-25/22:17:55.64          0.42346310      -2.5334540      -4.7237791
2017-02-25/22:17:55.67          0.45187543      -2.5174923      -4.7939324
2017-02-25/22:17:55.70          0.49269356      -2.5167926      -4.8763545
2017-02-25/22:17:55.73          0.54109264      -2.5111962      -4.9649566
2017-02-25/22:17:55.76          0.59519443      -2.5022518      -5.0464647
2017-02-25/22:17:55.79          0.63196154      -2.4823152      -5.1295485
2017-02-25/22:17:55.82          0.65982502      -2.4686547      -5.2137414
2017-02-25/22:17:55.86          0.70422449      -2.4517215      -5.3056092
2017-02-25/22:17:55.89          0.73761316      -2.4232403      -5.3871936
2017-02-25/22:17:55.92          0.77846238      -2.4078195      -5.4822039
2017-02-25/22:17:55.95          0.81943175      -2.3837417      -5.5759800
2017-02-25/22:17:55.98          0.84778063      -2.3534441      -5.6671061
2017-02-25/22:17:56.01          0.88303169      -2.3348570      -5.7670984
2017-02-25/22:17:56.04          0.90548202      -2.3203531      -5.8642027
2017-02-25/22:17:56.07          0.92942346      -2.3030127      -5.9604159
2017-02-25/22:17:56.11          0.94510546      -2.2828141      -6.0588920
2017-02-25/22:17:56.14          0.95981286      -2.2702943      -6.1517486
2017-02-25/22:17:56.17          0.97393308      -2.2605192      -6.2490109
2017-02-25/22:17:56.20          0.98132890      -2.2342358      -6.3434064
2017-02-25/22:17:56.23          0.98035475      -2.2079977      -6.4417041
2017-02-25/22:17:56.26          0.98863695      -2.1785583      -6.5377656
2017-02-25/22:17:56.29          0.99498019      -2.1500158      -6.6210605
2017-02-25/22:17:56.32           1.0061169      -2.1402030      -6.7205190
2017-02-25/22:17:56.36           1.0163082      -2.1277257      -6.8186149
2017-02-25/22:17:56.39           1.0395397      -2.1234448      -6.9148823
2017-02-25/22:17:56.42           1.0490270      -2.1032262      -7.0032945
2017-02-25/22:17:56.45           1.0588651      -2.0872481      -7.0940314
2017-02-25/22:17:56.48           1.0659685      -2.0751121      -7.1845708
2017-02-25/22:17:56.51           1.0861596      -2.0783551      -7.2809152
2017-02-25/22:17:56.54           1.1007989      -2.0908237      -7.3886931
2017-02-25/22:17:56.57           1.0975103      -2.0910490      -7.4875626
2017-02-25/22:17:56.61           1.1015981      -2.0839061      -7.5849109
2017-02-25/22:17:56.64           1.0973921      -2.0842468      -7.6802545
2017-02-25/22:17:56.67           1.0956779      -2.0780260      -7.7816280
2017-02-25/22:17:56.70           1.0910671      -2.0803552      -7.8827386
2017-02-25/22:17:56.73           1.0909453      -2.0683978      -7.9815858
2017-02-25/22:17:56.76           1.0972591      -2.0696874      -8.0805270
2017-02-25/22:17:56.79           1.0982366      -2.0686536      -8.1699116
2017-02-25/22:17:56.82           1.0992724      -2.0607900      -8.2382404
2017-02-25/22:17:56.86           1.1074886      -2.0578251      -8.3210076
2017-02-25/22:17:56.89           1.1169466      -2.0591746      -8.3959667
2017-02-25/22:17:56.92           1.1401975      -2.0590323      -8.4755187
2017-02-25/22:17:56.95           1.1653267      -2.0649646      -8.5346345
2017-02-25/22:17:56.98           1.1964038      -2.0588058      -8.5952358
2017-02-25/22:17:57.01           1.2320509      -2.0729287      -8.6496727
2017-02-25/22:17:57.04           1.2586586      -2.0774616      -8.6868783
2017-02-25/22:17:57.07           1.2844367      -2.0854255      -8.7270159
2017-02-25/22:17:57.11           1.3054470      -2.0868843      -8.7813941
2017-02-25/22:17:57.14           1.3329755      -2.0938677      -8.8295418
2017-02-25/22:17:57.17           1.3640393      -2.0891790      -8.8691220
2017-02-25/22:17:57.20           1.3858768      -2.0904855      -8.9087831
2017-02-25/22:17:57.23           1.3932356      -2.0867041      -8.9557472
2017-02-25/22:17:57.26           1.4154860      -2.0941563      -9.0103112
2017-02-25/22:17:57.29           1.4213050      -2.0950429      -9.0564577
2017-02-25/22:17:57.32           1.4279293      -2.1033108      -9.1220232
2017-02-25/22:17:57.36           1.4302567      -2.0948950      -9.1852012
2017-02-25/22:17:57.39           1.4384220      -2.1029521      -9.2393048
2017-02-25/22:17:57.42           1.4561703      -2.0933220      -9.2906200
2017-02-25/22:17:57.45           1.4642721      -2.0897697      -9.3493699
2017-02-25/22:17:57.48           1.4656210      -2.0779848      -9.4162331
2017-02-25/22:17:57.51           1.4727825      -2.0639633      -9.4671970
2017-02-25/22:17:57.54           1.4693245      -2.0489217      -9.5183995
2017-02-25/22:17:57.57           1.4738793      -2.0418306      -9.5756684
2017-02-25/22:17:57.61           1.4853289      -2.0350156      -9.6366803
2017-02-25/22:17:57.64           1.5169668      -2.0479788      -9.7229361
2017-02-25/22:17:57.67           1.5637888      -2.0610779      -9.8128713
2017-02-25/22:17:57.70           1.6108823      -2.0967801      -9.9253675
2017-02-25/22:17:57.73           1.6674236      -2.1264466      -10.052228
2017-02-25/22:17:57.76           1.7451822      -2.1609222      -10.162290
2017-02-25/22:17:57.79           1.8296918      -2.1869570      -10.300500
2017-02-25/22:17:57.82           1.9258599      -2.2158289      -10.445037
2017-02-25/22:17:57.86           2.0382663      -2.2328498      -10.603385
2017-02-25/22:17:57.89           2.1553062      -2.2320661      -10.740924
2017-02-25/22:17:57.92           2.2585280      -2.2057926      -10.860032
2017-02-25/22:17:57.95           2.3448766      -2.1760461      -10.975884
2017-02-25/22:17:57.98           2.4202637      -2.1274976      -11.065513
2017-02-25/22:17:58.01           2.5011797      -2.0746156      -11.138583
2017-02-25/22:17:58.04           2.5775909      -2.0108253      -11.204152
2017-02-25/22:17:58.07           2.6498835      -1.9360795      -11.245132
2017-02-25/22:17:58.11           2.7092721      -1.8242417      -11.231822
2017-02-25/22:17:58.14           2.7398690      -1.6877687      -11.165667
2017-02-25/22:17:58.17           2.7301450      -1.5364841      -11.041913
2017-02-25/22:17:58.20           2.7008541      -1.3607281      -10.863675
2017-02-25/22:17:58.23           2.6351790      -1.1494547      -10.629816
2017-02-25/22:17:58.26           2.5566843     -0.93052560      -10.358573
2017-02-25/22:17:58.29           2.4643030     -0.73052860      -10.057643
2017-02-25/22:17:58.32           2.3544581     -0.55812643      -9.7835778
2017-02-25/22:17:58.36           2.2585175     -0.42188537      -9.5323291
2017-02-25/22:17:58.39           2.1616468     -0.33654407      -9.3345717
2017-02-25/22:17:58.42           2.0706677     -0.27910040      -9.1755743
2017-02-25/22:17:58.45           1.9985792     -0.24807909      -9.0803977
2017-02-25/22:17:58.48           1.9389374     -0.27729053      -9.0452329
2017-02-25/22:17:58.51           1.9087792     -0.33882891      -9.0698546
2017-02-25/22:17:58.54           1.8933982     -0.41227532      -9.1493703
2017-02-25/22:17:58.57           1.8788592     -0.47510990      -9.2908096
2017-02-25/22:17:58.61           1.8725796     -0.52857664      -9.4358485
2017-02-25/22:17:58.64           1.8523073     -0.57932805      -9.5799480
2017-02-25/22:17:58.67           1.8444903     -0.61370779      -9.7127217
2017-02-25/22:17:58.70           1.8437445     -0.65336645      -9.8501888
2017-02-25/22:17:58.73           1.8630408     -0.69904907      -9.9964254
2017-02-25/22:17:58.76           1.8996582     -0.73116053      -10.135905
2017-02-25/22:17:58.79           1.9493693     -0.75575535      -10.277074
2017-02-25/22:17:58.82           1.9900898     -0.78125680      -10.410008
2017-02-25/22:17:58.86           2.0472324     -0.81285851      -10.528690
2017-02-25/22:17:58.89           2.1130894     -0.83673638      -10.629657
2017-02-25/22:17:58.92           2.1873373     -0.85774106      -10.737356
2017-02-25/22:17:58.95           2.2498714     -0.87701973      -10.860193
2017-02-25/22:17:58.98           2.3163238     -0.89651474      -10.970839
2017-02-25/22:17:59.01           2.3991769     -0.90867214      -11.074294
2017-02-25/22:17:59.04           2.4699846     -0.91996289      -11.173447
2017-02-25/22:17:59.07           2.5409445     -0.93554412      -11.278603
2017-02-25/22:17:59.11           2.6293299     -0.95808601      -11.390698
2017-02-25/22:17:59.14           2.7099650     -0.98645353      -11.482939
2017-02-25/22:17:59.17           2.7863624      -1.0213623      -11.570051
2017-02-25/22:17:59.20           2.8501949      -1.0406780      -11.622098
2017-02-25/22:17:59.23           2.9115618      -1.0626989      -11.648808
2017-02-25/22:17:59.26           2.9822172      -1.0810141      -11.648016
2017-02-25/22:17:59.29           3.0223407      -1.1059129      -11.631211
2017-02-25/22:17:59.32           3.0522067      -1.1262262      -11.592412
2017-02-25/22:17:59.36           3.0861076      -1.1445580      -11.516617
2017-02-25/22:17:59.39           3.1044402      -1.1524255      -11.382142
2017-02-25/22:17:59.42           3.1121727      -1.1488014      -11.242407
2017-02-25/22:17:59.45           3.1069717      -1.1393958      -11.093961
2017-02-25/22:17:59.48           3.1030827      -1.1343735      -10.937808
2017-02-25/22:17:59.51           3.0938993      -1.1234732      -10.781206
2017-02-25/22:17:59.54           3.0716032      -1.1099369      -10.656322
2017-02-25/22:17:59.57           3.0450918      -1.0973250      -10.532524
2017-02-25/22:17:59.61           3.0252037      -1.0886651      -10.430854
2017-02-25/22:17:59.64           2.9950858      -1.0896320      -10.359799
2017-02-25/22:17:59.67           2.9698271      -1.0958578      -10.319701
2017-02-25/22:17:59.70           2.9353998      -1.1062802      -10.299495
2017-02-25/22:17:59.73           2.9034917      -1.1161492      -10.271381
2017-02-25/22:17:59.76           2.8815377      -1.1337155      -10.276395
2017-02-25/22:17:59.79           2.8697753      -1.1697545      -10.290017
2017-02-25/22:17:59.82           2.8543439      -1.2159650      -10.308005
2017-02-25/22:17:59.86           2.8462478      -1.2623732      -10.340490
2017-02-25/22:17:59.89           2.8423797      -1.3087093      -10.354539
2017-02-25/22:17:59.92           2.8504757      -1.3522426      -10.352405
2017-02-25/22:17:59.95           2.8562715      -1.4142906      -10.366346
2017-02-25/22:17:59.98           2.8713532      -1.4724845      -10.365096
2017-02-25/22:18:00.01           2.8987629      -1.5397587      -10.368969
2017-02-25/22:18:00.04           2.9051689      -1.6038696      -10.358731
2017-02-25/22:18:00.07           2.8972425      -1.6524434      -10.356286
2017-02-25/22:18:00.11           2.8985376      -1.6950274      -10.353775
2017-02-25/22:18:00.14           2.9044101      -1.7409052      -10.349891
2017-02-25/22:18:00.17           2.9089503      -1.7849576      -10.367694
2017-02-25/22:18:00.20           2.9034520      -1.8236882      -10.401116
2017-02-25/22:18:00.23           2.8864811      -1.8408556      -10.435856
2017-02-25/22:18:00.26           2.8647916      -1.8561806      -10.478490
2017-02-25/22:18:00.29           2.8430127      -1.8809134      -10.538028
2017-02-25/22:18:00.32           2.8333700      -1.9008255      -10.616772
2017-02-25/22:18:00.36           2.8210344      -1.9285361      -10.696598
2017-02-25/22:18:00.39           2.8142057      -1.9557452      -10.781857
2017-02-25/22:18:00.42           2.8074235      -1.9876394      -10.865975
2017-02-25/22:18:00.45           2.7995944      -2.0140130      -10.950776
2017-02-25/22:18:00.48           2.7912446      -2.0466274      -11.032773
2017-02-25/22:18:00.51           2.7920256      -2.0826017      -11.108271
2017-02-25/22:18:00.54           2.7951618      -2.1252837      -11.189759
2017-02-25/22:18:00.57           2.7933290      -2.1507140      -11.266828
2017-02-25/22:18:00.61           2.7905230      -2.1817557      -11.335372
2017-02-25/22:18:00.64           2.8025329      -2.2059162      -11.400900
2017-02-25/22:18:00.67           2.8042955      -2.2255235      -11.465151
2017-02-25/22:18:00.70           2.7952023      -2.2234195      -11.519673
2017-02-25/22:18:00.73           2.7951660      -2.2167971      -11.567718
2017-02-25/22:18:00.76           2.8079938      -2.2112642      -11.607499
2017-02-25/22:18:00.79           2.8196692      -2.2006045      -11.640826
2017-02-25/22:18:00.82           2.8292902      -2.1803142      -11.665450
2017-02-25/22:18:00.86           2.8405637      -2.1589387      -11.683801
2017-02-25/22:18:00.89           2.8566783      -2.1422453      -11.705131
2017-02-25/22:18:00.92           2.8738024      -2.1246182      -11.715712
2017-02-25/22:18:00.95           2.8894917      -2.1145034      -11.723431
2017-02-25/22:18:00.98           2.9211339      -2.1058990      -11.728019
2017-02-25/22:18:01.01           2.9478107      -2.1232232      -11.734837
2017-02-25/22:18:01.04           2.9591728      -2.1283041      -11.739120
2017-02-25/22:18:01.07           2.9755078      -2.1448904      -11.748234
2017-02-25/22:18:01.11           2.9938731      -2.1563375      -11.742439
2017-02-25/22:18:01.14           3.0170758      -2.1902826      -11.743046
2017-02-25/22:18:01.17           3.0296288      -2.2141810      -11.740460
2017-02-25/22:18:01.20           3.0270637      -2.2421553      -11.744017
2017-02-25/22:18:01.23           3.0436734      -2.2608584      -11.752480
2017-02-25/22:18:01.26           3.0357540      -2.2959742      -11.772465
2017-02-25/22:18:01.29           3.0290160      -2.3198647      -11.790613
2017-02-25/22:18:01.32           3.0291341      -2.3516031      -11.810385
2017-02-25/22:18:01.36           3.0227581      -2.3797415      -11.830846
2017-02-25/22:18:01.39           3.0345348      -2.4321084      -11.857753
2017-02-25/22:18:01.42           3.0341685      -2.4682798      -11.876433
2017-02-25/22:18:01.45           3.0361135      -2.5071623      -11.879097
2017-02-25/22:18:01.48           3.0554253      -2.5483351      -11.892441
2017-02-25/22:18:01.51           3.0516074      -2.5951483      -11.895715
2017-02-25/22:18:01.54           3.0724321      -2.6431885      -11.909042
2017-02-25/22:18:01.57           3.0858941      -2.6928654      -11.924275
2017-02-25/22:18:01.61           3.0920365      -2.7366096      -11.943528
2017-02-25/22:18:01.64           3.1026253      -2.7831476      -11.966397
2017-02-25/22:18:01.67           3.1087553      -2.8204545      -12.009227
2017-02-25/22:18:01.70           3.1135453      -2.8501414      -12.053425
2017-02-25/22:18:01.73           3.1178769      -2.8785251      -12.115057
2017-02-25/22:18:01.76           3.1206870      -2.9178502      -12.177510
2017-02-25/22:18:01.79           3.1249771      -2.9570488      -12.243359
2017-02-25/22:18:01.82           3.1238107      -2.9834123      -12.303704
2017-02-25/22:18:01.86           3.1231410      -3.0028490      -12.371891
2017-02-25/22:18:01.89           3.1234366      -3.0370328      -12.460794
2017-02-25/22:18:01.92           3.1199302      -3.0542481      -12.542613
2017-02-25/22:18:01.95           3.1066324      -3.0675248      -12.626283
2017-02-25/22:18:01.98           3.0898345      -3.0952752      -12.720294
2017-02-25/22:18:02.01           3.0796879      -3.1270144      -12.822528
2017-02-25/22:18:02.04           3.0642965      -3.1620044      -12.920622
2017-02-25/22:18:02.07           3.0649149      -3.1999362      -13.023610
2017-02-25/22:18:02.11           3.0621682      -3.2533664      -13.118475
2017-02-25/22:18:02.14           3.0562681      -3.3200652      -13.201925
2017-02-25/22:18:02.17           3.0549290      -3.3691738      -13.251630
2017-02-25/22:18:02.20           3.0506796      -3.4401879      -13.316638
2017-02-25/22:18:02.23           3.0430863      -3.5011282      -13.363813
2017-02-25/22:18:02.26           3.0496561      -3.5704219      -13.402634
2017-02-25/22:18:02.29           3.0500195      -3.6436122      -13.429282
2017-02-25/22:18:02.32           3.0524399      -3.6918684      -13.449015
2017-02-25/22:18:02.36           3.0394257      -3.7413844      -13.462479
2017-02-25/22:18:02.39           3.0309135      -3.7783724      -13.475395
2017-02-25/22:18:02.42           3.0207059      -3.8031652      -13.493736
2017-02-25/22:18:02.45           3.0158883      -3.8303795      -13.521742
2017-02-25/22:18:02.48           3.0153258      -3.8523219      -13.538999
2017-02-25/22:18:02.51           3.0245546      -3.8875754      -13.572084
2017-02-25/22:18:02.54           3.0254270      -3.8995020      -13.598960
2017-02-25/22:18:02.57           3.0285179      -3.9113053      -13.629999
2017-02-25/22:18:02.61           3.0308007      -3.9330068      -13.658503
2017-02-25/22:18:02.64           3.0447011      -3.9514006      -13.692441
2017-02-25/22:18:02.67           3.0498290      -3.9670678      -13.714493
2017-02-25/22:18:02.70           3.0609947      -3.9914661      -13.729713
2017-02-25/22:18:02.73           3.0703683      -4.0306771      -13.757046
2017-02-25/22:18:02.76           3.0789983      -4.0649663      -13.761602
2017-02-25/22:18:02.79           3.0931722      -4.0966051      -13.764143
2017-02-25/22:18:02.82           3.1005000      -4.1383875      -13.758776
2017-02-25/22:18:02.86           3.1102795      -4.1691588      -13.731550
2017-02-25/22:18:02.89           3.1205611      -4.2055858      -13.718060
2017-02-25/22:18:02.92           3.1276707      -4.2474107      -13.698245
2017-02-25/22:18:02.95           3.1346475      -4.2799155      -13.685942
2017-02-25/22:18:02.98           3.1495077      -4.3192973      -13.661906
2017-02-25/22:18:03.01           3.1590177      -4.3444591      -13.639306
2017-02-25/22:18:03.04           3.1709428      -4.3705488      -13.634904
2017-02-25/22:18:03.07           3.1670083      -4.3922179      -13.613895
2017-02-25/22:18:03.11           3.1717152      -4.4267628      -13.610642
2017-02-25/22:18:03.14           3.1825597      -4.4597313      -13.604402
2017-02-25/22:18:03.17           3.1828016      -4.4912908      -13.586513
2017-02-25/22:18:03.20           3.1836364      -4.5130160      -13.574842
2017-02-25/22:18:03.23           3.2004821      -4.5434383      -13.567647
2017-02-25/22:18:03.26           3.2060248      -4.5621262      -13.562323
2017-02-25/22:18:03.29           3.2037232      -4.5967877      -13.545593
2017-02-25/22:18:03.32           3.2022824      -4.6319738      -13.527228
2017-02-25/22:18:03.36           3.2025836      -4.6682498      -13.523713
2017-02-25/22:18:03.39           3.2128450      -4.7002839      -13.507054
2017-02-25/22:18:03.42           3.2066897      -4.7426826      -13.505098
2017-02-25/22:18:03.45           3.2172271      -4.7777854      -13.505868
2017-02-25/22:18:03.48           3.2189918      -4.8079797      -13.495142
2017-02-25/22:18:03.51           3.2049465      -4.8508624      -13.497750
2017-02-25/22:18:03.54           3.1948551      -4.8815772      -13.508825
2017-02-25/22:18:03.57           3.1939273      -4.9106381      -13.529503
2017-02-25/22:18:03.61           3.1854834      -4.9428398      -13.563801
2017-02-25/22:18:03.64           3.1904120      -4.9714799      -13.588496
2017-02-25/22:18:03.67           3.1862506      -4.9934119      -13.643655
2017-02-25/22:18:03.70           3.1813328      -5.0093756      -13.687448
2017-02-25/22:18:03.73           3.1642608      -5.0320360      -13.746560
2017-02-25/22:18:03.76           3.1541142      -5.0630451      -13.815337
2017-02-25/22:18:03.79           3.1454460      -5.0838424      -13.872273
2017-02-25/22:18:03.82           3.1325340      -5.1131797      -13.946288
2017-02-25/22:18:03.86           3.1120201      -5.1377177      -14.013230
2017-02-25/22:18:03.89           3.1001806      -5.1691157      -14.075193
2017-02-25/22:18:03.92           3.0772929      -5.2068464      -14.166986
2017-02-25/22:18:03.95           3.0448518      -5.2387498      -14.240529
2017-02-25/22:18:03.98           3.0200137      -5.2754972      -14.339267
2017-02-25/22:18:04.01           2.9998907      -5.3069691      -14.431178
2017-02-25/22:18:04.04           2.9732204      -5.3464855      -14.527642
2017-02-25/22:18:04.07           2.9492129      -5.3865070      -14.633983
2017-02-25/22:18:04.11           2.9260404      -5.4205620      -14.726029
2017-02-25/22:18:04.14           2.9162025      -5.4566828      -14.835888
2017-02-25/22:18:04.17           2.8995215      -5.4713847      -14.965169
2017-02-25/22:18:04.20           2.8716184      -5.4896261      -15.075301
2017-02-25/22:18:04.23           2.8547703      -5.5000463      -15.198597
2017-02-25/22:18:04.26           2.8320753      -5.5128175      -15.328879
2017-02-25/22:18:04.29           2.8021432      -5.5279797      -15.461096
2017-02-25/22:18:04.32           2.7820107      -5.5330594      -15.599049
2017-02-25/22:18:04.36           2.7575279      -5.5380398      -15.738440
2017-02-25/22:18:04.39           2.7312124      -5.5534979      -15.893324
2017-02-25/22:18:04.42           2.6974988      -5.5670500      -16.044149
2017-02-25/22:18:04.45           2.6554230      -5.5896531      -16.186647
2017-02-25/22:18:04.48           2.6211977      -5.6094592      -16.334670
2017-02-25/22:18:04.51           2.5841262      -5.6496513      -16.481195
2017-02-25/22:18:04.54           2.5544619      -5.6868080      -16.622843
2017-02-25/22:18:04.57           2.5243649      -5.7208378      -16.765528
2017-02-25/22:18:04.61           2.4723012      -5.7485967      -16.901356
2017-02-25/22:18:04.64           2.4357261      -5.7736109      -17.044792
2017-02-25/22:18:04.67           2.3994277      -5.7921153      -17.176957
2017-02-25/22:18:04.70           2.3595802      -5.8006356      -17.313100
2017-02-25/22:18:04.73           2.3324132      -5.8052512      -17.442649
2017-02-25/22:18:04.76           2.3015384      -5.8099446      -17.580343
2017-02-25/22:18:04.79           2.2771335      -5.8064151      -17.718565
2017-02-25/22:18:04.82           2.2414567      -5.7935052      -17.848568
2017-02-25/22:18:04.86           2.2144982      -5.7757643      -17.971084
2017-02-25/22:18:04.89           2.2121289      -5.7719900      -18.112891
2017-02-25/22:18:04.92           2.1894637      -5.7587230      -18.243642
2017-02-25/22:18:04.95           2.1680026      -5.7437697      -18.380531
2017-02-25/22:18:04.98           2.1432628      -5.7406917      -18.512702
2017-02-25/22:18:05.01           2.1177133      -5.7407803      -18.647017
2017-02-25/22:18:05.04           2.0932183      -5.7476403      -18.775313
2017-02-25/22:18:05.07           2.0631754      -5.7395202      -18.895136
2017-02-25/22:18:05.11           2.0474425      -5.7372341      -19.024415
2017-02-25/22:18:05.14           2.0276545      -5.7442288      -19.153273
2017-02-25/22:18:05.17           1.9884434      -5.7410271      -19.269825
2017-02-25/22:18:05.20           1.9525376      -5.7414206      -19.391549
2017-02-25/22:18:05.23           1.9190341      -5.7409379      -19.518796
2017-02-25/22:18:05.26           1.8947176      -5.7295245      -19.650710
2017-02-25/22:18:05.29           1.8583130      -5.7253960      -19.783556
2017-02-25/22:18:05.32           1.8339320      -5.7027514      -19.915358
2017-02-25/22:18:05.36           1.8040837      -5.6871009      -20.051778
2017-02-25/22:18:05.39           1.7725223      -5.6751615      -20.178933
2017-02-25/22:18:05.42           1.7373147      -5.6553030      -20.307399
2017-02-25/22:18:05.45           1.7051061      -5.6336949      -20.435384
2017-02-25/22:18:05.48           1.6747801      -5.6141943      -20.559760
2017-02-25/22:18:05.51           1.6482327      -5.5921620      -20.683330
2017-02-25/22:18:05.54           1.6194483      -5.5827992      -20.814007
2017-02-25/22:18:05.57           1.5875219      -5.5633310      -20.941310
2017-02-25/22:18:05.61           1.5492060      -5.5430916      -21.049131
2017-02-25/22:18:05.64           1.5086886      -5.5277763      -21.158371
2017-02-25/22:18:05.67           1.4728727      -5.5038115      -21.288204
2017-02-25/22:18:05.70           1.4383813      -5.4925337      -21.421274
2017-02-25/22:18:05.73           1.4142572      -5.4778688      -21.551967
2017-02-25/22:18:05.76           1.3864681      -5.4659177      -21.680341
2017-02-25/22:18:05.79           1.3542750      -5.4541354      -21.809192
2017-02-25/22:18:05.82           1.3236961      -5.4289903      -21.919551
2017-02-25/22:18:05.86           1.2938701      -5.3957712      -22.030745
2017-02-25/22:18:05.89           1.2827287      -5.3815950      -22.166498
2017-02-25/22:18:05.92           1.2717076      -5.3496628      -22.303928
2017-02-25/22:18:05.95           1.2481186      -5.3276687      -22.415986
2017-02-25/22:18:05.98           1.2238707      -5.2827654      -22.522659
2017-02-25/22:18:06.01           1.1953047      -5.2609290      -22.647443
2017-02-25/22:18:06.04           1.1692219      -5.2406301      -22.780527
2017-02-25/22:18:06.07           1.1428273      -5.2207440      -22.907546
2017-02-25/22:18:06.11           1.1115862      -5.1961670      -23.028997
2017-02-25/22:18:06.14           1.0949165      -5.1872794      -23.144592
2017-02-25/22:18:06.17           1.0600679      -5.1602205      -23.249776
2017-02-25/22:18:06.20           1.0310705      -5.1451879      -23.358134
2017-02-25/22:18:06.23           1.0101685      -5.1172222      -23.477226
2017-02-25/22:18:06.26          0.99735408      -5.1071241      -23.590729
2017-02-25/22:18:06.29          0.97382554      -5.0800576      -23.689862
2017-02-25/22:18:06.32          0.95020705      -5.0450935      -23.786434
2017-02-25/22:18:06.36          0.93727354      -5.0095301      -23.874902
2017-02-25/22:18:06.39          0.93428994      -4.9766963      -23.973560
2017-02-25/22:18:06.42          0.91665204      -4.9375488      -24.074238
2017-02-25/22:18:06.45          0.90024736      -4.9031717      -24.175580
2017-02-25/22:18:06.48          0.89600151      -4.8678488      -24.261193
2017-02-25/22:18:06.51          0.89914315      -4.8458594      -24.337888
2017-02-25/22:18:06.54          0.89500467      -4.8191621      -24.421024
2017-02-25/22:18:06.57          0.89557259      -4.7795015      -24.488189
2017-02-25/22:18:06.61          0.89759481      -4.7503169      -24.551910
2017-02-25/22:18:06.64          0.89447187      -4.7254285      -24.620576
2017-02-25/22:18:06.67          0.87149686      -4.7025619      -24.682106
2017-02-25/22:18:06.70          0.86108933      -4.6812399      -24.750036
2017-02-25/22:18:06.73          0.84728837      -4.6599399      -24.809382
2017-02-25/22:18:06.76          0.83529115      -4.6305790      -24.874926
2017-02-25/22:18:06.79          0.82099627      -4.5964965      -24.952570
2017-02-25/22:18:06.82          0.80651668      -4.5548587      -25.017913
2017-02-25/22:18:06.86          0.80517925      -4.5272597      -25.099227
2017-02-25/22:18:06.89          0.80323120      -4.4949866      -25.174472
2017-02-25/22:18:06.92          0.79838447      -4.4645591      -25.249254
2017-02-25/22:18:06.95          0.79925801      -4.4285394      -25.323786
2017-02-25/22:18:06.98          0.80762725      -4.3919150      -25.396076
2017-02-25/22:18:07.01          0.81859002      -4.3616404      -25.474411
2017-02-25/22:18:07.04          0.81304345      -4.3390343      -25.554545
2017-02-25/22:18:07.07          0.80906205      -4.3214852      -25.636372
2017-02-25/22:18:07.11          0.81117840      -4.3083395      -25.719820
2017-02-25/22:18:07.14          0.80518056      -4.2930319      -25.794030
2017-02-25/22:18:07.17          0.80411304      -4.2773403      -25.871978
2017-02-25/22:18:07.20          0.80341497      -4.2576389      -25.959414
2017-02-25/22:18:07.23          0.80359598      -4.2499794      -26.044363
2017-02-25/22:18:07.26          0.80003438      -4.2435211      -26.124974
2017-02-25/22:18:07.29          0.78706675      -4.2275967      -26.193535
2017-02-25/22:18:07.32          0.77497910      -4.2154551      -26.266788
2017-02-25/22:18:07.36          0.75978508      -4.1913473      -26.320258
2017-02-25/22:18:07.39          0.74938436      -4.1727214      -26.389603
2017-02-25/22:18:07.42          0.73532525      -4.1480411      -26.452551
2017-02-25/22:18:07.45          0.71351769      -4.1315950      -26.519290
2017-02-25/22:18:07.48          0.69714951      -4.1048383      -26.556976
2017-02-25/22:18:07.51          0.67937687      -4.0711838      -26.588232
2017-02-25/22:18:07.54          0.66813453      -4.0429030      -26.619859
2017-02-25/22:18:07.57          0.66011593      -4.0326397      -26.657424
2017-02-25/22:18:07.61          0.65608975      -4.0214367      -26.679463
2017-02-25/22:18:07.64          0.64469541      -4.0166215      -26.714995
2017-02-25/22:18:07.67          0.62764122      -4.0032480      -26.724925
2017-02-25/22:18:07.70          0.61636899      -3.9914937      -26.742213
2017-02-25/22:18:07.73          0.61328900      -3.9779073      -26.761007
2017-02-25/22:18:07.76          0.61152502      -3.9676554      -26.784104
2017-02-25/22:18:07.79          0.61378227      -3.9608733      -26.822231
2017-02-25/22:18:07.82          0.60157719      -3.9529758      -26.850824
2017-02-25/22:18:07.86          0.59631973      -3.9244109      -26.869751
2017-02-25/22:18:07.89          0.58942439      -3.8941380      -26.908666
2017-02-25/22:18:07.92          0.59213662      -3.8580557      -26.933205
2017-02-25/22:18:07.95          0.58908890      -3.8211311      -26.963473
2017-02-25/22:18:07.98          0.57447933      -3.7926323      -27.014420
2017-02-25/22:18:08.01          0.55671422      -3.7623730      -27.062173
2017-02-25/22:18:08.04          0.52579606      -3.7290706      -27.106428
2017-02-25/22:18:08.07          0.49333837      -3.6971724      -27.143525
2017-02-25/22:18:08.11          0.46771778      -3.6584055      -27.194887
2017-02-25/22:18:08.14          0.45108012      -3.6285856      -27.248867
2017-02-25/22:18:08.17          0.44192310      -3.5990788      -27.292297
2017-02-25/22:18:08.20          0.42610941      -3.5757718      -27.340951
2017-02-25/22:18:08.23          0.41847238      -3.5640240      -27.406667
2017-02-25/22:18:08.26          0.42445557      -3.5492699      -27.444253
2017-02-25/22:18:08.29          0.42802744      -3.5230674      -27.488706
2017-02-25/22:18:08.32          0.42965526      -3.5016454      -27.539686
2017-02-25/22:18:08.36          0.43940366      -3.4737450      -27.595938
2017-02-25/22:18:08.39          0.45306852      -3.4526470      -27.646165
2017-02-25/22:18:08.42          0.45251369      -3.4245617      -27.708214
2017-02-25/22:18:08.45          0.45071308      -3.3917204      -27.769605
2017-02-25/22:18:08.48          0.45001122      -3.3600992      -27.838763
2017-02-25/22:18:08.51          0.43935286      -3.3217699      -27.887231
2017-02-25/22:18:08.54          0.43494713      -3.2905602      -27.941752
2017-02-25/22:18:08.57          0.42174386      -3.2594999      -27.989397
2017-02-25/22:18:08.61          0.43214040      -3.2303959      -28.049444
2017-02-25/22:18:08.64          0.43376507      -3.2062809      -28.110491
2017-02-25/22:18:08.67          0.43311233      -3.1660003      -28.178495
2017-02-25/22:18:08.70          0.43667631      -3.1446108      -28.255494
2017-02-25/22:18:08.73          0.43859595      -3.1192757      -28.334149
2017-02-25/22:18:08.76          0.44016969      -3.0944774      -28.400259
2017-02-25/22:18:08.79          0.45888851      -3.0596079      -28.475008
2017-02-25/22:18:08.82          0.46858734      -3.0192615      -28.565108
2017-02-25/22:18:08.86          0.49064321      -2.9886940      -28.639976
2017-02-25/22:18:08.89          0.50456412      -2.9712612      -28.715749
2017-02-25/22:18:08.92          0.51923857      -2.9391070      -28.786202
2017-02-25/22:18:08.95          0.52844421      -2.9164537      -28.854506
2017-02-25/22:18:08.98          0.53889311      -2.8736817      -28.908785
2017-02-25/22:18:09.01          0.54542696      -2.8450881      -28.957910
2017-02-25/22:18:09.04          0.54753825      -2.8094832      -29.017571
2017-02-25/22:18:09.07          0.53652642      -2.7771985      -29.078101
2017-02-25/22:18:09.11          0.51949817      -2.7401159      -29.128632
2017-02-25/22:18:09.14          0.50149264      -2.7006559      -29.185754
2017-02-25/22:18:09.17          0.48818109      -2.6472284      -29.224017
2017-02-25/22:18:09.20          0.46471397      -2.6137356      -29.264725
2017-02-25/22:18:09.23          0.44952824      -2.5722570      -29.298997
2017-02-25/22:18:09.26          0.42724318      -2.5455623      -29.328477
2017-02-25/22:18:09.29          0.40677104      -2.5210855      -29.354776
2017-02-25/22:18:09.32          0.38944829      -2.4959020      -29.380266
2017-02-25/22:18:09.36          0.38148770      -2.4797569      -29.397754
2017-02-25/22:18:09.39          0.37234636      -2.4694729      -29.400200
2017-02-25/22:18:09.42          0.36945237      -2.4636579      -29.401032
2017-02-25/22:18:09.45          0.34916370      -2.4690344      -29.424845
2017-02-25/22:18:09.48          0.33956420      -2.4629635      -29.436381
2017-02-25/22:18:09.51          0.32899882      -2.4685161      -29.446892
2017-02-25/22:18:09.54          0.32749865      -2.4692821      -29.461135
2017-02-25/22:18:09.57          0.32107163      -2.4607012      -29.473590
2017-02-25/22:18:09.61          0.30961388      -2.4481837      -29.479118
2017-02-25/22:18:09.64          0.29867942      -2.4394377      -29.496253
2017-02-25/22:18:09.67          0.28619815      -2.4121122      -29.524474
2017-02-25/22:18:09.70          0.27285956      -2.3792056      -29.549728
2017-02-25/22:18:09.73          0.26882651      -2.3431197      -29.572882
2017-02-25/22:18:09.76          0.26955301      -2.3130610      -29.594757
2017-02-25/22:18:09.79          0.27125714      -2.2828933      -29.616805
2017-02-25/22:18:09.82          0.25577893      -2.2472106      -29.636292
2017-02-25/22:18:09.86          0.24569746      -2.2138900      -29.647327
2017-02-25/22:18:09.89          0.25184243      -2.2009722      -29.666223
2017-02-25/22:18:09.92          0.25163858      -2.1844753      -29.664458
2017-02-25/22:18:09.95          0.25972823      -2.1739831      -29.648632
2017-02-25/22:18:09.98          0.26467517      -2.1782917      -29.644121
2017-02-25/22:18:10.01          0.26344184      -2.1806345      -29.627606
2017-02-25/22:18:10.04          0.25865581      -2.1747813      -29.612026
2017-02-25/22:18:10.07          0.24891043      -2.1697181      -29.603868
2017-02-25/22:18:10.11          0.25223642      -2.1573902      -29.593561
2017-02-25/22:18:10.14          0.25587333      -2.1457287      -29.588513
2017-02-25/22:18:10.17          0.25199977      -2.1119871      -29.578164
2017-02-25/22:18:10.20          0.24881759      -2.0745336      -29.578325
2017-02-25/22:18:10.23          0.24541676      -2.0479707      -29.586350
2017-02-25/22:18:10.26          0.24377154      -2.0126917      -29.586114
2017-02-25/22:18:10.29          0.24251840      -1.9596464      -29.575591
2017-02-25/22:18:10.32          0.24567255      -1.9247367      -29.575416
2017-02-25/22:18:10.36          0.24151063      -1.8787901      -29.556556
2017-02-25/22:18:10.39          0.24645494      -1.8549396      -29.540073
2017-02-25/22:18:10.42          0.24508494      -1.8288795      -29.514663
2017-02-25/22:18:10.45          0.24535569      -1.8150126      -29.480414
2017-02-25/22:18:10.48          0.24488718      -1.8042443      -29.458825
2017-02-25/22:18:10.51          0.24558665      -1.8021390      -29.420593
2017-02-25/22:18:10.54          0.25087831      -1.8004606      -29.386096
2017-02-25/22:18:10.57          0.25624002      -1.8142519      -29.352011
2017-02-25/22:18:10.61          0.26430530      -1.8183582      -29.300465
2017-02-25/22:18:10.64          0.27267914      -1.8339588      -29.258348
2017-02-25/22:18:10.67          0.27766911      -1.8276170      -29.213190
2017-02-25/22:18:10.70          0.28494126      -1.8258793      -29.186546
2017-02-25/22:18:10.73          0.28917313      -1.8168812      -29.154485
2017-02-25/22:18:10.76          0.29797456      -1.8114736      -29.109749
2017-02-25/22:18:10.79          0.30523844      -1.7880952      -29.074756
2017-02-25/22:18:10.82          0.30281410      -1.7528370      -29.035397
2017-02-25/22:18:10.86          0.29120757      -1.7135607      -29.004972
2017-02-25/22:18:10.89          0.28539764      -1.6877933      -28.985271
2017-02-25/22:18:10.92          0.28692345      -1.6592929      -28.964489
2017-02-25/22:18:10.95          0.28464554      -1.6391802      -28.935293
2017-02-25/22:18:10.98          0.27867156      -1.6195605      -28.909563
2017-02-25/22:18:11.01          0.26174698      -1.6159909      -28.888716
2017-02-25/22:18:11.04          0.24010120      -1.6028107      -28.864776
2017-02-25/22:18:11.07          0.23204718      -1.5984752      -28.844819
2017-02-25/22:18:11.11          0.23459620      -1.6105040      -28.828879
2017-02-25/22:18:11.14          0.24434413      -1.6360849      -28.802598
2017-02-25/22:18:11.17          0.24041301      -1.6369037      -28.771392
2017-02-25/22:18:11.20          0.23823847      -1.6312096      -28.739057
2017-02-25/22:18:11.23          0.23990582      -1.6235829      -28.709665
2017-02-25/22:18:11.26          0.25105313      -1.6174509      -28.666581
2017-02-25/22:18:11.29          0.26357600      -1.6000935      -28.619532
2017-02-25/22:18:11.32          0.26857377      -1.5800957      -28.568411
2017-02-25/22:18:11.36          0.26201071      -1.5494022      -28.522863
2017-02-25/22:18:11.39          0.25511369      -1.5055572      -28.479414
2017-02-25/22:18:11.42          0.23834822      -1.4584693      -28.440616
2017-02-25/22:18:11.45          0.22945888      -1.4258280      -28.406048
2017-02-25/22:18:11.48          0.21293103      -1.3960289      -28.380390
2017-02-25/22:18:11.51          0.19683957      -1.3806460      -28.358408
2017-02-25/22:18:11.54          0.18859577      -1.3594199      -28.330066
2017-02-25/22:18:11.57          0.18232195      -1.3399408      -28.307849
2017-02-25/22:18:11.61          0.18782204      -1.3369393      -28.294077
2017-02-25/22:18:11.64          0.19480405      -1.3506047      -28.276953
2017-02-25/22:18:11.67          0.20035280      -1.3514746      -28.246344
2017-02-25/22:18:11.70          0.20760743      -1.3501996      -28.224263
2017-02-25/22:18:11.73          0.22165908      -1.3545946      -28.200792
2017-02-25/22:18:11.76          0.23930702      -1.3617764      -28.157898
2017-02-25/22:18:11.79          0.25776505      -1.3543357      -28.125508
2017-02-25/22:18:11.82          0.26106082      -1.3470871      -28.097943
2017-02-25/22:18:11.86          0.26643858      -1.3361012      -28.063527
2017-02-25/22:18:11.89          0.27696357      -1.3139749      -28.032499
2017-02-25/22:18:11.92          0.28497282      -1.2786001      -27.993300
2017-02-25/22:18:11.95          0.28207552      -1.2597464      -27.956545
2017-02-25/22:18:11.98          0.29412295      -1.2407720      -27.918638
2017-02-25/22:18:12.01          0.28200614      -1.2107930      -27.873309
2017-02-25/22:18:12.04          0.27279649      -1.1801493      -27.841655
2017-02-25/22:18:12.07          0.25074924      -1.1490729      -27.792492
2017-02-25/22:18:12.11          0.23833156      -1.1260237      -27.764559
2017-02-25/22:18:12.14          0.22804616      -1.1012266      -27.734636
2017-02-25/22:18:12.17          0.21513058      -1.0869005      -27.697130
2017-02-25/22:18:12.20          0.20055804      -1.0737129      -27.665884
2017-02-25/22:18:12.23          0.19408220      -1.0616022      -27.637774
2017-02-25/22:18:12.26          0.18009064      -1.0531179      -27.601992
2017-02-25/22:18:12.29          0.17723730      -1.0466177      -27.560237
2017-02-25/22:18:12.32          0.16976250      -1.0494426      -27.519735
2017-02-25/22:18:12.36          0.16332092      -1.0437913      -27.486155
2017-02-25/22:18:12.39          0.15493042      -1.0400919      -27.431495
2017-02-25/22:18:12.42          0.15268360      -1.0359837      -27.390084
2017-02-25/22:18:12.45          0.13988392      -1.0119171      -27.348091
2017-02-25/22:18:12.48          0.13341814     -0.99543908      -27.310357
2017-02-25/22:18:12.51          0.11884188     -0.98088993      -27.259579
2017-02-25/22:18:12.54          0.11188592     -0.96057998      -27.227936
2017-02-25/22:18:12.57         0.099288145     -0.93471461      -27.202113
2017-02-25/22:18:12.61         0.095987766     -0.90825222      -27.185562
2017-02-25/22:18:12.64          0.10192194     -0.89601748      -27.157760
2017-02-25/22:18:12.67         0.092199648     -0.88134239      -27.124186
2017-02-25/22:18:12.70         0.073764410     -0.86896121      -27.086720
2017-02-25/22:18:12.73         0.063952403     -0.86294999      -27.054341
2017-02-25/22:18:12.76         0.044805740     -0.86820624      -27.018743
2017-02-25/22:18:12.79         0.036150277     -0.86231853      -26.990791
2017-02-25/22:18:12.82         0.019247539     -0.87260436      -26.943954
2017-02-25/22:18:12.86        0.0016404253     -0.88669905      -26.904724
2017-02-25/22:18:12.89        -0.021515740     -0.90030776      -26.846267
2017-02-25/22:18:12.92        -0.034384474     -0.91615831      -26.796551
2017-02-25/22:18:12.95        -0.045374633     -0.91828823      -26.752567
2017-02-25/22:18:12.98        -0.052195847     -0.92127107      -26.705786
2017-02-25/22:18:13.01        -0.070852003     -0.93776435      -26.656244
2017-02-25/22:18:13.04        -0.074837770     -0.94127891      -26.603201
2017-02-25/22:18:13.07        -0.086791520     -0.94734969      -26.558053
2017-02-25/22:18:13.11        -0.099360454     -0.93515144      -26.503801
2017-02-25/22:18:13.14         -0.10038375     -0.91841107      -26.446491
2017-02-25/22:18:13.17         -0.10258312     -0.91102674      -26.382689
2017-02-25/22:18:13.20         -0.11767445     -0.90520169      -26.335905
2017-02-25/22:18:13.23         -0.12977330     -0.90766233      -26.279746
2017-02-25/22:18:13.26         -0.13211052     -0.91390746      -26.219938
2017-02-25/22:18:13.29         -0.13819787     -0.91274594      -26.144735
2017-02-25/22:18:13.32         -0.15083347     -0.92322131      -26.084051
2017-02-25/22:18:13.36         -0.16347759     -0.93033109      -25.998924
2017-02-25/22:18:13.39         -0.16765960     -0.95674698      -25.927905
2017-02-25/22:18:13.42         -0.18612857     -0.98579472      -25.860168
2017-02-25/22:18:13.45         -0.21501745      -1.0034954      -25.789354
2017-02-25/22:18:13.48         -0.24110323      -1.0194085      -25.703628
2017-02-25/22:18:13.51         -0.25307667      -1.0342307      -25.626330
2017-02-25/22:18:13.54         -0.27777722      -1.0426493      -25.543504
2017-02-25/22:18:13.57         -0.29322740      -1.0548537      -25.479603
2017-02-25/22:18:13.61         -0.31861432      -1.0461228      -25.391003
2017-02-25/22:18:13.64         -0.34738731      -1.0471950      -25.329090
2017-02-25/22:18:13.67         -0.37009128      -1.0322325      -25.265602
2017-02-25/22:18:13.70         -0.37975004      -1.0226184      -25.202433
2017-02-25/22:18:13.73         -0.37610403      -1.0172718      -25.150693
2017-02-25/22:18:13.76         -0.38630235      -1.0063240      -25.103164
2017-02-25/22:18:13.79         -0.39651546     -0.99153272      -25.056178
2017-02-25/22:18:13.82         -0.39469186     -0.98130794      -25.024568
2017-02-25/22:18:13.86         -0.39588516     -0.97543408      -25.004793
2017-02-25/22:18:13.89         -0.38686347     -0.98483096      -24.991247
2017-02-25/22:18:13.92         -0.37869338     -0.99552403      -24.961311
2017-02-25/22:18:13.95         -0.37683264      -1.0051637      -24.939769
2017-02-25/22:18:13.98         -0.38216944      -1.0124565      -24.915189
2017-02-25/22:18:14.01         -0.38997513      -1.0242643      -24.897028
2017-02-25/22:18:14.04         -0.38593677      -1.0393888      -24.881331
2017-02-25/22:18:14.07         -0.39390103      -1.0598772      -24.887328
2017-02-25/22:18:14.11         -0.41817836      -1.0594871      -24.880367
2017-02-25/22:18:14.14         -0.43800917      -1.0601710      -24.866133
2017-02-25/22:18:14.17         -0.45955923      -1.0541287      -24.861116
2017-02-25/22:18:14.20         -0.47199860      -1.0432718      -24.877532
2017-02-25/22:18:14.23         -0.48452573      -1.0302680      -24.890961
2017-02-25/22:18:14.26         -0.49738280      -1.0242503      -24.923572
2017-02-25/22:18:14.29         -0.50923732      -1.0050692      -24.954237
2017-02-25/22:18:14.32         -0.52238383     -0.98044556      -24.989285
2017-02-25/22:18:14.36         -0.54184299     -0.95139935      -25.008284
2017-02-25/22:18:14.39         -0.54321657     -0.95222600      -25.052147
2017-02-25/22:18:14.42         -0.55494764     -0.94752894      -25.097989
2017-02-25/22:18:14.45         -0.57686956     -0.93469440      -25.143401
2017-02-25/22:18:14.48         -0.59064434     -0.92936799      -25.186466
2017-02-25/22:18:14.51         -0.62016730     -0.93479585      -25.235681
2017-02-25/22:18:14.54         -0.64796788     -0.93905504      -25.266011
2017-02-25/22:18:14.57         -0.68607523     -0.94067348      -25.308898
2017-02-25/22:18:14.61         -0.72183180     -0.94829188      -25.360202
2017-02-25/22:18:14.64         -0.73728872     -0.96390459      -25.414092
2017-02-25/22:18:14.67         -0.75208917     -0.96278956      -25.458740
2017-02-25/22:18:14.70         -0.76475279     -0.95184656      -25.506727
2017-02-25/22:18:14.73         -0.76591895     -0.94773524      -25.565997
2017-02-25/22:18:14.76         -0.78061956     -0.94840307      -25.617895
2017-02-25/22:18:14.79         -0.77602312     -0.93508781      -25.680365
2017-02-25/22:18:14.82         -0.77430239     -0.90878997      -25.752318
2017-02-25/22:18:14.86         -0.76995425     -0.88731980      -25.825672
2017-02-25/22:18:14.89         -0.76773767     -0.87450656      -25.886881
2017-02-25/22:18:14.92         -0.76956595     -0.84716788      -25.950605
2017-02-25/22:18:14.95         -0.79567471     -0.81990752      -26.011239
2017-02-25/22:18:14.98         -0.79897190     -0.79285089      -26.064472
2017-02-25/22:18:15.01         -0.81596486     -0.77269420      -26.116068
2017-02-25/22:18:15.04         -0.83404524     -0.74880568      -26.161799
2017-02-25/22:18:15.07         -0.85411509     -0.72823968      -26.206013
2017-02-25/22:18:15.11         -0.86433587     -0.72060860      -26.254256
2017-02-25/22:18:15.14         -0.85983616     -0.71930906      -26.290363
2017-02-25/22:18:15.17         -0.85457248     -0.70420409      -26.336963
2017-02-25/22:18:15.20         -0.86767086     -0.69104434      -26.374411
2017-02-25/22:18:15.23         -0.86137629     -0.68077595      -26.425356
2017-02-25/22:18:15.26         -0.88605210     -0.68005012      -26.475550
2017-02-25/22:18:15.29         -0.89772402     -0.66583388      -26.510427
2017-02-25/22:18:15.32         -0.90582421     -0.64579833      -26.550662
2017-02-25/22:18:15.36         -0.91386041     -0.62713500      -26.580816
2017-02-25/22:18:15.39         -0.92180746     -0.60688507      -26.590077
2017-02-25/22:18:15.42         -0.93108912     -0.57331527      -26.610379
2017-02-25/22:18:15.45         -0.95155366     -0.54077158      -26.618270
2017-02-25/22:18:15.48         -0.95956854     -0.50182942      -26.630029
2017-02-25/22:18:15.51         -0.97822997     -0.47393685      -26.636482
2017-02-25/22:18:15.54         -0.98092232     -0.45108570      -26.645561
2017-02-25/22:18:15.57         -0.98611512     -0.42954018      -26.657494
2017-02-25/22:18:15.61         -0.99958720     -0.40769913      -26.664929
2017-02-25/22:18:15.64          -1.0140208     -0.39546700      -26.674016
2017-02-25/22:18:15.67          -1.0326606     -0.38287408      -26.703463
2017-02-25/22:18:15.70          -1.0531232     -0.37205870      -26.719684
2017-02-25/22:18:15.73          -1.0672975     -0.36488377      -26.738888
2017-02-25/22:18:15.76          -1.0762854     -0.36991266      -26.763081
2017-02-25/22:18:15.79          -1.0736946     -0.35235798      -26.765341
2017-02-25/22:18:15.82          -1.0825574     -0.32190126      -26.766524
2017-02-25/22:18:15.86          -1.0885256     -0.29767345      -26.773466
2017-02-25/22:18:15.89          -1.0857059     -0.28050144      -26.785704
2017-02-25/22:18:15.92          -1.0818822     -0.24178567      -26.788807
2017-02-25/22:18:15.95          -1.0777955     -0.20695909      -26.789499
2017-02-25/22:18:15.98          -1.0692117     -0.17326011      -26.788420
2017-02-25/22:18:16.01          -1.0602496     -0.15098818      -26.773729
2017-02-25/22:18:16.04          -1.0648902     -0.12616837      -26.748440
2017-02-25/22:18:16.07          -1.0694598     -0.12201371      -26.746252
2017-02-25/22:18:16.11          -1.0553000     -0.11429532      -26.737839
2017-02-25/22:18:16.14          -1.0479674     -0.10567591      -26.732299
2017-02-25/22:18:16.17          -1.0434765    -0.085089644      -26.734324
2017-02-25/22:18:16.20          -1.0555079    -0.080457179      -26.731052
2017-02-25/22:18:16.23          -1.0719710    -0.068508264      -26.721633
2017-02-25/22:18:16.26          -1.0949966    -0.057072332      -26.719441
2017-02-25/22:18:16.29          -1.1161379    -0.029649271      -26.714759
2017-02-25/22:18:16.32          -1.1321541   -0.0057379353      -26.708632
2017-02-25/22:18:16.36          -1.1532768     0.015924841      -26.703509
2017-02-25/22:18:16.39          -1.1841615     0.021937422      -26.707138
2017-02-25/22:18:16.42          -1.2078506     0.028664916      -26.692518
2017-02-25/22:18:16.45          -1.2279358     0.030504536      -26.669289
2017-02-25/22:18:16.48          -1.2329199     0.044083951      -26.642142
2017-02-25/22:18:16.51          -1.2312277     0.055184063      -26.612550
2017-02-25/22:18:16.54          -1.2321548     0.063349388      -26.564398
2017-02-25/22:18:16.57          -1.2315378     0.067139670      -26.522971
2017-02-25/22:18:16.61          -1.2303819     0.070714308      -26.478891
[truncated: 752,133 more chars]
