# Supplementary material for: Miniature Dungey-like cycle at Mars
Source: Nat Commun. 2026 Jul 23;17:6129. doi: 10.1038/s41467-026-75019-3 (PMC13396348; doi:10.1038/s41467-026-75019-3)
Supplement: Supplementary file 3 — Source data [file 41467_2026_75019_MOESM3_ESM.zip › data_files/Fig_maven_20190310_182200_vel_o_unc_GEO_local.txt]

Panel        1:  dvel_o_corr_GEO_local
ytitle=dV(O+) [km/s]
dV!DEW!N dV!DNS!N dV!Dr!N
2019-03-10/18:22:00.92        0.0073398706    -0.096167980    -0.039791403
2019-03-10/18:22:04.92       -0.0057710954    -0.094124625    -0.037558724
2019-03-10/18:22:08.92        -0.012246358     -0.10232879    -0.062886644
2019-03-10/18:22:12.92         0.012754464     -0.11366294    -0.054462467
2019-03-10/18:22:16.92        0.0076191698     -0.11828849    -0.055331077
2019-03-10/18:22:20.92        0.0074002463    -0.089755940    -0.047009590
2019-03-10/18:22:24.92         0.034816123     -0.10870676    -0.064635329
2019-03-10/18:22:28.92         0.022737575     -0.10812948    -0.075359437
2019-03-10/18:22:32.92         0.014953512     -0.11457793    -0.066759932
2019-03-10/18:22:36.92        0.0039688459     -0.12385992    -0.074795938
2019-03-10/18:22:40.92       -0.0072413357     -0.11757848    -0.073219473
2019-03-10/18:22:44.92         0.010727979    -0.081982512    -0.043994392
2019-03-10/18:22:48.92       -0.0021336010    -0.083353583    -0.066652038
2019-03-10/18:22:52.92         0.020894297    -0.090908804    -0.075762662
2019-03-10/18:22:56.92         0.013300565     -0.12446912    -0.045934383
2019-03-10/18:23:00.92         0.029665206     -0.10646102    -0.083579626
2019-03-10/18:23:04.92         0.020699723    -0.089967024    -0.057992619
2019-03-10/18:23:08.92         0.016347089     -0.15837380    -0.072932851
2019-03-10/18:23:12.92         0.039126463     -0.19533223     -0.10054253
2019-03-10/18:23:16.92                -NaN            -NaN            -NaN
2019-03-10/18:23:20.92         0.091742152     -0.23001978     -0.17978082
2019-03-10/18:23:24.92          0.12610417     -0.26314888     -0.25129065
2019-03-10/18:23:28.92         0.089995315     -0.39917396     -0.24409800
2019-03-10/18:23:32.92         0.051984483     -0.30208911     -0.26685184
2019-03-10/18:23:36.92         0.015116682     -0.10677499    -0.072426179
2019-03-10/18:23:40.92         0.051198288     -0.13629392     -0.11180398
2019-03-10/18:23:44.92          0.22778729     -0.49230113     -0.33334801
2019-03-10/18:23:48.92         -0.11406959     -0.75058597     -0.22849444
2019-03-10/18:23:52.92        0.0015919552    -0.099368264    -0.069850049
2019-03-10/18:23:56.92        0.0074611069     -0.14335031    -0.054644424
2019-03-10/18:24:00.92         0.022719185     -0.14275874    -0.088922455
2019-03-10/18:24:04.92         0.022524447     -0.21136155     -0.11774262
2019-03-10/18:24:08.92         0.053261393     -0.12733162     -0.12297588
2019-03-10/18:24:12.92         0.098357329     -0.24270369     -0.32741843
2019-03-10/18:24:16.92        0.0031134918     -0.15952151     -0.13707770
2019-03-10/18:24:20.92         0.065479748     -0.37889574     -0.35280166
2019-03-10/18:24:24.92         0.053945721     -0.32168520     -0.17557787
2019-03-10/18:24:28.92         0.069042678     -0.26996452     -0.28233002
2019-03-10/18:24:32.92         0.048262649     -0.15775095     -0.16760988
2019-03-10/18:24:36.92         0.068683596     -0.79512611     -0.16075575
2019-03-10/18:24:40.92        -0.094124739      -1.8012140     -0.97552500
2019-03-10/18:24:44.92        -0.011063190     -0.55783104     -0.69281636
2019-03-10/18:24:48.92         -0.20929623      -1.5798386     -0.64142828
2019-03-10/18:24:52.92         -0.24202566      -1.2406554      -1.1254371
2019-03-10/18:24:56.92        -0.095476623      -2.2181088      -1.6196906
                               
