# Supplementary material for: Miniature Dungey-like cycle at Mars
Source: Nat Commun. 2026 Jul 23;17:6129. doi: 10.1038/s41467-026-75019-3 (PMC13396348; doi:10.1038/s41467-026-75019-3)
Supplement: Supplementary file 3 — Source data [file 41467_2026_75019_MOESM3_ESM.zip › data_files/Fig_maven_20190310_182200_vel_o2_unc_GEO_local.txt]

Panel        1:  dvel_o2_corr_GEO_local
ytitle=dV(O2+) [km/s]
dV!DEW!N dV!DNS!N dV!Dr!N
2019-03-10/18:22:00.92        0.0049723710    -0.026684322   -0.0094289457
2019-03-10/18:22:04.92      -0.00095125039    -0.020239501    -0.012388404
2019-03-10/18:22:08.92        0.0079105921    -0.024528863    -0.017694810
2019-03-10/18:22:12.92        0.0082763966    -0.031503298    -0.013239184
2019-03-10/18:22:16.92        0.0074334309    -0.035313352    -0.017100570
2019-03-10/18:22:20.92        0.0061103357    -0.021356842    -0.010219764
2019-03-10/18:22:24.92        0.0082763192    -0.026533771   -0.0096217713
2019-03-10/18:22:28.92       0.00090204539    -0.022048445    -0.014132953
2019-03-10/18:22:32.92         0.012550240    -0.020544997    -0.021312218
2019-03-10/18:22:36.92        0.0072206384    -0.027203222    -0.016682958
2019-03-10/18:22:40.92        0.0047889161    -0.023843849    -0.013027817
2019-03-10/18:22:44.92        0.0077566675    -0.021551863    -0.017191514
2019-03-10/18:22:48.92         0.010454461    -0.022679968    -0.014247324
2019-03-10/18:22:52.92        0.0095459372    -0.025316566   -0.0067599249
2019-03-10/18:22:56.92        0.0061120331    -0.018599420    -0.017314222
2019-03-10/18:23:00.92        0.0015389691    -0.025060318    -0.014256764
2019-03-10/18:23:04.92        0.0055479696    -0.016451332    -0.011481718
2019-03-10/18:23:08.92        0.0014106188    -0.015479041    -0.014402732
2019-03-10/18:23:12.92        0.0040503895    -0.015623601   -0.0087476785
2019-03-10/18:23:16.92                -NaN            -NaN            -NaN
2019-03-10/18:23:20.92         0.012943963    -0.041175863    -0.026062247
2019-03-10/18:23:24.92         0.017805220    -0.041861548    -0.022728501
2019-03-10/18:23:28.92        0.0039842716    -0.071233393    -0.044796880
2019-03-10/18:23:32.92         0.043255212    -0.092734105    -0.067578257
2019-03-10/18:23:36.92         0.020380521    -0.042108676    -0.031683187
2019-03-10/18:23:40.92         0.021351600    -0.095765201    -0.046682929
2019-03-10/18:23:44.92         0.026292102    -0.072744142    -0.033852260
2019-03-10/18:23:48.92        0.0037001204    -0.063115096    -0.057267106
2019-03-10/18:23:52.92        0.0065391252    -0.036570106    -0.021892921
2019-03-10/18:23:56.92        0.0093759707    -0.031745207    -0.017695424
2019-03-10/18:24:00.92        0.0063279754    -0.051493427    -0.024393993
2019-03-10/18:24:04.92         0.024945474    -0.052145220    -0.018051026
2019-03-10/18:24:08.92         0.020375150    -0.046895053    -0.038510248
2019-03-10/18:24:12.92         0.025547597    -0.066865198    -0.032366016
2019-03-10/18:24:16.92         0.015901786    -0.062925378    -0.047008264
2019-03-10/18:24:20.92         0.016503668    -0.050203093    -0.063871948
2019-03-10/18:24:24.92         0.017889997    -0.062432646    -0.037060116
2019-03-10/18:24:28.92         0.031798988    -0.070910877    -0.055180568
2019-03-10/18:24:32.92         0.022961676    -0.048884125    -0.043761781
2019-03-10/18:24:36.92         0.010135317    -0.047844701    -0.012656152
2019-03-10/18:24:40.92         0.013272338    -0.041069872    -0.024430973
2019-03-10/18:24:44.92         0.013831551    -0.026489454    -0.021138299
2019-03-10/18:24:48.92        0.0092047748    -0.046207740    -0.029701312
2019-03-10/18:24:52.92         0.030410250    -0.074981813    -0.069993725
2019-03-10/18:24:56.92         0.019654161    -0.086074506    -0.039676271
                               
