# Supplementary material for: Miniature Dungey-like cycle at Mars
Source: Nat Commun. 2026 Jul 23;17:6129. doi: 10.1038/s41467-026-75019-3 (PMC13396348; doi:10.1038/s41467-026-75019-3)
Supplement: Supplementary file 3 — Source data [file 41467_2026_75019_MOESM3_ESM.zip › data_files/Fig_maven_20170225_221700_vel_o_GEO_local.txt]

Panel        1:  vel_o_corr_GEO_local
ytitle=V(O+) [km/s]
V!DEW!N V!DNS!N V!Dr!N
2017-02-25/22:17:03.83                 NaN             NaN             NaN
2017-02-25/22:17:07.83         0.086846229      0.26702132     -0.48683079
2017-02-25/22:17:11.83         0.011116014     -0.11245964     -0.54018921
2017-02-25/22:17:15.83         -0.10132937     0.091305558     -0.19672688
2017-02-25/22:17:19.83         0.062751595     -0.11050213     -0.67390802
2017-02-25/22:17:23.83          0.14221787     0.064760131     -0.55132711
2017-02-25/22:17:27.83         -0.27539383      0.13674342      0.56458367
2017-02-25/22:17:31.83         -0.34654781    -0.039254444      0.47702614
2017-02-25/22:17:35.83         -0.30238381      0.62626542     -0.42589318
2017-02-25/22:17:39.83       -0.0032322843      0.56306848     -0.58330620
2017-02-25/22:17:43.83        -0.013488595      0.41968274     -0.39961957
2017-02-25/22:17:47.83       0.00071531181      0.41489643     -0.41151365
2017-02-25/22:17:51.83          0.29794367     0.049447486     -0.51221372
2017-02-25/22:17:55.83         -0.33229943      0.60638221     -0.27181402
2017-02-25/22:17:59.83           1.6785253      0.73898252      -1.0414028
2017-02-25/22:18:03.83           2.8883208      0.80484554      -1.1064704
2017-02-25/22:18:07.83           1.6466255      0.60836767     -0.99858857
2017-02-25/22:18:11.83          0.71350823     -0.36586504     -0.46949291
2017-02-25/22:18:15.83          0.29604104      0.10326855     -0.44833407
2017-02-25/22:18:19.83                 NaN             NaN             NaN
2017-02-25/22:18:23.83         -0.11877779       1.1370543    -0.051532182
2017-02-25/22:18:27.83          -1.7117763     -0.19254840     0.057966270
2017-02-25/22:18:31.83         -0.11321339     -0.47203871     -0.59075205
2017-02-25/22:18:35.83          0.74096953   0.00015476992     -0.23368684
2017-02-25/22:18:39.83          0.13092074     0.019655965      0.19510464
2017-02-25/22:18:43.83         -0.28558603      0.22431545     0.064025950
2017-02-25/22:18:47.83         0.067170071      0.20038297     0.071489095
2017-02-25/22:18:51.83       -0.0058415307     -0.38996319    -0.011655791
2017-02-25/22:18:55.83         -0.21854016     -0.56074654     0.058400875
2017-02-25/22:18:59.83         -0.18545026     -0.49049658      0.19796568
2017-02-25/22:19:03.83         -0.18940404      0.16853865      0.19305322
2017-02-25/22:19:07.83                 NaN             NaN             NaN
2017-02-25/22:19:11.83         -0.88566817     -0.28158617      0.31468828
2017-02-25/22:19:15.83        -0.033532247      0.61243912      0.26918231
2017-02-25/22:19:19.83         -0.88309241      0.71498567      0.49001827
2017-02-25/22:19:23.83          0.91778389     -0.17681082       1.1627573
2017-02-25/22:19:27.83                 NaN             NaN             NaN
2017-02-25/22:19:31.83         0.046430905     -0.39464153      0.12770983
2017-02-25/22:19:35.83         -0.15817901     -0.29094765      0.28461946
2017-02-25/22:19:39.83         -0.44977461     -0.48291915      0.55382518
2017-02-25/22:19:43.83         0.099325988     -0.34405452      0.38578335
2017-02-25/22:19:47.83        -0.048403489     -0.14485818      0.21749762
2017-02-25/22:19:51.83          0.16900692    -0.054916302      0.41650618
2017-02-25/22:19:55.83        -0.012400526     0.039604437      0.36869765
2017-02-25/22:19:59.83         0.071139271     -0.62516000      0.50218095
2017-02-25/22:20:03.83          0.38150157     -0.67582298      0.36833198
2017-02-25/22:20:07.83          0.21732157     -0.65336950      0.50747097
2017-02-25/22:20:11.83          0.12068247     -0.55005988      0.57317641
2017-02-25/22:20:15.83         0.065281479     -0.30314820      0.60124934
2017-02-25/22:20:19.83          0.11832075     -0.46551119      0.59393766
2017-02-25/22:20:23.83        -0.070185455     -0.59961224      0.63720405
2017-02-25/22:20:27.83          0.25375768      -1.1415819      0.61412541
2017-02-25/22:20:31.83          0.12344537     -0.66447051      0.67854403
2017-02-25/22:20:35.83          0.20379435     -0.86638441      0.63670001
2017-02-25/22:20:39.83          0.41175841     -0.26442721      0.67359497
2017-02-25/22:20:43.83          0.25675044     -0.56157392      0.79181256
2017-02-25/22:20:47.83          0.13202837     -0.78799351      0.60339173
2017-02-25/22:20:51.83          0.22890043     -0.85175926      0.51797854
2017-02-25/22:20:55.83          0.13003308     -0.93564743      0.48850129
2017-02-25/22:20:59.83          0.33043482     -0.70622676      0.56422171
2017-02-25/22:21:03.83         0.027907841     0.021011125      0.27756876
2017-02-25/22:21:07.83          0.10849251      0.21749061    -0.021254268
2017-02-25/22:21:11.83        -0.057849382      0.12494862     -0.18130032
2017-02-25/22:21:15.83        -0.047811282      0.39718763      0.46427143
2017-02-25/22:21:19.83         -0.15154117      0.48797547      0.43094592
2017-02-25/22:21:23.83         0.064393420     0.070403126      0.55103774
2017-02-25/22:21:27.83          0.43124305    -0.026234958      0.63880454
2017-02-25/22:21:31.83           1.2826000      0.36362943      0.26524615
2017-02-25/22:21:35.83           2.2187058      0.17992229     -0.10953635
2017-02-25/22:21:39.83           3.4347672      0.83338185     -0.19509420
2017-02-25/22:21:43.83           4.1004900       2.3015427      0.30733935
2017-02-25/22:21:47.83         -0.50228149      0.75615042     -0.51717889
2017-02-25/22:21:51.83         -0.63992255      0.36907672     -0.30839894
2017-02-25/22:21:55.83         -0.18178812     0.026600557     -0.28407575
                               
