# Supplementary material for: Miniature Dungey-like cycle at Mars
Source: Nat Commun. 2026 Jul 23;17:6129. doi: 10.1038/s41467-026-75019-3 (PMC13396348; doi:10.1038/s41467-026-75019-3)
Supplement: Supplementary file 3 — Source data [file 41467_2026_75019_MOESM3_ESM.zip › data_files/Fig_maven_20190303_112600_j_ste.txt]

Panel        1:  je_st
ytitle=j//_STE [uA/m^2]
je_st
2019-03-03/11:24:30.61         0.0386008
2019-03-03/11:24:32.61         0.0192873
2019-03-03/11:24:34.61         0.0234806
2019-03-03/11:24:36.61         0.0203135
2019-03-03/11:24:38.61         0.0316494
2019-03-03/11:24:40.61         0.0233091
2019-03-03/11:24:42.61         0.0252963
2019-03-03/11:24:44.61         0.0198646
2019-03-03/11:24:46.61         0.0181195
2019-03-03/11:24:48.61         0.0324332
2019-03-03/11:24:50.61         0.0274926
2019-03-03/11:24:52.61         0.0233082
2019-03-03/11:24:54.61         0.0257101
2019-03-03/11:24:56.61         0.0285342
2019-03-03/11:24:58.61         0.0208471
2019-03-03/11:25:00.61         0.0263679
2019-03-03/11:25:02.61         0.0236935
2019-03-03/11:25:04.61         0.0278482
2019-03-03/11:25:06.61         0.0252679
2019-03-03/11:25:08.61         0.0209558
2019-03-03/11:25:10.61         0.0247202
2019-03-03/11:25:12.61         0.0238426
2019-03-03/11:25:14.61         0.0231819
2019-03-03/11:25:16.61         0.0232640
2019-03-03/11:25:18.61         0.0287282
2019-03-03/11:25:20.61         0.0238434
2019-03-03/11:25:22.61         0.0278811
2019-03-03/11:25:24.61         0.0282695
2019-03-03/11:25:26.61         0.0340046
2019-03-03/11:25:28.61         0.0311639
2019-03-03/11:25:30.61         0.0315534
2019-03-03/11:25:32.61         0.0452429
2019-03-03/11:25:34.61         0.0418040
2019-03-03/11:25:36.61         0.0456035
2019-03-03/11:25:38.61         0.0485022
2019-03-03/11:25:40.61         0.0412254
2019-03-03/11:25:42.61         0.0350272
2019-03-03/11:25:44.61         0.0346503
2019-03-03/11:25:46.61         0.0375243
2019-03-03/11:25:48.61         0.0417220
2019-03-03/11:25:50.61         0.0321375
2019-03-03/11:25:52.61         0.0351710
2019-03-03/11:25:54.61         0.0415603
2019-03-03/11:25:56.61         0.0637795
2019-03-03/11:25:58.61         0.0448088
2019-03-03/11:26:00.61         0.0377282
2019-03-03/11:26:02.61         0.0524918
2019-03-03/11:26:04.61         0.0462143
2019-03-03/11:26:06.61         0.0558085
2019-03-03/11:26:08.61         0.0443661
2019-03-03/11:26:10.61         0.0549642
2019-03-03/11:26:12.61         0.0558371
2019-03-03/11:26:14.61         0.0578823
2019-03-03/11:26:16.61         0.0646089
2019-03-03/11:26:18.61        -0.0598462
2019-03-03/11:26:20.61        -0.0643109
2019-03-03/11:26:22.61        -0.0682753
2019-03-03/11:26:24.61        -0.0314599
2019-03-03/11:26:26.61        -0.0426958
2019-03-03/11:26:28.61        -0.0368164
2019-03-03/11:26:30.61        -0.0295792
2019-03-03/11:26:32.61        -0.0352729
2019-03-03/11:26:34.61        -0.0374146
2019-03-03/11:26:36.61        -0.0356613
2019-03-03/11:26:38.61        -0.0387684
2019-03-03/11:26:40.61        -0.0301836
2019-03-03/11:26:42.61        -0.0324762
2019-03-03/11:26:44.61        -0.0281418
2019-03-03/11:26:46.61        -0.0332409
2019-03-03/11:26:48.61        -0.0332581
2019-03-03/11:26:50.61        -0.0261638
2019-03-03/11:26:52.61        -0.0353210
2019-03-03/11:26:54.61        -0.0404581
2019-03-03/11:26:56.61        -0.0353358
2019-03-03/11:26:58.61        -0.0345941
2019-03-03/11:27:00.61        -0.0328170
2019-03-03/11:27:02.61        -0.0198644
2019-03-03/11:27:04.61        -0.0266250
2019-03-03/11:27:06.61        -0.0226686
2019-03-03/11:27:08.61        -0.0207263
2019-03-03/11:27:10.61        -0.0255419
2019-03-03/11:27:12.61        -0.0228427
2019-03-03/11:27:14.61        -0.0165989
2019-03-03/11:27:16.61        -0.0190442
2019-03-03/11:27:18.61        -0.0256031
2019-03-03/11:27:20.61        -0.0158524
2019-03-03/11:27:22.61        -0.0130425
2019-03-03/11:27:24.61        -0.0163880
2019-03-03/11:27:26.61        -0.0132988
2019-03-03/11:27:28.61       -0.00849362
2019-03-03/11:27:30.61        -0.0102248
2019-03-03/11:27:32.61       -0.00829262
2019-03-03/11:27:34.61        -0.0129558
2019-03-03/11:27:36.61       -0.00458014
2019-03-03/11:27:38.61       -0.00835372
2019-03-03/11:27:40.61       -0.00259382
2019-03-03/11:27:42.61       -0.00501754
2019-03-03/11:27:44.61       -0.00862857
2019-03-03/11:27:46.61        -0.0161860
2019-03-03/11:27:48.61        -0.0145414
2019-03-03/11:27:50.61         0.0177369
2019-03-03/11:27:52.61        0.00907789
2019-03-03/11:27:54.61         0.0117495
2019-03-03/11:27:56.61         0.0108855
2019-03-03/11:27:58.61         0.0171568
2019-03-03/11:28:00.61         0.0164188
2019-03-03/11:28:02.61         0.0179361
2019-03-03/11:28:04.61          0.102553
2019-03-03/11:28:06.61          0.160001
2019-03-03/11:28:08.61          0.207066
2019-03-03/11:28:10.61          0.332901
2019-03-03/11:28:12.61          0.244509
2019-03-03/11:28:14.61          0.293368
2019-03-03/11:28:16.61          0.304261
2019-03-03/11:28:18.61          0.368579
2019-03-03/11:28:20.61           1.09095
2019-03-03/11:28:22.61         0.0162840
2019-03-03/11:28:24.61         0.0134922
2019-03-03/11:28:26.61         0.0122937
2019-03-03/11:28:28.61         0.0116745
2019-03-03/11:28:30.61         0.0118771
2019-03-03/11:28:32.61        0.00890908
2019-03-03/11:28:34.61         0.0166105
2019-03-03/11:28:36.61         0.0152902
2019-03-03/11:28:38.61         0.0119427
2019-03-03/11:28:40.61         0.0167143
2019-03-03/11:28:42.61         0.0101289
2019-03-03/11:28:44.61         0.0109660
2019-03-03/11:28:46.61         0.0119741
2019-03-03/11:28:48.61        0.00486548
2019-03-03/11:28:50.61        0.00452843
2019-03-03/11:28:52.61        0.00322727
2019-03-03/11:28:54.61        0.00187796
2019-03-03/11:28:56.61       0.000859841
2019-03-03/11:28:58.61       9.66169e-05
2019-03-03/11:29:00.61       0.000123455
2019-03-03/11:29:02.61       7.00461e-05
2019-03-03/11:29:04.61       0.000149346
2019-03-03/11:29:06.61      -0.000141445
2019-03-03/11:29:08.61       0.000184885
2019-03-03/11:29:10.61      -2.99094e-05
2019-03-03/11:29:12.61       7.52451e-05
2019-03-03/11:29:14.61       0.000463188
2019-03-03/11:29:16.61      -0.000165163
2019-03-03/11:29:18.61      -0.000213297
2019-03-03/11:29:20.61      -7.68005e-05
2019-03-03/11:29:22.61      -0.000791770
2019-03-03/11:29:24.61       0.000218748
2019-03-03/11:29:26.61      -4.86913e-05
2019-03-03/11:29:28.61       0.000215645
2019-03-03/11:29:30.61       3.32534e-05
2019-03-03/11:29:32.61      -0.000216699
2019-03-03/11:29:34.61       0.000113425
2019-03-03/11:29:36.61      -9.19708e-05
2019-03-03/11:29:38.61      -0.000231864
2019-03-03/11:29:40.61      -0.000340158
2019-03-03/11:29:42.61       0.000724128
2019-03-03/11:29:44.61      -8.53149e-05
2019-03-03/11:29:46.61       0.000249039
2019-03-03/11:29:48.61      -0.000399849
2019-03-03/11:29:50.61      -8.90469e-05
2019-03-03/11:29:52.61       7.58423e-05
2019-03-03/11:29:54.61       0.000148573
2019-03-03/11:29:56.61       0.000230022
2019-03-03/11:29:58.61      -0.000332434
2019-03-03/11:30:00.61      -5.68748e-05
2019-03-03/11:30:02.61       0.000630363
2019-03-03/11:30:04.61       0.000368203
2019-03-03/11:30:06.61       0.000547845
2019-03-03/11:30:08.61       3.81046e-05
2019-03-03/11:30:10.61       0.000174806
2019-03-03/11:30:12.61       2.30676e-05
2019-03-03/11:30:14.61       0.000331944
2019-03-03/11:30:16.61       3.98698e-05
2019-03-03/11:30:18.61      -0.000256290
2019-03-03/11:30:20.61      -9.93734e-05
2019-03-03/11:30:22.61       0.000117982
2019-03-03/11:30:24.61      -0.000415141
2019-03-03/11:30:26.61       0.000365463
2019-03-03/11:30:28.61      -8.68306e-05
                               
