# Supplementary material for: Miniature Dungey-like cycle at Mars
Source: Nat Commun. 2026 Jul 23;17:6129. doi: 10.1038/s41467-026-75019-3 (PMC13396348; doi:10.1038/s41467-026-75019-3)
Supplement: Supplementary file 3 — Source data [file 41467_2026_75019_MOESM3_ESM.zip › data_files/Fig_maven_20170225_221700_j_ste_unc.txt]

Panel        1:  junc_se
ytitle=j//_STE uncertainty [uA/m^2]
2017-02-25/22:15:30.80       4.55607e-05
2017-02-25/22:15:32.80       2.07198e-06
2017-02-25/22:15:34.80       1.32466e-05
2017-02-25/22:15:36.80       2.18014e-06
2017-02-25/22:15:38.80       4.64502e-05
2017-02-25/22:15:40.80       3.19621e-05
2017-02-25/22:15:42.80       7.83757e-05
2017-02-25/22:15:44.80       2.82326e-05
2017-02-25/22:15:46.80       0.000130020
2017-02-25/22:15:48.80       0.000380987
2017-02-25/22:15:50.80       0.000116871
2017-02-25/22:15:52.80       0.000343639
2017-02-25/22:15:54.80       0.000560956
2017-02-25/22:15:56.80       0.000534265
2017-02-25/22:15:58.80       0.000688110
2017-02-25/22:16:00.80       0.000754319
2017-02-25/22:16:02.80        0.00115515
2017-02-25/22:16:04.80       0.000245083
2017-02-25/22:16:06.80       5.95817e-05
2017-02-25/22:16:08.80       8.44551e-05
2017-02-25/22:16:10.80       0.000103392
2017-02-25/22:16:12.80       2.56739e-05
2017-02-25/22:16:14.80       6.94148e-05
2017-02-25/22:16:16.80       1.54416e-05
2017-02-25/22:16:18.80       1.96953e-05
2017-02-25/22:16:20.80       3.15710e-05
2017-02-25/22:16:22.80       0.000144257
2017-02-25/22:16:24.80       5.81958e-05
2017-02-25/22:16:26.80       0.000190213
2017-02-25/22:16:28.80       0.000171220
2017-02-25/22:16:30.80       0.000123873
2017-02-25/22:16:32.80       0.000268525
2017-02-25/22:16:34.80       0.000236058
2017-02-25/22:16:36.80       0.000664341
2017-02-25/22:16:38.80       0.000507842
2017-02-25/22:16:40.80       0.000720573
2017-02-25/22:16:42.80       0.000653743
2017-02-25/22:16:44.80        0.00166964
2017-02-25/22:16:46.80        0.00162485
2017-02-25/22:16:48.80        0.00213678
2017-02-25/22:16:50.80        0.00228722
2017-02-25/22:16:52.80        0.00216583
2017-02-25/22:16:54.80        0.00180976
2017-02-25/22:16:56.80        0.00152200
2017-02-25/22:16:58.80        0.00155022
2017-02-25/22:17:00.80        0.00138474
2017-02-25/22:17:02.80        0.00139212
2017-02-25/22:17:04.80        0.00157486
2017-02-25/22:17:06.80        0.00131666
2017-02-25/22:17:08.80        0.00191456
2017-02-25/22:17:10.80        0.00138921
2017-02-25/22:17:12.80        0.00154565
2017-02-25/22:17:14.80        0.00117063
2017-02-25/22:17:16.80       0.000832181
2017-02-25/22:17:18.80       0.000850377
2017-02-25/22:17:20.80       0.000738143
2017-02-25/22:17:22.80       0.000505332
2017-02-25/22:17:24.80       0.000343496
2017-02-25/22:17:26.80       0.000450188
2017-02-25/22:17:28.80       0.000304312
2017-02-25/22:17:30.80       0.000365512
2017-02-25/22:17:32.80       0.000831610
2017-02-25/22:17:34.80       0.000169359
2017-02-25/22:17:36.80       0.000246751
2017-02-25/22:17:38.80       0.000243830
2017-02-25/22:17:40.80        0.00219377
2017-02-25/22:17:42.80        0.00227388
2017-02-25/22:17:44.80        0.00187892
2017-02-25/22:17:46.80        0.00178120
2017-02-25/22:17:48.80        0.00178134
2017-02-25/22:17:50.80       0.000621277
2017-02-25/22:17:52.80       3.47769e-05
2017-02-25/22:17:54.80        0.00106023
2017-02-25/22:17:56.80        0.00138807
2017-02-25/22:17:58.80        0.00178066
2017-02-25/22:18:00.80       0.000456665
2017-02-25/22:18:02.80       0.000894451
2017-02-25/22:18:04.80        0.00109037
2017-02-25/22:18:06.80        0.00121328
2017-02-25/22:18:08.80        0.00297443
2017-02-25/22:18:10.80        0.00227215
2017-02-25/22:18:12.80        0.00248630
2017-02-25/22:18:14.80       0.000728093
2017-02-25/22:18:16.80        0.00679666
2017-02-25/22:18:18.80         0.0320605
2017-02-25/22:18:20.80         0.0583878
2017-02-25/22:18:22.80         0.0888226
2017-02-25/22:18:24.80         0.0869886
2017-02-25/22:18:26.80         0.0857926
2017-02-25/22:18:28.80          0.147394
2017-02-25/22:18:30.80          0.220572
2017-02-25/22:18:32.80         0.0204162
2017-02-25/22:18:34.80       0.000884977
2017-02-25/22:18:36.80       0.000719237
2017-02-25/22:18:38.80       0.000363513
2017-02-25/22:18:40.80        0.00109689
2017-02-25/22:18:42.80       0.000388493
2017-02-25/22:18:44.80       0.000509971
2017-02-25/22:18:46.80       9.19447e-05
2017-02-25/22:18:48.80        0.00100573
2017-02-25/22:18:50.80       0.000113732
2017-02-25/22:18:52.80       0.000844598
2017-02-25/22:18:54.80        0.00144369
2017-02-25/22:18:56.80       0.000616457
2017-02-25/22:18:58.80       0.000418869
2017-02-25/22:19:00.80        0.00134332
2017-02-25/22:19:02.80       0.000358667
2017-02-25/22:19:04.80        0.00116097
2017-02-25/22:19:06.80       0.000152167
2017-02-25/22:19:08.80       0.000761176
2017-02-25/22:19:10.80       0.000618330
2017-02-25/22:19:12.80        0.00160905
2017-02-25/22:19:14.80       0.000489958
2017-02-25/22:19:16.80        0.00174126
2017-02-25/22:19:18.80        0.00268911
2017-02-25/22:19:20.80        0.00148727
2017-02-25/22:19:22.80        0.00203006
2017-02-25/22:19:24.80       0.000370200
2017-02-25/22:19:26.80        0.00252190
2017-02-25/22:19:28.80        0.00167036
2017-02-25/22:19:30.80       0.000803438
2017-02-25/22:19:32.80        0.00179868
2017-02-25/22:19:34.80        0.00131212
2017-02-25/22:19:36.80        0.00133238
2017-02-25/22:19:38.80       0.000644899
2017-02-25/22:19:40.80       0.000652363
2017-02-25/22:19:42.80       0.000621314
2017-02-25/22:19:44.80       0.000378332
2017-02-25/22:19:46.80        0.00105800
2017-02-25/22:19:48.80        0.00102964
2017-02-25/22:19:50.80       0.000119527
2017-02-25/22:19:52.80        0.00133501
2017-02-25/22:19:54.80        0.00113992
2017-02-25/22:19:56.80        0.00109853
2017-02-25/22:19:58.80        0.00122612
2017-02-25/22:20:00.80       0.000217525
2017-02-25/22:20:02.80        0.00124145
2017-02-25/22:20:04.80        0.00136131
2017-02-25/22:20:06.80       0.000712729
2017-02-25/22:20:08.80       0.000370420
2017-02-25/22:20:10.80        0.00167766
2017-02-25/22:20:12.80       0.000873832
2017-02-25/22:20:14.80        0.00115312
2017-02-25/22:20:16.80        0.00383166
2017-02-25/22:20:18.80        0.00450372
2017-02-25/22:20:20.80        0.00353283
2017-02-25/22:20:22.80        0.00254593
2017-02-25/22:20:24.80        0.00335419
2017-02-25/22:20:26.80        0.00414987
2017-02-25/22:20:28.80        0.00330993
2017-02-25/22:20:30.80        0.00377655
2017-02-25/22:20:32.80        0.00408471
2017-02-25/22:20:34.80        0.00493956
2017-02-25/22:20:36.80        0.00369918
2017-02-25/22:20:38.80        0.00335998
2017-02-25/22:20:40.80        0.00368086
2017-02-25/22:20:42.80        0.00479557
2017-02-25/22:20:44.80        0.00405503
2017-02-25/22:20:46.80        0.00408857
2017-02-25/22:20:48.80        0.00445612
2017-02-25/22:20:50.80        0.00449215
2017-02-25/22:20:52.80        0.00451392
2017-02-25/22:20:54.80        0.00322658
2017-02-25/22:20:56.80        0.00439017
2017-02-25/22:20:58.80        0.00351228
2017-02-25/22:21:00.80        0.00454687
2017-02-25/22:21:02.80         0.0284409
2017-02-25/22:21:04.80         0.0724291
2017-02-25/22:21:06.80         0.0740134
2017-02-25/22:21:08.80         0.0445981
2017-02-25/22:21:10.80         0.0332684
2017-02-25/22:21:12.80         0.0252467
2017-02-25/22:21:14.80         0.0271435
2017-02-25/22:21:16.80         0.0233861
2017-02-25/22:21:18.80         0.0210728
2017-02-25/22:21:20.80         0.0170574
2017-02-25/22:21:22.80         0.0219495
2017-02-25/22:21:24.80         0.0196621
2017-02-25/22:21:26.80         0.0154563
2017-02-25/22:21:28.80         0.0119081
2017-02-25/22:21:30.80         0.0149019
2017-02-25/22:21:32.80        0.00930646
2017-02-25/22:21:34.80        0.00913872
2017-02-25/22:21:36.80         0.0102621
2017-02-25/22:21:38.80        0.00482385
2017-02-25/22:21:40.80        0.00134678
2017-02-25/22:21:42.80        0.00424467
2017-02-25/22:21:44.80        0.00282170
2017-02-25/22:21:46.80        0.00110514
2017-02-25/22:21:48.80       0.000805391
2017-02-25/22:21:50.80        0.00117888
2017-02-25/22:21:52.80       0.000967633
2017-02-25/22:21:54.80       0.000757301
2017-02-25/22:21:56.80        0.00157251
2017-02-25/22:21:58.80        0.00219061
2017-02-25/22:22:00.80        0.00119237
2017-02-25/22:22:02.80        0.00134078
2017-02-25/22:22:04.80       0.000366570
2017-02-25/22:22:06.80       0.000142693
2017-02-25/22:22:08.80       0.000121700
2017-02-25/22:22:10.80       0.000473814
2017-02-25/22:22:12.80       0.000983293
2017-02-25/22:22:14.80        0.00139009
2017-02-25/22:22:16.80       0.000387778
2017-02-25/22:22:18.80        0.00114320
2017-02-25/22:22:20.80        0.00273207
2017-02-25/22:22:22.80        0.00161442
2017-02-25/22:22:24.80        0.00219108
2017-02-25/22:22:26.80        0.00226646
2017-02-25/22:22:28.80       0.000622439
2017-02-25/22:22:30.80        0.00171913
2017-02-25/22:22:32.80        0.00142458
2017-02-25/22:22:34.80        0.00240225
2017-02-25/22:22:36.80       0.000279214
2017-02-25/22:22:38.80       0.000877132
2017-02-25/22:22:40.80       0.000262903
2017-02-25/22:22:42.80       7.36314e-05
2017-02-25/22:22:44.80       0.000690142
2017-02-25/22:22:46.80       0.000876654
2017-02-25/22:22:48.80        0.00151907
2017-02-25/22:22:50.80       0.000157804
2017-02-25/22:22:52.80       0.000199803
2017-02-25/22:22:54.80        0.00116354
2017-02-25/22:22:56.80        0.00114379
2017-02-25/22:22:58.80       0.000882614
2017-02-25/22:23:00.80       0.000412998
2017-02-25/22:23:02.80       0.000474693
2017-02-25/22:23:04.80        0.00152070
2017-02-25/22:23:06.80        0.00126560
2017-02-25/22:23:08.80       0.000597681
2017-02-25/22:23:10.80       0.000205066
2017-02-25/22:23:12.80       2.23697e-05
2017-02-25/22:23:14.80       0.000749386
2017-02-25/22:23:16.80       0.000947053
2017-02-25/22:23:18.80       0.000114621
2017-02-25/22:23:20.80       0.000129489
2017-02-25/22:23:22.80       0.000299839
2017-02-25/22:23:24.80       0.000666102
2017-02-25/22:23:26.80       0.000337945
2017-02-25/22:23:28.80       0.000712521
                               
