# Supplementary material for: Miniature Dungey-like cycle at Mars
Source: Nat Commun. 2026 Jul 23;17:6129. doi: 10.1038/s41467-026-75019-3 (PMC13396348; doi:10.1038/s41467-026-75019-3)
Supplement: Supplementary file 3 — Source data [file 41467_2026_75019_MOESM3_ESM.zip › data_files/Fig_maven_20211102_204700_eph.txt]

Panel        1:  lon
ytitle=Long. (deg)
2021-11-01/20:46:00.00            341.68398
2021-11-01/20:46:10.00            341.81467
2021-11-01/20:46:20.00            341.94354
2021-11-01/20:46:30.00            342.07061
2021-11-01/20:46:40.00            342.19593
2021-11-01/20:46:50.00            342.31951
2021-11-01/20:47:00.00            342.44139
2021-11-01/20:47:10.00            342.56160
2021-11-01/20:47:20.00            342.68015
2021-11-01/20:47:30.00            342.79709
2021-11-01/20:47:40.00            342.91243
2021-11-01/20:47:50.00            343.02620
2021-11-01/20:48:00.00            343.13843
2021-11-01/20:48:10.00            343.24914
2021-11-01/20:48:20.00            343.35835
2021-11-01/20:48:30.00            343.46610
2021-11-01/20:48:40.00            343.57239
2021-11-01/20:48:50.00            343.67726
2021-11-01/20:49:00.00            343.78073
2021-11-01/20:49:10.00            343.88282
2021-11-01/20:49:20.00            343.98354
2021-11-01/20:49:30.00            344.08293
2021-11-01/20:49:40.00            344.18101
2021-11-01/20:49:50.00            344.27778
2021-11-01/20:50:00.00            344.37328
2021-11-01/20:50:10.00            344.46752
2021-11-01/20:50:20.00            344.56053
2021-11-01/20:50:30.00            344.65231
2021-11-01/20:50:40.00            344.74289
2021-11-01/20:50:50.00            344.83229
2021-11-01/20:51:00.00            344.92052
2021-11-01/20:51:10.00            345.00761
2021-11-01/20:51:20.00            345.09356
2021-11-01/20:51:30.00            345.17840
2021-11-01/20:51:40.00            345.26214
2021-11-01/20:51:50.00            345.34480
2021-11-01/20:52:00.00            345.42639
2021-11-01/20:52:10.00            345.50694
2021-11-01/20:52:20.00            345.58645
2021-11-01/20:52:30.00            345.66494
2021-11-01/20:52:40.00            345.74242
2021-11-01/20:52:50.00            345.81891
2021-11-01/20:53:00.00            345.89443
2021-11-01/20:53:10.00            345.96898
2021-11-01/20:53:20.00            346.04258
2021-11-01/20:53:30.00            346.11525
2021-11-01/20:53:40.00            346.18700
2021-11-01/20:53:50.00            346.25783
2021-11-01/20:54:00.00            346.32777
2021-11-01/20:54:10.00            346.39683
2021-11-01/20:54:20.00            346.46501
2021-11-01/20:54:30.00            346.53233
2021-11-01/20:54:40.00            346.59881
2021-11-01/20:54:50.00            346.66445
2021-11-01/20:55:00.00            346.72926
2021-11-01/20:55:10.00            346.79326
2021-11-01/20:55:20.00            346.85646
2021-11-01/20:55:30.00            346.91886
2021-11-01/20:55:40.00            346.98049
2021-11-01/20:55:50.00            347.04134
2021-11-01/20:56:00.00            347.10144
2021-11-01/20:56:10.00            347.16078
2021-11-01/20:56:20.00            347.21938
2021-11-01/20:56:30.00            347.27725
2021-11-01/20:56:40.00            347.33441
2021-11-01/20:56:50.00            347.39085
2021-11-01/20:57:00.00            347.44658
2021-11-01/20:57:10.00            347.50163
2021-11-01/20:57:20.00            347.55599
2021-11-01/20:57:30.00            347.60968
2021-11-01/20:57:40.00            347.66270
2021-11-01/20:57:50.00            347.71506
2021-11-01/20:58:00.00            347.76678
2021-11-01/20:58:10.00            347.81785
2021-11-01/20:58:20.00            347.86829
2021-11-01/20:58:30.00            347.91811
2021-11-01/20:58:40.00            347.96731
2021-11-01/20:58:50.00            348.01590
2021-11-01/20:59:00.00            348.06388
2021-11-01/20:59:10.00            348.11128
2021-11-01/20:59:20.00            348.15809
2021-11-01/20:59:30.00            348.20432
2021-11-01/20:59:40.00            348.24998
2021-11-01/20:59:50.00            348.29507
2021-11-01/21:00:00.00            348.33961
2021-11-01/21:00:10.00            348.38359
2021-11-01/21:00:20.00            348.42704
2021-11-01/21:00:30.00            348.46994
2021-11-01/21:00:40.00            348.51231
2021-11-01/21:00:50.00            348.55416
2021-11-01/21:01:00.00            348.59549
2021-11-01/21:01:10.00            348.63631
2021-11-01/21:01:20.00            348.67662
2021-11-01/21:01:30.00            348.71644
2021-11-01/21:01:40.00            348.75576
2021-11-01/21:01:50.00            348.79459
2021-11-01/21:02:00.00            348.83294
2021-11-01/21:02:10.00            348.87081
2021-11-01/21:02:20.00            348.90822
2021-11-01/21:02:30.00            348.94516
2021-11-01/21:02:40.00            348.98164
2021-11-01/21:02:50.00            349.01766
2021-11-01/21:03:00.00            349.05324
2021-11-01/21:03:10.00            349.08837
2021-11-01/21:03:20.00            349.12306
2021-11-01/21:03:30.00            349.15733
2021-11-01/21:03:40.00            349.19116
2021-11-01/21:03:50.00            349.22457
2021-11-01/21:04:00.00            349.25756
2021-11-01/21:04:10.00            349.29014
2021-11-01/21:04:20.00            349.32230
2021-11-01/21:04:30.00            349.35407
2021-11-01/21:04:40.00            349.38543
2021-11-01/21:04:50.00            349.41640
2021-11-01/21:05:00.00            349.44698
2021-11-01/21:05:10.00            349.47717
2021-11-01/21:05:20.00            349.50698
2021-11-01/21:05:30.00            349.53641
2021-11-01/21:05:40.00            349.56547
2021-11-01/21:05:50.00            349.59416
2021-11-01/21:06:00.00            349.62249
2021-11-01/21:06:10.00            349.65045
2021-11-01/21:06:20.00            349.67806
2021-11-01/21:06:30.00            349.70531
2021-11-01/21:06:40.00            349.73221
2021-11-01/21:06:50.00            349.75877
2021-11-01/21:07:00.00            349.78499
2021-11-01/21:07:10.00            349.81087
2021-11-01/21:07:20.00            349.83642
2021-11-01/21:07:30.00            349.86163
2021-11-01/21:07:40.00            349.88652
2021-11-01/21:07:50.00            349.91108
2021-11-01/21:08:00.00            349.93533
2021-11-01/21:08:10.00            349.95926
2021-11-01/21:08:20.00            349.98287
2021-11-01/21:08:30.00            350.00618
2021-11-01/21:08:40.00            350.02918
2021-11-01/21:08:50.00            350.05188
2021-11-01/21:09:00.00            350.07427
2021-11-01/21:09:10.00            350.09637
2021-11-01/21:09:20.00            350.11818
2021-11-01/21:09:30.00            350.13970
2021-11-01/21:09:40.00            350.16093
2021-11-01/21:09:50.00            350.18187
2021-11-01/21:10:00.00            350.20254
2021-11-01/21:10:10.00            350.22293
2021-11-01/21:10:20.00            350.24304
2021-11-01/21:10:30.00            350.26288
2021-11-01/21:10:40.00            350.28245
2021-11-01/21:10:50.00            350.30175
2021-11-01/21:11:00.00            350.32079
2021-11-01/21:11:10.00            350.33957
2021-11-01/21:11:20.00            350.35809
2021-11-01/21:11:30.00            350.37636
2021-11-01/21:11:40.00            350.39437
2021-11-01/21:11:50.00            350.41213
2021-11-01/21:12:00.00            350.42964
2021-11-01/21:12:10.00            350.44691
2021-11-01/21:12:20.00            350.46394
2021-11-01/21:12:30.00            350.48073
2021-11-01/21:12:40.00            350.49727
2021-11-01/21:12:50.00            350.51359
2021-11-01/21:13:00.00            350.52967
2021-11-01/21:13:10.00            350.54552
2021-11-01/21:13:20.00            350.56114
2021-11-01/21:13:30.00            350.57654
2021-11-01/21:13:40.00            350.59171
2021-11-01/21:13:50.00            350.60667
2021-11-01/21:14:00.00            350.62140
2021-11-01/21:14:10.00            350.63592
2021-11-01/21:14:20.00            350.65022
2021-11-01/21:14:30.00            350.66431
2021-11-01/21:14:40.00            350.67819
2021-11-01/21:14:50.00            350.69186
2021-11-01/21:15:00.00            350.70533
2021-11-01/21:15:10.00            350.71860
2021-11-01/21:15:20.00            350.73166
2021-11-01/21:15:30.00            350.74452
2021-11-01/21:15:40.00            350.75719
2021-11-01/21:15:50.00            350.76966
2021-11-01/21:16:00.00            350.78193
2021-11-01/21:16:10.00            350.79402
2021-11-01/21:16:20.00            350.80591
2021-11-01/21:16:30.00            350.81762
2021-11-01/21:16:40.00            350.82914
2021-11-01/21:16:50.00            350.84048
2021-11-01/21:17:00.00            350.85163
2021-11-01/21:17:10.00            350.86261
2021-11-01/21:17:20.00            350.87340
2021-11-01/21:17:30.00            350.88402
2021-11-01/21:17:40.00            350.89447
2021-11-01/21:17:50.00            350.90474
2021-11-01/21:18:00.00            350.91484
2021-11-01/21:18:10.00            350.92477
2021-11-01/21:18:20.00            350.93454
2021-11-01/21:18:30.00            350.94413
2021-11-01/21:18:40.00            350.95356
2021-11-01/21:18:50.00            350.96283
2021-11-01/21:19:00.00            350.97194
2021-11-01/21:19:10.00            350.98089
2021-11-01/21:19:20.00            350.98968
2021-11-01/21:19:30.00            350.99832
2021-11-01/21:19:40.00            351.00680
2021-11-01/21:19:50.00            351.01512
2021-11-01/21:20:00.00            351.02330
2021-11-01/21:20:10.00            351.03132
2021-11-01/21:20:20.00            351.03920
2021-11-01/21:20:30.00            351.04692
2021-11-01/21:20:40.00            351.05451
2021-11-01/21:20:50.00            351.06195
2021-11-01/21:21:00.00            351.06924
2021-11-01/21:21:10.00            351.07640
2021-11-01/21:21:20.00            351.08341
2021-11-01/21:21:30.00            351.09029
2021-11-01/21:21:40.00            351.09703
2021-11-01/21:21:50.00            351.10363
2021-11-01/21:22:00.00            351.11010
2021-11-01/21:22:10.00            351.11644
2021-11-01/21:22:20.00            351.12264
2021-11-01/21:22:30.00            351.12872
2021-11-01/21:22:40.00            351.13466
2021-11-01/21:22:50.00            351.14048
2021-11-01/21:23:00.00            351.14617
2021-11-01/21:23:10.00            351.15174
2021-11-01/21:23:20.00            351.15718
2021-11-01/21:23:30.00            351.16251
2021-11-01/21:23:40.00            351.16771
2021-11-01/21:23:50.00            351.17279
2021-11-01/21:24:00.00            351.17775
2021-11-01/21:24:10.00            351.18259
2021-11-01/21:24:20.00            351.18732
2021-11-01/21:24:30.00            351.19194
2021-11-01/21:24:40.00            351.19644
2021-11-01/21:24:50.00            351.20083
2021-11-01/21:25:00.00            351.20510
2021-11-01/21:25:10.00            351.20927
2021-11-01/21:25:20.00            351.21332
2021-11-01/21:25:30.00            351.21727
2021-11-01/21:25:40.00            351.22112
2021-11-01/21:25:50.00            351.22485
2021-11-01/21:26:00.00            351.22849
2021-11-01/21:26:10.00            351.23202
2021-11-01/21:26:20.00            351.23544
2021-11-01/21:26:30.00            351.23877
2021-11-01/21:26:40.00            351.24200
2021-11-01/21:26:50.00            351.24512
2021-11-01/21:27:00.00            351.24815
2021-11-01/21:27:10.00            351.25109
2021-11-01/21:27:20.00            351.25392
2021-11-01/21:27:30.00            351.25667
2021-11-01/21:27:40.00            351.25932
2021-11-01/21:27:50.00            351.26187
2021-11-01/21:28:00.00            351.26434
2021-11-01/21:28:10.00            351.26671
2021-11-01/21:28:20.00            351.26900
2021-11-01/21:28:30.00            351.27119
2021-11-01/21:28:40.00            351.27330
2021-11-01/21:28:50.00            351.27533
2021-11-01/21:29:00.00            351.27726
2021-11-01/21:29:10.00            351.27912
2021-11-01/21:29:20.00            351.28089
2021-11-01/21:29:30.00            351.28257
2021-11-01/21:29:40.00            351.28418
2021-11-01/21:29:50.00            351.28570
2021-11-01/21:30:00.00            351.28715
2021-11-01/21:30:10.00            351.28851
2021-11-01/21:30:20.00            351.28980
2021-11-01/21:30:30.00            351.29102
2021-11-01/21:30:40.00            351.29215
2021-11-01/21:30:50.00            351.29321
2021-11-01/21:31:00.00            351.29420
2021-11-01/21:31:10.00            351.29511
2021-11-01/21:31:20.00            351.29595
2021-11-01/21:31:30.00            351.29672
2021-11-01/21:31:40.00            351.29742
2021-11-01/21:31:50.00            351.29805
2021-11-01/21:32:00.00            351.29861
2021-11-01/21:32:10.00            351.29911
2021-11-01/21:32:20.00            351.29953
2021-11-01/21:32:30.00            351.29989
2021-11-01/21:32:40.00            351.30019
2021-11-01/21:32:50.00            351.30042
2021-11-01/21:33:00.00            351.30059
2021-11-01/21:33:10.00            351.30069
2021-11-01/21:33:20.00            351.30073
2021-11-01/21:33:30.00            351.30072
2021-11-01/21:33:40.00            351.30064
2021-11-01/21:33:50.00            351.30050
2021-11-01/21:34:00.00            351.30030
2021-11-01/21:34:10.00            351.30005
2021-11-01/21:34:20.00            351.29974
2021-11-01/21:34:30.00            351.29937
2021-11-01/21:34:40.00            351.29895
2021-11-01/21:34:50.00            351.29847
2021-11-01/21:35:00.00            351.29794
2021-11-01/21:35:10.00            351.29736
2021-11-01/21:35:20.00            351.29672
2021-11-01/21:35:30.00            351.29604
2021-11-01/21:35:40.00            351.29530
2021-11-01/21:35:50.00            351.29451
2021-11-01/21:36:00.00            351.29368
2021-11-01/21:36:10.00            351.29280
2021-11-01/21:36:20.00            351.29186
2021-11-01/21:36:30.00            351.29089
2021-11-01/21:36:40.00            351.28986
2021-11-01/21:36:50.00            351.28880
2021-11-01/21:37:00.00            351.28769
2021-11-01/21:37:10.00            351.28653
2021-11-01/21:37:20.00            351.28533
2021-11-01/21:37:30.00            351.28409
2021-11-01/21:37:40.00            351.28281
2021-11-01/21:37:50.00            351.28149
2021-11-01/21:38:00.00            351.28013
2021-11-01/21:38:10.00            351.27872
2021-11-01/21:38:20.00            351.27729
2021-11-01/21:38:30.00            351.27581
2021-11-01/21:38:40.00            351.27430
2021-11-01/21:38:50.00            351.27275
2021-11-01/21:39:00.00            351.27116
2021-11-01/21:39:10.00            351.26954
2021-11-01/21:39:20.00            351.26789
2021-11-01/21:39:30.00            351.26621
2021-11-01/21:39:40.00            351.26449
2021-11-01/21:39:50.00            351.26274
2021-11-01/21:40:00.00            351.26096
2021-11-01/21:40:10.00            351.25915
2021-11-01/21:40:20.00            351.25731
2021-11-01/21:40:30.00            351.25544
2021-11-01/21:40:40.00            351.25354
2021-11-01/21:40:50.00            351.25162
2021-11-01/21:41:00.00            351.24966
2021-11-01/21:41:10.00            351.24769
2021-11-01/21:41:20.00            351.24568
2021-11-01/21:41:30.00            351.24366
2021-11-01/21:41:40.00            351.24161
2021-11-01/21:41:50.00            351.23953
2021-11-01/21:42:00.00            351.23744
2021-11-01/21:42:10.00            351.23532
2021-11-01/21:42:20.00            351.23318
2021-11-01/21:42:30.00            351.23102
2021-11-01/21:42:40.00            351.22885
2021-11-01/21:42:50.00            351.22665
2021-11-01/21:43:00.00            351.22443
2021-11-01/21:43:10.00            351.22220
2021-11-01/21:43:20.00            351.21995
2021-11-01/21:43:30.00            351.21769
2021-11-01/21:43:40.00            351.21541
2021-11-01/21:43:50.00            351.21311
2021-11-01/21:44:00.00            351.21080
2021-11-01/21:44:10.00            351.20848
2021-11-01/21:44:20.00            351.20614
2021-11-01/21:44:30.00            351.20380
2021-11-01/21:44:40.00            351.20144
2021-11-01/21:44:50.00            351.19907
2021-11-01/21:45:00.00            351.19669
2021-11-01/21:45:10.00            351.19430
2021-11-01/21:45:20.00            351.19191
2021-11-01/21:45:30.00            351.18950
2021-11-01/21:45:40.00            351.18709
2021-11-01/21:45:50.00            351.18468
2021-11-01/21:46:00.00            351.18225
2021-11-01/21:46:10.00            351.17983
2021-11-01/21:46:20.00            351.17739
2021-11-01/21:46:30.00            351.17496
2021-11-01/21:46:40.00            351.17252
2021-11-01/21:46:50.00            351.17008
2021-11-01/21:47:00.00            351.16764
2021-11-01/21:47:10.00            351.16520
2021-11-01/21:47:20.00            351.16275
2021-11-01/21:47:30.00            351.16031
2021-11-01/21:47:40.00            351.15787
2021-11-01/21:47:50.00            351.15544
2021-11-01/21:48:00.00            351.15300
2021-11-01/21:48:10.00            351.15057
2021-11-01/21:48:20.00            351.14814
2021-11-01/21:48:30.00            351.14572
2021-11-01/21:48:40.00            351.14330
2021-11-01/21:48:50.00            351.14089
2021-11-01/21:49:00.00            351.13849
2021-11-01/21:49:10.00            351.13609
2021-11-01/21:49:20.00            351.13371
2021-11-01/21:49:30.00            351.13133
2021-11-01/21:49:40.00            351.12896
2021-11-01/21:49:50.00            351.12660
2021-11-01/21:50:00.00            351.12425
2021-11-01/21:50:10.00            351.12192
2021-11-01/21:50:20.00            351.11960
2021-11-01/21:50:30.00            351.11729
2021-11-01/21:50:40.00            351.11500
2021-11-01/21:50:50.00            351.11272
2021-11-01/21:51:00.00            351.11046
2021-11-01/21:51:10.00            351.10821
2021-11-01/21:51:20.00            351.10598
2021-11-01/21:51:30.00            351.10377
2021-11-01/21:51:40.00            351.10158
2021-11-01/21:51:50.00            351.09940
2021-11-01/21:52:00.00            351.09725
2021-11-01/21:52:10.00            351.09512
2021-11-01/21:52:20.00            351.09301
2021-11-01/21:52:30.00            351.09092
2021-11-01/21:52:40.00            351.08885
2021-11-01/21:52:50.00            351.08681
2021-11-01/21:53:00.00            351.08480
2021-11-01/21:53:10.00            351.08280
2021-11-01/21:53:20.00            351.08084
2021-11-01/21:53:30.00            351.07890
2021-11-01/21:53:40.00            351.07699
2021-11-01/21:53:50.00            351.07511
2021-11-01/21:54:00.00            351.07326
2021-11-01/21:54:10.00            351.07144
2021-11-01/21:54:20.00            351.06964
2021-11-01/21:54:30.00            351.06788
2021-11-01/21:54:40.00            351.06616
2021-11-01/21:54:50.00            351.06446
2021-11-01/21:55:00.00            351.06280
2021-11-01/21:55:10.00            351.06118
2021-11-01/21:55:20.00            351.05959
2021-11-01/21:55:30.00            351.05804
2021-11-01/21:55:40.00            351.05652
2021-11-01/21:55:50.00            351.05505
2021-11-01/21:56:00.00            351.05361
2021-11-01/21:56:10.00            351.05221
2021-11-01/21:56:20.00            351.05085
2021-11-01/21:56:30.00            351.04954
2021-11-01/21:56:40.00            351.04826
2021-11-01/21:56:50.00            351.04703
2021-11-01/21:57:00.00            351.04585
2021-11-01/21:57:10.00            351.04471
2021-11-01/21:57:20.00            351.04361
2021-11-01/21:57:30.00            351.04256
2021-11-01/21:57:40.00            351.04156
2021-11-01/21:57:50.00            351.04061
2021-11-01/21:58:00.00            351.03970
2021-11-01/21:58:10.00            351.03885
2021-11-01/21:58:20.00            351.03805
2021-11-01/21:58:30.00            351.03730
2021-11-01/21:58:40.00            351.03660
2021-11-01/21:58:50.00            351.03596
2021-11-01/21:59:00.00            351.03537
2021-11-01/21:59:10.00            351.03484
2021-11-01/21:59:20.00            351.03436
2021-11-01/21:59:30.00            351.03394
2021-11-01/21:59:40.00            351.03358
2021-11-01/21:59:50.00            351.03328
2021-11-01/22:00:00.00            351.03304
2021-11-01/22:00:10.00            351.03286
2021-11-01/22:00:20.00            351.03274
2021-11-01/22:00:30.00            351.03269
2021-11-01/22:00:40.00            351.03270
2021-11-01/22:00:50.00            351.03278
2021-11-01/22:01:00.00            351.03292
2021-11-01/22:01:10.00            351.03313
2021-11-01/22:01:20.00            351.03341
2021-11-01/22:01:30.00            351.03376
2021-11-01/22:01:40.00            351.03418
2021-11-01/22:01:50.00            351.03467
2021-11-01/22:02:00.00            351.03523
2021-11-01/22:02:10.00            351.03587
2021-11-01/22:02:20.00            351.03658
2021-11-01/22:02:30.00            351.03737
2021-11-01/22:02:40.00            351.03823
2021-11-01/22:02:50.00            351.03917
2021-11-01/22:03:00.00            351.04020
2021-11-01/22:03:10.00            351.04130
2021-11-01/22:03:20.00            351.04248
2021-11-01/22:03:30.00            351.04374
2021-11-01/22:03:40.00            351.04509
2021-11-01/22:03:50.00            351.04653
2021-11-01/22:04:00.00            351.04805
2021-11-01/22:04:10.00            351.04965
2021-11-01/22:04:20.00            351.05135
2021-11-01/22:04:30.00            351.05313
2021-11-01/22:04:40.00            351.05501
2021-11-01/22:04:50.00            351.05698
2021-11-01/22:05:00.00            351.05904
2021-11-01/22:05:10.00            351.06119
2021-11-01/22:05:20.00            351.06344
2021-11-01/22:05:30.00            351.06579
2021-11-01/22:05:40.00            351.06824
2021-11-01/22:05:50.00            351.07078
2021-11-01/22:06:00.00            351.07343
2021-11-01/22:06:10.00            351.07618
2021-11-01/22:06:20.00            351.07903
2021-11-01/22:06:30.00            351.08198
2021-11-01/22:06:40.00            351.08505
2021-11-01/22:06:50.00            351.08822
2021-11-01/22:07:00.00            351.09150
2021-11-01/22:07:10.00            351.09489
2021-11-01/22:07:20.00            351.09839
2021-11-01/22:07:30.00            351.10200
2021-11-01/22:07:40.00            351.10573
2021-11-01/22:07:50.00            351.10958
2021-11-01/22:08:00.00            351.11354
2021-11-01/22:08:10.00            351.11762
2021-11-01/22:08:20.00            351.12182
2021-11-01/22:08:30.00            351.12615
2021-11-01/22:08:40.00            351.13060
2021-11-01/22:08:50.00            351.13517
2021-11-01/22:09:00.00            351.13987
2021-11-01/22:09:10.00            351.14470
2021-11-01/22:09:20.00            351.14966
2021-11-01/22:09:30.00            351.15475
2021-11-01/22:09:40.00            351.15997
2021-11-01/22:09:50.00            351.16533
2021-11-01/22:10:00.00            351.17083
2021-11-01/22:10:10.00            351.17646
2021-11-01/22:10:20.00            351.18223
2021-11-01/22:10:30.00            351.18815
2021-11-01/22:10:40.00            351.19420
2021-11-01/22:10:50.00            351.20041
2021-11-01/22:11:00.00            351.20676
2021-11-01/22:11:10.00            351.21326
2021-11-01/22:11:20.00            351.21991
2021-11-01/22:11:30.00            351.22671
2021-11-01/22:11:40.00            351.23367
2021-11-01/22:11:50.00            351.24078
2021-11-01/22:12:00.00            351.24805
2021-11-01/22:12:10.00            351.25548
2021-11-01/22:12:20.00            351.26308
2021-11-01/22:12:30.00            351.27084
2021-11-01/22:12:40.00            351.27876
2021-11-01/22:12:50.00            351.28685
2021-11-01/22:13:00.00            351.29512
2021-11-01/22:13:10.00            351.30355
2021-11-01/22:13:20.00            351.31216
2021-11-01/22:13:30.00            351.32095
2021-11-01/22:13:40.00            351.32992
2021-11-01/22:13:50.00            351.33907
2021-11-01/22:14:00.00            351.34840
2021-11-01/22:14:10.00            351.35791
2021-11-01/22:14:20.00            351.36762
2021-11-01/22:14:30.00            351.37752
2021-11-01/22:14:40.00            351.38760
2021-11-01/22:14:50.00            351.39789
2021-11-01/22:15:00.00            351.40837
2021-11-01/22:15:10.00            351.41905
2021-11-01/22:15:20.00            351.42993
2021-11-01/22:15:30.00            351.44102
2021-11-01/22:15:40.00            351.45232
2021-11-01/22:15:50.00            351.46382
2021-11-01/22:16:00.00            351.47554
2021-11-01/22:16:10.00            351.48748
2021-11-01/22:16:20.00            351.49963
2021-11-01/22:16:30.00            351.51201
2021-11-01/22:16:40.00            351.52461
2021-11-01/22:16:50.00            351.53743
2021-11-01/22:17:00.00            351.55049
2021-11-01/22:17:10.00            351.56377
2021-11-01/22:17:20.00            351.57730
2021-11-01/22:17:30.00            351.59106
2021-11-01/22:17:40.00            351.60506
2021-11-01/22:17:50.00            351.61931
2021-11-01/22:18:00.00            351.63380
2021-11-01/22:18:10.00            351.64855
2021-11-01/22:18:20.00            351.66354
2021-11-01/22:18:30.00            351.67880
2021-11-01/22:18:40.00            351.69432
2021-11-01/22:18:50.00            351.71010
2021-11-01/22:19:00.00            351.72615
2021-11-01/22:19:10.00            351.74247
2021-11-01/22:19:20.00            351.75906
2021-11-01/22:19:30.00            351.77593
2021-11-01/22:19:40.00            351.79308
2021-11-01/22:19:50.00            351.81052
2021-11-01/22:20:00.00            351.82825
2021-11-01/22:20:10.00            351.84627
2021-11-01/22:20:20.00            351.86459
2021-11-01/22:20:30.00            351.88320
2021-11-01/22:20:40.00            351.90213
2021-11-01/22:20:50.00            351.92136
2021-11-01/22:21:00.00            351.94090
2021-11-01/22:21:10.00            351.96076
2021-11-01/22:21:20.00            351.98094
2021-11-01/22:21:30.00            352.00145
2021-11-01/22:21:40.00            352.02229
2021-11-01/22:21:50.00            352.04346
2021-11-01/22:22:00.00            352.06497
2021-11-01/22:22:10.00            352.08682
2021-11-01/22:22:20.00            352.10903
2021-11-01/22:22:30.00            352.13158
2021-11-01/22:22:40.00            352.15449
2021-11-01/22:22:50.00            352.17777
2021-11-01/22:23:00.00            352.20141
2021-11-01/22:23:10.00            352.22543
2021-11-01/22:23:20.00            352.24982
2021-11-01/22:23:30.00            352.27460
2021-11-01/22:23:40.00            352.29977
2021-11-01/22:23:50.00            352.32533
2021-11-01/22:24:00.00            352.35129
2021-11-01/22:24:10.00            352.37766
2021-11-01/22:24:20.00            352.40443
2021-11-01/22:24:30.00            352.43163
2021-11-01/22:24:40.00            352.45924
2021-11-01/22:24:50.00            352.48729
2021-11-01/22:25:00.00            352.51577
2021-11-01/22:25:10.00            352.54469
2021-11-01/22:25:20.00            352.57406
2021-11-01/22:25:30.00            352.60389
2021-11-01/22:25:40.00            352.63417
2021-11-01/22:25:50.00            352.66493
2021-11-01/22:26:00.00            352.69616
2021-11-01/22:26:10.00            352.72787
2021-11-01/22:26:20.00            352.76007
2021-11-01/22:26:30.00            352.79276
2021-11-01/22:26:40.00            352.82596
2021-11-01/22:26:50.00            352.85967
2021-11-01/22:27:00.00            352.89390
2021-11-01/22:27:10.00            352.92866
2021-11-01/22:27:20.00            352.96395
2021-11-01/22:27:30.00            352.99978
2021-11-01/22:27:40.00            353.03617
2021-11-01/22:27:50.00            353.07311
2021-11-01/22:28:00.00            353.11063
2021-11-01/22:28:10.00            353.14872
2021-11-01/22:28:20.00            353.18740
2021-11-01/22:28:30.00            353.22667
2021-11-01/22:28:40.00            353.26655
2021-11-01/22:28:50.00            353.30705
2021-11-01/22:29:00.00            353.34816
2021-11-01/22:29:10.00            353.38992
2021-11-01/22:29:20.00            353.43231
2021-11-01/22:29:30.00            353.47537
2021-11-01/22:29:40.00            353.51908
2021-11-01/22:29:50.00            353.56348
2021-11-01/22:30:00.00            353.60856
2021-11-01/22:30:10.00            353.65434
2021-11-01/22:30:20.00            353.70083
2021-11-01/22:30:30.00            353.74804
2021-11-01/22:30:40.00            353.79599
2021-11-01/22:30:50.00            353.84469
2021-11-01/22:31:00.00            353.89414
2021-11-01/22:31:10.00            353.94436
2021-11-01/22:31:20.00            353.99537
2021-11-01/22:31:30.00            354.04718
2021-11-01/22:31:40.00            354.09981
2021-11-01/22:31:50.00            354.15325
2021-11-01/22:32:00.00            354.20754
2021-11-01/22:32:10.00            354.26269
2021-11-01/22:32:20.00            354.31870
2021-11-01/22:32:30.00            354.37560
2021-11-01/22:32:40.00            354.43340
2021-11-01/22:32:50.00            354.49213
2021-11-01/22:33:00.00            354.55178
2021-11-01/22:33:10.00            354.61239
2021-11-01/22:33:20.00            354.67396
2021-11-01/22:33:30.00            354.73652
2021-11-01/22:33:40.00            354.80008
2021-11-01/22:33:50.00            354.86467
2021-11-01/22:34:00.00            354.93030
2021-11-01/22:34:10.00            354.99699
2021-11-01/22:34:20.00            355.06476
2021-11-01/22:34:30.00            355.13363
2021-11-01/22:34:40.00            355.20362
2021-11-01/22:34:50.00            355.27476
2021-11-01/22:35:00.00            355.34707
2021-11-01/22:35:10.00            355.42056
2021-11-01/22:35:20.00            355.49526
2021-11-01/22:35:30.00            355.57120
2021-11-01/22:35:40.00            355.64840
2021-11-01/22:35:50.00            355.72688
2021-11-01/22:36:00.00            355.80667
2021-11-01/22:36:10.00            355.88780
2021-11-01/22:36:20.00            355.97029
2021-11-01/22:36:30.00            356.05417
2021-11-01/22:36:40.00            356.13947
2021-11-01/22:36:50.00            356.22622
2021-11-01/22:37:00.00            356.31445
2021-11-01/22:37:10.00            356.40419
2021-11-01/22:37:20.00            356.49547
2021-11-01/22:37:30.00            356.58832
2021-11-01/22:37:40.00            356.68277
2021-11-01/22:37:50.00            356.77887
2021-11-01/22:38:00.00            356.87665
2021-11-01/22:38:10.00            356.97613
2021-11-01/22:38:20.00            357.07737
2021-11-01/22:38:30.00            357.18039
2021-11-01/22:38:40.00            357.28524
2021-11-01/22:38:50.00            357.39196
2021-11-01/22:39:00.00            357.50059
2021-11-01/22:39:10.00            357.61117
2021-11-01/22:39:20.00            357.72374
2021-11-01/22:39:30.00            357.83836
2021-11-01/22:39:40.00            357.95507
2021-11-01/22:39:50.00            358.07392
2021-11-01/22:40:00.00            358.19495
2021-11-01/22:40:10.00            358.31823
2021-11-01/22:40:20.00            358.44379
2021-11-01/22:40:30.00            358.57170
2021-11-01/22:40:40.00            358.70201
2021-11-01/22:40:50.00            358.83479
2021-11-01/22:41:00.00            358.97008
2021-11-01/22:41:10.00            359.10796
2021-11-01/22:41:20.00            359.24848
2021-11-01/22:41:30.00            359.39171
2021-11-01/22:41:40.00            359.53772
2021-11-01/22:41:50.00            359.68658
2021-11-01/22:42:00.00            359.83836
2021-11-01/22:42:10.00            359.99314
2021-11-01/22:42:20.00           0.15098709
2021-11-01/22:42:30.00           0.31198956
2021-11-01/22:42:40.00           0.47622715
2021-11-01/22:42:50.00           0.64378501
2021-11-01/22:43:00.00           0.81475124
2021-11-01/22:43:10.00           0.98921681
2021-11-01/22:43:20.00            1.1672761
2021-11-01/22:43:30.00            1.3490264
2021-11-01/22:43:40.00            1.5345687
2021-11-01/22:43:50.00            1.7240074
2021-11-01/22:44:00.00            1.9174503
2021-11-01/22:44:10.00            2.1150101
2021-11-01/22:44:20.00            2.3168018
2021-11-01/22:44:30.00            2.5229460
2021-11-01/22:44:40.00            2.7335670
2021-11-01/22:44:50.00            2.9487937
2021-11-01/22:45:00.00            3.1687601
2021-11-01/22:45:10.00            3.3936046
2021-11-01/22:45:20.00            3.6234707
2021-11-01/22:45:30.00            3.8585076
2021-11-01/22:45:40.00            4.0988702
2021-11-01/22:45:50.00            4.3447190
2021-11-01/22:46:00.00            4.5962200
2021-11-01/22:46:10.00            4.8535468
2021-11-01/22:46:20.00            5.1168782
2021-11-01/22:46:30.00            5.3864008
2021-11-01/22:46:40.00            5.6623085
2021-11-01/22:46:50.00            5.9448016
2021-11-01/22:47:00.00            6.2340895
2021-11-01/22:47:10.00            6.5303890
2021-11-01/22:47:20.00            6.8339266
2021-11-01/22:47:30.00            7.1449352
2021-11-01/22:47:40.00            7.4636592
2021-11-01/22:47:50.00            7.7903514
2021-11-01/22:48:00.00            8.1252755
2021-11-01/22:48:10.00            8.4687053
2021-11-01/22:48:20.00            8.8209256
2021-11-01/22:48:30.00            9.1822311
2021-11-01/22:48:40.00            9.5529307
2021-11-01/22:48:50.00            9.9333441
2021-11-01/22:49:00.00            10.323806
2021-11-01/22:49:10.00            10.724659
2021-11-01/22:49:20.00            11.136265
2021-11-01/22:49:30.00            11.558997
2021-11-01/22:49:40.00            11.993243
2021-11-01/22:49:50.00            12.439410
2021-11-01/22:50:00.00            12.897914
2021-11-01/22:50:10.00            13.369193
2021-11-01/22:50:20.00            13.853700
2021-11-01/22:50:30.00            14.351902
2021-11-01/22:50:40.00            14.864290
2021-11-01/22:50:50.00            15.391366
2021-11-01/22:51:00.00            15.933655
2021-11-01/22:51:10.00            16.491702
2021-11-01/22:51:20.00            17.066061
2021-11-01/22:51:30.00            17.657319
2021-11-01/22:51:40.00            18.266071
2021-11-01/22:51:50.00            18.892939
2021-11-01/22:52:00.00            19.538555
2021-11-01/22:52:10.00            20.203577
2021-11-01/22:52:20.00            20.888677
2021-11-01/22:52:30.00            21.594544
2021-11-01/22:52:40.00            22.321882
2021-11-01/22:52:50.00            23.071416
2021-11-01/22:53:00.00            23.843874
2021-11-01/22:53:10.00            24.640001
2021-11-01/22:53:20.00            25.460549
2021-11-01/22:53:30.00            26.306274
2021-11-01/22:53:40.00            27.177934
2021-11-01/22:53:50.00            28.076290
2021-11-01/22:54:00.00            29.002084
2021-11-01/22:54:10.00            29.956058
2021-11-01/22:54:20.00            30.938928
2021-11-01/22:54:30.00            31.951386
2021-11-01/22:54:40.00            32.994096
2021-11-01/22:54:50.00            34.067674
2021-11-01/22:55:00.00            35.172688
2021-11-01/22:55:10.00            36.309639
2021-11-01/22:55:20.00            37.478964
2021-11-01/22:55:30.00            38.681012
2021-11-01/22:55:40.00            39.916038
2021-11-01/22:55:50.00            41.184179
2021-11-01/22:56:00.00            42.485459
2021-11-01/22:56:10.00            43.819757
2021-11-01/22:56:20.00            45.186808
2021-11-01/22:56:30.00            46.586178
2021-11-01/22:56:40.00            48.017264
2021-11-01/22:56:50.00            49.479272
2021-11-01/22:57:00.00            50.971209
2021-11-01/22:57:10.00            52.491885
2021-11-01/22:57:20.00            54.039897
2021-11-01/22:57:30.00            55.613635
2021-11-01/22:57:40.00            57.211278
2021-11-01/22:57:50.00            58.830801
2021-11-01/22:58:00.00            60.469981
2021-11-01/22:58:10.00            62.126421
2021-11-01/22:58:20.00            63.797549
2021-11-01/22:58:30.00            65.480657
2021-11-01/22:58:40.00            67.172908
2021-11-01/22:58:50.00            68.871376
2021-11-01/22:59:00.00            70.573073
2021-11-01/22:59:10.00            72.274974
2021-11-01/22:59:20.00            73.974057
2021-11-01/22:59:30.00            75.667326
2021-11-01/22:59:40.00            77.351852
2021-11-01/22:59:50.00            79.024796
2021-11-01/23:00:00.00            80.683441
2021-11-01/23:00:10.00            82.325210
2021-11-01/23:00:20.00            83.947692
2021-11-01/23:00:30.00            85.548657
2021-11-01/23:00:40.00            87.126072
2021-11-01/23:00:50.00            88.678103
2021-11-01/23:01:00.00            90.203129
2021-11-01/23:01:10.00            91.699739
2021-11-01/23:01:20.00            93.166727
2021-11-01/23:01:30.00            94.603095
2021-11-01/23:01:40.00            96.008041
2021-11-01/23:01:50.00            97.380949
2021-11-01/23:02:00.00            98.721378
2021-11-01/23:02:10.00            100.02905
2021-11-01/23:02:20.00            101.30385
2021-11-01/23:02:30.00            102.54579
2021-11-01/23:02:40.00            103.75499
2021-11-01/23:02:50.00            104.93172
2021-11-01/23:03:00.00            106.07631
2021-11-01/23:03:10.00            107.18919
2021-11-01/23:03:20.00            108.27087
2021-11-01/23:03:30.00            109.32192
2021-11-01/23:03:40.00            110.34294
2021-11-01/23:03:50.00            111.33460
2021-11-01/23:04:00.00            112.29759
2021-11-01/23:04:10.00            113.23263
2021-11-01/23:04:20.00            114.14045
2021-11-01/23:04:30.00            115.02181
2021-11-01/23:04:40.00            115.87746
2021-11-01/23:04:50.00            116.70815
2021-11-01/23:05:00.00            117.51466
2021-11-01/23:05:10.00            118.29773
2021-11-01/23:05:20.00            119.05810
2021-11-01/23:05:30.00            119.79651
2021-11-01/23:05:40.00            120.51369
2021-11-01/23:05:50.00            121.21033
2021-11-01/23:06:00.00            121.88714
2021-11-01/23:06:10.00            122.54478
2021-11-01/23:06:20.00            123.18392
2021-11-01/23:06:30.00            123.80518
2021-11-01/23:06:40.00            124.40920
2021-11-01/23:06:50.00            124.99658
2021-11-01/23:07:00.00            125.56788
2021-11-01/23:07:10.00            126.12369
2021-11-01/23:07:20.00            126.66454
2021-11-01/23:07:30.00            127.19096
2021-11-01/23:07:40.00            127.70346
2021-11-01/23:07:50.00            128.20252
2021-11-01/23:08:00.00            128.68862
2021-11-01/23:08:10.00            129.16222
2021-11-01/23:08:20.00            129.62375
2021-11-01/23:08:30.00            130.07363
2021-11-01/23:08:40.00            130.51227
2021-11-01/23:08:50.00            130.94007
2021-11-01/23:09:00.00            131.35739
2021-11-01/23:09:10.00            131.76460
2021-11-01/23:09:20.00            132.16206
2021-11-01/23:09:30.00            132.55008
2021-11-01/23:09:40.00            132.92900
2021-11-01/23:09:50.00            133.29913
2021-11-01/23:10:00.00            133.66076
2021-11-01/23:10:10.00            134.01419
2021-11-01/23:10:20.00            134.35968
2021-11-01/23:10:30.00            134.69751
2021-11-01/23:10:40.00            135.02793
2021-11-01/23:10:50.00            135.35119
2021-11-01/23:11:00.00            135.66751
2021-11-01/23:11:10.00            135.97714
2021-11-01/23:11:20.00            136.28029
2021-11-01/23:11:30.00            136.57717
2021-11-01/23:11:40.00            136.86799
2021-11-01/23:11:50.00            137.15294
2021-11-01/23:12:00.00            137.43221
2021-11-01/23:12:10.00            137.70598
2021-11-01/23:12:20.00            137.97444
2021-11-01/23:12:30.00            138.23774
2021-11-01/23:12:40.00            138.49605
2021-11-01/23:12:50.00            138.74954
2021-11-01/23:13:00.00            138.99834
2021-11-01/23:13:10.00            139.24261
2021-11-01/23:13:20.00            139.48249
2021-11-01/23:13:30.00            139.71812
2021-11-01/23:13:40.00            139.94962
2021-11-01/23:13:50.00            140.17713
2021-11-01/23:14:00.00            140.40077
2021-11-01/23:14:10.00            140.62065
2021-11-01/23:14:20.00            140.83690
2021-11-01/23:14:30.00            141.04962
2021-11-01/23:14:40.00            141.25893
2021-11-01/23:14:50.00            141.46491
2021-11-01/23:15:00.00            141.66769
2021-11-01/23:15:10.00            141.86735
2021-11-01/23:15:20.00            142.06399
2021-11-01/23:15:30.00            142.25770
2021-11-01/23:15:40.00            142.44856
2021-11-01/23:15:50.00            142.63667
2021-11-01/23:16:00.00            142.82211
2021-11-01/23:16:10.00            143.00496
2021-11-01/23:16:20.00            143.18529
2021-11-01/23:16:30.00            143.36319
2021-11-01/23:16:40.00            143.53873
2021-11-01/23:16:50.00            143.71197
2021-11-01/23:17:00.00            143.88299
2021-11-01/23:17:10.00            144.05186
2021-11-01/23:17:20.00            144.21864
2021-11-01/23:17:30.00            144.38339
2021-11-01/23:17:40.00            144.54618
2021-11-01/23:17:50.00            144.70707
2021-11-01/23:18:00.00            144.86612
2021-11-01/23:18:10.00            145.02338
2021-11-01/23:18:20.00            145.17891
2021-11-01/23:18:30.00            145.33276
2021-11-01/23:18:40.00            145.48499
2021-11-01/23:18:50.00            145.63565
2021-11-01/23:19:00.00            145.78479
2021-11-01/23:19:10.00            145.93245
2021-11-01/23:19:20.00            146.07869
2021-11-01/23:19:30.00            146.22355
2021-11-01/23:19:40.00            146.36708
2021-11-01/23:19:50.00            146.50932
2021-11-01/23:20:00.00            146.65032
2021-11-01/23:20:10.00            146.79011
2021-11-01/23:20:20.00            146.92874
2021-11-01/23:20:30.00            147.06625
2021-11-01/23:20:40.00            147.20269
2021-11-01/23:20:50.00            147.33808
2021-11-01/23:21:00.00            147.47247
2021-11-01/23:21:10.00            147.60589
2021-11-01/23:21:20.00            147.73838
2021-11-01/23:21:30.00            147.86998
2021-11-01/23:21:40.00            148.00071
2021-11-01/23:21:50.00            148.13063
2021-11-01/23:22:00.00            148.25975
2021-11-01/23:22:10.00            148.38812
2021-11-01/23:22:20.00            148.51576
2021-11-01/23:22:30.00            148.64271
2021-11-01/23:22:40.00            148.76899
2021-11-01/23:22:50.00            148.89465
2021-11-01/23:23:00.00            149.01971
2021-11-01/23:23:10.00            149.14419
2021-11-01/23:23:20.00            149.26814
2021-11-01/23:23:30.00            149.39157
2021-11-01/23:23:40.00            149.51453
2021-11-01/23:23:50.00            149.63702
2021-11-01/23:24:00.00            149.75909
2021-11-01/23:24:10.00            149.88076
2021-11-01/23:24:20.00            150.00206
2021-11-01/23:24:30.00            150.12302
2021-11-01/23:24:40.00            150.24365
2021-11-01/23:24:50.00            150.36400
2021-11-01/23:25:00.00            150.48407
2021-11-01/23:25:10.00            150.60391
2021-11-01/23:25:20.00            150.72353
2021-11-01/23:25:30.00            150.84296
2021-11-01/23:25:40.00            150.96222
2021-11-01/23:25:50.00            151.08134
2021-11-01/23:26:00.00            151.20035
2021-11-01/23:26:10.00            151.31926
2021-11-01/23:26:20.00            151.43811
2021-11-01/23:26:30.00            151.55692
2021-11-01/23:26:40.00            151.67570
2021-11-01/23:26:50.00            151.79449
2021-11-01/23:27:00.00            151.91330
2021-11-01/23:27:10.00            152.03217
2021-11-01/23:27:20.00            152.15111
2021-11-01/23:27:30.00            152.27014
2021-11-01/23:27:40.00            152.38930
2021-11-01/23:27:50.00            152.50861
2021-11-01/23:28:00.00            152.62808
2021-11-01/23:28:10.00            152.74773
2021-11-01/23:28:20.00            152.86761
2021-11-01/23:28:30.00            152.98772
2021-11-01/23:28:40.00            153.10809
2021-11-01/23:28:50.00            153.22873
2021-11-01/23:29:00.00            153.34969
2021-11-01/23:29:10.00            153.47097
2021-11-01/23:29:20.00            153.59261
2021-11-01/23:29:30.00            153.71462
2021-11-01/23:29:40.00            153.83702
2021-11-01/23:29:50.00            153.95985
2021-11-01/23:30:00.00            154.08312
2021-11-01/23:30:10.00            154.20686
2021-11-01/23:30:20.00            154.33108
2021-11-01/23:30:30.00            154.45583
2021-11-01/23:30:40.00            154.58111
2021-11-01/23:30:50.00            154.70695
2021-11-01/23:31:00.00            154.83338
2021-11-01/23:31:10.00            154.96042
2021-11-01/23:31:20.00            155.08809
2021-11-01/23:31:30.00            155.21642
2021-11-01/23:31:40.00            155.34544
2021-11-01/23:31:50.00            155.47516
2021-11-01/23:32:00.00            155.60562
2021-11-01/23:32:10.00            155.73684
2021-11-01/23:32:20.00            155.86884
2021-11-01/23:32:30.00            156.00164
2021-11-01/23:32:40.00            156.13529
2021-11-01/23:32:50.00            156.26980
2021-11-01/23:33:00.00            156.40519
2021-11-01/23:33:10.00            156.54150
2021-11-01/23:33:20.00            156.67876
2021-11-01/23:33:30.00            156.81698
2021-11-01/23:33:40.00            156.95620
2021-11-01/23:33:50.00            157.09645
2021-11-01/23:34:00.00            157.23774
2021-11-01/23:34:10.00            157.38013
2021-11-01/23:34:20.00            157.52362
2021-11-01/23:34:30.00            157.66826
2021-11-01/23:34:40.00            157.81406
2021-11-01/23:34:50.00            157.96107
2021-11-01/23:35:00.00            158.10931
2021-11-01/23:35:10.00            158.25882
2021-11-01/23:35:20.00            158.40962
2021-11-01/23:35:30.00            158.56174
2021-11-01/23:35:40.00            158.71523
2021-11-01/23:35:50.00            158.87011
2021-11-01/23:36:00.00            159.02641
2021-11-01/23:36:10.00            159.18418
2021-11-01/23:36:20.00            159.34344
2021-11-01/23:36:30.00            159.50423
2021-11-01/23:36:40.00            159.66659
2021-11-01/23:36:50.00            159.83055
2021-11-01/23:37:00.00            159.99615
2021-11-01/23:37:10.00            160.16343
2021-11-01/23:37:20.00            160.33242
2021-11-01/23:37:30.00            160.50317
2021-11-01/23:37:40.00            160.67572
2021-11-01/23:37:50.00            160.85009
2021-11-01/23:38:00.00            161.02635
2021-11-01/23:38:10.00            161.20452
2021-11-01/23:38:20.00            161.38466
2021-11-01/23:38:30.00            161.56680
2021-11-01/23:38:40.00            161.75098
2021-11-01/23:38:50.00            161.93726
2021-11-01/23:39:00.00            162.12568
2021-11-01/23:39:10.00            162.31628
2021-11-01/23:39:20.00            162.50912
2021-11-01/23:39:30.00            162.70424
2021-11-01/23:39:40.00            162.90170
2021-11-01/23:39:50.00            163.10153
2021-11-01/23:40:00.00            163.30380
2021-11-01/23:40:10.00            163.50856
2021-11-01/23:40:20.00            163.71585
2021-11-01/23:40:30.00            163.92574
2021-11-01/23:40:40.00            164.13828
2021-11-01/23:40:50.00            164.35353
2021-11-01/23:41:00.00            164.57154
2021-11-01/23:41:10.00            164.79237
2021-11-01/23:41:20.00            165.01609
2021-11-01/23:41:30.00            165.24276
2021-11-01/23:41:40.00            165.47243
2021-11-01/23:41:50.00            165.70517
2021-11-01/23:42:00.00            165.94106
2021-11-01/23:42:10.00            166.18015
2021-11-01/23:42:20.00            166.42250
2021-11-01/23:42:30.00            166.66820
2021-11-01/23:42:40.00            166.91732
2021-11-01/23:42:50.00            167.16991
2021-11-01/23:43:00.00            167.42607
2021-11-01/23:43:10.00            167.68585
2021-11-01/23:43:20.00            167.94935
2021-11-01/23:43:30.00            168.21663
2021-11-01/23:43:40.00            168.48778
2021-11-01/23:43:50.00            168.76288
2021-11-01/23:44:00.00            169.04201
2021-11-01/23:44:10.00            169.32526
2021-11-01/23:44:20.00            169.61271
2021-11-01/23:44:30.00            169.90444
2021-11-01/23:44:40.00            170.20056
2021-11-01/23:44:50.00            170.50114
2021-11-01/23:45:00.00            170.80629
2021-11-01/23:45:10.00            171.11609
2021-11-01/23:45:20.00            171.43065
2021-11-01/23:45:30.00            171.75006
2021-11-01/23:45:40.00            172.07441
2021-11-01/23:45:50.00            172.40382
2021-11-01/23:46:00.00            172.73839
2021-11-01/23:46:10.00            173.07821
2021-11-01/23:46:20.00            173.42340
2021-11-01/23:46:30.00            173.77407
2021-11-01/23:46:40.00            174.13032
2021-11-01/23:46:50.00            174.49227
2021-11-01/23:47:00.00            174.86002
2021-11-01/23:47:10.00            175.23370
2021-11-01/23:47:20.00            175.61342
2021-11-01/23:47:30.00            175.99931
2021-11-01/23:47:40.00            176.39146
2021-11-01/23:47:50.00            176.79002
2021-11-01/23:48:00.00            177.19510
2021-11-01/23:48:10.00            177.60682
2021-11-01/23:48:20.00            178.02531
2021-11-01/23:48:30.00            178.45069
2021-11-01/23:48:40.00            178.88310
2021-11-01/23:48:50.00            179.32265
2021-11-01/23:49:00.00            179.76947
2021-11-01/23:49:10.00            180.22372
2021-11-01/23:49:20.00            180.68548
2021-11-01/23:49:30.00            181.15489
2021-11-01/23:49:40.00            181.63210
2021-11-01/23:49:50.00            182.11722
2021-11-01/23:50:00.00            182.61039
2021-11-01/23:50:10.00            183.11172
2021-11-01/23:50:20.00            183.62136
2021-11-01/23:50:30.00            184.13941
2021-11-01/23:50:40.00            184.66600
2021-11-01/23:50:50.00            185.20126
2021-11-01/23:51:00.00            185.74530
2021-11-01/23:51:10.00            186.29824
2021-11-01/23:51:20.00            186.86019
2021-11-01/23:51:30.00            187.43125
2021-11-01/23:51:40.00            188.01153
2021-11-01/23:51:50.00            188.60114
2021-11-01/23:52:00.00            189.20016
2021-11-01/23:52:10.00            189.80869
2021-11-01/23:52:20.00            190.42680
2021-11-01/23:52:30.00            191.05458
2021-11-01/23:52:40.00            191.69209
2021-11-01/23:52:50.00            192.33939
2021-11-01/23:53:00.00            192.99654
2021-11-01/23:53:10.00            193.66358
2021-11-01/23:53:20.00            194.34054
2021-11-01/23:53:30.00            195.02744
2021-11-01/23:53:40.00            195.72430
2021-11-01/23:53:50.00            196.43111
2021-11-01/23:54:00.00            197.14786
2021-11-01/23:54:10.00            197.87452
2021-11-01/23:54:20.00            198.61105
2021-11-01/23:54:30.00            199.35741
2021-11-01/23:54:40.00            200.11350
2021-11-01/23:54:50.00            200.87925
2021-11-01/23:55:00.00            201.65456
2021-11-01/23:55:10.00            202.43929
2021-11-01/23:55:20.00            203.23333
2021-11-01/23:55:30.00            204.03649
2021-11-01/23:55:40.00            204.84863
2021-11-01/23:55:50.00            205.66952
2021-11-01/23:56:00.00            206.49897
2021-11-01/23:56:10.00            207.33674
2021-11-01/23:56:20.00            208.18257
2021-11-01/23:56:30.00            209.03620
2021-11-01/23:56:40.00            209.89734
2021-11-01/23:56:50.00            210.76567
2021-11-01/23:57:00.00            211.64086
2021-11-01/23:57:10.00            212.52256
2021-11-01/23:57:20.00            213.41042
2021-11-01/23:57:30.00            214.30404
2021-11-01/23:57:40.00            215.20302
2021-11-01/23:57:50.00            216.10696
2021-11-01/23:58:00.00            217.01540
2021-11-01/23:58:10.00            217.92792
2021-11-01/23:58:20.00            218.84406
2021-11-01/23:58:30.00            219.76334
2021-11-01/23:58:40.00            220.68528
2021-11-01/23:58:50.00            221.60940
2021-11-01/23:59:00.00            222.53520
2021-11-01/23:59:10.00            223.46218
2021-11-01/23:59:20.00            224.38984
2021-11-01/23:59:30.00            225.31766
2021-11-01/23:59:40.00            226.24515
2021-11-01/23:59:50.00            227.17179
2021-11-02/00:00:00.00            228.09707
2021-11-02/00:00:10.00            229.02050
2021-11-02/00:00:20.00            229.94159
2021-11-02/00:00:30.00            230.85984
2021-11-02/00:00:40.00            231.77477
2021-11-02/00:00:50.00            232.68593
2021-11-02/00:01:00.00            233.59284
2021-11-02/00:01:10.00            234.49507
2021-11-02/00:01:20.00            235.39218
2021-11-02/00:01:30.00            236.28376
2021-11-02/00:01:40.00            237.16940
2021-11-02/00:01:50.00            238.04874
2021-11-02/00:02:00.00            238.92139
2021-11-02/00:02:10.00            239.78702
2021-11-02/00:02:20.00            240.64529
2021-11-02/00:02:30.00            241.49589
2021-11-02/00:02:40.00            242.33854
2021-11-02/00:02:50.00            243.17295
2021-11-02/00:03:00.00            243.99889
2021-11-02/00:03:10.00            244.81612
2021-11-02/00:03:20.00            245.62441
2021-11-02/00:03:30.00            246.42359
2021-11-02/00:03:40.00            247.21348
2021-11-02/00:03:50.00            247.99392
2021-11-02/00:04:00.00            248.76476
2021-11-02/00:04:10.00            249.52590
2021-11-02/00:04:20.00            250.27723
2021-11-02/00:04:30.00            251.01866
2021-11-02/00:04:40.00            251.75011
2021-11-02/00:04:50.00            252.47155
2021-11-02/00:05:00.00            253.18291
2021-11-02/00:05:10.00            253.88418
2021-11-02/00:05:20.00            254.57535
2021-11-02/00:05:30.00            255.25641
2021-11-02/00:05:40.00            255.92737
2021-11-02/00:05:50.00            256.58826
2021-11-02/00:06:00.00            257.23911
2021-11-02/00:06:10.00            257.87996
2021-11-02/00:06:20.00            258.51086
2021-11-02/00:06:30.00            259.13188
2021-11-02/00:06:40.00            259.74309
2021-11-02/00:06:50.00            260.34455
2021-11-02/00:07:00.00            260.93635
2021-11-02/00:07:10.00            261.51859
2021-11-02/00:07:20.00            262.09134
2021-11-02/00:07:30.00            262.65473
2021-11-02/00:07:40.00            263.20884
2021-11-02/00:07:50.00            263.75378
2021-11-02/00:08:00.00            264.28967
2021-11-02/00:08:10.00            264.81663
2021-11-02/00:08:20.00            265.33476
2021-11-02/00:08:30.00            265.84420
2021-11-02/00:08:40.00            266.34505
2021-11-02/00:08:50.00            266.83745
2021-11-02/00:09:00.00            267.32152
2021-11-02/00:09:10.00            267.79738
2021-11-02/00:09:20.00            268.26516
2021-11-02/00:09:30.00            268.72500
2021-11-02/00:09:40.00            269.17701
2021-11-02/00:09:50.00            269.62133
2021-11-02/00:10:00.00            270.05807
2021-11-02/00:10:10.00            270.48738
2021-11-02/00:10:20.00            270.90937
2021-11-02/00:10:30.00            271.32417
2021-11-02/00:10:40.00            271.73191
2021-11-02/00:10:50.00            272.13272
2021-11-02/00:11:00.00            272.52670
2021-11-02/00:11:10.00            272.91399
2021-11-02/00:11:20.00            273.29471
2021-11-02/00:11:30.00            273.66898
2021-11-02/00:11:40.00            274.03690
2021-11-02/00:11:50.00            274.39862
2021-11-02/00:12:00.00            274.75422
2021-11-02/00:12:10.00            275.10384
2021-11-02/00:12:20.00            275.44758
2021-11-02/00:12:30.00            275.78555
2021-11-02/00:12:40.00            276.11786
2021-11-02/00:12:50.00            276.44462
2021-11-02/00:13:00.00            276.76593
2021-11-02/00:13:10.00            277.08189
2021-11-02/00:13:20.00            277.39262
2021-11-02/00:13:30.00            277.69820
2021-11-02/00:13:40.00            277.99873
2021-11-02/00:13:50.00            278.29432
2021-11-02/00:14:00.00            278.58506
2021-11-02/00:14:10.00            278.87103
2021-11-02/00:14:20.00            279.15233
2021-11-02/00:14:30.00            279.42905
2021-11-02/00:14:40.00            279.70128
2021-11-02/00:14:50.00            279.96911
2021-11-02/00:15:00.00            280.23261
2021-11-02/00:15:10.00            280.49187
2021-11-02/00:15:20.00            280.74697
2021-11-02/00:15:30.00            280.99799
2021-11-02/00:15:40.00            281.24501
2021-11-02/00:15:50.00            281.48810
2021-11-02/00:16:00.00            281.72734
2021-11-02/00:16:10.00            281.96280
2021-11-02/00:16:20.00            282.19455
2021-11-02/00:16:30.00            282.42267
2021-11-02/00:16:40.00            282.64722
2021-11-02/00:16:50.00            282.86827
2021-11-02/00:17:00.00            283.08588
2021-11-02/00:17:10.00            283.30013
2021-11-02/00:17:20.00            283.51106
2021-11-02/00:17:30.00            283.71875
2021-11-02/00:17:40.00            283.92325
2021-11-02/00:17:50.00            284.12462
2021-11-02/00:18:00.00            284.32293
2021-11-02/00:18:10.00            284.51822
2021-11-02/00:18:20.00            284.71055
2021-11-02/00:18:30.00            284.89998
2021-11-02/00:18:40.00            285.08657
2021-11-02/00:18:50.00            285.27035
2021-11-02/00:19:00.00            285.45139
2021-11-02/00:19:10.00            285.62973
2021-11-02/00:19:20.00            285.80542
2021-11-02/00:19:30.00            285.97851
2021-11-02/00:19:40.00            286.14904
2021-11-02/00:19:50.00            286.31707
2021-11-02/00:20:00.00            286.48263
2021-11-02/00:20:10.00            286.64577
2021-11-02/00:20:20.00            286.80654
2021-11-02/00:20:30.00            286.96497
2021-11-02/00:20:40.00            287.12110
2021-11-02/00:20:50.00            287.27498
2021-11-02/00:21:00.00            287.42665
2021-11-02/00:21:10.00            287.57614
2021-11-02/00:21:20.00            287.72349
2021-11-02/00:21:30.00            287.86873
2021-11-02/00:21:40.00            288.01191
2021-11-02/00:21:50.00            288.15307
2021-11-02/00:22:00.00            288.29222
2021-11-02/00:22:10.00            288.42941
2021-11-02/00:22:20.00            288.56468
2021-11-02/00:22:30.00            288.69804
2021-11-02/00:22:40.00            288.82955
2021-11-02/00:22:50.00            288.95922
2021-11-02/00:23:00.00            289.08708
2021-11-02/00:23:10.00            289.21318
2021-11-02/00:23:20.00            289.33753
2021-11-02/00:23:30.00            289.46017
2021-11-02/00:23:40.00            289.58112
2021-11-02/00:23:50.00            289.70041
2021-11-02/00:24:00.00            289.81807
2021-11-02/00:24:10.00            289.93412
2021-11-02/00:24:20.00            290.04859
2021-11-02/00:24:30.00            290.16152
2021-11-02/00:24:40.00            290.27291
2021-11-02/00:24:50.00            290.38279
2021-11-02/00:25:00.00            290.49120
2021-11-02/00:25:10.00            290.59815
2021-11-02/00:25:20.00            290.70366
2021-11-02/00:25:30.00            290.80776
2021-11-02/00:25:40.00            290.91048
2021-11-02/00:25:50.00            291.01182
2021-11-02/00:26:00.00            291.11182
2021-11-02/00:26:10.00            291.21049
2021-11-02/00:26:20.00            291.30785
2021-11-02/00:26:30.00            291.40393
2021-11-02/00:26:40.00            291.49875
2021-11-02/00:26:50.00            291.59232
2021-11-02/00:27:00.00            291.68466
2021-11-02/00:27:10.00            291.77579
2021-11-02/00:27:20.00            291.86573
2021-11-02/00:27:30.00            291.95450
2021-11-02/00:27:40.00            292.04211
2021-11-02/00:27:50.00            292.12858
2021-11-02/00:28:00.00            292.21394
2021-11-02/00:28:10.00            292.29819
2021-11-02/00:28:20.00            292.38135
2021-11-02/00:28:30.00            292.46343
2021-11-02/00:28:40.00            292.54446
2021-11-02/00:28:50.00            292.62445
2021-11-02/00:29:00.00            292.70341
2021-11-02/00:29:10.00            292.78136
2021-11-02/00:29:20.00            292.85832
2021-11-02/00:29:30.00            292.93429
2021-11-02/00:29:40.00            293.00929
2021-11-02/00:29:50.00            293.08334
2021-11-02/00:30:00.00            293.15644
2021-11-02/00:30:10.00            293.22862
2021-11-02/00:30:20.00            293.29988
2021-11-02/00:30:30.00            293.37024
2021-11-02/00:30:40.00            293.43971
2021-11-02/00:30:50.00            293.50830
2021-11-02/00:31:00.00            293.57603
2021-11-02/00:31:10.00            293.64291
2021-11-02/00:31:20.00            293.70894
2021-11-02/00:31:30.00            293.77414
2021-11-02/00:31:40.00            293.83852
2021-11-02/00:31:50.00            293.90210
2021-11-02/00:32:00.00            293.96488
2021-11-02/00:32:10.00            294.02687
2021-11-02/00:32:20.00            294.08809
2021-11-02/00:32:30.00            294.14855
2021-11-02/00:32:40.00            294.20824
2021-11-02/00:32:50.00            294.26720
2021-11-02/00:33:00.00            294.32542
2021-11-02/00:33:10.00            294.38291
2021-11-02/00:33:20.00            294.43969
2021-11-02/00:33:30.00            294.49576
2021-11-02/00:33:40.00            294.55114
2021-11-02/00:33:50.00            294.60583
2021-11-02/00:34:00.00            294.65984
2021-11-02/00:34:10.00            294.71318
2021-11-02/00:34:20.00            294.76585
2021-11-02/00:34:30.00            294.81788
2021-11-02/00:34:40.00            294.86926
2021-11-02/00:34:50.00            294.92000
2021-11-02/00:35:00.00            294.97012
2021-11-02/00:35:10.00            295.01961
2021-11-02/00:35:20.00            295.06850
2021-11-02/00:35:30.00            295.11677
2021-11-02/00:35:40.00            295.16446
2021-11-02/00:35:50.00            295.21155
2021-11-02/00:36:00.00            295.25806
2021-11-02/00:36:10.00            295.30399
2021-11-02/00:36:20.00            295.34936
2021-11-02/00:36:30.00            295.39416
2021-11-02/00:36:40.00            295.43841
2021-11-02/00:36:50.00            295.48212
2021-11-02/00:37:00.00            295.52528
2021-11-02/00:37:10.00            295.56791
2021-11-02/00:37:20.00            295.61002
2021-11-02/00:37:30.00            295.65160
2021-11-02/00:37:40.00            295.69267
2021-11-02/00:37:50.00            295.73322
2021-11-02/00:38:00.00            295.77328
2021-11-02/00:38:10.00            295.81284
2021-11-02/00:38:20.00            295.85191
2021-11-02/00:38:30.00            295.89049
2021-11-02/00:38:40.00            295.92860
2021-11-02/00:38:50.00            295.96623
2021-11-02/00:39:00.00            296.00339
2021-11-02/00:39:10.00            296.04010
2021-11-02/00:39:20.00            296.07634
2021-11-02/00:39:30.00            296.11214
2021-11-02/00:39:40.00            296.14749
2021-11-02/00:39:50.00            296.18240
2021-11-02/00:40:00.00            296.21687
2021-11-02/00:40:10.00            296.25091
2021-11-02/00:40:20.00            296.28453
2021-11-02/00:40:30.00            296.31772
2021-11-02/00:40:40.00            296.35050
2021-11-02/00:40:50.00            296.38287
2021-11-02/00:41:00.00            296.41483
2021-11-02/00:41:10.00            296.44639
2021-11-02/00:41:20.00            296.47755
2021-11-02/00:41:30.00            296.50832
2021-11-02/00:41:40.00            296.53870
2021-11-02/00:41:50.00            296.56870
2021-11-02/00:42:00.00            296.59832
2021-11-02/00:42:10.00            296.62756
2021-11-02/00:42:20.00            296.65643
2021-11-02/00:42:30.00            296.68493
2021-11-02/00:42:40.00            296.71307
2021-11-02/00:42:50.00            296.74086
2021-11-02/00:43:00.00            296.76828
2021-11-02/00:43:10.00            296.79536
2021-11-02/00:43:20.00            296.82209
2021-11-02/00:43:30.00            296.84847
2021-11-02/00:43:40.00            296.87452
2021-11-02/00:43:50.00            296.90022
2021-11-02/00:44:00.00            296.92560
2021-11-02/00:44:10.00            296.95065
2021-11-02/00:44:20.00            296.97538
2021-11-02/00:44:30.00            296.99978
2021-11-02/00:44:40.00            297.02386
2021-11-02/00:44:50.00            297.04763
2021-11-02/00:45:00.00            297.07109
2021-11-02/00:45:10.00            297.09424
2021-11-02/00:45:20.00            297.11709
2021-11-02/00:45:30.00            297.13963
2021-11-02/00:45:40.00            297.16188
2021-11-02/00:45:50.00            297.18383
2021-11-02/00:46:00.00            297.20549
2021-11-02/00:46:10.00            297.22686
2021-11-02/00:46:20.00            297.24794
2021-11-02/00:46:30.00            297.26875
2021-11-02/00:46:40.00            297.28927
2021-11-02/00:46:50.00            297.30952
2021-11-02/00:47:00.00            297.32949
2021-11-02/00:47:10.00            297.34919
2021-11-02/00:47:20.00            297.36863
2021-11-02/00:47:30.00            297.38780
2021-11-02/00:47:40.00            297.40671
2021-11-02/00:47:50.00            297.42535
2021-11-02/00:48:00.00            297.44375
2021-11-02/00:48:10.00            297.46188
2021-11-02/00:48:20.00            297.47977
2021-11-02/00:48:30.00            297.49740
2021-11-02/00:48:40.00            297.51479
2021-11-02/00:48:50.00            297.53193
2021-11-02/00:49:00.00            297.54884
2021-11-02/00:49:10.00            297.56551
2021-11-02/00:49:20.00            297.58194
2021-11-02/00:49:30.00            297.59813
2021-11-02/00:49:40.00            297.61409
2021-11-02/00:49:50.00            297.62983
2021-11-02/00:50:00.00            297.64533
2021-11-02/00:50:10.00            297.66062
2021-11-02/00:50:20.00            297.67568
2021-11-02/00:50:30.00            297.69052
2021-11-02/00:50:40.00            297.70514
2021-11-02/00:50:50.00            297.71955
2021-11-02/00:51:00.00            297.73374
2021-11-02/00:51:10.00            297.74773
2021-11-02/00:51:20.00            297.76150
2021-11-02/00:51:30.00            297.77507
2021-11-02/00:51:40.00            297.78843
2021-11-02/00:51:50.00            297.80159
2021-11-02/00:52:00.00            297.81455
2021-11-02/00:52:10.00            297.82732
2021-11-02/00:52:20.00            297.83988
2021-11-02/00:52:30.00            297.85225
2021-11-02/00:52:40.00            297.86443
2021-11-02/00:52:50.00            297.87642
2021-11-02/00:53:00.00            297.88821
2021-11-02/00:53:10.00            297.89983
2021-11-02/00:53:20.00            297.91125
2021-11-02/00:53:30.00            297.92250
2021-11-02/00:53:40.00            297.93356
2021-11-02/00:53:50.00            297.94444
2021-11-02/00:54:00.00            297.95515
2021-11-02/00:54:10.00            297.96568
2021-11-02/00:54:20.00            297.97603
2021-11-02/00:54:30.00            297.98622
2021-11-02/00:54:40.00            297.99623
2021-11-02/00:54:50.00            298.00607
2021-11-02/00:55:00.00            298.01575
2021-11-02/00:55:10.00            298.02526
2021-11-02/00:55:20.00            298.03461
2021-11-02/00:55:30.00            298.04380
2021-11-02/00:55:40.00            298.05282
2021-11-02/00:55:50.00            298.06169
2021-11-02/00:56:00.00            298.07040
2021-11-02/00:56:10.00            298.07895
2021-11-02/00:56:20.00            298.08735
2021-11-02/00:56:30.00            298.09560
2021-11-02/00:56:40.00            298.10370
2021-11-02/00:56:50.00            298.11164
2021-11-02/00:57:00.00            298.11944
2021-11-02/00:57:10.00            298.12709
2021-11-02/00:57:20.00            298.13460
2021-11-02/00:57:30.00            298.14196
2021-11-02/00:57:40.00            298.14919
2021-11-02/00:57:50.00            298.15627
2021-11-02/00:58:00.00            298.16321
2021-11-02/00:58:10.00            298.17001
2021-11-02/00:58:20.00            298.17668
2021-11-02/00:58:30.00            298.18321
2021-11-02/00:58:40.00            298.18961
2021-11-02/00:58:50.00            298.19588
2021-11-02/00:59:00.00            298.20202
2021-11-02/00:59:10.00            298.20802
2021-11-02/00:59:20.00            298.21390
2021-11-02/00:59:30.00            298.21965
2021-11-02/00:59:40.00            298.22528
2021-11-02/00:59:50.00            298.23078
2021-11-02/01:00:00.00            298.23616
2021-11-02/01:00:10.00            298.24142
2021-11-02/01:00:20.00            298.24655
2021-11-02/01:00:30.00            298.25157
2021-11-02/01:00:40.00            298.25647
2021-11-02/01:00:50.00            298.26125
2021-11-02/01:01:00.00            298.26592
2021-11-02/01:01:10.00            298.27047
2021-11-02/01:01:20.00            298.27491
2021-11-02/01:01:30.00            298.27924
2021-11-02/01:01:40.00            298.28346
2021-11-02/01:01:50.00            298.28756
2021-11-02/01:02:00.00            298.29156
2021-11-02/01:02:10.00            298.29545
2021-11-02/01:02:20.00            298.29924
2021-11-02/01:02:30.00            298.30292
2021-11-02/01:02:40.00            298.30650
2021-11-02/01:02:50.00            298.30997
2021-11-02/01:03:00.00            298.31334
2021-11-02/01:03:10.00            298.31661
2021-11-02/01:03:20.00            298.31979
2021-11-02/01:03:30.00            298.32286
2021-11-02/01:03:40.00            298.32584
2021-11-02/01:03:50.00            298.32872
2021-11-02/01:04:00.00            298.33150
2021-11-02/01:04:10.00            298.33419
2021-11-02/01:04:20.00            298.33679
2021-11-02/01:04:30.00            298.33930
2021-11-02/01:04:40.00            298.34171
2021-11-02/01:04:50.00            298.34404
2021-11-02/01:05:00.00            298.34627
2021-11-02/01:05:10.00            298.34842
2021-11-02/01:05:20.00            298.35048
2021-11-02/01:05:30.00            298.35246
2021-11-02/01:05:40.00            298.35435
2021-11-02/01:05:50.00            298.35615
2021-11-02/01:06:00.00            298.35787
2021-11-02/01:06:10.00            298.35951
2021-11-02/01:06:20.00            298.36108
2021-11-02/01:06:30.00            298.36255
2021-11-02/01:06:40.00            298.36396
2021-11-02/01:06:50.00            298.36528
2021-11-02/01:07:00.00            298.36652
2021-11-02/01:07:10.00            298.36769
2021-11-02/01:07:20.00            298.36878
2021-11-02/01:07:30.00            298.36980
2021-11-02/01:07:40.00            298.37075
2021-11-02/01:07:50.00            298.37162
2021-11-02/01:08:00.00            298.37242
2021-11-02/01:08:10.00            298.37314
2021-11-02/01:08:20.00            298.37380
2021-11-02/01:08:30.00            298.37439
2021-11-02/01:08:40.00            298.37491
2021-11-02/01:08:50.00            298.37537
2021-11-02/01:09:00.00            298.37575
2021-11-02/01:09:10.00            298.37608
2021-11-02/01:09:20.00            298.37633
2021-11-02/01:09:30.00            298.37653
2021-11-02/01:09:40.00            298.37665
2021-11-02/01:09:50.00            298.37672
2021-11-02/01:10:00.00            298.37673
2021-11-02/01:10:10.00            298.37667
2021-11-02/01:10:20.00            298.37656
2021-11-02/01:10:30.00            298.37638
2021-11-02/01:10:40.00            298.37615
2021-11-02/01:10:50.00            298.37586
2021-11-02/01:11:00.00            298.37552
2021-11-02/01:11:10.00            298.37512
2021-11-02/01:11:20.00            298.37466
2021-11-02/01:11:30.00            298.37415
2021-11-02/01:11:40.00            298.37359
2021-11-02/01:11:50.00            298.37297
2021-11-02/01:12:00.00            298.37230
2021-11-02/01:12:10.00            298.37159
2021-11-02/01:12:20.00            298.37082
2021-11-02/01:12:30.00            298.37000
2021-11-02/01:12:40.00            298.36914
2021-11-02/01:12:50.00            298.36822
2021-11-02/01:13:00.00            298.36726
2021-11-02/01:13:10.00            298.36625
2021-11-02/01:13:20.00            298.36520
2021-11-02/01:13:30.00            298.36410
2021-11-02/01:13:40.00            298.36296
2021-11-02/01:13:50.00            298.36178
2021-11-02/01:14:00.00            298.36055
2021-11-02/01:14:10.00            298.35928
2021-11-02/01:14:20.00            298.35798
2021-11-02/01:14:30.00            298.35663
2021-11-02/01:14:40.00            298.35524
2021-11-02/01:14:50.00            298.35381
2021-11-02/01:15:00.00            298.35235
2021-11-02/01:15:10.00            298.35084
2021-11-02/01:15:20.00            298.34930
2021-11-02/01:15:30.00            298.34773
2021-11-02/01:15:40.00            298.34612
2021-11-02/01:15:50.00            298.34448
2021-11-02/01:16:00.00            298.34280
2021-11-02/01:16:10.00            298.34109
2021-11-02/01:16:20.00            298.33935
2021-11-02/01:16:30.00            298.33758
2021-11-02/01:16:40.00            298.33577
2021-11-02/01:16:50.00            298.33394
2021-11-02/01:17:00.00            298.33208
2021-11-02/01:17:10.00            298.33019
2021-11-02/01:17:20.00            298.32827
2021-11-02/01:17:30.00            298.32632
2021-11-02/01:17:40.00            298.32435
2021-11-02/01:17:50.00            298.32236
2021-11-02/01:18:00.00            298.32033
2021-11-02/01:18:10.00            298.31829
2021-11-02/01:18:20.00            298.31622
2021-11-02/01:18:30.00            298.31412
2021-11-02/01:18:40.00            298.31201
2021-11-02/01:18:50.00            298.30987
2021-11-02/01:19:00.00            298.30772
2021-11-02/01:19:10.00            298.30554
2021-11-02/01:19:20.00            298.30335
2021-11-02/01:19:30.00            298.30113
2021-11-02/01:19:40.00            298.29890
2021-11-02/01:19:50.00            298.29665
2021-11-02/01:20:00.00            298.29439
2021-11-02/01:20:10.00            298.29210
2021-11-02/01:20:20.00            298.28981
2021-11-02/01:20:30.00            298.28750
2021-11-02/01:20:40.00            298.28517
2021-11-02/01:20:50.00            298.28284
2021-11-02/01:21:00.00            298.28049
2021-11-02/01:21:10.00            298.27813
2021-11-02/01:21:20.00            298.27575
2021-11-02/01:21:30.00            298.27337
2021-11-02/01:21:40.00            298.27098
2021-11-02/01:21:50.00            298.26858
2021-11-02/01:22:00.00            298.26617
2021-11-02/01:22:10.00            298.26376
2021-11-02/01:22:20.00            298.26134
2021-11-02/01:22:30.00            298.25891
2021-11-02/01:22:40.00            298.25648
2021-11-02/01:22:50.00            298.25404
2021-11-02/01:23:00.00            298.25160
2021-11-02/01:23:10.00            298.24915
2021-11-02/01:23:20.00            298.24671
2021-11-02/01:23:30.00            298.24426
2021-11-02/01:23:40.00            298.24181
2021-11-02/01:23:50.00            298.23936
2021-11-02/01:24:00.00            298.23691
2021-11-02/01:24:10.00            298.23446
2021-11-02/01:24:20.00            298.23201
2021-11-02/01:24:30.00            298.22956
2021-11-02/01:24:40.00            298.22712
2021-11-02/01:24:50.00            298.22468
2021-11-02/01:25:00.00            298.22225
2021-11-02/01:25:10.00            298.21982
2021-11-02/01:25:20.00            298.21740
2021-11-02/01:25:30.00            298.21499
2021-11-02/01:25:40.00            298.21258
2021-11-02/01:25:50.00            298.21018
2021-11-02/01:26:00.00            298.20779
2021-11-02/01:26:10.00            298.20541
2021-11-02/01:26:20.00            298.20303
2021-11-02/01:26:30.00            298.20067
2021-11-02/01:26:40.00            298.19833
2021-11-02/01:26:50.00            298.19599
2021-11-02/01:27:00.00            298.19367
2021-11-02/01:27:10.00            298.19136
2021-11-02/01:27:20.00            298.18906
2021-11-02/01:27:30.00            298.18678
2021-11-02/01:27:40.00            298.18452
2021-11-02/01:27:50.00            298.18228
2021-11-02/01:28:00.00            298.18005
2021-11-02/01:28:10.00            298.17784
2021-11-02/01:28:20.00            298.17565
2021-11-02/01:28:30.00            298.17347
2021-11-02/01:28:40.00            298.17132
2021-11-02/01:28:50.00            298.16919
2021-11-02/01:29:00.00            298.16709
2021-11-02/01:29:10.00            298.16500
2021-11-02/01:29:20.00            298.16294
2021-11-02/01:29:30.00            298.16090
2021-11-02/01:29:40.00            298.15889
2021-11-02/01:29:50.00            298.15691
2021-11-02/01:30:00.00            298.15495
2021-11-02/01:30:10.00            298.15302
2021-11-02/01:30:20.00            298.15111
2021-11-02/01:30:30.00            298.14924
2021-11-02/01:30:40.00            298.14739
2021-11-02/01:30:50.00            298.14558
2021-11-02/01:31:00.00            298.14379
2021-11-02/01:31:10.00            298.14204
2021-11-02/01:31:20.00            298.14033
2021-11-02/01:31:30.00            298.13864
2021-11-02/01:31:40.00            298.13699
2021-11-02/01:31:50.00            298.13538
2021-11-02/01:32:00.00            298.13380
2021-11-02/01:32:10.00            298.13226
2021-11-02/01:32:20.00            298.13075
2021-11-02/01:32:30.00            298.12929
2021-11-02/01:32:40.00            298.12787
2021-11-02/01:32:50.00            298.12648
2021-11-02/01:33:00.00            298.12513
2021-11-02/01:33:10.00            298.12383
2021-11-02/01:33:20.00            298.12257
2021-11-02/01:33:30.00            298.12136
2021-11-02/01:33:40.00            298.12019
2021-11-02/01:33:50.00            298.11906
2021-11-02/01:34:00.00            298.11798
2021-11-02/01:34:10.00            298.11695
2021-11-02/01:34:20.00            298.11597
2021-11-02/01:34:30.00            298.11503
2021-11-02/01:34:40.00            298.11415
2021-11-02/01:34:50.00            298.11331
2021-11-02/01:35:00.00            298.11253
2021-11-02/01:35:10.00            298.11180
2021-11-02/01:35:20.00            298.11112
2021-11-02/01:35:30.00            298.11050
2021-11-02/01:35:40.00            298.10993
2021-11-02/01:35:50.00            298.10942
2021-11-02/01:36:00.00            298.10897
2021-11-02/01:36:10.00            298.10857
2021-11-02/01:36:20.00            298.10824
2021-11-02/01:36:30.00            298.10796
2021-11-02/01:36:40.00            298.10775
2021-11-02/01:36:50.00            298.10759
2021-11-02/01:37:00.00            298.10750
2021-11-02/01:37:10.00            298.10748
2021-11-02/01:37:20.00            298.10751
2021-11-02/01:37:30.00            298.10762
2021-11-02/01:37:40.00            298.10779
2021-11-02/01:37:50.00            298.10803
2021-11-02/01:38:00.00            298.10834
2021-11-02/01:38:10.00            298.10872
2021-11-02/01:38:20.00            298.10917
2021-11-02/01:38:30.00            298.10969
2021-11-02/01:38:40.00            298.11029
2021-11-02/01:38:50.00            298.11095
2021-11-02/01:39:00.00            298.11170
2021-11-02/01:39:10.00            298.11252
2021-11-02/01:39:20.00            298.11342
2021-11-02/01:39:30.00            298.11440
2021-11-02/01:39:40.00            298.11546
2021-11-02/01:39:50.00            298.11659
2021-11-02/01:40:00.00            298.11781
2021-11-02/01:40:10.00            298.11912
2021-11-02/01:40:20.00            298.12051
2021-11-02/01:40:30.00            298.12198
2021-11-02/01:40:40.00            298.12354
2021-11-02/01:40:50.00            298.12519
2021-11-02/01:41:00.00            298.12692
2021-11-02/01:41:10.00            298.12875
2021-11-02/01:41:20.00            298.13067
2021-11-02/01:41:30.00            298.13268
2021-11-02/01:41:40.00            298.13479
2021-11-02/01:41:50.00            298.13699
2021-11-02/01:42:00.00            298.13929
2021-11-02/01:42:10.00            298.14168
2021-11-02/01:42:20.00            298.14418
2021-11-02/01:42:30.00            298.14677
2021-11-02/01:42:40.00            298.14947
2021-11-02/01:42:50.00            298.15227
2021-11-02/01:43:00.00            298.15517
2021-11-02/01:43:10.00            298.15818
2021-11-02/01:43:20.00            298.16130
2021-11-02/01:43:30.00            298.16452
2021-11-02/01:43:40.00            298.16786
2021-11-02/01:43:50.00            298.17130
2021-11-02/01:44:00.00            298.17486
2021-11-02/01:44:10.00            298.17853
2021-11-02/01:44:20.00            298.18232
2021-11-02/01:44:30.00            298.18623
2021-11-02/01:44:40.00            298.19025
2021-11-02/01:44:50.00            298.19440
2021-11-02/01:45:00.00            298.19866
2021-11-02/01:45:10.00            298.20305
2021-11-02/01:45:20.00            298.20756
2021-11-02/01:45:30.00            298.21220
2021-11-02/01:45:40.00            298.21697
2021-11-02/01:45:50.00            298.22187
2021-11-02/01:46:00.00            298.22690
2021-11-02/01:46:10.00            298.23206
2021-11-02/01:46:20.00            298.23735
2021-11-02/01:46:30.00            298.24278
2021-11-02/01:46:40.00            298.24835
2021-11-02/01:46:50.00            298.25406
2021-11-02/01:47:00.00            298.25991
2021-11-02/01:47:10.00            298.26590
2021-11-02/01:47:20.00            298.27204
2021-11-02/01:47:30.00            298.27832
2021-11-02/01:47:40.00            298.28476
2021-11-02/01:47:50.00            298.29134
2021-11-02/01:48:00.00            298.29807
2021-11-02/01:48:10.00            298.30496
2021-11-02/01:48:20.00            298.31200
2021-11-02/01:48:30.00            298.31920
2021-11-02/01:48:40.00            298.32657
2021-11-02/01:48:50.00            298.33409
2021-11-02/01:49:00.00            298.34178
2021-11-02/01:49:10.00            298.34963
2021-11-02/01:49:20.00            298.35765
2021-11-02/01:49:30.00            298.36584
2021-11-02/01:49:40.00            298.37420
2021-11-02/01:49:50.00            298.38273
2021-11-02/01:50:00.00            298.39144
2021-11-02/01:50:10.00            298.40034
2021-11-02/01:50:20.00            298.40940
2021-11-02/01:50:30.00            298.41866
2021-11-02/01:50:40.00            298.42810
2021-11-02/01:50:50.00            298.43772
2021-11-02/01:51:00.00            298.44754
2021-11-02/01:51:10.00            298.45755
2021-11-02/01:51:20.00            298.46775
2021-11-02/01:51:30.00            298.47815
2021-11-02/01:51:40.00            298.48875
2021-11-02/01:51:50.00            298.49955
2021-11-02/01:52:00.00            298.51056
2021-11-02/01:52:10.00            298.52177
2021-11-02/01:52:20.00            298.53319
2021-11-02/01:52:30.00            298.54482
2021-11-02/01:52:40.00            298.55667
2021-11-02/01:52:50.00            298.56874
2021-11-02/01:53:00.00            298.58102
2021-11-02/01:53:10.00            298.59353
2021-11-02/01:53:20.00            298.60627
2021-11-02/01:53:30.00            298.61923
2021-11-02/01:53:40.00            298.63243
2021-11-02/01:53:50.00            298.64586
2021-11-02/01:54:00.00            298.65953
2021-11-02/01:54:10.00            298.67344
2021-11-02/01:54:20.00            298.68759
2021-11-02/01:54:30.00            298.70199
2021-11-02/01:54:40.00            298.71664
2021-11-02/01:54:50.00            298.73155
2021-11-02/01:55:00.00            298.74670
2021-11-02/01:55:10.00            298.76212
2021-11-02/01:55:20.00            298.77781
2021-11-02/01:55:30.00            298.79376
2021-11-02/01:55:40.00            298.80997
2021-11-02/01:55:50.00            298.82647
2021-11-02/01:56:00.00            298.84324
2021-11-02/01:56:10.00            298.86029
2021-11-02/01:56:20.00            298.87762
2021-11-02/01:56:30.00            298.89525
2021-11-02/01:56:40.00            298.91316
2021-11-02/01:56:50.00            298.93137
2021-11-02/01:57:00.00            298.94988
2021-11-02/01:57:10.00            298.96869
2021-11-02/01:57:20.00            298.98782
2021-11-02/01:57:30.00            299.00725
2021-11-02/01:57:40.00            299.02700
2021-11-02/01:57:50.00            299.04707
2021-11-02/01:58:00.00            299.06746
2021-11-02/01:58:10.00            299.08819
2021-11-02/01:58:20.00            299.10925
2021-11-02/01:58:30.00            299.13064
2021-11-02/01:58:40.00            299.15238
2021-11-02/01:58:50.00            299.17446
2021-11-02/01:59:00.00            299.19690
2021-11-02/01:59:10.00            299.21969
2021-11-02/01:59:20.00            299.24285
2021-11-02/01:59:30.00            299.26637
2021-11-02/01:59:40.00            299.29027
2021-11-02/01:59:50.00            299.31454
2021-11-02/02:00:00.00            299.33919
2021-11-02/02:00:10.00            299.36423
2021-11-02/02:00:20.00            299.38966
2021-11-02/02:00:30.00            299.41550
2021-11-02/02:00:40.00            299.44173
2021-11-02/02:00:50.00            299.46838
2021-11-02/02:01:00.00            299.49544
2021-11-02/02:01:10.00            299.52293
2021-11-02/02:01:20.00            299.55084
2021-11-02/02:01:30.00            299.57919
2021-11-02/02:01:40.00            299.60798
2021-11-02/02:01:50.00            299.63721
2021-11-02/02:02:00.00            299.66690
2021-11-02/02:02:10.00            299.69704
2021-11-02/02:02:20.00            299.72766
2021-11-02/02:02:30.00            299.75874
2021-11-02/02:02:40.00            299.79031
2021-11-02/02:02:50.00            299.82237
2021-11-02/02:03:00.00            299.85492
2021-11-02/02:03:10.00            299.88797
2021-11-02/02:03:20.00            299.92153
2021-11-02/02:03:30.00            299.95561
2021-11-02/02:03:40.00            299.99022
2021-11-02/02:03:50.00            300.02536
2021-11-02/02:04:00.00            300.06104
2021-11-02/02:04:10.00            300.09727
2021-11-02/02:04:20.00            300.13406
2021-11-02/02:04:30.00            300.17142
2021-11-02/02:04:40.00            300.20935
2021-11-02/02:04:50.00            300.24787
2021-11-02/02:05:00.00            300.28699
2021-11-02/02:05:10.00            300.32671
2021-11-02/02:05:20.00            300.36704
2021-11-02/02:05:30.00            300.40799
2021-11-02/02:05:40.00            300.44957
2021-11-02/02:05:50.00            300.49180
2021-11-02/02:06:00.00            300.53468
2021-11-02/02:06:10.00            300.57823
2021-11-02/02:06:20.00            300.62245
2021-11-02/02:06:30.00            300.66736
2021-11-02/02:06:40.00            300.71296
2021-11-02/02:06:50.00            300.75928
2021-11-02/02:07:00.00            300.80631
2021-11-02/02:07:10.00            300.85408
2021-11-02/02:07:20.00            300.90259
2021-11-02/02:07:30.00            300.95186
2021-11-02/02:07:40.00            301.00190
2021-11-02/02:07:50.00            301.05272
2021-11-02/02:08:00.00            301.10434
2021-11-02/02:08:10.00            301.15677
2021-11-02/02:08:20.00            301.21003
2021-11-02/02:08:30.00            301.26413
2021-11-02/02:08:40.00            301.31908
2021-11-02/02:08:50.00            301.37489
2021-11-02/02:09:00.00            301.43159
2021-11-02/02:09:10.00            301.48920
2021-11-02/02:09:20.00            301.54771
2021-11-02/02:09:30.00            301.60716
2021-11-02/02:09:40.00            301.66756
2021-11-02/02:09:50.00            301.72893
2021-11-02/02:10:00.00            301.79128
2021-11-02/02:10:10.00            301.85463
2021-11-02/02:10:20.00            301.91900
2021-11-02/02:10:30.00            301.98441
2021-11-02/02:10:40.00            302.05089
2021-11-02/02:10:50.00            302.11844
2021-11-02/02:11:00.00            302.18709
2021-11-02/02:11:10.00            302.25686
2021-11-02/02:11:20.00            302.32777
2021-11-02/02:11:30.00            302.39984
2021-11-02/02:11:40.00            302.47311
2021-11-02/02:11:50.00            302.54758
2021-11-02/02:12:00.00            302.62328
2021-11-02/02:12:10.00            302.70025
2021-11-02/02:12:20.00            302.77849
2021-11-02/02:12:30.00            302.85804
2021-11-02/02:12:40.00            302.93893
2021-11-02/02:12:50.00            303.02117
2021-11-02/02:13:00.00            303.10481
2021-11-02/02:13:10.00            303.18986
2021-11-02/02:13:20.00            303.27636
2021-11-02/02:13:30.00            303.36433
2021-11-02/02:13:40.00            303.45382
2021-11-02/02:13:50.00            303.54484
2021-11-02/02:14:00.00            303.63743
2021-11-02/02:14:10.00            303.73162
2021-11-02/02:14:20.00            303.82746
2021-11-02/02:14:30.00            303.92497
2021-11-02/02:14:40.00            304.02418
2021-11-02/02:14:50.00            304.12515
2021-11-02/02:15:00.00            304.22790
2021-11-02/02:15:10.00            304.33247
2021-11-02/02:15:20.00            304.43891
2021-11-02/02:15:30.00            304.54726
2021-11-02/02:15:40.00            304.65756
2021-11-02/02:15:50.00            304.76985
2021-11-02/02:16:00.00            304.88419
2021-11-02/02:16:10.00            305.00061
2021-11-02/02:16:20.00            305.11917
2021-11-02/02:16:30.00            305.23991
2021-11-02/02:16:40.00            305.36289
2021-11-02/02:16:50.00            305.48816
2021-11-02/02:17:00.00            305.61577
2021-11-02/02:17:10.00            305.74578
2021-11-02/02:17:20.00            305.87825
2021-11-02/02:17:30.00            306.01324
2021-11-02/02:17:40.00            306.15081
2021-11-02/02:17:50.00            306.29102
2021-11-02/02:18:00.00            306.43394
2021-11-02/02:18:10.00            306.57964
2021-11-02/02:18:20.00            306.72819
2021-11-02/02:18:30.00            306.87966
2021-11-02/02:18:40.00            307.03412
2021-11-02/02:18:50.00            307.19165
2021-11-02/02:19:00.00            307.35234
2021-11-02/02:19:10.00            307.51626
2021-11-02/02:19:20.00            307.68349
2021-11-02/02:19:30.00            307.85414
2021-11-02/02:19:40.00            308.02828
2021-11-02/02:19:50.00            308.20602
2021-11-02/02:20:00.00            308.38745
2021-11-02/02:20:10.00            308.57267
2021-11-02/02:20:20.00            308.76178
2021-11-02/02:20:30.00            308.95490
2021-11-02/02:20:40.00            309.15214
2021-11-02/02:20:50.00            309.35361
2021-11-02/02:21:00.00            309.55943
2021-11-02/02:21:10.00            309.76973
2021-11-02/02:21:20.00            309.98464
2021-11-02/02:21:30.00            310.20429
2021-11-02/02:21:40.00            310.42883
2021-11-02/02:21:50.00            310.65838
2021-11-02/02:22:00.00            310.89311
2021-11-02/02:22:10.00            311.13317
2021-11-02/02:22:20.00            311.37872
2021-11-02/02:22:30.00            311.62992
2021-11-02/02:22:40.00            311.88696
2021-11-02/02:22:50.00            312.15000
2021-11-02/02:23:00.00            312.41925
2021-11-02/02:23:10.00            312.69488
2021-11-02/02:23:20.00            312.97711
2021-11-02/02:23:30.00            313.26614
2021-11-02/02:23:40.00            313.56220
2021-11-02/02:23:50.00            313.86550
2021-11-02/02:24:00.00            314.17628
2021-11-02/02:24:10.00            314.49479
2021-11-02/02:24:20.00            314.82129
2021-11-02/02:24:30.00            315.15603
2021-11-02/02:24:40.00            315.49929
2021-11-02/02:24:50.00            315.85135
2021-11-02/02:25:00.00            316.21253
2021-11-02/02:25:10.00            316.58312
2021-11-02/02:25:20.00            316.96344
2021-11-02/02:25:30.00            317.35384
2021-11-02/02:25:40.00            317.75465
2021-11-02/02:25:50.00            318.16625
2021-11-02/02:26:00.00            318.58900
2021-11-02/02:26:10.00            319.02330
2021-11-02/02:26:20.00            319.46955
2021-11-02/02:26:30.00            319.92818
2021-11-02/02:26:40.00            320.39962
2021-11-02/02:26:50.00            320.88434
2021-11-02/02:27:00.00            321.38280
2021-11-02/02:27:10.00            321.89550
2021-11-02/02:27:20.00            322.42294
2021-11-02/02:27:30.00            322.96566
2021-11-02/02:27:40.00            323.52419
2021-11-02/02:27:50.00            324.09911
2021-11-02/02:28:00.00            324.69100
2021-11-02/02:28:10.00            325.30046
2021-11-02/02:28:20.00            325.92813
2021-11-02/02:28:30.00            326.57463
2021-11-02/02:28:40.00            327.24063
2021-11-02/02:28:50.00            327.92682
2021-11-02/02:29:00.00            328.63388
2021-11-02/02:29:10.00            329.36254
2021-11-02/02:29:20.00            330.11352
2021-11-02/02:29:30.00            330.88755
2021-11-02/02:29:40.00            331.68540
2021-11-02/02:29:50.00            332.50782
2021-11-02/02:30:00.00            333.35558
2021-11-02/02:30:10.00            334.22944
2021-11-02/02:30:20.00            335.13018
2021-11-02/02:30:30.00            336.05854
2021-11-02/02:30:40.00            337.01529
2021-11-02/02:30:50.00            338.00114
2021-11-02/02:31:00.00            339.01680
2021-11-02/02:31:10.00            340.06293
2021-11-02/02:31:20.00            341.14017
2021-11-02/02:31:30.00            342.24909
2021-11-02/02:31:40.00            343.39021
2021-11-02/02:31:50.00            344.56395
2021-11-02/02:32:00.00            345.77069
2021-11-02/02:32:10.00            347.01067
2021-11-02/02:32:20.00            348.28403
2021-11-02/02:32:30.00            349.59081
2021-11-02/02:32:40.00            350.93087
2021-11-02/02:32:50.00            352.30396
2021-11-02/02:33:00.00            353.70962
2021-11-02/02:33:10.00            355.14724
2021-11-02/02:33:20.00            356.61601
2021-11-02/02:33:30.00            358.11493
2021-11-02/02:33:40.00            359.64278
2021-11-02/02:33:50.00            1.1981460
2021-11-02/02:34:00.00            2.7793760
2021-11-02/02:34:10.00            4.3846219
2021-11-02/02:34:20.00            6.0118248
2021-11-02/02:34:30.00            7.6587281
2021-11-02/02:34:40.00            9.3228909
2021-11-02/02:34:50.00            11.001704
2021-11-02/02:35:00.00            12.692414
2021-11-02/02:35:10.00            14.392145
2021-11-02/02:35:20.00            16.097933
2021-11-02/02:35:30.00            17.806740
2021-11-02/02:35:40.00            19.515509
2021-11-02/02:35:50.00            21.221178
2021-11-02/02:36:00.00            22.920726
2021-11-02/02:36:10.00            24.611186
2021-11-02/02:36:20.00            26.289700
2021-11-02/02:36:30.00            27.953527
2021-11-02/02:36:40.00            29.600077
2021-11-02/02:36:50.00            31.226925
2021-11-02/02:37:00.00            32.831840
2021-11-02/02:37:10.00            34.412781
2021-11-02/02:37:20.00            35.967921
2021-11-02/02:37:30.00            37.495643
2021-11-02/02:37:40.00            38.994545
2021-11-02/02:37:50.00            40.463436
2021-11-02/02:38:00.00            41.901331
2021-11-02/02:38:10.00            43.307445
2021-11-02/02:38:20.00            44.681182
2021-11-02/02:38:30.00            46.022118
2021-11-02/02:38:40.00            47.330003
2021-11-02/02:38:50.00            48.604731
2021-11-02/02:39:00.00            49.846337
2021-11-02/02:39:10.00            51.054980
2021-11-02/02:39:20.00            52.230927
2021-11-02/02:39:30.00            53.374542
2021-11-02/02:39:40.00            54.486278
2021-11-02/02:39:50.00            55.566652
2021-11-02/02:40:00.00            56.616246
2021-11-02/02:40:10.00            57.635694
2021-11-02/02:40:20.00            58.625671
2021-11-02/02:40:30.00            59.586883
2021-11-02/02:40:40.00            60.520061
2021-11-02/02:40:50.00            61.425952
2021-11-02/02:41:00.00            62.305320
2021-11-02/02:41:10.00            63.158929
2021-11-02/02:41:20.00            63.987553
2021-11-02/02:41:30.00            64.791950
2021-11-02/02:41:40.00            65.572892
2021-11-02/02:41:50.00            66.331119
2021-11-02/02:42:00.00            67.067381
2021-11-02/02:42:10.00            67.782400
2021-11-02/02:42:20.00            68.476890
2021-11-02/02:42:30.00            69.151545
2021-11-02/02:42:40.00            69.807047
2021-11-02/02:42:50.00            70.444054
2021-11-02/02:43:00.00            71.063208
2021-11-02/02:43:10.00            71.665135
2021-11-02/02:43:20.00            72.250436
2021-11-02/02:43:30.00            72.819694
2021-11-02/02:43:40.00            73.373476
2021-11-02/02:43:50.00            73.912326
2021-11-02/02:44:00.00            74.436775
2021-11-02/02:44:10.00            74.947327
2021-11-02/02:44:20.00            75.444477
2021-11-02/02:44:30.00            75.928694
2021-11-02/02:44:40.00            76.400436
2021-11-02/02:44:50.00            76.860141
2021-11-02/02:45:00.00            77.308230
2021-11-02/02:45:10.00            77.745109
2021-11-02/02:45:20.00            78.171174
2021-11-02/02:45:30.00            78.586796
2021-11-02/02:45:40.00            78.992339
2021-11-02/02:45:50.00            79.388151
2021-11-02/02:46:00.00            79.774567
2021-11-02/02:46:10.00            80.151910
2021-11-02/02:46:20.00            80.520489
2021-11-02/02:46:30.00            80.880602
2021-11-02/02:46:40.00            81.232536
2021-11-02/02:46:50.00            81.576567
2021-11-02/02:47:00.00            81.912960
2021-11-02/02:47:10.00            82.241970
2021-11-02/02:47:20.00            82.563845
2021-11-02/02:47:30.00            82.878819
2021-11-02/02:47:40.00            83.187119
2021-11-02/02:47:50.00            83.488968
2021-11-02/02:48:00.00            83.784572
2021-11-02/02:48:10.00            84.074138
2021-11-02/02:48:20.00            84.357860
2021-11-02/02:48:30.00            84.635927
2021-11-02/02:48:40.00            84.908520
2021-11-02/02:48:50.00            85.175816
2021-11-02/02:49:00.00            85.437982
2021-11-02/02:49:10.00            85.695181
2021-11-02/02:49:20.00            85.947572
2021-11-02/02:49:30.00            86.195304
2021-11-02/02:49:40.00            86.438524
2021-11-02/02:49:50.00            86.677374
2021-11-02/02:50:00.00            86.911989
2021-11-02/02:50:10.00            87.142502
2021-11-02/02:50:20.00            87.369039
2021-11-02/02:50:30.00            87.591723
2021-11-02/02:50:40.00            87.810673
2021-11-02/02:50:50.00            88.026003
2021-11-02/02:51:00.00            88.237825
2021-11-02/02:51:10.00            88.446246
2021-11-02/02:51:20.00            88.651369
2021-11-02/02:51:30.00            88.853294
2021-11-02/02:51:40.00            89.052120
2021-11-02/02:51:50.00            89.247941
2021-11-02/02:52:00.00            89.440846
2021-11-02/02:52:10.00            89.630926
2021-11-02/02:52:20.00            89.818264
2021-11-02/02:52:30.00            90.002945
2021-11-02/02:52:40.00            90.185049
2021-11-02/02:52:50.00            90.364653
2021-11-02/02:53:00.00            90.541834
2021-11-02/02:53:10.00            90.716665
2021-11-02/02:53:20.00            90.889217
2021-11-02/02:53:30.00            91.059559
2021-11-02/02:53:40.00            91.227759
2021-11-02/02:53:50.00            91.393882
2021-11-02/02:54:00.00            91.557992
2021-11-02/02:54:10.00            91.720151
2021-11-02/02:54:20.00            91.880418
2021-11-02/02:54:30.00            92.038853
2021-11-02/02:54:40.00            92.195512
2021-11-02/02:54:50.00            92.350450
2021-11-02/02:55:00.00            92.503723
2021-11-02/02:55:10.00            92.655381
2021-11-02/02:55:20.00            92.805477
2021-11-02/02:55:30.00            92.954060
2021-11-02/02:55:40.00            93.101180
2021-11-02/02:55:50.00            93.246884
2021-11-02/02:56:00.00            93.391218
2021-11-02/02:56:10.00            93.534228
2021-11-02/02:56:20.00            93.675958
2021-11-02/02:56:30.00            93.816450
2021-11-02/02:56:40.00            93.955748
2021-11-02/02:56:50.00            94.093893
2021-11-02/02:57:00.00            94.230926
2021-11-02/02:57:10.00            94.366884
2021-11-02/02:57:20.00            94.501808
2021-11-02/02:57:30.00            94.635736
2021-11-02/02:57:40.00            94.768704
2021-11-02/02:57:50.00            94.900749
2021-11-02/02:58:00.00            95.031906
2021-11-02/02:58:10.00            95.162211
2021-11-02/02:58:20.00            95.291698
2021-11-02/02:58:30.00            95.420400
2021-11-02/02:58:40.00            95.548351
2021-11-02/02:58:50.00            95.675582
2021-11-02/02:59:00.00            95.802127
2021-11-02/02:59:10.00            95.928015
2021-11-02/02:59:20.00            96.053280
2021-11-02/02:59:30.00            96.177949
2021-11-02/02:59:40.00            96.302054
2021-11-02/02:59:50.00            96.425623
2021-11-02/03:00:00.00            96.548686
2021-11-02/03:00:10.00            96.671271
2021-11-02/03:00:20.00            96.793407
2021-11-02/03:00:30.00            96.915121
2021-11-02/03:00:40.00            97.036441
2021-11-02/03:00:50.00            97.157393
2021-11-02/03:01:00.00            97.278004
2021-11-02/03:01:10.00            97.398301
2021-11-02/03:01:20.00            97.518310
2021-11-02/03:01:30.00            97.638057
2021-11-02/03:01:40.00            97.757568
2021-11-02/03:01:50.00            97.876866
2021-11-02/03:02:00.00            97.995979
2021-11-02/03:02:10.00            98.114929
2021-11-02/03:02:20.00            98.233744
2021-11-02/03:02:30.00            98.352446
2021-11-02/03:02:40.00            98.471059
2021-11-02/03:02:50.00            98.589608
2021-11-02/03:03:00.00            98.708117
2021-11-02/03:03:10.00            98.826610
2021-11-02/03:03:20.00            98.945111
2021-11-02/03:03:30.00            99.063641
2021-11-02/03:03:40.00            99.182226
2021-11-02/03:03:50.00            99.300888
2021-11-02/03:04:00.00            99.419651
2021-11-02/03:04:10.00            99.538538
2021-11-02/03:04:20.00            99.657571
2021-11-02/03:04:30.00            99.776775
2021-11-02/03:04:40.00            99.896171
2021-11-02/03:04:50.00            100.01578
2021-11-02/03:05:00.00            100.13563
2021-11-02/03:05:10.00            100.25575
2021-11-02/03:05:20.00            100.37614
2021-11-02/03:05:30.00            100.49685
2021-11-02/03:05:40.00            100.61788
2021-11-02/03:05:50.00            100.73927
2021-11-02/03:06:00.00            100.86104
2021-11-02/03:06:10.00            100.98321
2021-11-02/03:06:20.00            101.10579
2021-11-02/03:06:30.00            101.22883
2021-11-02/03:06:40.00            101.35233
2021-11-02/03:06:50.00            101.47633
2021-11-02/03:07:00.00            101.60085
2021-11-02/03:07:10.00            101.72590
2021-11-02/03:07:20.00            101.85152
2021-11-02/03:07:30.00            101.97772
2021-11-02/03:07:40.00            102.10454
2021-11-02/03:07:50.00            102.23200
2021-11-02/03:08:00.00            102.36011
2021-11-02/03:08:10.00            102.48891
2021-11-02/03:08:20.00            102.61842
2021-11-02/03:08:30.00            102.74867
2021-11-02/03:08:40.00            102.87967
2021-11-02/03:08:50.00            103.01146
2021-11-02/03:09:00.00            103.14406
2021-11-02/03:09:10.00            103.27750
2021-11-02/03:09:20.00            103.41181
2021-11-02/03:09:30.00            103.54700
2021-11-02/03:09:40.00            103.68311
2021-11-02/03:09:50.00            103.82016
2021-11-02/03:10:00.00            103.95818
2021-11-02/03:10:10.00            104.09721
2021-11-02/03:10:20.00            104.23725
2021-11-02/03:10:30.00            104.37836
2021-11-02/03:10:40.00            104.52055
2021-11-02/03:10:50.00            104.66385
2021-11-02/03:11:00.00            104.80829
2021-11-02/03:11:10.00            104.95390
2021-11-02/03:11:20.00            105.10072
2021-11-02/03:11:30.00            105.24876
2021-11-02/03:11:40.00            105.39808
2021-11-02/03:11:50.00            105.54869
2021-11-02/03:12:00.00            105.70062
2021-11-02/03:12:10.00            105.85392
2021-11-02/03:12:20.00            106.00861
2021-11-02/03:12:30.00            106.16472
2021-11-02/03:12:40.00            106.32230
2021-11-02/03:12:50.00            106.48137
2021-11-02/03:13:00.00            106.64197
2021-11-02/03:13:10.00            106.80414
2021-11-02/03:13:20.00            106.96791
2021-11-02/03:13:30.00            107.13333
2021-11-02/03:13:40.00            107.30041
2021-11-02/03:13:50.00            107.46922
2021-11-02/03:14:00.00            107.63978
2021-11-02/03:14:10.00            107.81213
2021-11-02/03:14:20.00            107.98632
2021-11-02/03:14:30.00            108.16238
2021-11-02/03:14:40.00            108.34036
2021-11-02/03:14:50.00            108.52030
2021-11-02/03:15:00.00            108.70224
2021-11-02/03:15:10.00            108.88623
2021-11-02/03:15:20.00            109.07231
2021-11-02/03:15:30.00            109.26054
2021-11-02/03:15:40.00            109.45094
2021-11-02/03:15:50.00            109.64358
2021-11-02/03:16:00.00            109.83850
2021-11-02/03:16:10.00            110.03575
2021-11-02/03:16:20.00            110.23537
2021-11-02/03:16:30.00            110.43743
2021-11-02/03:16:40.00            110.64198
2021-11-02/03:16:50.00            110.84906
2021-11-02/03:17:00.00            111.05874
2021-11-02/03:17:10.00            111.27107
2021-11-02/03:17:20.00            111.48609
2021-11-02/03:17:30.00            111.70389
2021-11-02/03:17:40.00            111.92450
2021-11-02/03:17:50.00            112.14799
2021-11-02/03:18:00.00            112.37442
2021-11-02/03:18:10.00            112.60386
2021-11-02/03:18:20.00            112.83638
2021-11-02/03:18:30.00            113.07202
2021-11-02/03:18:40.00            113.31087
2021-11-02/03:18:50.00            113.55298
2021-11-02/03:19:00.00            113.79843
2021-11-02/03:19:10.00            114.04729
2021-11-02/03:19:20.00            114.29963
2021-11-02/03:19:30.00            114.55553
2021-11-02/03:19:40.00            114.81505
2021-11-02/03:19:50.00            115.07827
2021-11-02/03:20:00.00            115.34528
2021-11-02/03:20:10.00            115.61615
2021-11-02/03:20:20.00            115.89097
2021-11-02/03:20:30.00            116.16981
2021-11-02/03:20:40.00            116.45276
2021-11-02/03:20:50.00            116.73991
2021-11-02/03:21:00.00            117.03134
2021-11-02/03:21:10.00            117.32714
2021-11-02/03:21:20.00            117.62741
2021-11-02/03:21:30.00            117.93223
2021-11-02/03:21:40.00            118.24170
2021-11-02/03:21:50.00            118.55592
2021-11-02/03:22:00.00            118.87498
2021-11-02/03:22:10.00            119.19899
2021-11-02/03:22:20.00            119.52804
2021-11-02/03:22:30.00            119.86224
2021-11-02/03:22:40.00            120.20169
2021-11-02/03:22:50.00            120.54650
2021-11-02/03:23:00.00            120.89677
2021-11-02/03:23:10.00            121.25262
2021-11-02/03:23:20.00            121.61416
2021-11-02/03:23:30.00            121.98150
2021-11-02/03:23:40.00            122.35475
2021-11-02/03:23:50.00            122.73403
2021-11-02/03:24:00.00            123.11947
2021-11-02/03:24:10.00            123.51117
2021-11-02/03:24:20.00            123.90926
2021-11-02/03:24:30.00            124.31385
2021-11-02/03:24:40.00            124.72508
2021-11-02/03:24:50.00            125.14307
2021-11-02/03:25:00.00            125.56794
2021-11-02/03:25:10.00            125.99982
2021-11-02/03:25:20.00            126.43883
2021-11-02/03:25:30.00            126.88511
2021-11-02/03:25:40.00            127.33877
2021-11-02/03:25:50.00            127.79995
2021-11-02/03:26:00.00            128.26878
2021-11-02/03:26:10.00            128.74538
2021-11-02/03:26:20.00            129.22989
2021-11-02/03:26:30.00            129.72242
2021-11-02/03:26:40.00            130.22312
2021-11-02/03:26:50.00            130.73209
2021-11-02/03:27:00.00            131.24946
2021-11-02/03:27:10.00            131.77537
2021-11-02/03:27:20.00            132.30992
2021-11-02/03:27:30.00            132.85324
2021-11-02/03:27:40.00            133.40545
2021-11-02/03:27:50.00            133.96664
2021-11-02/03:28:00.00            134.53694
2021-11-02/03:28:10.00            135.11644
2021-11-02/03:28:20.00            135.70525
2021-11-02/03:28:30.00            136.30345
2021-11-02/03:28:40.00            136.91115
2021-11-02/03:28:50.00            137.52842
2021-11-02/03:29:00.00            138.15534
2021-11-02/03:29:10.00            138.79197
2021-11-02/03:29:20.00            139.43838
2021-11-02/03:29:30.00            140.09463
2021-11-02/03:29:40.00            140.76074
2021-11-02/03:29:50.00            141.43676
2021-11-02/03:30:00.00            142.12272
2021-11-02/03:30:10.00            142.81861
2021-11-02/03:30:20.00            143.52445
2021-11-02/03:30:30.00            144.24021
2021-11-02/03:30:40.00            144.96587
2021-11-02/03:30:50.00            145.70140
2021-11-02/03:31:00.00            146.44672
2021-11-02/03:31:10.00            147.20179
2021-11-02/03:31:20.00            147.96650
2021-11-02/03:31:30.00            148.74076
2021-11-02/03:31:40.00            149.52445
2021-11-02/03:31:50.00            150.31742
2021-11-02/03:32:00.00            151.11953
2021-11-02/03:32:10.00            151.93059
2021-11-02/03:32:20.00            152.75042
2021-11-02/03:32:30.00            153.57881
2021-11-02/03:32:40.00            154.41551
2021-11-02/03:32:50.00            155.26029
2021-11-02/03:33:00.00            156.11287
2021-11-02/03:33:10.00            156.97295
2021-11-02/03:33:20.00            157.84024
2021-11-02/03:33:30.00            158.71440
2021-11-02/03:33:40.00            159.59509
2021-11-02/03:33:50.00            160.48194
2021-11-02/03:34:00.00            161.37457
2021-11-02/03:34:10.00            162.27258
2021-11-02/03:34:20.00            163.17556
2021-11-02/03:34:30.00            164.08308
2021-11-02/03:34:40.00            164.99469
2021-11-02/03:34:50.00            165.90993
2021-11-02/03:35:00.00            166.82835
2021-11-02/03:35:10.00            167.74945
2021-11-02/03:35:20.00            168.67277
2021-11-02/03:35:30.00            169.59779
2021-11-02/03:35:40.00            170.52403
2021-11-02/03:35:50.00            171.45097
2021-11-02/03:36:00.00            172.37812
2021-11-02/03:36:10.00            173.30496
2021-11-02/03:36:20.00            174.23099
2021-11-02/03:36:30.00            175.15570
2021-11-02/03:36:40.00            176.07860
2021-11-02/03:36:50.00            176.99919
2021-11-02/03:37:00.00            177.91698
2021-11-02/03:37:10.00            178.83149
2021-11-02/03:37:20.00            179.74226
2021-11-02/03:37:30.00            180.64885
2021-11-02/03:37:40.00            181.55077
2021-11-02/03:37:50.00            182.44762
2021-11-02/03:38:00.00            183.33897
2021-11-02/03:38:10.00            184.22443
2021-11-02/03:38:20.00            185.10361
2021-11-02/03:38:30.00            185.97614
2021-11-02/03:38:40.00            186.84169
2021-11-02/03:38:50.00            187.69991
2021-11-02/03:39:00.00            188.55050
2021-11-02/03:39:10.00            189.39317
2021-11-02/03:39:20.00            190.22764
2021-11-02/03:39:30.00            191.05366
2021-11-02/03:39:40.00            191.87100
2021-11-02/03:39:50.00            192.67945
2021-11-02/03:40:00.00            193.47880
2021-11-02/03:40:10.00            194.26888
2021-11-02/03:40:20.00            195.04954
2021-11-02/03:40:30.00            195.82064
2021-11-02/03:40:40.00            196.58205
2021-11-02/03:40:50.00            197.33367
2021-11-02/03:41:00.00            198.07541
2021-11-02/03:41:10.00            198.80720
2021-11-02/03:41:20.00            199.52898
2021-11-02/03:41:30.00            200.24071
2021-11-02/03:41:40.00            200.94237
2021-11-02/03:41:50.00            201.63393
2021-11-02/03:42:00.00            202.31540
2021-11-02/03:42:10.00            202.98679
2021-11-02/03:42:20.00            203.64811
2021-11-02/03:42:30.00            204.29941
2021-11-02/03:42:40.00            204.94071
2021-11-02/03:42:50.00            205.57208
2021-11-02/03:43:00.00            206.19357
2021-11-02/03:43:10.00            206.80525
2021-11-02/03:43:20.00            207.40719
2021-11-02/03:43:30.00            207.99948
2021-11-02/03:43:40.00            208.58221
2021-11-02/03:43:50.00            209.15546
2021-11-02/03:44:00.00            209.71934
2021-11-02/03:44:10.00            210.27395
2021-11-02/03:44:20.00            210.81940
2021-11-02/03:44:30.00            211.35579
2021-11-02/03:44:40.00            211.88325
2021-11-02/03:44:50.00            212.40189
2021-11-02/03:45:00.00            212.91182
2021-11-02/03:45:10.00            213.41317
2021-11-02/03:45:20.00            213.90607
2021-11-02/03:45:30.00            214.39064
2021-11-02/03:45:40.00            214.86700
2021-11-02/03:45:50.00            215.33528
2021-11-02/03:46:00.00            215.79560
2021-11-02/03:46:10.00            216.24810
2021-11-02/03:46:20.00            216.69290
2021-11-02/03:46:30.00            217.13013
2021-11-02/03:46:40.00            217.55992
2021-11-02/03:46:50.00            217.98238
2021-11-02/03:47:00.00            218.39765
2021-11-02/03:47:10.00            218.80586
2021-11-02/03:47:20.00            219.20712
2021-11-02/03:47:30.00            219.60156
2021-11-02/03:47:40.00            219.98930
2021-11-02/03:47:50.00            220.37047
2021-11-02/03:48:00.00            220.74518
2021-11-02/03:48:10.00            221.11354
2021-11-02/03:48:20.00            221.47568
2021-11-02/03:48:30.00            221.83172
2021-11-02/03:48:40.00            222.18176
2021-11-02/03:48:50.00            222.52591
2021-11-02/03:49:00.00            222.86429
2021-11-02/03:49:10.00            223.19701
2021-11-02/03:49:20.00            223.52417
2021-11-02/03:49:30.00            223.84588
2021-11-02/03:49:40.00            224.16223
2021-11-02/03:49:50.00            224.47334
2021-11-02/03:50:00.00            224.77931
2021-11-02/03:50:10.00            225.08022
2021-11-02/03:50:20.00            225.37618
2021-11-02/03:50:30.00            225.66728
2021-11-02/03:50:40.00            225.95361
2021-11-02/03:50:50.00            226.23527
2021-11-02/03:51:00.00            226.51234
2021-11-02/03:51:10.00            226.78491
2021-11-02/03:51:20.00            227.05308
2021-11-02/03:51:30.00            227.31691
2021-11-02/03:51:40.00            227.57650
2021-11-02/03:51:50.00            227.83193
2021-11-02/03:52:00.00            228.08327
2021-11-02/03:52:10.00            228.33061
2021-11-02/03:52:20.00            228.57401
2021-11-02/03:52:30.00            228.81356
2021-11-02/03:52:40.00            229.04932
2021-11-02/03:52:50.00            229.28138
2021-11-02/03:53:00.00            229.50979
2021-11-02/03:53:10.00            229.73463
2021-11-02/03:53:20.00            229.95597
2021-11-02/03:53:30.00            230.17386
2021-11-02/03:53:40.00            230.38838
2021-11-02/03:53:50.00            230.59959
2021-11-02/03:54:00.00            230.80754
2021-11-02/03:54:10.00            231.01231
2021-11-02/03:54:20.00            231.21394
2021-11-02/03:54:30.00            231.41251
2021-11-02/03:54:40.00            231.60805
2021-11-02/03:54:50.00            231.80064
2021-11-02/03:55:00.00            231.99032
2021-11-02/03:55:10.00            232.17714
2021-11-02/03:55:20.00            232.36116
2021-11-02/03:55:30.00            232.54244
2021-11-02/03:55:40.00            232.72101
2021-11-02/03:55:50.00            232.89693
2021-11-02/03:56:00.00            233.07024
2021-11-02/03:56:10.00            233.24100
2021-11-02/03:56:20.00            233.40924
2021-11-02/03:56:30.00            233.57502
2021-11-02/03:56:40.00            233.73838
2021-11-02/03:56:50.00            233.89935
2021-11-02/03:57:00.00            234.05799
2021-11-02/03:57:10.00            234.21432
2021-11-02/03:57:20.00            234.36840
2021-11-02/03:57:30.00            234.52027
2021-11-02/03:57:40.00            234.66995
2021-11-02/03:57:50.00            234.81749
2021-11-02/03:58:00.00            234.96293
2021-11-02/03:58:10.00            235.10629
2021-11-02/03:58:20.00            235.24763
2021-11-02/03:58:30.00            235.38696
2021-11-02/03:58:40.00            235.52433
2021-11-02/03:58:50.00            235.65977
2021-11-02/03:59:00.00            235.79332
2021-11-02/03:59:10.00            235.92499
2021-11-02/03:59:20.00            236.05483
2021-11-02/03:59:30.00            236.18286
2021-11-02/03:59:40.00            236.30912
2021-11-02/03:59:50.00            236.43363
2021-11-02/04:00:00.00            236.55643
2021-11-02/04:00:10.00            236.67753
2021-11-02/04:00:20.00            236.79698
2021-11-02/04:00:30.00            236.91479
2021-11-02/04:00:40.00            237.03099
2021-11-02/04:00:50.00            237.14562
2021-11-02/04:01:00.00            237.25868
2021-11-02/04:01:10.00            237.37022
2021-11-02/04:01:20.00            237.48025
2021-11-02/04:01:30.00            237.58879
2021-11-02/04:01:40.00            237.69588
2021-11-02/04:01:50.00            237.80153
2021-11-02/04:02:00.00            237.90576
2021-11-02/04:02:10.00            238.00861
2021-11-02/04:02:20.00            238.11008
2021-11-02/04:02:30.00            238.21021
2021-11-02/04:02:40.00            238.30901
2021-11-02/04:02:50.00            238.40650
2021-11-02/04:03:00.00            238.50271
2021-11-02/04:03:10.00            238.59764
2021-11-02/04:03:20.00            238.69133
2021-11-02/04:03:30.00            238.78379
2021-11-02/04:03:40.00            238.87504
2021-11-02/04:03:50.00            238.96510
2021-11-02/04:04:00.00            239.05398
2021-11-02/04:04:10.00            239.14171
2021-11-02/04:04:20.00            239.22829
2021-11-02/04:04:30.00            239.31375
2021-11-02/04:04:40.00            239.39811
2021-11-02/04:04:50.00            239.48138
2021-11-02/04:05:00.00            239.56357
2021-11-02/04:05:10.00            239.64470
2021-11-02/04:05:20.00            239.72480
2021-11-02/04:05:30.00            239.80386
2021-11-02/04:05:40.00            239.88191
2021-11-02/04:05:50.00            239.95896
2021-11-02/04:06:00.00            240.03503
2021-11-02/04:06:10.00            240.11013
2021-11-02/04:06:20.00            240.18427
2021-11-02/04:06:30.00            240.25747
2021-11-02/04:06:40.00            240.32974
2021-11-02/04:06:50.00            240.40110
2021-11-02/04:07:00.00            240.47155
2021-11-02/04:07:10.00            240.54111
2021-11-02/04:07:20.00            240.60979
2021-11-02/04:07:30.00            240.67760
2021-11-02/04:07:40.00            240.74456
2021-11-02/04:07:50.00            240.81068
2021-11-02/04:08:00.00            240.87597
2021-11-02/04:08:10.00            240.94043
2021-11-02/04:08:20.00            241.00409
2021-11-02/04:08:30.00            241.06695
2021-11-02/04:08:40.00            241.12902
2021-11-02/04:08:50.00            241.19032
2021-11-02/04:09:00.00            241.25085
2021-11-02/04:09:10.00            241.31063
2021-11-02/04:09:20.00            241.36966
2021-11-02/04:09:30.00            241.42795
2021-11-02/04:09:40.00            241.48552
2021-11-02/04:09:50.00            241.54238
2021-11-02/04:10:00.00            241.59852
2021-11-02/04:10:10.00            241.65397
2021-11-02/04:10:20.00            241.70873
2021-11-02/04:10:30.00            241.76280
2021-11-02/04:10:40.00            241.81622
2021-11-02/04:10:50.00            241.86896
2021-11-02/04:11:00.00            241.92105
2021-11-02/04:11:10.00            241.97250
2021-11-02/04:11:20.00            242.02331
2021-11-02/04:11:30.00            242.07349
2021-11-02/04:11:40.00            242.12305
2021-11-02/04:11:50.00            242.17200
2021-11-02/04:12:00.00            242.22034
2021-11-02/04:12:10.00            242.26808
2021-11-02/04:12:20.00            242.31523
2021-11-02/04:12:30.00            242.36180
2021-11-02/04:12:40.00            242.40780
2021-11-02/04:12:50.00            242.45322
2021-11-02/04:13:00.00            242.49809
2021-11-02/04:13:10.00            242.54240
2021-11-02/04:13:20.00            242.58616
2021-11-02/04:13:30.00            242.62938
2021-11-02/04:13:40.00            242.67207
2021-11-02/04:13:50.00            242.71422
2021-11-02/04:14:00.00            242.75586
2021-11-02/04:14:10.00            242.79698
2021-11-02/04:14:20.00            242.83759
2021-11-02/04:14:30.00            242.87770
2021-11-02/04:14:40.00            242.91731
2021-11-02/04:14:50.00            242.95643
2021-11-02/04:15:00.00            242.99507
2021-11-02/04:15:10.00            243.03323
2021-11-02/04:15:20.00            243.07091
2021-11-02/04:15:30.00            243.10813
2021-11-02/04:15:40.00            243.14488
2021-11-02/04:15:50.00            243.18117
2021-11-02/04:16:00.00            243.21701
2021-11-02/04:16:10.00            243.25241
2021-11-02/04:16:20.00            243.28736
2021-11-02/04:16:30.00            243.32188
2021-11-02/04:16:40.00            243.35597
2021-11-02/04:16:50.00            243.38963
2021-11-02/04:17:00.00            243.42287
2021-11-02/04:17:10.00            243.45569
2021-11-02/04:17:20.00            243.48811
2021-11-02/04:17:30.00            243.52011
2021-11-02/04:17:40.00            243.55172
2021-11-02/04:17:50.00            243.58292
2021-11-02/04:18:00.00            243.61373
2021-11-02/04:18:10.00            243.64415
2021-11-02/04:18:20.00            243.67419
2021-11-02/04:18:30.00            243.70385
2021-11-02/04:18:40.00            243.73313
2021-11-02/04:18:50.00            243.76204
2021-11-02/04:19:00.00            243.79058
2021-11-02/04:19:10.00            243.81876
2021-11-02/04:19:20.00            243.84659
2021-11-02/04:19:30.00            243.87405
2021-11-02/04:19:40.00            243.90116
2021-11-02/04:19:50.00            243.92793
2021-11-02/04:20:00.00            243.95435
2021-11-02/04:20:10.00            243.98043
2021-11-02/04:20:20.00            244.00618
2021-11-02/04:20:30.00            244.03159
2021-11-02/04:20:40.00            244.05668
2021-11-02/04:20:50.00            244.08143
2021-11-02/04:21:00.00            244.10587
2021-11-02/04:21:10.00            244.12999
2021-11-02/04:21:20.00            244.15379
2021-11-02/04:21:30.00            244.17728
2021-11-02/04:21:40.00            244.20047
2021-11-02/04:21:50.00            244.22334
2021-11-02/04:22:00.00            244.24592
2021-11-02/04:22:10.00            244.26820
2021-11-02/04:22:20.00            244.29019
2021-11-02/04:22:30.00            244.31188
2021-11-02/04:22:40.00            244.33328
2021-11-02/04:22:50.00            244.35440
2021-11-02/04:23:00.00            244.37523
2021-11-02/04:23:10.00            244.39578
2021-11-02/04:23:20.00            244.41606
2021-11-02/04:23:30.00            244.43606
2021-11-02/04:23:40.00            244.45580
2021-11-02/04:23:50.00            244.47526
2021-11-02/04:24:00.00            244.49446
2021-11-02/04:24:10.00            244.51339
2021-11-02/04:24:20.00            244.53207
2021-11-02/04:24:30.00            244.55049
2021-11-02/04:24:40.00            244.56865
2021-11-02/04:24:50.00            244.58657
2021-11-02/04:25:00.00            244.60423
2021-11-02/04:25:10.00            244.62164
2021-11-02/04:25:20.00            244.63882
2021-11-02/04:25:30.00            244.65575
2021-11-02/04:25:40.00            244.67244
2021-11-02/04:25:50.00            244.68889
2021-11-02/04:26:00.00            244.70511
2021-11-02/04:26:10.00            244.72110
2021-11-02/04:26:20.00            244.73686
2021-11-02/04:26:30.00            244.75239
2021-11-02/04:26:40.00            244.76770
2021-11-02/04:26:50.00            244.78279
2021-11-02/04:27:00.00            244.79765
2021-11-02/04:27:10.00            244.81230
2021-11-02/04:27:20.00            244.82673
2021-11-02/04:27:30.00            244.84095
2021-11-02/04:27:40.00            244.85495
2021-11-02/04:27:50.00            244.86875
2021-11-02/04:28:00.00            244.88234
2021-11-02/04:28:10.00            244.89573
2021-11-02/04:28:20.00            244.90891
2021-11-02/04:28:30.00            244.92189
2021-11-02/04:28:40.00            244.93468
2021-11-02/04:28:50.00            244.94726
2021-11-02/04:29:00.00            244.95965
2021-11-02/04:29:10.00            244.97185
2021-11-02/04:29:20.00            244.98386
2021-11-02/04:29:30.00            244.99568
2021-11-02/04:29:40.00            245.00731
2021-11-02/04:29:50.00            245.01876
2021-11-02/04:30:00.00            245.03003
2021-11-02/04:30:10.00            245.04111
2021-11-02/04:30:20.00            245.05201
2021-11-02/04:30:30.00            245.06274
2021-11-02/04:30:40.00            245.07329
2021-11-02/04:30:50.00            245.08366
2021-11-02/04:31:00.00            245.09386
2021-11-02/04:31:10.00            245.10389
2021-11-02/04:31:20.00            245.11376
2021-11-02/04:31:30.00            245.12345
2021-11-02/04:31:40.00            245.13298
2021-11-02/04:31:50.00            245.14235
2021-11-02/04:32:00.00            245.15156
2021-11-02/04:32:10.00            245.16060
2021-11-02/04:32:20.00            245.16948
2021-11-02/04:32:30.00            245.17821
2021-11-02/04:32:40.00            245.18678
2021-11-02/04:32:50.00            245.19520
2021-11-02/04:33:00.00            245.20346
2021-11-02/04:33:10.00            245.21158
2021-11-02/04:33:20.00            245.21954
2021-11-02/04:33:30.00            245.22735
2021-11-02/04:33:40.00            245.23502
2021-11-02/04:33:50.00            245.24255
2021-11-02/04:34:00.00            245.24993
2021-11-02/04:34:10.00            245.25716
2021-11-02/04:34:20.00            245.26426
2021-11-02/04:34:30.00            245.27122
2021-11-02/04:34:40.00            245.27804
2021-11-02/04:34:50.00            245.28472
2021-11-02/04:35:00.00            245.29127
2021-11-02/04:35:10.00            245.29769
2021-11-02/04:35:20.00            245.30397
2021-11-02/04:35:30.00            245.31012
2021-11-02/04:35:40.00            245.31614
2021-11-02/04:35:50.00            245.32204
2021-11-02/04:36:00.00            245.32780
2021-11-02/04:36:10.00            245.33344
2021-11-02/04:36:20.00            245.33896
2021-11-02/04:36:30.00            245.34435
2021-11-02/04:36:40.00            245.34962
2021-11-02/04:36:50.00            245.35477
2021-11-02/04:37:00.00            245.35980
2021-11-02/04:37:10.00            245.36472
2021-11-02/04:37:20.00            245.36951
2021-11-02/04:37:30.00            245.37420
2021-11-02/04:37:40.00            245.37876
2021-11-02/04:37:50.00            245.38321
2021-11-02/04:38:00.00            245.38756
2021-11-02/04:38:10.00            245.39179
2021-11-02/04:38:20.00            245.39590
2021-11-02/04:38:30.00            245.39992
2021-11-02/04:38:40.00            245.40382
2021-11-02/04:38:50.00            245.40762
2021-11-02/04:39:00.00            245.41131
2021-11-02/04:39:10.00            245.41490
2021-11-02/04:39:20.00            245.41839
2021-11-02/04:39:30.00            245.42177
2021-11-02/04:39:40.00            245.42506
2021-11-02/04:39:50.00            245.42824
2021-11-02/04:40:00.00            245.43133
2021-11-02/04:40:10.00            245.43432
2021-11-02/04:40:20.00            245.43721
2021-11-02/04:40:30.00            245.44001
2021-11-02/04:40:40.00            245.44271
2021-11-02/04:40:50.00            245.44532
2021-11-02/04:41:00.00            245.44784
2021-11-02/04:41:10.00            245.45026
2021-11-02/04:41:20.00            245.45260
2021-11-02/04:41:30.00            245.45484
2021-11-02/04:41:40.00            245.45700
2021-11-02/04:41:50.00            245.45908
2021-11-02/04:42:00.00            245.46106
2021-11-02/04:42:10.00            245.46296
2021-11-02/04:42:20.00            245.46478
2021-11-02/04:42:30.00            245.46651
2021-11-02/04:42:40.00            245.46816
2021-11-02/04:42:50.00            245.46973
2021-11-02/04:43:00.00            245.47122
2021-11-02/04:43:10.00            245.47264
2021-11-02/04:43:20.00            245.47397
2021-11-02/04:43:30.00            245.47522
2021-11-02/04:43:40.00            245.47640
2021-11-02/04:43:50.00            245.47750
2021-11-02/04:44:00.00            245.47853
2021-11-02/04:44:10.00            245.47949
2021-11-02/04:44:20.00            245.48037
2021-11-02/04:44:30.00            245.48118
2021-11-02/04:44:40.00            245.48192
2021-11-02/04:44:50.00            245.48259
2021-11-02/04:45:00.00            245.48319
2021-11-02/04:45:10.00            245.48371
2021-11-02/04:45:20.00            245.48418
2021-11-02/04:45:30.00            245.48458
2021-11-02/04:45:40.00            245.48491
2021-11-02/04:45:50.00            245.48517
2021-11-02/04:46:00.00            245.48537
2021-11-02/04:46:10.00            245.48551
2021-11-02/04:46:20.00            245.48559
2021-11-02/04:46:30.00            245.48561
2021-11-02/04:46:40.00            245.48556
2021-11-02/04:46:50.00            245.48545
2021-11-02/04:47:00.00            245.48529
2021-11-02/04:47:10.00            245.48507
2021-11-02/04:47:20.00            245.48479
2021-11-02/04:47:30.00            245.48445
2021-11-02/04:47:40.00            245.48406
2021-11-02/04:47:50.00            245.48361
2021-11-02/04:48:00.00            245.48311
2021-11-02/04:48:10.00            245.48256
2021-11-02/04:48:20.00            245.48195
2021-11-02/04:48:30.00            245.48129
2021-11-02/04:48:40.00            245.48058
2021-11-02/04:48:50.00            245.47982
2021-11-02/04:49:00.00            245.47901
2021-11-02/04:49:10.00            245.47815
2021-11-02/04:49:20.00            245.47725
2021-11-02/04:49:30.00            245.47630
2021-11-02/04:49:40.00            245.47530
2021-11-02/04:49:50.00            245.47425
2021-11-02/04:50:00.00            245.47317
2021-11-02/04:50:10.00            245.47203
2021-11-02/04:50:20.00            245.47086
2021-11-02/04:50:30.00            245.46964
2021-11-02/04:50:40.00            245.46838
2021-11-02/04:50:50.00            245.46708
2021-11-02/04:51:00.00            245.46574
2021-11-02/04:51:10.00            245.46436
2021-11-02/04:51:20.00            245.46294
2021-11-02/04:51:30.00            245.46148
2021-11-02/04:51:40.00            245.45999
2021-11-02/04:51:50.00            245.45846
2021-11-02/04:52:00.00            245.45689
2021-11-02/04:52:10.00            245.45529
2021-11-02/04:52:20.00            245.45365
2021-11-02/04:52:30.00            245.45199
2021-11-02/04:52:40.00            245.45028
2021-11-02/04:52:50.00            245.44855
2021-11-02/04:53:00.00            245.44679
2021-11-02/04:53:10.00            245.44499
2021-11-02/04:53:20.00            245.44317
2021-11-02/04:53:30.00            245.44131
2021-11-02/04:53:40.00            245.43943
2021-11-02/04:53:50.00            245.43752
2021-11-02/04:54:00.00            245.43558
2021-11-02/04:54:10.00            245.43362
2021-11-02/04:54:20.00            245.43163
2021-11-02/04:54:30.00            245.42961
2021-11-02/04:54:40.00            245.42757
2021-11-02/04:54:50.00            245.42551
2021-11-02/04:55:00.00            245.42343
2021-11-02/04:55:10.00            245.42132
2021-11-02/04:55:20.00            245.41919
2021-11-02/04:55:30.00            245.41704
2021-11-02/04:55:40.00            245.41488
2021-11-02/04:55:50.00            245.41269
2021-11-02/04:56:00.00            245.41048
2021-11-02/04:56:10.00            245.40826
2021-11-02/04:56:20.00            245.40602
2021-11-02/04:56:30.00            245.40376
2021-11-02/04:56:40.00            245.40148
2021-11-02/04:56:50.00            245.39920
2021-11-02/04:57:00.00            245.39689
2021-11-02/04:57:10.00            245.39458
2021-11-02/04:57:20.00            245.39225
2021-11-02/04:57:30.00            245.38991
2021-11-02/04:57:40.00            245.38755
2021-11-02/04:57:50.00            245.38519
2021-11-02/04:58:00.00            245.38282
2021-11-02/04:58:10.00            245.38043
2021-11-02/04:58:20.00            245.37804
2021-11-02/04:58:30.00            245.37564
2021-11-02/04:58:40.00            245.37324
2021-11-02/04:58:50.00            245.37082
2021-11-02/04:59:00.00            245.36840
2021-11-02/04:59:10.00            245.36598
2021-11-02/04:59:20.00            245.36354
2021-11-02/04:59:30.00            245.36111
2021-11-02/04:59:40.00            245.35868
2021-11-02/04:59:50.00            245.35624
2021-11-02/05:00:00.00            245.35380
2021-11-02/05:00:10.00            245.35135
2021-11-02/05:00:20.00            245.34891
2021-11-02/05:00:30.00            245.34647
2021-11-02/05:00:40.00            245.34403
2021-11-02/05:00:50.00            245.34159
2021-11-02/05:01:00.00            245.33915
2021-11-02/05:01:10.00            245.33672
2021-11-02/05:01:20.00            245.33429
2021-11-02/05:01:30.00            245.33186
2021-11-02/05:01:40.00            245.32945
2021-11-02/05:01:50.00            245.32703
2021-11-02/05:02:00.00            245.32462
2021-11-02/05:02:10.00            245.32222
2021-11-02/05:02:20.00            245.31983
2021-11-02/05:02:30.00            245.31745
2021-11-02/05:02:40.00            245.31508
2021-11-02/05:02:50.00            245.31272
2021-11-02/05:03:00.00            245.31036
2021-11-02/05:03:10.00            245.30802
2021-11-02/05:03:20.00            245.30570
2021-11-02/05:03:30.00            245.30338
2021-11-02/05:03:40.00            245.30108
2021-11-02/05:03:50.00            245.29880
2021-11-02/05:04:00.00            245.29653
2021-11-02/05:04:10.00            245.29427
2021-11-02/05:04:20.00            245.29204
2021-11-02/05:04:30.00            245.28982
2021-11-02/05:04:40.00            245.28762
2021-11-02/05:04:50.00            245.28543
2021-11-02/05:05:00.00            245.28327
2021-11-02/05:05:10.00            245.28113
2021-11-02/05:05:20.00            245.27901
2021-11-02/05:05:30.00            245.27691
2021-11-02/05:05:40.00            245.27484
2021-11-02/05:05:50.00            245.27278
2021-11-02/05:06:00.00            245.27076
2021-11-02/05:06:10.00            245.26876
2021-11-02/05:06:20.00            245.26678
2021-11-02/05:06:30.00            245.26483
2021-11-02/05:06:40.00            245.26291
2021-11-02/05:06:50.00            245.26101
2021-11-02/05:07:00.00            245.25915
2021-11-02/05:07:10.00            245.25732
2021-11-02/05:07:20.00            245.25551
2021-11-02/05:07:30.00            245.25374
2021-11-02/05:07:40.00            245.25200
2021-11-02/05:07:50.00            245.25029
2021-11-02/05:08:00.00            245.24862
2021-11-02/05:08:10.00            245.24698
2021-11-02/05:08:20.00            245.24537
2021-11-02/05:08:30.00            245.24381
2021-11-02/05:08:40.00            245.24228
2021-11-02/05:08:50.00            245.24078
2021-11-02/05:09:00.00            245.23933
2021-11-02/05:09:10.00            245.23792
2021-11-02/05:09:20.00            245.23654
2021-11-02/05:09:30.00            245.23521
2021-11-02/05:09:40.00            245.23392
2021-11-02/05:09:50.00            245.23267
2021-11-02/05:10:00.00            245.23147
2021-11-02/05:10:10.00            245.23031
2021-11-02/05:10:20.00            245.22920
2021-11-02/05:10:30.00            245.22813
2021-11-02/05:10:40.00            245.22711
2021-11-02/05:10:50.00            245.22614
2021-11-02/05:11:00.00            245.22521
2021-11-02/05:11:10.00            245.22434
2021-11-02/05:11:20.00            245.22352
2021-11-02/05:11:30.00            245.22275
2021-11-02/05:11:40.00            245.22203
2021-11-02/05:11:50.00            245.22137
2021-11-02/05:12:00.00            245.22076
2021-11-02/05:12:10.00            245.22021
2021-11-02/05:12:20.00            245.21971
2021-11-02/05:12:30.00            245.21927
2021-11-02/05:12:40.00            245.21889
2021-11-02/05:12:50.00            245.21856
2021-11-02/05:13:00.00            245.21830
2021-11-02/05:13:10.00            245.21810
2021-11-02/05:13:20.00            245.21796
2021-11-02/05:13:30.00            245.21789
2021-11-02/05:13:40.00            245.21787
2021-11-02/05:13:50.00            245.21793
2021-11-02/05:14:00.00            245.21805
2021-11-02/05:14:10.00            245.21823
2021-11-02/05:14:20.00            245.21849
2021-11-02/05:14:30.00            245.21881
2021-11-02/05:14:40.00            245.21921
2021-11-02/05:14:50.00            245.21967
2021-11-02/05:15:00.00            245.22021
2021-11-02/05:15:10.00            245.22082
2021-11-02/05:15:20.00            245.22151
2021-11-02/05:15:30.00            245.22227
2021-11-02/05:15:40.00            245.22310
2021-11-02/05:15:50.00            245.22402
2021-11-02/05:16:00.00            245.22502
2021-11-02/05:16:10.00            245.22609
2021-11-02/05:16:20.00            245.22725
2021-11-02/05:16:30.00            245.22849
2021-11-02/05:16:40.00            245.22981
2021-11-02/05:16:50.00            245.23121
2021-11-02/05:17:00.00            245.23270
2021-11-02/05:17:10.00            245.23428
2021-11-02/05:17:20.00            245.23595
2021-11-02/05:17:30.00            245.23770
2021-11-02/05:17:40.00            245.23955
2021-11-02/05:17:50.00            245.24149
2021-11-02/05:18:00.00            245.24352
2021-11-02/05:18:10.00            245.24564
2021-11-02/05:18:20.00            245.24786
2021-11-02/05:18:30.00            245.25018
2021-11-02/05:18:40.00            245.25260
2021-11-02/05:18:50.00            245.25511
2021-11-02/05:19:00.00            245.25773
2021-11-02/05:19:10.00            245.26045
2021-11-02/05:19:20.00            245.26327
2021-11-02/05:19:30.00            245.26619
2021-11-02/05:19:40.00            245.26922
2021-11-02/05:19:50.00            245.27236
2021-11-02/05:20:00.00            245.27561
2021-11-02/05:20:10.00            245.27897
2021-11-02/05:20:20.00            245.28243
2021-11-02/05:20:30.00            245.28602
2021-11-02/05:20:40.00            245.28971
2021-11-02/05:20:50.00            245.29353
2021-11-02/05:21:00.00            245.29746
2021-11-02/05:21:10.00            245.30150
2021-11-02/05:21:20.00            245.30567
2021-11-02/05:21:30.00            245.30996
2021-11-02/05:21:40.00            245.31438
2021-11-02/05:21:50.00            245.31892
2021-11-02/05:22:00.00            245.32358
2021-11-02/05:22:10.00            245.32838
2021-11-02/05:22:20.00            245.33330
2021-11-02/05:22:30.00            245.33836
2021-11-02/05:22:40.00            245.34354
2021-11-02/05:22:50.00            245.34887
2021-11-02/05:23:00.00            245.35433
2021-11-02/05:23:10.00            245.35992
2021-11-02/05:23:20.00            245.36566
2021-11-02/05:23:30.00            245.37154
2021-11-02/05:23:40.00            245.37756
2021-11-02/05:23:50.00            245.38373
2021-11-02/05:24:00.00            245.39004
2021-11-02/05:24:10.00            245.39650
2021-11-02/05:24:20.00            245.40312
2021-11-02/05:24:30.00            245.40988
2021-11-02/05:24:40.00            245.41680
2021-11-02/05:24:50.00            245.42388
2021-11-02/05:25:00.00            245.43111
2021-11-02/05:25:10.00            245.43850
2021-11-02/05:25:20.00            245.44606
2021-11-02/05:25:30.00            245.45378
2021-11-02/05:25:40.00            245.46167
2021-11-02/05:25:50.00            245.46972
2021-11-02/05:26:00.00            245.47795
2021-11-02/05:26:10.00            245.48635
2021-11-02/05:26:20.00            245.49492
2021-11-02/05:26:30.00            245.50367
2021-11-02/05:26:40.00            245.51259
2021-11-02/05:26:50.00            245.52170
2021-11-02/05:27:00.00            245.53099
2021-11-02/05:27:10.00            245.54047
2021-11-02/05:27:20.00            245.55014
2021-11-02/05:27:30.00            245.55999
2021-11-02/05:27:40.00            245.57004
2021-11-02/05:27:50.00            245.58029
2021-11-02/05:28:00.00            245.59073
2021-11-02/05:28:10.00            245.60137
2021-11-02/05:28:20.00            245.61221
2021-11-02/05:28:30.00            245.62326
2021-11-02/05:28:40.00            245.63452
2021-11-02/05:28:50.00            245.64599
2021-11-02/05:29:00.00            245.65766
2021-11-02/05:29:10.00            245.66956
2021-11-02/05:29:20.00            245.68167
2021-11-02/05:29:30.00            245.69401
2021-11-02/05:29:40.00            245.70657
2021-11-02/05:29:50.00            245.71935
2021-11-02/05:30:00.00            245.73237
2021-11-02/05:30:10.00            245.74561
2021-11-02/05:30:20.00            245.75909
2021-11-02/05:30:30.00            245.77281
2021-11-02/05:30:40.00            245.78678
2021-11-02/05:30:50.00            245.80098
2021-11-02/05:31:00.00            245.81543
2021-11-02/05:31:10.00            245.83014
2021-11-02/05:31:20.00            245.84510
2021-11-02/05:31:30.00            245.86031
2021-11-02/05:31:40.00            245.87579
2021-11-02/05:31:50.00            245.89153
2021-11-02/05:32:00.00            245.90754
2021-11-02/05:32:10.00            245.92382
2021-11-02/05:32:20.00            245.94037
2021-11-02/05:32:30.00            245.95720
2021-11-02/05:32:40.00            245.97432
2021-11-02/05:32:50.00            245.99172
2021-11-02/05:33:00.00            246.00940
2021-11-02/05:33:10.00            246.02738
2021-11-02/05:33:20.00            246.04566
2021-11-02/05:33:30.00            246.06424
2021-11-02/05:33:40.00            246.08312
2021-11-02/05:33:50.00            246.10231
2021-11-02/05:34:00.00            246.12182
2021-11-02/05:34:10.00            246.14164
2021-11-02/05:34:20.00            246.16179
2021-11-02/05:34:30.00            246.18226
2021-11-02/05:34:40.00            246.20305
2021-11-02/05:34:50.00            246.22419
2021-11-02/05:35:00.00            246.24566
2021-11-02/05:35:10.00            246.26748
2021-11-02/05:35:20.00            246.28964
2021-11-02/05:35:30.00            246.31216
2021-11-02/05:35:40.00            246.33504
2021-11-02/05:35:50.00            246.35828
2021-11-02/05:36:00.00            246.38189
2021-11-02/05:36:10.00            246.40586
2021-11-02/05:36:20.00            246.43022
2021-11-02/05:36:30.00            246.45497
2021-11-02/05:36:40.00            246.48010
2021-11-02/05:36:50.00            246.50563
2021-11-02/05:37:00.00            246.53155
2021-11-02/05:37:10.00            246.55789
2021-11-02/05:37:20.00            246.58463
2021-11-02/05:37:30.00            246.61179
2021-11-02/05:37:40.00            246.63938
2021-11-02/05:37:50.00            246.66739
2021-11-02/05:38:00.00            246.69585
2021-11-02/05:38:10.00            246.72474
2021-11-02/05:38:20.00            246.75408
2021-11-02/05:38:30.00            246.78388
2021-11-02/05:38:40.00            246.81413
2021-11-02/05:38:50.00            246.84486
2021-11-02/05:39:00.00            246.87607
2021-11-02/05:39:10.00            246.90775
2021-11-02/05:39:20.00            246.93993
2021-11-02/05:39:30.00            246.97260
2021-11-02/05:39:40.00            247.00577
2021-11-02/05:39:50.00            247.03946
2021-11-02/05:40:00.00            247.07367
2021-11-02/05:40:10.00            247.10841
2021-11-02/05:40:20.00            247.14368
2021-11-02/05:40:30.00            247.17950
2021-11-02/05:40:40.00            247.21587
2021-11-02/05:40:50.00            247.25280
2021-11-02/05:41:00.00            247.29030
2021-11-02/05:41:10.00            247.32837
2021-11-02/05:41:20.00            247.36704
2021-11-02/05:41:30.00            247.40630
2021-11-02/05:41:40.00            247.44617
2021-11-02/05:41:50.00            247.48666
2021-11-02/05:42:00.00            247.52777
2021-11-02/05:42:10.00            247.56952
2021-11-02/05:42:20.00            247.61191
2021-11-02/05:42:30.00            247.65496
2021-11-02/05:42:40.00            247.69867
2021-11-02/05:42:50.00            247.74307
2021-11-02/05:43:00.00            247.78815
2021-11-02/05:43:10.00            247.83394
2021-11-02/05:43:20.00            247.88044
2021-11-02/05:43:30.00            247.92766
2021-11-02/05:43:40.00            247.97562
2021-11-02/05:43:50.00            248.02432
2021-11-02/05:44:00.00            248.07379
2021-11-02/05:44:10.00            248.12403
2021-11-02/05:44:20.00            248.17506
2021-11-02/05:44:30.00            248.22689
2021-11-02/05:44:40.00            248.27954
2021-11-02/05:44:50.00            248.33301
2021-11-02/05:45:00.00            248.38733
2021-11-02/05:45:10.00            248.44251
2021-11-02/05:45:20.00            248.49856
2021-11-02/05:45:30.00            248.55549
2021-11-02/05:45:40.00            248.61334
2021-11-02/05:45:50.00            248.67210
2021-11-02/05:46:00.00            248.73180
2021-11-02/05:46:10.00            248.79246
2021-11-02/05:46:20.00            248.85408
2021-11-02/05:46:30.00            248.91670
2021-11-02/05:46:40.00            248.98033
2021-11-02/05:46:50.00            249.04498
2021-11-02/05:47:00.00            249.11067
2021-11-02/05:47:10.00            249.17744
2021-11-02/05:47:20.00            249.24528
2021-11-02/05:47:30.00            249.31424
2021-11-02/05:47:40.00            249.38432
2021-11-02/05:47:50.00            249.45554
2021-11-02/05:48:00.00            249.52794
2021-11-02/05:48:10.00            249.60153
2021-11-02/05:48:20.00            249.67634
2021-11-02/05:48:30.00            249.75239
2021-11-02/05:48:40.00            249.82971
2021-11-02/05:48:50.00            249.90831
2021-11-02/05:49:00.00            249.98823
2021-11-02/05:49:10.00            250.06949
2021-11-02/05:49:20.00            250.15213
2021-11-02/05:49:30.00            250.23616
2021-11-02/05:49:40.00            250.32161
2021-11-02/05:49:50.00            250.40852
2021-11-02/05:50:00.00            250.49692
2021-11-02/05:50:10.00            250.58683
2021-11-02/05:50:20.00            250.67829
2021-11-02/05:50:30.00            250.77134
2021-11-02/05:50:40.00            250.86600
2021-11-02/05:50:50.00            250.96230
2021-11-02/05:51:00.00            251.06030
2021-11-02/05:51:10.00            251.16001
2021-11-02/05:51:20.00            251.26149
2021-11-02/05:51:30.00            251.36476
2021-11-02/05:51:40.00            251.46987
2021-11-02/05:51:50.00            251.57686
2021-11-02/05:52:00.00            251.68577
2021-11-02/05:52:10.00            251.79664
2021-11-02/05:52:20.00            251.90953
2021-11-02/05:52:30.00            252.02446
2021-11-02/05:52:40.00            252.14151
2021-11-02/05:52:50.00            252.26070
2021-11-02/05:53:00.00            252.38209
2021-11-02/05:53:10.00            252.50574
2021-11-02/05:53:20.00            252.63170
2021-11-02/05:53:30.00            252.76002
2021-11-02/05:53:40.00            252.89075
2021-11-02/05:53:50.00            253.02397
2021-11-02/05:54:00.00            253.15972
2021-11-02/05:54:10.00            253.29808
2021-11-02/05:54:20.00            253.43910
2021-11-02/05:54:30.00            253.58285
2021-11-02/05:54:40.00            253.72940
2021-11-02/05:54:50.00            253.87882
2021-11-02/05:55:00.00            254.03118
2021-11-02/05:55:10.00            254.18657
2021-11-02/05:55:20.00            254.34505
2021-11-02/05:55:30.00            254.50672
2021-11-02/05:55:40.00            254.67164
2021-11-02/05:55:50.00            254.83992
2021-11-02/05:56:00.00            255.01163
2021-11-02/05:56:10.00            255.18687
2021-11-02/05:56:20.00            255.36573
2021-11-02/05:56:30.00            255.54833
2021-11-02/05:56:40.00            255.73474
2021-11-02/05:56:50.00            255.92509
2021-11-02/05:57:00.00            256.11949
2021-11-02/05:57:10.00            256.31803
2021-11-02/05:57:20.00            256.52085
2021-11-02/05:57:30.00            256.72807
2021-11-02/05:57:40.00            256.93981
2021-11-02/05:57:50.00            257.15620
2021-11-02/05:58:00.00            257.37738
2021-11-02/05:58:10.00            257.60349
2021-11-02/05:58:20.00            257.83468
2021-11-02/05:58:30.00            258.07109
2021-11-02/05:58:40.00            258.31289
2021-11-02/05:58:50.00            258.56023
2021-11-02/05:59:00.00            258.81329
2021-11-02/05:59:10.00            259.07224
2021-11-02/05:59:20.00            259.33727
2021-11-02/05:59:30.00            259.60856
2021-11-02/05:59:40.00            259.88632
2021-11-02/05:59:50.00            260.17074
2021-11-02/06:00:00.00            260.46204
2021-11-02/06:00:10.00            260.76044
2021-11-02/06:00:20.00            261.06617
2021-11-02/06:00:30.00            261.37946
2021-11-02/06:00:40.00            261.70058
2021-11-02/06:00:50.00            262.02977
2021-11-02/06:01:00.00            262.36730
2021-11-02/06:01:10.00            262.71346
2021-11-02/06:01:20.00            263.06853
2021-11-02/06:01:30.00            263.43282
2021-11-02/06:01:40.00            263.80663
2021-11-02/06:01:50.00            264.19030
2021-11-02/06:02:00.00            264.58417
2021-11-02/06:02:10.00            264.98858
2021-11-02/06:02:20.00            265.40391
2021-11-02/06:02:30.00            265.83054
2021-11-02/06:02:40.00            266.26887
2021-11-02/06:02:50.00            266.71930
2021-11-02/06:03:00.00            267.18227
2021-11-02/06:03:10.00            267.65823
2021-11-02/06:03:20.00            268.14763
2021-11-02/06:03:30.00            268.65096
2021-11-02/06:03:40.00            269.16871
2021-11-02/06:03:50.00            269.70140
2021-11-02/06:04:00.00            270.24957
2021-11-02/06:04:10.00            270.81377
2021-11-02/06:04:20.00            271.39458
2021-11-02/06:04:30.00            271.99259
2021-11-02/06:04:40.00            272.60841
2021-11-02/06:04:50.00            273.24268
2021-11-02/06:05:00.00            273.89604
2021-11-02/06:05:10.00            274.56917
2021-11-02/06:05:20.00            275.26275
2021-11-02/06:05:30.00            275.97749
2021-11-02/06:05:40.00            276.71412
2021-11-02/06:05:50.00            277.47335
2021-11-02/06:06:00.00            278.25595
2021-11-02/06:06:10.00            279.06267
2021-11-02/06:06:20.00            279.89428
2021-11-02/06:06:30.00            280.75154
2021-11-02/06:06:40.00            281.63524
2021-11-02/06:06:50.00            282.54613
2021-11-02/06:07:00.00            283.48498
2021-11-02/06:07:10.00            284.45252
2021-11-02/06:07:20.00            285.44950
2021-11-02/06:07:30.00            286.47659
2021-11-02/06:07:40.00            287.53446
2021-11-02/06:07:50.00            288.62373
2021-11-02/06:08:00.00            289.74495
2021-11-02/06:08:10.00            290.89861
2021-11-02/06:08:20.00            292.08514
2021-11-02/06:08:30.00            293.30485
2021-11-02/06:08:40.00            294.55797
2021-11-02/06:08:50.00            295.84459
2021-11-02/06:09:00.00            297.16471
2021-11-02/06:09:10.00            298.51814
2021-11-02/06:09:20.00            299.90455
2021-11-02/06:09:30.00            301.32345
2021-11-02/06:09:40.00            302.77415
2021-11-02/06:09:50.00            304.25578
2021-11-02/06:10:00.00            305.76724
2021-11-02/06:10:10.00            307.30725
2021-11-02/06:10:20.00            308.87430
2021-11-02/06:10:30.00            310.46667
2021-11-02/06:10:40.00            312.08243
2021-11-02/06:10:50.00            313.71942
2021-11-02/06:11:00.00            315.37532
2021-11-02/06:11:10.00            317.04762
2021-11-02/06:11:20.00            318.73364
2021-11-02/06:11:30.00            320.43056
2021-11-02/06:11:40.00            322.13546
2021-11-02/06:11:50.00            323.84534
2021-11-02/06:12:00.00            325.55712
2021-11-02/06:12:10.00            327.26775
2021-11-02/06:12:20.00            328.97413
2021-11-02/06:12:30.00            330.67327
2021-11-02/06:12:40.00            332.36222
2021-11-02/06:12:50.00            334.03815
2021-11-02/06:13:00.00            335.69835
2021-11-02/06:13:10.00            337.34028
2021-11-02/06:13:20.00            338.96159
2021-11-02/06:13:30.00            340.56010
2021-11-02/06:13:40.00            342.13384
2021-11-02/06:13:50.00            343.68106
2021-11-02/06:14:00.00            345.20021
2021-11-02/06:14:10.00            346.68997
2021-11-02/06:14:20.00            348.14922
2021-11-02/06:14:30.00            349.57705
2021-11-02/06:14:40.00            350.97275
2021-11-02/06:14:50.00            352.33579
2021-11-02/06:15:00.00            353.66581
2021-11-02/06:15:10.00            354.96261
2021-11-02/06:15:20.00            356.22616
2021-11-02/06:15:30.00            357.45654
2021-11-02/06:15:40.00            358.65394
2021-11-02/06:15:50.00            359.81869
2021-11-02/06:16:00.00           0.95117227
2021-11-02/06:16:10.00            2.0518822
2021-11-02/06:16:20.00            3.1213652
2021-11-02/06:16:30.00            4.1602278
2021-11-02/06:16:40.00            5.1691240
2021-11-02/06:16:50.00            6.1487445
2021-11-02/06:17:00.00            7.0998095
2021-11-02/06:17:10.00            8.0230639
2021-11-02/06:17:20.00            8.9192641
2021-11-02/06:17:30.00            9.7891768
2021-11-02/06:17:40.00            10.633576
2021-11-02/06:17:50.00            11.453232
2021-11-02/06:18:00.00            12.248912
2021-11-02/06:18:10.00            13.021379
2021-11-02/06:18:20.00            13.771382
2021-11-02/06:18:30.00            14.499661
2021-11-02/06:18:40.00            15.206938
2021-11-02/06:18:50.00            15.893923
2021-11-02/06:19:00.00            16.561309
2021-11-02/06:19:10.00            17.209767
2021-11-02/06:19:20.00            17.839956
2021-11-02/06:19:30.00            18.452512
2021-11-02/06:19:40.00            19.048049
2021-11-02/06:19:50.00            19.627168
2021-11-02/06:20:00.00            20.190446
2021-11-02/06:20:10.00            20.738443
2021-11-02/06:20:20.00            21.271698
2021-11-02/06:20:30.00            21.790734
2021-11-02/06:20:40.00            22.296052
2021-11-02/06:20:50.00            22.788139
2021-11-02/06:21:00.00            23.267460
2021-11-02/06:21:10.00            23.734464
2021-11-02/06:21:20.00            24.189587
2021-11-02/06:21:30.00            24.633245
2021-11-02/06:21:40.00            25.065839
2021-11-02/06:21:50.00            25.487753
2021-11-02/06:22:00.00            25.899362
2021-11-02/06:22:10.00            26.301021
2021-11-02/06:22:20.00            26.693076
2021-11-02/06:22:30.00            27.075853
2021-11-02/06:22:40.00            27.449675
2021-11-02/06:22:50.00            27.814846
2021-11-02/06:23:00.00            28.171658
2021-11-02/06:23:10.00            28.520395
2021-11-02/06:23:20.00            28.861328
2021-11-02/06:23:30.00            29.194724
2021-11-02/06:23:40.00            29.520828
2021-11-02/06:23:50.00            29.839889
2021-11-02/06:24:00.00            30.152132
2021-11-02/06:24:10.00            30.457791
2021-11-02/06:24:20.00            30.757074
2021-11-02/06:24:30.00            31.050197
2021-11-02/06:24:40.00            31.337354
2021-11-02/06:24:50.00            31.618741
2021-11-02/06:25:00.00            31.894542
2021-11-02/06:25:10.00            32.164936
2021-11-02/06:25:20.00            32.430099
2021-11-02/06:25:30.00            32.690199
2021-11-02/06:25:40.00            32.945393
2021-11-02/06:25:50.00            33.195834
2021-11-02/06:26:00.00            33.441677
2021-11-02/06:26:10.00            33.683061
2021-11-02/06:26:20.00            33.920129
2021-11-02/06:26:30.00            34.153014
2021-11-02/06:26:40.00            34.381849
2021-11-02/06:26:50.00            34.606753
2021-11-02/06:27:00.00            34.827850
2021-11-02/06:27:10.00            35.045261
2021-11-02/06:27:20.00            35.259095
2021-11-02/06:27:30.00            35.469461
2021-11-02/06:27:40.00            35.676469
2021-11-02/06:27:50.00            35.880217
2021-11-02/06:28:00.00            36.080808
2021-11-02/06:28:10.00            36.278334
2021-11-02/06:28:20.00            36.472893
2021-11-02/06:28:30.00            36.664573
2021-11-02/06:28:40.00            36.853458
2021-11-02/06:28:50.00            37.039639
2021-11-02/06:29:00.00            37.223192
2021-11-02/06:29:10.00            37.404196
2021-11-02/06:29:20.00            37.582735
2021-11-02/06:29:30.00            37.758878
2021-11-02/06:29:40.00            37.932702
2021-11-02/06:29:50.00            38.104274
2021-11-02/06:30:00.00            38.273663
2021-11-02/06:30:10.00            38.440937
2021-11-02/06:30:20.00            38.606161
2021-11-02/06:30:30.00            38.769396
2021-11-02/06:30:40.00            38.930702
2021-11-02/06:30:50.00            39.090141
2021-11-02/06:31:00.00            39.247773
2021-11-02/06:31:10.00            39.403652
2021-11-02/06:31:20.00            39.557831
2021-11-02/06:31:30.00            39.710365
2021-11-02/06:31:40.00            39.861310
2021-11-02/06:31:50.00            40.010710
2021-11-02/06:32:00.00            40.158614
2021-11-02/06:32:10.00            40.305082
2021-11-02/06:32:20.00            40.450147
2021-11-02/06:32:30.00            40.593861
2021-11-02/06:32:40.00            40.736274
2021-11-02/06:32:50.00            40.877420
2021-11-02/06:33:00.00            41.017349
2021-11-02/06:33:10.00            41.156100
2021-11-02/06:33:20.00            41.293716
2021-11-02/06:33:30.00            41.430234
2021-11-02/06:33:40.00            41.565696
2021-11-02/06:33:50.00            41.700138
2021-11-02/06:34:00.00            41.833598
2021-11-02/06:34:10.00            41.966115
2021-11-02/06:34:20.00            42.097721
2021-11-02/06:34:30.00            42.228457
2021-11-02/06:34:40.00            42.358355
2021-11-02/06:34:50.00            42.487445
2021-11-02/06:35:00.00            42.615766
2021-11-02/06:35:10.00            42.743348
2021-11-02/06:35:20.00            42.870229
2021-11-02/06:35:30.00            42.996432
2021-11-02/06:35:40.00            43.121988
2021-11-02/06:35:50.00            43.246935
2021-11-02/06:36:00.00            43.371298
2021-11-02/06:36:10.00            43.495112
2021-11-02/06:36:20.00            43.618399
2021-11-02/06:36:30.00            43.741189
2021-11-02/06:36:40.00            43.863517
2021-11-02/06:36:50.00            43.985405
2021-11-02/06:37:00.00            44.106881
2021-11-02/06:37:10.00            44.227975
2021-11-02/06:37:20.00            44.348713
2021-11-02/06:37:30.00            44.469119
2021-11-02/06:37:40.00            44.589218
2021-11-02/06:37:50.00            44.709043
2021-11-02/06:38:00.00            44.828615
2021-11-02/06:38:10.00            44.947957
2021-11-02/06:38:20.00            45.067099
2021-11-02/06:38:30.00            45.186065
2021-11-02/06:38:40.00            45.304879
2021-11-02/06:38:50.00            45.423566
2021-11-02/06:39:00.00            45.542148
2021-11-02/06:39:10.00            45.660651
2021-11-02/06:39:20.00            45.779099
2021-11-02/06:39:30.00            45.897518
2021-11-02/06:39:40.00            46.015925
2021-11-02/06:39:50.00            46.134352
2021-11-02/06:40:00.00            46.252815
2021-11-02/06:40:10.00            46.371343
2021-11-02/06:40:20.00            46.489957
2021-11-02/06:40:30.00            46.608678
2021-11-02/06:40:40.00            46.727533
2021-11-02/06:40:50.00            46.846540
2021-11-02/06:41:00.00            46.965727
2021-11-02/06:41:10.00            47.085114
2021-11-02/06:41:20.00            47.204726
2021-11-02/06:41:30.00            47.324586
2021-11-02/06:41:40.00            47.444712
2021-11-02/06:41:50.00            47.565133
2021-11-02/06:42:00.00            47.685871
2021-11-02/06:42:10.00            47.806941
2021-11-02/06:42:20.00            47.928376
2021-11-02/06:42:30.00            48.050196
2021-11-02/06:42:40.00            48.172424
2021-11-02/06:42:50.00            48.295081
2021-11-02/06:43:00.00            48.418190
2021-11-02/06:43:10.00            48.541778
2021-11-02/06:43:20.00            48.665865
2021-11-02/06:43:30.00            48.790477
2021-11-02/06:43:40.00            48.915635
2021-11-02/06:43:50.00            49.041366
2021-11-02/06:44:00.00            49.167692
2021-11-02/06:44:10.00            49.294636
2021-11-02/06:44:20.00            49.422223
2021-11-02/06:44:30.00            49.550478
2021-11-02/06:44:40.00            49.679427
2021-11-02/06:44:50.00            49.809092
2021-11-02/06:45:00.00            49.939500
2021-11-02/06:45:10.00            50.070670
2021-11-02/06:45:20.00            50.202637
2021-11-02/06:45:30.00            50.335421
2021-11-02/06:45:40.00            50.469052
2021-11-02/06:45:50.00            50.603547
2021-11-02/06:46:00.00            50.738946
2021-11-02/06:46:10.00            50.875263
2021-11-02/06:46:20.00            51.012534
2021-11-02/06:46:30.00            51.150779
2021-11-02/06:46:40.00            51.290031
2021-11-02/06:46:50.00            51.430319
2021-11-02/06:47:00.00            51.571666
2021-11-02/06:47:10.00            51.714106
2021-11-02/06:47:20.00            51.857664
2021-11-02/06:47:30.00            52.002369
2021-11-02/06:47:40.00            52.148255
2021-11-02/06:47:50.00            52.295349
2021-11-02/06:48:00.00            52.443685
2021-11-02/06:48:10.00            52.593290
2021-11-02/06:48:20.00            52.744195
2021-11-02/06:48:30.00            52.896437
2021-11-02/06:48:40.00            53.050045
2021-11-02/06:48:50.00            53.205056
2021-11-02/06:49:00.00            53.361498
2021-11-02/06:49:10.00            53.519411
2021-11-02/06:49:20.00            53.678824
2021-11-02/06:49:30.00            53.839776
2021-11-02/06:49:40.00            54.002301
2021-11-02/06:49:50.00            54.166434
2021-11-02/06:50:00.00            54.332218
2021-11-02/06:50:10.00            54.499682
2021-11-02/06:50:20.00            54.668869
2021-11-02/06:50:30.00            54.839821
2021-11-02/06:50:40.00            55.012572
2021-11-02/06:50:50.00            55.187167
2021-11-02/06:51:00.00            55.363639
2021-11-02/06:51:10.00            55.542041
2021-11-02/06:51:20.00            55.722408
2021-11-02/06:51:30.00            55.904787
2021-11-02/06:51:40.00            56.089219
2021-11-02/06:51:50.00            56.275752
2021-11-02/06:52:00.00            56.464429
2021-11-02/06:52:10.00            56.655300
2021-11-02/06:52:20.00            56.848408
2021-11-02/06:52:30.00            57.043806
2021-11-02/06:52:40.00            57.241543
2021-11-02/06:52:50.00            57.441666
2021-11-02/06:53:00.00            57.644229
2021-11-02/06:53:10.00            57.849285
2021-11-02/06:53:20.00            58.056888
2021-11-02/06:53:30.00            58.267086
2021-11-02/06:53:40.00            58.479942
2021-11-02/06:53:50.00            58.695511
2021-11-02/06:54:00.00            58.913849
2021-11-02/06:54:10.00            59.135016
2021-11-02/06:54:20.00            59.359070
2021-11-02/06:54:30.00            59.586075
2021-11-02/06:54:40.00            59.816095
2021-11-02/06:54:50.00            60.049189
2021-11-02/06:55:00.00            60.285427
2021-11-02/06:55:10.00            60.524869
2021-11-02/06:55:20.00            60.767589
2021-11-02/06:55:30.00            61.013655
2021-11-02/06:55:40.00            61.263136
2021-11-02/06:55:50.00            61.516106
2021-11-02/06:56:00.00            61.772633
2021-11-02/06:56:10.00            62.032799
2021-11-02/06:56:20.00            62.296676
2021-11-02/06:56:30.00            62.564342
2021-11-02/06:56:40.00            62.835876
2021-11-02/06:56:50.00            63.111362
2021-11-02/06:57:00.00            63.390881
2021-11-02/06:57:10.00            63.674513
2021-11-02/06:57:20.00            63.962348
2021-11-02/06:57:30.00            64.254475
2021-11-02/06:57:40.00            64.550979
2021-11-02/06:57:50.00            64.851950
2021-11-02/06:58:00.00            65.157486
2021-11-02/06:58:10.00            65.467674
2021-11-02/06:58:20.00            65.782615
2021-11-02/06:58:30.00            66.102403
2021-11-02/06:58:40.00            66.427142
2021-11-02/06:58:50.00            66.756928
2021-11-02/06:59:00.00            67.091862
2021-11-02/06:59:10.00            67.432056
2021-11-02/06:59:20.00            67.777609
2021-11-02/06:59:30.00            68.128629
2021-11-02/06:59:40.00            68.485230
2021-11-02/06:59:50.00            68.847519
2021-11-02/07:00:00.00            69.215611
2021-11-02/07:00:10.00            69.589618
2021-11-02/07:00:20.00            69.969654
2021-11-02/07:00:30.00            70.355840
2021-11-02/07:00:40.00            70.748293
2021-11-02/07:00:50.00            71.147130
2021-11-02/07:01:00.00            71.552475
2021-11-02/07:01:10.00            71.964450
2021-11-02/07:01:20.00            72.383177
2021-11-02/07:01:30.00            72.808783
2021-11-02/07:01:40.00            73.241389
2021-11-02/07:01:50.00            73.681123
2021-11-02/07:02:00.00            74.128112
2021-11-02/07:02:10.00            74.582481
2021-11-02/07:02:20.00            75.044359
2021-11-02/07:02:30.00            75.513869
2021-11-02/07:02:40.00            75.991144
2021-11-02/07:02:50.00            76.476307
2021-11-02/07:03:00.00            76.969484
2021-11-02/07:03:10.00            77.470801
2021-11-02/07:03:20.00            77.980380
2021-11-02/07:03:30.00            78.498347
2021-11-02/07:03:40.00            79.024820
2021-11-02/07:03:50.00            79.559918
2021-11-02/07:04:00.00            80.103758
2021-11-02/07:04:10.00            80.656451
2021-11-02/07:04:20.00            81.218111
2021-11-02/07:04:30.00            81.788842
2021-11-02/07:04:40.00            82.368746
2021-11-02/07:04:50.00            82.957922
2021-11-02/07:05:00.00            83.556461
2021-11-02/07:05:10.00            84.164451
2021-11-02/07:05:20.00            84.781971
2021-11-02/07:05:30.00            85.409097
2021-11-02/07:05:40.00            86.045894
2021-11-02/07:05:50.00            86.692422
2021-11-02/07:06:00.00            87.348729
2021-11-02/07:06:10.00            88.014858
2021-11-02/07:06:20.00            88.690837
2021-11-02/07:06:30.00            89.376689
2021-11-02/07:06:40.00            90.072421
2021-11-02/07:06:50.00            90.778031
2021-11-02/07:07:00.00            91.493503
2021-11-02/07:07:10.00            92.218809
2021-11-02/07:07:20.00            92.953905
2021-11-02/07:07:30.00            93.698734
2021-11-02/07:07:40.00            94.453224
2021-11-02/07:07:50.00            95.217286
2021-11-02/07:08:00.00            95.990815
2021-11-02/07:08:10.00            96.773689
2021-11-02/07:08:20.00            97.565768
2021-11-02/07:08:30.00            98.366895
2021-11-02/07:08:40.00            99.176895
2021-11-02/07:08:50.00            99.995573
2021-11-02/07:09:00.00            100.82272
2021-11-02/07:09:10.00            101.65809
2021-11-02/07:09:20.00            102.50144
2021-11-02/07:09:30.00            103.35251
2021-11-02/07:09:40.00            104.21099
2021-11-02/07:09:50.00            105.07658
2021-11-02/07:10:00.00            105.94896
2021-11-02/07:10:10.00            106.82777
2021-11-02/07:10:20.00            107.71265
2021-11-02/07:10:30.00            108.60323
2021-11-02/07:10:40.00            109.49909
2021-11-02/07:10:50.00            110.39984
2021-11-02/07:11:00.00            111.30505
2021-11-02/07:11:10.00            112.21427
2021-11-02/07:11:20.00            113.12705
2021-11-02/07:11:30.00            114.04292
2021-11-02/07:11:40.00            114.96142
2021-11-02/07:11:50.00            115.88205
2021-11-02/07:12:00.00            116.80433
2021-11-02/07:12:10.00            117.72776
2021-11-02/07:12:20.00            118.65184
2021-11-02/07:12:30.00            119.57608
2021-11-02/07:12:40.00            120.49996
2021-11-02/07:12:50.00            121.42299
2021-11-02/07:13:00.00            122.34467
2021-11-02/07:13:10.00            123.26449
2021-11-02/07:13:20.00            124.18199
2021-11-02/07:13:30.00            125.09666
2021-11-02/07:13:40.00            126.00805
2021-11-02/07:13:50.00            126.91567
2021-11-02/07:14:00.00            127.81909
2021-11-02/07:14:10.00            128.71787
2021-11-02/07:14:20.00            129.61156
2021-11-02/07:14:30.00            130.49978
2021-11-02/07:14:40.00            131.38211
2021-11-02/07:14:50.00            132.25818
2021-11-02/07:15:00.00            133.12763
2021-11-02/07:15:10.00            133.99011
2021-11-02/07:15:20.00            134.84531
2021-11-02/07:15:30.00            135.69291
2021-11-02/07:15:40.00            136.53261
2021-11-02/07:15:50.00            137.36417
2021-11-02/07:16:00.00            138.18731
2021-11-02/07:16:10.00            139.00183
2021-11-02/07:16:20.00            139.80749
2021-11-02/07:16:30.00            140.60411
2021-11-02/07:16:40.00            141.39152
2021-11-02/07:16:50.00            142.16956
2021-11-02/07:17:00.00            142.93810
2021-11-02/07:17:10.00            143.69700
2021-11-02/07:17:20.00            144.44617
2021-11-02/07:17:30.00            145.18552
2021-11-02/07:17:40.00            145.91499
2021-11-02/07:17:50.00            146.63450
2021-11-02/07:18:00.00            147.34403
2021-11-02/07:18:10.00            148.04354
2021-11-02/07:18:20.00            148.73303
2021-11-02/07:18:30.00            149.41248
2021-11-02/07:18:40.00            150.08191
2021-11-02/07:18:50.00            150.74134
2021-11-02/07:19:00.00            151.39079
2021-11-02/07:19:10.00            152.03032
2021-11-02/07:19:20.00            152.65998
2021-11-02/07:19:30.00            153.27981
2021-11-02/07:19:40.00            153.88989
2021-11-02/07:19:50.00            154.49029
2021-11-02/07:20:00.00            155.08109
2021-11-02/07:20:10.00            155.66238
2021-11-02/07:20:20.00            156.23426
2021-11-02/07:20:30.00            156.79681
2021-11-02/07:20:40.00            157.35015
2021-11-02/07:20:50.00            157.89437
2021-11-02/07:21:00.00            158.42959
2021-11-02/07:21:10.00            158.95592
2021-11-02/07:21:20.00            159.47347
2021-11-02/07:21:30.00            159.98237
2021-11-02/07:21:40.00            160.48273
2021-11-02/07:21:50.00            160.97468
2021-11-02/07:22:00.00            161.45834
2021-11-02/07:22:10.00            161.93383
2021-11-02/07:22:20.00            162.40128
2021-11-02/07:22:30.00            162.86082
2021-11-02/07:22:40.00            163.31256
2021-11-02/07:22:50.00            163.75664
2021-11-02/07:23:00.00            164.19319
2021-11-02/07:23:10.00            164.62232
2021-11-02/07:23:20.00            165.04417
2021-11-02/07:23:30.00            165.45885
2021-11-02/07:23:40.00            165.86650
2021-11-02/07:23:50.00            166.26723
2021-11-02/07:24:00.00            166.66117
2021-11-02/07:24:10.00            167.04844
2021-11-02/07:24:20.00            167.42916
2021-11-02/07:24:30.00            167.80344
2021-11-02/07:24:40.00            168.17141
2021-11-02/07:24:50.00            168.53318
2021-11-02/07:25:00.00            168.88886
2021-11-02/07:25:10.00            169.23857
2021-11-02/07:25:20.00            169.58241
2021-11-02/07:25:30.00            169.92051
2021-11-02/07:25:40.00            170.25295
2021-11-02/07:25:50.00            170.57986
2021-11-02/07:26:00.00            170.90133
2021-11-02/07:26:10.00            171.21747
2021-11-02/07:26:20.00            171.52838
2021-11-02/07:26:30.00            171.83416
2021-11-02/07:26:40.00            172.13490
2021-11-02/07:26:50.00            172.43070
2021-11-02/07:27:00.00            172.72166
2021-11-02/07:27:10.00            173.00787
2021-11-02/07:27:20.00            173.28941
2021-11-02/07:27:30.00            173.56638
2021-11-02/07:27:40.00            173.83887
2021-11-02/07:27:50.00            174.10695
2021-11-02/07:28:00.00            174.37072
2021-11-02/07:28:10.00            174.63025
2021-11-02/07:28:20.00            174.88563
2021-11-02/07:28:30.00            175.13694
2021-11-02/07:28:40.00            175.38424
2021-11-02/07:28:50.00            175.62763
2021-11-02/07:29:00.00            175.86717
2021-11-02/07:29:10.00            176.10293
2021-11-02/07:29:20.00            176.33499
2021-11-02/07:29:30.00            176.56341
2021-11-02/07:29:40.00            176.78827
2021-11-02/07:29:50.00            177.00963
2021-11-02/07:30:00.00            177.22756
2021-11-02/07:30:10.00            177.44212
2021-11-02/07:30:20.00            177.65337
2021-11-02/07:30:30.00            177.86138
2021-11-02/07:30:40.00            178.06620
2021-11-02/07:30:50.00            178.26790
2021-11-02/07:31:00.00            178.46653
2021-11-02/07:31:10.00            178.66215
2021-11-02/07:31:20.00            178.85481
2021-11-02/07:31:30.00            179.04457
2021-11-02/07:31:40.00            179.23148
2021-11-02/07:31:50.00            179.41559
2021-11-02/07:32:00.00            179.59696
2021-11-02/07:32:10.00            179.77563
2021-11-02/07:32:20.00            179.95165
2021-11-02/07:32:30.00            180.12508
2021-11-02/07:32:40.00            180.29595
2021-11-02/07:32:50.00            180.46430
2021-11-02/07:33:00.00            180.63019
2021-11-02/07:33:10.00            180.79366
2021-11-02/07:33:20.00            180.95475
2021-11-02/07:33:30.00            181.11351
2021-11-02/07:33:40.00            181.26997
2021-11-02/07:33:50.00            181.42417
2021-11-02/07:34:00.00            181.57616
2021-11-02/07:34:10.00            181.72598
2021-11-02/07:34:20.00            181.87365
2021-11-02/07:34:30.00            182.01922
2021-11-02/07:34:40.00            182.16272
2021-11-02/07:34:50.00            182.30419
2021-11-02/07:35:00.00            182.44366
2021-11-02/07:35:10.00            182.58117
2021-11-02/07:35:20.00            182.71675
2021-11-02/07:35:30.00            182.85043
2021-11-02/07:35:40.00            182.98225
2021-11-02/07:35:50.00            183.11223
2021-11-02/07:36:00.00            183.24041
2021-11-02/07:36:10.00            183.36681
2021-11-02/07:36:20.00            183.49147
2021-11-02/07:36:30.00            183.61441
2021-11-02/07:36:40.00            183.73566
2021-11-02/07:36:50.00            183.85526
2021-11-02/07:37:00.00            183.97322
2021-11-02/07:37:10.00            184.08957
2021-11-02/07:37:20.00            184.20434
2021-11-02/07:37:30.00            184.31756
2021-11-02/07:37:40.00            184.42925
2021-11-02/07:37:50.00            184.53943
2021-11-02/07:38:00.00            184.64812
2021-11-02/07:38:10.00            184.75536
2021-11-02/07:38:20.00            184.86116
2021-11-02/07:38:30.00            184.96555
2021-11-02/07:38:40.00            185.06855
2021-11-02/07:38:50.00            185.17018
2021-11-02/07:39:00.00            185.27046
2021-11-02/07:39:10.00            185.36941
2021-11-02/07:39:20.00            185.46705
2021-11-02/07:39:30.00            185.56341
2021-11-02/07:39:40.00            185.65850
2021-11-02/07:39:50.00            185.75234
2021-11-02/07:40:00.00            185.84496
2021-11-02/07:40:10.00            185.93636
2021-11-02/07:40:20.00            186.02657
2021-11-02/07:40:30.00            186.11560
2021-11-02/07:40:40.00            186.20348
2021-11-02/07:40:50.00            186.29022
2021-11-02/07:41:00.00            186.37584
2021-11-02/07:41:10.00            186.46035
2021-11-02/07:41:20.00            186.54376
2021-11-02/07:41:30.00            186.62611
2021-11-02/07:41:40.00            186.70739
2021-11-02/07:41:50.00            186.78764
2021-11-02/07:42:00.00            186.86685
2021-11-02/07:42:10.00            186.94505
2021-11-02/07:42:20.00            187.02226
2021-11-02/07:42:30.00            187.09847
2021-11-02/07:42:40.00            187.17372
2021-11-02/07:42:50.00            187.24801
2021-11-02/07:43:00.00            187.32136
2021-11-02/07:43:10.00            187.39378
2021-11-02/07:43:20.00            187.46528
2021-11-02/07:43:30.00            187.53588
2021-11-02/07:43:40.00            187.60559
2021-11-02/07:43:50.00            187.67442
2021-11-02/07:44:00.00            187.74238
2021-11-02/07:44:10.00            187.80948
2021-11-02/07:44:20.00            187.87575
2021-11-02/07:44:30.00            187.94118
2021-11-02/07:44:40.00            188.00579
2021-11-02/07:44:50.00            188.06959
2021-11-02/07:45:00.00            188.13260
2021-11-02/07:45:10.00            188.19482
2021-11-02/07:45:20.00            188.25626
2021-11-02/07:45:30.00            188.31693
2021-11-02/07:45:40.00            188.37685
2021-11-02/07:45:50.00            188.43602
2021-11-02/07:46:00.00            188.49446
2021-11-02/07:46:10.00            188.55217
2021-11-02/07:46:20.00            188.60916
2021-11-02/07:46:30.00            188.66545
2021-11-02/07:46:40.00            188.72103
2021-11-02/07:46:50.00            188.77593
2021-11-02/07:47:00.00            188.83015
2021-11-02/07:47:10.00            188.88369
2021-11-02/07:47:20.00            188.93658
2021-11-02/07:47:30.00            188.98881
2021-11-02/07:47:40.00            189.04039
2021-11-02/07:47:50.00            189.09134
2021-11-02/07:48:00.00            189.14165
2021-11-02/07:48:10.00            189.19135
2021-11-02/07:48:20.00            189.24043
2021-11-02/07:48:30.00            189.28890
2021-11-02/07:48:40.00            189.33678
2021-11-02/07:48:50.00            189.38407
2021-11-02/07:49:00.00            189.43077
2021-11-02/07:49:10.00            189.47690
2021-11-02/07:49:20.00            189.52245
2021-11-02/07:49:30.00            189.56745
2021-11-02/07:49:40.00            189.61189
2021-11-02/07:49:50.00            189.65578
2021-11-02/07:50:00.00            189.69913
2021-11-02/07:50:10.00            189.74194
2021-11-02/07:50:20.00            189.78423
2021-11-02/07:50:30.00            189.82599
2021-11-02/07:50:40.00            189.86724
2021-11-02/07:50:50.00            189.90798
2021-11-02/07:51:00.00            189.94822
2021-11-02/07:51:10.00            189.98795
2021-11-02/07:51:20.00            190.02720
2021-11-02/07:51:30.00            190.06596
2021-11-02/07:51:40.00            190.10424
2021-11-02/07:51:50.00            190.14205
2021-11-02/07:52:00.00            190.17938
2021-11-02/07:52:10.00            190.21626
2021-11-02/07:52:20.00            190.25268
2021-11-02/07:52:30.00            190.28864
2021-11-02/07:52:40.00            190.32416
2021-11-02/07:52:50.00            190.35924
2021-11-02/07:53:00.00            190.39388
2021-11-02/07:53:10.00            190.42808
2021-11-02/07:53:20.00            190.46186
2021-11-02/07:53:30.00            190.49522
2021-11-02/07:53:40.00            190.52816
2021-11-02/07:53:50.00            190.56069
2021-11-02/07:54:00.00            190.59282
2021-11-02/07:54:10.00            190.62454
2021-11-02/07:54:20.00            190.65586
2021-11-02/07:54:30.00            190.68679
2021-11-02/07:54:40.00            190.71732
2021-11-02/07:54:50.00            190.74748
2021-11-02/07:55:00.00            190.77725
2021-11-02/07:55:10.00            190.80665
2021-11-02/07:55:20.00            190.83567
2021-11-02/07:55:30.00            190.86433
2021-11-02/07:55:40.00            190.89262
2021-11-02/07:55:50.00            190.92055
2021-11-02/07:56:00.00            190.94813
2021-11-02/07:56:10.00            190.97535
2021-11-02/07:56:20.00            191.00223
2021-11-02/07:56:30.00            191.02876
2021-11-02/07:56:40.00            191.05496
2021-11-02/07:56:50.00            191.08081
2021-11-02/07:57:00.00            191.10633
2021-11-02/07:57:10.00            191.13153
2021-11-02/07:57:20.00            191.15639
2021-11-02/07:57:30.00            191.18094
2021-11-02/07:57:40.00            191.20516
2021-11-02/07:57:50.00            191.22908
2021-11-02/07:58:00.00            191.25267
2021-11-02/07:58:10.00            191.27596
2021-11-02/07:58:20.00            191.29895
2021-11-02/07:58:30.00            191.32163
2021-11-02/07:58:40.00            191.34402
2021-11-02/07:58:50.00            191.36610
2021-11-02/07:59:00.00            191.38790
2021-11-02/07:59:10.00            191.40941
2021-11-02/07:59:20.00            191.43063
2021-11-02/07:59:30.00            191.45157
2021-11-02/07:59:40.00            191.47222
2021-11-02/07:59:50.00            191.49260
2021-11-02/08:00:00.00            191.51271
2021-11-02/08:00:10.00            191.53254
2021-11-02/08:00:20.00            191.55211
2021-11-02/08:00:30.00            191.57141
2021-11-02/08:00:40.00            191.59044
2021-11-02/08:00:50.00            191.60922
2021-11-02/08:01:00.00            191.62774
2021-11-02/08:01:10.00            191.64600
2021-11-02/08:01:20.00            191.66401
2021-11-02/08:01:30.00            191.68177
2021-11-02/08:01:40.00            191.69929
2021-11-02/08:01:50.00            191.71656
2021-11-02/08:02:00.00            191.73359
2021-11-02/08:02:10.00            191.75037
2021-11-02/08:02:20.00            191.76693
2021-11-02/08:02:30.00            191.78324
2021-11-02/08:02:40.00            191.79933
2021-11-02/08:02:50.00            191.81518
2021-11-02/08:03:00.00            191.83081
2021-11-02/08:03:10.00            191.84621
2021-11-02/08:03:20.00            191.86139
2021-11-02/08:03:30.00            191.87635
2021-11-02/08:03:40.00            191.89109
2021-11-02/08:03:50.00            191.90562
2021-11-02/08:04:00.00            191.91993
2021-11-02/08:04:10.00            191.93403
2021-11-02/08:04:20.00            191.94792
2021-11-02/08:04:30.00            191.96160
2021-11-02/08:04:40.00            191.97508
2021-11-02/08:04:50.00            191.98836
2021-11-02/08:05:00.00            192.00143
2021-11-02/08:05:10.00            192.01430
2021-11-02/08:05:20.00            192.02698
2021-11-02/08:05:30.00            192.03946
2021-11-02/08:05:40.00            192.05175
2021-11-02/08:05:50.00            192.06385
2021-11-02/08:06:00.00            192.07576
2021-11-02/08:06:10.00            192.08748
2021-11-02/08:06:20.00            192.09902
2021-11-02/08:06:30.00            192.11037
2021-11-02/08:06:40.00            192.12154
2021-11-02/08:06:50.00            192.13253
2021-11-02/08:07:00.00            192.14335
2021-11-02/08:07:10.00            192.15398
2021-11-02/08:07:20.00            192.16445
2021-11-02/08:07:30.00            192.17474
2021-11-02/08:07:40.00            192.18485
2021-11-02/08:07:50.00            192.19480
2021-11-02/08:08:00.00            192.20459
2021-11-02/08:08:10.00            192.21420
2021-11-02/08:08:20.00            192.22365
2021-11-02/08:08:30.00            192.23294
2021-11-02/08:08:40.00            192.24207
2021-11-02/08:08:50.00            192.25104
2021-11-02/08:09:00.00            192.25985
2021-11-02/08:09:10.00            192.26851
2021-11-02/08:09:20.00            192.27701
2021-11-02/08:09:30.00            192.28536
2021-11-02/08:09:40.00            192.29355
2021-11-02/08:09:50.00            192.30160
2021-11-02/08:10:00.00            192.30950
2021-11-02/08:10:10.00            192.31725
2021-11-02/08:10:20.00            192.32486
2021-11-02/08:10:30.00            192.33232
2021-11-02/08:10:40.00            192.33964
2021-11-02/08:10:50.00            192.34682
2021-11-02/08:11:00.00            192.35386
2021-11-02/08:11:10.00            192.36076
2021-11-02/08:11:20.00            192.36752
2021-11-02/08:11:30.00            192.37415
2021-11-02/08:11:40.00            192.38065
2021-11-02/08:11:50.00            192.38701
2021-11-02/08:12:00.00            192.39324
2021-11-02/08:12:10.00            192.39934
2021-11-02/08:12:20.00            192.40531
2021-11-02/08:12:30.00            192.41116
2021-11-02/08:12:40.00            192.41688
2021-11-02/08:12:50.00            192.42247
2021-11-02/08:13:00.00            192.42794
2021-11-02/08:13:10.00            192.43329
2021-11-02/08:13:20.00            192.43852
2021-11-02/08:13:30.00            192.44363
2021-11-02/08:13:40.00            192.44862
2021-11-02/08:13:50.00            192.45350
2021-11-02/08:14:00.00            192.45825
2021-11-02/08:14:10.00            192.46290
2021-11-02/08:14:20.00            192.46743
2021-11-02/08:14:30.00            192.47184
2021-11-02/08:14:40.00            192.47615
2021-11-02/08:14:50.00            192.48035
2021-11-02/08:15:00.00            192.48443
2021-11-02/08:15:10.00            192.48842
2021-11-02/08:15:20.00            192.49229
2021-11-02/08:15:30.00            192.49606
2021-11-02/08:15:40.00            192.49972
2021-11-02/08:15:50.00            192.50328
2021-11-02/08:16:00.00            192.50674
2021-11-02/08:16:10.00            192.51010
2021-11-02/08:16:20.00            192.51336
2021-11-02/08:16:30.00            192.51652
2021-11-02/08:16:40.00            192.51958
2021-11-02/08:16:50.00            192.52255
2021-11-02/08:17:00.00            192.52542
2021-11-02/08:17:10.00            192.52819
2021-11-02/08:17:20.00            192.53088
2021-11-02/08:17:30.00            192.53347
2021-11-02/08:17:40.00            192.53596
2021-11-02/08:17:50.00            192.53837
2021-11-02/08:18:00.00            192.54069
2021-11-02/08:18:10.00            192.54292
2021-11-02/08:18:20.00            192.54507
2021-11-02/08:18:30.00            192.54713
2021-11-02/08:18:40.00            192.54910
2021-11-02/08:18:50.00            192.55099
2021-11-02/08:19:00.00            192.55279
2021-11-02/08:19:10.00            192.55451
2021-11-02/08:19:20.00            192.55616
2021-11-02/08:19:30.00            192.55772
2021-11-02/08:19:40.00            192.55920
2021-11-02/08:19:50.00            192.56060
2021-11-02/08:20:00.00            192.56192
2021-11-02/08:20:10.00            192.56317
2021-11-02/08:20:20.00            192.56435
2021-11-02/08:20:30.00            192.56544
2021-11-02/08:20:40.00            192.56647
2021-11-02/08:20:50.00            192.56742
2021-11-02/08:21:00.00            192.56830
2021-11-02/08:21:10.00            192.56911
2021-11-02/08:21:20.00            192.56984
2021-11-02/08:21:30.00            192.57051
2021-11-02/08:21:40.00            192.57111
2021-11-02/08:21:50.00            192.57164
2021-11-02/08:22:00.00            192.57211
2021-11-02/08:22:10.00            192.57251
2021-11-02/08:22:20.00            192.57284
2021-11-02/08:22:30.00            192.57311
2021-11-02/08:22:40.00            192.57332
2021-11-02/08:22:50.00            192.57346
2021-11-02/08:23:00.00            192.57355
2021-11-02/08:23:10.00            192.57357
2021-11-02/08:23:20.00            192.57353
2021-11-02/08:23:30.00            192.57343
2021-11-02/08:23:40.00            192.57328
2021-11-02/08:23:50.00            192.57306
2021-11-02/08:24:00.00            192.57279
2021-11-02/08:24:10.00            192.57247
2021-11-02/08:24:20.00            192.57209
2021-11-02/08:24:30.00            192.57165
2021-11-02/08:24:40.00            192.57116
2021-11-02/08:24:50.00            192.57062
2021-11-02/08:25:00.00            192.57003
2021-11-02/08:25:10.00            192.56939
2021-11-02/08:25:20.00            192.56869
2021-11-02/08:25:30.00            192.56795
2021-11-02/08:25:40.00            192.56716
2021-11-02/08:25:50.00            192.56632
2021-11-02/08:26:00.00            192.56543
2021-11-02/08:26:10.00            192.56450
2021-11-02/08:26:20.00            192.56352
2021-11-02/08:26:30.00            192.56249
2021-11-02/08:26:40.00            192.56143
2021-11-02/08:26:50.00            192.56031
2021-11-02/08:27:00.00            192.55916
2021-11-02/08:27:10.00            192.55797
2021-11-02/08:27:20.00            192.55673
2021-11-02/08:27:30.00            192.55545
2021-11-02/08:27:40.00            192.55414
2021-11-02/08:27:50.00            192.55278
2021-11-02/08:28:00.00            192.55139
2021-11-02/08:28:10.00            192.54996
2021-11-02/08:28:20.00            192.54849
2021-11-02/08:28:30.00            192.54699
2021-11-02/08:28:40.00            192.54545
2021-11-02/08:28:50.00            192.54388
2021-11-02/08:29:00.00            192.54227
2021-11-02/08:29:10.00            192.54063
2021-11-02/08:29:20.00            192.53896
2021-11-02/08:29:30.00            192.53726
2021-11-02/08:29:40.00            192.53553
2021-11-02/08:29:50.00            192.53377
2021-11-02/08:30:00.00            192.53197
2021-11-02/08:30:10.00            192.53015
2021-11-02/08:30:20.00            192.52831
2021-11-02/08:30:30.00            192.52643
2021-11-02/08:30:40.00            192.52453
2021-11-02/08:30:50.00            192.52260
2021-11-02/08:31:00.00            192.52065
2021-11-02/08:31:10.00            192.51867
2021-11-02/08:31:20.00            192.51667
2021-11-02/08:31:30.00            192.51465
2021-11-02/08:31:40.00            192.51261
2021-11-02/08:31:50.00            192.51054
2021-11-02/08:32:00.00            192.50845
2021-11-02/08:32:10.00            192.50635
2021-11-02/08:32:20.00            192.50422
2021-11-02/08:32:30.00            192.50207
2021-11-02/08:32:40.00            192.49991
2021-11-02/08:32:50.00            192.49773
2021-11-02/08:33:00.00            192.49554
2021-11-02/08:33:10.00            192.49332
2021-11-02/08:33:20.00            192.49110
2021-11-02/08:33:30.00            192.48885
2021-11-02/08:33:40.00            192.48660
2021-11-02/08:33:50.00            192.48433
2021-11-02/08:34:00.00            192.48205
2021-11-02/08:34:10.00            192.47976
2021-11-02/08:34:20.00            192.47745
2021-11-02/08:34:30.00            192.47514
2021-11-02/08:34:40.00            192.47282
2021-11-02/08:34:50.00            192.47049
2021-11-02/08:35:00.00            192.46815
2021-11-02/08:35:10.00            192.46580
2021-11-02/08:35:20.00            192.46345
2021-11-02/08:35:30.00            192.46109
2021-11-02/08:35:40.00            192.45872
2021-11-02/08:35:50.00            192.45635
2021-11-02/08:36:00.00            192.45398
2021-11-02/08:36:10.00            192.45160
2021-11-02/08:36:20.00            192.44922
2021-11-02/08:36:30.00            192.44684
2021-11-02/08:36:40.00            192.44446
2021-11-02/08:36:50.00            192.44207
2021-11-02/08:37:00.00            192.43969
2021-11-02/08:37:10.00            192.43731
2021-11-02/08:37:20.00            192.43493
2021-11-02/08:37:30.00            192.43255
2021-11-02/08:37:40.00            192.43018
2021-11-02/08:37:50.00            192.42781
2021-11-02/08:38:00.00            192.42544
2021-11-02/08:38:10.00            192.42308
2021-11-02/08:38:20.00            192.42073
2021-11-02/08:38:30.00            192.41838
2021-11-02/08:38:40.00            192.41604
2021-11-02/08:38:50.00            192.41371
2021-11-02/08:39:00.00            192.41139
2021-11-02/08:39:10.00            192.40907
2021-11-02/08:39:20.00            192.40677
2021-11-02/08:39:30.00            192.40448
2021-11-02/08:39:40.00            192.40220
2021-11-02/08:39:50.00            192.39993
2021-11-02/08:40:00.00            192.39767
2021-11-02/08:40:10.00            192.39543
2021-11-02/08:40:20.00            192.39320
2021-11-02/08:40:30.00            192.39099
2021-11-02/08:40:40.00            192.38880
2021-11-02/08:40:50.00            192.38662
2021-11-02/08:41:00.00            192.38446
2021-11-02/08:41:10.00            192.38232
2021-11-02/08:41:20.00            192.38019
2021-11-02/08:41:30.00            192.37809
2021-11-02/08:41:40.00            192.37601
2021-11-02/08:41:50.00            192.37395
2021-11-02/08:42:00.00            192.37191
2021-11-02/08:42:10.00            192.36989
2021-11-02/08:42:20.00            192.36790
2021-11-02/08:42:30.00            192.36593
2021-11-02/08:42:40.00            192.36399
2021-11-02/08:42:50.00            192.36207
2021-11-02/08:43:00.00            192.36018
2021-11-02/08:43:10.00            192.35831
2021-11-02/08:43:20.00            192.35648
2021-11-02/08:43:30.00            192.35467
2021-11-02/08:43:40.00            192.35290
2021-11-02/08:43:50.00            192.35115
2021-11-02/08:44:00.00            192.34944
2021-11-02/08:44:10.00            192.34775
2021-11-02/08:44:20.00            192.34610
2021-11-02/08:44:30.00            192.34449
2021-11-02/08:44:40.00            192.34291
2021-11-02/08:44:50.00            192.34136
2021-11-02/08:45:00.00            192.33985
2021-11-02/08:45:10.00            192.33838
2021-11-02/08:45:20.00            192.33695
2021-11-02/08:45:30.00            192.33555
2021-11-02/08:45:40.00            192.33420
2021-11-02/08:45:50.00            192.33288
2021-11-02/08:46:00.00            192.33161
2021-11-02/08:46:10.00            192.33038
2021-11-02/08:46:20.00            192.32919
2021-11-02/08:46:30.00            192.32804
2021-11-02/08:46:40.00            192.32694
2021-11-02/08:46:50.00            192.32589
2021-11-02/08:47:00.00            192.32488
2021-11-02/08:47:10.00            192.32392
2021-11-02/08:47:20.00            192.32301
2021-11-02/08:47:30.00            192.32214
2021-11-02/08:47:40.00            192.32133
2021-11-02/08:47:50.00            192.32057
2021-11-02/08:48:00.00            192.31985
2021-11-02/08:48:10.00            192.31920
2021-11-02/08:48:20.00            192.31859
2021-11-02/08:48:30.00            192.31804
2021-11-02/08:48:40.00            192.31755
2021-11-02/08:48:50.00            192.31711
2021-11-02/08:49:00.00            192.31673
2021-11-02/08:49:10.00            192.31640
2021-11-02/08:49:20.00            192.31614
2021-11-02/08:49:30.00            192.31594
2021-11-02/08:49:40.00            192.31579
2021-11-02/08:49:50.00            192.31571
2021-11-02/08:50:00.00            192.31570
2021-11-02/08:50:10.00            192.31575
2021-11-02/08:50:20.00            192.31586
2021-11-02/08:50:30.00            192.31604
2021-11-02/08:50:40.00            192.31628
2021-11-02/08:50:50.00            192.31660
2021-11-02/08:51:00.00            192.31698
2021-11-02/08:51:10.00            192.31743
2021-11-02/08:51:20.00            192.31796
2021-11-02/08:51:30.00            192.31856
2021-11-02/08:51:40.00            192.31923
2021-11-02/08:51:50.00            192.31997
2021-11-02/08:52:00.00            192.32079
2021-11-02/08:52:10.00            192.32169
2021-11-02/08:52:20.00            192.32267
2021-11-02/08:52:30.00            192.32372
2021-11-02/08:52:40.00            192.32486
2021-11-02/08:52:50.00            192.32607
2021-11-02/08:53:00.00            192.32737
2021-11-02/08:53:10.00            192.32875
2021-11-02/08:53:20.00            192.33022
2021-11-02/08:53:30.00            192.33177
2021-11-02/08:53:40.00            192.33341
2021-11-02/08:53:50.00            192.33514
2021-11-02/08:54:00.00            192.33695
2021-11-02/08:54:10.00            192.33886
2021-11-02/08:54:20.00            192.34086
2021-11-02/08:54:30.00            192.34295
2021-11-02/08:54:40.00            192.34514
2021-11-02/08:54:50.00            192.34742
2021-11-02/08:55:00.00            192.34980
2021-11-02/08:55:10.00            192.35228
2021-11-02/08:55:20.00            192.35485
2021-11-02/08:55:30.00            192.35753
2021-11-02/08:55:40.00            192.36031
2021-11-02/08:55:50.00            192.36319
2021-11-02/08:56:00.00            192.36618
2021-11-02/08:56:10.00            192.36927
2021-11-02/08:56:20.00            192.37247
2021-11-02/08:56:30.00            192.37578
2021-11-02/08:56:40.00            192.37920
2021-11-02/08:56:50.00            192.38273
2021-11-02/08:57:00.00            192.38638
2021-11-02/08:57:10.00            192.39014
2021-11-02/08:57:20.00            192.39401
2021-11-02/08:57:30.00            192.39801
2021-11-02/08:57:40.00            192.40212
2021-11-02/08:57:50.00            192.40635
2021-11-02/08:58:00.00            192.41071
2021-11-02/08:58:10.00            192.41518
2021-11-02/08:58:20.00            192.41979
2021-11-02/08:58:30.00            192.42452
2021-11-02/08:58:40.00            192.42937
2021-11-02/08:58:50.00            192.43436
2021-11-02/08:59:00.00            192.43948
2021-11-02/08:59:10.00            192.44473
2021-11-02/08:59:20.00            192.45012
2021-11-02/08:59:30.00            192.45564
2021-11-02/08:59:40.00            192.46131
2021-11-02/08:59:50.00            192.46711
2021-11-02/09:00:00.00            192.47305
2021-11-02/09:00:10.00            192.47914
2021-11-02/09:00:20.00            192.48537
2021-11-02/09:00:30.00            192.49175
2021-11-02/09:00:40.00            192.49828
2021-11-02/09:00:50.00            192.50496
2021-11-02/09:01:00.00            192.51179
2021-11-02/09:01:10.00            192.51878
2021-11-02/09:01:20.00            192.52592
2021-11-02/09:01:30.00            192.53322
2021-11-02/09:01:40.00            192.54068
2021-11-02/09:01:50.00            192.54831
2021-11-02/09:02:00.00            192.55610
2021-11-02/09:02:10.00            192.56405
2021-11-02/09:02:20.00            192.57217
2021-11-02/09:02:30.00            192.58047
2021-11-02/09:02:40.00            192.58893
2021-11-02/09:02:50.00            192.59757
2021-11-02/09:03:00.00            192.60639
2021-11-02/09:03:10.00            192.61539
2021-11-02/09:03:20.00            192.62457
2021-11-02/09:03:30.00            192.63393
2021-11-02/09:03:40.00            192.64348
2021-11-02/09:03:50.00            192.65321
2021-11-02/09:04:00.00            192.66314
2021-11-02/09:04:10.00            192.67326
2021-11-02/09:04:20.00            192.68357
2021-11-02/09:04:30.00            192.69408
2021-11-02/09:04:40.00            192.70480
2021-11-02/09:04:50.00            192.71571
2021-11-02/09:05:00.00            192.72683
2021-11-02/09:05:10.00            192.73816
2021-11-02/09:05:20.00            192.74970
2021-11-02/09:05:30.00            192.76145
2021-11-02/09:05:40.00            192.77342
2021-11-02/09:05:50.00            192.78561
2021-11-02/09:06:00.00            192.79802
2021-11-02/09:06:10.00            192.81065
2021-11-02/09:06:20.00            192.82351
2021-11-02/09:06:30.00            192.83660
2021-11-02/09:06:40.00            192.84992
2021-11-02/09:06:50.00            192.86348
2021-11-02/09:07:00.00            192.87727
2021-11-02/09:07:10.00            192.89131
2021-11-02/09:07:20.00            192.90559
2021-11-02/09:07:30.00            192.92013
2021-11-02/09:07:40.00            192.93491
2021-11-02/09:07:50.00            192.94994
2021-11-02/09:08:00.00            192.96524
2021-11-02/09:08:10.00            192.98079
2021-11-02/09:08:20.00            192.99661
2021-11-02/09:08:30.00            193.01270
2021-11-02/09:08:40.00            193.02906
2021-11-02/09:08:50.00            193.04569
2021-11-02/09:09:00.00            193.06261
2021-11-02/09:09:10.00            193.07980
2021-11-02/09:09:20.00            193.09728
2021-11-02/09:09:30.00            193.11505
2021-11-02/09:09:40.00            193.13311
2021-11-02/09:09:50.00            193.15147
2021-11-02/09:10:00.00            193.17013
2021-11-02/09:10:10.00            193.18910
2021-11-02/09:10:20.00            193.20838
2021-11-02/09:10:30.00            193.22797
2021-11-02/09:10:40.00            193.24787
2021-11-02/09:10:50.00            193.26810
2021-11-02/09:11:00.00            193.28866
2021-11-02/09:11:10.00            193.30954
2021-11-02/09:11:20.00            193.33077
2021-11-02/09:11:30.00            193.35233
2021-11-02/09:11:40.00            193.37423
2021-11-02/09:11:50.00            193.39649
2021-11-02/09:12:00.00            193.41909
2021-11-02/09:12:10.00            193.44206
2021-11-02/09:12:20.00            193.46539
2021-11-02/09:12:30.00            193.48909
2021-11-02/09:12:40.00            193.51316
2021-11-02/09:12:50.00            193.53762
2021-11-02/09:13:00.00            193.56245
2021-11-02/09:13:10.00            193.58768
2021-11-02/09:13:20.00            193.61330
2021-11-02/09:13:30.00            193.63932
2021-11-02/09:13:40.00            193.66575
2021-11-02/09:13:50.00            193.69260
2021-11-02/09:14:00.00            193.71986
2021-11-02/09:14:10.00            193.74754
2021-11-02/09:14:20.00            193.77565
2021-11-02/09:14:30.00            193.80420
2021-11-02/09:14:40.00            193.83320
2021-11-02/09:14:50.00            193.86264
2021-11-02/09:15:00.00            193.89254
2021-11-02/09:15:10.00            193.92290
2021-11-02/09:15:20.00            193.95373
2021-11-02/09:15:30.00            193.98504
2021-11-02/09:15:40.00            194.01683
2021-11-02/09:15:50.00            194.04911
2021-11-02/09:16:00.00            194.08189
2021-11-02/09:16:10.00            194.11518
2021-11-02/09:16:20.00            194.14898
2021-11-02/09:16:30.00            194.18330
2021-11-02/09:16:40.00            194.21814
2021-11-02/09:16:50.00            194.25353
2021-11-02/09:17:00.00            194.28946
2021-11-02/09:17:10.00            194.32594
2021-11-02/09:17:20.00            194.36299
2021-11-02/09:17:30.00            194.40060
2021-11-02/09:17:40.00            194.43880
2021-11-02/09:17:50.00            194.47759
2021-11-02/09:18:00.00            194.51697
2021-11-02/09:18:10.00            194.55696
2021-11-02/09:18:20.00            194.59757
2021-11-02/09:18:30.00            194.63880
2021-11-02/09:18:40.00            194.68067
2021-11-02/09:18:50.00            194.72319
2021-11-02/09:19:00.00            194.76637
2021-11-02/09:19:10.00            194.81022
2021-11-02/09:19:20.00            194.85474
2021-11-02/09:19:30.00            194.89996
2021-11-02/09:19:40.00            194.94588
2021-11-02/09:19:50.00            194.99251
2021-11-02/09:20:00.00            195.03987
2021-11-02/09:20:10.00            195.08796
2021-11-02/09:20:20.00            195.13681
2021-11-02/09:20:30.00            195.18642
2021-11-02/09:20:40.00            195.23680
2021-11-02/09:20:50.00            195.28798
2021-11-02/09:21:00.00            195.33995
2021-11-02/09:21:10.00            195.39275
2021-11-02/09:21:20.00            195.44637
2021-11-02/09:21:30.00            195.50084
2021-11-02/09:21:40.00            195.55617
2021-11-02/09:21:50.00            195.61238
2021-11-02/09:22:00.00            195.66947
2021-11-02/09:22:10.00            195.72748
2021-11-02/09:22:20.00            195.78640
2021-11-02/09:22:30.00            195.84627
2021-11-02/09:22:40.00            195.90709
2021-11-02/09:22:50.00            195.96888
2021-11-02/09:23:00.00            196.03167
2021-11-02/09:23:10.00            196.09547
2021-11-02/09:23:20.00            196.16029
2021-11-02/09:23:30.00            196.22617
2021-11-02/09:23:40.00            196.29311
2021-11-02/09:23:50.00            196.36114
2021-11-02/09:24:00.00            196.43028
2021-11-02/09:24:10.00            196.50055
2021-11-02/09:24:20.00            196.57197
2021-11-02/09:24:30.00            196.64456
2021-11-02/09:24:40.00            196.71835
2021-11-02/09:24:50.00            196.79336
2021-11-02/09:25:00.00            196.86961
2021-11-02/09:25:10.00            196.94713
2021-11-02/09:25:20.00            197.02594
2021-11-02/09:25:30.00            197.10608
2021-11-02/09:25:40.00            197.18756
2021-11-02/09:25:50.00            197.27041
2021-11-02/09:26:00.00            197.35466
2021-11-02/09:26:10.00            197.44034
2021-11-02/09:26:20.00            197.52749
2021-11-02/09:26:30.00            197.61612
2021-11-02/09:26:40.00            197.70627
2021-11-02/09:26:50.00            197.79798
2021-11-02/09:27:00.00            197.89127
2021-11-02/09:27:10.00            197.98618
2021-11-02/09:27:20.00            198.08274
2021-11-02/09:27:30.00            198.18099
2021-11-02/09:27:40.00            198.28097
2021-11-02/09:27:50.00            198.38272
2021-11-02/09:28:00.00            198.48627
2021-11-02/09:28:10.00            198.59166
2021-11-02/09:28:20.00            198.69893
2021-11-02/09:28:30.00            198.80813
2021-11-02/09:28:40.00            198.91930
2021-11-02/09:28:50.00            199.03249
2021-11-02/09:29:00.00            199.14774
2021-11-02/09:29:10.00            199.26510
2021-11-02/09:29:20.00            199.38461
2021-11-02/09:29:30.00            199.50633
2021-11-02/09:29:40.00            199.63032
2021-11-02/09:29:50.00            199.75662
2021-11-02/09:30:00.00            199.88528
2021-11-02/09:30:10.00            200.01638
2021-11-02/09:30:20.00            200.14996
2021-11-02/09:30:30.00            200.28608
2021-11-02/09:30:40.00            200.42482
2021-11-02/09:30:50.00            200.56623
2021-11-02/09:31:00.00            200.71037
2021-11-02/09:31:10.00            200.85733
2021-11-02/09:31:20.00            201.00717
2021-11-02/09:31:30.00            201.15996
2021-11-02/09:31:40.00            201.31578
2021-11-02/09:31:50.00            201.47471
2021-11-02/09:32:00.00            201.63683
2021-11-02/09:32:10.00            201.80222
2021-11-02/09:32:20.00            201.97098
2021-11-02/09:32:30.00            202.14318
2021-11-02/09:32:40.00            202.31892
2021-11-02/09:32:50.00            202.49831
2021-11-02/09:33:00.00            202.68142
2021-11-02/09:33:10.00            202.86839
2021-11-02/09:33:20.00            203.05929
2021-11-02/09:33:30.00            203.25425
2021-11-02/09:33:40.00            203.45339
2021-11-02/09:33:50.00            203.65681
2021-11-02/09:34:00.00            203.86465
2021-11-02/09:34:10.00            204.07702
2021-11-02/09:34:20.00            204.29406
2021-11-02/09:34:30.00            204.51591
2021-11-02/09:34:40.00            204.74271
2021-11-02/09:34:50.00            204.97460
2021-11-02/09:35:00.00            205.21174
2021-11-02/09:35:10.00            205.45428
2021-11-02/09:35:20.00            205.70240
2021-11-02/09:35:30.00            205.95625
2021-11-02/09:35:40.00            206.21602
2021-11-02/09:35:50.00            206.48189
2021-11-02/09:36:00.00            206.75405
2021-11-02/09:36:10.00            207.03269
2021-11-02/09:36:20.00            207.31803
2021-11-02/09:36:30.00            207.61028
2021-11-02/09:36:40.00            207.90966
2021-11-02/09:36:50.00            208.21639
2021-11-02/09:37:00.00            208.53073
2021-11-02/09:37:10.00            208.85292
2021-11-02/09:37:20.00            209.18322
2021-11-02/09:37:30.00            209.52189
2021-11-02/09:37:40.00            209.86923
2021-11-02/09:37:50.00            210.22552
2021-11-02/09:38:00.00            210.59106
2021-11-02/09:38:10.00            210.96618
2021-11-02/09:38:20.00            211.35119
2021-11-02/09:38:30.00            211.74645
2021-11-02/09:38:40.00            212.15230
2021-11-02/09:38:50.00            212.56912
2021-11-02/09:39:00.00            212.99729
2021-11-02/09:39:10.00            213.43721
2021-11-02/09:39:20.00            213.88929
2021-11-02/09:39:30.00            214.35397
2021-11-02/09:39:40.00            214.83169
2021-11-02/09:39:50.00            215.32292
2021-11-02/09:40:00.00            215.82813
2021-11-02/09:40:10.00            216.34785
2021-11-02/09:40:20.00            216.88257
2021-11-02/09:40:30.00            217.43284
2021-11-02/09:40:40.00            217.99921
2021-11-02/09:40:50.00            218.58228
2021-11-02/09:41:00.00            219.18262
2021-11-02/09:41:10.00            219.80085
2021-11-02/09:41:20.00            220.43762
2021-11-02/09:41:30.00            221.09357
2021-11-02/09:41:40.00            221.76938
2021-11-02/09:41:50.00            222.46573
2021-11-02/09:42:00.00            223.18333
2021-11-02/09:42:10.00            223.92292
2021-11-02/09:42:20.00            224.68521
2021-11-02/09:42:30.00            225.47098
2021-11-02/09:42:40.00            226.28096
2021-11-02/09:42:50.00            227.11593
2021-11-02/09:43:00.00            227.97667
2021-11-02/09:43:10.00            228.86394
2021-11-02/09:43:20.00            229.77851
2021-11-02/09:43:30.00            230.72113
2021-11-02/09:43:40.00            231.69256
2021-11-02/09:43:50.00            232.69350
2021-11-02/09:44:00.00            233.72466
2021-11-02/09:44:10.00            234.78668
2021-11-02/09:44:20.00            235.88018
2021-11-02/09:44:30.00            237.00571
2021-11-02/09:44:40.00            238.16375
2021-11-02/09:44:50.00            239.35469
2021-11-02/09:45:00.00            240.57886
2021-11-02/09:45:10.00            241.83647
2021-11-02/09:45:20.00            243.12760
2021-11-02/09:45:30.00            244.45220
2021-11-02/09:45:40.00            245.81009
2021-11-02/09:45:50.00            247.20092
2021-11-02/09:46:00.00            248.62416
2021-11-02/09:46:10.00            250.07910
2021-11-02/09:46:20.00            251.56485
2021-11-02/09:46:30.00            253.08027
2021-11-02/09:46:40.00            254.62407
2021-11-02/09:46:50.00            256.19470
2021-11-02/09:47:00.00            257.79041
2021-11-02/09:47:10.00            259.40924
2021-11-02/09:47:20.00            261.04902
2021-11-02/09:47:30.00            262.70739
2021-11-02/09:47:40.00            264.38182
2021-11-02/09:47:50.00            266.06961
2021-11-02/09:48:00.00            267.76793
2021-11-02/09:48:10.00            269.47384
2021-11-02/09:48:20.00            271.18433
2021-11-02/09:48:30.00            272.89632
2021-11-02/09:48:40.00            274.60674
2021-11-02/09:48:50.00            276.31253
2021-11-02/09:49:00.00            278.01067
2021-11-02/09:49:10.00            279.69825
2021-11-02/09:49:20.00            281.37243
2021-11-02/09:49:30.00            283.03055
2021-11-02/09:49:40.00            284.67007
2021-11-02/09:49:50.00            286.28867
2021-11-02/09:50:00.00            287.88419
2021-11-02/09:50:10.00            289.45469
2021-11-02/09:50:20.00            290.99845
2021-11-02/09:50:30.00            292.51395
2021-11-02/09:50:40.00            293.99989
2021-11-02/09:50:50.00            295.45519
2021-11-02/09:51:00.00            296.87896
2021-11-02/09:51:10.00            298.27051
2021-11-02/09:51:20.00            299.62933
2021-11-02/09:51:30.00            300.95510
2021-11-02/09:51:40.00            302.24764
2021-11-02/09:51:50.00            303.50692
2021-11-02/09:52:00.00            304.73304
2021-11-02/09:52:10.00            305.92621
2021-11-02/09:52:20.00            307.08677
2021-11-02/09:52:30.00            308.21513
2021-11-02/09:52:40.00            309.31178
2021-11-02/09:52:50.00            310.37727
2021-11-02/09:53:00.00            311.41222
2021-11-02/09:53:10.00            312.41729
2021-11-02/09:53:20.00            313.39318
2021-11-02/09:53:30.00            314.34060
2021-11-02/09:53:40.00            315.26031
2021-11-02/09:53:50.00            316.15306
2021-11-02/09:54:00.00            317.01962
2021-11-02/09:54:10.00            317.86077
2021-11-02/09:54:20.00            318.67728
2021-11-02/09:54:30.00            319.46991
2021-11-02/09:54:40.00            320.23943
2021-11-02/09:54:50.00            320.98658
2021-11-02/09:55:00.00            321.71209
2021-11-02/09:55:10.00            322.41670
2021-11-02/09:55:20.00            323.10111
2021-11-02/09:55:30.00            323.76601
2021-11-02/09:55:40.00            324.41207
2021-11-02/09:55:50.00            325.03994
2021-11-02/09:56:00.00            325.65026
2021-11-02/09:56:10.00            326.24364
2021-11-02/09:56:20.00            326.82068
2021-11-02/09:56:30.00            327.38195
2021-11-02/09:56:40.00            327.92801
2021-11-02/09:56:50.00            328.45941
2021-11-02/09:57:00.00            328.97665
2021-11-02/09:57:10.00            329.48023
2021-11-02/09:57:20.00            329.97065
2021-11-02/09:57:30.00            330.44836
2021-11-02/09:57:40.00            330.91381
2021-11-02/09:57:50.00            331.36744
2021-11-02/09:58:00.00            331.80965
2021-11-02/09:58:10.00            332.24086
2021-11-02/09:58:20.00            332.66143
2021-11-02/09:58:30.00            333.07175
2021-11-02/09:58:40.00            333.47216
2021-11-02/09:58:50.00            333.86301
2021-11-02/09:59:00.00            334.24463
2021-11-02/09:59:10.00            334.61733
2021-11-02/09:59:20.00            334.98143
2021-11-02/09:59:30.00            335.33720
2021-11-02/09:59:40.00            335.68493
2021-11-02/09:59:50.00            336.02490
2021-11-02/10:00:00.00            336.35736
2021-11-02/10:00:10.00            336.68256
2021-11-02/10:00:20.00            337.00075
2021-11-02/10:00:30.00            337.31216
2021-11-02/10:00:40.00            337.61700
2021-11-02/10:00:50.00            337.91550
2021-11-02/10:01:00.00            338.20787
2021-11-02/10:01:10.00            338.49430
2021-11-02/10:01:20.00            338.77498
2021-11-02/10:01:30.00            339.05010
2021-11-02/10:01:40.00            339.31984
2021-11-02/10:01:50.00            339.58437
2021-11-02/10:02:00.00            339.84386
2021-11-02/10:02:10.00            340.09846
2021-11-02/10:02:20.00            340.34833
2021-11-02/10:02:30.00            340.59362
2021-11-02/10:02:40.00            340.83448
2021-11-02/10:02:50.00            341.07103
2021-11-02/10:03:00.00            341.30342
2021-11-02/10:03:10.00            341.53177
2021-11-02/10:03:20.00            341.75622
2021-11-02/10:03:30.00            341.97687
2021-11-02/10:03:40.00            342.19384
2021-11-02/10:03:50.00            342.40726
2021-11-02/10:04:00.00            342.61723
2021-11-02/10:04:10.00            342.82385
2021-11-02/10:04:20.00            343.02722
2021-11-02/10:04:30.00            343.22745
2021-11-02/10:04:40.00            343.42463
2021-11-02/10:04:50.00            343.61885
2021-11-02/10:05:00.00            343.81020
2021-11-02/10:05:10.00            343.99877
2021-11-02/10:05:20.00            344.18465
2021-11-02/10:05:30.00            344.36790
2021-11-02/10:05:40.00            344.54863
2021-11-02/10:05:50.00            344.72689
2021-11-02/10:06:00.00            344.90277
2021-11-02/10:06:10.00            345.07634
2021-11-02/10:06:20.00            345.24767
2021-11-02/10:06:30.00            345.41682
2021-11-02/10:06:40.00            345.58387
2021-11-02/10:06:50.00            345.74887
2021-11-02/10:07:00.00            345.91189
2021-11-02/10:07:10.00            346.07299
2021-11-02/10:07:20.00            346.23224
2021-11-02/10:07:30.00            346.38968
2021-11-02/10:07:40.00            346.54537
2021-11-02/10:07:50.00            346.69937
2021-11-02/10:08:00.00            346.85174
2021-11-02/10:08:10.00            347.00252
2021-11-02/10:08:20.00            347.15176
2021-11-02/10:08:30.00            347.29952
2021-11-02/10:08:40.00            347.44583
2021-11-02/10:08:50.00            347.59076
2021-11-02/10:09:00.00            347.73434
2021-11-02/10:09:10.00            347.87662
2021-11-02/10:09:20.00            348.01764
2021-11-02/10:09:30.00            348.15745
2021-11-02/10:09:40.00            348.29609
2021-11-02/10:09:50.00            348.43359
2021-11-02/10:10:00.00            348.57000
2021-11-02/10:10:10.00            348.70536
2021-11-02/10:10:20.00            348.83970
2021-11-02/10:10:30.00            348.97307
2021-11-02/10:10:40.00            349.10549
2021-11-02/10:10:50.00            349.23701
2021-11-02/10:11:00.00            349.36766
2021-11-02/10:11:10.00            349.49748
2021-11-02/10:11:20.00            349.62649
2021-11-02/10:11:30.00            349.75474
2021-11-02/10:11:40.00            349.88225
2021-11-02/10:11:50.00            350.00906
2021-11-02/10:12:00.00            350.13520
2021-11-02/10:12:10.00            350.26069
2021-11-02/10:12:20.00            350.38558
2021-11-02/10:12:30.00            350.50989
2021-11-02/10:12:40.00            350.63364
2021-11-02/10:12:50.00            350.75688
2021-11-02/10:13:00.00            350.87962
2021-11-02/10:13:10.00            351.00190
2021-11-02/10:13:20.00            351.12374
2021-11-02/10:13:30.00            351.24517
2021-11-02/10:13:40.00            351.36622
2021-11-02/10:13:50.00            351.48691
2021-11-02/10:14:00.00            351.60728
2021-11-02/10:14:10.00            351.72734
2021-11-02/10:14:20.00            351.84713
2021-11-02/10:14:30.00            351.96667
2021-11-02/10:14:40.00            352.08598
2021-11-02/10:14:50.00            352.20509
2021-11-02/10:15:00.00            352.32402
2021-11-02/10:15:10.00            352.44280
2021-11-02/10:15:20.00            352.56146
2021-11-02/10:15:30.00            352.68001
2021-11-02/10:15:40.00            352.79849
2021-11-02/10:15:50.00            352.91691
2021-11-02/10:16:00.00            353.03530
2021-11-02/10:16:10.00            353.15368
2021-11-02/10:16:20.00            353.27208
2021-11-02/10:16:30.00            353.39052
2021-11-02/10:16:40.00            353.50902
2021-11-02/10:16:50.00            353.62761
2021-11-02/10:17:00.00            353.74630
2021-11-02/10:17:10.00            353.86513
2021-11-02/10:17:20.00            353.98412
2021-11-02/10:17:30.00            354.10328
2021-11-02/10:17:40.00            354.22264
2021-11-02/10:17:50.00            354.34222
2021-11-02/10:18:00.00            354.46206
2021-11-02/10:18:10.00            354.58216
2021-11-02/10:18:20.00            354.70255
2021-11-02/10:18:30.00            354.82325
2021-11-02/10:18:40.00            354.94430
2021-11-02/10:18:50.00            355.06570
2021-11-02/10:19:00.00            355.18749
2021-11-02/10:19:10.00            355.30968
2021-11-02/10:19:20.00            355.43231
2021-11-02/10:19:30.00            355.55538
2021-11-02/10:19:40.00            355.67893
2021-11-02/10:19:50.00            355.80298
2021-11-02/10:20:00.00            355.92755
2021-11-02/10:20:10.00            356.05267
2021-11-02/10:20:20.00            356.17836
2021-11-02/10:20:30.00            356.30464
2021-11-02/10:20:40.00            356.43153
2021-11-02/10:20:50.00            356.55907
2021-11-02/10:21:00.00            356.68727
2021-11-02/10:21:10.00            356.81617
2021-11-02/10:21:20.00            356.94577
2021-11-02/10:21:30.00            357.07612
2021-11-02/10:21:40.00            357.20723
2021-11-02/10:21:50.00            357.33913
2021-11-02/10:22:00.00            357.47184
2021-11-02/10:22:10.00            357.60540
2021-11-02/10:22:20.00            357.73982
2021-11-02/10:22:30.00            357.87514
2021-11-02/10:22:40.00            358.01138
2021-11-02/10:22:50.00            358.14856
2021-11-02/10:23:00.00            358.28671
2021-11-02/10:23:10.00            358.42587
2021-11-02/10:23:20.00            358.56606
2021-11-02/10:23:30.00            358.70730
2021-11-02/10:23:40.00            358.84963
2021-11-02/10:23:50.00            358.99308
2021-11-02/10:24:00.00            359.13767
2021-11-02/10:24:10.00            359.28343
2021-11-02/10:24:20.00            359.43039
2021-11-02/10:24:30.00            359.57859
2021-11-02/10:24:40.00            359.72806
2021-11-02/10:24:50.00            359.87882
2021-11-02/10:25:00.00          0.030908771
2021-11-02/10:25:10.00           0.18435919
2021-11-02/10:25:20.00           0.33920313
2021-11-02/10:25:30.00           0.49547392
2021-11-02/10:25:40.00           0.65320535
2021-11-02/10:25:50.00           0.81243192
2021-11-02/10:26:00.00           0.97318848
2021-11-02/10:26:10.00            1.1355108
2021-11-02/10:26:20.00            1.2994345
2021-11-02/10:26:30.00            1.4649968
2021-11-02/10:26:40.00            1.6322349
2021-11-02/10:26:50.00            1.8011867
2021-11-02/10:27:00.00            1.9718910
2021-11-02/10:27:10.00            2.1443869
2021-11-02/10:27:20.00            2.3187147
2021-11-02/10:27:30.00            2.4949151
2021-11-02/10:27:40.00            2.6730295
2021-11-02/10:27:50.00            2.8530999
2021-11-02/10:28:00.00            3.0351696
2021-11-02/10:28:10.00            3.2192825
2021-11-02/10:28:20.00            3.4054829
2021-11-02/10:28:30.00            3.5938165
2021-11-02/10:28:40.00            3.7843291
2021-11-02/10:28:50.00            3.9770689
2021-11-02/10:29:00.00            4.1720831
2021-11-02/10:29:10.00            4.3694212
2021-11-02/10:29:20.00            4.5691323
2021-11-02/10:29:30.00            4.7712683
2021-11-02/10:29:40.00            4.9758812
2021-11-02/10:29:50.00            5.1830228
2021-11-02/10:30:00.00            5.3927482
2021-11-02/10:30:10.00            5.6051120
2021-11-02/10:30:20.00            5.8201705
2021-11-02/10:30:30.00            6.0379809
2021-11-02/10:30:40.00            6.2586011
2021-11-02/10:30:50.00            6.4820908
2021-11-02/10:31:00.00            6.7085114
2021-11-02/10:31:10.00            6.9379236
2021-11-02/10:31:20.00            7.1703925
2021-11-02/10:31:30.00            7.4059803
2021-11-02/10:31:40.00            7.6447546
2021-11-02/10:31:50.00            7.8867806
2021-11-02/10:32:00.00            8.1321283
2021-11-02/10:32:10.00            8.3808664
2021-11-02/10:32:20.00            8.6330674
2021-11-02/10:32:30.00            8.8888023
2021-11-02/10:32:40.00            9.1481458
2021-11-02/10:32:50.00            9.4111734
2021-11-02/10:33:00.00            9.6779614
2021-11-02/10:33:10.00            9.9485903
2021-11-02/10:33:20.00            10.223136
2021-11-02/10:33:30.00            10.501685
2021-11-02/10:33:40.00            10.784316
2021-11-02/10:33:50.00            11.071118
2021-11-02/10:34:00.00            11.362173
2021-11-02/10:34:10.00            11.657572
2021-11-02/10:34:20.00            11.957403
2021-11-02/10:34:30.00            12.261759
2021-11-02/10:34:40.00            12.570729
2021-11-02/10:34:50.00            12.884412
2021-11-02/10:35:00.00            13.202901
2021-11-02/10:35:10.00            13.526298
2021-11-02/10:35:20.00            13.854696
2021-11-02/10:35:30.00            14.188202
2021-11-02/10:35:40.00            14.526919
2021-11-02/10:35:50.00            14.870948
2021-11-02/10:36:00.00            15.220396
2021-11-02/10:36:10.00            15.575373
2021-11-02/10:36:20.00            15.935985
2021-11-02/10:36:30.00            16.302348
2021-11-02/10:36:40.00            16.674571
2021-11-02/10:36:50.00            17.052767
2021-11-02/10:37:00.00            17.437057
2021-11-02/10:37:10.00            17.827551
2021-11-02/10:37:20.00            18.224371
2021-11-02/10:37:30.00            18.627637
2021-11-02/10:37:40.00            19.037466
2021-11-02/10:37:50.00            19.453982
2021-11-02/10:38:00.00            19.877310
2021-11-02/10:38:10.00            20.307569
2021-11-02/10:38:20.00            20.744886
2021-11-02/10:38:30.00            21.189385
2021-11-02/10:38:40.00            21.641191
2021-11-02/10:38:50.00            22.100428
2021-11-02/10:39:00.00            22.567224
2021-11-02/10:39:10.00            23.041702
2021-11-02/10:39:20.00            23.523989
2021-11-02/10:39:30.00            24.014209
2021-11-02/10:39:40.00            24.512484
2021-11-02/10:39:50.00            25.018938
2021-11-02/10:40:00.00            25.533692
2021-11-02/10:40:10.00            26.056865
2021-11-02/10:40:20.00            26.588574
2021-11-02/10:40:30.00            27.128936
2021-11-02/10:40:40.00            27.678061
2021-11-02/10:40:50.00            28.236058
2021-11-02/10:41:00.00            28.803035
2021-11-02/10:41:10.00            29.379090
2021-11-02/10:41:20.00            29.964323
2021-11-02/10:41:30.00            30.558826
2021-11-02/10:41:40.00            31.162683
2021-11-02/10:41:50.00            31.775978
2021-11-02/10:42:00.00            32.398781
2021-11-02/10:42:10.00            33.031163
2021-11-02/10:42:20.00            33.673181
2021-11-02/10:42:30.00            34.324888
2021-11-02/10:42:40.00            34.986323
2021-11-02/10:42:50.00            35.657517
2021-11-02/10:43:00.00            36.338499
2021-11-02/10:43:10.00            37.029272
2021-11-02/10:43:20.00            37.729840
2021-11-02/10:43:30.00            38.440188
2021-11-02/10:43:40.00            39.160291
2021-11-02/10:43:50.00            39.890110
2021-11-02/10:44:00.00            40.629592
2021-11-02/10:44:10.00            41.378667
2021-11-02/10:44:20.00            42.137256
2021-11-02/10:44:30.00            42.905248
2021-11-02/10:44:40.00            43.682539
2021-11-02/10:44:50.00            44.468990
2021-11-02/10:45:00.00            45.264446
2021-11-02/10:45:10.00            46.068746
2021-11-02/10:45:20.00            46.881695
2021-11-02/10:45:30.00            47.703095
2021-11-02/10:45:40.00            48.532712
2021-11-02/10:45:50.00            49.370308
2021-11-02/10:46:00.00            50.215619
2021-11-02/10:46:10.00            51.068364
2021-11-02/10:46:20.00            51.928246
2021-11-02/10:46:30.00            52.794940
2021-11-02/10:46:40.00            53.668117
2021-11-02/10:46:50.00            54.547419
2021-11-02/10:47:00.00            55.432472
2021-11-02/10:47:10.00            56.322893
2021-11-02/10:47:20.00            57.218277
2021-11-02/10:47:30.00            58.118208
2021-11-02/10:47:40.00            59.022253
2021-11-02/10:47:50.00            59.929970
2021-11-02/10:48:00.00            60.840898
2021-11-02/10:48:10.00            61.754578
2021-11-02/10:48:20.00            62.670534
2021-11-02/10:48:30.00            63.588285
2021-11-02/10:48:40.00            64.507340
2021-11-02/10:48:50.00            65.427210
2021-11-02/10:49:00.00            66.347402
2021-11-02/10:49:10.00            67.267415
2021-11-02/10:49:20.00            68.186758
2021-11-02/10:49:30.00            69.104936
2021-11-02/10:49:40.00            70.021457
2021-11-02/10:49:50.00            70.935838
2021-11-02/10:50:00.00            71.847598
2021-11-02/10:50:10.00            72.756269
2021-11-02/10:50:20.00            73.661386
2021-11-02/10:50:30.00            74.562503
2021-11-02/10:50:40.00            75.459178
2021-11-02/10:50:50.00            76.350986
2021-11-02/10:51:00.00            77.237514
2021-11-02/10:51:10.00            78.118367
2021-11-02/10:51:20.00            78.993163
2021-11-02/10:51:30.00            79.861538
2021-11-02/10:51:40.00            80.723145
2021-11-02/10:51:50.00            81.577656
2021-11-02/10:52:00.00            82.424757
2021-11-02/10:52:10.00            83.264160
2021-11-02/10:52:20.00            84.095588
2021-11-02/10:52:30.00            84.918787
2021-11-02/10:52:40.00            85.733522
2021-11-02/10:52:50.00            86.539575
2021-11-02/10:53:00.00            87.336748
2021-11-02/10:53:10.00            88.124861
2021-11-02/10:53:20.00            88.903753
2021-11-02/10:53:30.00            89.673278
2021-11-02/10:53:40.00            90.433311
2021-11-02/10:53:50.00            91.183742
2021-11-02/10:54:00.00            91.924476
2021-11-02/10:54:10.00            92.655437
2021-11-02/10:54:20.00            93.376562
2021-11-02/10:54:30.00            94.087803
2021-11-02/10:54:40.00            94.789127
2021-11-02/10:54:50.00            95.480511
2021-11-02/10:55:00.00            96.161949
2021-11-02/10:55:10.00            96.833444
2021-11-02/10:55:20.00            97.495011
2021-11-02/10:55:30.00            98.146677
2021-11-02/10:55:40.00            98.788477
2021-11-02/10:55:50.00            99.420457
2021-11-02/10:56:00.00            100.04267
2021-11-02/10:56:10.00            100.65518
2021-11-02/10:56:20.00            101.25805
2021-11-02/10:56:30.00            101.85136
2021-11-02/10:56:40.00            102.43520
2021-11-02/10:56:50.00            103.00965
2021-11-02/10:57:00.00            103.57480
2021-11-02/10:57:10.00            104.13076
2021-11-02/10:57:20.00            104.67762
2021-11-02/10:57:30.00            105.21550
2021-11-02/10:57:40.00            105.74450
2021-11-02/10:57:50.00            106.26473
2021-11-02/10:58:00.00            106.77632
2021-11-02/10:58:10.00            107.27937
2021-11-02/10:58:20.00            107.77401
2021-11-02/10:58:30.00            108.26035
2021-11-02/10:58:40.00            108.73853
2021-11-02/10:58:50.00            109.20866
2021-11-02/10:59:00.00            109.67087
2021-11-02/10:59:10.00            110.12528
2021-11-02/10:59:20.00            110.57202
2021-11-02/10:59:30.00            111.01120
2021-11-02/10:59:40.00            111.44296
2021-11-02/10:59:50.00            111.86742
2021-11-02/11:00:00.00            112.28471
2021-11-02/11:00:10.00            112.69494
2021-11-02/11:00:20.00            113.09823
2021-11-02/11:00:30.00            113.49471
2021-11-02/11:00:40.00            113.88451
2021-11-02/11:00:50.00            114.26773
2021-11-02/11:01:00.00            114.64449
2021-11-02/11:01:10.00            115.01492
2021-11-02/11:01:20.00            115.37912
2021-11-02/11:01:30.00            115.73722
2021-11-02/11:01:40.00            116.08932
2021-11-02/11:01:50.00            116.43553
2021-11-02/11:02:00.00            116.77596
2021-11-02/11:02:10.00            117.11073
2021-11-02/11:02:20.00            117.43993
2021-11-02/11:02:30.00            117.76367
2021-11-02/11:02:40.00            118.08205
2021-11-02/11:02:50.00            118.39518
2021-11-02/11:03:00.00            118.70315
2021-11-02/11:03:10.00            119.00605
2021-11-02/11:03:20.00            119.30400
2021-11-02/11:03:30.00            119.59708
2021-11-02/11:03:40.00            119.88537
2021-11-02/11:03:50.00            120.16898
2021-11-02/11:04:00.00            120.44800
2021-11-02/11:04:10.00            120.72250
2021-11-02/11:04:20.00            120.99258
2021-11-02/11:04:30.00            121.25831
2021-11-02/11:04:40.00            121.51979
2021-11-02/11:04:50.00            121.77709
2021-11-02/11:05:00.00            122.03029
2021-11-02/11:05:10.00            122.27947
2021-11-02/11:05:20.00            122.52470
2021-11-02/11:05:30.00            122.76606
2021-11-02/11:05:40.00            123.00362
2021-11-02/11:05:50.00            123.23746
2021-11-02/11:06:00.00            123.46764
2021-11-02/11:06:10.00            123.69423
2021-11-02/11:06:20.00            123.91730
2021-11-02/11:06:30.00            124.13692
2021-11-02/11:06:40.00            124.35314
2021-11-02/11:06:50.00            124.56604
2021-11-02/11:07:00.00            124.77567
2021-11-02/11:07:10.00            124.98210
2021-11-02/11:07:20.00            125.18538
2021-11-02/11:07:30.00            125.38556
2021-11-02/11:07:40.00            125.58272
2021-11-02/11:07:50.00            125.77691
2021-11-02/11:08:00.00            125.96817
2021-11-02/11:08:10.00            126.15656
2021-11-02/11:08:20.00            126.34213
2021-11-02/11:08:30.00            126.52494
2021-11-02/11:08:40.00            126.70503
2021-11-02/11:08:50.00            126.88246
2021-11-02/11:09:00.00            127.05727
2021-11-02/11:09:10.00            127.22950
2021-11-02/11:09:20.00            127.39921
2021-11-02/11:09:30.00            127.56643
2021-11-02/11:09:40.00            127.73122
2021-11-02/11:09:50.00            127.89361
2021-11-02/11:10:00.00            128.05365
2021-11-02/11:10:10.00            128.21138
2021-11-02/11:10:20.00            128.36684
2021-11-02/11:10:30.00            128.52006
2021-11-02/11:10:40.00            128.67109
2021-11-02/11:10:50.00            128.81997
2021-11-02/11:11:00.00            128.96673
2021-11-02/11:11:10.00            129.11140
2021-11-02/11:11:20.00            129.25403
2021-11-02/11:11:30.00            129.39465
2021-11-02/11:11:40.00            129.53329
2021-11-02/11:11:50.00            129.66999
2021-11-02/11:12:00.00            129.80477
2021-11-02/11:12:10.00            129.93768
2021-11-02/11:12:20.00            130.06874
2021-11-02/11:12:30.00            130.19797
2021-11-02/11:12:40.00            130.32543
2021-11-02/11:12:50.00            130.45113
2021-11-02/11:13:00.00            130.57509
2021-11-02/11:13:10.00            130.69736
2021-11-02/11:13:20.00            130.81795
2021-11-02/11:13:30.00            130.93690
2021-11-02/11:13:40.00            131.05423
2021-11-02/11:13:50.00            131.16996
2021-11-02/11:14:00.00            131.28413
2021-11-02/11:14:10.00            131.39676
2021-11-02/11:14:20.00            131.50787
2021-11-02/11:14:30.00            131.61748
2021-11-02/11:14:40.00            131.72563
2021-11-02/11:14:50.00            131.83233
2021-11-02/11:15:00.00            131.93761
2021-11-02/11:15:10.00            132.04148
2021-11-02/11:15:20.00            132.14397
2021-11-02/11:15:30.00            132.24511
2021-11-02/11:15:40.00            132.34491
2021-11-02/11:15:50.00            132.44339
2021-11-02/11:16:00.00            132.54057
2021-11-02/11:16:10.00            132.63648
2021-11-02/11:16:20.00            132.73113
2021-11-02/11:16:30.00            132.82455
2021-11-02/11:16:40.00            132.91674
2021-11-02/11:16:50.00            133.00773
2021-11-02/11:17:00.00            133.09754
2021-11-02/11:17:10.00            133.18618
2021-11-02/11:17:20.00            133.27367
2021-11-02/11:17:30.00            133.36003
2021-11-02/11:17:40.00            133.44528
2021-11-02/11:17:50.00            133.52943
2021-11-02/11:18:00.00            133.61250
2021-11-02/11:18:10.00            133.69450
2021-11-02/11:18:20.00            133.77545
2021-11-02/11:18:30.00            133.85536
2021-11-02/11:18:40.00            133.93426
2021-11-02/11:18:50.00            134.01214
2021-11-02/11:19:00.00            134.08904
2021-11-02/11:19:10.00            134.16495
2021-11-02/11:19:20.00            134.23991
2021-11-02/11:19:30.00            134.31391
2021-11-02/11:19:40.00            134.38698
2021-11-02/11:19:50.00            134.45912
2021-11-02/11:20:00.00            134.53035
2021-11-02/11:20:10.00            134.60069
2021-11-02/11:20:20.00            134.67014
2021-11-02/11:20:30.00            134.73872
2021-11-02/11:20:40.00            134.80643
2021-11-02/11:20:50.00            134.87330
2021-11-02/11:21:00.00            134.93933
2021-11-02/11:21:10.00            135.00453
2021-11-02/11:21:20.00            135.06892
2021-11-02/11:21:30.00            135.13250
2021-11-02/11:21:40.00            135.19529
2021-11-02/11:21:50.00            135.25730
2021-11-02/11:22:00.00            135.31853
2021-11-02/11:22:10.00            135.37901
2021-11-02/11:22:20.00            135.43873
2021-11-02/11:22:30.00            135.49771
2021-11-02/11:22:40.00            135.55596
2021-11-02/11:22:50.00            135.61348
2021-11-02/11:23:00.00            135.67030
2021-11-02/11:23:10.00            135.72641
2021-11-02/11:23:20.00            135.78182
2021-11-02/11:23:30.00            135.83655
2021-11-02/11:23:40.00            135.89061
2021-11-02/11:23:50.00            135.94400
2021-11-02/11:24:00.00            135.99672
2021-11-02/11:24:10.00            136.04880
2021-11-02/11:24:20.00            136.10024
2021-11-02/11:24:30.00            136.15104
2021-11-02/11:24:40.00            136.20121
2021-11-02/11:24:50.00            136.25077
2021-11-02/11:25:00.00            136.29971
2021-11-02/11:25:10.00            136.34806
2021-11-02/11:25:20.00            136.39581
2021-11-02/11:25:30.00            136.44297
2021-11-02/11:25:40.00            136.48955
2021-11-02/11:25:50.00            136.53555
2021-11-02/11:26:00.00            136.58099
2021-11-02/11:26:10.00            136.62587
2021-11-02/11:26:20.00            136.67020
2021-11-02/11:26:30.00            136.71399
2021-11-02/11:26:40.00            136.75723
2021-11-02/11:26:50.00            136.79994
2021-11-02/11:27:00.00            136.84213
2021-11-02/11:27:10.00            136.88380
2021-11-02/11:27:20.00            136.92495
2021-11-02/11:27:30.00            136.96559
2021-11-02/11:27:40.00            137.00574
2021-11-02/11:27:50.00            137.04539
2021-11-02/11:28:00.00            137.08455
2021-11-02/11:28:10.00            137.12323
2021-11-02/11:28:20.00            137.16143
2021-11-02/11:28:30.00            137.19915
2021-11-02/11:28:40.00            137.23642
2021-11-02/11:28:50.00            137.27321
2021-11-02/11:29:00.00            137.30956
2021-11-02/11:29:10.00            137.34545
2021-11-02/11:29:20.00            137.38090
2021-11-02/11:29:30.00            137.41591
2021-11-02/11:29:40.00            137.45048
2021-11-02/11:29:50.00            137.48463
2021-11-02/11:30:00.00            137.51835
2021-11-02/11:30:10.00            137.55165
2021-11-02/11:30:20.00            137.58453
2021-11-02/11:30:30.00            137.61701
2021-11-02/11:30:40.00            137.64907
2021-11-02/11:30:50.00            137.68074
2021-11-02/11:31:00.00            137.71201
2021-11-02/11:31:10.00            137.74289
2021-11-02/11:31:20.00            137.77338
2021-11-02/11:31:30.00            137.80349
2021-11-02/11:31:40.00            137.83322
2021-11-02/11:31:50.00            137.86257
2021-11-02/11:32:00.00            137.89156
2021-11-02/11:32:10.00            137.92017
2021-11-02/11:32:20.00            137.94843
2021-11-02/11:32:30.00            137.97632
2021-11-02/11:32:40.00            138.00386
2021-11-02/11:32:50.00            138.03105
2021-11-02/11:33:00.00            138.05789
2021-11-02/11:33:10.00            138.08440
2021-11-02/11:33:20.00            138.11056
2021-11-02/11:33:30.00            138.13639
2021-11-02/11:33:40.00            138.16188
2021-11-02/11:33:50.00            138.18705
2021-11-02/11:34:00.00            138.21189
2021-11-02/11:34:10.00            138.23641
2021-11-02/11:34:20.00            138.26061
2021-11-02/11:34:30.00            138.28450
2021-11-02/11:34:40.00            138.30808
2021-11-02/11:34:50.00            138.33135
2021-11-02/11:35:00.00            138.35432
2021-11-02/11:35:10.00            138.37698
2021-11-02/11:35:20.00            138.39935
2021-11-02/11:35:30.00            138.42142
2021-11-02/11:35:40.00            138.44320
2021-11-02/11:35:50.00            138.46470
2021-11-02/11:36:00.00            138.48590
2021-11-02/11:36:10.00            138.50683
2021-11-02/11:36:20.00            138.52748
2021-11-02/11:36:30.00            138.54785
2021-11-02/11:36:40.00            138.56794
2021-11-02/11:36:50.00            138.58777
2021-11-02/11:37:00.00            138.60733
2021-11-02/11:37:10.00            138.62662
2021-11-02/11:37:20.00            138.64565
2021-11-02/11:37:30.00            138.66442
2021-11-02/11:37:40.00            138.68294
2021-11-02/11:37:50.00            138.70120
2021-11-02/11:38:00.00            138.71921
2021-11-02/11:38:10.00            138.73697
2021-11-02/11:38:20.00            138.75448
2021-11-02/11:38:30.00            138.77176
2021-11-02/11:38:40.00            138.78879
2021-11-02/11:38:50.00            138.80558
2021-11-02/11:39:00.00            138.82213
2021-11-02/11:39:10.00            138.83845
2021-11-02/11:39:20.00            138.85454
2021-11-02/11:39:30.00            138.87040
2021-11-02/11:39:40.00            138.88604
2021-11-02/11:39:50.00            138.90144
2021-11-02/11:40:00.00            138.91663
2021-11-02/11:40:10.00            138.93160
2021-11-02/11:40:20.00            138.94635
2021-11-02/11:40:30.00            138.96088
2021-11-02/11:40:40.00            138.97521
2021-11-02/11:40:50.00            138.98932
2021-11-02/11:41:00.00            139.00322
2021-11-02/11:41:10.00            139.01691
2021-11-02/11:41:20.00            139.03040
2021-11-02/11:41:30.00            139.04369
2021-11-02/11:41:40.00            139.05678
2021-11-02/11:41:50.00            139.06967
2021-11-02/11:42:00.00            139.08236
2021-11-02/11:42:10.00            139.09485
2021-11-02/11:42:20.00            139.10716
2021-11-02/11:42:30.00            139.11927
2021-11-02/11:42:40.00            139.13120
2021-11-02/11:42:50.00            139.14294
2021-11-02/11:43:00.00            139.15449
2021-11-02/11:43:10.00            139.16586
2021-11-02/11:43:20.00            139.17705
2021-11-02/11:43:30.00            139.18806
2021-11-02/11:43:40.00            139.19890
2021-11-02/11:43:50.00            139.20955
2021-11-02/11:44:00.00            139.22004
2021-11-02/11:44:10.00            139.23035
2021-11-02/11:44:20.00            139.24049
2021-11-02/11:44:30.00            139.25046
2021-11-02/11:44:40.00            139.26026
2021-11-02/11:44:50.00            139.26990
2021-11-02/11:45:00.00            139.27938
2021-11-02/11:45:10.00            139.28869
2021-11-02/11:45:20.00            139.29785
2021-11-02/11:45:30.00            139.30684
2021-11-02/11:45:40.00            139.31568
2021-11-02/11:45:50.00            139.32436
2021-11-02/11:46:00.00            139.33288
2021-11-02/11:46:10.00            139.34126
2021-11-02/11:46:20.00            139.34948
2021-11-02/11:46:30.00            139.35756
2021-11-02/11:46:40.00            139.36548
2021-11-02/11:46:50.00            139.37326
2021-11-02/11:47:00.00            139.38090
2021-11-02/11:47:10.00            139.38839
2021-11-02/11:47:20.00            139.39574
2021-11-02/11:47:30.00            139.40295
2021-11-02/11:47:40.00            139.41002
2021-11-02/11:47:50.00            139.41695
2021-11-02/11:48:00.00            139.42374
2021-11-02/11:48:10.00            139.43040
2021-11-02/11:48:20.00            139.43693
2021-11-02/11:48:30.00            139.44332
2021-11-02/11:48:40.00            139.44959
2021-11-02/11:48:50.00            139.45572
2021-11-02/11:49:00.00            139.46173
2021-11-02/11:49:10.00            139.46760
2021-11-02/11:49:20.00            139.47336
2021-11-02/11:49:30.00            139.47899
2021-11-02/11:49:40.00            139.48449
2021-11-02/11:49:50.00            139.48987
2021-11-02/11:50:00.00            139.49514
2021-11-02/11:50:10.00            139.50028
2021-11-02/11:50:20.00            139.50531
2021-11-02/11:50:30.00            139.51022
2021-11-02/11:50:40.00            139.51501
2021-11-02/11:50:50.00            139.51969
2021-11-02/11:51:00.00            139.52426
2021-11-02/11:51:10.00            139.52871
2021-11-02/11:51:20.00            139.53305
2021-11-02/11:51:30.00            139.53729
2021-11-02/11:51:40.00            139.54141
2021-11-02/11:51:50.00            139.54543
2021-11-02/11:52:00.00            139.54934
2021-11-02/11:52:10.00            139.55315
2021-11-02/11:52:20.00            139.55685
2021-11-02/11:52:30.00            139.56045
2021-11-02/11:52:40.00            139.56395
2021-11-02/11:52:50.00            139.56735
2021-11-02/11:53:00.00            139.57065
2021-11-02/11:53:10.00            139.57385
2021-11-02/11:53:20.00            139.57695
2021-11-02/11:53:30.00            139.57996
2021-11-02/11:53:40.00            139.58287
2021-11-02/11:53:50.00            139.58569
2021-11-02/11:54:00.00            139.58841
2021-11-02/11:54:10.00            139.59104
2021-11-02/11:54:20.00            139.59358
2021-11-02/11:54:30.00            139.59603
2021-11-02/11:54:40.00            139.59840
2021-11-02/11:54:50.00            139.60067
2021-11-02/11:55:00.00            139.60286
2021-11-02/11:55:10.00            139.60496
2021-11-02/11:55:20.00            139.60698
2021-11-02/11:55:30.00            139.60891
2021-11-02/11:55:40.00            139.61076
2021-11-02/11:55:50.00            139.61252
2021-11-02/11:56:00.00            139.61421
2021-11-02/11:56:10.00            139.61582
2021-11-02/11:56:20.00            139.61734
2021-11-02/11:56:30.00            139.61879
2021-11-02/11:56:40.00            139.62016
2021-11-02/11:56:50.00            139.62145
2021-11-02/11:57:00.00            139.62267
2021-11-02/11:57:10.00            139.62382
2021-11-02/11:57:20.00            139.62488
2021-11-02/11:57:30.00            139.62588
2021-11-02/11:57:40.00            139.62681
2021-11-02/11:57:50.00            139.62767
2021-11-02/11:58:00.00            139.62845
2021-11-02/11:58:10.00            139.62916
2021-11-02/11:58:20.00            139.62981
2021-11-02/11:58:30.00            139.63039
2021-11-02/11:58:40.00            139.63090
2021-11-02/11:58:50.00            139.63135
2021-11-02/11:59:00.00            139.63174
2021-11-02/11:59:10.00            139.63205
2021-11-02/11:59:20.00            139.63231
2021-11-02/11:59:30.00            139.63250
2021-11-02/11:59:40.00            139.63264
2021-11-02/11:59:50.00            139.63271
2021-11-02/12:00:00.00            139.63272
2021-11-02/12:00:10.00            139.63267
2021-11-02/12:00:20.00            139.63257
2021-11-02/12:00:30.00            139.63240
2021-11-02/12:00:40.00            139.63218
2021-11-02/12:00:50.00            139.63191
2021-11-02/12:01:00.00            139.63158
2021-11-02/12:01:10.00            139.63120
2021-11-02/12:01:20.00            139.63076
2021-11-02/12:01:30.00            139.63027
2021-11-02/12:01:40.00            139.62973
2021-11-02/12:01:50.00            139.62914
2021-11-02/12:02:00.00            139.62850
2021-11-02/12:02:10.00            139.62780
2021-11-02/12:02:20.00            139.62707
2021-11-02/12:02:30.00            139.62628
2021-11-02/12:02:40.00            139.62545
2021-11-02/12:02:50.00            139.62457
2021-11-02/12:03:00.00            139.62364
2021-11-02/12:03:10.00            139.62267
2021-11-02/12:03:20.00            139.62166
2021-11-02/12:03:30.00            139.62060
2021-11-02/12:03:40.00            139.61950
2021-11-02/12:03:50.00            139.61836
2021-11-02/12:04:00.00            139.61718
2021-11-02/12:04:10.00            139.61596
2021-11-02/12:04:20.00            139.61470
2021-11-02/12:04:30.00            139.61340
2021-11-02/12:04:40.00            139.61206
2021-11-02/12:04:50.00            139.61069
2021-11-02/12:05:00.00            139.60928
2021-11-02/12:05:10.00            139.60783
2021-11-02/12:05:20.00            139.60635
2021-11-02/12:05:30.00            139.60484
2021-11-02/12:05:40.00            139.60329
2021-11-02/12:05:50.00            139.60171
2021-11-02/12:06:00.00            139.60009
2021-11-02/12:06:10.00            139.59845
2021-11-02/12:06:20.00            139.59677
2021-11-02/12:06:30.00            139.59507
2021-11-02/12:06:40.00            139.59334
2021-11-02/12:06:50.00            139.59158
2021-11-02/12:07:00.00            139.58979
2021-11-02/12:07:10.00            139.58797
2021-11-02/12:07:20.00            139.58613
2021-11-02/12:07:30.00            139.58426
2021-11-02/12:07:40.00            139.58237
2021-11-02/12:07:50.00            139.58045
2021-11-02/12:08:00.00            139.57851
2021-11-02/12:08:10.00            139.57655
2021-11-02/12:08:20.00            139.57457
2021-11-02/12:08:30.00            139.57256
2021-11-02/12:08:40.00            139.57054
2021-11-02/12:08:50.00            139.56849
2021-11-02/12:09:00.00            139.56643
2021-11-02/12:09:10.00            139.56434
2021-11-02/12:09:20.00            139.56224
2021-11-02/12:09:30.00            139.56013
2021-11-02/12:09:40.00            139.55799
2021-11-02/12:09:50.00            139.55584
2021-11-02/12:10:00.00            139.55368
2021-11-02/12:10:10.00            139.55150
2021-11-02/12:10:20.00            139.54931
2021-11-02/12:10:30.00            139.54711
2021-11-02/12:10:40.00            139.54489
2021-11-02/12:10:50.00            139.54267
2021-11-02/12:11:00.00            139.54042
2021-11-02/12:11:10.00            139.53818
2021-11-02/12:11:20.00            139.53592
2021-11-02/12:11:30.00            139.53365
2021-11-02/12:11:40.00            139.53138
2021-11-02/12:11:50.00            139.52910
2021-11-02/12:12:00.00            139.52681
2021-11-02/12:12:10.00            139.52452
2021-11-02/12:12:20.00            139.52222
2021-11-02/12:12:30.00            139.51992
2021-11-02/12:12:40.00            139.51761
2021-11-02/12:12:50.00            139.51530
2021-11-02/12:13:00.00            139.51299
2021-11-02/12:13:10.00            139.51068
2021-11-02/12:13:20.00            139.50837
2021-11-02/12:13:30.00            139.50605
2021-11-02/12:13:40.00            139.50374
2021-11-02/12:13:50.00            139.50143
2021-11-02/12:14:00.00            139.49912
2021-11-02/12:14:10.00            139.49681
2021-11-02/12:14:20.00            139.49451
2021-11-02/12:14:30.00            139.49221
2021-11-02/12:14:40.00            139.48991
2021-11-02/12:14:50.00            139.48762
2021-11-02/12:15:00.00            139.48534
2021-11-02/12:15:10.00            139.48307
2021-11-02/12:15:20.00            139.48080
2021-11-02/12:15:30.00            139.47854
2021-11-02/12:15:40.00            139.47629
2021-11-02/12:15:50.00            139.47405
2021-11-02/12:16:00.00            139.47182
2021-11-02/12:16:10.00            139.46960
2021-11-02/12:16:20.00            139.46739
2021-11-02/12:16:30.00            139.46520
2021-11-02/12:16:40.00            139.46302
2021-11-02/12:16:50.00            139.46085
2021-11-02/12:17:00.00            139.45870
2021-11-02/12:17:10.00            139.45657
2021-11-02/12:17:20.00            139.45445
2021-11-02/12:17:30.00            139.45235
2021-11-02/12:17:40.00            139.45026
2021-11-02/12:17:50.00            139.44820
2021-11-02/12:18:00.00            139.44615
2021-11-02/12:18:10.00            139.44413
2021-11-02/12:18:20.00            139.44212
2021-11-02/12:18:30.00            139.44014
2021-11-02/12:18:40.00            139.43818
2021-11-02/12:18:50.00            139.43624
2021-11-02/12:19:00.00            139.43433
2021-11-02/12:19:10.00            139.43244
2021-11-02/12:19:20.00            139.43058
2021-11-02/12:19:30.00            139.42874
2021-11-02/12:19:40.00            139.42693
2021-11-02/12:19:50.00            139.42515
2021-11-02/12:20:00.00            139.42340
2021-11-02/12:20:10.00            139.42168
2021-11-02/12:20:20.00            139.41998
2021-11-02/12:20:30.00            139.41832
2021-11-02/12:20:40.00            139.41669
2021-11-02/12:20:50.00            139.41509
2021-11-02/12:21:00.00            139.41353
2021-11-02/12:21:10.00            139.41200
2021-11-02/12:21:20.00            139.41051
2021-11-02/12:21:30.00            139.40904
2021-11-02/12:21:40.00            139.40762
2021-11-02/12:21:50.00            139.40624
2021-11-02/12:22:00.00            139.40489
2021-11-02/12:22:10.00            139.40358
2021-11-02/12:22:20.00            139.40232
2021-11-02/12:22:30.00            139.40109
2021-11-02/12:22:40.00            139.39991
2021-11-02/12:22:50.00            139.39876
2021-11-02/12:23:00.00            139.39766
2021-11-02/12:23:10.00            139.39661
2021-11-02/12:23:20.00            139.39560
2021-11-02/12:23:30.00            139.39464
2021-11-02/12:23:40.00            139.39372
2021-11-02/12:23:50.00            139.39285
2021-11-02/12:24:00.00            139.39203
2021-11-02/12:24:10.00            139.39126
2021-11-02/12:24:20.00            139.39054
2021-11-02/12:24:30.00            139.38987
2021-11-02/12:24:40.00            139.38926
2021-11-02/12:24:50.00            139.38870
2021-11-02/12:25:00.00            139.38819
2021-11-02/12:25:10.00            139.38773
2021-11-02/12:25:20.00            139.38733
2021-11-02/12:25:30.00            139.38700
2021-11-02/12:25:40.00            139.38672
2021-11-02/12:25:50.00            139.38649
2021-11-02/12:26:00.00            139.38633
2021-11-02/12:26:10.00            139.38622
2021-11-02/12:26:20.00            139.38618
2021-11-02/12:26:30.00            139.38620
2021-11-02/12:26:40.00            139.38629
2021-11-02/12:26:50.00            139.38644
2021-11-02/12:27:00.00            139.38665
2021-11-02/12:27:10.00            139.38694
2021-11-02/12:27:20.00            139.38729
2021-11-02/12:27:30.00            139.38771
2021-11-02/12:27:40.00            139.38820
2021-11-02/12:27:50.00            139.38876
2021-11-02/12:28:00.00            139.38939
2021-11-02/12:28:10.00            139.39009
2021-11-02/12:28:20.00            139.39087
2021-11-02/12:28:30.00            139.39173
2021-11-02/12:28:40.00            139.39266
2021-11-02/12:28:50.00            139.39367
2021-11-02/12:29:00.00            139.39476
2021-11-02/12:29:10.00            139.39592
2021-11-02/12:29:20.00            139.39717
2021-11-02/12:29:30.00            139.39850
2021-11-02/12:29:40.00            139.39991
2021-11-02/12:29:50.00            139.40141
2021-11-02/12:30:00.00            139.40299
2021-11-02/12:30:10.00            139.40466
2021-11-02/12:30:20.00            139.40641
2021-11-02/12:30:30.00            139.40826
2021-11-02/12:30:40.00            139.41019
2021-11-02/12:30:50.00            139.41222
2021-11-02/12:31:00.00            139.41434
2021-11-02/12:31:10.00            139.41656
2021-11-02/12:31:20.00            139.41886
2021-11-02/12:31:30.00            139.42127
2021-11-02/12:31:40.00            139.42377
2021-11-02/12:31:50.00            139.42637
2021-11-02/12:32:00.00            139.42908
2021-11-02/12:32:10.00            139.43188
2021-11-02/12:32:20.00            139.43479
2021-11-02/12:32:30.00            139.43780
2021-11-02/12:32:40.00            139.44091
2021-11-02/12:32:50.00            139.44414
2021-11-02/12:33:00.00            139.44747
2021-11-02/12:33:10.00            139.45091
2021-11-02/12:33:20.00            139.45446
2021-11-02/12:33:30.00            139.45813
2021-11-02/12:33:40.00            139.46191
2021-11-02/12:33:50.00            139.46580
2021-11-02/12:34:00.00            139.46981
2021-11-02/12:34:10.00            139.47395
2021-11-02/12:34:20.00            139.47820
2021-11-02/12:34:30.00            139.48257
2021-11-02/12:34:40.00            139.48706
2021-11-02/12:34:50.00            139.49169
2021-11-02/12:35:00.00            139.49644
2021-11-02/12:35:10.00            139.50131
2021-11-02/12:35:20.00            139.50631
2021-11-02/12:35:30.00            139.51145
2021-11-02/12:35:40.00            139.51671
2021-11-02/12:35:50.00            139.52211
2021-11-02/12:36:00.00            139.52765
2021-11-02/12:36:10.00            139.53333
2021-11-02/12:36:20.00            139.53914
2021-11-02/12:36:30.00            139.54510
2021-11-02/12:36:40.00            139.55120
2021-11-02/12:36:50.00            139.55744
2021-11-02/12:37:00.00            139.56384
2021-11-02/12:37:10.00            139.57037
2021-11-02/12:37:20.00            139.57706
2021-11-02/12:37:30.00            139.58390
2021-11-02/12:37:40.00            139.59090
2021-11-02/12:37:50.00            139.59805
2021-11-02/12:38:00.00            139.60536
2021-11-02/12:38:10.00            139.61283
2021-11-02/12:38:20.00            139.62046
2021-11-02/12:38:30.00            139.62826
2021-11-02/12:38:40.00            139.63622
2021-11-02/12:38:50.00            139.64434
2021-11-02/12:39:00.00            139.65264
2021-11-02/12:39:10.00            139.66111
2021-11-02/12:39:20.00            139.66976
2021-11-02/12:39:30.00            139.67858
2021-11-02/12:39:40.00            139.68758
2021-11-02/12:39:50.00            139.69676
2021-11-02/12:40:00.00            139.70612
2021-11-02/12:40:10.00            139.71567
2021-11-02/12:40:20.00            139.72540
2021-11-02/12:40:30.00            139.73533
2021-11-02/12:40:40.00            139.74545
2021-11-02/12:40:50.00            139.75577
2021-11-02/12:41:00.00            139.76627
2021-11-02/12:41:10.00            139.77698
2021-11-02/12:41:20.00            139.78789
2021-11-02/12:41:30.00            139.79901
2021-11-02/12:41:40.00            139.81034
2021-11-02/12:41:50.00            139.82187
2021-11-02/12:42:00.00            139.83362
2021-11-02/12:42:10.00            139.84558
2021-11-02/12:42:20.00            139.85776
2021-11-02/12:42:30.00            139.87016
2021-11-02/12:42:40.00            139.88278
2021-11-02/12:42:50.00            139.89563
2021-11-02/12:43:00.00            139.90871
2021-11-02/12:43:10.00            139.92203
2021-11-02/12:43:20.00            139.93557
2021-11-02/12:43:30.00            139.94936
2021-11-02/12:43:40.00            139.96338
2021-11-02/12:43:50.00            139.97765
2021-11-02/12:44:00.00            139.99217
2021-11-02/12:44:10.00            140.00694
2021-11-02/12:44:20.00            140.02196
2021-11-02/12:44:30.00            140.03724
2021-11-02/12:44:40.00            140.05277
2021-11-02/12:44:50.00            140.06858
2021-11-02/12:45:00.00            140.08464
2021-11-02/12:45:10.00            140.10099
2021-11-02/12:45:20.00            140.11760
2021-11-02/12:45:30.00            140.13449
2021-11-02/12:45:40.00            140.15166
2021-11-02/12:45:50.00            140.16912
2021-11-02/12:46:00.00            140.18687
2021-11-02/12:46:10.00            140.20491
2021-11-02/12:46:20.00            140.22324
2021-11-02/12:46:30.00            140.24188
2021-11-02/12:46:40.00            140.26082
2021-11-02/12:46:50.00            140.28007
2021-11-02/12:47:00.00            140.29963
2021-11-02/12:47:10.00            140.31951
2021-11-02/12:47:20.00            140.33971
2021-11-02/12:47:30.00            140.36023
2021-11-02/12:47:40.00            140.38109
2021-11-02/12:47:50.00            140.40228
2021-11-02/12:48:00.00            140.42380
2021-11-02/12:48:10.00            140.44567
2021-11-02/12:48:20.00            140.46789
2021-11-02/12:48:30.00            140.49047
2021-11-02/12:48:40.00            140.51339
2021-11-02/12:48:50.00            140.53669
2021-11-02/12:49:00.00            140.56035
2021-11-02/12:49:10.00            140.58438
2021-11-02/12:49:20.00            140.60879
2021-11-02/12:49:30.00            140.63359
2021-11-02/12:49:40.00            140.65877
2021-11-02/12:49:50.00            140.68435
2021-11-02/12:50:00.00            140.71033
2021-11-02/12:50:10.00            140.73671
2021-11-02/12:50:20.00            140.76350
2021-11-02/12:50:30.00            140.79071
2021-11-02/12:50:40.00            140.81835
2021-11-02/12:50:50.00            140.84641
2021-11-02/12:51:00.00            140.87491
2021-11-02/12:51:10.00            140.90385
2021-11-02/12:51:20.00            140.93324
2021-11-02/12:51:30.00            140.96308
2021-11-02/12:51:40.00            140.99339
2021-11-02/12:51:50.00            141.02416
2021-11-02/12:52:00.00            141.05541
2021-11-02/12:52:10.00            141.08714
2021-11-02/12:52:20.00            141.11936
2021-11-02/12:52:30.00            141.15208
2021-11-02/12:52:40.00            141.18530
2021-11-02/12:52:50.00            141.21903
2021-11-02/12:53:00.00            141.25328
2021-11-02/12:53:10.00            141.28806
2021-11-02/12:53:20.00            141.32338
2021-11-02/12:53:30.00            141.35923
2021-11-02/12:53:40.00            141.39564
2021-11-02/12:53:50.00            141.43262
2021-11-02/12:54:00.00            141.47015
2021-11-02/12:54:10.00            141.50827
2021-11-02/12:54:20.00            141.54698
2021-11-02/12:54:30.00            141.58628
2021-11-02/12:54:40.00            141.62619
2021-11-02/12:54:50.00            141.66671
2021-11-02/12:55:00.00            141.70786
2021-11-02/12:55:10.00            141.74965
2021-11-02/12:55:20.00            141.79208
2021-11-02/12:55:30.00            141.83517
2021-11-02/12:55:40.00            141.87892
2021-11-02/12:55:50.00            141.92335
2021-11-02/12:56:00.00            141.96847
2021-11-02/12:56:10.00            142.01429
2021-11-02/12:56:20.00            142.06082
2021-11-02/12:56:30.00            142.10808
2021-11-02/12:56:40.00            142.15607
2021-11-02/12:56:50.00            142.20481
2021-11-02/12:57:00.00            142.25431
2021-11-02/12:57:10.00            142.30459
2021-11-02/12:57:20.00            142.35565
2021-11-02/12:57:30.00            142.40751
2021-11-02/12:57:40.00            142.46019
2021-11-02/12:57:50.00            142.51369
2021-11-02/12:58:00.00            142.56804
2021-11-02/12:58:10.00            142.62325
2021-11-02/12:58:20.00            142.67933
2021-11-02/12:58:30.00            142.73630
2021-11-02/12:58:40.00            142.79417
2021-11-02/12:58:50.00            142.85296
2021-11-02/12:59:00.00            142.91269
2021-11-02/12:59:10.00            142.97338
2021-11-02/12:59:20.00            143.03503
2021-11-02/12:59:30.00            143.09768
2021-11-02/12:59:40.00            143.16133
2021-11-02/12:59:50.00            143.22601
2021-11-02/13:00:00.00            143.29173
2021-11-02/13:00:10.00            143.35852
2021-11-02/13:00:20.00            143.42639
2021-11-02/13:00:30.00            143.49537
2021-11-02/13:00:40.00            143.56547
2021-11-02/13:00:50.00            143.63672
2021-11-02/13:01:00.00            143.70915
2021-11-02/13:01:10.00            143.78277
2021-11-02/13:01:20.00            143.85760
2021-11-02/13:01:30.00            143.93367
2021-11-02/13:01:40.00            144.01101
2021-11-02/13:01:50.00            144.08964
2021-11-02/13:02:00.00            144.16958
2021-11-02/13:02:10.00            144.25087
2021-11-02/13:02:20.00            144.33352
2021-11-02/13:02:30.00            144.41757
2021-11-02/13:02:40.00            144.50305
2021-11-02/13:02:50.00            144.58999
2021-11-02/13:03:00.00            144.67840
2021-11-02/13:03:10.00            144.76834
2021-11-02/13:03:20.00            144.85982
2021-11-02/13:03:30.00            144.95289
2021-11-02/13:03:40.00            145.04757
2021-11-02/13:03:50.00            145.14390
2021-11-02/13:04:00.00            145.24192
2021-11-02/13:04:10.00            145.34165
2021-11-02/13:04:20.00            145.44315
2021-11-02/13:04:30.00            145.54644
2021-11-02/13:04:40.00            145.65157
2021-11-02/13:04:50.00            145.75859
2021-11-02/13:05:00.00            145.86752
2021-11-02/13:05:10.00            145.97842
2021-11-02/13:05:20.00            146.09132
2021-11-02/13:05:30.00            146.20629
2021-11-02/13:05:40.00            146.32335
2021-11-02/13:05:50.00            146.44257
2021-11-02/13:06:00.00            146.56399
2021-11-02/13:06:10.00            146.68767
2021-11-02/13:06:20.00            146.81365
2021-11-02/13:06:30.00            146.94200
2021-11-02/13:06:40.00            147.07276
2021-11-02/13:06:50.00            147.20601
2021-11-02/13:07:00.00            147.34179
2021-11-02/13:07:10.00            147.48017
2021-11-02/13:07:20.00            147.62123
2021-11-02/13:07:30.00            147.76501
2021-11-02/13:07:40.00            147.91160
2021-11-02/13:07:50.00            148.06105
2021-11-02/13:08:00.00            148.21346
2021-11-02/13:08:10.00            148.36888
2021-11-02/13:08:20.00            148.52741
2021-11-02/13:08:30.00            148.68911
2021-11-02/13:08:40.00            148.85408
2021-11-02/13:08:50.00            149.02241
2021-11-02/13:09:00.00            149.19417
2021-11-02/13:09:10.00            149.36946
2021-11-02/13:09:20.00            149.54838
2021-11-02/13:09:30.00            149.73103
2021-11-02/13:09:40.00            149.91751
2021-11-02/13:09:50.00            150.10792
2021-11-02/13:10:00.00            150.30238
2021-11-02/13:10:10.00            150.50100
2021-11-02/13:10:20.00            150.70390
2021-11-02/13:10:30.00            150.91120
2021-11-02/13:10:40.00            151.12302
2021-11-02/13:10:50.00            151.33950
2021-11-02/13:11:00.00            151.56078
2021-11-02/13:11:10.00            151.78699
2021-11-02/13:11:20.00            152.01828
2021-11-02/13:11:30.00            152.25480
2021-11-02/13:11:40.00            152.49672
2021-11-02/13:11:50.00            152.74419
2021-11-02/13:12:00.00            152.99738
2021-11-02/13:12:10.00            153.25647
2021-11-02/13:12:20.00            153.52165
2021-11-02/13:12:30.00            153.79310
2021-11-02/13:12:40.00            154.07102
2021-11-02/13:12:50.00            154.35562
2021-11-02/13:13:00.00            154.64710
2021-11-02/13:13:10.00            154.94571
2021-11-02/13:13:20.00            155.25165
2021-11-02/13:13:30.00            155.56517
2021-11-02/13:13:40.00            155.88652
2021-11-02/13:13:50.00            156.21597
2021-11-02/13:14:00.00            156.55377
2021-11-02/13:14:10.00            156.90021
2021-11-02/13:14:20.00            157.25558
2021-11-02/13:14:30.00            157.62019
2021-11-02/13:14:40.00            157.99435
2021-11-02/13:14:50.00            158.37838
2021-11-02/13:15:00.00            158.77263
2021-11-02/13:15:10.00            159.17745
2021-11-02/13:15:20.00            159.59322
2021-11-02/13:15:30.00            160.02031
2021-11-02/13:15:40.00            160.45912
2021-11-02/13:15:50.00            160.91008
2021-11-02/13:16:00.00            161.37360
2021-11-02/13:16:10.00            161.85014
2021-11-02/13:16:20.00            162.34016
2021-11-02/13:16:30.00            162.84415
2021-11-02/13:16:40.00            163.36260
2021-11-02/13:16:50.00            163.89604
2021-11-02/13:17:00.00            164.44500
2021-11-02/13:17:10.00            165.01004
2021-11-02/13:17:20.00            165.59174
2021-11-02/13:17:30.00            166.19069
2021-11-02/13:17:40.00            166.80752
2021-11-02/13:17:50.00            167.44285
2021-11-02/13:18:00.00            168.09734
2021-11-02/13:18:10.00            168.77167
2021-11-02/13:18:20.00            169.46652
2021-11-02/13:18:30.00            170.18261
2021-11-02/13:18:40.00            170.92066
2021-11-02/13:18:50.00            171.68141
2021-11-02/13:19:00.00            172.46561
2021-11-02/13:19:10.00            173.27402
2021-11-02/13:19:20.00            174.10743
2021-11-02/13:19:30.00            174.96659
2021-11-02/13:19:40.00            175.85229
2021-11-02/13:19:50.00            176.76529
2021-11-02/13:20:00.00            177.70637
2021-11-02/13:20:10.00            178.67628
2021-11-02/13:20:20.00            179.67573
2021-11-02/13:20:30.00            180.70544
2021-11-02/13:20:40.00            181.76606
2021-11-02/13:20:50.00            182.85819
2021-11-02/13:21:00.00            183.98242
2021-11-02/13:21:10.00            185.13923
2021-11-02/13:21:20.00            186.32904
2021-11-02/13:21:30.00            187.55218
2021-11-02/13:21:40.00            188.80886
2021-11-02/13:21:50.00            190.09918
2021-11-02/13:22:00.00            191.42311
2021-11-02/13:22:10.00            192.78049
2021-11-02/13:22:20.00            194.17096
2021-11-02/13:22:30.00            195.59403
2021-11-02/13:22:40.00            197.04899
2021-11-02/13:22:50.00            198.53495
2021-11-02/13:23:00.00            200.05082
2021-11-02/13:23:10.00            201.59528
2021-11-02/13:23:20.00            203.16682
2021-11-02/13:23:30.00            204.76368
2021-11-02/13:23:40.00            206.38390
2021-11-02/13:23:50.00            208.02534
2021-11-02/13:24:00.00            209.68562
2021-11-02/13:24:10.00            211.36220
2021-11-02/13:24:20.00            213.05240
2021-11-02/13:24:30.00            214.75337
2021-11-02/13:24:40.00            216.46216
2021-11-02/13:24:50.00            218.17574
2021-11-02/13:25:00.00            219.89103
2021-11-02/13:25:10.00            221.60493
2021-11-02/13:25:20.00            223.31437
2021-11-02/13:25:30.00            225.01631
2021-11-02/13:25:40.00            226.70779
2021-11-02/13:25:50.00            228.38599
2021-11-02/13:26:00.00            230.04819
2021-11-02/13:26:10.00            231.69186
2021-11-02/13:26:20.00            233.31463
2021-11-02/13:26:30.00            234.91433
2021-11-02/13:26:40.00            236.48900
2021-11-02/13:26:50.00            238.03689
2021-11-02/13:27:00.00            239.55648
2021-11-02/13:27:10.00            241.04644
2021-11-02/13:27:20.00            242.50567
2021-11-02/13:27:30.00            243.93329
2021-11-02/13:27:40.00            245.32858
2021-11-02/13:27:50.00            246.69104
2021-11-02/13:28:00.00            248.02032
2021-11-02/13:28:10.00            249.31625
2021-11-02/13:28:20.00            250.57879
2021-11-02/13:28:30.00            251.80803
2021-11-02/13:28:40.00            253.00421
2021-11-02/13:28:50.00            254.16764
2021-11-02/13:29:00.00            255.29873
2021-11-02/13:29:10.00            256.39798
2021-11-02/13:29:20.00            257.46595
2021-11-02/13:29:30.00            258.50325
2021-11-02/13:29:40.00            259.51055
2021-11-02/13:29:50.00            260.48855
2021-11-02/13:30:00.00            261.43797
2021-11-02/13:30:10.00            262.35956
2021-11-02/13:30:20.00            263.25409
2021-11-02/13:30:30.00            264.12234
2021-11-02/13:30:40.00            264.96507
2021-11-02/13:30:50.00            265.78306
2021-11-02/13:31:00.00            266.57710
2021-11-02/13:31:10.00            267.34793
2021-11-02/13:31:20.00            268.09631
2021-11-02/13:31:30.00            268.82298
2021-11-02/13:31:40.00            269.52868
2021-11-02/13:31:50.00            270.21411
2021-11-02/13:32:00.00            270.87996
2021-11-02/13:32:10.00            271.52691
2021-11-02/13:32:20.00            272.15561
2021-11-02/13:32:30.00            272.76671
2021-11-02/13:32:40.00            273.36082
2021-11-02/13:32:50.00            273.93854
2021-11-02/13:33:00.00            274.50044
2021-11-02/13:33:10.00            275.04709
2021-11-02/13:33:20.00            275.57903
2021-11-02/13:33:30.00            276.09678
2021-11-02/13:33:40.00            276.60084
2021-11-02/13:33:50.00            277.09169
2021-11-02/13:34:00.00            277.56980
2021-11-02/13:34:10.00            278.03563
2021-11-02/13:34:20.00            278.48960
2021-11-02/13:34:30.00            278.93214
2021-11-02/13:34:40.00            279.36363
2021-11-02/13:34:50.00            279.78447
2021-11-02/13:35:00.00            280.19503
2021-11-02/13:35:10.00            280.59567
2021-11-02/13:35:20.00            280.98672
2021-11-02/13:35:30.00            281.36853
2021-11-02/13:35:40.00            281.74139
2021-11-02/13:35:50.00            282.10563
2021-11-02/13:36:00.00            282.46154
2021-11-02/13:36:10.00            282.80938
2021-11-02/13:36:20.00            283.14945
2021-11-02/13:36:30.00            283.48200
2021-11-02/13:36:40.00            283.80728
2021-11-02/13:36:50.00            284.12553
2021-11-02/13:37:00.00            284.43699
2021-11-02/13:37:10.00            284.74188
2021-11-02/13:37:20.00            285.04041
2021-11-02/13:37:30.00            285.33279
2021-11-02/13:37:40.00            285.61923
2021-11-02/13:37:50.00            285.89991
2021-11-02/13:38:00.00            286.17503
2021-11-02/13:38:10.00            286.44475
2021-11-02/13:38:20.00            286.70926
2021-11-02/13:38:30.00            286.96871
2021-11-02/13:38:40.00            287.22327
2021-11-02/13:38:50.00            287.47310
2021-11-02/13:39:00.00            287.71834
2021-11-02/13:39:10.00            287.95913
2021-11-02/13:39:20.00            288.19562
2021-11-02/13:39:30.00            288.42794
2021-11-02/13:39:40.00            288.65622
2021-11-02/13:39:50.00            288.88058
2021-11-02/13:40:00.00            289.10115
2021-11-02/13:40:10.00            289.31803
2021-11-02/13:40:20.00            289.53135
2021-11-02/13:40:30.00            289.74122
2021-11-02/13:40:40.00            289.94773
2021-11-02/13:40:50.00            290.15099
2021-11-02/13:41:00.00            290.35110
2021-11-02/13:41:10.00            290.54816
2021-11-02/13:41:20.00            290.74226
2021-11-02/13:41:30.00            290.93348
2021-11-02/13:41:40.00            291.12192
2021-11-02/13:41:50.00            291.30766
2021-11-02/13:42:00.00            291.49078
2021-11-02/13:42:10.00            291.67136
2021-11-02/13:42:20.00            291.84948
2021-11-02/13:42:30.00            292.02521
2021-11-02/13:42:40.00            292.19863
2021-11-02/13:42:50.00            292.36980
2021-11-02/13:43:00.00            292.53879
2021-11-02/13:43:10.00            292.70568
2021-11-02/13:43:20.00            292.87051
2021-11-02/13:43:30.00            293.03337
2021-11-02/13:43:40.00            293.19430
2021-11-02/13:43:50.00            293.35337
2021-11-02/13:44:00.00            293.51063
2021-11-02/13:44:10.00            293.66614
2021-11-02/13:44:20.00            293.81996
2021-11-02/13:44:30.00            293.97214
2021-11-02/13:44:40.00            294.12273
2021-11-02/13:44:50.00            294.27178
2021-11-02/13:45:00.00            294.41934
2021-11-02/13:45:10.00            294.56547
2021-11-02/13:45:20.00            294.71019
2021-11-02/13:45:30.00            294.85357
2021-11-02/13:45:40.00            294.99565
2021-11-02/13:45:50.00            295.13646
2021-11-02/13:46:00.00            295.27606
2021-11-02/13:46:10.00            295.41449
2021-11-02/13:46:20.00            295.55178
2021-11-02/13:46:30.00            295.68797
2021-11-02/13:46:40.00            295.82311
2021-11-02/13:46:50.00            295.95723
2021-11-02/13:47:00.00            296.09038
2021-11-02/13:47:10.00            296.22258
2021-11-02/13:47:20.00            296.35387
2021-11-02/13:47:30.00            296.48430
2021-11-02/13:47:40.00            296.61388
2021-11-02/13:47:50.00            296.74266
2021-11-02/13:48:00.00            296.87068
2021-11-02/13:48:10.00            296.99795
2021-11-02/13:48:20.00            297.12452
2021-11-02/13:48:30.00            297.25041
2021-11-02/13:48:40.00            297.37567
2021-11-02/13:48:50.00            297.50031
2021-11-02/13:49:00.00            297.62437
2021-11-02/13:49:10.00            297.74787
2021-11-02/13:49:20.00            297.87085
2021-11-02/13:49:30.00            297.99334
2021-11-02/13:49:40.00            298.11535
2021-11-02/13:49:50.00            298.23693
2021-11-02/13:50:00.00            298.35810
2021-11-02/13:50:10.00            298.47888
2021-11-02/13:50:20.00            298.59930
2021-11-02/13:50:30.00            298.71940
2021-11-02/13:50:40.00            298.83918
2021-11-02/13:50:50.00            298.95869
2021-11-02/13:51:00.00            299.07794
2021-11-02/13:51:10.00            299.19697
2021-11-02/13:51:20.00            299.31579
2021-11-02/13:51:30.00            299.43443
2021-11-02/13:51:40.00            299.55292
2021-11-02/13:51:50.00            299.67128
2021-11-02/13:52:00.00            299.78953
2021-11-02/13:52:10.00            299.90770
2021-11-02/13:52:20.00            300.02581
2021-11-02/13:52:30.00            300.14389
2021-11-02/13:52:40.00            300.26195
2021-11-02/13:52:50.00            300.38003
2021-11-02/13:53:00.00            300.49815
2021-11-02/13:53:10.00            300.61632
2021-11-02/13:53:20.00            300.73458
2021-11-02/13:53:30.00            300.85294
2021-11-02/13:53:40.00            300.97143
2021-11-02/13:53:50.00            301.09007
2021-11-02/13:54:00.00            301.20889
2021-11-02/13:54:10.00            301.32790
2021-11-02/13:54:20.00            301.44713
2021-11-02/13:54:30.00            301.56660
2021-11-02/13:54:40.00            301.68634
2021-11-02/13:54:50.00            301.80636
2021-11-02/13:55:00.00            301.92670
2021-11-02/13:55:10.00            302.04736
2021-11-02/13:55:20.00            302.16839
2021-11-02/13:55:30.00            302.28979
2021-11-02/13:55:40.00            302.41159
2021-11-02/13:55:50.00            302.53382
2021-11-02/13:56:00.00            302.65649
2021-11-02/13:56:10.00            302.77963
2021-11-02/13:56:20.00            302.90327
2021-11-02/13:56:30.00            303.02743
2021-11-02/13:56:40.00            303.15212
2021-11-02/13:56:50.00            303.27738
2021-11-02/13:57:00.00            303.40323
2021-11-02/13:57:10.00            303.52969
2021-11-02/13:57:20.00            303.65678
2021-11-02/13:57:30.00            303.78453
2021-11-02/13:57:40.00            303.91297
2021-11-02/13:57:50.00            304.04211
2021-11-02/13:58:00.00            304.17199
2021-11-02/13:58:10.00            304.30263
2021-11-02/13:58:20.00            304.43404
2021-11-02/13:58:30.00            304.56627
2021-11-02/13:58:40.00            304.69933
2021-11-02/13:58:50.00            304.83326
2021-11-02/13:59:00.00            304.96806
2021-11-02/13:59:10.00            305.10379
2021-11-02/13:59:20.00            305.24044
2021-11-02/13:59:30.00            305.37807
2021-11-02/13:59:40.00            305.51669
2021-11-02/13:59:50.00            305.65633
2021-11-02/14:00:00.00            305.79703
2021-11-02/14:00:10.00            305.93880
2021-11-02/14:00:20.00            306.08167
2021-11-02/14:00:30.00            306.22568
2021-11-02/14:00:40.00            306.37086
2021-11-02/14:00:50.00            306.51723
2021-11-02/14:01:00.00            306.66483
2021-11-02/14:01:10.00            306.81368
2021-11-02/14:01:20.00            306.96382
2021-11-02/14:01:30.00            307.11528
2021-11-02/14:01:40.00            307.26809
2021-11-02/14:01:50.00            307.42229
2021-11-02/14:02:00.00            307.57790
2021-11-02/14:02:10.00            307.73496
2021-11-02/14:02:20.00            307.89351
2021-11-02/14:02:30.00            308.05357
2021-11-02/14:02:40.00            308.21520
2021-11-02/14:02:50.00            308.37841
2021-11-02/14:03:00.00            308.54325
2021-11-02/14:03:10.00            308.70975
2021-11-02/14:03:20.00            308.87796
2021-11-02/14:03:30.00            309.04790
2021-11-02/14:03:40.00            309.21963
2021-11-02/14:03:50.00            309.39317
2021-11-02/14:04:00.00            309.56858
2021-11-02/14:04:10.00            309.74588
2021-11-02/14:04:20.00            309.92513
2021-11-02/14:04:30.00            310.10636
2021-11-02/14:04:40.00            310.28963
2021-11-02/14:04:50.00            310.47496
2021-11-02/14:05:00.00            310.66242
2021-11-02/14:05:10.00            310.85203
2021-11-02/14:05:20.00            311.04387
2021-11-02/14:05:30.00            311.23795
2021-11-02/14:05:40.00            311.43435
2021-11-02/14:05:50.00            311.63311
2021-11-02/14:06:00.00            311.83427
2021-11-02/14:06:10.00            312.03789
2021-11-02/14:06:20.00            312.24402
2021-11-02/14:06:30.00            312.45272
2021-11-02/14:06:40.00            312.66404
2021-11-02/14:06:50.00            312.87804
2021-11-02/14:07:00.00            313.09476
2021-11-02/14:07:10.00            313.31428
2021-11-02/14:07:20.00            313.53665
2021-11-02/14:07:30.00            313.76193
2021-11-02/14:07:40.00            313.99018
2021-11-02/14:07:50.00            314.22147
2021-11-02/14:08:00.00            314.45585
2021-11-02/14:08:10.00            314.69340
2021-11-02/14:08:20.00            314.93417
2021-11-02/14:08:30.00            315.17824
2021-11-02/14:08:40.00            315.42569
2021-11-02/14:08:50.00            315.67657
2021-11-02/14:09:00.00            315.93095
2021-11-02/14:09:10.00            316.18893
2021-11-02/14:09:20.00            316.45056
2021-11-02/14:09:30.00            316.71592
2021-11-02/14:09:40.00            316.98510
2021-11-02/14:09:50.00            317.25817
2021-11-02/14:10:00.00            317.53521
2021-11-02/14:10:10.00            317.81630
2021-11-02/14:10:20.00            318.10154
2021-11-02/14:10:30.00            318.39100
2021-11-02/14:10:40.00            318.68477
2021-11-02/14:10:50.00            318.98295
2021-11-02/14:11:00.00            319.28561
2021-11-02/14:11:10.00            319.59287
2021-11-02/14:11:20.00            319.90479
2021-11-02/14:11:30.00            320.22149
2021-11-02/14:11:40.00            320.54307
2021-11-02/14:11:50.00            320.86961
2021-11-02/14:12:00.00            321.20122
2021-11-02/14:12:10.00            321.53801
2021-11-02/14:12:20.00            321.88007
2021-11-02/14:12:30.00            322.22752
2021-11-02/14:12:40.00            322.58045
2021-11-02/14:12:50.00            322.93898
2021-11-02/14:13:00.00            323.30322
2021-11-02/14:13:10.00            323.67329
2021-11-02/14:13:20.00            324.04928
2021-11-02/14:13:30.00            324.43132
2021-11-02/14:13:40.00            324.81954
2021-11-02/14:13:50.00            325.21403
2021-11-02/14:14:00.00            325.61492
2021-11-02/14:14:10.00            326.02234
2021-11-02/14:14:20.00            326.43640
2021-11-02/14:14:30.00            326.85722
2021-11-02/14:14:40.00            327.28493
2021-11-02/14:14:50.00            327.71966
2021-11-02/14:15:00.00            328.16152
2021-11-02/14:15:10.00            328.61064
2021-11-02/14:15:20.00            329.06715
2021-11-02/14:15:30.00            329.53117
2021-11-02/14:15:40.00            330.00283
2021-11-02/14:15:50.00            330.48225
2021-11-02/14:16:00.00            330.96956
2021-11-02/14:16:10.00            331.46487
2021-11-02/14:16:20.00            331.96832
2021-11-02/14:16:30.00            332.48002
2021-11-02/14:16:40.00            333.00010
2021-11-02/14:16:50.00            333.52867
2021-11-02/14:17:00.00            334.06585
2021-11-02/14:17:10.00            334.61175
2021-11-02/14:17:20.00            335.16648
2021-11-02/14:17:30.00            335.73015
2021-11-02/14:17:40.00            336.30286
2021-11-02/14:17:50.00            336.88471
2021-11-02/14:18:00.00            337.47580
2021-11-02/14:18:10.00            338.07620
2021-11-02/14:18:20.00            338.68601
2021-11-02/14:18:30.00            339.30530
2021-11-02/14:18:40.00            339.93413
2021-11-02/14:18:50.00            340.57259
2021-11-02/14:19:00.00            341.22070
2021-11-02/14:19:10.00            341.87852
2021-11-02/14:19:20.00            342.54609
2021-11-02/14:19:30.00            343.22343
2021-11-02/14:19:40.00            343.91056
2021-11-02/14:19:50.00            344.60747
2021-11-02/14:20:00.00            345.31417
2021-11-02/14:20:10.00            346.03062
2021-11-02/14:20:20.00            346.75680
2021-11-02/14:20:30.00            347.49266
2021-11-02/14:20:40.00            348.23813
2021-11-02/14:20:50.00            348.99313
2021-11-02/14:21:00.00            349.75758
2021-11-02/14:21:10.00            350.53135
2021-11-02/14:21:20.00            351.31432
2021-11-02/14:21:30.00            352.10635
2021-11-02/14:21:40.00            352.90728
2021-11-02/14:21:50.00            353.71692
2021-11-02/14:22:00.00            354.53507
2021-11-02/14:22:10.00            355.36152
2021-11-02/14:22:20.00            356.19603
2021-11-02/14:22:30.00            357.03834
2021-11-02/14:22:40.00            357.88818
2021-11-02/14:22:50.00            358.74525
2021-11-02/14:23:00.00            359.60925
2021-11-02/14:23:10.00           0.47983975
2021-11-02/14:23:20.00            1.3566773
2021-11-02/14:23:30.00            2.2393958
2021-11-02/14:23:40.00            3.1276138
2021-11-02/14:23:50.00            4.0209337
2021-11-02/14:24:00.00            4.9189433
2021-11-02/14:24:10.00            5.8212167
2021-11-02/14:24:20.00            6.7273141
2021-11-02/14:24:30.00            7.6367845
2021-11-02/14:24:40.00            8.5491669
2021-11-02/14:24:50.00            9.4639899
2021-11-02/14:25:00.00            10.380774
2021-11-02/14:25:10.00            11.299036
2021-11-02/14:25:20.00            12.218284
2021-11-02/14:25:30.00            13.138028
2021-11-02/14:25:40.00            14.057768
2021-11-02/14:25:50.00            14.977011
2021-11-02/14:26:00.00            15.895262
2021-11-02/14:26:10.00            16.812033
2021-11-02/14:26:20.00            17.726834
2021-11-02/14:26:30.00            18.639185
2021-11-02/14:26:40.00            19.548614
2021-11-02/14:26:50.00            20.454656
2021-11-02/14:27:00.00            21.356855
2021-11-02/14:27:10.00            22.254771
2021-11-02/14:27:20.00            23.147970
2021-11-02/14:27:30.00            24.036041
2021-11-02/14:27:40.00            24.918579
2021-11-02/14:27:50.00            25.795195
2021-11-02/14:28:00.00            26.665525
2021-11-02/14:28:10.00            27.529214
2021-11-02/14:28:20.00            28.385924
2021-11-02/14:28:30.00            29.235341
2021-11-02/14:28:40.00            30.077166
2021-11-02/14:28:50.00            30.911119
2021-11-02/14:29:00.00            31.736937
2021-11-02/14:29:10.00            32.554378
2021-11-02/14:29:20.00            33.363219
2021-11-02/14:29:30.00            34.163257
2021-11-02/14:29:40.00            34.954300
2021-11-02/14:29:50.00            35.736188
2021-11-02/14:30:00.00            36.508765
2021-11-02/14:30:10.00            37.271897
2021-11-02/14:30:20.00            38.025473
2021-11-02/14:30:30.00            38.769392
2021-11-02/14:30:40.00            39.503574
2021-11-02/14:30:50.00            40.227944
2021-11-02/14:31:00.00            40.942454
2021-11-02/14:31:10.00            41.647060
2021-11-02/14:31:20.00            42.341745
2021-11-02/14:31:30.00            43.026486
2021-11-02/14:31:40.00            43.701294
2021-11-02/14:31:50.00            44.366171
2021-11-02/14:32:00.00            45.021145
2021-11-02/14:32:10.00            45.666247
2021-11-02/14:32:20.00            46.301516
2021-11-02/14:32:30.00            46.927005
2021-11-02/14:32:40.00            47.542769
2021-11-02/14:32:50.00            48.148883
2021-11-02/14:33:00.00            48.745412
2021-11-02/14:33:10.00            49.332444
2021-11-02/14:33:20.00            49.910059
2021-11-02/14:33:30.00            50.478349
2021-11-02/14:33:40.00            51.037416
2021-11-02/14:33:50.00            51.587355
2021-11-02/14:34:00.00            52.128274
2021-11-02/14:34:10.00            52.660283
2021-11-02/14:34:20.00            53.183489
2021-11-02/14:34:30.00            53.698009
2021-11-02/14:34:40.00            54.203959
2021-11-02/14:34:50.00            54.701460
2021-11-02/14:35:00.00            55.190625
2021-11-02/14:35:10.00            55.671584
2021-11-02/14:35:20.00            56.144458
2021-11-02/14:35:30.00            56.609366
2021-11-02/14:35:40.00            57.066437
2021-11-02/14:35:50.00            57.515793
2021-11-02/14:36:00.00            57.957559
2021-11-02/14:36:10.00            58.391857
2021-11-02/14:36:20.00            58.818812
2021-11-02/14:36:30.00            59.238551
2021-11-02/14:36:40.00            59.651191
2021-11-02/14:36:50.00            60.056861
2021-11-02/14:37:00.00            60.455680
2021-11-02/14:37:10.00            60.847765
2021-11-02/14:37:20.00            61.233237
2021-11-02/14:37:30.00            61.612218
2021-11-02/14:37:40.00            61.984819
2021-11-02/14:37:50.00            62.351159
2021-11-02/14:38:00.00            62.711352
2021-11-02/14:38:10.00            63.065511
2021-11-02/14:38:20.00            63.413747
2021-11-02/14:38:30.00            63.756165
2021-11-02/14:38:40.00            64.092877
2021-11-02/14:38:50.00            64.423993
2021-11-02/14:39:00.00            64.749612
2021-11-02/14:39:10.00            65.069839
2021-11-02/14:39:20.00            65.384775
2021-11-02/14:39:30.00            65.694519
2021-11-02/14:39:40.00            65.999173
2021-11-02/14:39:50.00            66.298829
2021-11-02/14:40:00.00            66.593582
2021-11-02/14:40:10.00            66.883527
2021-11-02/14:40:20.00            67.168752
2021-11-02/14:40:30.00            67.449351
2021-11-02/14:40:40.00            67.725408
2021-11-02/14:40:50.00            67.997011
2021-11-02/14:41:00.00            68.264245
2021-11-02/14:41:10.00            68.527190
2021-11-02/14:41:20.00            68.785930
2021-11-02/14:41:30.00            69.040543
2021-11-02/14:41:40.00            69.291109
2021-11-02/14:41:50.00            69.537703
2021-11-02/14:42:00.00            69.780400
2021-11-02/14:42:10.00            70.019273
2021-11-02/14:42:20.00            70.254395
2021-11-02/14:42:30.00            70.485837
2021-11-02/14:42:40.00            70.713667
2021-11-02/14:42:50.00            70.937952
2021-11-02/14:43:00.00            71.158760
2021-11-02/14:43:10.00            71.376155
2021-11-02/14:43:20.00            71.590200
2021-11-02/14:43:30.00            71.800958
2021-11-02/14:43:40.00            72.008488
2021-11-02/14:43:50.00            72.212852
2021-11-02/14:44:00.00            72.414108
2021-11-02/14:44:10.00            72.612311
2021-11-02/14:44:20.00            72.807519
2021-11-02/14:44:30.00            72.999786
2021-11-02/14:44:40.00            73.189166
2021-11-02/14:44:50.00            73.375710
2021-11-02/14:45:00.00            73.559472
2021-11-02/14:45:10.00            73.740501
2021-11-02/14:45:20.00            73.918845
2021-11-02/14:45:30.00            74.094553
2021-11-02/14:45:40.00            74.267672
2021-11-02/14:45:50.00            74.438247
2021-11-02/14:46:00.00            74.606327
2021-11-02/14:46:10.00            74.771952
2021-11-02/14:46:20.00            74.935169
2021-11-02/14:46:30.00            75.096016
2021-11-02/14:46:40.00            75.254539
2021-11-02/14:46:50.00            75.410775
2021-11-02/14:47:00.00            75.564767
2021-11-02/14:47:10.00            75.716552
2021-11-02/14:47:20.00            75.866167
2021-11-02/14:47:30.00            76.013651
2021-11-02/14:47:40.00            76.159041
2021-11-02/14:47:50.00            76.302373
2021-11-02/14:48:00.00            76.443679
2021-11-02/14:48:10.00            76.582998
2021-11-02/14:48:20.00            76.720359
2021-11-02/14:48:30.00            76.855798
2021-11-02/14:48:40.00            76.989346
2021-11-02/14:48:50.00            77.121035
2021-11-02/14:49:00.00            77.250896
2021-11-02/14:49:10.00            77.378960
2021-11-02/14:49:20.00            77.505254
2021-11-02/14:49:30.00            77.629810
2021-11-02/14:49:40.00            77.752656
2021-11-02/14:49:50.00            77.873820
2021-11-02/14:50:00.00            77.993328
2021-11-02/14:50:10.00            78.111208
2021-11-02/14:50:20.00            78.227486
2021-11-02/14:50:30.00            78.342187
2021-11-02/14:50:40.00            78.455338
2021-11-02/14:50:50.00            78.566963
2021-11-02/14:51:00.00            78.677084
2021-11-02/14:51:10.00            78.785729
2021-11-02/14:51:20.00            78.892919
2021-11-02/14:51:30.00            78.998676
2021-11-02/14:51:40.00            79.103024
2021-11-02/14:51:50.00            79.205984
2021-11-02/14:52:00.00            79.307579
2021-11-02/14:52:10.00            79.407828
2021-11-02/14:52:20.00            79.506753
2021-11-02/14:52:30.00            79.604375
2021-11-02/14:52:40.00            79.700713
2021-11-02/14:52:50.00            79.795785
2021-11-02/14:53:00.00            79.889614
2021-11-02/14:53:10.00            79.982216
2021-11-02/14:53:20.00            80.073610
2021-11-02/14:53:30.00            80.163814
2021-11-02/14:53:40.00            80.252846
2021-11-02/14:53:50.00            80.340724
2021-11-02/14:54:00.00            80.427465
2021-11-02/14:54:10.00            80.513083
2021-11-02/14:54:20.00            80.597600
2021-11-02/14:54:30.00            80.681027
2021-11-02/14:54:40.00            80.763383
2021-11-02/14:54:50.00            80.844682
2021-11-02/14:55:00.00            80.924939
2021-11-02/14:55:10.00            81.004171
2021-11-02/14:55:20.00            81.082392
2021-11-02/14:55:30.00            81.159616
2021-11-02/14:55:40.00            81.235856
2021-11-02/14:55:50.00            81.311130
2021-11-02/14:56:00.00            81.385446
2021-11-02/14:56:10.00            81.458823
2021-11-02/14:56:20.00            81.531271
2021-11-02/14:56:30.00            81.602803
2021-11-02/14:56:40.00            81.673433
2021-11-02/14:56:50.00            81.743174
2021-11-02/14:57:00.00            81.812037
2021-11-02/14:57:10.00            81.880034
2021-11-02/14:57:20.00            81.947178
2021-11-02/14:57:30.00            82.013480
2021-11-02/14:57:40.00            82.078952
2021-11-02/14:57:50.00            82.143604
2021-11-02/14:58:00.00            82.207449
2021-11-02/14:58:10.00            82.270496
2021-11-02/14:58:20.00            82.332758
2021-11-02/14:58:30.00            82.394242
2021-11-02/14:58:40.00            82.454963
2021-11-02/14:58:50.00            82.514928
2021-11-02/14:59:00.00            82.574148
2021-11-02/14:59:10.00            82.632632
2021-11-02/14:59:20.00            82.690390
2021-11-02/14:59:30.00            82.747434
2021-11-02/14:59:40.00            82.803769
2021-11-02/14:59:50.00            82.859408
2021-11-02/15:00:00.00            82.914357
2021-11-02/15:00:10.00            82.968629
2021-11-02/15:00:20.00            83.022228
2021-11-02/15:00:30.00            83.075166
2021-11-02/15:00:40.00            83.127450
2021-11-02/15:00:50.00            83.179089
2021-11-02/15:01:00.00            83.230091
2021-11-02/15:01:10.00            83.280463
2021-11-02/15:01:20.00            83.330214
2021-11-02/15:01:30.00            83.379352
2021-11-02/15:01:40.00            83.427886
2021-11-02/15:01:50.00            83.475821
2021-11-02/15:02:00.00            83.523165
2021-11-02/15:02:10.00            83.569927
2021-11-02/15:02:20.00            83.616113
2021-11-02/15:02:30.00            83.661729
2021-11-02/15:02:40.00            83.706785
2021-11-02/15:02:50.00            83.751285
2021-11-02/15:03:00.00            83.795237
2021-11-02/15:03:10.00            83.838649
2021-11-02/15:03:20.00            83.881524
2021-11-02/15:03:30.00            83.923872
2021-11-02/15:03:40.00            83.965698
2021-11-02/15:03:50.00            84.007009
2021-11-02/15:04:00.00            84.047810
2021-11-02/15:04:10.00            84.088108
2021-11-02/15:04:20.00            84.127909
2021-11-02/15:04:30.00            84.167218
2021-11-02/15:04:40.00            84.206041
2021-11-02/15:04:50.00            84.244386
2021-11-02/15:05:00.00            84.282255
2021-11-02/15:05:10.00            84.319657
2021-11-02/15:05:20.00            84.356596
2021-11-02/15:05:30.00            84.393077
2021-11-02/15:05:40.00            84.429106
2021-11-02/15:05:50.00            84.464688
2021-11-02/15:06:00.00            84.499828
2021-11-02/15:06:10.00            84.534532
2021-11-02/15:06:20.00            84.568804
2021-11-02/15:06:30.00            84.602649
2021-11-02/15:06:40.00            84.636072
2021-11-02/15:06:50.00            84.669079
2021-11-02/15:07:00.00            84.701674
2021-11-02/15:07:10.00            84.733861
2021-11-02/15:07:20.00            84.765645
2021-11-02/15:07:30.00            84.797032
2021-11-02/15:07:40.00            84.828024
2021-11-02/15:07:50.00            84.858627
2021-11-02/15:08:00.00            84.888845
2021-11-02/15:08:10.00            84.918683
2021-11-02/15:08:20.00            84.948144
2021-11-02/15:08:30.00            84.977233
2021-11-02/15:08:40.00            85.005954
2021-11-02/15:08:50.00            85.034311
2021-11-02/15:09:00.00            85.062309
2021-11-02/15:09:10.00            85.089950
2021-11-02/15:09:20.00            85.117240
2021-11-02/15:09:30.00            85.144181
2021-11-02/15:09:40.00            85.170778
2021-11-02/15:09:50.00            85.197035
2021-11-02/15:10:00.00            85.222955
2021-11-02/15:10:10.00            85.248542
2021-11-02/15:10:20.00            85.273799
2021-11-02/15:10:30.00            85.298730
2021-11-02/15:10:40.00            85.323339
2021-11-02/15:10:50.00            85.347629
2021-11-02/15:11:00.00            85.371604
2021-11-02/15:11:10.00            85.395267
2021-11-02/15:11:20.00            85.418621
2021-11-02/15:11:30.00            85.441669
2021-11-02/15:11:40.00            85.464416
2021-11-02/15:11:50.00            85.486863
2021-11-02/15:12:00.00            85.509015
2021-11-02/15:12:10.00            85.530874
2021-11-02/15:12:20.00            85.552444
2021-11-02/15:12:30.00            85.573727
2021-11-02/15:12:40.00            85.594728
2021-11-02/15:12:50.00            85.615448
2021-11-02/15:13:00.00            85.635890
2021-11-02/15:13:10.00            85.656058
2021-11-02/15:13:20.00            85.675954
2021-11-02/15:13:30.00            85.695581
2021-11-02/15:13:40.00            85.714943
2021-11-02/15:13:50.00            85.734041
2021-11-02/15:14:00.00            85.752879
2021-11-02/15:14:10.00            85.771459
2021-11-02/15:14:20.00            85.789784
2021-11-02/15:14:30.00            85.807857
2021-11-02/15:14:40.00            85.825680
2021-11-02/15:14:50.00            85.843256
2021-11-02/15:15:00.00            85.860587
2021-11-02/15:15:10.00            85.877677
2021-11-02/15:15:20.00            85.894526
2021-11-02/15:15:30.00            85.911138
2021-11-02/15:15:40.00            85.927516
2021-11-02/15:15:50.00            85.943662
2021-11-02/15:16:00.00            85.959577
2021-11-02/15:16:10.00            85.975265
2021-11-02/15:16:20.00            85.990728
2021-11-02/15:16:30.00            86.005968
2021-11-02/15:16:40.00            86.020987
2021-11-02/15:16:50.00            86.035788
2021-11-02/15:17:00.00            86.050373
2021-11-02/15:17:10.00            86.064743
2021-11-02/15:17:20.00            86.078903
2021-11-02/15:17:30.00            86.092852
2021-11-02/15:17:40.00            86.106594
2021-11-02/15:17:50.00            86.120130
2021-11-02/15:18:00.00            86.133463
2021-11-02/15:18:10.00            86.146595
2021-11-02/15:18:20.00            86.159528
2021-11-02/15:18:30.00            86.172263
2021-11-02/15:18:40.00            86.184804
2021-11-02/15:18:50.00            86.197151
2021-11-02/15:19:00.00            86.209306
2021-11-02/15:19:10.00            86.221273
2021-11-02/15:19:20.00            86.233052
2021-11-02/15:19:30.00            86.244645
2021-11-02/15:19:40.00            86.256055
2021-11-02/15:19:50.00            86.267283
2021-11-02/15:20:00.00            86.278331
2021-11-02/15:20:10.00            86.289200
2021-11-02/15:20:20.00            86.299894
2021-11-02/15:20:30.00            86.310412
2021-11-02/15:20:40.00            86.320758
2021-11-02/15:20:50.00            86.330933
2021-11-02/15:21:00.00            86.340938
2021-11-02/15:21:10.00            86.350776
2021-11-02/15:21:20.00            86.360447
2021-11-02/15:21:30.00            86.369954
2021-11-02/15:21:40.00            86.379299
2021-11-02/15:21:50.00            86.388483
2021-11-02/15:22:00.00            86.397507
2021-11-02/15:22:10.00            86.406373
2021-11-02/15:22:20.00            86.415083
2021-11-02/15:22:30.00            86.423638
2021-11-02/15:22:40.00            86.432040
2021-11-02/15:22:50.00            86.440291
2021-11-02/15:23:00.00            86.448392
2021-11-02/15:23:10.00            86.456344
2021-11-02/15:23:20.00            86.464149
2021-11-02/15:23:30.00            86.471809
2021-11-02/15:23:40.00            86.479325
2021-11-02/15:23:50.00            86.486697
2021-11-02/15:24:00.00            86.493929
2021-11-02/15:24:10.00            86.501022
2021-11-02/15:24:20.00            86.507976
2021-11-02/15:24:30.00            86.514793
2021-11-02/15:24:40.00            86.521474
2021-11-02/15:24:50.00            86.528022
2021-11-02/15:25:00.00            86.534436
2021-11-02/15:25:10.00            86.540719
2021-11-02/15:25:20.00            86.546873
2021-11-02/15:25:30.00            86.552897
2021-11-02/15:25:40.00            86.558794
2021-11-02/15:25:50.00            86.564565
2021-11-02/15:26:00.00            86.570212
2021-11-02/15:26:10.00            86.575734
2021-11-02/15:26:20.00            86.581135
2021-11-02/15:26:30.00            86.586415
2021-11-02/15:26:40.00            86.591575
2021-11-02/15:26:50.00            86.596616
2021-11-02/15:27:00.00            86.601540
2021-11-02/15:27:10.00            86.606349
2021-11-02/15:27:20.00            86.611042
2021-11-02/15:27:30.00            86.615622
2021-11-02/15:27:40.00            86.620090
2021-11-02/15:27:50.00            86.624446
2021-11-02/15:28:00.00            86.628693
2021-11-02/15:28:10.00            86.632830
2021-11-02/15:28:20.00            86.636860
2021-11-02/15:28:30.00            86.640783
2021-11-02/15:28:40.00            86.644601
2021-11-02/15:28:50.00            86.648314
2021-11-02/15:29:00.00            86.651925
2021-11-02/15:29:10.00            86.655433
2021-11-02/15:29:20.00            86.658840
2021-11-02/15:29:30.00            86.662147
2021-11-02/15:29:40.00            86.665356
2021-11-02/15:29:50.00            86.668467
2021-11-02/15:30:00.00            86.671481
2021-11-02/15:30:10.00            86.674400
2021-11-02/15:30:20.00            86.677224
2021-11-02/15:30:30.00            86.679955
2021-11-02/15:30:40.00            86.682593
2021-11-02/15:30:50.00            86.685140
2021-11-02/15:31:00.00            86.687597
2021-11-02/15:31:10.00            86.689964
2021-11-02/15:31:20.00            86.692242
2021-11-02/15:31:30.00            86.694434
2021-11-02/15:31:40.00            86.696539
2021-11-02/15:31:50.00            86.698559
2021-11-02/15:32:00.00            86.700494
2021-11-02/15:32:10.00            86.702346
2021-11-02/15:32:20.00            86.704116
2021-11-02/15:32:30.00            86.705804
2021-11-02/15:32:40.00            86.707411
2021-11-02/15:32:50.00            86.708939
2021-11-02/15:33:00.00            86.710388
2021-11-02/15:33:10.00            86.711760
2021-11-02/15:33:20.00            86.713055
2021-11-02/15:33:30.00            86.714274
2021-11-02/15:33:40.00            86.715418
2021-11-02/15:33:50.00            86.716488
2021-11-02/15:34:00.00            86.717485
2021-11-02/15:34:10.00            86.718410
2021-11-02/15:34:20.00            86.719264
2021-11-02/15:34:30.00            86.720047
2021-11-02/15:34:40.00            86.720761
2021-11-02/15:34:50.00            86.721406
2021-11-02/15:35:00.00            86.721984
2021-11-02/15:35:10.00            86.722495
2021-11-02/15:35:20.00            86.722939
2021-11-02/15:35:30.00            86.723319
2021-11-02/15:35:40.00            86.723634
2021-11-02/15:35:50.00            86.723886
2021-11-02/15:36:00.00            86.724075
2021-11-02/15:36:10.00            86.724203
2021-11-02/15:36:20.00            86.724269
2021-11-02/15:36:30.00            86.724276
2021-11-02/15:36:40.00            86.724224
2021-11-02/15:36:50.00            86.724113
2021-11-02/15:37:00.00            86.723944
2021-11-02/15:37:10.00            86.723719
2021-11-02/15:37:20.00            86.723438
2021-11-02/15:37:30.00            86.723102
2021-11-02/15:37:40.00            86.722711
2021-11-02/15:37:50.00            86.722268
2021-11-02/15:38:00.00            86.721771
2021-11-02/15:38:10.00            86.721222
2021-11-02/15:38:20.00            86.720623
2021-11-02/15:38:30.00            86.719973
2021-11-02/15:38:40.00            86.719274
2021-11-02/15:38:50.00            86.718526
2021-11-02/15:39:00.00            86.717730
2021-11-02/15:39:10.00            86.716887
2021-11-02/15:39:20.00            86.715997
2021-11-02/15:39:30.00            86.715062
2021-11-02/15:39:40.00            86.714082
2021-11-02/15:39:50.00            86.713058
2021-11-02/15:40:00.00            86.711991
2021-11-02/15:40:10.00            86.710881
2021-11-02/15:40:20.00            86.709729
2021-11-02/15:40:30.00            86.708536
2021-11-02/15:40:40.00            86.707303
2021-11-02/15:40:50.00            86.706030
2021-11-02/15:41:00.00            86.704719
2021-11-02/15:41:10.00            86.703370
2021-11-02/15:41:20.00            86.701983
2021-11-02/15:41:30.00            86.700560
2021-11-02/15:41:40.00            86.699101
2021-11-02/15:41:50.00            86.697607
2021-11-02/15:42:00.00            86.696079
2021-11-02/15:42:10.00            86.694516
2021-11-02/15:42:20.00            86.692922
2021-11-02/15:42:30.00            86.691294
2021-11-02/15:42:40.00            86.689636
2021-11-02/15:42:50.00            86.687947
2021-11-02/15:43:00.00            86.686228
2021-11-02/15:43:10.00            86.684479
2021-11-02/15:43:20.00            86.682702
2021-11-02/15:43:30.00            86.680898
2021-11-02/15:43:40.00            86.679066
2021-11-02/15:43:50.00            86.677208
2021-11-02/15:44:00.00            86.675324
2021-11-02/15:44:10.00            86.673415
2021-11-02/15:44:20.00            86.671482
2021-11-02/15:44:30.00            86.669526
2021-11-02/15:44:40.00            86.667546
2021-11-02/15:44:50.00            86.665545
2021-11-02/15:45:00.00            86.663522
2021-11-02/15:45:10.00            86.661479
2021-11-02/15:45:20.00            86.659415
2021-11-02/15:45:30.00            86.657332
2021-11-02/15:45:40.00            86.655231
2021-11-02/15:45:50.00            86.653112
2021-11-02/15:46:00.00            86.650976
2021-11-02/15:46:10.00            86.648823
2021-11-02/15:46:20.00            86.646654
2021-11-02/15:46:30.00            86.644471
2021-11-02/15:46:40.00            86.642273
2021-11-02/15:46:50.00            86.640061
2021-11-02/15:47:00.00            86.637837
2021-11-02/15:47:10.00            86.635600
2021-11-02/15:47:20.00            86.633352
2021-11-02/15:47:30.00            86.631093
2021-11-02/15:47:40.00            86.628824
2021-11-02/15:47:50.00            86.626545
2021-11-02/15:48:00.00            86.624257
2021-11-02/15:48:10.00            86.621962
2021-11-02/15:48:20.00            86.619659
2021-11-02/15:48:30.00            86.617350
2021-11-02/15:48:40.00            86.615034
2021-11-02/15:48:50.00            86.612714
2021-11-02/15:49:00.00            86.610389
2021-11-02/15:49:10.00            86.608060
2021-11-02/15:49:20.00            86.605727
2021-11-02/15:49:30.00            86.603393
2021-11-02/15:49:40.00            86.601057
2021-11-02/15:49:50.00            86.598720
2021-11-02/15:50:00.00            86.596382
2021-11-02/15:50:10.00            86.594045
2021-11-02/15:50:20.00            86.591709
2021-11-02/15:50:30.00            86.589375
2021-11-02/15:50:40.00            86.587043
2021-11-02/15:50:50.00            86.584714
2021-11-02/15:51:00.00            86.582389
2021-11-02/15:51:10.00            86.580070
2021-11-02/15:51:20.00            86.577755
2021-11-02/15:51:30.00            86.575447
2021-11-02/15:51:40.00            86.573145
2021-11-02/15:51:50.00            86.570851
2021-11-02/15:52:00.00            86.568565
2021-11-02/15:52:10.00            86.566288
2021-11-02/15:52:20.00            86.564021
2021-11-02/15:52:30.00            86.561764
2021-11-02/15:52:40.00            86.559519
2021-11-02/15:52:50.00            86.557285
2021-11-02/15:53:00.00            86.555063
2021-11-02/15:53:10.00            86.552855
2021-11-02/15:53:20.00            86.550661
2021-11-02/15:53:30.00            86.548482
2021-11-02/15:53:40.00            86.546319
2021-11-02/15:53:50.00            86.544171
2021-11-02/15:54:00.00            86.542041
2021-11-02/15:54:10.00            86.539929
2021-11-02/15:54:20.00            86.537835
2021-11-02/15:54:30.00            86.535760
2021-11-02/15:54:40.00            86.533705
2021-11-02/15:54:50.00            86.531671
2021-11-02/15:55:00.00            86.529658
2021-11-02/15:55:10.00            86.527668
2021-11-02/15:55:20.00            86.525701
2021-11-02/15:55:30.00            86.523758
2021-11-02/15:55:40.00            86.521839
2021-11-02/15:55:50.00            86.519945
2021-11-02/15:56:00.00            86.518078
2021-11-02/15:56:10.00            86.516237
2021-11-02/15:56:20.00            86.514424
2021-11-02/15:56:30.00            86.512640
2021-11-02/15:56:40.00            86.510885
2021-11-02/15:56:50.00            86.509160
2021-11-02/15:57:00.00            86.507466
2021-11-02/15:57:10.00            86.505803
2021-11-02/15:57:20.00            86.504173
2021-11-02/15:57:30.00            86.502576
2021-11-02/15:57:40.00            86.501013
2021-11-02/15:57:50.00            86.499485
2021-11-02/15:58:00.00            86.497993
2021-11-02/15:58:10.00            86.496537
2021-11-02/15:58:20.00            86.495118
2021-11-02/15:58:30.00            86.493738
2021-11-02/15:58:40.00            86.492397
2021-11-02/15:58:50.00            86.491095
2021-11-02/15:59:00.00            86.489834
2021-11-02/15:59:10.00            86.488615
2021-11-02/15:59:20.00            86.487438
2021-11-02/15:59:30.00            86.486304
2021-11-02/15:59:40.00            86.485215
2021-11-02/15:59:50.00            86.484170
2021-11-02/16:00:00.00            86.483172
2021-11-02/16:00:10.00            86.482220
2021-11-02/16:00:20.00            86.481315
2021-11-02/16:00:30.00            86.480460
2021-11-02/16:00:40.00            86.479653
2021-11-02/16:00:50.00            86.478897
2021-11-02/16:01:00.00            86.478192
2021-11-02/16:01:10.00            86.477539
2021-11-02/16:01:20.00            86.476940
2021-11-02/16:01:30.00            86.476394
2021-11-02/16:01:40.00            86.475903
2021-11-02/16:01:50.00            86.475468
2021-11-02/16:02:00.00            86.475090
2021-11-02/16:02:10.00            86.474770
2021-11-02/16:02:20.00            86.474508
2021-11-02/16:02:30.00            86.474306
2021-11-02/16:02:40.00            86.474164
2021-11-02/16:02:50.00            86.474084
2021-11-02/16:03:00.00            86.474067
2021-11-02/16:03:10.00            86.474114
2021-11-02/16:03:20.00            86.474225
2021-11-02/16:03:30.00            86.474401
2021-11-02/16:03:40.00            86.474644
2021-11-02/16:03:50.00            86.474955
2021-11-02/16:04:00.00            86.475335
2021-11-02/16:04:10.00            86.475784
2021-11-02/16:04:20.00            86.476304
2021-11-02/16:04:30.00            86.476896
2021-11-02/16:04:40.00            86.477561
2021-11-02/16:04:50.00            86.478299
2021-11-02/16:05:00.00            86.479113
2021-11-02/16:05:10.00            86.480003
2021-11-02/16:05:20.00            86.480970
2021-11-02/16:05:30.00            86.482016
2021-11-02/16:05:40.00            86.483141
2021-11-02/16:05:50.00            86.484346
2021-11-02/16:06:00.00            86.485633
2021-11-02/16:06:10.00            86.487003
2021-11-02/16:06:20.00            86.488458
2021-11-02/16:06:30.00            86.489997
2021-11-02/16:06:40.00            86.491623
2021-11-02/16:06:50.00            86.493336
2021-11-02/16:07:00.00            86.495139
2021-11-02/16:07:10.00            86.497031
2021-11-02/16:07:20.00            86.499014
2021-11-02/16:07:30.00            86.501090
2021-11-02/16:07:40.00            86.503260
2021-11-02/16:07:50.00            86.505524
2021-11-02/16:08:00.00            86.507885
2021-11-02/16:08:10.00            86.510343
2021-11-02/16:08:20.00            86.512900
2021-11-02/16:08:30.00            86.515557
2021-11-02/16:08:40.00            86.518316
2021-11-02/16:08:50.00            86.521177
2021-11-02/16:09:00.00            86.524143
2021-11-02/16:09:10.00            86.527214
2021-11-02/16:09:20.00            86.530392
2021-11-02/16:09:30.00            86.533678
2021-11-02/16:09:40.00            86.537073
2021-11-02/16:09:50.00            86.540580
2021-11-02/16:10:00.00            86.544199
2021-11-02/16:10:10.00            86.547933
2021-11-02/16:10:20.00            86.551781
2021-11-02/16:10:30.00            86.555746
2021-11-02/16:10:40.00            86.559830
2021-11-02/16:10:50.00            86.564034
2021-11-02/16:11:00.00            86.568359
2021-11-02/16:11:10.00            86.572807
2021-11-02/16:11:20.00            86.577380
2021-11-02/16:11:30.00            86.582078
2021-11-02/16:11:40.00            86.586904
2021-11-02/16:11:50.00            86.591860
2021-11-02/16:12:00.00            86.596946
2021-11-02/16:12:10.00            86.602165
2021-11-02/16:12:20.00            86.607518
2021-11-02/16:12:30.00            86.613007
2021-11-02/16:12:40.00            86.618633
2021-11-02/16:12:50.00            86.624399
2021-11-02/16:13:00.00            86.630306
2021-11-02/16:13:10.00            86.636356
2021-11-02/16:13:20.00            86.642550
2021-11-02/16:13:30.00            86.648890
2021-11-02/16:13:40.00            86.655379
2021-11-02/16:13:50.00            86.662018
2021-11-02/16:14:00.00            86.668809
2021-11-02/16:14:10.00            86.675754
2021-11-02/16:14:20.00            86.682854
2021-11-02/16:14:30.00            86.690112
2021-11-02/16:14:40.00            86.697530
2021-11-02/16:14:50.00            86.705109
2021-11-02/16:15:00.00            86.712852
2021-11-02/16:15:10.00            86.720761
2021-11-02/16:15:20.00            86.728837
2021-11-02/16:15:30.00            86.737083
2021-11-02/16:15:40.00            86.745501
2021-11-02/16:15:50.00            86.754093
2021-11-02/16:16:00.00            86.762862
2021-11-02/16:16:10.00            86.771809
2021-11-02/16:16:20.00            86.780936
2021-11-02/16:16:30.00            86.790246
2021-11-02/16:16:40.00            86.799742
2021-11-02/16:16:50.00            86.809425
2021-11-02/16:17:00.00            86.819298
2021-11-02/16:17:10.00            86.829363
2021-11-02/16:17:20.00            86.839622
2021-11-02/16:17:30.00            86.850079
2021-11-02/16:17:40.00            86.860735
2021-11-02/16:17:50.00            86.871594
2021-11-02/16:18:00.00            86.882657
2021-11-02/16:18:10.00            86.893926
2021-11-02/16:18:20.00            86.905406
2021-11-02/16:18:30.00            86.917098
2021-11-02/16:18:40.00            86.929005
2021-11-02/16:18:50.00            86.941130
2021-11-02/16:19:00.00            86.953476
2021-11-02/16:19:10.00            86.966044
2021-11-02/16:19:20.00            86.978839
2021-11-02/16:19:30.00            86.991863
2021-11-02/16:19:40.00            87.005119
2021-11-02/16:19:50.00            87.018610
2021-11-02/16:20:00.00            87.032339
2021-11-02/16:20:10.00            87.046308
2021-11-02/16:20:20.00            87.060522
2021-11-02/16:20:30.00            87.074983
2021-11-02/16:20:40.00            87.089695
2021-11-02/16:20:50.00            87.104660
2021-11-02/16:21:00.00            87.119882
2021-11-02/16:21:10.00            87.135364
2021-11-02/16:21:20.00            87.151109
2021-11-02/16:21:30.00            87.167122
2021-11-02/16:21:40.00            87.183405
2021-11-02/16:21:50.00            87.199962
2021-11-02/16:22:00.00            87.216797
2021-11-02/16:22:10.00            87.233913
2021-11-02/16:22:20.00            87.251315
2021-11-02/16:22:30.00            87.269004
2021-11-02/16:22:40.00            87.286987
2021-11-02/16:22:50.00            87.305265
2021-11-02/16:23:00.00            87.323844
2021-11-02/16:23:10.00            87.342728
2021-11-02/16:23:20.00            87.361920
2021-11-02/16:23:30.00            87.381424
2021-11-02/16:23:40.00            87.401245
2021-11-02/16:23:50.00            87.421388
2021-11-02/16:24:00.00            87.441855
2021-11-02/16:24:10.00            87.462653
2021-11-02/16:24:20.00            87.483784
2021-11-02/16:24:30.00            87.505255
2021-11-02/16:24:40.00            87.527069
2021-11-02/16:24:50.00            87.549231
2021-11-02/16:25:00.00            87.571746
2021-11-02/16:25:10.00            87.594618
2021-11-02/16:25:20.00            87.617854
2021-11-02/16:25:30.00            87.641457
2021-11-02/16:25:40.00            87.665434
2021-11-02/16:25:50.00            87.689788
2021-11-02/16:26:00.00            87.714526
2021-11-02/16:26:10.00            87.739652
2021-11-02/16:26:20.00            87.765173
2021-11-02/16:26:30.00            87.791094
2021-11-02/16:26:40.00            87.817421
2021-11-02/16:26:50.00            87.844159
2021-11-02/16:27:00.00            87.871314
2021-11-02/16:27:10.00            87.898892
2021-11-02/16:27:20.00            87.926900
2021-11-02/16:27:30.00            87.955343
2021-11-02/16:27:40.00            87.984228
2021-11-02/16:27:50.00            88.013562
2021-11-02/16:28:00.00            88.043351
2021-11-02/16:28:10.00            88.073601
2021-11-02/16:28:20.00            88.104319
2021-11-02/16:28:30.00            88.135513
2021-11-02/16:28:40.00            88.167190
2021-11-02/16:28:50.00            88.199356
2021-11-02/16:29:00.00            88.232019
2021-11-02/16:29:10.00            88.265186
2021-11-02/16:29:20.00            88.298866
2021-11-02/16:29:30.00            88.333065
2021-11-02/16:29:40.00            88.367792
2021-11-02/16:29:50.00            88.403055
2021-11-02/16:30:00.00            88.438862
2021-11-02/16:30:10.00            88.475222
2021-11-02/16:30:20.00            88.512143
2021-11-02/16:30:30.00            88.549633
2021-11-02/16:30:40.00            88.587702
2021-11-02/16:30:50.00            88.626360
2021-11-02/16:31:00.00            88.665614
2021-11-02/16:31:10.00            88.705474
2021-11-02/16:31:20.00            88.745951
2021-11-02/16:31:30.00            88.787054
2021-11-02/16:31:40.00            88.828793
2021-11-02/16:31:50.00            88.871178
2021-11-02/16:32:00.00            88.914221
2021-11-02/16:32:10.00            88.957931
2021-11-02/16:32:20.00            89.002319
2021-11-02/16:32:30.00            89.047397
2021-11-02/16:32:40.00            89.093176
2021-11-02/16:32:50.00            89.139668
2021-11-02/16:33:00.00            89.186885
2021-11-02/16:33:10.00            89.234838
2021-11-02/16:33:20.00            89.283541
2021-11-02/16:33:30.00            89.333005
2021-11-02/16:33:40.00            89.383245
2021-11-02/16:33:50.00            89.434273
2021-11-02/16:34:00.00            89.486102
2021-11-02/16:34:10.00            89.538747
2021-11-02/16:34:20.00            89.592222
2021-11-02/16:34:30.00            89.646541
2021-11-02/16:34:40.00            89.701720
2021-11-02/16:34:50.00            89.757772
2021-11-02/16:35:00.00            89.814715
2021-11-02/16:35:10.00            89.872563
2021-11-02/16:35:20.00            89.931334
2021-11-02/16:35:30.00            89.991043
2021-11-02/16:35:40.00            90.051708
2021-11-02/16:35:50.00            90.113346
2021-11-02/16:36:00.00            90.175975
2021-11-02/16:36:10.00            90.239614
2021-11-02/16:36:20.00            90.304280
2021-11-02/16:36:30.00            90.369994
2021-11-02/16:36:40.00            90.436775
2021-11-02/16:36:50.00            90.504643
2021-11-02/16:37:00.00            90.573619
2021-11-02/16:37:10.00            90.643724
2021-11-02/16:37:20.00            90.714979
2021-11-02/16:37:30.00            90.787407
2021-11-02/16:37:40.00            90.861031
2021-11-02/16:37:50.00            90.935874
2021-11-02/16:38:00.00            91.011961
2021-11-02/16:38:10.00            91.089315
2021-11-02/16:38:20.00            91.167961
2021-11-02/16:38:30.00            91.247927
2021-11-02/16:38:40.00            91.329239
2021-11-02/16:38:50.00            91.411923
2021-11-02/16:39:00.00            91.496008
2021-11-02/16:39:10.00            91.581523
2021-11-02/16:39:20.00            91.668497
2021-11-02/16:39:30.00            91.756960
2021-11-02/16:39:40.00            91.846945
2021-11-02/16:39:50.00            91.938482
2021-11-02/16:40:00.00            92.031605
2021-11-02/16:40:10.00            92.126348
2021-11-02/16:40:20.00            92.222745
2021-11-02/16:40:30.00            92.320833
2021-11-02/16:40:40.00            92.420648
2021-11-02/16:40:50.00            92.522228
2021-11-02/16:41:00.00            92.625612
2021-11-02/16:41:10.00            92.730840
2021-11-02/16:41:20.00            92.837953
2021-11-02/16:41:30.00            92.946994
2021-11-02/16:41:40.00            93.058007
2021-11-02/16:41:50.00            93.171036
2021-11-02/16:42:00.00            93.286128
2021-11-02/16:42:10.00            93.403331
2021-11-02/16:42:20.00            93.522694
2021-11-02/16:42:30.00            93.644267
2021-11-02/16:42:40.00            93.768104
2021-11-02/16:42:50.00            93.894257
2021-11-02/16:43:00.00            94.022782
2021-11-02/16:43:10.00            94.153737
2021-11-02/16:43:20.00            94.287181
2021-11-02/16:43:30.00            94.423175
2021-11-02/16:43:40.00            94.561780
2021-11-02/16:43:50.00            94.703064
2021-11-02/16:44:00.00            94.847093
2021-11-02/16:44:10.00            94.993934
2021-11-02/16:44:20.00            95.143662
2021-11-02/16:44:30.00            95.296349
2021-11-02/16:44:40.00            95.452071
2021-11-02/16:44:50.00            95.610908
2021-11-02/16:45:00.00            95.772940
2021-11-02/16:45:10.00            95.938254
2021-11-02/16:45:20.00            96.106934
2021-11-02/16:45:30.00            96.279071
2021-11-02/16:45:40.00            96.454760
2021-11-02/16:45:50.00            96.634096
2021-11-02/16:46:00.00            96.817178
2021-11-02/16:46:10.00            97.004111
2021-11-02/16:46:20.00            97.195001
2021-11-02/16:46:30.00            97.389960
2021-11-02/16:46:40.00            97.589102
2021-11-02/16:46:50.00            97.792547
2021-11-02/16:47:00.00            98.000417
2021-11-02/16:47:10.00            98.212839
2021-11-02/16:47:20.00            98.429948
2021-11-02/16:47:30.00            98.651879
2021-11-02/16:47:40.00            98.878777
2021-11-02/16:47:50.00            99.110788
2021-11-02/16:48:00.00            99.348066
2021-11-02/16:48:10.00            99.590770
2021-11-02/16:48:20.00            99.839065
2021-11-02/16:48:30.00            100.09312
2021-11-02/16:48:40.00            100.35312
2021-11-02/16:48:50.00            100.61925
2021-11-02/16:49:00.00            100.89169
2021-11-02/16:49:10.00            101.17066
2021-11-02/16:49:20.00            101.45634
2021-11-02/16:49:30.00            101.74897
2021-11-02/16:49:40.00            102.04877
2021-11-02/16:49:50.00            102.35596
2021-11-02/16:50:00.00            102.67080
2021-11-02/16:50:10.00            102.99352
2021-11-02/16:50:20.00            103.32441
2021-11-02/16:50:30.00            103.66372
2021-11-02/16:50:40.00            104.01174
2021-11-02/16:50:50.00            104.36877
2021-11-02/16:51:00.00            104.73511
2021-11-02/16:51:10.00            105.11109
2021-11-02/16:51:20.00            105.49703
2021-11-02/16:51:30.00            105.89329
2021-11-02/16:51:40.00            106.30021
2021-11-02/16:51:50.00            106.71817
2021-11-02/16:52:00.00            107.14757
2021-11-02/16:52:10.00            107.58881
2021-11-02/16:52:20.00            108.04230
2021-11-02/16:52:30.00            108.50849
2021-11-02/16:52:40.00            108.98783
2021-11-02/16:52:50.00            109.48078
2021-11-02/16:53:00.00            109.98785
2021-11-02/16:53:10.00            110.50953
2021-11-02/16:53:20.00            111.04635
2021-11-02/16:53:30.00            111.59887
2021-11-02/16:53:40.00            112.16764
2021-11-02/16:53:50.00            112.75325
2021-11-02/16:54:00.00            113.35631
2021-11-02/16:54:10.00            113.97745
2021-11-02/16:54:20.00            114.61729
2021-11-02/16:54:30.00            115.27652
2021-11-02/16:54:40.00            115.95582
2021-11-02/16:54:50.00            116.65588
2021-11-02/16:55:00.00            117.37743
2021-11-02/16:55:10.00            118.12120
2021-11-02/16:55:20.00            118.88794
2021-11-02/16:55:30.00            119.67841
2021-11-02/16:55:40.00            120.49339
2021-11-02/16:55:50.00            121.33365
2021-11-02/16:56:00.00            122.19999
2021-11-02/16:56:10.00            123.09318
2021-11-02/16:56:20.00            124.01401
2021-11-02/16:56:30.00            124.96324
2021-11-02/16:56:40.00            125.94163
2021-11-02/16:56:50.00            126.94991
2021-11-02/16:57:00.00            127.98879
2021-11-02/16:57:10.00            129.05893
2021-11-02/16:57:20.00            130.16094
2021-11-02/16:57:30.00            131.29538
2021-11-02/16:57:40.00            132.46273
2021-11-02/16:57:50.00            133.66340
2021-11-02/16:58:00.00            134.89770
2021-11-02/16:58:10.00            136.16582
2021-11-02/16:58:20.00            137.46786
2021-11-02/16:58:30.00            138.80374
2021-11-02/16:58:40.00            140.17325
2021-11-02/16:58:50.00            141.57602
2021-11-02/16:59:00.00            143.01150
2021-11-02/16:59:10.00            144.47894
2021-11-02/16:59:20.00            145.97739
2021-11-02/16:59:30.00            147.50569
2021-11-02/16:59:40.00            149.06248
2021-11-02/16:59:50.00            150.64614
2021-11-02/17:00:00.00            152.25488
2021-11-02/17:00:10.00            153.88666
2021-11-02/17:00:20.00            155.53924
2021-11-02/17:00:30.00            157.21019
2021-11-02/17:00:40.00            158.89690
2021-11-02/17:00:50.00            160.59660
2021-11-02/17:01:00.00            162.30639
2021-11-02/17:01:10.00            164.02326
2021-11-02/17:01:20.00            165.74413
2021-11-02/17:01:30.00            167.46588
2021-11-02/17:01:40.00            169.18537
2021-11-02/17:01:50.00            170.89951
2021-11-02/17:02:00.00            172.60523
2021-11-02/17:02:10.00            174.29960
2021-11-02/17:02:20.00            175.97976
2021-11-02/17:02:30.00            177.64303
2021-11-02/17:02:40.00            179.28690
2021-11-02/17:02:50.00            180.90904
2021-11-02/17:03:00.00            182.50730
2021-11-02/17:03:10.00            184.07976
2021-11-02/17:03:20.00            185.62474
2021-11-02/17:03:30.00            187.14074
2021-11-02/17:03:40.00            188.62652
2021-11-02/17:03:50.00            190.08102
2021-11-02/17:04:00.00            191.50341
2021-11-02/17:04:10.00            192.89303
2021-11-02/17:04:20.00            194.24944
2021-11-02/17:04:30.00            195.57233
2021-11-02/17:04:40.00            196.86158
2021-11-02/17:04:50.00            198.11721
2021-11-02/17:05:00.00            199.33936
2021-11-02/17:05:10.00            200.52829
2021-11-02/17:05:20.00            201.68436
2021-11-02/17:05:30.00            202.80802
2021-11-02/17:05:40.00            203.89979
2021-11-02/17:05:50.00            204.96026
2021-11-02/17:06:00.00            205.99008
2021-11-02/17:06:10.00            206.98993
2021-11-02/17:06:20.00            207.96052
2021-11-02/17:06:30.00            208.90261
2021-11-02/17:06:40.00            209.81696
2021-11-02/17:06:50.00            210.70435
2021-11-02/17:07:00.00            211.56555
2021-11-02/17:07:10.00            212.40136
2021-11-02/17:07:20.00            213.21256
2021-11-02/17:07:30.00            213.99993
2021-11-02/17:07:40.00            214.76423
2021-11-02/17:07:50.00            215.50623
2021-11-02/17:08:00.00            216.22666
2021-11-02/17:08:10.00            216.92626
2021-11-02/17:08:20.00            217.60573
2021-11-02/17:08:30.00            218.26577
2021-11-02/17:08:40.00            218.90705
2021-11-02/17:08:50.00            219.53023
2021-11-02/17:09:00.00            220.13595
2021-11-02/17:09:10.00            220.72482
2021-11-02/17:09:20.00            221.29744
2021-11-02/17:09:30.00            221.85437
2021-11-02/17:09:40.00            222.39620
2021-11-02/17:09:50.00            222.92344
2021-11-02/17:10:00.00            223.43662
2021-11-02/17:10:10.00            223.93623
2021-11-02/17:10:20.00            224.42276
2021-11-02/17:10:30.00            224.89667
2021-11-02/17:10:40.00            225.35841
2021-11-02/17:10:50.00            225.80841
2021-11-02/17:11:00.00            226.24709
2021-11-02/17:11:10.00            226.67483
2021-11-02/17:11:20.00            227.09202
2021-11-02/17:11:30.00            227.49903
2021-11-02/17:11:40.00            227.89622
2021-11-02/17:11:50.00            228.28392
2021-11-02/17:12:00.00            228.66246
2021-11-02/17:12:10.00            229.03216
2021-11-02/17:12:20.00            229.39331
2021-11-02/17:12:30.00            229.74622
2021-11-02/17:12:40.00            230.09115
2021-11-02/17:12:50.00            230.42839
2021-11-02/17:13:00.00            230.75818
2021-11-02/17:13:10.00            231.08077
2021-11-02/17:13:20.00            231.39641
2021-11-02/17:13:30.00            231.70533
2021-11-02/17:13:40.00            232.00775
2021-11-02/17:13:50.00            232.30388
2021-11-02/17:14:00.00            232.59392
2021-11-02/17:14:10.00            232.87808
2021-11-02/17:14:20.00            233.15655
2021-11-02/17:14:30.00            233.42951
2021-11-02/17:14:40.00            233.69713
2021-11-02/17:14:50.00            233.95960
2021-11-02/17:15:00.00            234.21706
2021-11-02/17:15:10.00            234.46969
2021-11-02/17:15:20.00            234.71763
2021-11-02/17:15:30.00            234.96103
2021-11-02/17:15:40.00            235.20004
2021-11-02/17:15:50.00            235.43479
2021-11-02/17:16:00.00            235.66541
2021-11-02/17:16:10.00            235.89204
2021-11-02/17:16:20.00            236.11479
2021-11-02/17:16:30.00            236.33379
2021-11-02/17:16:40.00            236.54916
2021-11-02/17:16:50.00            236.76099
2021-11-02/17:17:00.00            236.96941
2021-11-02/17:17:10.00            237.17452
2021-11-02/17:17:20.00            237.37641
2021-11-02/17:17:30.00            237.57519
2021-11-02/17:17:40.00            237.77095
2021-11-02/17:17:50.00            237.96378
2021-11-02/17:18:00.00            238.15377
2021-11-02/17:18:10.00            238.34101
2021-11-02/17:18:20.00            238.52558
2021-11-02/17:18:30.00            238.70757
2021-11-02/17:18:40.00            238.88704
2021-11-02/17:18:50.00            239.06408
2021-11-02/17:19:00.00            239.23876
2021-11-02/17:19:10.00            239.41115
2021-11-02/17:19:20.00            239.58133
2021-11-02/17:19:30.00            239.74936
2021-11-02/17:19:40.00            239.91530
2021-11-02/17:19:50.00            240.07922
2021-11-02/17:20:00.00            240.24118
2021-11-02/17:20:10.00            240.40125
2021-11-02/17:20:20.00            240.55947
2021-11-02/17:20:30.00            240.71592
2021-11-02/17:20:40.00            240.87063
2021-11-02/17:20:50.00            241.02368
2021-11-02/17:21:00.00            241.17510
2021-11-02/17:21:10.00            241.32496
2021-11-02/17:21:20.00            241.47330
2021-11-02/17:21:30.00            241.62017
2021-11-02/17:21:40.00            241.76562
2021-11-02/17:21:50.00            241.90969
2021-11-02/17:22:00.00            242.05243
2021-11-02/17:22:10.00            242.19389
2021-11-02/17:22:20.00            242.33410
2021-11-02/17:22:30.00            242.47312
2021-11-02/17:22:40.00            242.61097
2021-11-02/17:22:50.00            242.74771
2021-11-02/17:23:00.00            242.88337
2021-11-02/17:23:10.00            243.01798
2021-11-02/17:23:20.00            243.15160
2021-11-02/17:23:30.00            243.28425
2021-11-02/17:23:40.00            243.41596
2021-11-02/17:23:50.00            243.54679
2021-11-02/17:24:00.00            243.67676
2021-11-02/17:24:10.00            243.80590
2021-11-02/17:24:20.00            243.93425
2021-11-02/17:24:30.00            244.06185
2021-11-02/17:24:40.00            244.18872
2021-11-02/17:24:50.00            244.31490
2021-11-02/17:25:00.00            244.44041
2021-11-02/17:25:10.00            244.56530
2021-11-02/17:25:20.00            244.68958
2021-11-02/17:25:30.00            244.81330
2021-11-02/17:25:40.00            244.93648
2021-11-02/17:25:50.00            245.05914
2021-11-02/17:26:00.00            245.18132
2021-11-02/17:26:10.00            245.30305
2021-11-02/17:26:20.00            245.42435
2021-11-02/17:26:30.00            245.54525
2021-11-02/17:26:40.00            245.66577
2021-11-02/17:26:50.00            245.78595
2021-11-02/17:27:00.00            245.90581
2021-11-02/17:27:10.00            246.02538
2021-11-02/17:27:20.00            246.14468
2021-11-02/17:27:30.00            246.26374
2021-11-02/17:27:40.00            246.38257
2021-11-02/17:27:50.00            246.50122
2021-11-02/17:28:00.00            246.61970
2021-11-02/17:28:10.00            246.73803
2021-11-02/17:28:20.00            246.85624
2021-11-02/17:28:30.00            246.97436
2021-11-02/17:28:40.00            247.09241
2021-11-02/17:28:50.00            247.21041
2021-11-02/17:29:00.00            247.32838
2021-11-02/17:29:10.00            247.44636
2021-11-02/17:29:20.00            247.56435
2021-11-02/17:29:30.00            247.68240
2021-11-02/17:29:40.00            247.80051
2021-11-02/17:29:50.00            247.91871
2021-11-02/17:30:00.00            248.03703
2021-11-02/17:30:10.00            248.15549
2021-11-02/17:30:20.00            248.27411
2021-11-02/17:30:30.00            248.39291
2021-11-02/17:30:40.00            248.51191
2021-11-02/17:30:50.00            248.63115
2021-11-02/17:31:00.00            248.75063
2021-11-02/17:31:10.00            248.87039
2021-11-02/17:31:20.00            248.99045
2021-11-02/17:31:30.00            249.11082
2021-11-02/17:31:40.00            249.23154
2021-11-02/17:31:50.00            249.35262
2021-11-02/17:32:00.00            249.47408
2021-11-02/17:32:10.00            249.59596
2021-11-02/17:32:20.00            249.71827
2021-11-02/17:32:30.00            249.84104
2021-11-02/17:32:40.00            249.96428
2021-11-02/17:32:50.00            250.08803
2021-11-02/17:33:00.00            250.21231
2021-11-02/17:33:10.00            250.33713
2021-11-02/17:33:20.00            250.46252
2021-11-02/17:33:30.00            250.58851
2021-11-02/17:33:40.00            250.71512
2021-11-02/17:33:50.00            250.84238
2021-11-02/17:34:00.00            250.97030
2021-11-02/17:34:10.00            251.09891
2021-11-02/17:34:20.00            251.22825
2021-11-02/17:34:30.00            251.35832
2021-11-02/17:34:40.00            251.48916
2021-11-02/17:34:50.00            251.62079
2021-11-02/17:35:00.00            251.75324
2021-11-02/17:35:10.00            251.88653
2021-11-02/17:35:20.00            252.02069
2021-11-02/17:35:30.00            252.15575
2021-11-02/17:35:40.00            252.29172
2021-11-02/17:35:50.00            252.42865
2021-11-02/17:36:00.00            252.56655
2021-11-02/17:36:10.00            252.70545
2021-11-02/17:36:20.00            252.84539
2021-11-02/17:36:30.00            252.98638
2021-11-02/17:36:40.00            253.12846
2021-11-02/17:36:50.00            253.27165
2021-11-02/17:37:00.00            253.41599
2021-11-02/17:37:10.00            253.56151
2021-11-02/17:37:20.00            253.70822
2021-11-02/17:37:30.00            253.85618
2021-11-02/17:37:40.00            254.00540
2021-11-02/17:37:50.00            254.15591
2021-11-02/17:38:00.00            254.30776
2021-11-02/17:38:10.00            254.46096
2021-11-02/17:38:20.00            254.61556
2021-11-02/17:38:30.00            254.77159
2021-11-02/17:38:40.00            254.92907
2021-11-02/17:38:50.00            255.08805
2021-11-02/17:39:00.00            255.24856
2021-11-02/17:39:10.00            255.41064
2021-11-02/17:39:20.00            255.57432
2021-11-02/17:39:30.00            255.73963
2021-11-02/17:39:40.00            255.90662
2021-11-02/17:39:50.00            256.07532
2021-11-02/17:40:00.00            256.24577
2021-11-02/17:40:10.00            256.41802
2021-11-02/17:40:20.00            256.59209
2021-11-02/17:40:30.00            256.76804
2021-11-02/17:40:40.00            256.94589
2021-11-02/17:40:50.00            257.12570
2021-11-02/17:41:00.00            257.30751
2021-11-02/17:41:10.00            257.49136
2021-11-02/17:41:20.00            257.67730
2021-11-02/17:41:30.00            257.86536
2021-11-02/17:41:40.00            258.05560
2021-11-02/17:41:50.00            258.24807
2021-11-02/17:42:00.00            258.44280
2021-11-02/17:42:10.00            258.63986
2021-11-02/17:42:20.00            258.83929
2021-11-02/17:42:30.00            259.04114
2021-11-02/17:42:40.00            259.24546
2021-11-02/17:42:50.00            259.45230
2021-11-02/17:43:00.00            259.66173
2021-11-02/17:43:10.00            259.87379
2021-11-02/17:43:20.00            260.08854
2021-11-02/17:43:30.00            260.30603
2021-11-02/17:43:40.00            260.52633
2021-11-02/17:43:50.00            260.74950
2021-11-02/17:44:00.00            260.97559
2021-11-02/17:44:10.00            261.20466
2021-11-02/17:44:20.00            261.43679
2021-11-02/17:44:30.00            261.67202
2021-11-02/17:44:40.00            261.91044
2021-11-02/17:44:50.00            262.15210
2021-11-02/17:45:00.00            262.39708
2021-11-02/17:45:10.00            262.64544
2021-11-02/17:45:20.00            262.89725
2021-11-02/17:45:30.00            263.15259
2021-11-02/17:45:40.00            263.41153
2021-11-02/17:45:50.00            263.67414
2021-11-02/17:46:00.00            263.94051
2021-11-02/17:46:10.00            264.21070
2021-11-02/17:46:20.00            264.48481
2021-11-02/17:46:30.00            264.76290
2021-11-02/17:46:40.00            265.04507
2021-11-02/17:46:50.00            265.33139
2021-11-02/17:47:00.00            265.62196
2021-11-02/17:47:10.00            265.91686
2021-11-02/17:47:20.00            266.21618
2021-11-02/17:47:30.00            266.52000
2021-11-02/17:47:40.00            266.82843
2021-11-02/17:47:50.00            267.14156
2021-11-02/17:48:00.00            267.45948
2021-11-02/17:48:10.00            267.78229
2021-11-02/17:48:20.00            268.11009
2021-11-02/17:48:30.00            268.44298
2021-11-02/17:48:40.00            268.78106
2021-11-02/17:48:50.00            269.12444
2021-11-02/17:49:00.00            269.47322
2021-11-02/17:49:10.00            269.82751
2021-11-02/17:49:20.00            270.18742
2021-11-02/17:49:30.00            270.55305
2021-11-02/17:49:40.00            270.92453
2021-11-02/17:49:50.00            271.30196
2021-11-02/17:50:00.00            271.68546
2021-11-02/17:50:10.00            272.07514
2021-11-02/17:50:20.00            272.47112
2021-11-02/17:50:30.00            272.87353
2021-11-02/17:50:40.00            273.28248
2021-11-02/17:50:50.00            273.69808
2021-11-02/17:51:00.00            274.12048
2021-11-02/17:51:10.00            274.54977
2021-11-02/17:51:20.00            274.98610
2021-11-02/17:51:30.00            275.42958
2021-11-02/17:51:40.00            275.88034
2021-11-02/17:51:50.00            276.33850
2021-11-02/17:52:00.00            276.80419
2021-11-02/17:52:10.00            277.27753
2021-11-02/17:52:20.00            277.75865
2021-11-02/17:52:30.00            278.24767
2021-11-02/17:52:40.00            278.74471
2021-11-02/17:52:50.00            279.24989
2021-11-02/17:53:00.00            279.76334
2021-11-02/17:53:10.00            280.28518
2021-11-02/17:53:20.00            280.81551
2021-11-02/17:53:30.00            281.35446
2021-11-02/17:53:40.00            281.90214
2021-11-02/17:53:50.00            282.45865
2021-11-02/17:54:00.00            283.02410
2021-11-02/17:54:10.00            283.59859
2021-11-02/17:54:20.00            284.18222
2021-11-02/17:54:30.00            284.77508
2021-11-02/17:54:40.00            285.37726
2021-11-02/17:54:50.00            285.98883
2021-11-02/17:55:00.00            286.60988
2021-11-02/17:55:10.00            287.24046
2021-11-02/17:55:20.00            287.88063
2021-11-02/17:55:30.00            288.53046
2021-11-02/17:55:40.00            289.18997
2021-11-02/17:55:50.00            289.85920
2021-11-02/17:56:00.00            290.53818
2021-11-02/17:56:10.00            291.22692
2021-11-02/17:56:20.00            291.92541
2021-11-02/17:56:30.00            292.63364
2021-11-02/17:56:40.00            293.35160
2021-11-02/17:56:50.00            294.07923
2021-11-02/17:57:00.00            294.81650
2021-11-02/17:57:10.00            295.56332
2021-11-02/17:57:20.00            296.31963
2021-11-02/17:57:30.00            297.08531
2021-11-02/17:57:40.00            297.86027
2021-11-02/17:57:50.00            298.64436
2021-11-02/17:58:00.00            299.43743
2021-11-02/17:58:10.00            300.23932
2021-11-02/17:58:20.00            301.04985
2021-11-02/17:58:30.00            301.86881
2021-11-02/17:58:40.00            302.69598
2021-11-02/17:58:50.00            303.53112
2021-11-02/17:59:00.00            304.37397
2021-11-02/17:59:10.00            305.22425
2021-11-02/17:59:20.00            306.08167
2021-11-02/17:59:30.00            306.94591
2021-11-02/17:59:40.00            307.81664
2021-11-02/17:59:50.00            308.69350
2021-11-02/18:00:00.00            309.57613
2021-11-02/18:00:10.00            310.46416
2021-11-02/18:00:20.00            311.35716
2021-11-02/18:00:30.00            312.25475
2021-11-02/18:00:40.00            313.15648
2021-11-02/18:00:50.00            314.06191
2021-11-02/18:01:00.00            314.97061
2021-11-02/18:01:10.00            315.88209
2021-11-02/18:01:20.00            316.79590
2021-11-02/18:01:30.00            317.71155
2021-11-02/18:01:40.00            318.62857
2021-11-02/18:01:50.00            319.54645
2021-11-02/18:02:00.00            320.46472
2021-11-02/18:02:10.00            321.38288
2021-11-02/18:02:20.00            322.30043
2021-11-02/18:02:30.00            323.21688
2021-11-02/18:02:40.00            324.13175
2021-11-02/18:02:50.00            325.04456
2021-11-02/18:03:00.00            325.95482
2021-11-02/18:03:10.00            326.86207
2021-11-02/18:03:20.00            327.76585
2021-11-02/18:03:30.00            328.66570
2021-11-02/18:03:40.00            329.56119
2021-11-02/18:03:50.00            330.45190
2021-11-02/18:04:00.00            331.33741
2021-11-02/18:04:10.00            332.21732
2021-11-02/18:04:20.00            333.09126
2021-11-02/18:04:30.00            333.95886
2021-11-02/18:04:40.00            334.81977
2021-11-02/18:04:50.00            335.67366
2021-11-02/18:05:00.00            336.52022
2021-11-02/18:05:10.00            337.35916
2021-11-02/18:05:20.00            338.19020
2021-11-02/18:05:30.00            339.01309
2021-11-02/18:05:40.00            339.82758
2021-11-02/18:05:50.00            340.63346
2021-11-02/18:06:00.00            341.43053
2021-11-02/18:06:10.00            342.21860
2021-11-02/18:06:20.00            342.99752
2021-11-02/18:06:30.00            343.76713
2021-11-02/18:06:40.00            344.52731
2021-11-02/18:06:50.00            345.27794
2021-11-02/18:07:00.00            346.01893
2021-11-02/18:07:10.00            346.75020
2021-11-02/18:07:20.00            347.47169
2021-11-02/18:07:30.00            348.18333
2021-11-02/18:07:40.00            348.88510
2021-11-02/18:07:50.00            349.57698
2021-11-02/18:08:00.00            350.25895
2021-11-02/18:08:10.00            350.93101
2021-11-02/18:08:20.00            351.59318
2021-11-02/18:08:30.00            352.24549
2021-11-02/18:08:40.00            352.88795
2021-11-02/18:08:50.00            353.52063
2021-11-02/18:09:00.00            354.14356
2021-11-02/18:09:10.00            354.75682
2021-11-02/18:09:20.00            355.36046
2021-11-02/18:09:30.00            355.95457
2021-11-02/18:09:40.00            356.53921
2021-11-02/18:09:50.00            357.11449
2021-11-02/18:10:00.00            357.68048
2021-11-02/18:10:10.00            358.23730
2021-11-02/18:10:20.00            358.78503
2021-11-02/18:10:30.00            359.32379
2021-11-02/18:10:40.00            359.85368
2021-11-02/18:10:50.00           0.37480992
2021-11-02/18:11:00.00           0.88729984
2021-11-02/18:11:10.00            1.3912637
2021-11-02/18:11:20.00            1.8868197
2021-11-02/18:11:30.00            2.3740878
2021-11-02/18:11:40.00            2.8531893
2021-11-02/18:11:50.00            3.3242457
2021-11-02/18:12:00.00            3.7873811
2021-11-02/18:12:10.00            4.2427176
2021-11-02/18:12:20.00            4.6903803
2021-11-02/18:12:30.00            5.1304914
2021-11-02/18:12:40.00            5.5631766
2021-11-02/18:12:50.00            5.9885574
2021-11-02/18:13:00.00            6.4067574
2021-11-02/18:13:10.00            6.8178994
2021-11-02/18:13:20.00            7.2221049
2021-11-02/18:13:30.00            7.6194939
2021-11-02/18:13:40.00            8.0101867
2021-11-02/18:13:50.00            8.3943005
2021-11-02/18:14:00.00            8.7719548
2021-11-02/18:14:10.00            9.1432652
2021-11-02/18:14:20.00            9.5083450
2021-11-02/18:14:30.00            9.8673104
2021-11-02/18:14:40.00            10.220270
2021-11-02/18:14:50.00            10.567337
2021-11-02/18:15:00.00            10.908619
2021-11-02/18:15:10.00            11.244224
2021-11-02/18:15:20.00            11.574256
2021-11-02/18:15:30.00            11.898821
2021-11-02/18:15:40.00            12.218021
2021-11-02/18:15:50.00            12.531956
2021-11-02/18:16:00.00            12.840726
2021-11-02/18:16:10.00            13.144429
2021-11-02/18:16:20.00            13.443158
2021-11-02/18:16:30.00            13.737009
2021-11-02/18:16:40.00            14.026073
2021-11-02/18:16:50.00            14.310443
2021-11-02/18:17:00.00            14.590206
2021-11-02/18:17:10.00            14.865449
2021-11-02/18:17:20.00            15.136259
2021-11-02/18:17:30.00            15.402721
2021-11-02/18:17:40.00            15.664913
2021-11-02/18:17:50.00            15.922919
2021-11-02/18:18:00.00            16.176818
2021-11-02/18:18:10.00            16.426687
2021-11-02/18:18:20.00            16.672601
2021-11-02/18:18:30.00            16.914637
2021-11-02/18:18:40.00            17.152866
2021-11-02/18:18:50.00            17.387361
2021-11-02/18:19:00.00            17.618191
2021-11-02/18:19:10.00            17.845425
2021-11-02/18:19:20.00            18.069128
2021-11-02/18:19:30.00            18.289369
2021-11-02/18:19:40.00            18.506212
2021-11-02/18:19:50.00            18.719718
2021-11-02/18:20:00.00            18.929952
2021-11-02/18:20:10.00            19.136972
2021-11-02/18:20:20.00            19.340838
2021-11-02/18:20:30.00            19.541608
2021-11-02/18:20:40.00            19.739337
2021-11-02/18:20:50.00            19.934084
2021-11-02/18:21:00.00            20.125903
2021-11-02/18:21:10.00            20.314844
2021-11-02/18:21:20.00            20.500962
2021-11-02/18:21:30.00            20.684307
2021-11-02/18:21:40.00            20.864930
2021-11-02/18:21:50.00            21.042878
2021-11-02/18:22:00.00            21.218200
2021-11-02/18:22:10.00            21.390944
2021-11-02/18:22:20.00            21.561152
2021-11-02/18:22:30.00            21.728875
2021-11-02/18:22:40.00            21.894151
2021-11-02/18:22:50.00            22.057030
2021-11-02/18:23:00.00            22.217547
2021-11-02/18:23:10.00            22.375746
2021-11-02/18:23:20.00            22.531668
2021-11-02/18:23:30.00            22.685352
2021-11-02/18:23:40.00            22.836837
2021-11-02/18:23:50.00            22.986160
2021-11-02/18:24:00.00            23.133362
2021-11-02/18:24:10.00            23.278475
2021-11-02/18:24:20.00            23.421536
2021-11-02/18:24:30.00            23.562578
2021-11-02/18:24:40.00            23.701638
2021-11-02/18:24:50.00            23.838750
2021-11-02/18:25:00.00            23.973944
2021-11-02/18:25:10.00            24.107254
2021-11-02/18:25:20.00            24.238711
2021-11-02/18:25:30.00            24.368344
2021-11-02/18:25:40.00            24.496187
2021-11-02/18:25:50.00            24.622269
2021-11-02/18:26:00.00            24.746615
2021-11-02/18:26:10.00            24.869255
2021-11-02/18:26:20.00            24.990220
2021-11-02/18:26:30.00            25.109533
2021-11-02/18:26:40.00            25.227224
2021-11-02/18:26:50.00            25.343316
2021-11-02/18:27:00.00            25.457837
2021-11-02/18:27:10.00            25.570813
2021-11-02/18:27:20.00            25.682264
2021-11-02/18:27:30.00            25.792220
2021-11-02/18:27:40.00            25.900703
2021-11-02/18:27:50.00            26.007732
2021-11-02/18:28:00.00            26.113336
2021-11-02/18:28:10.00            26.217532
2021-11-02/18:28:20.00            26.320346
2021-11-02/18:28:30.00            26.421798
2021-11-02/18:28:40.00            26.521908
2021-11-02/18:28:50.00            26.620697
2021-11-02/18:29:00.00            26.718186
2021-11-02/18:29:10.00            26.814395
2021-11-02/18:29:20.00            26.909342
2021-11-02/18:29:30.00            27.003047
2021-11-02/18:29:40.00            27.095530
2021-11-02/18:29:50.00            27.186806
2021-11-02/18:30:00.00            27.276897
2021-11-02/18:30:10.00            27.365821
2021-11-02/18:30:20.00            27.453591
2021-11-02/18:30:30.00            27.540226
2021-11-02/18:30:40.00            27.625743
2021-11-02/18:30:50.00            27.710160
2021-11-02/18:31:00.00            27.793493
2021-11-02/18:31:10.00            27.875753
2021-11-02/18:31:20.00            27.956960
2021-11-02/18:31:30.00            28.037130
2021-11-02/18:31:40.00            28.116275
2021-11-02/18:31:50.00            28.194410
2021-11-02/18:32:00.00            28.271553
2021-11-02/18:32:10.00            28.347713
2021-11-02/18:32:20.00            28.422908
2021-11-02/18:32:30.00            28.497149
2021-11-02/18:32:40.00            28.570452
2021-11-02/18:32:50.00            28.642829
2021-11-02/18:33:00.00            28.714293
2021-11-02/18:33:10.00            28.784857
2021-11-02/18:33:20.00            28.854532
2021-11-02/18:33:30.00            28.923330
2021-11-02/18:33:40.00            28.991266
2021-11-02/18:33:50.00            29.058349
2021-11-02/18:34:00.00            29.124594
2021-11-02/18:34:10.00            29.190010
2021-11-02/18:34:20.00            29.254606
2021-11-02/18:34:30.00            29.318399
2021-11-02/18:34:40.00            29.381393
2021-11-02/18:34:50.00            29.443606
2021-11-02/18:35:00.00            29.505041
2021-11-02/18:35:10.00            29.565715
2021-11-02/18:35:20.00            29.625636
2021-11-02/18:35:30.00            29.684810
2021-11-02/18:35:40.00            29.743255
2021-11-02/18:35:50.00            29.800971
2021-11-02/18:36:00.00            29.857975
2021-11-02/18:36:10.00            29.914273
2021-11-02/18:36:20.00            29.969875
2021-11-02/18:36:30.00            30.024786
2021-11-02/18:36:40.00            30.079025
2021-11-02/18:36:50.00            30.132590
2021-11-02/18:37:00.00            30.185494
2021-11-02/18:37:10.00            30.237750
2021-11-02/18:37:20.00            30.289357
2021-11-02/18:37:30.00            30.340328
2021-11-02/18:37:40.00            30.390674
2021-11-02/18:37:50.00            30.440401
2021-11-02/18:38:00.00            30.489512
2021-11-02/18:38:10.00            30.538022
2021-11-02/18:38:20.00            30.585932
2021-11-02/18:38:30.00            30.633254
2021-11-02/18:38:40.00            30.679997
2021-11-02/18:38:50.00            30.726158
2021-11-02/18:39:00.00            30.771756
2021-11-02/18:39:10.00            30.816794
2021-11-02/18:39:20.00            30.861277
2021-11-02/18:39:30.00            30.905211
2021-11-02/18:39:40.00            30.948606
2021-11-02/18:39:50.00            30.991469
2021-11-02/18:40:00.00            31.033800
2021-11-02/18:40:10.00            31.075616
2021-11-02/18:40:20.00            31.116911
2021-11-02/18:40:30.00            31.157703
2021-11-02/18:40:40.00            31.197989
2021-11-02/18:40:50.00            31.237779
2021-11-02/18:41:00.00            31.277079
2021-11-02/18:41:10.00            31.315894
2021-11-02/18:41:20.00            31.354229
2021-11-02/18:41:30.00            31.392093
2021-11-02/18:41:40.00            31.429488
2021-11-02/18:41:50.00            31.466420
2021-11-02/18:42:00.00            31.502897
2021-11-02/18:42:10.00            31.538920
2021-11-02/18:42:20.00            31.574498
2021-11-02/18:42:30.00            31.609633
2021-11-02/18:42:40.00            31.644334
2021-11-02/18:42:50.00            31.678604
2021-11-02/18:43:00.00            31.712449
2021-11-02/18:43:10.00            31.745872
2021-11-02/18:43:20.00            31.778879
2021-11-02/18:43:30.00            31.811470
2021-11-02/18:43:40.00            31.843659
2021-11-02/18:43:50.00            31.875445
2021-11-02/18:44:00.00            31.906833
2021-11-02/18:44:10.00            31.937826
2021-11-02/18:44:20.00            31.968433
2021-11-02/18:44:30.00            31.998655
2021-11-02/18:44:40.00            32.028497
2021-11-02/18:44:50.00            32.057961
2021-11-02/18:45:00.00            32.087055
2021-11-02/18:45:10.00            32.115782
2021-11-02/18:45:20.00            32.144145
2021-11-02/18:45:30.00            32.172147
2021-11-02/18:45:40.00            32.199795
2021-11-02/18:45:50.00            32.227091
2021-11-02/18:46:00.00            32.254042
2021-11-02/18:46:10.00            32.280643
2021-11-02/18:46:20.00            32.306911
2021-11-02/18:46:30.00            32.332838
2021-11-02/18:46:40.00            32.358435
2021-11-02/18:46:50.00            32.383701
2021-11-02/18:47:00.00            32.408643
2021-11-02/18:47:10.00            32.433263
2021-11-02/18:47:20.00            32.457562
2021-11-02/18:47:30.00            32.481546
2021-11-02/18:47:40.00            32.505223
2021-11-02/18:47:50.00            32.528587
2021-11-02/18:48:00.00            32.551647
2021-11-02/18:48:10.00            32.574406
2021-11-02/18:48:20.00            32.596866
2021-11-02/18:48:30.00            32.619030
2021-11-02/18:48:40.00            32.640905
2021-11-02/18:48:50.00            32.662485
2021-11-02/18:49:00.00            32.683784
2021-11-02/18:49:10.00            32.704800
2021-11-02/18:49:20.00            32.725533
2021-11-02/18:49:30.00            32.745990
2021-11-02/18:49:40.00            32.766174
2021-11-02/18:49:50.00            32.786084
2021-11-02/18:50:00.00            32.805728
2021-11-02/18:50:10.00            32.825105
2021-11-02/18:50:20.00            32.844221
2021-11-02/18:50:30.00            32.863073
2021-11-02/18:50:40.00            32.881672
2021-11-02/18:50:50.00            32.900014
2021-11-02/18:51:00.00            32.918105
2021-11-02/18:51:10.00            32.935945
2021-11-02/18:51:20.00            32.953537
2021-11-02/18:51:30.00            32.970889
2021-11-02/18:51:40.00            32.987994
2021-11-02/18:51:50.00            33.004863
2021-11-02/18:52:00.00            33.021495
2021-11-02/18:52:10.00            33.037892
2021-11-02/18:52:20.00            33.054056
2021-11-02/18:52:30.00            33.069991
2021-11-02/18:52:40.00            33.085698
2021-11-02/18:52:50.00            33.101183
2021-11-02/18:53:00.00            33.116442
2021-11-02/18:53:10.00            33.131480
2021-11-02/18:53:20.00            33.146304
2021-11-02/18:53:30.00            33.160907
2021-11-02/18:53:40.00            33.175301
2021-11-02/18:53:50.00            33.189481
2021-11-02/18:54:00.00            33.203450
2021-11-02/18:54:10.00            33.217215
2021-11-02/18:54:20.00            33.230772
2021-11-02/18:54:30.00            33.244127
2021-11-02/18:54:40.00            33.257280
2021-11-02/18:54:50.00            33.270238
2021-11-02/18:55:00.00            33.282995
2021-11-02/18:55:10.00            33.295557
2021-11-02/18:55:20.00            33.307928
2021-11-02/18:55:30.00            33.320107
2021-11-02/18:55:40.00            33.332096
2021-11-02/18:55:50.00            33.343900
2021-11-02/18:56:00.00            33.355516
2021-11-02/18:56:10.00            33.366949
2021-11-02/18:56:20.00            33.378202
2021-11-02/18:56:30.00            33.389274
2021-11-02/18:56:40.00            33.400168
2021-11-02/18:56:50.00            33.410885
2021-11-02/18:57:00.00            33.421427
2021-11-02/18:57:10.00            33.431799
2021-11-02/18:57:20.00            33.441999
2021-11-02/18:57:30.00            33.452029
2021-11-02/18:57:40.00            33.461890
2021-11-02/18:57:50.00            33.471589
2021-11-02/18:58:00.00            33.481122
2021-11-02/18:58:10.00            33.490491
2021-11-02/18:58:20.00            33.499702
2021-11-02/18:58:30.00            33.508750
2021-11-02/18:58:40.00            33.517643
2021-11-02/18:58:50.00            33.526379
2021-11-02/18:59:00.00            33.534960
2021-11-02/18:59:10.00            33.543389
2021-11-02/18:59:20.00            33.551667
2021-11-02/18:59:30.00            33.559795
2021-11-02/18:59:40.00            33.567775
2021-11-02/18:59:50.00            33.575605
2021-11-02/19:00:00.00            33.583294
2021-11-02/19:00:10.00            33.590834
2021-11-02/19:00:20.00            33.598237
2021-11-02/19:00:30.00            33.605496
2021-11-02/19:00:40.00            33.612615
2021-11-02/19:00:50.00            33.619597
2021-11-02/19:01:00.00            33.626443
2021-11-02/19:01:10.00            33.633151
2021-11-02/19:01:20.00            33.639729
2021-11-02/19:01:30.00            33.646169
2021-11-02/19:01:40.00            33.652481
2021-11-02/19:01:50.00            33.658663
2021-11-02/19:02:00.00            33.664717
2021-11-02/19:02:10.00            33.670643
2021-11-02/19:02:20.00            33.676443
2021-11-02/19:02:30.00            33.682117
2021-11-02/19:02:40.00            33.687670
2021-11-02/19:02:50.00            33.693100
2021-11-02/19:03:00.00            33.698408
2021-11-02/19:03:10.00            33.703597
2021-11-02/19:03:20.00            33.708669
2021-11-02/19:03:30.00            33.713622
2021-11-02/19:03:40.00            33.718461
2021-11-02/19:03:50.00            33.723183
2021-11-02/19:04:00.00            33.727794
2021-11-02/19:04:10.00            33.732292
2021-11-02/19:04:20.00            33.736677
2021-11-02/19:04:30.00            33.740955
2021-11-02/19:04:40.00            33.745123
2021-11-02/19:04:50.00            33.749183
2021-11-02/19:05:00.00            33.753137
2021-11-02/19:05:10.00            33.756985
2021-11-02/19:05:20.00            33.760730
2021-11-02/19:05:30.00            33.764371
2021-11-02/19:05:40.00            33.767911
2021-11-02/19:05:50.00            33.771348
2021-11-02/19:06:00.00            33.774686
2021-11-02/19:06:10.00            33.777927
2021-11-02/19:06:20.00            33.781069
2021-11-02/19:06:30.00            33.784115
2021-11-02/19:06:40.00            33.787065
2021-11-02/19:06:50.00            33.789921
2021-11-02/19:07:00.00            33.792685
2021-11-02/19:07:10.00            33.795353
2021-11-02/19:07:20.00            33.797932
2021-11-02/19:07:30.00            33.800423
2021-11-02/19:07:40.00            33.802821
2021-11-02/19:07:50.00            33.805131
2021-11-02/19:08:00.00            33.807355
2021-11-02/19:08:10.00            33.809494
2021-11-02/19:08:20.00            33.811546
2021-11-02/19:08:30.00            33.813513
2021-11-02/19:08:40.00            33.815397
2021-11-02/19:08:50.00            33.817199
2021-11-02/19:09:00.00            33.818922
2021-11-02/19:09:10.00            33.820560
2021-11-02/19:09:20.00            33.822123
2021-11-02/19:09:30.00            33.823606
2021-11-02/19:09:40.00            33.825009
2021-11-02/19:09:50.00            33.826339
2021-11-02/19:10:00.00            33.827591
2021-11-02/19:10:10.00            33.828769
2021-11-02/19:10:20.00            33.829873
2021-11-02/19:10:30.00            33.830904
2021-11-02/19:10:40.00            33.831862
2021-11-02/19:10:50.00            33.832750
2021-11-02/19:11:00.00            33.833567
2021-11-02/19:11:10.00            33.834317
2021-11-02/19:11:20.00            33.834995
2021-11-02/19:11:30.00            33.835607
2021-11-02/19:11:40.00            33.836152
2021-11-02/19:11:50.00            33.836630
2021-11-02/19:12:00.00            33.837045
2021-11-02/19:12:10.00            33.837396
2021-11-02/19:12:20.00            33.837682
2021-11-02/19:12:30.00            33.837905
2021-11-02/19:12:40.00            33.838068
2021-11-02/19:12:50.00            33.838172
2021-11-02/19:13:00.00            33.838213
2021-11-02/19:13:10.00            33.838196
2021-11-02/19:13:20.00            33.838120
2021-11-02/19:13:30.00            33.837986
2021-11-02/19:13:40.00            33.837796
2021-11-02/19:13:50.00            33.837551
2021-11-02/19:14:00.00            33.837251
2021-11-02/19:14:10.00            33.836898
2021-11-02/19:14:20.00            33.836488
2021-11-02/19:14:30.00            33.836028
2021-11-02/19:14:40.00            33.835516
2021-11-02/19:14:50.00            33.834951
2021-11-02/19:15:00.00            33.834341
2021-11-02/19:15:10.00            33.833677
2021-11-02/19:15:20.00            33.832965
2021-11-02/19:15:30.00            33.832208
2021-11-02/19:15:40.00            33.831399
2021-11-02/19:15:50.00            33.830547
2021-11-02/19:16:00.00            33.829646
2021-11-02/19:16:10.00            33.828708
2021-11-02/19:16:20.00            33.827718
2021-11-02/19:16:30.00            33.826688
2021-11-02/19:16:40.00            33.825617
2021-11-02/19:16:50.00            33.824502
2021-11-02/19:17:00.00            33.823346
2021-11-02/19:17:10.00            33.822153
2021-11-02/19:17:20.00            33.820916
2021-11-02/19:17:30.00            33.819642
2021-11-02/19:17:40.00            33.818331
2021-11-02/19:17:50.00            33.816981
2021-11-02/19:18:00.00            33.815600
2021-11-02/19:18:10.00            33.814177
2021-11-02/19:18:20.00            33.812722
2021-11-02/19:18:30.00            33.811229
2021-11-02/19:18:40.00            33.809709
2021-11-02/19:18:50.00            33.808149
2021-11-02/19:19:00.00            33.806564
2021-11-02/19:19:10.00            33.804945
2021-11-02/19:19:20.00            33.803293
2021-11-02/19:19:30.00            33.801613
2021-11-02/19:19:40.00            33.799904
2021-11-02/19:19:50.00            33.798165
2021-11-02/19:20:00.00            33.796400
2021-11-02/19:20:10.00            33.794609
2021-11-02/19:20:20.00            33.792790
2021-11-02/19:20:30.00            33.790947
2021-11-02/19:20:40.00            33.789077
2021-11-02/19:20:50.00            33.787185
2021-11-02/19:21:00.00            33.785268
2021-11-02/19:21:10.00            33.783331
2021-11-02/19:21:20.00            33.781367
2021-11-02/19:21:30.00            33.779385
2021-11-02/19:21:40.00            33.777384
2021-11-02/19:21:50.00            33.775359
2021-11-02/19:22:00.00            33.773320
2021-11-02/19:22:10.00            33.771259
2021-11-02/19:22:20.00            33.769179
2021-11-02/19:22:30.00            33.767086
2021-11-02/19:22:40.00            33.764974
2021-11-02/19:22:50.00            33.762846
2021-11-02/19:23:00.00            33.760705
2021-11-02/19:23:10.00            33.758551
2021-11-02/19:23:20.00            33.756381
2021-11-02/19:23:30.00            33.754196
2021-11-02/19:23:40.00            33.752003
2021-11-02/19:23:50.00            33.749796
2021-11-02/19:24:00.00            33.747580
2021-11-02/19:24:10.00            33.745352
2021-11-02/19:24:20.00            33.743117
2021-11-02/19:24:30.00            33.740872
2021-11-02/19:24:40.00            33.738621
2021-11-02/19:24:50.00            33.736358
2021-11-02/19:25:00.00            33.734092
2021-11-02/19:25:10.00            33.731821
2021-11-02/19:25:20.00            33.729543
2021-11-02/19:25:30.00            33.727264
2021-11-02/19:25:40.00            33.724977
2021-11-02/19:25:50.00            33.722691
2021-11-02/19:26:00.00            33.720399
2021-11-02/19:26:10.00            33.718108
2021-11-02/19:26:20.00            33.715814
2021-11-02/19:26:30.00            33.713519
2021-11-02/19:26:40.00            33.711228
2021-11-02/19:26:50.00            33.708936
2021-11-02/19:27:00.00            33.706647
2021-11-02/19:27:10.00            33.704359
2021-11-02/19:27:20.00            33.702075
2021-11-02/19:27:30.00            33.699797
2021-11-02/19:27:40.00            33.697524
2021-11-02/19:27:50.00            33.695254
2021-11-02/19:28:00.00            33.692990
2021-11-02/19:28:10.00            33.690736
2021-11-02/19:28:20.00            33.688489
2021-11-02/19:28:30.00            33.686248
2021-11-02/19:28:40.00            33.684019
2021-11-02/19:28:50.00            33.681797
2021-11-02/19:29:00.00            33.679587
2021-11-02/19:29:10.00            33.677389
2021-11-02/19:29:20.00            33.675201
2021-11-02/19:29:30.00            33.673029
2021-11-02/19:29:40.00            33.670867
2021-11-02/19:29:50.00            33.668720
2021-11-02/19:30:00.00            33.666589
2021-11-02/19:30:10.00            33.664473
2021-11-02/19:30:20.00            33.662376
2021-11-02/19:30:30.00            33.660292
2021-11-02/19:30:40.00            33.658227
2021-11-02/19:30:50.00            33.656183
2021-11-02/19:31:00.00            33.654157
2021-11-02/19:31:10.00            33.652151
2021-11-02/19:31:20.00            33.650166
2021-11-02/19:31:30.00            33.648204
2021-11-02/19:31:40.00            33.646262
2021-11-02/19:31:50.00            33.644345
2021-11-02/19:32:00.00            33.642451
2021-11-02/19:32:10.00            33.640582
2021-11-02/19:32:20.00            33.638738
2021-11-02/19:32:30.00            33.636924
2021-11-02/19:32:40.00            33.635134
2021-11-02/19:32:50.00            33.633369
2021-11-02/19:33:00.00            33.631636
2021-11-02/19:33:10.00            33.629933
2021-11-02/19:33:20.00            33.628259
2021-11-02/19:33:30.00            33.626619
2021-11-02/19:33:40.00            33.625008
2021-11-02/19:33:50.00            33.623427
2021-11-02/19:34:00.00            33.621885
2021-11-02/19:34:10.00            33.620374
2021-11-02/19:34:20.00            33.618900
2021-11-02/19:34:30.00            33.617459
2021-11-02/19:34:40.00            33.616058
2021-11-02/19:34:50.00            33.614691
2021-11-02/19:35:00.00            33.613367
2021-11-02/19:35:10.00            33.612077
2021-11-02/19:35:20.00            33.610830
2021-11-02/19:35:30.00            33.609622
2021-11-02/19:35:40.00            33.608461
2021-11-02/19:35:50.00            33.607338
2021-11-02/19:36:00.00            33.606258
2021-11-02/19:36:10.00            33.605224
2021-11-02/19:36:20.00            33.604235
2021-11-02/19:36:30.00            33.603292
2021-11-02/19:36:40.00            33.602396
2021-11-02/19:36:50.00            33.601549
2021-11-02/19:37:00.00            33.600750
2021-11-02/19:37:10.00            33.600000
2021-11-02/19:37:20.00            33.599301
2021-11-02/19:37:30.00            33.598654
2021-11-02/19:37:40.00            33.598059
2021-11-02/19:37:50.00            33.597517
2021-11-02/19:38:00.00            33.597030
2021-11-02/19:38:10.00            33.596598
2021-11-02/19:38:20.00            33.596222
2021-11-02/19:38:30.00            33.595901
2021-11-02/19:38:40.00            33.595641
2021-11-02/19:38:50.00            33.595438
2021-11-02/19:39:00.00            33.595296
2021-11-02/19:39:10.00            33.595215
2021-11-02/19:39:20.00            33.595196
2021-11-02/19:39:30.00            33.595240
2021-11-02/19:39:40.00            33.595346
2021-11-02/19:39:50.00            33.595518
2021-11-02/19:40:00.00            33.595757
2021-11-02/19:40:10.00            33.596062
2021-11-02/19:40:20.00            33.596435
2021-11-02/19:40:30.00            33.596878
2021-11-02/19:40:40.00            33.597389
2021-11-02/19:40:50.00            33.597972
2021-11-02/19:41:00.00            33.598627
2021-11-02/19:41:10.00            33.599356
2021-11-02/19:41:20.00            33.600158
2021-11-02/19:41:30.00            33.601038
2021-11-02/19:41:40.00            33.601992
2021-11-02/19:41:50.00            33.603024
2021-11-02/19:42:00.00            33.604135
2021-11-02/19:42:10.00            33.605326
2021-11-02/19:42:20.00            33.606598
2021-11-02/19:42:30.00            33.607952
2021-11-02/19:42:40.00            33.609389
2021-11-02/19:42:50.00            33.610911
2021-11-02/19:43:00.00            33.612517
2021-11-02/19:43:10.00            33.614213
2021-11-02/19:43:20.00            33.615994
2021-11-02/19:43:30.00            33.617865
2021-11-02/19:43:40.00            33.619826
2021-11-02/19:43:50.00            33.621878
2021-11-02/19:44:00.00            33.624024
2021-11-02/19:44:10.00            33.626265
2021-11-02/19:44:20.00            33.628601
2021-11-02/19:44:30.00            33.631032
2021-11-02/19:44:40.00            33.633561
2021-11-02/19:44:50.00            33.636190
2021-11-02/19:45:00.00            33.638920
2021-11-02/19:45:10.00            33.641752
2021-11-02/19:45:20.00            33.644687
2021-11-02/19:45:30.00            33.647726
2021-11-02/19:45:40.00            33.650872
2021-11-02/19:45:50.00            33.654124
2021-11-02/19:46:00.00            33.657484
2021-11-02/19:46:10.00            33.660957
2021-11-02/19:46:20.00            33.664538
2021-11-02/19:46:30.00            33.668236
2021-11-02/19:46:40.00            33.672046
2021-11-02/19:46:50.00            33.675971
2021-11-02/19:47:00.00            33.680015
2021-11-02/19:47:10.00            33.684176
2021-11-02/19:47:20.00            33.688460
2021-11-02/19:47:30.00            33.692864
2021-11-02/19:47:40.00            33.697392
2021-11-02/19:47:50.00            33.702045
2021-11-02/19:48:00.00            33.706825
2021-11-02/19:48:10.00            33.711732
2021-11-02/19:48:20.00            33.716768
2021-11-02/19:48:30.00            33.721937
2021-11-02/19:48:40.00            33.727239
2021-11-02/19:48:50.00            33.732677
2021-11-02/19:49:00.00            33.738250
2021-11-02/19:49:10.00            33.743960
2021-11-02/19:49:20.00            33.749812
2021-11-02/19:49:30.00            33.755804
2021-11-02/19:49:40.00            33.761942
2021-11-02/19:49:50.00            33.768223
2021-11-02/19:50:00.00            33.774653
2021-11-02/19:50:10.00            33.781227
2021-11-02/19:50:20.00            33.787957
2021-11-02/19:50:30.00            33.794838
2021-11-02/19:50:40.00            33.801872
2021-11-02/19:50:50.00            33.809064
2021-11-02/19:51:00.00            33.816413
2021-11-02/19:51:10.00            33.823923
2021-11-02/19:51:20.00            33.831596
2021-11-02/19:51:30.00            33.839432
2021-11-02/19:51:40.00            33.847434
2021-11-02/19:51:50.00            33.855606
2021-11-02/19:52:00.00            33.863948
2021-11-02/19:52:10.00            33.872463
2021-11-02/19:52:20.00            33.881151
2021-11-02/19:52:30.00            33.890017
2021-11-02/19:52:40.00            33.899063
2021-11-02/19:52:50.00            33.908290
2021-11-02/19:53:00.00            33.917701
2021-11-02/19:53:10.00            33.927297
2021-11-02/19:53:20.00            33.937082
2021-11-02/19:53:30.00            33.947056
2021-11-02/19:53:40.00            33.957224
2021-11-02/19:53:50.00            33.967588
2021-11-02/19:54:00.00            33.978150
2021-11-02/19:54:10.00            33.988913
2021-11-02/19:54:20.00            33.999876
2021-11-02/19:54:30.00            34.011046
2021-11-02/19:54:40.00            34.022426
2021-11-02/19:54:50.00            34.034013
2021-11-02/19:55:00.00            34.045818
2021-11-02/19:55:10.00            34.057836
2021-11-02/19:55:20.00            34.070071
2021-11-02/19:55:30.00            34.082530
2021-11-02/19:55:40.00            34.095213
2021-11-02/19:55:50.00            34.108122
2021-11-02/19:56:00.00            34.121262
2021-11-02/19:56:10.00            34.134636
2021-11-02/19:56:20.00            34.148244
2021-11-02/19:56:30.00            34.162092
2021-11-02/19:56:40.00            34.176181
2021-11-02/19:56:50.00            34.190516
2021-11-02/19:57:00.00            34.205099
2021-11-02/19:57:10.00            34.219935
2021-11-02/19:57:20.00            34.235024
2021-11-02/19:57:30.00            34.250370
2021-11-02/19:57:40.00            34.265979
2021-11-02/19:57:50.00            34.281852
2021-11-02/19:58:00.00            34.297993
2021-11-02/19:58:10.00            34.314406
2021-11-02/19:58:20.00            34.331096
2021-11-02/19:58:30.00            34.348063
2021-11-02/19:58:40.00            34.365313
2021-11-02/19:58:50.00            34.382849
2021-11-02/19:59:00.00            34.400675
2021-11-02/19:59:10.00            34.418795
2021-11-02/19:59:20.00            34.437214
2021-11-02/19:59:30.00            34.455932
2021-11-02/19:59:40.00            34.474957
2021-11-02/19:59:50.00            34.494291
2021-11-02/20:00:00.00            34.513940
2021-11-02/20:00:10.00            34.533908
2021-11-02/20:00:20.00            34.554198
2021-11-02/20:00:30.00            34.574813
2021-11-02/20:00:40.00            34.595762
2021-11-02/20:00:50.00            34.617044
2021-11-02/20:01:00.00            34.638669
2021-11-02/20:01:10.00            34.660636
2021-11-02/20:01:20.00            34.682957
2021-11-02/20:01:30.00            34.705630
2021-11-02/20:01:40.00            34.728660
2021-11-02/20:01:50.00            34.752058
2021-11-02/20:02:00.00            34.775825
2021-11-02/20:02:10.00            34.799967
2021-11-02/20:02:20.00            34.824487
2021-11-02/20:02:30.00            34.849394
2021-11-02/20:02:40.00            34.874692
2021-11-02/20:02:50.00            34.900384
2021-11-02/20:03:00.00            34.926480
2021-11-02/20:03:10.00            34.952982
2021-11-02/20:03:20.00            34.979897
2021-11-02/20:03:30.00            35.007232
2021-11-02/20:03:40.00            35.034992
2021-11-02/20:03:50.00            35.063184
2021-11-02/20:04:00.00            35.091815
2021-11-02/20:04:10.00            35.120890
2021-11-02/20:04:20.00            35.150412
2021-11-02/20:04:30.00            35.180393
2021-11-02/20:04:40.00            35.210839
2021-11-02/20:04:50.00            35.241756
2021-11-02/20:05:00.00            35.273150
2021-11-02/20:05:10.00            35.305028
2021-11-02/20:05:20.00            35.337397
2021-11-02/20:05:30.00            35.370267
2021-11-02/20:05:40.00            35.403646
2021-11-02/20:05:50.00            35.437536
2021-11-02/20:06:00.00            35.471951
2021-11-02/20:06:10.00            35.506896
2021-11-02/20:06:20.00            35.542379
2021-11-02/20:06:30.00            35.578409
2021-11-02/20:06:40.00            35.614995
2021-11-02/20:06:50.00            35.652144
2021-11-02/20:07:00.00            35.689867
2021-11-02/20:07:10.00            35.728170
2021-11-02/20:07:20.00            35.767066
2021-11-02/20:07:30.00            35.806561
2021-11-02/20:07:40.00            35.846665
2021-11-02/20:07:50.00            35.887389
2021-11-02/20:08:00.00            35.928742
2021-11-02/20:08:10.00            35.970734
2021-11-02/20:08:20.00            36.013378
2021-11-02/20:08:30.00            36.056682
2021-11-02/20:08:40.00            36.100656
2021-11-02/20:08:50.00            36.145311
2021-11-02/20:09:00.00            36.190662
2021-11-02/20:09:10.00            36.236717
2021-11-02/20:09:20.00            36.283488
2021-11-02/20:09:30.00            36.330989
2021-11-02/20:09:40.00            36.379230
2021-11-02/20:09:50.00            36.428223
2021-11-02/20:10:00.00            36.477985
2021-11-02/20:10:10.00            36.528525
2021-11-02/20:10:20.00            36.579855
2021-11-02/20:10:30.00            36.631994
2021-11-02/20:10:40.00            36.684955
2021-11-02/20:10:50.00            36.738747
2021-11-02/20:11:00.00            36.793389
2021-11-02/20:11:10.00            36.848897
2021-11-02/20:11:20.00            36.905283
2021-11-02/20:11:30.00            36.962564
2021-11-02/20:11:40.00            37.020757
2021-11-02/20:11:50.00            37.079877
2021-11-02/20:12:00.00            37.139942
2021-11-02/20:12:10.00            37.200966
2021-11-02/20:12:20.00            37.262971
2021-11-02/20:12:30.00            37.325970
2021-11-02/20:12:40.00            37.389987
2021-11-02/20:12:50.00            37.455039
2021-11-02/20:13:00.00            37.521144
2021-11-02/20:13:10.00            37.588320
2021-11-02/20:13:20.00            37.656592
2021-11-02/20:13:30.00            37.725979
2021-11-02/20:13:40.00            37.796501
2021-11-02/20:13:50.00            37.868181
2021-11-02/20:14:00.00            37.941041
2021-11-02/20:14:10.00            38.015104
2021-11-02/20:14:20.00            38.090394
2021-11-02/20:14:30.00            38.166936
2021-11-02/20:14:40.00            38.244753
2021-11-02/20:14:50.00            38.323871
2021-11-02/20:15:00.00            38.404317
2021-11-02/20:15:10.00            38.486116
2021-11-02/20:15:20.00            38.569298
2021-11-02/20:15:30.00            38.653891
2021-11-02/20:15:40.00            38.739920
2021-11-02/20:15:50.00            38.827422
2021-11-02/20:16:00.00            38.916421
2021-11-02/20:16:10.00            39.006950
2021-11-02/20:16:20.00            39.099045
2021-11-02/20:16:30.00            39.192734
2021-11-02/20:16:40.00            39.288054
2021-11-02/20:16:50.00            39.385039
2021-11-02/20:17:00.00            39.483729
2021-11-02/20:17:10.00            39.584157
2021-11-02/20:17:20.00            39.686362
2021-11-02/20:17:30.00            39.790383
2021-11-02/20:17:40.00            39.896264
2021-11-02/20:17:50.00            40.004040
2021-11-02/20:18:00.00            40.113758
2021-11-02/20:18:10.00            40.225464
2021-11-02/20:18:20.00            40.339196
2021-11-02/20:18:30.00            40.455013
2021-11-02/20:18:40.00            40.572954
2021-11-02/20:18:50.00            40.693066
2021-11-02/20:19:00.00            40.815411
2021-11-02/20:19:10.00            40.940031
2021-11-02/20:19:20.00            41.066989
2021-11-02/20:19:30.00            41.196334
2021-11-02/20:19:40.00            41.328131
2021-11-02/20:19:50.00            41.462431
2021-11-02/20:20:00.00            41.599302
2021-11-02/20:20:10.00            41.738806
2021-11-02/20:20:20.00            41.881008
2021-11-02/20:20:30.00            42.025977
2021-11-02/20:20:40.00            42.173784
2021-11-02/20:20:50.00            42.324496
2021-11-02/20:21:00.00            42.478188
2021-11-02/20:21:10.00            42.634948
2021-11-02/20:21:20.00            42.794841
2021-11-02/20:21:30.00            42.957957
2021-11-02/20:21:40.00            43.124379
2021-11-02/20:21:50.00            43.294200
2021-11-02/20:22:00.00            43.467506
2021-11-02/20:22:10.00            43.644390
2021-11-02/20:22:20.00            43.824954
2021-11-02/20:22:30.00            44.009295
2021-11-02/20:22:40.00            44.197521
2021-11-02/20:22:50.00            44.389738
2021-11-02/20:23:00.00            44.586059
2021-11-02/20:23:10.00            44.786596
2021-11-02/20:23:20.00            44.991474
2021-11-02/20:23:30.00            45.200815
2021-11-02/20:23:40.00            45.414755
2021-11-02/20:23:50.00            45.633419
2021-11-02/20:24:00.00            45.856949
2021-11-02/20:24:10.00            46.085490
2021-11-02/20:24:20.00            46.319189
2021-11-02/20:24:30.00            46.558205
2021-11-02/20:24:40.00            46.802697
2021-11-02/20:24:50.00            47.052833
2021-11-02/20:25:00.00            47.308783
2021-11-02/20:25:10.00            47.570733
2021-11-02/20:25:20.00            47.838863
2021-11-02/20:25:30.00            48.113375
2021-11-02/20:25:40.00            48.394466
2021-11-02/20:25:50.00            48.682347
2021-11-02/20:26:00.00            48.977236
2021-11-02/20:26:10.00            49.279362
2021-11-02/20:26:20.00            49.588958
2021-11-02/20:26:30.00            49.906269
2021-11-02/20:26:40.00            50.231555
2021-11-02/20:26:50.00            50.565074
2021-11-02/20:27:00.00            50.907105
2021-11-02/20:27:10.00            51.257937
2021-11-02/20:27:20.00            51.617866
2021-11-02/20:27:30.00            51.987202
2021-11-02/20:27:40.00            52.366269
2021-11-02/20:27:50.00            52.755404
2021-11-02/20:28:00.00            53.154954
2021-11-02/20:28:10.00            53.565286
2021-11-02/20:28:20.00            53.986774
2021-11-02/20:28:30.00            54.419816
2021-11-02/20:28:40.00            54.864815
2021-11-02/20:28:50.00            55.322198
2021-11-02/20:29:00.00            55.792411
2021-11-02/20:29:10.00            56.275909
2021-11-02/20:29:20.00            56.773167
2021-11-02/20:29:30.00            57.284681
2021-11-02/20:29:40.00            57.810965
2021-11-02/20:29:50.00            58.352551
2021-11-02/20:30:00.00            58.909990
2021-11-02/20:30:10.00            59.483854
2021-11-02/20:30:20.00            60.074734
2021-11-02/20:30:30.00            60.683239
2021-11-02/20:30:40.00            61.310002
2021-11-02/20:30:50.00            61.955671
2021-11-02/20:31:00.00            62.620914
2021-11-02/20:31:10.00            63.306424
2021-11-02/20:31:20.00            64.012902
2021-11-02/20:31:30.00            64.741076
2021-11-02/20:31:40.00            65.491680
2021-11-02/20:31:50.00            66.265471
2021-11-02/20:32:00.00            67.063209
2021-11-02/20:32:10.00            67.885672
2021-11-02/20:32:20.00            68.733638
2021-11-02/20:32:30.00            69.607891
2021-11-02/20:32:40.00            70.509214
2021-11-02/20:32:50.00            71.438382
2021-11-02/20:33:00.00            72.396161
2021-11-02/20:33:10.00            73.383296
2021-11-02/20:33:20.00            74.400512
2021-11-02/20:33:30.00            75.448497
2021-11-02/20:33:40.00            76.527897
2021-11-02/20:33:50.00            77.639311
2021-11-02/20:34:00.00            78.783272
2021-11-02/20:34:10.00            79.960242
2021-11-02/20:34:20.00            81.170596
2021-11-02/20:34:30.00            82.414609
2021-11-02/20:34:40.00            83.692446
2021-11-02/20:34:50.00            85.004144
2021-11-02/20:35:00.00            86.349597
2021-11-02/20:35:10.00            87.728547
2021-11-02/20:35:20.00            89.140564
2021-11-02/20:35:30.00            90.585038
2021-11-02/20:35:40.00            92.061163
2021-11-02/20:35:50.00            93.567930
2021-11-02/20:36:00.00            95.104118
2021-11-02/20:36:10.00            96.668288
2021-11-02/20:36:20.00            98.258783
2021-11-02/20:36:30.00            99.873723
2021-11-02/20:36:40.00            101.51102
2021-11-02/20:36:50.00            103.16838
2021-11-02/20:37:00.00            104.84333
2021-11-02/20:37:10.00            106.53320
2021-11-02/20:37:20.00            108.23518
2021-11-02/20:37:30.00            109.94636
2021-11-02/20:37:40.00            111.66369
2021-11-02/20:37:50.00            113.38410
2021-11-02/20:38:00.00            115.10445
2021-11-02/20:38:10.00            116.82162
2021-11-02/20:38:20.00            118.53253
2021-11-02/20:38:30.00            120.23416
2021-11-02/20:38:40.00            121.92360
2021-11-02/20:38:50.00            123.59804
2021-11-02/20:39:00.00            125.25487
2021-11-02/20:39:10.00            126.89160
2021-11-02/20:39:20.00            128.50598
2021-11-02/20:39:30.00            130.09594
2021-11-02/20:39:40.00            131.65962
2021-11-02/20:39:50.00            133.19540
2021-11-02/20:40:00.00            134.70186
2021-11-02/20:40:10.00            136.17781
2021-11-02/20:40:20.00            137.62225
2021-11-02/20:40:30.00            139.03441
2021-11-02/20:40:40.00            140.41370
2021-11-02/20:40:50.00            141.75971
2021-11-02/20:41:00.00            143.07221
2021-11-02/20:41:10.00            144.35110
2021-11-02/20:41:20.00            145.59643
2021-11-02/20:41:30.00            146.80839
2021-11-02/20:41:40.00            147.98726
2021-11-02/20:41:50.00            149.13343
2021-11-02/20:42:00.00            150.24737
2021-11-02/20:42:10.00            151.32963
2021-11-02/20:42:20.00            152.38080
2021-11-02/20:42:30.00            153.40154
2021-11-02/20:42:40.00            154.39254
2021-11-02/20:42:50.00            155.35454
2021-11-02/20:43:00.00            156.28828
2021-11-02/20:43:10.00            157.19453
2021-11-02/20:43:20.00            158.07406
2021-11-02/20:43:30.00            158.92767
2021-11-02/20:43:40.00            159.75612
2021-11-02/20:43:50.00            160.56022
2021-11-02/20:44:00.00            161.34072
2021-11-02/20:44:10.00            162.09839
2021-11-02/20:44:20.00            162.83399
2021-11-02/20:44:30.00            163.54825
2021-11-02/20:44:40.00            164.24189
2021-11-02/20:44:50.00            164.91563
2021-11-02/20:45:00.00            165.57015
2021-11-02/20:45:10.00            166.20611
2021-11-02/20:45:20.00            166.82416
2021-11-02/20:45:30.00            167.42494
2021-11-02/20:45:40.00            168.00906
2021-11-02/20:45:50.00            168.57710
2021-11-02/20:46:00.00            169.12963
2021-11-02/20:46:10.00            169.66721
2021-11-02/20:46:20.00            170.19036
2021-11-02/20:46:30.00            170.69960
2021-11-02/20:46:40.00            171.19543
2021-11-02/20:46:50.00            171.67831
2021-11-02/20:47:00.00            172.14871
2021-11-02/20:47:10.00            172.60707
2021-11-02/20:47:20.00            173.05381
2021-11-02/20:47:30.00            173.48934
2021-11-02/20:47:40.00            173.91406
2021-11-02/20:47:50.00            174.32834
2021-11-02/20:48:00.00            174.73254
2021-11-02/20:48:10.00            175.12702
2021-11-02/20:48:20.00            175.51211
2021-11-02/20:48:30.00            175.88814
2021-11-02/20:48:40.00            176.25541
2021-11-02/20:48:50.00            176.61423
2021-11-02/20:49:00.00            176.96487
2021-11-02/20:49:10.00            177.30763
2021-11-02/20:49:20.00            177.64276
2021-11-02/20:49:30.00            177.97052
2021-11-02/20:49:40.00            178.29116
2021-11-02/20:49:50.00            178.60491
2021-11-02/20:50:00.00            178.91201
2021-11-02/20:50:10.00            179.21266
2021-11-02/20:50:20.00            179.50709
2021-11-02/20:50:30.00            179.79549
2021-11-02/20:50:40.00            180.07808
2021-11-02/20:50:50.00            180.35501
2021-11-02/20:51:00.00            180.62649
2021-11-02/20:51:10.00            180.89268
2021-11-02/20:51:20.00            181.15375
2021-11-02/20:51:30.00            181.40988
2021-11-02/20:51:40.00            181.66121
2021-11-02/20:51:50.00            181.90789
2021-11-02/20:52:00.00            182.15008
2021-11-02/20:52:10.00            182.38791
2021-11-02/20:52:20.00            182.62152
2021-11-02/20:52:30.00            182.85105
2021-11-02/20:52:40.00            183.07661
2021-11-02/20:52:50.00            183.29833
2021-11-02/20:53:00.00            183.51633
2021-11-02/20:53:10.00            183.73072
2021-11-02/20:53:20.00            183.94162
2021-11-02/20:53:30.00            184.14913
2021-11-02/20:53:40.00            184.35336
2021-11-02/20:53:50.00            184.55440
2021-11-02/20:54:00.00            184.75235
2021-11-02/20:54:10.00            184.94731
2021-11-02/20:54:20.00            185.13936
2021-11-02/20:54:30.00            185.32860
2021-11-02/20:54:40.00            185.51511
2021-11-02/20:54:50.00            185.69897
2021-11-02/20:55:00.00            185.88027
2021-11-02/20:55:10.00            186.05908
2021-11-02/20:55:20.00            186.23548
2021-11-02/20:55:30.00            186.40953
2021-11-02/20:55:40.00            186.58132
2021-11-02/20:55:50.00            186.75091
2021-11-02/20:56:00.00            186.91836
2021-11-02/20:56:10.00            187.08375
2021-11-02/20:56:20.00            187.24713
2021-11-02/20:56:30.00            187.40857
2021-11-02/20:56:40.00            187.56813
2021-11-02/20:56:50.00            187.72586
2021-11-02/20:57:00.00            187.88183
2021-11-02/20:57:10.00            188.03608
2021-11-02/20:57:20.00            188.18867
2021-11-02/20:57:30.00            188.33966
2021-11-02/20:57:40.00            188.48910
2021-11-02/20:57:50.00            188.63702
2021-11-02/20:58:00.00            188.78349
2021-11-02/20:58:10.00            188.92856
2021-11-02/20:58:20.00            189.07225
2021-11-02/20:58:30.00            189.21463
2021-11-02/20:58:40.00            189.35574
2021-11-02/20:58:50.00            189.49561
2021-11-02/20:59:00.00            189.63430
2021-11-02/20:59:10.00            189.77183
2021-11-02/20:59:20.00            189.90826
2021-11-02/20:59:30.00            190.04362
2021-11-02/20:59:40.00            190.17795
2021-11-02/20:59:50.00            190.31129
2021-11-02/21:00:00.00            190.44367
2021-11-02/21:00:10.00            190.57513
2021-11-02/21:00:20.00            190.70571
2021-11-02/21:00:30.00            190.83544
2021-11-02/21:00:40.00            190.96436
2021-11-02/21:00:50.00            191.09249
2021-11-02/21:01:00.00            191.21987
2021-11-02/21:01:10.00            191.34654
2021-11-02/21:01:20.00            191.47252
2021-11-02/21:01:30.00            191.59785
2021-11-02/21:01:40.00            191.72256
2021-11-02/21:01:50.00            191.84667
2021-11-02/21:02:00.00            191.97022
2021-11-02/21:02:10.00            192.09324
2021-11-02/21:02:20.00            192.21575
2021-11-02/21:02:30.00            192.33778
2021-11-02/21:02:40.00            192.45936
2021-11-02/21:02:50.00            192.58053
2021-11-02/21:03:00.00            192.70129
2021-11-02/21:03:10.00            192.82169
2021-11-02/21:03:20.00            192.94175
2021-11-02/21:03:30.00            193.06150
2021-11-02/21:03:40.00            193.18095
2021-11-02/21:03:50.00            193.30015
2021-11-02/21:04:00.00            193.41910
2021-11-02/21:04:10.00            193.53784
2021-11-02/21:04:20.00            193.65639
2021-11-02/21:04:30.00            193.77478
2021-11-02/21:04:40.00            193.89303
2021-11-02/21:04:50.00            194.01117
2021-11-02/21:05:00.00            194.12921
2021-11-02/21:05:10.00            194.24719
2021-11-02/21:05:20.00            194.36512
2021-11-02/21:05:30.00            194.48303
2021-11-02/21:05:40.00            194.60095
2021-11-02/21:05:50.00            194.71889
2021-11-02/21:06:00.00            194.83688
2021-11-02/21:06:10.00            194.95494
2021-11-02/21:06:20.00            195.07310
2021-11-02/21:06:30.00            195.19138
2021-11-02/21:06:40.00            195.30980
2021-11-02/21:06:50.00            195.42838
2021-11-02/21:07:00.00            195.54715
2021-11-02/21:07:10.00            195.66613
2021-11-02/21:07:20.00            195.78533
2021-11-02/21:07:30.00            195.90480
2021-11-02/21:07:40.00            196.02454
2021-11-02/21:07:50.00            196.14458
2021-11-02/21:08:00.00            196.26494
2021-11-02/21:08:10.00            196.38564
2021-11-02/21:08:20.00            196.50671
2021-11-02/21:08:30.00            196.62818
2021-11-02/21:08:40.00            196.75005
2021-11-02/21:08:50.00            196.87236
2021-11-02/21:09:00.00            196.99513
2021-11-02/21:09:10.00            197.11838
2021-11-02/21:09:20.00            197.24214
2021-11-02/21:09:30.00            197.36642
2021-11-02/21:09:40.00            197.49125
2021-11-02/21:09:50.00            197.61666
2021-11-02/21:10:00.00            197.74267
2021-11-02/21:10:10.00            197.86930
2021-11-02/21:10:20.00            197.99657
2021-11-02/21:10:30.00            198.12451
2021-11-02/21:10:40.00            198.25315
2021-11-02/21:10:50.00            198.38251
2021-11-02/21:11:00.00            198.51261
2021-11-02/21:11:10.00            198.64347
2021-11-02/21:11:20.00            198.77514
2021-11-02/21:11:30.00            198.90761
2021-11-02/21:11:40.00            199.04094
2021-11-02/21:11:50.00            199.17513
2021-11-02/21:12:00.00            199.31022
2021-11-02/21:12:10.00            199.44623
2021-11-02/21:12:20.00            199.58319
2021-11-02/21:12:30.00            199.72112
2021-11-02/21:12:40.00            199.86006
2021-11-02/21:12:50.00            200.00003
2021-11-02/21:13:00.00            200.14106
2021-11-02/21:13:10.00            200.28317
2021-11-02/21:13:20.00            200.42641
2021-11-02/21:13:30.00            200.57078
2021-11-02/21:13:40.00            200.71633
2021-11-02/21:13:50.00            200.86308
2021-11-02/21:14:00.00            201.01107
2021-11-02/21:14:10.00            201.16032
2021-11-02/21:14:20.00            201.31088
2021-11-02/21:14:30.00            201.46275
2021-11-02/21:14:40.00            201.61599
2021-11-02/21:14:50.00            201.77062
2021-11-02/21:15:00.00            201.92667
2021-11-02/21:15:10.00            202.08418
2021-11-02/21:15:20.00            202.24319
2021-11-02/21:15:30.00            202.40372
2021-11-02/21:15:40.00            202.56582
2021-11-02/21:15:50.00            202.72951
2021-11-02/21:16:00.00            202.89484
2021-11-02/21:16:10.00            203.06184
2021-11-02/21:16:20.00            203.23056
2021-11-02/21:16:30.00            203.40102
2021-11-02/21:16:40.00            203.57326
2021-11-02/21:16:50.00            203.74734
2021-11-02/21:17:00.00            203.92328
2021-11-02/21:17:10.00            204.10113
2021-11-02/21:17:20.00            204.28093
2021-11-02/21:17:30.00            204.46272
2021-11-02/21:17:40.00            204.64655
2021-11-02/21:17:50.00            204.83246
2021-11-02/21:18:00.00            205.02049
2021-11-02/21:18:10.00            205.21070
2021-11-02/21:18:20.00            205.40312
2021-11-02/21:18:30.00            205.59781
2021-11-02/21:18:40.00            205.79481
2021-11-02/21:18:50.00            205.99418
2021-11-02/21:19:00.00            206.19595
2021-11-02/21:19:10.00            206.40020
2021-11-02/21:19:20.00            206.60697
2021-11-02/21:19:30.00            206.81630
2021-11-02/21:19:40.00            207.02826
2021-11-02/21:19:50.00            207.24290
2021-11-02/21:20:00.00            207.46027
2021-11-02/21:20:10.00            207.68045
2021-11-02/21:20:20.00            207.90347
2021-11-02/21:20:30.00            208.12942
2021-11-02/21:20:40.00            208.35833
2021-11-02/21:20:50.00            208.59029
2021-11-02/21:21:00.00            208.82534
2021-11-02/21:21:10.00            209.06357
2021-11-02/21:21:20.00            209.30502
2021-11-02/21:21:30.00            209.54977
2021-11-02/21:21:40.00            209.79790
2021-11-02/21:21:50.00            210.04946
2021-11-02/21:22:00.00            210.30454
2021-11-02/21:22:10.00            210.56320
2021-11-02/21:22:20.00            210.82552
2021-11-02/21:22:30.00            211.09157
2021-11-02/21:22:40.00            211.36143
2021-11-02/21:22:50.00            211.63518
2021-11-02/21:23:00.00            211.91291
2021-11-02/21:23:10.00            212.19469
2021-11-02/21:23:20.00            212.48060
2021-11-02/21:23:30.00            212.77074
2021-11-02/21:23:40.00            213.06518
2021-11-02/21:23:50.00            213.36403
2021-11-02/21:24:00.00            213.66736
2021-11-02/21:24:10.00            213.97526
2021-11-02/21:24:20.00            214.28784
2021-11-02/21:24:30.00            214.60518
2021-11-02/21:24:40.00            214.92739
2021-11-02/21:24:50.00            215.25455
2021-11-02/21:25:00.00            215.58678
2021-11-02/21:25:10.00            215.92417
2021-11-02/21:25:20.00            216.26682
2021-11-02/21:25:30.00            216.61484
2021-11-02/21:25:40.00            216.96833
2021-11-02/21:25:50.00            217.32741
2021-11-02/21:26:00.00            217.69218
2021-11-02/21:26:10.00            218.06275
2021-11-02/21:26:20.00            218.43923
2021-11-02/21:26:30.00            218.82175
2021-11-02/21:26:40.00            219.21040
2021-11-02/21:26:50.00            219.60532
2021-11-02/21:27:00.00            220.00661
2021-11-02/21:27:10.00            220.41439
2021-11-02/21:27:20.00            220.82879
2021-11-02/21:27:30.00            221.24992
2021-11-02/21:27:40.00            221.67791
2021-11-02/21:27:50.00            222.11287
2021-11-02/21:28:00.00            222.55494
2021-11-02/21:28:10.00            223.00422
2021-11-02/21:28:20.00            223.46086
2021-11-02/21:28:30.00            223.92496
2021-11-02/21:28:40.00            224.39665
2021-11-02/21:28:50.00            224.87605
2021-11-02/21:29:00.00            225.36329
2021-11-02/21:29:10.00            225.85849
2021-11-02/21:29:20.00            226.36177
2021-11-02/21:29:30.00            226.87324
2021-11-02/21:29:40.00            227.39302
2021-11-02/21:29:50.00            227.92123
2021-11-02/21:30:00.00            228.45798
2021-11-02/21:30:10.00            229.00339
2021-11-02/21:30:20.00            229.55755
2021-11-02/21:30:30.00            230.12057
2021-11-02/21:30:40.00            230.69256
2021-11-02/21:30:50.00            231.27360
2021-11-02/21:31:00.00            231.86379
2021-11-02/21:31:10.00            232.46321
2021-11-02/21:31:20.00            233.07194
2021-11-02/21:31:30.00            233.69005
2021-11-02/21:31:40.00            234.31762
2021-11-02/21:31:50.00            234.95469
2021-11-02/21:32:00.00            235.60133
2021-11-02/21:32:10.00            236.25757
2021-11-02/21:32:20.00            236.92343
2021-11-02/21:32:30.00            237.59896
2021-11-02/21:32:40.00            238.28415
2021-11-02/21:32:50.00            238.97901
2021-11-02/21:33:00.00            239.68353
2021-11-02/21:33:10.00            240.39769
2021-11-02/21:33:20.00            241.12143
2021-11-02/21:33:30.00            241.85473
2021-11-02/21:33:40.00            242.59750
2021-11-02/21:33:50.00            243.34968
2021-11-02/21:34:00.00            244.11116
2021-11-02/21:34:10.00            244.88184
2021-11-02/21:34:20.00            245.66157
2021-11-02/21:34:30.00            246.45023
2021-11-02/21:34:40.00            247.24764
2021-11-02/21:34:50.00            248.05363
2021-11-02/21:35:00.00            248.86800
2021-11-02/21:35:10.00            249.69053
2021-11-02/21:35:20.00            250.52098
2021-11-02/21:35:30.00            251.35910
2021-11-02/21:35:40.00            252.20462
2021-11-02/21:35:50.00            253.05726
2021-11-02/21:36:00.00            253.91669
2021-11-02/21:36:10.00            254.78259
2021-11-02/21:36:20.00            255.65463
2021-11-02/21:36:30.00            256.53244
2021-11-02/21:36:40.00            257.41564
2021-11-02/21:36:50.00            258.30385
2021-11-02/21:37:00.00            259.19666
2021-11-02/21:37:10.00            260.09364
2021-11-02/21:37:20.00            260.99437
2021-11-02/21:37:30.00            261.89840
2021-11-02/21:37:40.00            262.80527
2021-11-02/21:37:50.00            263.71454
2021-11-02/21:38:00.00            264.62572
2021-11-02/21:38:10.00            265.53834
2021-11-02/21:38:20.00            266.45191
2021-11-02/21:38:30.00            267.36596
2021-11-02/21:38:40.00            268.27999
2021-11-02/21:38:50.00            269.19353
2021-11-02/21:39:00.00            270.10608
2021-11-02/21:39:10.00            271.01716
2021-11-02/21:39:20.00            271.92630
2021-11-02/21:39:30.00            272.83302
2021-11-02/21:39:40.00            273.73686
2021-11-02/21:39:50.00            274.63737
2021-11-02/21:40:00.00            275.53409
2021-11-02/21:40:10.00            276.42659
2021-11-02/21:40:20.00            277.31444
2021-11-02/21:40:30.00            278.19725
2021-11-02/21:40:40.00            279.07461
2021-11-02/21:40:50.00            279.94615
2021-11-02/21:41:00.00            280.81149
2021-11-02/21:41:10.00            281.67030
2021-11-02/21:41:20.00            282.52224
2021-11-02/21:41:30.00            283.36699
2021-11-02/21:41:40.00            284.20427
2021-11-02/21:41:50.00            285.03380
2021-11-02/21:42:00.00            285.85532
2021-11-02/21:42:10.00            286.66859
2021-11-02/21:42:20.00            287.47339
2021-11-02/21:42:30.00            288.26951
2021-11-02/21:42:40.00            289.05677
2021-11-02/21:42:50.00            289.83500
2021-11-02/21:43:00.00            290.60405
2021-11-02/21:43:10.00            291.36379
2021-11-02/21:43:20.00            292.11411
2021-11-02/21:43:30.00            292.85490
2021-11-02/21:43:40.00            293.58609
2021-11-02/21:43:50.00            294.30759
2021-11-02/21:44:00.00            295.01936
2021-11-02/21:44:10.00            295.72135
2021-11-02/21:44:20.00            296.41354
2021-11-02/21:44:30.00            297.09592
2021-11-02/21:44:40.00            297.76847
2021-11-02/21:44:50.00            298.43122
2021-11-02/21:45:00.00            299.08418
2021-11-02/21:45:10.00            299.72737
2021-11-02/21:45:20.00            300.36084
2021-11-02/21:45:30.00            300.98464
2021-11-02/21:45:40.00            301.59882
2021-11-02/21:45:50.00            302.20345
2021-11-02/21:46:00.00            302.79859
2021-11-02/21:46:10.00            303.38433
2021-11-02/21:46:20.00            303.96074
2021-11-02/21:46:30.00            304.52792
2021-11-02/21:46:40.00            305.08596
2021-11-02/21:46:50.00            305.63496
2021-11-02/21:47:00.00            306.17501
2021-11-02/21:47:10.00            306.70624
2021-11-02/21:47:20.00            307.22873
2021-11-02/21:47:30.00            307.74261
2021-11-02/21:47:40.00            308.24798
2021-11-02/21:47:50.00            308.74497
2021-11-02/21:48:00.00            309.23370
2021-11-02/21:48:10.00            309.71427
2021-11-02/21:48:20.00            310.18682
2021-11-02/21:48:30.00            310.65145
2021-11-02/21:48:40.00            311.10831
2021-11-02/21:48:50.00            311.55750
2021-11-02/21:49:00.00            311.99914
2021-11-02/21:49:10.00            312.43337
2021-11-02/21:49:20.00            312.86029
2021-11-02/21:49:30.00            313.28005
2021-11-02/21:49:40.00            313.69275
2021-11-02/21:49:50.00            314.09850
2021-11-02/21:50:00.00            314.49745
2021-11-02/21:50:10.00            314.88970
2021-11-02/21:50:20.00            315.27537
2021-11-02/21:50:30.00            315.65457
2021-11-02/21:50:40.00            316.02743
2021-11-02/21:50:50.00            316.39405
2021-11-02/21:51:00.00            316.75456
2021-11-02/21:51:10.00            317.10905
2021-11-02/21:51:20.00            317.45764
2021-11-02/21:51:30.00            317.80045
2021-11-02/21:51:40.00            318.13756
2021-11-02/21:51:50.00            318.46910
2021-11-02/21:52:00.00            318.79516
2021-11-02/21:52:10.00            319.11584
2021-11-02/21:52:20.00            319.43125
2021-11-02/21:52:30.00            319.74149
2021-11-02/21:52:40.00            320.04665
2021-11-02/21:52:50.00            320.34682
2021-11-02/21:53:00.00            320.64211
2021-11-02/21:53:10.00            320.93260
2021-11-02/21:53:20.00            321.21838
2021-11-02/21:53:30.00            321.49954
2021-11-02/21:53:40.00            321.77617
2021-11-02/21:53:50.00            322.04836
2021-11-02/21:54:00.00            322.31619
2021-11-02/21:54:10.00            322.57973
2021-11-02/21:54:20.00            322.83908
2021-11-02/21:54:30.00            323.09431
2021-11-02/21:54:40.00            323.34549
2021-11-02/21:54:50.00            323.59271
2021-11-02/21:55:00.00            323.83604
2021-11-02/21:55:10.00            324.07555
2021-11-02/21:55:20.00            324.31131
2021-11-02/21:55:30.00            324.54339
2021-11-02/21:55:40.00            324.77186
2021-11-02/21:55:50.00            324.99680
2021-11-02/21:56:00.00            325.21826
2021-11-02/21:56:10.00            325.43630
2021-11-02/21:56:20.00            325.65100
2021-11-02/21:56:30.00            325.86241
2021-11-02/21:56:40.00            326.07060
2021-11-02/21:56:50.00            326.27562
2021-11-02/21:57:00.00            326.47754
2021-11-02/21:57:10.00            326.67640
2021-11-02/21:57:20.00            326.87226
2021-11-02/21:57:30.00            327.06519
2021-11-02/21:57:40.00            327.25523
2021-11-02/21:57:50.00            327.44243
2021-11-02/21:58:00.00            327.62685
2021-11-02/21:58:10.00            327.80853
2021-11-02/21:58:20.00            327.98753
2021-11-02/21:58:30.00            328.16389
2021-11-02/21:58:40.00            328.33766
2021-11-02/21:58:50.00            328.50888
2021-11-02/21:59:00.00            328.67761
2021-11-02/21:59:10.00            328.84388
2021-11-02/21:59:20.00            329.00774
2021-11-02/21:59:30.00            329.16923
2021-11-02/21:59:40.00            329.32839
2021-11-02/21:59:50.00            329.48527
2021-11-02/22:00:00.00            329.63989
2021-11-02/22:00:10.00            329.79231
2021-11-02/22:00:20.00            329.94255
2021-11-02/22:00:30.00            330.09067
2021-11-02/22:00:40.00            330.23668
2021-11-02/22:00:50.00            330.38063
[truncated: 3,407,453 more chars]
