# Supplementary material for: Miniature Dungey-like cycle at Mars
Source: Nat Commun. 2026 Jul 23;17:6129. doi: 10.1038/s41467-026-75019-3 (PMC13396348; doi:10.1038/s41467-026-75019-3)
Supplement: Supplementary file 3 — Source data [file 41467_2026_75019_MOESM3_ESM.zip › data_files/Fig_maven_20190310_182200_Bmaven_local.txt]

Panel        1:  B_local
ytitle=B_local [nT]
B!Dr!N B!DNS!N B!DEW!N
2019-03-10/18:20:30.01           10.315865      -14.978670       76.052628
2019-03-10/18:20:30.04           10.382549      -14.981685       75.942880
2019-03-10/18:20:30.07           10.254711      -14.902439       75.968329
2019-03-10/18:20:30.11           10.305711      -14.952377       76.042034
2019-03-10/18:20:30.14           10.264124      -14.908820       76.118476
2019-03-10/18:20:30.17           10.252979      -14.891604       76.143988
2019-03-10/18:20:30.20           10.229204      -14.885251       76.171828
2019-03-10/18:20:30.23           10.221235      -14.883411       76.203377
2019-03-10/18:20:30.26           10.212586      -14.880038       76.224056
2019-03-10/18:20:30.29           10.210961      -14.888086       76.234850
2019-03-10/18:20:30.32           10.196105      -14.887199       76.250003
2019-03-10/18:20:30.36           10.186674      -14.881350       76.260400
2019-03-10/18:20:30.39           10.172842      -14.888516       76.246759
2019-03-10/18:20:30.42           10.159838      -14.883946       76.241871
2019-03-10/18:20:30.45           10.136094      -14.885467       76.238388
2019-03-10/18:20:30.48           10.126194      -14.881151       76.238609
2019-03-10/18:20:30.51           10.103343      -14.881905       76.238247
2019-03-10/18:20:30.54           10.073900      -14.876732       76.248218
2019-03-10/18:20:30.57           10.045456      -14.873518       76.263529
2019-03-10/18:20:30.61           10.019010      -14.866470       76.277321
2019-03-10/18:20:30.64           10.000692      -14.874338       76.286918
2019-03-10/18:20:30.67           9.9811396      -14.863340       76.312415
2019-03-10/18:20:30.70           9.9661417      -14.875695       76.329692
2019-03-10/18:20:30.73           9.9528238      -14.882602       76.349105
2019-03-10/18:20:30.76           9.9238520      -14.884226       76.382393
2019-03-10/18:20:30.79           9.9085353      -14.894956       76.403329
2019-03-10/18:20:30.82           9.8908978      -14.899588       76.416294
2019-03-10/18:20:30.86           9.8808972      -14.903245       76.431187
2019-03-10/18:20:30.89           9.8751098      -14.908241       76.453122
2019-03-10/18:20:30.92           9.8630030      -14.911817       76.465434
2019-03-10/18:20:30.95           9.8512176      -14.923552       76.484416
2019-03-10/18:20:30.98           9.8428951      -14.919389       76.497687
2019-03-10/18:20:31.01           9.8332545      -14.914039       76.513023
2019-03-10/18:20:31.04           9.8307384      -14.919275       76.515077
2019-03-10/18:20:31.07           9.8195668      -14.909086       76.530847
2019-03-10/18:20:31.11           9.8122437      -14.902709       76.542888
2019-03-10/18:20:31.14           9.8002395      -14.900098       76.543342
2019-03-10/18:20:31.17           9.7635873      -14.900809       76.550899
2019-03-10/18:20:31.20           9.7396313      -14.905809       76.557060
2019-03-10/18:20:31.23           9.7229927      -14.907033       76.566921
2019-03-10/18:20:31.26           9.6920404      -14.922767       76.574180
2019-03-10/18:20:31.29           9.6776787      -14.935956       76.580412
2019-03-10/18:20:31.32           9.6521316      -14.931685       76.602955
2019-03-10/18:20:31.36           9.6352395      -14.945819       76.616483
2019-03-10/18:20:31.39           9.6171358      -14.960298       76.632424
2019-03-10/18:20:31.42           9.5928655      -14.971984       76.655389
2019-03-10/18:20:31.45           9.5875022      -14.980111       76.674026
2019-03-10/18:20:31.48           9.5709285      -14.998236       76.687665
2019-03-10/18:20:31.51           9.5506114      -15.009919       76.698802
2019-03-10/18:20:31.54           9.5325509      -15.012569       76.716962
2019-03-10/18:20:31.57           9.5051726      -15.023427       76.733883
2019-03-10/18:20:31.61           9.4990802      -15.037102       76.731927
2019-03-10/18:20:31.64           9.4842884      -15.042400       76.733959
2019-03-10/18:20:31.67           9.4660136      -15.037241       76.743907
2019-03-10/18:20:31.70           9.4497392      -15.031818       76.757969
2019-03-10/18:20:31.73           9.4337365      -15.033297       76.755838
2019-03-10/18:20:31.76           9.4191415      -15.020647       76.769211
2019-03-10/18:20:31.79           9.3920182      -15.013827       76.774952
2019-03-10/18:20:31.82           9.3763810      -15.015793       76.788289
2019-03-10/18:20:31.86           9.3508926      -15.012975       76.790194
2019-03-10/18:20:31.89           9.3056506      -15.010387       76.807728
2019-03-10/18:20:31.92           9.2687869      -15.011583       76.820238
2019-03-10/18:20:31.95           9.2328784      -15.024760       76.833065
2019-03-10/18:20:31.98           9.1964386      -15.033259       76.848847
2019-03-10/18:20:32.01           9.1716344      -15.035501       76.867263
2019-03-10/18:20:32.04           9.1476779      -15.042247       76.876261
2019-03-10/18:20:32.07           9.1236143      -15.048658       76.886787
2019-03-10/18:20:32.11           9.0967015      -15.048445       76.898867
2019-03-10/18:20:32.14           9.0754743      -15.046394       76.927874
2019-03-10/18:20:32.17           9.0665769      -15.049912       76.942844
2019-03-10/18:20:32.20           9.0587262      -15.045343       76.968179
2019-03-10/18:20:32.23           9.0544055      -15.040594       76.989683
2019-03-10/18:20:32.26           9.0597778      -15.035492       76.995639
2019-03-10/18:20:32.29           9.0444554      -15.037857       77.003454
2019-03-10/18:20:32.32           9.0182732      -15.026733       77.027670
2019-03-10/18:20:32.36           9.0040451      -15.009786       77.048985
2019-03-10/18:20:32.39           8.9872380      -14.996691       77.061303
2019-03-10/18:20:32.42           8.9745969      -14.988427       77.065309
2019-03-10/18:20:32.45           8.9552635      -14.975665       77.083982
2019-03-10/18:20:32.48           8.9426222      -14.966817       77.087048
2019-03-10/18:20:32.51           8.9184492      -14.966347       77.088775
2019-03-10/18:20:32.54           8.8822660      -14.961899       77.100889
2019-03-10/18:20:32.57           8.8666755      -14.956162       77.123009
2019-03-10/18:20:32.61           8.8526700      -14.960311       77.129700
2019-03-10/18:20:32.64           8.8378794      -14.973872       77.144902
2019-03-10/18:20:32.67           8.8279853      -14.980176       77.162049
2019-03-10/18:20:32.70           8.8180916      -14.991229       77.186714
2019-03-10/18:20:32.73           8.8115149      -14.997270       77.204027
2019-03-10/18:20:32.76           8.7794420      -14.999140       77.233173
2019-03-10/18:20:32.79           8.7654348      -14.993514       77.268345
2019-03-10/18:20:32.82           8.7561746      -15.007214       77.284776
2019-03-10/18:20:32.86           8.7405927      -15.020706       77.293461
2019-03-10/18:20:32.89           8.7299577      -15.019869       77.313797
2019-03-10/18:20:32.92           8.7229596      -15.019192       77.328774
2019-03-10/18:20:32.95           8.7034777      -15.014334       77.341140
2019-03-10/18:20:32.98           8.6855253      -15.010760       77.347444
2019-03-10/18:20:33.01           8.6559348      -15.008707       77.343600
2019-03-10/18:20:33.04           8.6371989      -15.006835       77.346198
2019-03-10/18:20:33.07           8.6120387      -15.006788       77.346338
2019-03-10/18:20:33.11           8.5869789      -14.989032       77.360263
2019-03-10/18:20:33.14           8.5566033      -14.974778       77.374608
2019-03-10/18:20:33.17           8.5303443      -14.978960       77.381278
2019-03-10/18:20:33.20           8.5001326      -14.977211       77.390372
2019-03-10/18:20:33.23           8.4794041      -14.980954       77.397320
2019-03-10/18:20:33.26           8.4518259      -14.980401       77.400410
2019-03-10/18:20:33.29           8.4383163      -14.986521       77.422923
2019-03-10/18:20:33.32           8.4225921      -14.989276       77.439681
2019-03-10/18:20:33.36           8.4147703      -15.003319       77.450647
2019-03-10/18:20:33.39           8.4059507      -15.021935       77.466609
2019-03-10/18:20:33.42           8.3995016      -15.034805       77.492748
2019-03-10/18:20:33.45           8.3859904      -15.040336       77.514324
2019-03-10/18:20:33.48           8.3759071      -15.051854       77.543942
2019-03-10/18:20:33.51           8.3649267      -15.064154       77.570446
2019-03-10/18:20:33.54           8.3484706      -15.071578       77.609201
2019-03-10/18:20:33.57           8.3234766      -15.073070       77.630693
2019-03-10/18:20:33.61           8.3031711      -15.084690       77.641875
2019-03-10/18:20:33.64           8.2720659      -15.086072       77.651625
2019-03-10/18:20:33.67           8.2469137      -15.091334       77.660243
2019-03-10/18:20:33.70           8.2163324      -15.090891       77.656702
2019-03-10/18:20:33.73           8.1987095      -15.088932       77.659360
2019-03-10/18:20:33.76           8.1728148      -15.078183       77.657044
2019-03-10/18:20:33.79           8.1454478      -15.059045       77.670497
2019-03-10/18:20:33.82           8.1236101      -15.054582       77.664230
2019-03-10/18:20:33.86           8.1118358      -15.057346       77.669164
2019-03-10/18:20:33.89           8.0991143      -15.053455       77.682220
2019-03-10/18:20:33.92           8.0828612      -15.048543       77.697228
2019-03-10/18:20:33.95           8.0614422      -15.035666       77.713309
2019-03-10/18:20:33.98           8.0363341      -15.030885       77.726929
2019-03-10/18:20:34.01           7.9995846      -15.037087       77.745461
2019-03-10/18:20:34.04           7.9792173      -15.042427       77.769770
2019-03-10/18:20:34.07           7.9497355      -15.059024       77.793572
2019-03-10/18:20:34.11           7.9312558      -15.059021       77.815994
2019-03-10/18:20:34.14           7.9218842      -15.070570       77.831161
2019-03-10/18:20:34.17           7.9058243      -15.075794       77.858169
2019-03-10/18:20:34.20           7.8950280      -15.084619       77.875047
2019-03-10/18:20:34.23           7.8861804      -15.101437       77.888216
2019-03-10/18:20:34.26           7.8806007      -15.109956       77.911842
2019-03-10/18:20:34.29           7.8793918      -15.098851       77.928105
2019-03-10/18:20:34.32           7.8577425      -15.103938       77.932898
2019-03-10/18:20:34.36           7.8545235      -15.105292       77.920352
2019-03-10/18:20:34.39           7.8361417      -15.100306       77.932777
2019-03-10/18:20:34.42           7.8013281      -15.086947       77.947838
2019-03-10/18:20:34.45           7.7772020      -15.071081       77.946103
2019-03-10/18:20:34.48           7.7519711      -15.058850       77.949962
2019-03-10/18:20:34.51           7.7321656      -15.045826       77.955630
2019-03-10/18:20:34.54           7.7140437      -15.048964       77.953775
2019-03-10/18:20:34.57           7.6933470      -15.046167       77.971383
2019-03-10/18:20:34.61           7.6894516      -15.040952       77.983946
2019-03-10/18:20:34.64           7.6695464      -15.035844       78.004317
2019-03-10/18:20:34.67           7.6625964      -15.048470       78.017488
2019-03-10/18:20:34.70           7.6520116      -15.059152       78.033198
2019-03-10/18:20:34.73           7.6372131      -15.073244       78.049390
2019-03-10/18:20:34.76           7.6274209      -15.085157       78.073509
2019-03-10/18:20:34.79           7.6153653      -15.082119       78.096506
2019-03-10/18:20:34.82           7.6059397      -15.079119       78.111618
2019-03-10/18:20:34.86           7.5928744      -15.092840       78.114931
2019-03-10/18:20:34.89           7.5658006      -15.101070       78.121690
2019-03-10/18:20:34.92           7.5555309      -15.111598       78.130936
2019-03-10/18:20:34.95           7.5399955      -15.107908       78.133361
2019-03-10/18:20:34.98           7.5344733      -15.093952       78.142216
2019-03-10/18:20:35.01           7.5275808      -15.089441       78.149085
2019-03-10/18:20:35.04           7.5199560      -15.077176       78.158184
2019-03-10/18:20:35.07           7.5036379      -15.079327       78.163498
2019-03-10/18:20:35.11           7.4885327      -15.085276       78.172993
2019-03-10/18:20:35.14           7.4754290      -15.081501       78.171533
2019-03-10/18:20:35.17           7.4685469      -15.076377       78.177463
2019-03-10/18:20:35.20           7.4470735      -15.069366       78.181962
2019-03-10/18:20:35.23           7.4273380      -15.072019       78.189585
2019-03-10/18:20:35.26           7.4084421      -15.083349       78.194392
2019-03-10/18:20:35.29           7.3917610      -15.097440       78.204024
2019-03-10/18:20:35.32           7.3660191      -15.109197       78.212500
2019-03-10/18:20:35.36           7.3547633      -15.122502       78.223938
2019-03-10/18:20:35.39           7.3349808      -15.117108       78.241843
2019-03-10/18:20:35.42           7.3149382      -15.132263       78.275719
2019-03-10/18:20:35.45           7.3083166      -15.150625       78.291857
2019-03-10/18:20:35.48           7.2986448      -15.162252       78.313523
2019-03-10/18:20:35.51           7.2933504      -15.163119       78.341920
2019-03-10/18:20:35.54           7.2771468      -15.173256       78.357961
2019-03-10/18:20:35.57           7.2622558      -15.183423       78.370059
2019-03-10/18:20:35.61           7.2519547      -15.185290       78.388654
2019-03-10/18:20:35.64           7.2283758      -15.181744       78.396225
2019-03-10/18:20:35.67           7.2098516      -15.183458       78.400499
2019-03-10/18:20:35.70           7.1989162      -15.167910       78.403777
2019-03-10/18:20:35.73           7.1727055      -15.160790       78.413586
2019-03-10/18:20:35.76           7.1513390      -15.154706       78.417500
2019-03-10/18:20:35.79           7.1212311      -15.152613       78.424153
2019-03-10/18:20:35.82           7.0954987      -15.138594       78.435651
2019-03-10/18:20:35.86           7.0668825      -15.112253       78.462716
2019-03-10/18:20:35.89           7.0485638      -15.111726       78.459223
2019-03-10/18:20:35.92           7.0286852      -15.110668       78.486196
2019-03-10/18:20:35.95           7.0122917      -15.102593       78.521490
2019-03-10/18:20:35.98           6.9899950      -15.096906       78.544809
2019-03-10/18:20:36.01           6.9665937      -15.090722       78.567132
2019-03-10/18:20:36.04           6.9541986      -15.097236       78.590686
2019-03-10/18:20:36.07           6.9357944      -15.106975       78.605676
2019-03-10/18:20:36.11           6.9187097      -15.122628       78.626145
2019-03-10/18:20:36.14           6.9075756      -15.137466       78.637947
2019-03-10/18:20:36.17           6.8872405      -15.149799       78.673593
2019-03-10/18:20:36.20           6.8791113      -15.159207       78.683554
2019-03-10/18:20:36.23           6.8709211      -15.176316       78.684770
2019-03-10/18:20:36.26           6.8595183      -15.197574       78.689946
2019-03-10/18:20:36.29           6.8485516      -15.202695       78.705198
2019-03-10/18:20:36.32           6.8348036      -15.189370       78.724116
2019-03-10/18:20:36.36           6.8312185      -15.172414       78.734819
2019-03-10/18:20:36.39           6.8304732      -15.160319       78.741175
2019-03-10/18:20:36.42           6.8235110      -15.154853       78.748627
2019-03-10/18:20:36.45           6.8083411      -15.129969       78.755111
2019-03-10/18:20:36.48           6.7874767      -15.119947       78.765417
2019-03-10/18:20:36.51           6.7594525      -15.104590       78.776436
2019-03-10/18:20:36.54           6.7385907      -15.096322       78.789571
2019-03-10/18:20:36.57           6.7173517      -15.093545       78.796662
2019-03-10/18:20:36.61           6.7031088      -15.108167       78.803367
2019-03-10/18:20:36.64           6.6817088      -15.122746       78.819268
2019-03-10/18:20:36.67           6.6657982      -15.127636       78.843831
2019-03-10/18:20:36.70           6.6570459      -15.135518       78.863910
2019-03-10/18:20:36.73           6.6488158      -15.149268       78.882945
2019-03-10/18:20:36.76           6.6441742      -15.153978       78.905003
2019-03-10/18:20:36.79           6.6539577      -15.169702       78.924109
2019-03-10/18:20:36.82           6.6562661      -15.176105       78.943798
2019-03-10/18:20:36.86           6.6690524      -15.186403       78.961056
2019-03-10/18:20:36.89           6.6653081      -15.187379       78.981514
2019-03-10/18:20:36.92           6.6671321      -15.195372       78.991041
2019-03-10/18:20:36.95           6.6661117      -15.194976       78.999254
2019-03-10/18:20:36.98           6.6600358      -15.192240       79.015475
2019-03-10/18:20:37.01           6.6518877      -15.196915       79.017908
2019-03-10/18:20:37.04           6.6406244      -15.201959       79.016180
2019-03-10/18:20:37.07           6.6186685      -15.200651       79.017113
2019-03-10/18:20:37.11           6.5972937      -15.194555       79.021027
2019-03-10/18:20:37.14           6.5660636      -15.191958       79.026691
2019-03-10/18:20:37.17           6.5469974      -15.186020       79.029190
2019-03-10/18:20:37.20           6.5151366      -15.178961       79.040252
2019-03-10/18:20:37.23           6.4852179      -15.182261       79.051401
2019-03-10/18:20:37.26           6.4454468      -15.184356       79.056757
2019-03-10/18:20:37.29           6.4237553      -15.184828       79.077519
2019-03-10/18:20:37.32           6.4005386      -15.179880       79.097736
2019-03-10/18:20:37.36           6.3839653      -15.186148       79.137143
2019-03-10/18:20:37.39           6.3656337      -15.200301       79.157239
2019-03-10/18:20:37.42           6.3619556      -15.203342       79.179010
2019-03-10/18:20:37.45           6.3483601      -15.219958       79.197570
2019-03-10/18:20:37.48           6.3438901      -15.231197       79.226020
2019-03-10/18:20:37.51           6.3343050      -15.247221       79.252801
2019-03-10/18:20:37.54           6.3415607      -15.270090       79.266149
2019-03-10/18:20:37.57           6.3267521      -15.278801       79.273925
2019-03-10/18:20:37.61           6.3167484      -15.285192       79.293613
2019-03-10/18:20:37.64           6.3090935      -15.289257       79.284648
2019-03-10/18:20:37.67           6.2999852      -15.288974       79.298020
2019-03-10/18:20:37.70           6.2733840      -15.289646       79.305569
2019-03-10/18:20:37.73           6.2599177      -15.281418       79.326507
2019-03-10/18:20:37.76           6.2517429      -15.281962       79.322352
2019-03-10/18:20:37.79           6.2388967      -15.268202       79.321860
2019-03-10/18:20:37.82           6.2135698      -15.256131       79.328180
2019-03-10/18:20:37.86           6.2040832      -15.261343       79.335518
2019-03-10/18:20:37.89           6.1934242      -15.274361       79.334074
2019-03-10/18:20:37.92           6.1621571      -15.268355       79.357551
2019-03-10/18:20:37.95           6.1447888      -15.262234       79.370629
2019-03-10/18:20:37.98           6.1379386      -15.278065       79.387063
2019-03-10/18:20:38.01           6.1123508      -15.285913       79.408463
2019-03-10/18:20:38.04           6.0812346      -15.298304       79.436199
2019-03-10/18:20:38.07           6.0430340      -15.320926       79.443184
2019-03-10/18:20:38.11           6.0247115      -15.335641       79.464242
2019-03-10/18:20:38.14           6.0016529      -15.347304       79.485892
2019-03-10/18:20:38.17           5.9785948      -15.355436       79.501883
2019-03-10/18:20:38.20           5.9631092      -15.370913       79.511999
2019-03-10/18:20:38.23           5.9529474      -15.386417       79.527330
2019-03-10/18:20:38.26           5.9344832      -15.382725       79.544131
2019-03-10/18:20:38.29           5.9266328      -15.384900       79.536342
2019-03-10/18:20:38.32           5.9096903      -15.382527       79.547088
2019-03-10/18:20:38.36           5.9160482      -15.373508       79.572424
2019-03-10/18:20:38.39           5.9067427      -15.366060       79.578473
2019-03-10/18:20:38.42           5.8901782      -15.353494       79.587700
2019-03-10/18:20:38.45           5.8735119      -15.347034       79.608834
2019-03-10/18:20:38.48           5.8577444      -15.336844       79.628359
2019-03-10/18:20:38.51           5.8286316      -15.331336       79.631897
2019-03-10/18:20:38.54           5.8005232      -15.325962       79.637963
2019-03-10/18:20:38.57           5.7784657      -15.330132       79.649875
2019-03-10/18:20:38.61           5.7664325      -15.321085       79.663451
2019-03-10/18:20:38.64           5.7452045      -15.329838       79.665977
2019-03-10/18:20:38.67           5.7243614      -15.341292       79.687750
2019-03-10/18:20:38.70           5.7096695      -15.353265       79.698740
2019-03-10/18:20:38.73           5.6940776      -15.364858       79.704735
2019-03-10/18:20:38.76           5.6804224      -15.385053       79.708004
2019-03-10/18:20:38.79           5.6732684      -15.396860       79.724321
2019-03-10/18:20:38.82           5.6684309      -15.412954       79.745827
2019-03-10/18:20:38.86           5.6608611      -15.421596       79.765423
2019-03-10/18:20:38.89           5.6494870      -15.430368       79.771858
2019-03-10/18:20:38.92           5.6344836      -15.438923       79.783661
2019-03-10/18:20:38.95           5.6172652      -15.441219       79.784970
2019-03-10/18:20:38.98           5.6037473      -15.437758       79.792466
2019-03-10/18:20:39.01           5.5943459      -15.433467       79.805707
2019-03-10/18:20:39.04           5.5805197      -15.427763       79.815899
2019-03-10/18:20:39.07           5.5680079      -15.423275       79.824032
2019-03-10/18:20:39.11           5.5480284      -15.404767       79.825170
2019-03-10/18:20:39.14           5.5230391      -15.397258       79.832564
2019-03-10/18:20:39.17           5.4965635      -15.395914       79.834823
2019-03-10/18:20:39.20           5.4670153      -15.379729       79.852828
2019-03-10/18:20:39.23           5.4468316      -15.364030       79.862686
2019-03-10/18:20:39.26           5.4220527      -15.364258       79.878357
2019-03-10/18:20:39.29           5.4000772      -15.361849       79.900886
2019-03-10/18:20:39.32           5.3881918      -15.366516       79.911188
2019-03-10/18:20:39.36           5.3694639      -15.373341       79.927995
2019-03-10/18:20:39.39           5.3479374      -15.389229       79.948334
2019-03-10/18:20:39.42           5.3346392      -15.397003       79.969775
2019-03-10/18:20:39.45           5.3289094      -15.412721       79.986297
2019-03-10/18:20:39.48           5.3245942      -15.427658       79.995457
2019-03-10/18:20:39.51           5.3153391      -15.441172       80.012036
2019-03-10/18:20:39.54           5.3138261      -15.450548       80.023333
2019-03-10/18:20:39.57           5.3012167      -15.448038       80.036769
2019-03-10/18:20:39.61           5.2883699      -15.434971       80.060669
2019-03-10/18:20:39.64           5.2639011      -15.435080       80.069875
2019-03-10/18:20:39.67           5.2487699      -15.428742       80.083063
2019-03-10/18:20:39.70           5.2242997      -15.425340       80.086600
2019-03-10/18:20:39.73           5.2033990      -15.408893       80.109977
2019-03-10/18:20:39.76           5.1744742      -15.397747       80.123537
2019-03-10/18:20:39.79           5.1546380      -15.399375       80.131797
2019-03-10/18:20:39.82           5.1322499      -15.390854       80.152878
2019-03-10/18:20:39.86           5.1175620      -15.396378       80.153497
2019-03-10/18:20:39.89           5.0889807      -15.400823       80.162627
2019-03-10/18:20:39.92           5.0831456      -15.409726       80.170299
2019-03-10/18:20:39.95           5.0777251      -15.425320       80.180362
2019-03-10/18:20:39.98           5.0706553      -15.431704       80.209190
2019-03-10/18:20:40.01           5.0601187      -15.452074       80.217602
2019-03-10/18:20:40.04           5.0633467      -15.466812       80.232104
2019-03-10/18:20:40.07           5.0567948      -15.476133       80.255193
2019-03-10/18:20:40.11           5.0445352      -15.495027       80.273664
2019-03-10/18:20:40.14           5.0304474      -15.506835       80.295211
2019-03-10/18:20:40.17           5.0302862      -15.537162       80.313133
2019-03-10/18:20:40.20           5.0149588      -15.538846       80.343557
2019-03-10/18:20:40.23           5.0026693      -15.545540       80.365654
2019-03-10/18:20:40.26           4.9952424      -15.556147       80.363119
2019-03-10/18:20:40.29           4.9807394      -15.560085       80.380386
2019-03-10/18:20:40.32           4.9683416      -15.559412       80.392669
2019-03-10/18:20:40.36           4.9520077      -15.555692       80.412063
2019-03-10/18:20:40.39           4.9519849      -15.552425       80.418108
2019-03-10/18:20:40.42           4.9277023      -15.549762       80.442070
2019-03-10/18:20:40.45           4.8945356      -15.528025       80.456931
2019-03-10/18:20:40.48           4.8690408      -15.518674       80.471967
2019-03-10/18:20:40.51           4.8372924      -15.502005       80.488913
2019-03-10/18:20:40.54           4.8018186      -15.491756       80.524095
2019-03-10/18:20:40.57           4.7782299      -15.485245       80.550436
2019-03-10/18:20:40.61           4.7533333      -15.482777       80.587337
2019-03-10/18:20:40.64           4.7266863      -15.497538       80.596616
2019-03-10/18:20:40.67           4.6857079      -15.496994       80.623187
2019-03-10/18:20:40.70           4.6716147      -15.501188       80.632459
2019-03-10/18:20:40.73           4.6684842      -15.509403       80.652303
2019-03-10/18:20:40.76           4.6685972      -15.526853       80.666442
2019-03-10/18:20:40.79           4.6687106      -15.544301       80.680581
2019-03-10/18:20:40.82           4.6705461      -15.563221       80.684671
2019-03-10/18:20:40.86           4.6683163      -15.567122       80.701953
2019-03-10/18:20:40.89           4.6580832      -15.582109       80.695416
2019-03-10/18:20:40.92           4.6562096      -15.568308       80.722326
2019-03-10/18:20:40.95           4.6560839      -15.569342       80.737462
2019-03-10/18:20:40.98           4.6497293      -15.572917       80.747116
2019-03-10/18:20:41.01           4.6315119      -15.579112       80.752543
2019-03-10/18:20:41.04           4.6095356      -15.571945       80.767525
2019-03-10/18:20:41.07           4.5847536      -15.566234       80.773768
2019-03-10/18:20:41.11           4.5676076      -15.557814       80.779078
2019-03-10/18:20:41.14           4.5541929      -15.552890       80.782222
2019-03-10/18:20:41.17           4.5366359      -15.550621       80.805930
2019-03-10/18:20:41.20           4.5165039      -15.556885       80.804782
2019-03-10/18:20:41.23           4.5023914      -15.556984       80.807442
2019-03-10/18:20:41.26           4.4816433      -15.563442       80.819237
2019-03-10/18:20:41.29           4.4749458      -15.558406       80.844645
2019-03-10/18:20:41.32           4.4565141      -15.563284       80.852187
2019-03-10/18:20:41.36           4.4448238      -15.575589       80.870816
2019-03-10/18:20:41.39           4.4245697      -15.585055       80.900337
2019-03-10/18:20:41.42           4.4115918      -15.604258       80.910796
2019-03-10/18:20:41.45           4.4016472      -15.624393       80.906319
2019-03-10/18:20:41.48           4.3829087      -15.634036       80.927899
2019-03-10/18:20:41.51           4.3612629      -15.645956       80.944158
2019-03-10/18:20:41.54           4.3438332      -15.652144       80.956121
2019-03-10/18:20:41.57           4.3144425      -15.661748       80.967277
2019-03-10/18:20:41.61           4.2994321      -15.671976       80.981969
2019-03-10/18:20:41.64           4.2793010      -15.683490       80.989344
2019-03-10/18:20:41.67           4.2661930      -15.684883       80.996427
2019-03-10/18:20:41.70           4.2406093      -15.687320       81.009394
2019-03-10/18:20:41.73           4.2215367      -15.680184       81.033486
2019-03-10/18:20:41.76           4.2044154      -15.688608       81.042766
2019-03-10/18:20:41.79           4.1863707      -15.691469       81.061998
2019-03-10/18:20:41.82           4.1740641      -15.693433       81.076558
2019-03-10/18:20:41.86           4.1613680      -15.701504       81.086053
2019-03-10/18:20:41.89           4.1478748      -15.714236       81.096595
2019-03-10/18:20:41.92           4.1453204      -15.714122       81.113742
2019-03-10/18:20:41.95           4.1263808      -15.718943       81.131763
2019-03-10/18:20:41.98           4.1089591      -15.728039       81.148462
2019-03-10/18:20:42.01           4.0979944      -15.746345       81.162101
2019-03-10/18:20:42.04           4.0935459      -15.753317       81.184023
2019-03-10/18:20:42.07           4.0808657      -15.766048       81.201090
2019-03-10/18:20:42.11           4.0674075      -15.791579       81.208984
2019-03-10/18:20:42.14           4.0601593      -15.805275       81.230683
2019-03-10/18:20:42.17           4.0442446      -15.809944       81.255336
2019-03-10/18:20:42.20           4.0215095      -15.821945       81.271557
2019-03-10/18:20:42.23           4.0077280      -15.835359       81.289517
2019-03-10/18:20:42.26           3.9928392      -15.848863       81.307426
2019-03-10/18:20:42.29           3.9648569      -15.853682       81.328076
2019-03-10/18:20:42.32           3.9415267      -15.870478       81.341351
2019-03-10/18:20:42.36           3.9234186      -15.880526       81.350952
2019-03-10/18:20:42.39           3.9091009      -15.875281       81.372573
2019-03-10/18:20:42.42           3.8832285      -15.875482       81.388232
2019-03-10/18:20:42.45           3.8636893      -15.875813       81.411630
2019-03-10/18:20:42.48           3.8416292      -15.874085       81.437606
2019-03-10/18:20:42.51           3.8231127      -15.880937       81.450475
2019-03-10/18:20:42.54           3.8008444      -15.870920       81.467200
2019-03-10/18:20:42.57           3.7827351      -15.878043       81.472078
2019-03-10/18:20:42.61           3.7588682      -15.870942       81.480488
2019-03-10/18:20:42.64           3.7327068      -15.874692       81.484836
2019-03-10/18:20:42.67           3.7060336      -15.876641       81.496814
2019-03-10/18:20:42.70           3.6883368      -15.890436       81.504107
2019-03-10/18:20:42.73           3.6679139      -15.899121       81.513243
2019-03-10/18:20:42.76           3.6535141      -15.898134       81.520493
2019-03-10/18:20:42.79           3.6348958      -15.905781       81.536789
2019-03-10/18:20:42.82           3.6234313      -15.921677       81.557135
2019-03-10/18:20:42.86           3.6097121      -15.913938       81.585492
2019-03-10/18:20:42.89           3.5931841      -15.908266       81.606057
2019-03-10/18:20:42.92           3.5747510      -15.909087       81.630462
2019-03-10/18:20:42.95           3.5493729      -15.904102       81.650604
2019-03-10/18:20:42.98           3.5305264      -15.890679       81.660282
2019-03-10/18:20:43.01           3.5098944      -15.890496       81.659221
2019-03-10/18:20:43.04           3.4824225      -15.894764       81.668463
2019-03-10/18:20:43.07           3.4553382      -15.884194       81.668561
2019-03-10/18:20:43.11           3.4335979      -15.883516       81.666500
2019-03-10/18:20:43.14           3.4036033      -15.882805       81.673589
2019-03-10/18:20:43.17           3.3747165      -15.884332       81.684517
2019-03-10/18:20:43.20           3.3577796      -15.873705       81.705506
2019-03-10/18:20:43.23           3.3414549      -15.868744       81.723020
2019-03-10/18:20:43.26           3.3246551      -15.880571       81.731536
2019-03-10/18:20:43.29           3.3053175      -15.878701       81.747156
2019-03-10/18:20:43.32           3.2898281      -15.889990       81.750782
2019-03-10/18:20:43.36           3.2710039      -15.898645       81.772977
2019-03-10/18:20:43.39           3.2373877      -15.901752       81.792063
2019-03-10/18:20:43.42           3.2255077      -15.907477       81.804321
2019-03-10/18:20:43.45           3.2154484      -15.917964       81.809741
2019-03-10/18:20:43.48           3.1973379      -15.927401       81.818417
2019-03-10/18:20:43.51           3.1768110      -15.936870       81.830985
2019-03-10/18:20:43.54           3.1538475      -15.932426       81.848182
2019-03-10/18:20:43.57           3.1385468      -15.939782       81.864651
2019-03-10/18:20:43.61           3.1198089      -15.938908       81.892691
2019-03-10/18:20:43.64           3.1024978      -15.946007       81.904108
2019-03-10/18:20:43.67           3.0931183      -15.941597       81.917368
2019-03-10/18:20:43.70           3.0709739      -15.944100       81.928994
2019-03-10/18:20:43.73           3.0582800      -15.949824       81.958198
2019-03-10/18:20:43.76           3.0390469      -15.948879       81.973241
2019-03-10/18:20:43.79           3.0350131      -15.956091       81.987191
2019-03-10/18:20:43.82           3.0284650      -15.964700       82.009404
2019-03-10/18:20:43.86           3.0159735      -15.968821       82.031769
2019-03-10/18:20:43.89           3.0090436      -15.989948       82.035890
2019-03-10/18:20:43.92           2.9999718      -15.991261       82.052155
2019-03-10/18:20:43.95           2.9882932      -15.998267       82.062318
2019-03-10/18:20:43.98           2.9787243      -16.009388       82.081693
2019-03-10/18:20:44.01           2.9634309      -16.024875       82.087970
2019-03-10/18:20:44.04           2.9565951      -16.047517       82.092467
2019-03-10/18:20:44.07           2.9323346      -16.057501       82.113839
2019-03-10/18:20:44.11           2.9033514      -16.071415       82.123690
2019-03-10/18:20:44.14           2.8783869      -16.083522       82.139857
2019-03-10/18:20:44.17           2.8549045      -16.078968       82.167534
2019-03-10/18:20:44.20           2.8363851      -16.094480       82.171188
2019-03-10/18:20:44.23           2.8226989      -16.116911       82.178427
2019-03-10/18:20:44.26           2.7961120      -16.118584       82.187957
2019-03-10/18:20:44.29           2.7684213      -16.123823       82.203124
2019-03-10/18:20:44.32           2.7372982      -16.122544       82.232699
2019-03-10/18:20:44.36           2.7135346      -16.127380       82.235080
2019-03-10/18:20:44.39           2.6882594      -16.131427       82.244459
2019-03-10/18:20:44.42           2.6700160      -16.127679       82.257304
2019-03-10/18:20:44.45           2.6452382      -16.127124       82.272098
2019-03-10/18:20:44.48           2.6328331      -16.128674       82.288215
2019-03-10/18:20:44.51           2.6107641      -16.126268       82.313268
2019-03-10/18:20:44.54           2.5984642      -16.132817       82.335441
2019-03-10/18:20:44.57           2.5790246      -16.136929       82.339567
2019-03-10/18:20:44.61           2.5684376      -16.142092       82.346955
2019-03-10/18:20:44.64           2.5598635      -16.150412       82.364136
2019-03-10/18:20:44.67           2.5465665      -16.161502       82.367905
2019-03-10/18:20:44.70           2.5296471      -16.168266       82.370404
2019-03-10/18:20:44.73           2.5093045      -16.172038       82.369527
2019-03-10/18:20:44.76           2.4787907      -16.172933       82.389954
2019-03-10/18:20:44.79           2.4541234      -16.179157       82.390189
2019-03-10/18:20:44.82           2.4330824      -16.190260       82.392644
2019-03-10/18:20:44.86           2.4164460      -16.186459       82.418542
2019-03-10/18:20:44.89           2.3901667      -16.191523       82.427299
2019-03-10/18:20:44.92           2.3617649      -16.187237       82.441774
2019-03-10/18:20:44.95           2.3443198      -16.175873       82.472290
2019-03-10/18:20:44.98           2.3253942      -16.186451       82.476376
2019-03-10/18:20:45.01           2.2949909      -16.187705       82.495279
2019-03-10/18:20:45.04           2.2729428      -16.191697       82.507298
2019-03-10/18:20:45.07           2.2544099      -16.189735       82.529464
2019-03-10/18:20:45.11           2.2266200      -16.183540       82.551619
2019-03-10/18:20:45.14           2.2020677      -16.190136       82.550332
2019-03-10/18:20:45.17           2.1829392      -16.188936       82.562921
2019-03-10/18:20:45.20           2.1618028      -16.189206       82.573303
2019-03-10/18:20:45.23           2.1410725      -16.195580       82.585170
2019-03-10/18:20:45.26           2.1164046      -16.189552       82.612428
2019-03-10/18:20:45.29           2.1126780      -16.199557       82.624675
2019-03-10/18:20:45.32           2.0946579      -16.198255       82.637320
2019-03-10/18:20:45.36           2.0717022      -16.190852       82.649789
2019-03-10/18:20:45.39           2.0591189      -16.192866       82.647393
2019-03-10/18:20:45.42           2.0464275      -16.191568       82.665247
2019-03-10/18:20:45.45           2.0216673      -16.188102       82.675308
2019-03-10/18:20:45.48           2.0074822      -16.200007       82.675986
2019-03-10/18:20:45.51           1.9915802      -16.203437       82.675330
2019-03-10/18:20:45.54           1.9754766      -16.206134       82.677725
2019-03-10/18:20:45.57           1.9541383      -16.206824       82.693059
2019-03-10/18:20:45.61           1.9353155      -16.206707       82.701076
2019-03-10/18:20:45.64           1.9207288      -16.222932       82.717342
2019-03-10/18:20:45.67           1.9113679      -16.231843       82.728963
2019-03-10/18:20:45.70           1.8909420      -16.240451       82.738164
2019-03-10/18:20:45.73           1.8798769      -16.259461       82.755334
2019-03-10/18:20:45.76           1.8639711      -16.263986       82.780046
2019-03-10/18:20:45.79           1.8367045      -16.275283       82.796725
2019-03-10/18:20:45.82           1.8175891      -16.289743       82.811468
2019-03-10/18:20:45.86           1.7967667      -16.307367       82.820379
2019-03-10/18:20:45.89           1.7747377      -16.326447       82.833609
2019-03-10/18:20:45.92           1.7462684      -16.343308       82.837786
2019-03-10/18:20:45.95           1.7052237      -16.358490       82.845590
2019-03-10/18:20:45.98           1.6893295      -16.377017       82.846146
2019-03-10/18:20:46.01           1.6726321      -16.397304       82.843027
2019-03-10/18:20:46.04           1.6569395      -16.414822       82.837690
2019-03-10/18:20:46.07           1.6468798      -16.432842       82.832043
2019-03-10/18:20:46.11           1.6336019      -16.453230       82.827561
2019-03-10/18:20:46.14           1.6166921      -16.458248       82.827242
2019-03-10/18:20:46.17           1.6065227      -16.463689       82.826662
2019-03-10/18:20:46.20           1.5921296      -16.470778       82.823778
2019-03-10/18:20:46.23           1.5860832      -16.475930       82.829882
2019-03-10/18:20:46.26           1.5600148      -16.476418       82.850546
2019-03-10/18:20:46.29           1.5409874      -16.475540       82.861631
2019-03-10/18:20:46.32           1.5093882      -16.478760       82.885830
2019-03-10/18:20:46.36           1.4842235      -16.478426       82.909597
2019-03-10/18:20:46.39           1.4548352      -16.480326       82.932003
2019-03-10/18:20:46.42           1.4297844      -16.501895       82.942427
2019-03-10/18:20:46.45           1.4010117      -16.521666       82.957846
2019-03-10/18:20:46.48           1.3875221      -16.531331       82.987225
2019-03-10/18:20:46.51           1.3591435      -16.538550       83.020700
2019-03-10/18:20:46.54           1.3422364      -16.552228       83.034627
2019-03-10/18:20:46.57           1.3218036      -16.554362       83.056880
2019-03-10/18:20:46.61           1.3102272      -16.564558       83.070322
2019-03-10/18:20:46.64           1.2864784      -16.573974       83.080342
2019-03-10/18:20:46.67           1.2689620      -16.576781       83.089183
2019-03-10/18:20:46.70           1.2546598      -16.567310       83.104191
2019-03-10/18:20:46.73           1.2473989      -16.558222       83.112463
2019-03-10/18:20:46.76           1.2204226      -16.550845       83.115795
2019-03-10/18:20:46.79           1.2061265      -16.557728       83.110447
2019-03-10/18:20:46.82           1.1805596      -16.552515       83.111159
2019-03-10/18:20:46.86           1.1525833      -16.557230       83.108434
2019-03-10/18:20:46.89           1.1203759      -16.549655       83.104084
2019-03-10/18:20:46.92           1.1015487      -16.549496       83.112128
2019-03-10/18:20:46.95           1.0788982      -16.546012       83.124790
2019-03-10/18:20:46.98           1.0574563      -16.554458       83.131500
2019-03-10/18:20:47.01           1.0285676      -16.560572       83.126626
2019-03-10/18:20:47.04           1.0040062      -16.572319       83.133930
2019-03-10/18:20:47.07          0.97631938      -16.565231       83.152683
2019-03-10/18:20:47.11          0.96090668      -16.570944       83.168856
2019-03-10/18:20:47.14          0.94639830      -16.579873       83.194775
2019-03-10/18:20:47.17          0.93923521      -16.603080       83.206812
2019-03-10/18:20:47.20          0.92734150      -16.611564       83.223894
2019-03-10/18:20:47.23          0.91253280      -16.628138       83.245165
2019-03-10/18:20:47.26          0.89691551      -16.633683       83.265340
2019-03-10/18:20:47.29          0.87928836      -16.648222       83.295654
2019-03-10/18:20:47.32          0.87574049      -16.648977       83.312231
2019-03-10/18:20:47.36          0.87662166      -16.668064       83.312469
2019-03-10/18:20:47.39          0.86100182      -16.670146       83.326947
2019-03-10/18:20:47.42          0.83964874      -16.678368       83.331195
2019-03-10/18:20:47.45          0.81306339      -16.678209       83.337937
2019-03-10/18:20:47.48          0.78929474      -16.682405       83.339433
2019-03-10/18:20:47.51          0.76170217      -16.680975       83.341747
2019-03-10/18:20:47.54          0.73964262      -16.687297       83.334152
2019-03-10/18:20:47.57          0.71637755      -16.685720       83.339150
2019-03-10/18:20:47.61          0.68365946      -16.695423       83.350303
2019-03-10/18:20:47.64          0.64077947      -16.694676       83.370407
2019-03-10/18:20:47.67          0.60474218      -16.705214       83.382355
2019-03-10/18:20:47.70          0.57685474      -16.713041       83.406342
2019-03-10/18:20:47.73          0.55077656      -16.717501       83.433678
2019-03-10/18:20:47.76          0.51725557      -16.727707       83.462728
2019-03-10/18:20:47.79          0.49409557      -16.738034       83.485198
2019-03-10/18:20:47.82          0.46369651      -16.739619       83.528572
2019-03-10/18:20:47.86          0.44365483      -16.750102       83.556148
2019-03-10/18:20:47.89          0.41968972      -16.765080       83.579697
2019-03-10/18:20:47.92          0.40276799      -16.783325       83.601264
2019-03-10/18:20:47.95          0.39379342      -16.788898       83.622715
2019-03-10/18:20:47.98          0.38793508      -16.799363       83.633404
2019-03-10/18:20:48.01          0.37292646      -16.813444       83.654898
2019-03-10/18:20:48.04          0.37189523      -16.820438       83.652100
2019-03-10/18:20:48.07          0.36151151      -16.837333       83.651093
2019-03-10/18:20:48.11          0.34891477      -16.854986       83.650929
2019-03-10/18:20:48.14          0.32525284      -16.857823       83.648061
2019-03-10/18:20:48.17          0.30954027      -16.853183       83.653625
2019-03-10/18:20:48.20          0.28960347      -16.852500       83.660686
2019-03-10/18:20:48.23          0.25890477      -16.860134       83.673104
2019-03-10/18:20:48.26          0.22709852      -16.864396       83.679774
2019-03-10/18:20:48.29          0.20082362      -16.868226       83.686703
2019-03-10/18:20:48.32          0.16912060      -16.881493       83.706103
2019-03-10/18:20:48.36          0.14395713      -16.881656       83.730849
2019-03-10/18:20:48.39          0.11325883      -16.891589       83.747075
2019-03-10/18:20:48.42         0.088098180      -16.912612       83.782564
2019-03-10/18:20:48.45         0.055891328      -16.929905       83.795622
2019-03-10/18:20:48.48         0.030119261      -16.956448       83.805681
2019-03-10/18:20:48.51        0.0081681044      -16.984583       83.808277
2019-03-10/18:20:48.54        -0.014986374      -16.992594       83.826966
2019-03-10/18:20:48.57        -0.038042430      -17.006852       83.830174
2019-03-10/18:20:48.61        -0.065420934      -17.018823       83.850364
2019-03-10/18:20:48.64        -0.096824822      -17.032044       83.863301
2019-03-10/18:20:48.67         -0.12370233      -17.030188       83.873679
2019-03-10/18:20:48.70         -0.14887500      -17.039230       83.865760
2019-03-10/18:20:48.73         -0.16650194      -17.050970       83.867902
2019-03-10/18:20:48.76         -0.19156776      -17.045730       83.881630
2019-03-10/18:20:48.79         -0.21703426      -17.038430       83.900502
2019-03-10/18:20:48.82         -0.24310810      -17.042405       83.903446
2019-03-10/18:20:48.86         -0.26444873      -17.031920       83.924242
2019-03-10/18:20:48.89         -0.28317684      -17.020444       83.935245
2019-03-10/18:20:48.92         -0.30714146      -17.021009       83.935063
2019-03-10/18:20:48.95         -0.33552807      -17.027658       83.944183
2019-03-10/18:20:48.98         -0.36431333      -17.022909       83.966702
2019-03-10/18:20:49.01         -0.39289796      -17.020053       83.988076
2019-03-10/18:20:49.04         -0.41615381      -17.025369       84.004499
2019-03-10/18:20:49.07         -0.44182272      -17.028376       84.021017
2019-03-10/18:20:49.11         -0.46980614      -17.031769       84.039904
2019-03-10/18:20:49.14         -0.49527723      -17.051776       84.056527
2019-03-10/18:20:49.17         -0.51601982      -17.058602       84.069434
2019-03-10/18:20:49.20         -0.52960897      -17.056688       84.105806
2019-03-10/18:20:49.23         -0.53837859      -17.065277       84.128036
2019-03-10/18:20:49.26         -0.54976513      -17.081321       84.147054
2019-03-10/18:20:49.29         -0.55522075      -17.096701       84.157384
2019-03-10/18:20:49.32         -0.56539901      -17.097347       84.172728
2019-03-10/18:20:49.36         -0.56652838      -17.111434       84.183840
2019-03-10/18:20:49.39         -0.57409948      -17.123330       84.185890
2019-03-10/18:20:49.42         -0.58921379      -17.123771       84.187081
2019-03-10/18:20:49.45         -0.61066396      -17.130431       84.190999
2019-03-10/18:20:49.48         -0.63764893      -17.134652       84.189903
2019-03-10/18:20:49.51         -0.66292121      -17.135692       84.194627
2019-03-10/18:20:49.54         -0.68236484      -17.132824       84.187434
2019-03-10/18:20:49.57         -0.71819505      -17.132969       84.201791
2019-03-10/18:20:49.61         -0.75071183      -17.142216       84.208050
2019-03-10/18:20:49.64         -0.79117158      -17.136220       84.215735
2019-03-10/18:20:49.67         -0.82770690      -17.144843       84.235359
2019-03-10/18:20:49.70         -0.84945671      -17.152679       84.247659
2019-03-10/18:20:49.73         -0.87130469      -17.164750       84.269086
2019-03-10/18:20:49.76         -0.88642552      -17.199408       84.279464
2019-03-10/18:20:49.79         -0.90566871      -17.222724       84.287610
2019-03-10/18:20:49.82         -0.93243857      -17.236704       84.322162
2019-03-10/18:20:49.86         -0.95307903      -17.251350       84.345929
2019-03-10/18:20:49.89         -0.96848694      -17.260428       84.367865
2019-03-10/18:20:49.92         -0.97998198      -17.283143       84.376375
2019-03-10/18:20:49.95         -0.99810737      -17.294137       84.388071
2019-03-10/18:20:49.98          -1.0218628      -17.307497       84.404834
2019-03-10/18:20:50.01          -1.0485388      -17.318589       84.408693
2019-03-10/18:20:50.04          -1.0698727      -17.315705       84.418395
2019-03-10/18:20:50.07          -1.0914040      -17.307475       84.423534
2019-03-10/18:20:50.11          -1.1114386      -17.310593       84.415336
2019-03-10/18:20:50.14          -1.1342894      -17.306476       84.407613
2019-03-10/18:20:50.17          -1.1600687      -17.319784       84.395864
2019-03-10/18:20:50.20          -1.1930784      -17.321420       84.400243
2019-03-10/18:20:50.23          -1.2104015      -17.322032       84.401342
2019-03-10/18:20:50.26          -1.2518743      -17.328143       84.403024
2019-03-10/18:20:50.29          -1.2748458      -17.341609       84.402857
2019-03-10/18:20:50.32          -1.3081783      -17.353761       84.407375
2019-03-10/18:20:50.36          -1.3432266      -17.378865       84.422248
2019-03-10/18:20:50.39          -1.3802823      -17.394376       84.440314
2019-03-10/18:20:50.42          -1.4110039      -17.419905       84.458824
2019-03-10/18:20:50.45          -1.4379988      -17.436728       84.478690
2019-03-10/18:20:50.48          -1.4500016      -17.445902       84.499273
2019-03-10/18:20:50.51          -1.4694491      -17.462532       84.524445
2019-03-10/18:20:50.54          -1.4833542      -17.467074       84.554309
2019-03-10/18:20:50.57          -1.5145679      -17.473325       84.575361
2019-03-10/18:20:50.61          -1.5350269      -17.484676       84.589448
2019-03-10/18:20:50.64          -1.5449181      -17.488135       84.603099
2019-03-10/18:20:50.67          -1.5539124      -17.497828       84.607802
2019-03-10/18:20:50.70          -1.5664148      -17.497079       84.622687
2019-03-10/18:20:50.73          -1.5867542      -17.486056       84.645069
2019-03-10/18:20:50.76          -1.6169760      -17.493184       84.646135
2019-03-10/18:20:50.79          -1.6539268      -17.488790       84.652849
2019-03-10/18:20:50.82          -1.6828409      -17.497138       84.651875
2019-03-10/18:20:50.86          -1.7080163      -17.491453       84.667147
2019-03-10/18:20:50.89          -1.7431409      -17.473155       84.683534
2019-03-10/18:20:50.92          -1.7797809      -17.461663       84.695820
2019-03-10/18:20:50.95          -1.8194378      -17.456126       84.711002
2019-03-10/18:20:50.98          -1.8551768      -17.456026       84.722910
2019-03-10/18:20:51.01          -1.8843834      -17.464975       84.729363
2019-03-10/18:20:51.04          -1.9179032      -17.470435       84.750893
2019-03-10/18:20:51.07          -1.9415747      -17.478947       84.757606
2019-03-10/18:20:51.11          -1.9668356      -17.476881       84.781067
2019-03-10/18:20:51.14          -1.9859755      -17.491163       84.795981
2019-03-10/18:20:51.17          -2.0075378      -17.517098       84.810364
2019-03-10/18:20:51.20          -2.0286882      -17.536872       84.829749
2019-03-10/18:20:51.23          -2.0454002      -17.548663       84.860428
2019-03-10/18:20:51.26          -2.0654341      -17.555551       84.882386
2019-03-10/18:20:51.29          -2.0838656      -17.564803       84.897735
2019-03-10/18:20:51.32          -2.1031900      -17.566082       84.919175
2019-03-10/18:20:51.36          -2.1217067      -17.566159       84.945231
2019-03-10/18:20:51.39          -2.1438576      -17.566715       84.954140
2019-03-10/18:20:51.42          -2.1690155      -17.563291       84.973226
2019-03-10/18:20:51.45          -2.1935649      -17.550445       84.987604
2019-03-10/18:20:51.48          -2.2248684      -17.545399       84.992108
2019-03-10/18:20:51.51          -2.2576781      -17.534352       84.995032
2019-03-10/18:20:51.54          -2.2837472      -17.525459       85.000549
2019-03-10/18:20:51.57          -2.3213779      -17.515533       85.013173
2019-03-10/18:20:51.61          -2.3484543      -17.509965       85.021876
2019-03-10/18:20:51.64          -2.3797707      -17.516578       85.021960
2019-03-10/18:20:51.67          -2.3993233      -17.532985       85.025228
2019-03-10/18:20:51.70          -2.4307365      -17.543790       85.034456
2019-03-10/18:20:51.73          -2.4540052      -17.561238       85.047471
2019-03-10/18:20:51.76          -2.4757563      -17.571877       85.064582
2019-03-10/18:20:51.79          -2.4915754      -17.585880       85.079666
2019-03-10/18:20:51.82          -2.5215809      -17.602875       85.092950
2019-03-10/18:20:51.86          -2.5379106      -17.625513       85.109327
2019-03-10/18:20:51.89          -2.5561405      -17.640076       85.129262
2019-03-10/18:20:51.92          -2.5768828      -17.654255       85.154618
2019-03-10/18:20:51.95          -2.6026315      -17.650260       85.185704
2019-03-10/18:20:51.98          -2.6135142      -17.658712       85.205422
2019-03-10/18:20:52.01          -2.6308276      -17.651042       85.216682
2019-03-10/18:20:52.04          -2.6540829      -17.657960       85.236030
2019-03-10/18:20:52.07          -2.6811710      -17.665176       85.242232
2019-03-10/18:20:52.11          -2.7018202      -17.667134       85.245115
2019-03-10/18:20:52.14          -2.7345296      -17.658168       85.249379
2019-03-10/18:20:52.17          -2.7707723      -17.658080       85.248311
2019-03-10/18:20:52.20          -2.7990563      -17.644758       85.246112
2019-03-10/18:20:52.23          -2.8356127      -17.654059       85.243293
2019-03-10/18:20:52.26          -2.8784950      -17.659056       85.249544
2019-03-10/18:20:52.29          -2.9136448      -17.676840       85.254594
2019-03-10/18:20:52.32          -2.9466482      -17.667870       85.265332
2019-03-10/18:20:52.36          -2.9749271      -17.665421       85.281231
2019-03-10/18:20:52.39          -3.0095465      -17.670902       85.302738
2019-03-10/18:20:52.42          -3.0328191      -17.687187       85.313873
2019-03-10/18:20:52.45          -3.0540737      -17.705966       85.333872
2019-03-10/18:20:52.48          -3.0796550      -17.728330       85.356908
2019-03-10/18:20:52.51          -3.0939726      -17.749451       85.375506
2019-03-10/18:20:52.54          -3.1099938      -17.760388       85.389848
2019-03-10/18:20:52.57          -3.1316296      -17.760269       85.410822
2019-03-10/18:20:52.61          -3.1477486      -17.771399       85.427637
2019-03-10/18:20:52.64          -3.1663973      -17.789806       85.438794
2019-03-10/18:20:52.67          -3.1798098      -17.805510       85.452868
2019-03-10/18:20:52.70          -3.2024529      -17.807564       85.475131
2019-03-10/18:20:52.73          -3.2259896      -17.798226       85.497748
2019-03-10/18:20:52.76          -3.2523534      -17.788745       85.508791
2019-03-10/18:20:52.79          -3.2932047      -17.775990       85.514030
2019-03-10/18:20:52.82          -3.3255119      -17.771364       85.516979
2019-03-10/18:20:52.86          -3.3499657      -17.775095       85.533052
2019-03-10/18:20:52.89          -3.3908199      -17.777425       85.539603
2019-03-10/18:20:52.92          -3.4255284      -17.777355       85.554071
2019-03-10/18:20:52.95          -3.4548049      -17.770189       85.559833
2019-03-10/18:20:52.98          -3.4856808      -17.765225       85.579823
2019-03-10/18:20:53.01          -3.5233339      -17.778586       85.583648
2019-03-10/18:20:53.04          -3.5563403      -17.793262       85.610002
2019-03-10/18:20:53.07          -3.5646062      -17.806430       85.629479
2019-03-10/18:20:53.11          -3.5728580      -17.811939       85.660027
2019-03-10/18:20:53.14          -3.6000486      -17.822759       85.674445
2019-03-10/18:20:53.17          -3.6029944      -17.834192       85.696262
2019-03-10/18:20:53.20          -3.6191229      -17.843584       85.710236
2019-03-10/18:20:53.23          -3.6357648      -17.861051       85.724558
2019-03-10/18:20:53.26          -3.6506870      -17.871882       85.738965
2019-03-10/18:20:53.29          -3.6642870      -17.872290       85.755732
2019-03-10/18:20:53.32          -3.6814262      -17.875859       85.757651
2019-03-10/18:20:53.36          -3.7111348      -17.878861       85.765101
2019-03-10/18:20:53.39          -3.7439669      -17.881160       85.766494
2019-03-10/18:20:53.42          -3.7734598      -17.872676       85.774343
2019-03-10/18:20:53.45          -3.8072978      -17.876567       85.776075
2019-03-10/18:20:53.48          -3.8403063      -17.866435       85.784911
2019-03-10/18:20:53.51          -3.8708082      -17.856703       85.788329
2019-03-10/18:20:53.54          -3.9008155      -17.850573       85.786997
2019-03-10/18:20:53.57          -3.9355656      -17.854165       85.783729
2019-03-10/18:20:53.61          -3.9632586      -17.853950       85.790512
2019-03-10/18:20:53.64          -3.9946659      -17.851332       85.801324
2019-03-10/18:20:53.67          -4.0304231      -17.860533       85.805066
2019-03-10/18:20:53.70          -4.0649714      -17.872868       85.812106
2019-03-10/18:20:53.73          -4.0880379      -17.879915       85.827491
2019-03-10/18:20:53.76          -4.1122328      -17.898149       85.837478
2019-03-10/18:20:53.79          -4.1434604      -17.915373       85.853252
2019-03-10/18:20:53.82          -4.1662504      -17.938070       85.864451
2019-03-10/18:20:53.86          -4.1794992      -17.965609       85.870171
2019-03-10/18:20:53.89          -4.2041869      -17.980230       85.884911
2019-03-10/18:20:53.92          -4.2224336      -17.988455       85.894415
2019-03-10/18:20:53.95          -4.2358333      -17.993588       85.914826
2019-03-10/18:20:53.98          -4.2421020      -17.999551       85.926973
2019-03-10/18:20:54.01          -4.2574460      -18.007415       85.921160
2019-03-10/18:20:54.04          -4.2804896      -17.997654       85.932358
2019-03-10/18:20:54.07          -4.2991059      -17.985837       85.940898
2019-03-10/18:20:54.11          -4.3245827      -17.985454       85.947788
2019-03-10/18:20:54.14          -4.3582768      -17.969244       85.961556
2019-03-10/18:20:54.17          -4.3878848      -17.970340       85.963680
2019-03-10/18:20:54.20          -4.4251379      -17.978099       85.973471
2019-03-10/18:20:54.23          -4.4611656      -17.969927       85.978545
2019-03-10/18:20:54.26          -4.5033632      -17.982109       85.981817
2019-03-10/18:20:54.29          -4.5510718      -17.985322       85.993040
2019-03-10/18:20:54.32          -4.5850285      -18.003359       85.996689
2019-03-10/18:20:54.36          -4.6153446      -18.019166       86.014617
2019-03-10/18:20:54.39          -4.6553018      -18.027476       86.035733
2019-03-10/18:20:54.42          -4.6793727      -18.035554       86.050513
2019-03-10/18:20:54.45          -4.6984002      -18.039586       86.070292
2019-03-10/18:20:54.48          -4.7128049      -18.046328       86.091043
2019-03-10/18:20:54.51          -4.7369949      -18.072532       86.114410
2019-03-10/18:20:54.54          -4.7594405      -18.081569       86.144148
2019-03-10/18:20:54.57          -4.7725396      -18.092962       86.168591
2019-03-10/18:20:54.61          -4.7974931      -18.098174       86.198021
2019-03-10/18:20:54.64          -4.8303457      -18.117270       86.203641
2019-03-10/18:20:54.67          -4.8560421      -18.128360       86.210154
2019-03-10/18:20:54.70          -4.8821291      -18.140197       86.226570
2019-03-10/18:20:54.73          -4.9120538      -18.157510       86.238428
2019-03-10/18:20:54.76          -4.9404811      -18.172847       86.238529
2019-03-10/18:20:54.79          -4.9737042      -18.170763       86.241262
2019-03-10/18:20:54.82          -5.0032132      -18.172785       86.242834
2019-03-10/18:20:54.86          -5.0465929      -18.172978       86.251976
2019-03-10/18:20:54.89          -5.0774317      -18.185442       86.251205
2019-03-10/18:20:54.92          -5.1141426      -18.179139       86.274571
2019-03-10/18:20:54.95          -5.1339578      -18.170994       86.291262
2019-03-10/18:20:54.98          -5.1619372      -18.175879       86.313126
2019-03-10/18:20:55.01          -5.1899193      -18.175073       86.325447
2019-03-10/18:20:55.04          -5.2222008      -18.170705       86.352831
2019-03-10/18:20:55.07          -5.2503771      -18.169694       86.369150
2019-03-10/18:20:55.11          -5.2802735      -18.179872       86.393034
2019-03-10/18:20:55.14          -5.3002079      -18.192135       86.422138
2019-03-10/18:20:55.17          -5.3210275      -18.191859       86.449665
2019-03-10/18:20:55.20          -5.3308087      -18.194441       86.459955
2019-03-10/18:20:55.23          -5.3554928      -18.210176       86.476641
2019-03-10/18:20:55.26          -5.3832756      -18.213539       86.491649
2019-03-10/18:20:55.29          -5.4126849      -18.222778       86.503159
2019-03-10/18:20:55.32          -5.4406920      -18.233065       86.510158
2019-03-10/18:20:55.36          -5.4650841      -18.249943       86.522285
2019-03-10/18:20:55.39          -5.4975942      -18.239982       86.520660
2019-03-10/18:20:55.42          -5.5237147      -18.251542       86.512679
2019-03-10/18:20:55.45          -5.5607775      -18.250933       86.504185
2019-03-10/18:20:55.48          -5.5965336      -18.261249       86.509880
2019-03-10/18:20:55.51          -5.6270537      -18.260329       86.504162
2019-03-10/18:20:55.54          -5.6535669      -18.269224       86.500356
2019-03-10/18:20:55.57          -5.6788442      -18.271274       86.507091
2019-03-10/18:20:55.61          -5.7022045      -18.266901       86.509895
2019-03-10/18:20:55.64          -5.7270632      -18.258808       86.514914
2019-03-10/18:20:55.67          -5.7409775      -18.266855       86.527129
2019-03-10/18:20:55.70          -5.7709448      -18.259251       86.547373
2019-03-10/18:20:55.73          -5.7910086      -18.275400       86.561234
2019-03-10/18:20:55.76          -5.8106842      -18.287964       86.560421
2019-03-10/18:20:55.79          -5.8368714      -18.297123       86.574567
2019-03-10/18:20:55.82          -5.8673581      -18.294170       86.589454
2019-03-10/18:20:55.86          -5.8945558      -18.298677       86.593439
2019-03-10/18:20:55.89          -5.9163138      -18.310337       86.612560
2019-03-10/18:20:55.92          -5.9361841      -18.324400       86.618610
2019-03-10/18:20:55.95          -5.9609442      -18.321779       86.630705
2019-03-10/18:20:55.98          -5.9743766      -18.328878       86.630552
2019-03-10/18:20:56.01          -5.9971240      -18.322480       86.641017
2019-03-10/18:20:56.04          -6.0214983      -18.326500       86.655630
2019-03-10/18:20:56.07          -6.0425861      -18.335117       86.654569
2019-03-10/18:20:56.11          -6.0636731      -18.348281       86.661147
2019-03-10/18:20:56.14          -6.0905590      -18.350733       86.679269
2019-03-10/18:20:56.17          -6.1220714      -18.345932       86.688774
2019-03-10/18:20:56.20          -6.1554362      -18.359620       86.696333
2019-03-10/18:20:56.23          -6.1867485      -18.389319       86.685325
2019-03-10/18:20:56.26          -6.2208307      -18.403498       86.684842
2019-03-10/18:20:56.29          -6.2508726      -18.420914       86.699236
2019-03-10/18:20:56.32          -6.2822843      -18.423297       86.718688
2019-03-10/18:20:56.36          -6.3155180      -18.431367       86.738642
2019-03-10/18:20:56.39          -6.3517801      -18.440838       86.753886
2019-03-10/18:20:56.42          -6.3794146      -18.458849       86.765343
2019-03-10/18:20:56.45          -6.4054528      -18.479817       86.771159
2019-03-10/18:20:56.48          -6.4313626      -18.494037       86.787458
2019-03-10/18:20:56.51          -6.4522258      -18.507053       86.813521
2019-03-10/18:20:56.54          -6.4849702      -18.523279       86.836387
2019-03-10/18:20:56.57          -6.5103283      -18.548637       86.834433
2019-03-10/18:20:56.61          -6.5403750      -18.561503       86.841198
2019-03-10/18:20:56.64          -6.5707146      -18.571515       86.849660
2019-03-10/18:20:56.67          -6.5893999      -18.585256       86.853318
2019-03-10/18:20:56.70          -6.6235476      -18.588477       86.860642
2019-03-10/18:20:56.73          -6.6619250      -18.601891       86.880008
2019-03-10/18:20:56.76          -6.7002720      -18.599645       86.897046
2019-03-10/18:20:56.79          -6.7443478      -18.597051       86.916878
2019-03-10/18:20:56.82          -6.7778777      -18.597129       86.929947
2019-03-10/18:20:56.86          -6.8147909      -18.588802       86.954473
2019-03-10/18:20:56.89          -6.8507617      -18.598839       86.964216
2019-03-10/18:20:56.92          -6.8835057      -18.612779       86.983272
2019-03-10/18:20:56.95          -6.9199614      -18.617488       86.994888
2019-03-10/18:20:56.98          -6.9487000      -18.633875       87.003451
2019-03-10/18:20:57.01          -6.9726210      -18.649197       87.002310
2019-03-10/18:20:57.04          -6.9907730      -18.661121       87.016105
2019-03-10/18:20:57.07          -7.0067440      -18.679453       87.017051
2019-03-10/18:20:57.11          -7.0268148      -18.692708       87.026187
2019-03-10/18:20:57.14          -7.0425550      -18.700708       87.029395
2019-03-10/18:20:57.17          -7.0580618      -18.704029       87.044427
2019-03-10/18:20:57.20          -7.0825184      -18.705922       87.057720
2019-03-10/18:20:57.23          -7.1123167      -18.708450       87.066766
2019-03-10/18:20:57.26          -7.1368728      -18.709969       87.081578
2019-03-10/18:20:57.29          -7.1617217      -18.706930       87.095218
2019-03-10/18:20:57.32          -7.2003130      -18.718790       87.092270
2019-03-10/18:20:57.36          -7.2356483      -18.719470       87.097251
2019-03-10/18:20:57.39          -7.2760927      -18.709850       87.099295
2019-03-10/18:20:57.42          -7.3176755      -18.718237       87.107454
2019-03-10/18:20:57.45          -7.3619594      -18.719187       87.113562
2019-03-10/18:20:57.48          -7.3990208      -18.724221       87.114666
2019-03-10/18:20:57.51          -7.4268960      -18.726551       87.130287
2019-03-10/18:20:57.54          -7.4641526      -18.727415       87.128698
2019-03-10/18:20:57.57          -7.4957375      -18.724475       87.143565
2019-03-10/18:20:57.61          -7.5239053      -18.723944       87.160885
2019-03-10/18:20:57.64          -7.5545791      -18.718458       87.175974
2019-03-10/18:20:57.67          -7.5791315      -18.725630       87.200349
2019-03-10/18:20:57.70          -7.6078216      -18.729751       87.212325
2019-03-10/18:20:57.73          -7.6180245      -18.741291       87.222485
2019-03-10/18:20:57.76          -7.6327172      -18.737690       87.232576
2019-03-10/18:20:57.79          -7.6568819      -18.742432       87.244182
2019-03-10/18:20:57.82          -7.6752782      -18.743188       87.269769
2019-03-10/18:20:57.86          -7.7090182      -18.748530       87.271983
2019-03-10/18:20:57.89          -7.7303528      -18.740897       87.274132
2019-03-10/18:20:57.92          -7.7523061      -18.747736       87.289663
2019-03-10/18:20:57.95          -7.7830579      -18.761080       87.288426
2019-03-10/18:20:57.98          -7.8095408      -18.765031       87.300503
2019-03-10/18:20:58.01          -7.8488223      -18.773049       87.306301
2019-03-10/18:20:58.04          -7.8758693      -18.793920       87.309650
2019-03-10/18:20:58.07          -7.9027821      -18.807432       87.322515
2019-03-10/18:20:58.11          -7.9329236      -18.817630       87.327017
2019-03-10/18:20:58.14          -7.9589271      -18.831421       87.344884
2019-03-10/18:20:58.17          -7.9901179      -18.860004       87.354000
2019-03-10/18:20:58.20          -8.0199726      -18.870778       87.352992
2019-03-10/18:20:58.23          -8.0486224      -18.885827       87.357209
2019-03-10/18:20:58.26          -8.0731363      -18.899380       87.366182
2019-03-10/18:20:58.29          -8.0942318      -18.913068       87.373786
2019-03-10/18:20:58.32          -8.1328045      -18.919995       87.386683
2019-03-10/18:20:58.36          -8.1589515      -18.933771       87.382617
2019-03-10/18:20:58.39          -8.1885142      -18.951371       87.386618
2019-03-10/18:20:58.42          -8.2142718      -18.972350       87.386038
2019-03-10/18:20:58.45          -8.2382584      -18.982349       87.402278
2019-03-10/18:20:58.48          -8.2669061      -19.002484       87.415111
2019-03-10/18:20:58.51          -8.2942193      -19.005961       87.419726
2019-03-10/18:20:58.54          -8.3178209      -19.017518       87.429885
2019-03-10/18:20:58.57          -8.3420032      -19.027308       87.450123
2019-03-10/18:20:58.61          -8.3612323      -19.031536       87.474942
2019-03-10/18:20:58.64          -8.3986574      -19.029508       87.497008
2019-03-10/18:20:58.67          -8.4263125      -19.027082       87.524470
2019-03-10/18:20:58.70          -8.4619107      -19.021063       87.548892
2019-03-10/18:20:58.73          -8.4920732      -19.013681       87.574122
2019-03-10/18:20:58.76          -8.5268547      -19.008684       87.606977
2019-03-10/18:20:58.79          -8.5461340      -19.013821       87.659651
2019-03-10/18:20:58.82          -8.5771084      -19.012192       87.687928
2019-03-10/18:20:58.86          -8.6062593      -19.002072       87.710900
2019-03-10/18:20:58.89          -8.6347295      -19.003140       87.737582
2019-03-10/18:20:58.92          -8.6491963      -19.005523       87.777677
2019-03-10/18:20:58.95          -8.6763130      -19.015957       87.789785
2019-03-10/18:20:58.98          -8.6980472      -19.018027       87.817158
2019-03-10/18:20:59.01          -8.7362376      -19.025342       87.822080
2019-03-10/18:20:59.04          -8.7569550      -19.038847       87.820760
2019-03-10/18:20:59.07          -8.7843702      -19.035664       87.816386
2019-03-10/18:20:59.11          -8.8115907      -19.041741       87.823324
2019-03-10/18:20:59.14          -8.8499793      -19.044306       87.824592
2019-03-10/18:20:59.17          -8.8838458      -19.042963       87.817841
2019-03-10/18:20:59.20          -8.9254585      -19.042190       87.810749
2019-03-10/18:20:59.23          -8.9573562      -19.033466       87.822550
2019-03-10/18:20:59.26          -8.9900186      -19.034684       87.818158
2019-03-10/18:20:59.29          -9.0196058      -19.028441       87.832365
2019-03-10/18:20:59.32          -9.0608410      -19.018430       87.851377
2019-03-10/18:20:59.36          -9.1003361      -19.025022       87.859301
2019-03-10/18:20:59.39          -9.1408957      -19.019998       87.871500
2019-03-10/18:20:59.42          -9.1749518      -19.025784       87.881189
2019-03-10/18:20:59.45          -9.2075122      -19.040369       87.897293
2019-03-10/18:20:59.48          -9.2398821      -19.051789       87.903656
2019-03-10/18:20:59.51          -9.2695112      -19.058930       87.916412
2019-03-10/18:20:59.54          -9.2940887      -19.060324       87.931269
2019-03-10/18:20:59.57          -9.3201051      -19.070626       87.943446
2019-03-10/18:20:59.61          -9.3412664      -19.069896       87.953103
2019-03-10/18:20:59.64          -9.3650272      -19.067779       87.968742
2019-03-10/18:20:59.67          -9.3847474      -19.058124       87.981080
2019-03-10/18:20:59.70          -9.3962791      -19.067732       87.992377
2019-03-10/18:20:59.73          -9.4211487      -19.060613       87.999353
2019-03-10/18:20:59.76          -9.4493365      -19.058258       88.013840
2019-03-10/18:20:59.79          -9.4777637      -19.061747       88.018432
2019-03-10/18:20:59.82          -9.5114355      -19.066808       88.018224
2019-03-10/18:20:59.86          -9.5419810      -19.068029       88.016416
2019-03-10/18:20:59.89          -9.5687247      -19.071514       88.008114
2019-03-10/18:20:59.92          -9.5945544      -19.081474       88.015343
2019-03-10/18:20:59.95          -9.6260630      -19.102594       88.018572
2019-03-10/18:20:59.98          -9.6718305      -19.092530       88.038901
2019-03-10/18:21:00.01          -9.7092227      -19.101394       88.053235
2019-03-10/18:21:00.04          -9.7359827      -19.112804       88.058330
2019-03-10/18:21:00.07          -9.7636128      -19.117881       88.072312
2019-03-10/18:21:00.11          -9.7823878      -19.126257       88.093382
2019-03-10/18:21:00.14          -9.7950984      -19.129539       88.120030
2019-03-10/18:21:00.17          -9.8253251      -19.137757       88.147648
2019-03-10/18:21:00.20          -9.8551623      -19.147517       88.169195
2019-03-10/18:21:00.23          -9.8828775      -19.153906       88.187570
2019-03-10/18:21:00.26          -9.8978795      -19.174545       88.194970
2019-03-10/18:21:00.29          -9.9157666      -19.187543       88.204293
2019-03-10/18:21:00.32          -9.9315319      -19.197715       88.211406
2019-03-10/18:21:00.36          -9.9503714      -19.201729       88.227305
2019-03-10/18:21:00.39          -9.9799929      -19.204362       88.232416
2019-03-10/18:21:00.42          -10.008362      -19.217705       88.227356
2019-03-10/18:21:00.45          -10.023446      -19.232294       88.226713
2019-03-10/18:21:00.48          -10.046236      -19.229570       88.219506
2019-03-10/18:21:00.51          -10.077783      -19.233537       88.219966
2019-03-10/18:21:00.54          -10.109283      -19.228620       88.229524
2019-03-10/18:21:00.57          -10.139770      -19.224342       88.242567
2019-03-10/18:21:00.61          -10.175309      -19.230333       88.261179
2019-03-10/18:21:00.64          -10.210175      -19.237928       88.267240
2019-03-10/18:21:00.67          -10.240804      -19.248917       88.284197
2019-03-10/18:21:00.70          -10.279133      -19.250463       88.307999
2019-03-10/18:21:00.73          -10.321890      -19.254040       88.334477
2019-03-10/18:21:00.76          -10.356848      -19.272508       88.361218
2019-03-10/18:21:00.79          -10.388969      -19.283139       88.386122
2019-03-10/18:21:00.82          -10.418346      -19.307080       88.396750
2019-03-10/18:21:00.86          -10.445943      -19.315512       88.416498
2019-03-10/18:21:00.89          -10.468295      -19.315595       88.429555
2019-03-10/18:21:00.92          -10.487087      -19.331127       88.438684
2019-03-10/18:21:00.95          -10.511798      -19.340431       88.445030
2019-03-10/18:21:00.98          -10.524960      -19.354252       88.450011
2019-03-10/18:21:01.01          -10.542650      -19.362389       88.446739
2019-03-10/18:21:01.04          -10.566067      -19.368467       88.443392
2019-03-10/18:21:01.07          -10.578416      -19.368642       88.431908
2019-03-10/18:21:01.11          -10.606307      -19.362960       88.434186
2019-03-10/18:21:01.14          -10.629967      -19.374339       88.419993
2019-03-10/18:21:01.17          -10.667149      -19.374962       88.415990
2019-03-10/18:21:01.20          -10.709673      -19.377899       88.410628
2019-03-10/18:21:01.23          -10.752966      -19.375462       88.413581
2019-03-10/18:21:01.26          -10.806317      -19.372253       88.415702
2019-03-10/18:21:01.29          -10.846575      -19.370079       88.426232
2019-03-10/18:21:01.32          -10.869122      -19.364880       88.434666
2019-03-10/18:21:01.36          -10.902160      -19.374123       88.452662
2019-03-10/18:21:01.39          -10.932504      -19.386286       88.465079
2019-03-10/18:21:01.42          -10.963469      -19.383433       88.491467
2019-03-10/18:21:01.45          -10.990011      -19.401793       88.504106
2019-03-10/18:21:01.48          -11.008223      -19.403191       88.526707
2019-03-10/18:21:01.51          -11.019748      -19.416188       88.543782
2019-03-10/18:21:01.54          -11.025453      -19.428260       88.553671
2019-03-10/18:21:01.57          -11.037648      -19.436251       88.577548
2019-03-10/18:21:01.61          -11.062695      -19.435107       88.599064
2019-03-10/18:21:01.64          -11.083656      -19.437413       88.609535
2019-03-10/18:21:01.67          -11.098454      -19.433885       88.622142
2019-03-10/18:21:01.70          -11.120329      -19.433670       88.623780
2019-03-10/18:21:01.73          -11.135224      -19.427498       88.634072
2019-03-10/18:21:01.76          -11.164274      -19.433040       88.631051
2019-03-10/18:21:01.79          -11.193901      -19.430605       88.627560
2019-03-10/18:21:01.82          -11.227420      -19.428864       88.637830
2019-03-10/18:21:01.86          -11.261570      -19.426364       88.635664
2019-03-10/18:21:01.89          -11.300677      -19.434504       88.637563
2019-03-10/18:21:01.92          -11.340986      -19.441208       88.639019
2019-03-10/18:21:01.95          -11.385284      -19.445957       88.651920
2019-03-10/18:21:01.98          -11.427557      -19.450324       88.668910
2019-03-10/18:21:02.01          -11.468340      -19.460672       88.687546
2019-03-10/18:21:02.04          -11.492612      -19.472755       88.714179
2019-03-10/18:21:02.07          -11.517839      -19.475834       88.747371
2019-03-10/18:21:02.11          -11.539650      -19.475128       88.772480
2019-03-10/18:21:02.14          -11.563537      -19.487084       88.790165
2019-03-10/18:21:02.17          -11.582465      -19.488395       88.803785
2019-03-10/18:21:02.20          -11.593014      -19.489316       88.829220
2019-03-10/18:21:02.23          -11.605490      -19.489340       88.846167
2019-03-10/18:21:02.26          -11.622735      -19.497417       88.858394
2019-03-10/18:21:02.29          -11.634543      -19.500754       88.865674
2019-03-10/18:21:02.32          -11.660591      -19.494960       88.877015
2019-03-10/18:21:02.36          -11.685778      -19.496646       88.881399
2019-03-10/18:21:02.39          -11.713998      -19.505379       88.890670
2019-03-10/18:21:02.42          -11.741303      -19.508748       88.895359
2019-03-10/18:21:02.45          -11.765476      -19.512194       88.905148
2019-03-10/18:21:02.48          -11.806982      -19.516863       88.905217
2019-03-10/18:21:02.51          -11.845168      -19.517914       88.899676
2019-03-10/18:21:02.54          -11.876710      -19.522960       88.902096
2019-03-10/18:21:02.57          -11.916670      -19.523011       88.910017
2019-03-10/18:21:02.61          -11.952641      -19.527263       88.910328
2019-03-10/18:21:02.64          -11.994871      -19.539763       88.914826
2019-03-10/18:21:02.67          -12.024105      -19.542789       88.911991
2019-03-10/18:21:02.70          -12.057707      -19.545088       88.931470
2019-03-10/18:21:02.73          -12.096214      -19.547999       88.962177
2019-03-10/18:21:02.76          -12.118842      -19.550770       88.986529
2019-03-10/18:21:02.79          -12.135741      -19.558406       89.015755
2019-03-10/18:21:02.82          -12.145483      -19.576806       89.027091
2019-03-10/18:21:02.86          -12.168262      -19.588087       89.043888
2019-03-10/18:21:02.89          -12.183676      -19.596092       89.065175
2019-03-10/18:21:02.92          -12.186626      -19.601566       89.077642
2019-03-10/18:21:02.95          -12.208774      -19.610789       89.102080
2019-03-10/18:21:02.98          -12.225297      -19.609909       89.107972
2019-03-10/18:21:03.01          -12.248556      -19.605761       89.109338
2019-03-10/18:21:03.04          -12.271435      -19.606007       89.109428
2019-03-10/18:21:03.07          -12.310536      -19.611304       89.106564
2019-03-10/18:21:03.11          -12.349334      -19.600150       89.119768
2019-03-10/18:21:03.14          -12.378418      -19.591888       89.119693
2019-03-10/18:21:03.17          -12.412310      -19.581821       89.124536
2019-03-10/18:21:03.20          -12.461164      -19.568206       89.134030
2019-03-10/18:21:03.23          -12.497652      -19.556163       89.143890
2019-03-10/18:21:03.26          -12.541026      -19.561147       89.161815
2019-03-10/18:21:03.29          -12.580223      -19.569436       89.166221
2019-03-10/18:21:03.32          -12.618250      -19.574889       89.190303
2019-03-10/18:21:03.36          -12.636737      -19.568877       89.206928
2019-03-10/18:21:03.39          -12.661292      -19.571896       89.224711
2019-03-10/18:21:03.42          -12.680596      -19.576119       89.252083
2019-03-10/18:21:03.45          -12.705875      -19.583592       89.268544
2019-03-10/18:21:03.48          -12.712239      -19.591188       89.286218
2019-03-10/18:21:03.51          -12.730590      -19.599919       89.299372
2019-03-10/18:21:03.54          -12.739398      -19.590290       89.318102
2019-03-10/18:21:03.57          -12.752155      -19.585197       89.332892
2019-03-10/18:21:03.61          -12.761499      -19.577460       89.341509
2019-03-10/18:21:03.64          -12.784220      -19.576482       89.361623
2019-03-10/18:21:03.67          -12.805646      -19.571727       89.371074
2019-03-10/18:21:03.70          -12.832702      -19.562495       89.374130
2019-03-10/18:21:03.73          -12.851282      -19.553832       89.388434
2019-03-10/18:21:03.76          -12.886564      -19.543209       89.398741
2019-03-10/18:21:03.79          -12.912704      -19.532552       89.403918
2019-03-10/18:21:03.82          -12.950354      -19.527799       89.401784
2019-03-10/18:21:03.86          -12.981933      -19.520189       89.409041
2019-03-10/18:21:03.89          -13.023950      -19.511898       89.424416
2019-03-10/18:21:03.92          -13.057933      -19.503654       89.434613
2019-03-10/18:21:03.95          -13.097009      -19.492954       89.455248
2019-03-10/18:21:03.98          -13.143644      -19.489790       89.483065
2019-03-10/18:21:04.01          -13.184364      -19.487792       89.505051
2019-03-10/18:21:04.04          -13.212242      -19.492140       89.524617
2019-03-10/18:21:04.07          -13.249737      -19.489479       89.548269
2019-03-10/18:21:04.11          -13.268223      -19.488461       89.573532
2019-03-10/18:21:04.14          -13.283165      -19.499540       89.589163
2019-03-10/18:21:04.17          -13.297476      -19.504630       89.605713
2019-03-10/18:21:04.20          -13.311469      -19.523016       89.611931
2019-03-10/18:21:04.23          -13.316070      -19.533812       89.620004
2019-03-10/18:21:04.26          -13.310520      -19.537383       89.612995
2019-03-10/18:21:04.29          -13.310790      -19.541854       89.613179
2019-03-10/18:21:04.32          -13.328139      -19.543327       89.616399
2019-03-10/18:21:04.36          -13.330465      -19.541677       89.627870
2019-03-10/18:21:04.39          -13.344936      -19.549691       89.627279
2019-03-10/18:21:04.42          -13.379653      -19.543638       89.632324
2019-03-10/18:21:04.45          -13.410385      -19.537866       89.623052
2019-03-10/18:21:04.48          -13.440234      -19.520230       89.624560
2019-03-10/18:21:04.51          -13.477165      -19.512660       89.626632
2019-03-10/18:21:04.54          -13.519913      -19.507668       89.638777
2019-03-10/18:21:04.57          -13.567881      -19.515266       89.638439
2019-03-10/18:21:04.61          -13.598989      -19.517425       89.651557
2019-03-10/18:21:04.64          -13.633103      -19.528663       89.646522
2019-03-10/18:21:04.67          -13.658580      -19.532488       89.661241
2019-03-10/18:21:04.70          -13.676180      -19.548800       89.669964
2019-03-10/18:21:04.73          -13.699694      -19.567861       89.691236
2019-03-10/18:21:04.76          -13.727635      -19.588367       89.714240
2019-03-10/18:21:04.79          -13.746721      -19.602622       89.728024
2019-03-10/18:21:04.82          -13.776593      -19.622234       89.742544
2019-03-10/18:21:04.86          -13.794416      -19.627877       89.763919
2019-03-10/18:21:04.89          -13.815909      -19.635907       89.771043
2019-03-10/18:21:04.92          -13.846098      -19.640538       89.793009
2019-03-10/18:21:04.95          -13.880589      -19.649619       89.793095
2019-03-10/18:21:04.98          -13.911222      -19.656560       89.803434
2019-03-10/18:21:05.01          -13.934928      -19.662523       89.806626
2019-03-10/18:21:05.04          -13.966856      -19.662601       89.809390
2019-03-10/18:21:05.07          -14.003305      -19.662042       89.812523
2019-03-10/18:21:05.11          -14.026725      -19.670323       89.813086
2019-03-10/18:21:05.14          -14.067695      -19.670265       89.818505
2019-03-10/18:21:05.17          -14.111349      -19.671736       89.837177
2019-03-10/18:21:05.20          -14.146848      -19.684102       89.840504
2019-03-10/18:21:05.23          -14.186707      -19.692905       89.861338
2019-03-10/18:21:05.26          -14.219264      -19.702884       89.869918
2019-03-10/18:21:05.29          -14.258556      -19.715750       89.884534
2019-03-10/18:21:05.32          -14.293418      -19.728276       89.899341
2019-03-10/18:21:05.36          -14.330751      -19.753022       89.914757
2019-03-10/18:21:05.39          -14.364603      -19.763400       89.928248
2019-03-10/18:21:05.42          -14.387829      -19.780298       89.939230
2019-03-10/18:21:05.45          -14.407543      -19.797172       89.946362
2019-03-10/18:21:05.48          -14.431807      -19.805213       89.966350
2019-03-10/18:21:05.51          -14.447758      -19.814513       89.976608
2019-03-10/18:21:05.54          -14.463073      -19.822857       89.996420
2019-03-10/18:21:05.57          -14.481264      -19.824093       90.019076
2019-03-10/18:21:05.61          -14.496485      -19.830039       90.032570
2019-03-10/18:21:05.64          -14.521887      -19.821563       90.050595
2019-03-10/18:21:05.67          -14.541092      -19.822731       90.070724
2019-03-10/18:21:05.70          -14.571650      -19.819598       90.088210
2019-03-10/18:21:05.73          -14.601360      -19.821739       90.094922
2019-03-10/18:21:05.76          -14.638444      -19.824374       90.092354
2019-03-10/18:21:05.79          -14.684666      -19.827583       90.095880
2019-03-10/18:21:05.82          -14.733668      -19.822967       90.098812
2019-03-10/18:21:05.86          -14.768252      -19.832772       90.102359
2019-03-10/18:21:05.89          -14.810680      -19.842754       90.107092
2019-03-10/18:21:05.92          -14.844059      -19.852881       90.109169
2019-03-10/18:21:05.95          -14.880147      -19.847369       90.121615
2019-03-10/18:21:05.98          -14.912980      -19.853915       90.130917
2019-03-10/18:21:06.01          -14.952522      -19.871014       90.132813
2019-03-10/18:21:06.04          -14.981271      -19.890007       90.146458
2019-03-10/18:21:06.07          -15.004671      -19.906115       90.160494
2019-03-10/18:21:06.11          -15.027500      -19.932445       90.178878
2019-03-10/18:21:06.14          -15.062534      -19.939181       90.188089
2019-03-10/18:21:06.17          -15.090922      -19.947106       90.200465
2019-03-10/18:21:06.20          -15.117920      -19.955583       90.207378
2019-03-10/18:21:06.23          -15.152548      -19.977724       90.207647
2019-03-10/18:21:06.26          -15.181548      -19.994837       90.197988
2019-03-10/18:21:06.29          -15.207628      -20.001881       90.207025
2019-03-10/18:21:06.32          -15.238987      -19.995606       90.212227
2019-03-10/18:21:06.36          -15.270158      -19.989581       90.213432
2019-03-10/18:21:06.39          -15.306115      -19.986050       90.200348
2019-03-10/18:21:06.42          -15.337076      -19.990168       90.187961
2019-03-10/18:21:06.45          -15.373687      -19.988285       90.193183
2019-03-10/18:21:06.48          -15.410275      -19.995197       90.186884
2019-03-10/18:21:06.51          -15.443259      -20.008641       90.185789
2019-03-10/18:21:06.54          -15.479775      -20.012745       90.199105
2019-03-10/18:21:06.57          -15.514265      -20.012529       90.209786
2019-03-10/18:21:06.61          -15.546023      -20.042322       90.208201
2019-03-10/18:21:06.64          -15.573940      -20.054470       90.216849
2019-03-10/18:21:06.67          -15.595589      -20.068986       90.239538
2019-03-10/18:21:06.70          -15.618510      -20.091558       90.253700
2019-03-10/18:21:06.73          -15.642895      -20.116948       90.254671
2019-03-10/18:21:06.76          -15.661036      -20.132577       90.275431
2019-03-10/18:21:06.79          -15.677623      -20.138547       90.295370
2019-03-10/18:21:06.82          -15.701842      -20.157054       90.306753
2019-03-10/18:21:06.86          -15.717747      -20.179630       90.313211
2019-03-10/18:21:06.89          -15.739233      -20.180578       90.334780
2019-03-10/18:21:06.92          -15.760413      -20.193747       90.344124
2019-03-10/18:21:06.95          -15.792384      -20.206698       90.344610
2019-03-10/18:21:06.98          -15.821693      -20.211043       90.346237
2019-03-10/18:21:07.01          -15.843812      -20.212969       90.358253
2019-03-10/18:21:07.04          -15.875778      -20.229278       90.364507
2019-03-10/18:21:07.07          -15.906541      -20.243113       90.364487
2019-03-10/18:21:07.11          -15.930660      -20.260371       90.371478
2019-03-10/18:21:07.14          -15.969174      -20.275352       90.372091
2019-03-10/18:21:07.17          -16.004458      -20.289687       90.374361
2019-03-10/18:21:07.20          -16.046288      -20.310472       90.384450
2019-03-10/18:21:07.23          -16.088682      -20.326075       90.398832
2019-03-10/18:21:07.26          -16.124433      -20.343974       90.418304
2019-03-10/18:21:07.29          -16.162642      -20.375637       90.414399
2019-03-10/18:21:07.32          -16.195899      -20.392337       90.425573
2019-03-10/18:21:07.36          -16.233846      -20.419746       90.434405
2019-03-10/18:21:07.39          -16.275417      -20.431275       90.448581
2019-03-10/18:21:07.42          -16.305916      -20.444772       90.468036
2019-03-10/18:21:07.45          -16.338515      -20.469289       90.477257
2019-03-10/18:21:07.48          -16.367345      -20.482327       90.482853
2019-03-10/18:21:07.51          -16.389797      -20.500242       90.477926
2019-03-10/18:21:07.54          -16.430544      -20.507698       90.491895
2019-03-10/18:21:07.57          -16.475173      -20.515202       90.518674
2019-03-10/18:21:07.61          -16.510104      -20.520668       90.523522
2019-03-10/18:21:07.64          -16.553726      -20.516011       90.531666
2019-03-10/18:21:07.67          -16.593463      -20.516857       90.536623
2019-03-10/18:21:07.70          -16.633648      -20.523923       90.536694
2019-03-10/18:21:07.73          -16.664717      -20.517751       90.535443
2019-03-10/18:21:07.76          -16.702782      -20.525934       90.540007
2019-03-10/18:21:07.79          -16.739479      -20.528113       90.554466
2019-03-10/18:21:07.82          -16.765647      -20.531399       90.559287
2019-03-10/18:21:07.86          -16.783973      -20.532301       90.559074
2019-03-10/18:21:07.89          -16.821964      -20.529302       90.568822
2019-03-10/18:21:07.92          -16.842953      -20.541052       90.571321
2019-03-10/18:21:07.95          -16.860621      -20.553660       90.575885
2019-03-10/18:21:07.98          -16.875814      -20.557408       90.585578
2019-03-10/18:21:08.01          -16.897445      -20.576813       90.590071
2019-03-10/18:21:08.04          -16.917613      -20.584492       90.592359
2019-03-10/18:21:08.07          -16.941757      -20.589030       90.604161
2019-03-10/18:21:08.11          -16.964764      -20.609435       90.590110
2019-03-10/18:21:08.14          -16.991670      -20.618864       90.596521
2019-03-10/18:21:08.17          -17.007658      -20.647061       90.588233
2019-03-10/18:21:08.20          -17.032538      -20.655510       90.597774
2019-03-10/18:21:08.23          -17.052426      -20.668281       90.602252
2019-03-10/18:21:08.26          -17.086802      -20.680596       90.605717
2019-03-10/18:21:08.29          -17.127106      -20.680121       90.621709
2019-03-10/18:21:08.32          -17.153546      -20.694331       90.625359
2019-03-10/18:21:08.36          -17.186723      -20.705852       90.625434
2019-03-10/18:21:08.39          -17.216502      -20.708732       90.635636
2019-03-10/18:21:08.42          -17.248122      -20.711159       90.635833
2019-03-10/18:21:08.45          -17.287506      -20.708118       90.652021
2019-03-10/18:21:08.48          -17.331850      -20.717827       90.649302
2019-03-10/18:21:08.51          -17.376756      -20.724008       90.653753
2019-03-10/18:21:08.54          -17.412600      -20.745818       90.655594
2019-03-10/18:21:08.57          -17.446602      -20.763063       90.658783
2019-03-10/18:21:08.61          -17.481715      -20.779849       90.660961
2019-03-10/18:21:08.64          -17.509730      -20.791015       90.670230
2019-03-10/18:21:08.67          -17.541065      -20.805204       90.684169
2019-03-10/18:21:08.70          -17.574973      -20.826739       90.692582
2019-03-10/18:21:08.73          -17.594663      -20.854678       90.692168
2019-03-10/18:21:08.76          -17.623679      -20.877917       90.693191
2019-03-10/18:21:08.79          -17.649545      -20.911137       90.689736
2019-03-10/18:21:08.82          -17.678482      -20.922070       90.694012
2019-03-10/18:21:08.86          -17.706299      -20.942298       90.687795
2019-03-10/18:21:08.89          -17.745387      -20.957049       90.701421
2019-03-10/18:21:08.92          -17.784917      -20.984626       90.694817
2019-03-10/18:21:08.95          -17.830729      -21.007143       90.696262
2019-03-10/18:21:08.98          -17.870460      -21.023423       90.701305
2019-03-10/18:21:09.01          -17.920890      -21.041015       90.697901
2019-03-10/18:21:09.04          -17.950109      -21.055162       90.714435
2019-03-10/18:21:09.07          -17.987092      -21.053273       90.728670
2019-03-10/18:21:09.11          -18.020180      -21.072376       90.739779
2019-03-10/18:21:09.14          -18.061777      -21.075551       90.766485
2019-03-10/18:21:09.17          -18.101430      -21.080612       90.776711
2019-03-10/18:21:09.20          -18.122714      -21.093301       90.787664
2019-03-10/18:21:09.23          -18.149426      -21.120619       90.794037
2019-03-10/18:21:09.26          -18.183343      -21.139336       90.797673
2019-03-10/18:21:09.29          -18.205466      -21.146730       90.819378
2019-03-10/18:21:09.32          -18.238556      -21.160812       90.821837
2019-03-10/18:21:09.36          -18.254841      -21.187757       90.818165
2019-03-10/18:21:09.39          -18.287107      -21.197782       90.820404
2019-03-10/18:21:09.42          -18.312345      -21.220531       90.810176
2019-03-10/18:21:09.45          -18.336207      -21.236692       90.808872
2019-03-10/18:21:09.48          -18.377704      -21.244638       90.814880
2019-03-10/18:21:09.51          -18.417093      -21.238203       90.825326
2019-03-10/18:21:09.54          -18.438100      -21.252108       90.831740
2019-03-10/18:21:09.57          -18.483932      -21.259658       90.834125
2019-03-10/18:21:09.61          -18.522387      -21.265587       90.843859
2019-03-10/18:21:09.64          -18.578194      -21.267274       90.861173
2019-03-10/18:21:09.67          -18.613504      -21.284299       90.868364
2019-03-10/18:21:09.70          -18.641993      -21.288934       90.877556
2019-03-10/18:21:09.73          -18.677298      -21.310393       90.892452
2019-03-10/18:21:09.76          -18.709760      -21.311886       90.911149
2019-03-10/18:21:09.79          -18.731327      -21.319472       90.919923
2019-03-10/18:21:09.82          -18.767659      -21.326480       90.934164
2019-03-10/18:21:09.86          -18.782759      -21.343813       90.938610
2019-03-10/18:21:09.89          -18.804327      -21.351953       90.948350
2019-03-10/18:21:09.92          -18.829580      -21.361999       90.942894
2019-03-10/18:21:09.95          -18.870623      -21.359802       90.947055
2019-03-10/18:21:09.98          -18.908147      -21.372556       90.946458
2019-03-10/18:21:10.01          -18.938392      -21.371080       90.933540
2019-03-10/18:21:10.04          -18.964659      -21.381071       90.925560
2019-03-10/18:21:10.07          -19.003569      -21.390470       90.925614
2019-03-10/18:21:10.11          -19.033904      -21.392474       90.920951
2019-03-10/18:21:10.14          -19.075692      -21.387606       90.938191
2019-03-10/18:21:10.17          -19.115997      -21.392550       90.936965
2019-03-10/18:21:10.20          -19.147081      -21.396833       90.954059
2019-03-10/18:21:10.23          -19.176043      -21.404950       90.953567
2019-03-10/18:21:10.26          -19.208241      -21.409312       90.970616
2019-03-10/18:21:10.29          -19.241828      -21.414196       90.995052
2019-03-10/18:21:10.32          -19.286302      -21.421786       91.017928
2019-03-10/18:21:10.36          -19.319151      -21.434888       91.038915
2019-03-10/18:21:10.39          -19.352094      -21.447028       91.060455
2019-03-10/18:21:10.42          -19.383824      -21.476597       91.056594
2019-03-10/18:21:10.45          -19.409281      -21.507371       91.064856
2019-03-10/18:21:10.48          -19.435110      -21.533759       91.074360
2019-03-10/18:21:10.51          -19.453652      -21.556447       91.089838
2019-03-10/18:21:10.54          -19.476350      -21.574584       91.089989
2019-03-10/18:21:10.57          -19.511039      -21.597176       91.091425
2019-03-10/18:21:10.61          -19.532258      -21.619070       91.089418
2019-03-10/18:21:10.64          -19.562521      -21.635811       91.081406
2019-03-10/18:21:10.67          -19.592694      -21.652407       91.070915
2019-03-10/18:21:10.70          -19.627759      -21.666730       91.066859
2019-03-10/18:21:10.73          -19.664218      -21.666109       91.070112
2019-03-10/18:21:10.76          -19.715344      -21.674153       91.065830
2019-03-10/18:21:10.79          -19.757704      -21.680037       91.061505
2019-03-10/18:21:10.82          -19.798029      -21.693788       91.075720
2019-03-10/18:21:10.86          -19.822205      -21.712033       91.084791
2019-03-10/18:21:10.89          -19.863271      -21.722519       91.084228
2019-03-10/18:21:10.92          -19.904430      -21.737025       91.092891
2019-03-10/18:21:10.95          -19.942909      -21.758369       91.102747
2019-03-10/18:21:10.98          -19.971705      -21.776118       91.114671
2019-03-10/18:21:11.01          -20.009909      -21.803115       91.127693
2019-03-10/18:21:11.04          -20.039815      -21.822041       91.141500
2019-03-10/18:21:11.07          -20.085228      -21.832140       91.164219
2019-03-10/18:21:11.11          -20.122789      -21.861977       91.166643
2019-03-10/18:21:11.14          -20.167929      -21.871088       91.180963
2019-03-10/18:21:11.17          -20.193593      -21.899368       91.189402
2019-03-10/18:21:11.20          -20.223043      -21.919754       91.194683
2019-03-10/18:21:11.23          -20.253423      -21.928336       91.201617
2019-03-10/18:21:11.26          -20.293217      -21.930696       91.209565
2019-03-10/18:21:11.29          -20.322120      -21.940274       91.209526
2019-03-10/18:21:11.32          -20.349823      -21.949614       91.207057
2019-03-10/18:21:11.36          -20.381306      -21.968775       91.205362
2019-03-10/18:21:11.39          -20.420919      -21.968076       91.203539
2019-03-10/18:21:11.42          -20.461171      -21.982757       91.190329
2019-03-10/18:21:11.45          -20.509640      -21.983795       91.190071
2019-03-10/18:21:11.48          -20.552017      -21.992968       91.191553
2019-03-10/18:21:11.51          -20.585622      -22.014908       91.192117
2019-03-10/18:21:11.54          -20.621350      -22.038521       91.193003
2019-03-10/18:21:11.57          -20.654772      -22.055183       91.206838
2019-03-10/18:21:11.61          -20.686441      -22.076290       91.213006
2019-03-10/18:21:11.64          -20.717646      -22.104406       91.220279
2019-03-10/18:21:11.67          -20.751620      -22.121941       91.248985
2019-03-10/18:21:11.70          -20.778120      -22.145973       91.270123
2019-03-10/18:21:11.73          -20.805912      -22.167068       91.290386
2019-03-10/18:21:11.76          -20.836936      -22.179411       91.319508
2019-03-10/18:21:11.79          -20.874328      -22.191805       91.340923
2019-03-10/18:21:11.82          -20.903694      -22.204296       91.357153
2019-03-10/18:21:11.86          -20.940351      -22.215532       91.358741
2019-03-10/18:21:11.89          -20.983097      -22.227482       91.374010
2019-03-10/18:21:11.92          -21.017082      -22.231196       91.378628
2019-03-10/18:21:11.95          -21.053927      -22.247127       91.365997
2019-03-10/18:21:11.98          -21.089486      -22.241135       91.364645
2019-03-10/18:21:12.01          -21.131227      -22.254798       91.358440
2019-03-10/18:21:12.04          -21.158576      -22.274050       91.337503
2019-03-10/18:21:12.07          -21.199764      -22.294010       91.328967
2019-03-10/18:21:12.11          -21.242248      -22.303286       91.332956
2019-03-10/18:21:12.14          -21.289254      -22.311364       91.336349
2019-03-10/18:21:12.17          -21.325650      -22.335396       91.326764
2019-03-10/18:21:12.20          -21.370534      -22.357261       91.329944
2019-03-10/18:21:12.23          -21.404253      -22.382054       91.337849
2019-03-10/18:21:12.26          -21.441013      -22.413834       91.350716
2019-03-10/18:21:12.29          -21.465689      -22.439352       91.356925
2019-03-10/18:21:12.32          -21.499035      -22.460779       91.376999
2019-03-10/18:21:12.36          -21.528789      -22.466622       91.390632
2019-03-10/18:21:12.39          -21.558449      -22.486141       91.398998
2019-03-10/18:21:12.42          -21.580818      -22.514113       91.407647
2019-03-10/18:21:12.45          -21.604298      -22.529994       91.421938
2019-03-10/18:21:12.48          -21.625287      -22.546397       91.430809
2019-03-10/18:21:12.51          -21.648492      -22.556889       91.428984
2019-03-10/18:21:12.54          -21.671329      -22.572881       91.427851
2019-03-10/18:21:12.57          -21.704224      -22.575356       91.430613
2019-03-10/18:21:12.61          -21.728631      -22.583863       91.427363
2019-03-10/18:21:12.64          -21.757743      -22.602526       91.420868
2019-03-10/18:21:12.67          -21.778553      -22.612573       91.414178
2019-03-10/18:21:12.70          -21.812185      -22.619520       91.415663
2019-03-10/18:21:12.73          -21.855327      -22.627044       91.405309
2019-03-10/18:21:12.76          -21.892652      -22.643665       91.405111
2019-03-10/18:21:12.79          -21.937267      -22.654042       91.408486
2019-03-10/18:21:12.82          -21.980496      -22.667208       91.410262
2019-03-10/18:21:12.86          -22.020126      -22.686889       91.417276
2019-03-10/18:21:12.89          -22.075351      -22.706177       91.423240
2019-03-10/18:21:12.92          -22.116368      -22.737974       91.431010
2019-03-10/18:21:12.95          -22.158304      -22.765102       91.452961
2019-03-10/18:21:12.98          -22.187697      -22.788583       91.461638
2019-03-10/18:21:13.01          -22.217460      -22.809872       91.475410
2019-03-10/18:21:13.04          -22.241231      -22.833356       91.482806
2019-03-10/18:21:13.07          -22.279210      -22.861992       91.492377
2019-03-10/18:21:13.11          -22.314241      -22.884893       91.501385
2019-03-10/18:21:13.14          -22.343275      -22.912748       91.508842
2019-03-10/18:21:13.17          -22.368808      -22.936771       91.505691
2019-03-10/18:21:13.20          -22.401631      -22.952327       91.502262
2019-03-10/18:21:13.23          -22.444332      -22.979539       91.488341
2019-03-10/18:21:13.26          -22.483249      -23.000254       91.479411
2019-03-10/18:21:13.29          -22.521144      -23.012165       91.484466
2019-03-10/18:21:13.32          -22.561722      -23.023875       91.473003
2019-03-10/18:21:13.36          -22.590946      -23.027714       91.469873
2019-03-10/18:21:13.39          -22.629491      -23.040101       91.464421
2019-03-10/18:21:13.42          -22.674958      -23.049536       91.459382
2019-03-10/18:21:13.45          -22.721896      -23.059046       91.463253
2019-03-10/18:21:13.48          -22.770310      -23.067557       91.474098
2019-03-10/18:21:13.51          -22.803596      -23.078314       91.473422
2019-03-10/18:21:13.54          -22.848502      -23.091810       91.489097
2019-03-10/18:21:13.57          -22.884465      -23.112831       91.490237
2019-03-10/18:21:13.61          -22.927621      -23.135180       91.505980
2019-03-10/18:21:13.64          -22.969024      -23.166381       91.521786
2019-03-10/18:21:13.67          -23.007476      -23.190190       91.534134
2019-03-10/18:21:13.70          -23.039190      -23.216672       91.550072
2019-03-10/18:21:13.73          -23.061222      -23.249531       91.558536
2019-03-10/18:21:13.76          -23.089801      -23.270556       91.569916
2019-03-10/18:21:13.79          -23.125018      -23.283191       91.592481
2019-03-10/18:21:13.82          -23.153597      -23.303652       91.602901
2019-03-10/18:21:13.86          -23.182636      -23.319868       91.617027
2019-03-10/18:21:13.89          -23.217489      -23.331944       91.629681
2019-03-10/18:21:13.92          -23.244508      -23.348343       91.621963
2019-03-10/18:21:13.95          -23.271334      -23.356683       91.622673
2019-03-10/18:21:13.98          -23.304165      -23.367850       91.611549
2019-03-10/18:21:14.01          -23.345937      -23.369823       91.612067
2019-03-10/18:21:14.04          -23.380048      -23.371926       91.616342
2019-03-10/18:21:14.07          -23.416288      -23.385117       91.610461
2019-03-10/18:21:14.11          -23.451880      -23.391229       91.603504
2019-03-10/18:21:14.14          -23.493473      -23.406210       91.595334
2019-03-10/18:21:14.17          -23.525000      -23.412010       91.597510
2019-03-10/18:21:14.20          -23.565924      -23.407644       91.620826
2019-03-10/18:21:14.23          -23.604557      -23.427340       91.630432
2019-03-10/18:21:14.26          -23.641151      -23.437727       91.655575
2019-03-10/18:21:14.29          -23.675347      -23.447128       91.674885
2019-03-10/18:21:14.32          -23.701616      -23.467857       91.683899
2019-03-10/18:21:14.36          -23.731197      -23.484907       91.712915
2019-03-10/18:21:14.39          -23.761062      -23.506298       91.729231
2019-03-10/18:21:14.42          -23.794057      -23.520425       91.754802
2019-03-10/18:21:14.45          -23.832598      -23.542166       91.765806
2019-03-10/18:21:14.48          -23.863765      -23.567286       91.765935
2019-03-10/18:21:14.51          -23.905624      -23.571601       91.772803
2019-03-10/18:21:14.54          -23.947858      -23.583692       91.775243
2019-03-10/18:21:14.57          -23.983638      -23.608844       91.779193
2019-03-10/18:21:14.61          -24.020247      -23.617651       91.774553
2019-03-10/18:21:14.64          -24.063229      -23.622125       91.754482
2019-03-10/18:21:14.67          -24.109075      -23.637151       91.741195
2019-03-10/18:21:14.70          -24.153811      -23.653182       91.729890
2019-03-10/18:21:14.73          -24.180730      -23.660033       91.730201
2019-03-10/18:21:14.76          -24.210697      -23.666713       91.722938
2019-03-10/18:21:14.79          -24.235786      -23.691710       91.710365
2019-03-10/18:21:14.82          -24.263638      -23.708884       91.697131
2019-03-10/18:21:14.86          -24.295091      -23.721223       91.681541
2019-03-10/18:21:14.89          -24.330611      -23.762549       91.680144
2019-03-10/18:21:14.92          -24.355516      -23.794971       91.676141
2019-03-10/18:21:14.95          -24.380864      -23.813135       91.685362
2019-03-10/18:21:14.98          -24.403999      -23.830055       91.692737
2019-03-10/18:21:15.01          -24.438218      -23.856103       91.687254
2019-03-10/18:21:15.04          -24.465604      -23.894584       91.700265
2019-03-10/18:21:15.07          -24.498063      -23.919500       91.704377
2019-03-10/18:21:15.11          -24.529788      -23.957070       91.712804
2019-03-10/18:21:15.14          -24.558374      -23.988630       91.715702
2019-03-10/18:21:15.17          -24.590444      -23.990848       91.725060
2019-03-10/18:21:15.20          -24.627512      -24.015255       91.732028
2019-03-10/18:21:15.23          -24.665598      -24.039615       91.736469
2019-03-10/18:21:15.26          -24.711240      -24.056467       91.749013
2019-03-10/18:21:15.29          -24.753653      -24.069376       91.757410
2019-03-10/18:21:15.32          -24.800591      -24.073943       91.752656
2019-03-10/18:21:15.36          -24.833221      -24.080915       91.756758
2019-03-10/18:21:15.39          -24.867966      -24.074631       91.762005
2019-03-10/18:21:15.42          -24.910928      -24.079566       91.769827
2019-03-10/18:21:15.45          -24.954828      -24.096480       91.767005
2019-03-10/18:21:15.48          -24.998170      -24.106451       91.765579
2019-03-10/18:21:15.51          -25.034684      -24.118418       91.764294
2019-03-10/18:21:15.54          -25.056269      -24.145663       91.751771
2019-03-10/18:21:15.57          -25.089380      -24.175463       91.753131
2019-03-10/18:21:15.61          -25.127468      -24.202008       91.761458
2019-03-10/18:21:15.64          -25.178478      -24.239395       91.777689
2019-03-10/18:21:15.67          -25.212696      -24.273675       91.786737
2019-03-10/18:21:15.70          -25.249498      -24.299861       91.790158
2019-03-10/18:21:15.73          -25.283626      -24.336199       91.800598
2019-03-10/18:21:15.76          -25.308972      -24.360400       91.820482
2019-03-10/18:21:15.79          -25.342269      -24.392122       91.829712
2019-03-10/18:21:15.82          -25.378039      -24.407822       91.844204
2019-03-10/18:21:15.86          -25.403773      -24.426092       91.835519
2019-03-10/18:21:15.89          -25.444083      -24.445113       91.830245
2019-03-10/18:21:15.92          -25.472669      -24.453510       91.819501
2019-03-10/18:21:15.95          -25.514446      -24.467102       91.813477
2019-03-10/18:21:15.98          -25.552898      -24.486504       91.818216
2019-03-10/18:21:16.01          -25.592464      -24.490633       91.795854
2019-03-10/18:21:16.04          -25.641610      -24.495365       91.791034
2019-03-10/18:21:16.07          -25.674795      -24.503797       91.784114
2019-03-10/18:21:16.11          -25.720902      -24.517594       91.775435
2019-03-10/18:21:16.14          -25.767643      -24.530135       91.780248
2019-03-10/18:21:16.17          -25.794082      -24.547291       91.787547
2019-03-10/18:21:16.20          -25.832992      -24.571317       91.784566
2019-03-10/18:21:16.23          -25.866912      -24.588631       91.784116
2019-03-10/18:21:16.26          -25.896492      -24.609594       91.793094
2019-03-10/18:21:16.29          -25.931591      -24.624251       91.817146
2019-03-10/18:21:16.32          -25.954271      -24.653778       91.808492
2019-03-10/18:21:16.36          -25.986628      -24.681855       91.815996
2019-03-10/18:21:16.39          -26.011617      -24.712231       91.810701
2019-03-10/18:21:16.42          -26.045537      -24.733924       91.817995
2019-03-10/18:21:16.45          -26.078990      -24.742209       91.817558
2019-03-10/18:21:16.48          -26.108740      -24.743031       91.822634
2019-03-10/18:21:16.51          -26.142392      -24.761042       91.816693
2019-03-10/18:21:16.54          -26.181313      -24.775763       91.797295
2019-03-10/18:21:16.57          -26.210645      -24.801380       91.780655
2019-03-10/18:21:16.61          -26.257205      -24.814744       91.782464
2019-03-10/18:21:16.64          -26.298867      -24.815487       91.778651
2019-03-10/18:21:16.67          -26.334988      -24.822957       91.787630
2019-03-10/18:21:16.70          -26.369367      -24.832150       91.784135
2019-03-10/18:21:16.73          -26.409936      -24.849384       91.782473
2019-03-10/18:21:16.76          -26.445258      -24.876617       91.778980
2019-03-10/18:21:16.79          -26.483430      -24.900548       91.785023
2019-03-10/18:21:16.82          -26.525469      -24.916734       91.790346
2019-03-10/18:21:16.86          -26.573136      -24.938386       91.806626
2019-03-10/18:21:16.89          -26.601995      -24.969238       91.815136
2019-03-10/18:21:16.92          -26.644148      -24.998302       91.818278
2019-03-10/18:21:16.95          -26.691839      -25.025559       91.817337
2019-03-10/18:21:16.98          -26.731415      -25.064338       91.829026
2019-03-10/18:21:17.01          -26.762882      -25.099302       91.826274
2019-03-10/18:21:17.04          -26.799685      -25.129871       91.837506
2019-03-10/18:21:17.07          -26.833715      -25.151669       91.847314
2019-03-10/18:21:17.11          -26.858342      -25.178629       91.854204
2019-03-10/18:21:17.14          -26.884263      -25.199358       91.854405
2019-03-10/18:21:17.17          -26.919319      -25.216189       91.852988
2019-03-10/18:21:17.20          -26.949695      -25.244492       91.838692
2019-03-10/18:21:17.23          -26.984390      -25.265723       91.836064
2019-03-10/18:21:17.26          -27.015947      -25.277127       91.821123
2019-03-10/18:21:17.29          -27.052021      -25.294449       91.818154
2019-03-10/18:21:17.32          -27.090331      -25.320828       91.803681
2019-03-10/18:21:17.36          -27.128259      -25.342711       91.799413
2019-03-10/18:21:17.39          -27.163429      -25.371314       91.793900
2019-03-10/18:21:17.42          -27.193266      -25.407053       91.779247
2019-03-10/18:21:17.45          -27.227055      -25.439550       91.774086
2019-03-10/18:21:17.48          -27.262654      -25.458249       91.789497
2019-03-10/18:21:17.51          -27.294118      -25.482651       91.795300
2019-03-10/18:21:17.54          -27.326325      -25.513723       91.803716
2019-03-10/18:21:17.57          -27.360026      -25.550469       91.803819
2019-03-10/18:21:17.61          -27.395084      -25.576591       91.818870
2019-03-10/18:21:17.64          -27.441668      -25.594301       91.828464
2019-03-10/18:21:17.67          -27.479666      -25.610131       91.842952
2019-03-10/18:21:17.70          -27.524603      -25.632449       91.847396
2019-03-10/18:21:17.73          -27.561881      -25.651071       91.848823
2019-03-10/18:21:17.76          -27.601552      -25.670107       91.855120
2019-03-10/18:21:17.79          -27.631347      -25.687467       91.862362
2019-03-10/18:21:17.82          -27.669734      -25.703424       91.858913
2019-03-10/18:21:17.86          -27.711600      -25.709875       91.869774
2019-03-10/18:21:17.89          -27.741398      -25.724503       91.872184
2019-03-10/18:21:17.92          -27.763377      -25.749552       91.864875
2019-03-10/18:21:17.95          -27.800861      -25.774054       91.854053
2019-03-10/18:21:17.98          -27.837937      -25.780769       91.857112
2019-03-10/18:21:18.01          -27.883308      -25.784436       91.866999
2019-03-10/18:21:18.04          -27.927529      -25.806821       91.853554
2019-03-10/18:21:18.07          -27.975433      -25.827215       91.845060
2019-03-10/18:21:18.11          -28.026360      -25.845109       91.852021
2019-03-10/18:21:18.14          -28.070853      -25.866246       91.843114
2019-03-10/18:21:18.17          -28.118398      -25.887233       91.826641
2019-03-10/18:21:18.20          -28.165376      -25.907262       91.822190
2019-03-10/18:21:18.23          -28.201913      -25.918126       91.819087
2019-03-10/18:21:18.26          -28.235420      -25.944065       91.822787
2019-03-10/18:21:18.29          -28.262966      -25.979531       91.805797
2019-03-10/18:21:18.32          -28.287821      -26.009093       91.794693
2019-03-10/18:21:18.36          -28.323162      -26.019751       91.789158
2019-03-10/18:21:18.39          -28.355387      -26.036616       91.772465
2019-03-10/18:21:18.42          -28.387791      -26.053739       91.760733
2019-03-10/18:21:18.45          -28.426814      -26.063492       91.762091
2019-03-10/18:21:18.48          -28.457571      -26.084685       91.744239
2019-03-10/18:21:18.51          -28.506472      -26.095029       91.742717
2019-03-10/18:21:18.54          -28.553521      -26.097536       91.736689
2019-03-10/18:21:18.57          -28.597180      -26.119509       91.736264
2019-03-10/18:21:18.61          -28.645425      -26.128226       91.743321
2019-03-10/18:21:18.64          -28.682196      -26.162650       91.732049
2019-03-10/18:21:18.67          -28.717744      -26.189037       91.731691
2019-03-10/18:21:18.70          -28.757627      -26.225420       91.746104
2019-03-10/18:21:18.73          -28.783031      -26.249208       91.738282
2019-03-10/18:21:18.76          -28.822713      -26.268239       91.744628
2019-03-10/18:21:18.79          -28.853473      -26.297620       91.741308
2019-03-10/18:21:18.82          -28.872226      -26.328014       91.746341
2019-03-10/18:21:18.86          -28.906343      -26.337174       91.763355
2019-03-10/18:21:18.89          -28.929233      -26.357496       91.770248
2019-03-10/18:21:18.92          -28.958111      -26.371209       91.775770
2019-03-10/18:21:18.95          -28.982973      -26.403507       91.769543
2019-03-10/18:21:18.98          -29.003558      -26.419190       91.766305
2019-03-10/18:21:19.01          -29.038177      -26.445213       91.770001
2019-03-10/18:21:19.04          -29.065702      -26.472863       91.766405
2019-03-10/18:21:19.07          -29.093941      -26.493875       91.769098
2019-03-10/18:21:19.11          -29.134393      -26.523604       91.757962
2019-03-10/18:21:19.14          -29.167752      -26.553870       91.737598
2019-03-10/18:21:19.17          -29.203772      -26.582200       91.724706
2019-03-10/18:21:19.20          -29.245328      -26.615820       91.720312
2019-03-10/18:21:19.23          -29.287757      -26.626508       91.725016
2019-03-10/18:21:19.26          -29.334823      -26.646144       91.722128
2019-03-10/18:21:19.29          -29.371053      -26.655894       91.737557
2019-03-10/18:21:19.32          -29.406027      -26.675330       91.738607
2019-03-10/18:21:19.36          -29.438247      -26.700953       91.737449
2019-03-10/18:21:19.39          -29.467775      -26.720676       91.742167
2019-03-10/18:21:19.42          -29.500415      -26.731995       91.754165
2019-03-10/18:21:19.45          -29.537425      -26.756786       91.759858
2019-03-10/18:21:19.48          -29.567883      -26.777429       91.761514
2019-03-10/18:21:19.51          -29.590408      -26.801632       91.766263
2019-03-10/18:21:19.54          -29.609643      -26.833990       91.758775
2019-03-10/18:21:19.57          -29.642378      -26.872646       91.737543
2019-03-10/18:21:19.61          -29.684841      -26.896079       91.737637
2019-03-10/18:21:19.64          -29.719045      -26.931511       91.719505
2019-03-10/18:21:19.67          -29.753039      -26.958302       91.708786
2019-03-10/18:21:19.70          -29.790744      -26.994751       91.696457
2019-03-10/18:21:19.73          -29.828869      -27.013089       91.690498
2019-03-10/18:21:19.76          -29.865739      -27.044943       91.676940
2019-03-10/18:21:19.79          -29.910898      -27.072640       91.668272
2019-03-10/18:21:19.82          -29.957525      -27.096546       91.661737
2019-03-10/18:21:19.86          -29.989664      -27.119866       91.654258
2019-03-10/18:21:19.89          -30.021926      -27.153881       91.640766
2019-03-10/18:21:19.92          -30.059572      -27.168650       91.644473
2019-03-10/18:21:19.95          -30.097698      -27.188062       91.640468
2019-03-10/18:21:19.98          -30.126695      -27.211379       91.638091
2019-03-10/18:21:20.01          -30.163264      -27.237718       91.635293
2019-03-10/18:21:20.04          -30.201053      -27.239961       91.648591
2019-03-10/18:21:20.07          -30.236780      -27.266024       91.652321
2019-03-10/18:21:20.11          -30.276013      -27.286044       91.649256
2019-03-10/18:21:20.14          -30.317817      -27.309977       91.661835
2019-03-10/18:21:20.17          -30.358217      -27.319072       91.668734
2019-03-10/18:21:20.20          -30.394041      -27.340348       91.666234
2019-03-10/18:21:20.23          -30.438908      -27.362507       91.668341
2019-03-10/18:21:20.26          -30.486353      -27.372797       91.658002
2019-03-10/18:21:20.29          -30.529547      -27.388459       91.662484
2019-03-10/18:21:20.32          -30.557661      -27.423573       91.658583
2019-03-10/18:21:20.36          -30.605291      -27.435739       91.656112
2019-03-10/18:21:20.39          -30.644691      -27.439437       91.655849
2019-03-10/18:21:20.42          -30.685232      -27.451609       91.643180
2019-03-10/18:21:20.45          -30.722449      -27.470611       91.643239
2019-03-10/18:21:20.48          -30.762809      -27.494510       91.646926
2019-03-10/18:21:20.51          -30.800381      -27.511289       91.652062
2019-03-10/18:21:20.54          -30.825323      -27.536935       91.663685
2019-03-10/18:21:20.57          -30.850177      -27.557003       91.663147
2019-03-10/18:21:20.61          -30.891291      -27.578857       91.653972
2019-03-10/18:21:20.64          -30.927759      -27.595013       91.658187
2019-03-10/18:21:20.67          -30.960490      -27.631782       91.661026
2019-03-10/18:21:20.70          -30.993633      -27.652590       91.674098
2019-03-10/18:21:20.73          -31.017471      -27.675433       91.680932
2019-03-10/18:21:20.76          -31.044456      -27.697181       91.680740
2019-03-10/18:21:20.79          -31.069978      -27.719451       91.672609
2019-03-10/18:21:20.82          -31.104662      -27.752749       91.662120
2019-03-10/18:21:20.86          -31.132614      -27.785458       91.649413
2019-03-10/18:21:20.89          -31.152206      -27.800622       91.647823
2019-03-10/18:21:20.92          -31.166779      -27.829013       91.627346
2019-03-10/18:21:20.95          -31.195893      -27.848088       91.619749
2019-03-10/18:21:20.98          -31.220970      -27.870852       91.601163
2019-03-10/18:21:21.01          -31.248974      -27.890943       91.595546
2019-03-10/18:21:21.04          -31.280121      -27.914294       91.590657
2019-03-10/18:21:21.07          -31.310337      -27.939986       91.594647
2019-03-10/18:21:21.11          -31.339625      -27.963118       91.598801
2019-03-10/18:21:21.14          -31.374180      -27.989007       91.600143
2019-03-10/18:21:21.17          -31.424598      -28.012675       91.604009
2019-03-10/18:21:21.20          -31.460529      -28.036839       91.608870
2019-03-10/18:21:21.23          -31.489761      -28.076964       91.613699
2019-03-10/18:21:21.26          -31.533657      -28.116844       91.622494
2019-03-10/18:21:21.29          -31.571216      -28.159595       91.616942
2019-03-10/18:21:21.32          -31.616798      -28.198365       91.609808
2019-03-10/18:21:21.36          -31.647410      -28.230235       91.606532
2019-03-10/18:21:21.39          -31.687416      -28.256940       91.606160
2019-03-10/18:21:21.42          -31.721839      -28.291552       91.591171
2019-03-10/18:21:21.45          -31.746329      -28.340938       91.576818
2019-03-10/18:21:21.48          -31.777250      -28.376696       91.559913
2019-03-10/18:21:21.51          -31.799060      -28.387170       91.549533
2019-03-10/18:21:21.54          -31.830216      -28.403481       91.532066
2019-03-10/18:21:21.57          -31.865625      -28.422038       91.513346
2019-03-10/18:21:21.61          -31.894921      -28.439748       91.507834
2019-03-10/18:21:21.64          -31.931921      -28.465768       91.486212
2019-03-10/18:21:21.67          -31.966706      -28.494889       91.470494
2019-03-10/18:21:21.70          -32.008185      -28.516182       91.469356
2019-03-10/18:21:21.73          -32.054274      -28.533127       91.464285
2019-03-10/18:21:21.76          -32.103415      -28.559730       91.469092
2019-03-10/18:21:21.79          -32.153039      -28.594259       91.472006
2019-03-10/18:21:21.82          -32.191943      -28.628485       91.485276
2019-03-10/18:21:21.86          -32.228721      -28.659408       91.495302
2019-03-10/18:21:21.89          -32.265899      -28.693264       91.492231
2019-03-10/18:21:21.92          -32.306309      -28.731578       91.494310
2019-03-10/18:21:21.95          -32.341055      -28.752282       91.490965
2019-03-10/18:21:21.98          -32.366275      -28.773956       91.502352
2019-03-10/18:21:22.01          -32.389586      -28.805348       91.510854
2019-03-10/18:21:22.04          -32.412146      -28.830624       91.517685
2019-03-10/18:21:22.07          -32.438692      -28.859419       91.518730
2019-03-10/18:21:22.11          -32.469007      -28.877634       91.511690
2019-03-10/18:21:22.14          -32.502685      -28.908859       91.499925
2019-03-10/18:21:22.17          -32.539159      -28.923426       91.501303
2019-03-10/18:21:22.20          -32.589012      -28.939042       91.504645
2019-03-10/18:21:22.23          -32.630710      -28.968989       91.496150
2019-03-10/18:21:22.26          -32.668644      -28.997036       91.473443
2019-03-10/18:21:22.29          -32.707560      -29.010116       91.448926
2019-03-10/18:21:22.32          -32.755821      -29.032288       91.423147
2019-03-10/18:21:22.36          -32.799828      -29.053287       91.400567
2019-03-10/18:21:22.39          -32.835190      -29.092094       91.388399
2019-03-10/18:21:22.42          -32.873524      -29.112306       91.390452
2019-03-10/18:21:22.45          -32.911593      -29.136502       91.392822
2019-03-10/18:21:22.48          -32.934820      -29.162886       91.390147
2019-03-10/18:21:22.51          -32.969391      -29.187159       91.388662
2019-03-10/18:21:22.54          -33.006707      -29.211206       91.400033
2019-03-10/18:21:22.57          -33.039900      -29.245346       91.409582
2019-03-10/18:21:22.61          -33.063878      -29.285974       91.423141
2019-03-10/18:21:22.64          -33.092288      -29.322588       91.428767
2019-03-10/18:21:22.67          -33.121898      -29.353432       91.426163
2019-03-10/18:21:22.70          -33.151953      -29.376734       91.421409
2019-03-10/18:21:22.73          -33.178461      -29.415454       91.410586
2019-03-10/18:21:22.76          -33.205904      -29.450237       91.387968
2019-03-10/18:21:22.79          -33.236978      -29.477835       91.388458
2019-03-10/18:21:22.82          -33.272124      -29.501481       91.372069
2019-03-10/18:21:22.86          -33.320952      -29.513325       91.371188
2019-03-10/18:21:22.89          -33.354357      -29.519333       91.364658
2019-03-10/18:21:22.92          -33.400524      -29.530447       91.351464
2019-03-10/18:21:22.95          -33.448998      -29.541831       91.340667
2019-03-10/18:21:22.98          -33.479794      -29.565267       91.326949
2019-03-10/18:21:23.01          -33.524771      -29.579968       91.318115
2019-03-10/18:21:23.04          -33.567488      -29.586626       91.322681
2019-03-10/18:21:23.07          -33.610917      -29.608787       91.316046
2019-03-10/18:21:23.11          -33.643632      -29.631709       91.321701
2019-03-10/18:21:23.14          -33.674363      -29.663147       91.320056
2019-03-10/18:21:23.17          -33.718660      -29.692070       91.318545
2019-03-10/18:21:23.20          -33.754274      -29.723312       91.327192
2019-03-10/18:21:23.23          -33.780984      -29.766033       91.328160
2019-03-10/18:21:23.26          -33.821783      -29.801530       91.334439
2019-03-10/18:21:23.29          -33.840342      -29.835905       91.340067
2019-03-10/18:21:23.32          -33.867454      -29.886450       91.336678
2019-03-10/18:21:23.36          -33.884288      -29.925883       91.335670
2019-03-10/18:21:23.39          -33.920440      -29.972947       91.329143
2019-03-10/18:21:23.42          -33.950615      -30.020674       91.313342
2019-03-10/18:21:23.45          -33.985886      -30.074707       91.296573
2019-03-10/18:21:23.48          -34.013271      -30.114223       91.280265
2019-03-10/18:21:23.51          -34.050005      -30.133633       91.267544
2019-03-10/18:21:23.54          -34.084570      -30.165117       91.249363
2019-03-10/18:21:23.57          -34.124899      -30.204032       91.220683
2019-03-10/18:21:23.61          -34.162300      -30.227808       91.204260
2019-03-10/18:21:23.64          -34.207506      -30.259495       91.173259
2019-03-10/18:21:23.67          -34.244731      -30.286297       91.157701
2019-03-10/18:21:23.70          -34.288377      -30.308140       91.155087
2019-03-10/18:21:23.73          -34.322055      -30.328735       91.151896
2019-03-10/18:21:23.76          -34.368404      -30.359205       91.148295
2019-03-10/18:21:23.79          -34.403635      -30.407505       91.148749
2019-03-10/18:21:23.82          -34.453660      -30.437580       91.153003
2019-03-10/18:21:23.86          -34.503684      -30.474136       91.168913
2019-03-10/18:21:23.89          -34.553265      -30.514457       91.180186
2019-03-10/18:21:23.92          -34.590928      -30.554272       91.199372
2019-03-10/18:21:23.95          -34.632633      -30.604433       91.197535
2019-03-10/18:21:23.98          -34.662732      -30.656915       91.188043
2019-03-10/18:21:24.01          -34.699254      -30.697956       91.179843
2019-03-10/18:21:24.04          -34.723588      -30.746261       91.186675
2019-03-10/18:21:24.07          -34.765776      -30.772987       91.183914
2019-03-10/18:21:24.11          -34.792417      -30.810739       91.173734
2019-03-10/18:21:24.14          -34.826415      -30.834196       91.154989
2019-03-10/18:21:24.17          -34.850443      -30.861828       91.145366
2019-03-10/18:21:24.20          -34.881117      -30.889383       91.134520
2019-03-10/18:21:24.23          -34.916086      -30.905974       91.128508
2019-03-10/18:21:24.26          -34.954729      -30.920558       91.127433
2019-03-10/18:21:24.29          -34.995462      -30.947842       91.116747
2019-03-10/18:21:24.32          -35.039787      -30.964345       91.092990
2019-03-10/18:21:24.36          -35.072502      -30.993439       91.080023
2019-03-10/18:21:24.39          -35.112882      -31.026755       91.071072
2019-03-10/18:21:24.42          -35.138686      -31.064786       91.068397
2019-03-10/18:21:24.45          -35.182565      -31.099639       91.066224
2019-03-10/18:21:24.48          -35.236094      -31.130168       91.075363
2019-03-10/18:21:24.51          -35.279798      -31.166954       91.072121
2019-03-10/18:21:24.54          -35.316239      -31.211134       91.067309
2019-03-10/18:21:24.57          -35.349481      -31.247398       91.080889
2019-03-10/18:21:24.61          -35.389247      -31.291260       91.074988
2019-03-10/18:21:24.64          -35.431001      -31.329309       91.081223
2019-03-10/18:21:24.67          -35.468326      -31.364352       91.082774
2019-03-10/18:21:24.70          -35.512704      -31.404439       91.073899
2019-03-10/18:21:24.73          -35.549155      -31.441587       91.056482
2019-03-10/18:21:24.76          -35.578295      -31.470127       91.036226
2019-03-10/18:21:24.79          -35.601756      -31.488641       91.024091
2019-03-10/18:21:24.82          -35.643645      -31.499561       91.013640
2019-03-10/18:21:24.86          -35.687767      -31.528501       90.977919
2019-03-10/18:21:24.89          -35.728514      -31.552010       90.960477
2019-03-10/18:21:24.92          -35.761421      -31.574325       90.939881
2019-03-10/18:21:24.95          -35.805402      -31.600646       90.924691
2019-03-10/18:21:24.98          -35.851105      -31.619717       90.912263
2019-03-10/18:21:25.01          -35.892639      -31.636664       90.903558
2019-03-10/18:21:25.04          -35.941225      -31.660814       90.888312
2019-03-10/18:21:25.07          -35.988493      -31.702186       90.869852
2019-03-10/18:21:25.11          -36.034509      -31.734900       90.861287
2019-03-10/18:21:25.14          -36.077410      -31.759808       90.873590
2019-03-10/18:21:25.17          -36.115089      -31.795278       90.885111
2019-03-10/18:21:25.20          -36.161335      -31.838299       90.872104
2019-03-10/18:21:25.23          -36.184726      -31.887517       90.855650
2019-03-10/18:21:25.26          -36.211562      -31.924962       90.849554
2019-03-10/18:21:25.29          -36.239123      -31.978486       90.833259
2019-03-10/18:21:25.32          -36.258493      -32.035774       90.813606
2019-03-10/18:21:25.36          -36.297109      -32.066771       90.812371
2019-03-10/18:21:25.39          -36.321087      -32.117034       90.783915
2019-03-10/18:21:25.42          -36.346877      -32.159628       90.759721
2019-03-10/18:21:25.45          -36.372584      -32.198339       90.726249
2019-03-10/18:21:25.48          -36.403803      -32.219529       90.717756
2019-03-10/18:21:25.51          -36.447911      -32.229519       90.705324
2019-03-10/18:21:25.54          -36.488488      -32.256577       90.689772
2019-03-10/18:21:25.57          -36.531401      -32.270692       90.682677
2019-03-10/18:21:25.61          -36.575740      -32.294747       90.672611
2019-03-10/18:21:25.64          -36.605968      -32.335501       90.644380
2019-03-10/18:21:25.67          -36.639726      -32.368354       90.635788
2019-03-10/18:21:25.70          -36.673046      -32.406585       90.625483
2019-03-10/18:21:25.73          -36.714150      -32.433218       90.622889
2019-03-10/18:21:25.76          -36.756708      -32.487167       90.591165
2019-03-10/18:21:25.79          -36.798682      -32.541698       90.574368
2019-03-10/18:21:25.82          -36.836899      -32.598148       90.550158
2019-03-10/18:21:25.86          -36.879108      -32.659737       90.523100
2019-03-10/18:21:25.89          -36.919662      -32.703244       90.507348
2019-03-10/18:21:25.92          -36.961496      -32.745433       90.493603
2019-03-10/18:21:25.95          -37.009973      -32.791861       90.486408
2019-03-10/18:21:25.98          -37.050203      -32.822802       90.468742
2019-03-10/18:21:26.01          -37.091102      -32.865145       90.460004
2019-03-10/18:21:26.04          -37.119846      -32.893443       90.457786
2019-03-10/18:21:26.07          -37.153253      -32.929662       90.446101
2019-03-10/18:21:26.11          -37.188554      -32.955077       90.435329
2019-03-10/18:21:26.14          -37.225664      -32.973912       90.430749
2019-03-10/18:21:26.17          -37.256621      -32.997534       90.419706
2019-03-10/18:21:26.20          -37.307779      -33.021788       90.413402
2019-03-10/18:21:26.23          -37.345820      -33.040476       90.403828
2019-03-10/18:21:26.26          -37.390566      -33.075109       90.394313
2019-03-10/18:21:26.29          -37.424500      -33.099068       90.374198
2019-03-10/18:21:26.32          -37.467206      -33.131612       90.365847
2019-03-10/18:21:26.36          -37.515043      -33.155084       90.358713
2019-03-10/18:21:26.39          -37.555711      -33.183925       90.348607
2019-03-10/18:21:26.42          -37.593813      -33.217023       90.337414
2019-03-10/18:21:26.45          -37.639818      -33.259240       90.316095
2019-03-10/18:21:26.48          -37.672208      -33.293345       90.303077
2019-03-10/18:21:26.51          -37.709556      -33.321414       90.292134
2019-03-10/18:21:26.54          -37.746378      -33.353144       90.274088
2019-03-10/18:21:26.57          -37.796904      -33.394161       90.252176
2019-03-10/18:21:26.61          -37.837925      -33.418037       90.242292
2019-03-10/18:21:26.64          -37.877465      -33.454630       90.216481
2019-03-10/18:21:26.67          -37.921786      -33.488732       90.194595
2019-03-10/18:21:26.70          -37.959575      -33.508193       90.179543
2019-03-10/18:21:26.73          -37.997389      -33.521965       90.184153
2019-03-10/18:21:26.76          -38.035527      -33.540239       90.176112
2019-03-10/18:21:26.79          -38.067375      -33.589619       90.147045
2019-03-10/18:21:26.82          -38.112659      -33.616290       90.136903
2019-03-10/18:21:26.86          -38.151034      -33.644864       90.124439
2019-03-10/18:21:26.89          -38.192358      -33.688613       90.099770
2019-03-10/18:21:26.92          -38.229542      -33.717551       90.085840
2019-03-10/18:21:26.95          -38.268184      -33.744840       90.077904
2019-03-10/18:21:26.98          -38.311318      -33.786817       90.068187
2019-03-10/18:21:27.01          -38.353848      -33.830211       90.044992
2019-03-10/18:21:27.04          -38.387932      -33.876521       90.010025
2019-03-10/18:21:27.07          -38.432624      -33.906211       89.989342
2019-03-10/18:21:27.11          -38.471578      -33.951734       89.963706
2019-03-10/18:21:27.14          -38.509042      -33.977220       89.950424
2019-03-10/18:21:27.17          -38.543273      -34.000431       89.935862
2019-03-10/18:21:27.20          -38.577153      -34.033435       89.929852
2019-03-10/18:21:27.23          -38.613922      -34.067740       89.914237
2019-03-10/18:21:27.26          -38.656057      -34.102225       89.893449
2019-03-10/18:21:27.29          -38.687029      -34.135842       89.870603
2019-03-10/18:21:27.32          -38.721085      -34.167447       89.866649
2019-03-10/18:21:27.36          -38.755232      -34.194309       89.856431
2019-03-10/18:21:27.39          -38.785034      -34.220981       89.848860
2019-03-10/18:21:27.42          -38.823150      -34.268909       89.834621
2019-03-10/18:21:27.45          -38.864613      -34.304923       89.828238
2019-03-10/18:21:27.48          -38.900865      -34.344510       89.808457
2019-03-10/18:21:27.51          -38.939596      -34.382968       89.793114
2019-03-10/18:21:27.54          -38.970485      -34.422935       89.779475
2019-03-10/18:21:27.57          -39.012625      -34.465489       89.773301
2019-03-10/18:21:27.61          -39.048207      -34.503918       89.763056
2019-03-10/18:21:27.64          -39.084982      -34.546300       89.762058
2019-03-10/18:21:27.67          -39.122022      -34.580398       89.752942
2019-03-10/18:21:27.70          -39.153698      -34.613253       89.747055
2019-03-10/18:21:27.73          -39.184158      -34.658060       89.730758
2019-03-10/18:21:27.76          -39.221027      -34.693566       89.719606
2019-03-10/18:21:27.79          -39.253377      -34.731882       89.711981
2019-03-10/18:21:27.82          -39.298065      -34.781243       89.696995
2019-03-10/18:21:27.86          -39.344993      -34.815379       89.684071
2019-03-10/18:21:27.89          -39.400263      -34.852196       89.660788
2019-03-10/18:21:27.92          -39.449562      -34.891871       89.632124
2019-03-10/18:21:27.95          -39.493820      -34.942329       89.607661
2019-03-10/18:21:27.98          -39.536056      -34.979074       89.593307
2019-03-10/18:21:28.01          -39.587847      -35.007610       89.580953
2019-03-10/18:21:28.04          -39.634689      -35.041666       89.565556
2019-03-10/18:21:28.07          -39.685960      -35.078175       89.553886
2019-03-10/18:21:28.11          -39.721396      -35.102118       89.542804
2019-03-10/18:21:28.14          -39.749489      -35.138209       89.536441
2019-03-10/18:21:28.17          -39.783467      -35.174025       89.537849
2019-03-10/18:21:28.20          -39.817883      -35.201237       89.535126
2019-03-10/18:21:28.23          -39.861159      -35.227972       89.530131
2019-03-10/18:21:28.26          -39.902981      -35.257447       89.521088
2019-03-10/18:21:28.29          -39.946326      -35.294832       89.507683
2019-03-10/18:21:28.32          -39.983720      -35.324538       89.499784
2019-03-10/18:21:28.36          -40.015751      -35.346013       89.482466
2019-03-10/18:21:28.39          -40.061489      -35.379468       89.466165
2019-03-10/18:21:28.42          -40.112770      -35.408472       89.440901
2019-03-10/18:21:28.45          -40.152367      -35.444582       89.414256
2019-03-10/18:21:28.48          -40.189593      -35.470321       89.394598
2019-03-10/18:21:28.51          -40.230731      -35.500584       89.368646
2019-03-10/18:21:28.54          -40.268965      -35.535239       89.332660
2019-03-10/18:21:28.57          -40.308061      -35.563947       89.308837
2019-03-10/18:21:28.61          -40.350481      -35.595557       89.289759
2019-03-10/18:21:28.64          -40.396811      -35.637594       89.275089
2019-03-10/18:21:28.67          -40.429368      -35.655946       89.265859
2019-03-10/18:21:28.70          -40.467704      -35.687138       89.255902
2019-03-10/18:21:28.73          -40.505882      -35.711325       89.258688
2019-03-10/18:21:28.76          -40.554776      -35.750707       89.248032
2019-03-10/18:21:28.79          -40.589204      -35.778458       89.246320
2019-03-10/18:21:28.82          -40.630188      -35.809243       89.246747
2019-03-10/18:21:28.86          -40.658713      -35.851564       89.233204
2019-03-10/18:21:28.89          -40.702505      -35.885717       89.225436
2019-03-10/18:21:28.92          -40.730027      -35.915918       89.222381
2019-03-10/18:21:28.95          -40.771850      -35.956476       89.203475
2019-03-10/18:21:28.98          -40.803206      -35.987326       89.184843
2019-03-10/18:21:29.01          -40.837196      -36.023493       89.156942
2019-03-10/18:21:29.04          -40.862428      -36.047537       89.140791
2019-03-10/18:21:29.07          -40.902915      -36.068586       89.109805
2019-03-10/18:21:29.11          -40.939128      -36.104893       89.081833
2019-03-10/18:21:29.14          -40.989169      -36.125750       89.067451
2019-03-10/18:21:29.17          -41.022492      -36.159124       89.046170
2019-03-10/18:21:29.20          -41.069373      -36.183534       89.013342
2019-03-10/18:21:29.23          -41.110626      -36.214422       88.990901
2019-03-10/18:21:29.26          -41.154772      -36.250937       88.966638
2019-03-10/18:21:29.29          -41.192013      -36.289910       88.941023
2019-03-10/18:21:29.32          -41.233338      -36.334675       88.916027
2019-03-10/18:21:29.36          -41.268951      -36.384208       88.896017
2019-03-10/18:21:29.39          -41.316519      -36.416932       88.896681
2019-03-10/18:21:29.42          -41.346768      -36.464154       88.877948
2019-03-10/18:21:29.45          -41.390499      -36.498723       88.868720
2019-03-10/18:21:29.48          -41.430053      -36.535422       88.871000
2019-03-10/18:21:29.51          -41.465597      -36.576455       88.863292
2019-03-10/18:21:29.54          -41.493732      -36.614684       88.860933
2019-03-10/18:21:29.57          -41.542154      -36.649326       88.858021
2019-03-10/18:21:29.61          -41.583426      -36.677167       88.860115
2019-03-10/18:21:29.64          -41.623662      -36.717739       88.857748
2019-03-10/18:21:29.67          -41.647362      -36.755508       88.825216
2019-03-10/18:21:29.70          -41.679939      -36.782800       88.802258
2019-03-10/18:21:29.73          -41.703898      -36.819790       88.775231
2019-03-10/18:21:29.76          -41.730149      -36.864922       88.734856
2019-03-10/18:21:29.79          -41.758040      -36.893754       88.708519
2019-03-10/18:21:29.82          -41.802721      -36.919106       88.677765
2019-03-10/18:21:29.86          -41.840497      -36.947977       88.647612
2019-03-10/18:21:29.89          -41.879715      -36.983605       88.608676
2019-03-10/18:21:29.92          -41.919636      -37.003583       88.589756
2019-03-10/18:21:29.95          -41.963136      -37.027293       88.584000
2019-03-10/18:21:29.98          -42.016005      -37.059534       88.576094
2019-03-10/18:21:30.01          -42.063598      -37.085276       88.564151
2019-03-10/18:21:30.04          -42.108211      -37.114932       88.569078
2019-03-10/18:21:30.07          -42.160398      -37.156004       88.558859
2019-03-10/18:21:30.11          -42.199549      -37.198590       88.560482
2019-03-10/18:21:30.14          -42.241937      -37.242386       88.561448
2019-03-10/18:21:30.17          -42.282193      -37.289341       88.570822
2019-03-10/18:21:30.20          -42.318018      -37.332787       88.574518
2019-03-10/18:21:30.23          -42.353929      -37.370444       88.569987
2019-03-10/18:21:30.26          -42.382605      -37.395349       88.557253
2019-03-10/18:21:30.29          -42.416718      -37.438052       88.543622
2019-03-10/18:21:30.32          -42.457318      -37.465107       88.525915
2019-03-10/18:21:30.36          -42.491011      -37.494087       88.505888
2019-03-10/18:21:30.39          -42.528793      -37.522989       88.475769
2019-03-10/18:21:30.42          -42.562147      -37.548917       88.440950
2019-03-10/18:21:30.45          -42.598914      -37.570894       88.400696
2019-03-10/18:21:30.48          -42.646327      -37.599542       88.359318
2019-03-10/18:21:30.51          -42.686246      -37.624224       88.318849
2019-03-10/18:21:30.54          -42.726407      -37.668319       88.290544
2019-03-10/18:21:30.57          -42.774505      -37.699902       88.272914
2019-03-10/18:21:30.61          -42.818930      -37.741421       88.234624
2019-03-10/18:21:30.64          -42.860554      -37.775957       88.228051
2019-03-10/18:21:30.67          -42.906783      -37.805114       88.215563
2019-03-10/18:21:30.70          -42.952246      -37.834053       88.212070
2019-03-10/18:21:30.73          -42.990288      -37.876613       88.213775
2019-03-10/18:21:30.76          -43.018276      -37.914665       88.206548
2019-03-10/18:21:30.79          -43.056993      -37.966441       88.213341
2019-03-10/18:21:30.82          -43.093335      -38.003031       88.218328
2019-03-10/18:21:30.86          -43.118090      -38.036133       88.204949
2019-03-10/18:21:30.89          -43.149578      -38.073540       88.200621
2019-03-10/18:21:30.92          -43.181231      -38.115823       88.179681
2019-03-10/18:21:30.95          -43.204708      -38.154539       88.172102
2019-03-10/18:21:30.98          -43.224867      -38.190345       88.159780
2019-03-10/18:21:31.01          -43.255430      -38.216104       88.139037
2019-03-10/18:21:31.04          -43.290256      -38.243572       88.116091
2019-03-10/18:21:31.07          -43.325087      -38.265162       88.082430
2019-03-10/18:21:31.11          -43.365376      -38.284349       88.041218
2019-03-10/18:21:31.14          -43.418105      -38.307335       88.011869
2019-03-10/18:21:31.17          -43.466656      -38.339276       87.976348
2019-03-10/18:21:31.20          -43.508312      -38.358838       87.942543
2019-03-10/18:21:31.23          -43.556016      -38.387779       87.908667
2019-03-10/18:21:31.26          -43.600056      -38.412491       87.888514
2019-03-10/18:21:31.29          -43.650830      -38.438286       87.871573
2019-03-10/18:21:31.32          -43.693335      -38.471521       87.855623
2019-03-10/18:21:31.36          -43.730129      -38.506313       87.838821
2019-03-10/18:21:31.39          -43.765218      -38.542609       87.838934
2019-03-10/18:21:31.42          -43.785127      -38.606210       87.810154
2019-03-10/18:21:31.45          -43.800701      -38.648467       87.805739
2019-03-10/18:21:31.48          -43.821557      -38.696675       87.804400
2019-03-10/18:21:31.51          -43.836112      -38.732014       87.789841
2019-03-10/18:21:31.54          -43.852789      -38.792822       87.758804
2019-03-10/18:21:31.57          -43.872710      -38.842654       87.735048
2019-03-10/18:21:31.61          -43.887263      -38.888023       87.708672
2019-03-10/18:21:31.64          -43.918951      -38.927636       87.682921
2019-03-10/18:21:31.67          -43.941519      -38.974800       87.635301
2019-03-10/18:21:31.70          -43.982166      -38.991833       87.629525
2019-03-10/18:21:31.73          -44.021961      -39.008970       87.600890
2019-03-10/18:21:31.76          -44.056976      -39.054586       87.555404
2019-03-10/18:21:31.79          -44.101366      -39.098711       87.519605
2019-03-10/18:21:31.82          -44.149258      -39.117301       87.501589
2019-03-10/18:21:31.86          -44.180531      -39.143194       87.469436
2019-03-10/18:21:31.89          -44.231149      -39.170415       87.450498
2019-03-10/18:21:31.92          -44.262928      -39.212801       87.432127
2019-03-10/18:21:31.95          -44.302207      -39.254451       87.434428
2019-03-10/18:21:31.98          -44.333817      -39.298233       87.414029
2019-03-10/18:21:32.01          -44.363464      -39.358602       87.401024
2019-03-10/18:21:32.04          -44.397810      -39.386673       87.395565
2019-03-10/18:21:32.07          -44.431896      -39.422989       87.398259
2019-03-10/18:21:32.11          -44.462065      -39.463204       87.392484
2019-03-10/18:21:32.14          -44.498284      -39.501172       87.395543
2019-03-10/18:21:32.17          -44.520955      -39.550133       87.383724
2019-03-10/18:21:32.20          -44.552746      -39.595709       87.371231
2019-03-10/18:21:32.23          -44.580789      -39.640048       87.345486
2019-03-10/18:21:32.26          -44.602105      -39.670611       87.323474
2019-03-10/18:21:32.29          -44.637058      -39.697123       87.301154
2019-03-10/18:21:32.32          -44.673713      -39.731218       87.278491
2019-03-10/18:21:32.36          -44.705258      -39.769578       87.245896
2019-03-10/18:21:32.39          -44.743874      -39.816254       87.208764
2019-03-10/18:21:32.42          -44.779001      -39.860385       87.162894
2019-03-10/18:21:32.45          -44.821798      -39.895436       87.127059
2019-03-10/18:21:32.48          -44.870904      -39.930558       87.081063
2019-03-10/18:21:32.51          -44.922994      -39.961354       87.047564
2019-03-10/18:21:32.54          -44.980449      -39.998199       87.019624
2019-03-10/18:21:32.57          -45.031087      -40.040799       86.998671
2019-03-10/18:21:32.61          -45.079511      -40.082176       86.975857
2019-03-10/18:21:32.64          -45.126657      -40.123837       86.949094
2019-03-10/18:21:32.67          -45.169545      -40.152137       86.933427
2019-03-10/18:21:32.70          -45.215752      -40.198172       86.919473
2019-03-10/18:21:32.73          -45.258043      -40.234868       86.903024
2019-03-10/18:21:32.76          -45.283463      -40.274434       86.887540
2019-03-10/18:21:32.79          -45.304195      -40.304965       86.879520
2019-03-10/18:21:32.82          -45.322540      -40.350539       86.864553
2019-03-10/18:21:32.86          -45.335945      -40.386790       86.849615
2019-03-10/18:21:32.89          -45.358471      -40.417543       86.830089
2019-03-10/18:21:32.92          -45.378441      -40.442517       86.821316
2019-03-10/18:21:32.95          -45.402165      -40.481363       86.788516
2019-03-10/18:21:32.98          -45.427681      -40.499780       86.766870
2019-03-10/18:21:33.01          -45.455754      -40.527187       86.740321
2019-03-10/18:21:33.04          -45.489709      -40.552146       86.717646
2019-03-10/18:21:33.07          -45.525373      -40.579896       86.685850
2019-03-10/18:21:33.11          -45.562235      -40.601418       86.644800
2019-03-10/18:21:33.14          -45.604894      -40.620409       86.605135
2019-03-10/18:21:33.17          -45.637836      -40.655980       86.574145
2019-03-10/18:21:33.20          -45.684162      -40.685622       86.532471
2019-03-10/18:21:33.23          -45.724263      -40.716331       86.505408
2019-03-10/18:21:33.26          -45.753375      -40.755387       86.467459
2019-03-10/18:21:33.29          -45.778138      -40.799558       86.441913
2019-03-10/18:21:33.32          -45.819947      -40.840522       86.419390
2019-03-10/18:21:33.36          -45.851356      -40.888856       86.400439
2019-03-10/18:21:33.39          -45.881485      -40.927951       86.390326
2019-03-10/18:21:33.42          -45.906505      -40.972401       86.372231
2019-03-10/18:21:33.45          -45.937832      -41.006345       86.354810
2019-03-10/18:21:33.48          -45.949049      -41.056258       86.335005
2019-03-10/18:21:33.51          -45.967597      -41.097254       86.316272
2019-03-10/18:21:33.54          -45.992112      -41.146482       86.293059
2019-03-10/18:21:33.57          -46.019528      -41.183293       86.265227
2019-03-10/18:21:33.61          -46.032710      -41.218241       86.240943
2019-03-10/18:21:33.64          -46.060559      -41.257593       86.199078
2019-03-10/18:21:33.67          -46.088150      -41.304650       86.164405
2019-03-10/18:21:33.70          -46.123583      -41.348067       86.124132
2019-03-10/18:21:33.73          -46.153651      -41.388626       86.084150
2019-03-10/18:21:33.76          -46.192836      -41.426345       86.044460
2019-03-10/18:21:33.79          -46.232275      -41.464336       86.012216
2019-03-10/18:21:33.82          -46.262676      -41.493083       85.990071
2019-03-10/18:21:33.86          -46.298023      -41.529535       85.964996
2019-03-10/18:21:33.89          -46.335847      -41.573825       85.930597
2019-03-10/18:21:33.92          -46.371200      -41.623546       85.899572
2019-03-10/18:21:33.95          -46.401445      -41.678630       85.860567
2019-03-10/18:21:33.98          -46.432273      -41.721080       85.844893
2019-03-10/18:21:34.01          -46.461735      -41.769575       85.833523
2019-03-10/18:21:34.04          -46.497160      -41.813581       85.824604
2019-03-10/18:21:34.07          -46.532933      -41.860042       85.799169
2019-03-10/18:21:34.11          -46.568367      -41.911449       85.773575
2019-03-10/18:21:34.14          -46.598597      -41.959667       85.752252
2019-03-10/18:21:34.17          -46.632061      -41.999549       85.743062
2019-03-10/18:21:34.20          -46.667573      -42.037809       85.725907
2019-03-10/18:21:34.23          -46.705463      -42.065253       85.723497
2019-03-10/18:21:34.26          -46.742847      -42.093767       85.709118
2019-03-10/18:21:34.29          -46.784839      -42.129639       85.681887
2019-03-10/18:21:34.32          -46.822149      -42.166541       85.650300
2019-03-10/18:21:34.36          -46.852297      -42.199818       85.629542
2019-03-10/18:21:34.39          -46.892078      -42.236078       85.603374
2019-03-10/18:21:34.42          -46.930407      -42.262898       85.581077
2019-03-10/18:21:34.45          -46.970443      -42.295706       85.555526
2019-03-10/18:21:34.48          -47.012012      -42.323717       85.532591
2019-03-10/18:21:34.51          -47.054614      -42.362855       85.497279
2019-03-10/18:21:34.54          -47.088530      -42.413771       85.459355
2019-03-10/18:21:34.57          -47.118864      -42.454659       85.426888
2019-03-10/18:21:34.61          -47.145356      -42.492677       85.406103
2019-03-10/18:21:34.64          -47.177821      -42.537876       85.378888
2019-03-10/18:21:34.67          -47.208062      -42.570730       85.359653
2019-03-10/18:21:34.70          -47.236432      -42.613332       85.337648
2019-03-10/18:21:34.73          -47.253644      -42.650315       85.304786
2019-03-10/18:21:34.76          -47.264629      -42.687306       85.284570
2019-03-10/18:21:34.79          -47.286260      -42.721957       85.277014
2019-03-10/18:21:34.82          -47.307559      -42.754665       85.256606
2019-03-10/18:21:34.86          -47.341382      -42.784287       85.237882
2019-03-10/18:21:34.89          -47.372316      -42.817315       85.207193
2019-03-10/18:21:34.92          -47.402218      -42.837096       85.184969
2019-03-10/18:21:34.95          -47.433578      -42.863668       85.153999
2019-03-10/18:21:34.98          -47.471925      -42.886250       85.123934
2019-03-10/18:21:35.01          -47.506611      -42.916756       85.099682
2019-03-10/18:21:35.04          -47.538228      -42.943059       85.075186
2019-03-10/18:21:35.07          -47.563372      -42.961131       85.041251
2019-03-10/18:21:35.11          -47.599087      -42.988434       85.008632
2019-03-10/18:21:35.14          -47.624580      -43.020651       84.979665
2019-03-10/18:21:35.17          -47.647003      -43.052906       84.958264
2019-03-10/18:21:35.20          -47.667390      -43.095268       84.930112
2019-03-10/18:21:35.23          -47.682745      -43.130876       84.904362
2019-03-10/18:21:35.26          -47.698040      -43.192931       84.864256
2019-03-10/18:21:35.29          -47.722188      -43.241262       84.827817
2019-03-10/18:21:35.32          -47.746589      -43.288793       84.796873
2019-03-10/18:21:35.36          -47.763840      -43.336939       84.754214
2019-03-10/18:21:35.39          -47.779043      -43.388834       84.723434
2019-03-10/18:21:35.42          -47.793476      -43.434641       84.690906
2019-03-10/18:21:35.45          -47.824865      -43.478199       84.660871
2019-03-10/18:21:35.48          -47.853706      -43.523905       84.625879
2019-03-10/18:21:35.51          -47.889109      -43.572103       84.592069
2019-03-10/18:21:35.54          -47.918615      -43.595183       84.564311
2019-03-10/18:21:35.57          -47.945567      -43.624129       84.538427
2019-03-10/18:21:35.61          -47.980710      -43.660389       84.506051
2019-03-10/18:21:35.64          -48.026508      -43.704923       84.475512
2019-03-10/18:21:35.67          -48.058583      -43.736463       84.441912
2019-03-10/18:21:35.70          -48.107614      -43.768399       84.415687
2019-03-10/18:21:35.73          -48.136108      -43.809519       84.393326
2019-03-10/18:21:35.76          -48.163920      -43.843057       84.368762
2019-03-10/18:21:35.79          -48.189096      -43.880787       84.340660
2019-03-10/18:21:35.82          -48.217860      -43.931204       84.312005
2019-03-10/18:21:35.86          -48.253527      -43.977018       84.280793
2019-03-10/18:21:35.89          -48.277697      -44.027500       84.248315
2019-03-10/18:21:35.92          -48.293777      -44.079772       84.211077
2019-03-10/18:21:35.95          -48.315732      -44.133818       84.185521
2019-03-10/18:21:35.98          -48.329259      -44.190890       84.148214
2019-03-10/18:21:36.01          -48.356357      -44.251259       84.091435
2019-03-10/18:21:36.04          -48.391610      -44.301957       84.057598
2019-03-10/18:21:36.07          -48.424834      -44.360653       84.013112
2019-03-10/18:21:36.11          -48.454724      -44.403733       83.970773
2019-03-10/18:21:36.14          -48.481977      -44.454192       83.930756
2019-03-10/18:21:36.17          -48.520209      -44.495747       83.900629
2019-03-10/18:21:36.20          -48.560576      -44.538428       83.869898
2019-03-10/18:21:36.23          -48.608531      -44.580388       83.831981
2019-03-10/18:21:36.26          -48.654005      -44.609751       83.794572
2019-03-10/18:21:36.29          -48.691455      -44.634605       83.773509
2019-03-10/18:21:36.32          -48.722109      -44.667880       83.733980
2019-03-10/18:21:36.36          -48.756170      -44.706215       83.705619
2019-03-10/18:21:36.39          -48.795685      -44.748027       83.680433
2019-03-10/18:21:36.42          -48.824559      -44.793790       83.645526
2019-03-10/18:21:36.45          -48.845514      -44.835695       83.600073
2019-03-10/18:21:36.48          -48.866115      -44.874041       83.569188
2019-03-10/18:21:36.51          -48.885610      -44.909679       83.533454
2019-03-10/18:21:36.54          -48.895131      -44.949414       83.506870
2019-03-10/18:21:36.57          -48.925959      -44.983402       83.473301
2019-03-10/18:21:36.61          -48.955259      -45.022706       83.438120
2019-03-10/18:21:36.64          -48.973131      -45.048742       83.401279
2019-03-10/18:21:36.67          -48.992883      -45.079878       83.364208
2019-03-10/18:21:36.70          -49.023784      -45.098043       83.334166
2019-03-10/18:21:36.73          -49.067728      -45.120007       83.302073
2019-03-10/18:21:36.76          -49.107326      -45.137542       83.264797
2019-03-10/18:21:36.79          -49.140444      -45.154801       83.232725
2019-03-10/18:21:36.82          -49.188321      -45.179749       83.191443
2019-03-10/18:21:36.86          -49.215920      -45.207786       83.149751
2019-03-10/18:21:36.89          -49.248034      -45.238328       83.114288
2019-03-10/18:21:36.92          -49.285436      -45.274281       83.080958
2019-03-10/18:21:36.95          -49.319515      -45.307373       83.042861
2019-03-10/18:21:36.98          -49.337994      -45.343041       83.009686
2019-03-10/18:21:37.01          -49.355031      -45.384133       82.977371
2019-03-10/18:21:37.04          -49.367722      -45.422373       82.942811
2019-03-10/18:21:37.07          -49.391762      -45.470644       82.901570
2019-03-10/18:21:37.11          -49.399706      -45.524696       82.857202
2019-03-10/18:21:37.14          -49.416908      -45.564376       82.826929
2019-03-10/18:21:37.17          -49.427820      -45.608764       82.785272
2019-03-10/18:21:37.20          -49.449814      -45.650194       82.736382
2019-03-10/18:21:37.23          -49.464805      -45.687611       82.702292
2019-03-10/18:21:37.26          -49.494624      -45.714785       82.658587
2019-03-10/18:21:37.29          -49.512611      -45.747882       82.606631
2019-03-10/18:21:37.32          -49.538767      -45.782437       82.567785
2019-03-10/18:21:37.36          -49.558175      -45.804772       82.535545
2019-03-10/18:21:37.39          -49.592011      -45.836600       82.488083
2019-03-10/18:21:37.42          -49.620223      -45.870615       82.443223
2019-03-10/18:21:37.45          -49.646472      -45.899979       82.397094
2019-03-10/18:21:37.48          -49.668622      -45.929896       82.362037
2019-03-10/18:21:37.51          -49.695728      -45.964375       82.318202
2019-03-10/18:21:37.54          -49.721411      -46.019124       82.272259
2019-03-10/18:21:37.57          -49.757882      -46.053104       82.240070
2019-03-10/18:21:37.61          -49.796761      -46.097488       82.201000
2019-03-10/18:21:37.64          -49.821841      -46.148959       82.163151
2019-03-10/18:21:37.67          -49.838811      -46.191601       82.131342
2019-03-10/18:21:37.70          -49.867134      -46.244802       82.093834
2019-03-10/18:21:37.73          -49.894325      -46.290455       82.073033
2019-03-10/18:21:37.76          -49.915372      -46.326132       82.048782
2019-03-10/18:21:37.79          -49.935671      -46.367945       82.014906
2019-03-10/18:21:37.82          -49.948717      -46.403924       81.985446
2019-03-10/18:21:37.86          -49.946941      -46.442228       81.950939
2019-03-10/18:21:37.89          -49.959572      -46.479389       81.912008
2019-03-10/18:21:37.92          -49.980048      -46.509758       81.861596
2019-03-10/18:21:37.95          -50.003681      -46.548112       81.820772
2019-03-10/18:21:37.98          -50.019040      -46.573761       81.774175
2019-03-10/18:21:38.01          -50.056310      -46.603290       81.724229
2019-03-10/18:21:38.04          -50.089427      -46.639713       81.664250
2019-03-10/18:21:38.07          -50.128668      -46.672320       81.612649
2019-03-10/18:21:38.11          -50.178490      -46.713087       81.560442
2019-03-10/18:21:38.14          -50.232412      -46.761224       81.511833
2019-03-10/18:21:38.17          -50.264234      -46.798390       81.479240
2019-03-10/18:21:38.20          -50.301595      -46.837508       81.449386
2019-03-10/18:21:38.23          -50.334197      -46.878642       81.414662
2019-03-10/18:21:38.26          -50.371253      -46.934417       81.375833
2019-03-10/18:21:38.29          -50.385295      -46.981502       81.331586
2019-03-10/18:21:38.32          -50.411688      -47.036943       81.305565
2019-03-10/18:21:38.36          -50.428192      -47.093375       81.285323
2019-03-10/18:21:38.39          -50.442515      -47.118447       81.270632
2019-03-10/18:21:38.42          -50.464097      -47.150414       81.253490
2019-03-10/18:21:38.45          -50.495761      -47.190596       81.221825
2019-03-10/18:21:38.48          -50.516012      -47.235520       81.191391
2019-03-10/18:21:38.51          -50.550396      -47.268422       81.159876
2019-03-10/18:21:38.54          -50.572762      -47.293822       81.121043
2019-03-10/18:21:38.57          -50.606126      -47.323045       81.085204
2019-03-10/18:21:38.61          -50.634284      -47.343773       81.043848
2019-03-10/18:21:38.64          -50.675494      -47.363574       80.991638
2019-03-10/18:21:38.67          -50.708999      -47.409951       80.928891
2019-03-10/18:21:38.70          -50.745885      -47.442821       80.873427
2019-03-10/18:21:38.73          -50.778256      -47.476366       80.817603
2019-03-10/18:21:38.76          -50.822818      -47.510731       80.761346
2019-03-10/18:21:38.79          -50.852810      -47.549787       80.711397
2019-03-10/18:21:38.82          -50.897536      -47.591695       80.673803
2019-03-10/18:21:38.86          -50.927938      -47.634299       80.642142
2019-03-10/18:21:38.89          -50.972414      -47.681243       80.606888
2019-03-10/18:21:38.92          -51.008357      -47.726335       80.578944
2019-03-10/18:21:38.95          -51.039674      -47.762969       80.561869
2019-03-10/18:21:38.98          -51.068385      -47.818131       80.537342
2019-03-10/18:21:39.01          -51.094799      -47.871499       80.507476
2019-03-10/18:21:39.04          -51.121381      -47.921867       80.476705
2019-03-10/18:21:39.07          -51.145300      -47.967898       80.457109
2019-03-10/18:21:39.11          -51.158640      -48.001015       80.429324
2019-03-10/18:21:39.14          -51.171263      -48.053575       80.386026
2019-03-10/18:21:39.17          -51.176266      -48.090915       80.350925
2019-03-10/18:21:39.20          -51.182051      -48.124862       80.299987
2019-03-10/18:21:39.23          -51.206586      -48.165758       80.256674
2019-03-10/18:21:39.26          -51.228135      -48.196226       80.203835
2019-03-10/18:21:39.29          -51.254197      -48.229702       80.158217
2019-03-10/18:21:39.32          -51.271561      -48.263274       80.118856
2019-03-10/18:21:39.36          -51.302474      -48.289524       80.070826
2019-03-10/18:21:39.39          -51.329068      -48.330963       80.023454
2019-03-10/18:21:39.42          -51.372337      -48.357663       79.978978
2019-03-10/18:21:39.45          -51.410707      -48.404264       79.927580
2019-03-10/18:21:39.48          -51.445335      -48.462887       79.887384
2019-03-10/18:21:39.51          -51.467614      -48.517930       79.837757
2019-03-10/18:21:39.54          -51.487229      -48.568107       79.798322
2019-03-10/18:21:39.57          -51.502334      -48.617917       79.756563
2019-03-10/18:21:39.61          -51.518911      -48.675071       79.707075
2019-03-10/18:21:39.64          -51.520503      -48.741275       79.660290
2019-03-10/18:21:39.67          -51.519879      -48.809968       79.618480
2019-03-10/18:21:39.70          -51.515849      -48.879422       79.576263
2019-03-10/18:21:39.73          -51.510798      -48.943084       79.525814
2019-03-10/18:21:39.76          -51.517377      -48.989475       79.488440
2019-03-10/18:21:39.79          -51.520748      -49.046908       79.443874
2019-03-10/18:21:39.82          -51.527776      -49.101182       79.402268
2019-03-10/18:21:39.86          -51.538296      -49.148984       79.352796
2019-03-10/18:21:39.89          -51.557766      -49.194305       79.299622
2019-03-10/18:21:39.92          -51.589559      -49.223616       79.250012
2019-03-10/18:21:39.95          -51.626035      -49.249771       79.200840
2019-03-10/18:21:39.98          -51.660293      -49.281037       79.161541
2019-03-10/18:21:40.01          -51.693527      -49.314428       79.128671
2019-03-10/18:21:40.04          -51.720724      -49.351208       79.088934
2019-03-10/18:21:40.07          -51.760775      -49.379936       79.051007
2019-03-10/18:21:40.11          -51.785594      -49.421153       79.015199
2019-03-10/18:21:40.14          -51.804211      -49.468776       78.973429
2019-03-10/18:21:40.17          -51.819550      -49.511904       78.956779
2019-03-10/18:21:40.20          -51.833850      -49.578905       78.923528
2019-03-10/18:21:40.23          -51.845488      -49.636287       78.891664
2019-03-10/18:21:40.26          -51.866239      -49.691330       78.861062
2019-03-10/18:21:40.29          -51.880424      -49.746532       78.834162
2019-03-10/18:21:40.32          -51.896210      -49.800679       78.819180
2019-03-10/18:21:40.36          -51.894222      -49.862657       78.788648
2019-03-10/18:21:40.39          -51.908576      -49.910646       78.753022
2019-03-10/18:21:40.42          -51.932946      -49.956587       78.744987
2019-03-10/18:21:40.45          -51.944507      -50.011266       78.705780
2019-03-10/18:21:40.48          -51.951159      -50.044475       78.676839
2019-03-10/18:21:40.51          -51.964575      -50.091497       78.644270
2019-03-10/18:21:40.54          -51.973027      -50.133948       78.620462
2019-03-10/18:21:40.57          -51.979021      -50.171831       78.581456
2019-03-10/18:21:40.61          -51.984559      -50.225173       78.526591
2019-03-10/18:21:40.64          -52.008284      -50.266324       78.490888
2019-03-10/18:21:40.67          -52.020798      -50.325670       78.455511
2019-03-10/18:21:40.70          -52.031101      -50.377519       78.406504
2019-03-10/18:21:40.73          -52.056881      -50.422867       78.373605
2019-03-10/18:21:40.76          -52.082775      -50.485270       78.344170
2019-03-10/18:21:40.79          -52.100631      -50.537853       78.321264
2019-03-10/18:21:40.82          -52.125423      -50.595457       78.283062
2019-03-10/18:21:40.86          -52.150378      -50.660553       78.263542
2019-03-10/18:21:40.89          -52.176689      -50.720705       78.241637
2019-03-10/18:21:40.92          -52.190730      -50.782085       78.221592
2019-03-10/18:21:40.95          -52.207240      -50.837012       78.196187
2019-03-10/18:21:40.98          -52.221289      -50.897344       78.174189
2019-03-10/18:21:41.01          -52.232423      -50.956788       78.162755
2019-03-10/18:21:41.04          -52.237694      -51.015053       78.140608
2019-03-10/18:21:41.07          -52.248341      -51.075116       78.116242
2019-03-10/18:21:41.11          -52.252509      -51.130159       78.088264
2019-03-10/18:21:41.14          -52.273549      -51.178129       78.051479
2019-03-10/18:21:41.17          -52.285809      -51.225594       78.017486
2019-03-10/18:21:41.20          -52.308126      -51.271168       77.980732
2019-03-10/18:21:41.23          -52.338117      -51.319793       77.946134
2019-03-10/18:21:41.26          -52.367368      -51.378267       77.908782
2019-03-10/18:21:41.29          -52.396008      -51.425036       77.863838
2019-03-10/18:21:41.32          -52.427275      -51.469695       77.826334
2019-03-10/18:21:41.36          -52.456493      -51.513296       77.791919
2019-03-10/18:21:41.39          -52.482673      -51.568106       77.755284
2019-03-10/18:21:41.42          -52.498796      -51.626914       77.725333
2019-03-10/18:21:41.45          -52.521489      -51.687137       77.694630
2019-03-10/18:21:41.48          -52.536836      -51.744054       77.670740
2019-03-10/18:21:41.51          -52.550828      -51.804365       77.646297
2019-03-10/18:21:41.54          -52.560882      -51.859053       77.626132
2019-03-10/18:21:41.57          -52.568844      -51.928535       77.605605
2019-03-10/18:21:41.61          -52.579802      -52.002139       77.582881
2019-03-10/18:21:41.64          -52.598844      -52.071826       77.560999
2019-03-10/18:21:41.67          -52.613169      -52.131385       77.544542
2019-03-10/18:21:41.70          -52.626839      -52.198762       77.523906
2019-03-10/18:21:41.73          -52.643548      -52.258077       77.511371
2019-03-10/18:21:41.76          -52.668385      -52.322580       77.485981
2019-03-10/18:21:41.79          -52.681280      -52.384405       77.464548
2019-03-10/18:21:41.82          -52.705096      -52.446814       77.437767
2019-03-10/18:21:41.86          -52.734163      -52.501306       77.419013
2019-03-10/18:21:41.89          -52.769430      -52.545736       77.399346
2019-03-10/18:21:41.92          -52.795550      -52.606263       77.371065
2019-03-10/18:21:41.95          -52.827745      -52.677726       77.345760
2019-03-10/18:21:41.98          -52.865607      -52.736385       77.331094
2019-03-10/18:21:42.01          -52.899571      -52.798524       77.307006
2019-03-10/18:21:42.04          -52.925082      -52.860437       77.295641
2019-03-10/18:21:42.07          -52.961923      -52.921187       77.287425
2019-03-10/18:21:42.11          -52.985391      -52.979935       77.275241
2019-03-10/18:21:42.14          -53.005088      -53.053964       77.247325
2019-03-10/18:21:42.17          -53.014649      -53.138196       77.235373
2019-03-10/18:21:42.20          -53.029672      -53.220628       77.216832
2019-03-10/18:21:42.23          -53.043543      -53.292824       77.210072
2019-03-10/18:21:42.26          -53.060658      -53.363600       77.197773
2019-03-10/18:21:42.29          -53.074985      -53.444217       77.187775
2019-03-10/18:21:42.32          -53.090957      -53.528154       77.167188
2019-03-10/18:21:42.36          -53.108696      -53.602763       77.147814
2019-03-10/18:21:42.39          -53.133328      -53.676459       77.132714
2019-03-10/18:21:42.42          -53.155910      -53.750677       77.123640
2019-03-10/18:21:42.45          -53.185882      -53.808154       77.103363
2019-03-10/18:21:42.48          -53.219293      -53.861578       77.110454
2019-03-10/18:21:42.51          -53.262399      -53.925542       77.095542
2019-03-10/18:21:42.54          -53.304319      -53.986747       77.073288
2019-03-10/18:21:42.57          -53.341808      -54.048711       77.053152
2019-03-10/18:21:42.61          -53.380731      -54.111018       77.042917
2019-03-10/18:21:42.64          -53.416864      -54.182648       77.034000
2019-03-10/18:21:42.67          -53.455378      -54.251945       77.025075
2019-03-10/18:21:42.70          -53.497091      -54.308611       77.020384
2019-03-10/18:21:42.73          -53.538521      -54.387713       77.017571
2019-03-10/18:21:42.76          -53.576715      -54.456206       76.997751
2019-03-10/18:21:42.79          -53.593775      -54.525880       76.981078
2019-03-10/18:21:42.82          -53.618671      -54.600316       76.974465
2019-03-10/18:21:42.86          -53.642298      -54.674530       76.962940
2019-03-10/18:21:42.89          -53.666502      -54.737200       76.946244
2019-03-10/18:21:42.92          -53.688862      -54.810171       76.927832
2019-03-10/18:21:42.95          -53.708142      -54.883135       76.916983
2019-03-10/18:21:42.98          -53.717417      -54.963970       76.889342
2019-03-10/18:21:43.01          -53.727263      -55.037975       76.865353
2019-03-10/18:21:43.04          -53.745319      -55.122476       76.840805
2019-03-10/18:21:43.07          -53.767681      -55.197558       76.826329
2019-03-10/18:21:43.11          -53.780442      -55.280332       76.806493
2019-03-10/18:21:43.14          -53.799808      -55.348681       76.789322
2019-03-10/18:21:43.17          -53.811706      -55.430563       76.775006
2019-03-10/18:21:43.20          -53.841127      -55.497543       76.756059
2019-03-10/18:21:43.23          -53.861030      -55.573850       76.737176
2019-03-10/18:21:43.26          -53.899725      -55.638611       76.724463
2019-03-10/18:21:43.29          -53.919092      -55.713243       76.719076
2019-03-10/18:21:43.32          -53.933214      -55.797363       76.708634
2019-03-10/18:21:43.36          -53.953123      -55.874720       76.691732
2019-03-10/18:21:43.39          -53.968682      -55.952913       76.679424
2019-03-10/18:21:43.42          -53.983100      -56.044795       76.659821
2019-03-10/18:21:43.45          -54.010003      -56.146799       76.633572
2019-03-10/18:21:43.48          -54.005183      -56.238155       76.604182
2019-03-10/18:21:43.51          -54.016821      -56.335693       76.579060
2019-03-10/18:21:43.54          -54.014349      -56.443717       76.552125
2019-03-10/18:21:43.57          -54.028210      -56.536699       76.518113
2019-03-10/18:21:43.61          -54.032019      -56.630005       76.483935
2019-03-10/18:21:43.64          -54.048015      -56.731429       76.463063
2019-03-10/18:21:43.67          -54.060071      -56.823039       76.438613
2019-03-10/18:21:43.70          -54.078777      -56.917175       76.417862
2019-03-10/18:21:43.73          -54.085977      -56.994147       76.418852
2019-03-10/18:21:43.76          -54.109227      -57.079060       76.415618
2019-03-10/18:21:43.79          -54.122186      -57.160443       76.397900
2019-03-10/18:21:43.82          -54.146094      -57.234398       76.392962
2019-03-10/18:21:43.86          -54.174732      -57.315870       76.377732
2019-03-10/18:21:43.89          -54.207376      -57.381724       76.384674
2019-03-10/18:21:43.92          -54.227313      -57.461720       76.372757
2019-03-10/18:21:43.95          -54.256358      -57.538316       76.360140
2019-03-10/18:21:43.98          -54.278269      -57.619821       76.343657
2019-03-10/18:21:44.01          -54.296206      -57.701633       76.309386
2019-03-10/18:21:44.04          -54.313084      -57.802427       76.280120
2019-03-10/18:21:44.07          -54.329992      -57.889460       76.258190
2019-03-10/18:21:44.11          -54.349734      -57.984135       76.235975
2019-03-10/18:21:44.14          -54.373128      -58.074606       76.214747
2019-03-10/18:21:44.17          -54.393710      -58.179281       76.170857
2019-03-10/18:21:44.20          -54.421866      -58.261951       76.143726
2019-03-10/18:21:44.23          -54.440967      -58.358717       76.106577
2019-03-10/18:21:44.26          -54.466828      -58.443792       76.081954
2019-03-10/18:21:44.29          -54.503312      -58.522210       76.062139
2019-03-10/18:21:44.32          -54.543447      -58.598498       76.047243
2019-03-10/18:21:44.36          -54.581451      -58.669480       76.025105
2019-03-10/18:21:44.39          -54.612404      -58.743367       75.997646
2019-03-10/18:21:44.42          -54.638843      -58.818989       75.971787
2019-03-10/18:21:44.45          -54.674447      -58.904523       75.939407
2019-03-10/18:21:44.48          -54.703322      -58.990594       75.906743
2019-03-10/18:21:44.51          -54.739036      -59.062428       75.884176
2019-03-10/18:21:44.54          -54.772830      -59.146057       75.860375
2019-03-10/18:21:44.57          -54.808896      -59.242101       75.828716
2019-03-10/18:21:44.61          -54.839131      -59.321661       75.790730
2019-03-10/18:21:44.64          -54.870065      -59.412459       75.761869
2019-03-10/18:21:44.67          -54.898137      -59.509897       75.726968
2019-03-10/18:21:44.70          -54.924728      -59.595259       75.690943
2019-03-10/18:21:44.73          -54.957051      -59.664202       75.661145
2019-03-10/18:21:44.76          -54.976052      -59.742935       75.618590
2019-03-10/18:21:44.79          -55.006218      -59.820366       75.574215
2019-03-10/18:21:44.82          -55.035142      -59.884348       75.533222
2019-03-10/18:21:44.86          -55.054962      -59.951206       75.491963
2019-03-10/18:21:44.89          -55.089266      -60.021679       75.457597
2019-03-10/18:21:44.92          -55.121820      -60.095216       75.410282
2019-03-10/18:21:44.95          -55.163431      -60.152035       75.368087
2019-03-10/18:21:44.98          -55.201313      -60.220822       75.337149
2019-03-10/18:21:45.01          -55.237710      -60.280148       75.309984
2019-03-10/18:21:45.04          -55.281950      -60.340042       75.285040
2019-03-10/18:21:45.07          -55.323245      -60.413809       75.265308
2019-03-10/18:21:45.11          -55.354412      -60.484189       75.236052
2019-03-10/18:21:45.14          -55.391850      -60.546650       75.212265
2019-03-10/18:21:45.17          -55.418834      -60.612774       75.182759
2019-03-10/18:21:45.20          -55.453414      -60.685528       75.159803
2019-03-10/18:21:45.23          -55.477860      -60.759066       75.135178
2019-03-10/18:21:45.26          -55.518854      -60.827370       75.095728
2019-03-10/18:21:45.29          -55.546952      -60.895133       75.069141
2019-03-10/18:21:45.32          -55.574709      -60.973814       75.020411
2019-03-10/18:21:45.36          -55.595197      -61.044551       74.972130
2019-03-10/18:21:45.39          -55.627173      -61.110600       74.925086
2019-03-10/18:21:45.42          -55.661444      -61.176856       74.880453
2019-03-10/18:21:45.45          -55.691205      -61.240163       74.828585
2019-03-10/18:21:45.48          -55.718533      -61.294563       74.786483
2019-03-10/18:21:45.51          -55.750136      -61.349658       74.740241
2019-03-10/18:21:45.54          -55.762495      -61.407913       74.691067
2019-03-10/18:21:45.57          -55.782288      -61.471103       74.640534
2019-03-10/18:21:45.61          -55.803616      -61.524027       74.615587
2019-03-10/18:21:45.64          -55.831455      -61.562966       74.591775
2019-03-10/18:21:45.67          -55.848027      -61.619009       74.563919
2019-03-10/18:21:45.70          -55.861498      -61.685678       74.530426
2019-03-10/18:21:45.73          -55.878053      -61.759657       74.503126
2019-03-10/18:21:45.76          -55.893497      -61.834094       74.476846
2019-03-10/18:21:45.79          -55.896105      -61.918184       74.451735
2019-03-10/18:21:45.82          -55.903149      -62.006728       74.434330
2019-03-10/18:21:45.86          -55.904251      -62.097197       74.409619
2019-03-10/18:21:45.89          -55.914302      -62.181025       74.373346
2019-03-10/18:21:45.92          -55.906278      -62.286090       74.337125
2019-03-10/18:21:45.95          -55.906416      -62.384682       74.299318
2019-03-10/18:21:45.98          -55.903975      -62.463585       74.279504
2019-03-10/18:21:46.01          -55.899720      -62.532778       74.253527
2019-03-10/18:21:46.04          -55.890633      -62.603981       74.220197
2019-03-10/18:21:46.07          -55.894762      -62.678585       74.188851
2019-03-10/18:21:46.11          -55.882752      -62.747279       74.163158
2019-03-10/18:21:46.14          -55.840656      -62.821740       74.148234
2019-03-10/18:21:46.17          -55.758719      -62.919967       74.153405
2019-03-10/18:21:46.20          -55.657942      -63.016985       74.159217
2019-03-10/18:21:46.23          -55.517975      -63.121080       74.172595
2019-03-10/18:21:46.26          -55.352821      -63.236008       74.186510
2019-03-10/18:21:46.29          -55.161132      -63.368794       74.207306
2019-03-10/18:21:46.32          -54.953704      -63.493382       74.241249
2019-03-10/18:21:46.36          -54.723813      -63.606675       74.281179
2019-03-10/18:21:46.39          -54.500010      -63.723102       74.309395
2019-03-10/18:21:46.42          -54.295050      -63.835020       74.326179
2019-03-10/18:21:46.45          -54.117664      -63.923375       74.322768
2019-03-10/18:21:46.48          -53.978222      -63.991706       74.316151
2019-03-10/18:21:46.51          -53.874343      -64.043927       74.309277
2019-03-10/18:21:46.54          -53.795074      -64.098679       74.277185
2019-03-10/18:21:46.57          -53.760236      -64.134243       74.237672
2019-03-10/18:21:46.61          -53.753177      -64.168785       74.160995
2019-03-10/18:21:46.64          -53.778759      -64.178986       74.080872
2019-03-10/18:21:46.67          -53.819556      -64.177203       73.999560
2019-03-10/18:21:46.70          -53.895677      -64.159119       73.910546
2019-03-10/18:21:46.73          -54.003231      -64.136568       73.820141
2019-03-10/18:21:46.76          -54.134125      -64.120529       73.707436
2019-03-10/18:21:46.79          -54.283300      -64.107360       73.580648
2019-03-10/18:21:46.82          -54.448881      -64.075063       73.441364
2019-03-10/18:21:46.86          -54.627841      -64.041078       73.299214
2019-03-10/18:21:46.89          -54.847345      -63.996637       73.150037
2019-03-10/18:21:46.92          -55.079346      -63.960768       72.991298
2019-03-10/18:21:46.95          -55.325672      -63.928888       72.835485
2019-03-10/18:21:46.98          -55.567568      -63.893079       72.672953
2019-03-10/18:21:47.01          -55.806059      -63.864804       72.522774
2019-03-10/18:21:47.04          -56.021196      -63.840699       72.381699
2019-03-10/18:21:47.07          -56.243399      -63.798861       72.251266
2019-03-10/18:21:47.11          -56.464397      -63.778987       72.126817
2019-03-10/18:21:47.14          -56.673456      -63.750449       72.028314
2019-03-10/18:21:47.17          -56.832706      -63.741916       71.944357
2019-03-10/18:21:47.20          -56.959637      -63.757978       71.873782
2019-03-10/18:21:47.23          -57.067422      -63.766593       71.815942
2019-03-10/18:21:47.26          -57.162998      -63.797056       71.767909
2019-03-10/18:21:47.29          -57.234354      -63.821920       71.717808
2019-03-10/18:21:47.32          -57.304988      -63.861315       71.673853
2019-03-10/18:21:47.36          -57.359704      -63.910840       71.639622
2019-03-10/18:21:47.39          -57.402390      -63.957638       71.606833
2019-03-10/18:21:47.42          -57.428124      -64.016404       71.556400
2019-03-10/18:21:47.45          -57.459878      -64.075360       71.519701
2019-03-10/18:21:47.48          -57.496630      -64.123580       71.478633
2019-03-10/18:21:47.51          -57.534803      -64.176041       71.421497
2019-03-10/18:21:47.54          -57.583749      -64.219343       71.369211
2019-03-10/18:21:47.57          -57.647970      -64.267618       71.316819
2019-03-10/18:21:47.61          -57.695571      -64.316901       71.268924
2019-03-10/18:21:47.64          -57.736357      -64.374470       71.232986
2019-03-10/18:21:47.67          -57.770174      -64.438136       71.200114
2019-03-10/18:21:47.70          -57.801775      -64.504254       71.172234
2019-03-10/18:21:47.73          -57.816592      -64.576452       71.153711
2019-03-10/18:21:47.76          -57.826097      -64.659157       71.129640
2019-03-10/18:21:47.79          -57.823408      -64.747312       71.117770
2019-03-10/18:21:47.82          -57.800759      -64.852132       71.107148
2019-03-10/18:21:47.86          -57.761250      -64.960380       71.098490
2019-03-10/18:21:47.89          -57.722782      -65.051747       71.088698
2019-03-10/18:21:47.92          -57.677029      -65.147934       71.070079
2019-03-10/18:21:47.95          -57.631757      -65.236689       71.051622
2019-03-10/18:21:47.98          -57.584818      -65.331191       71.027627
2019-03-10/18:21:48.01          -57.544382      -65.407554       70.996880
2019-03-10/18:21:48.04          -57.498007      -65.488468       70.963739
2019-03-10/18:21:48.07          -57.458291      -65.556536       70.938640
2019-03-10/18:21:48.11          -57.410032      -65.620111       70.915918
2019-03-10/18:21:48.14          -57.354256      -65.676112       70.887144
2019-03-10/18:21:48.17          -57.299179      -65.753993       70.854365
2019-03-10/18:21:48.20          -57.236586      -65.826363       70.819470
2019-03-10/18:21:48.23          -57.178425      -65.901605       70.789354
2019-03-10/18:21:48.26          -57.117100      -65.978316       70.767258
2019-03-10/18:21:48.29          -57.049197      -66.068973       70.741575
2019-03-10/18:21:48.32          -56.990413      -66.139320       70.716567
2019-03-10/18:21:48.36          -56.941203      -66.217786       70.693564
2019-03-10/18:21:48.39          -56.900783      -66.291589       70.657952
2019-03-10/18:21:48.42          -56.866612      -66.375905       70.629363
2019-03-10/18:21:48.45          -56.845914      -66.442207       70.602750
2019-03-10/18:21:48.48          -56.841442      -66.510836       70.566129
2019-03-10/18:21:48.51          -56.845770      -66.563600       70.529082
2019-03-10/18:21:48.54          -56.847882      -66.616223       70.492117
2019-03-10/18:21:48.57          -56.867489      -66.669294       70.446135
2019-03-10/18:21:48.61          -56.893588      -66.728374       70.405786
2019-03-10/18:21:48.64          -56.907023      -66.785311       70.348976
2019-03-10/18:21:48.67          -56.927187      -66.844287       70.297379
2019-03-10/18:21:48.70          -56.952976      -66.898492       70.238256
2019-03-10/18:21:48.73          -56.973781      -66.946514       70.184911
2019-03-10/18:21:48.76          -56.984532      -66.998516       70.138257
2019-03-10/18:21:48.79          -56.987756      -67.065543       70.094989
2019-03-10/18:21:48.82          -56.996607      -67.126249       70.041243
2019-03-10/18:21:48.86          -57.001105      -67.188280       69.993090
2019-03-10/18:21:48.89          -56.993254      -67.252023       69.945287
2019-03-10/18:21:48.92          -56.999093      -67.329134       69.899242
2019-03-10/18:21:48.95          -57.011989      -67.389002       69.864798
2019-03-10/18:21:48.98          -57.021488      -67.447563       69.826025
2019-03-10/18:21:49.01          -57.043332      -67.521850       69.786506
2019-03-10/18:21:49.04          -57.063833      -67.593831       69.735648
2019-03-10/18:21:49.07          -57.077454      -67.654016       69.689748
2019-03-10/18:21:49.11          -57.087910      -67.725303       69.636756
2019-03-10/18:21:49.14          -57.102808      -67.783599       69.591862
2019-03-10/18:21:49.17          -57.130691      -67.847184       69.545449
2019-03-10/18:21:49.20          -57.155099      -67.894062       69.496533
2019-03-10/18:21:49.23          -57.163435      -67.947845       69.446492
2019-03-10/18:21:49.26          -57.182934      -68.000331       69.394629
2019-03-10/18:21:49.29          -57.181700      -68.032203       69.349847
2019-03-10/18:21:49.32          -57.183950      -68.073025       69.292828
2019-03-10/18:21:49.36          -57.194115      -68.127207       69.231297
2019-03-10/18:21:49.39          -57.211173      -68.164048       69.176388
2019-03-10/18:21:49.42          -57.228705      -68.207773       69.115348
2019-03-10/18:21:49.45          -57.252098      -68.246895       69.054228
2019-03-10/18:21:49.48          -57.269951      -68.289799       69.001163
2019-03-10/18:21:49.51          -57.291526      -68.333027       68.926585
2019-03-10/18:21:49.54          -57.311122      -68.377833       68.862481
2019-03-10/18:21:49.57          -57.344727      -68.430009       68.798271
2019-03-10/18:21:49.61          -57.383720      -68.474833       68.747985
2019-03-10/18:21:49.64          -57.426119      -68.516828       68.694168
2019-03-10/18:21:49.67          -57.467013      -68.564179       68.638795
2019-03-10/18:21:49.70          -57.511947      -68.616202       68.579713
2019-03-10/18:21:49.73          -57.545327      -68.659598       68.525174
2019-03-10/18:21:49.76          -57.573477      -68.714084       68.468570
2019-03-10/18:21:49.79          -57.610813      -68.779532       68.407462
2019-03-10/18:21:49.82          -57.634532      -68.837879       68.358877
2019-03-10/18:21:49.86          -57.662610      -68.891792       68.298819
2019-03-10/18:21:49.89          -57.691799      -68.943720       68.234788
2019-03-10/18:21:49.92          -57.705235      -68.999163       68.172674
2019-03-10/18:21:49.95          -57.720575      -69.047453       68.120600
2019-03-10/18:21:49.98          -57.735291      -69.087194       68.066750
2019-03-10/18:21:50.01          -57.743040      -69.131999       68.014001
2019-03-10/18:21:50.04          -57.756180      -69.164278       67.965327
2019-03-10/18:21:50.07          -57.756499      -69.204158       67.913915
2019-03-10/18:21:50.11          -57.765054      -69.239665       67.867317
2019-03-10/18:21:50.14          -57.754215      -69.291560       67.804572
2019-03-10/18:21:50.17          -57.733088      -69.349852       67.745999
2019-03-10/18:21:50.20          -57.724471      -69.402927       67.685157
2019-03-10/18:21:50.23          -57.710708      -69.452287       67.630038
2019-03-10/18:21:50.26          -57.681266      -69.505225       67.579314
2019-03-10/18:21:50.29          -57.655548      -69.549335       67.523192
2019-03-10/18:21:50.32          -57.632839      -69.609839       67.454701
2019-03-10/18:21:50.36          -57.617968      -69.658625       67.398654
2019-03-10/18:21:50.39          -57.605238      -69.716150       67.322958
2019-03-10/18:21:50.42          -57.600346      -69.759385       67.254776
2019-03-10/18:21:50.45          -57.609389      -69.795614       67.190282
2019-03-10/18:21:50.48          -57.619618      -69.816604       67.132543
2019-03-10/18:21:50.51          -57.635396      -69.859375       67.048308
2019-03-10/18:21:50.54          -57.657743      -69.891808       66.974528
2019-03-10/18:21:50.57          -57.696872      -69.926949       66.908116
2019-03-10/18:21:50.61          -57.731094      -69.952852       66.844052
2019-03-10/18:21:50.64          -57.765319      -69.976186       66.775063
2019-03-10/18:21:50.67          -57.792104      -70.010465       66.704098
2019-03-10/18:21:50.70          -57.829336      -70.045687       66.647698
2019-03-10/18:21:50.73          -57.859526      -70.080744       66.580101
2019-03-10/18:21:50.76          -57.893364      -70.123841       66.503262
2019-03-10/18:21:50.79          -57.921101      -70.148426       66.442417
2019-03-10/18:21:50.82          -57.956359      -70.179542       66.385676
2019-03-10/18:21:50.86          -57.988221      -70.217491       66.306536
2019-03-10/18:21:50.89          -58.021272      -70.254541       66.227869
2019-03-10/18:21:50.92          -58.049574      -70.298856       66.154176
2019-03-10/18:21:50.95          -58.094100      -70.322025       66.092840
2019-03-10/18:21:50.98          -58.125096      -70.358524       66.018244
2019-03-10/18:21:51.01          -58.163375      -70.389153       65.950490
2019-03-10/18:21:51.04          -58.202922      -70.414279       65.876845
2019-03-10/18:21:51.07          -58.245634      -70.449320       65.816822
2019-03-10/18:21:51.11          -58.283603      -70.480778       65.741116
2019-03-10/18:21:51.14          -58.317691      -70.508194       65.675060
2019-03-10/18:21:51.17          -58.355977      -70.540903       65.611251
2019-03-10/18:21:51.20          -58.402098      -70.575188       65.551643
2019-03-10/18:21:51.23          -58.440147      -70.613932       65.492208
2019-03-10/18:21:51.26          -58.478038      -70.639290       65.436026
2019-03-10/18:21:51.29          -58.515055      -70.661123       65.380441
2019-03-10/18:21:51.32          -58.548830      -70.701254       65.329067
2019-03-10/18:21:51.36          -58.578412      -70.731450       65.266599
2019-03-10/18:21:51.39          -58.606966      -70.763182       65.209595
2019-03-10/18:21:51.42          -58.624907      -70.792457       65.163913
2019-03-10/18:21:51.45          -58.645147      -70.816767       65.110803
2019-03-10/18:21:51.48          -58.666578      -70.837579       65.053264
2019-03-10/18:21:51.51          -58.683574      -70.860701       65.000782
2019-03-10/18:21:51.54          -58.710081      -70.900039       64.929779
2019-03-10/18:21:51.57          -58.730577      -70.947496       64.860794
2019-03-10/18:21:51.61          -58.739513      -70.986330       64.796331
2019-03-10/18:21:51.64          -58.763259      -71.032410       64.721808
2019-03-10/18:21:51.67          -58.781780      -71.070096       64.641647
2019-03-10/18:21:51.70          -58.810363      -71.124852       64.561334
2019-03-10/18:21:51.73          -58.844324      -71.167585       64.486073
2019-03-10/18:21:51.76          -58.884299      -71.206335       64.416662
2019-03-10/18:21:51.79          -58.916292      -71.256722       64.329871
2019-03-10/18:21:51.82          -58.952468      -71.285283       64.260785
2019-03-10/18:21:51.86          -58.994421      -71.311758       64.194056
2019-03-10/18:21:51.89          -59.045160      -71.344421       64.135377
2019-03-10/18:21:51.92          -59.075781      -71.367075       64.089459
2019-03-10/18:21:51.95          -59.125876      -71.399458       64.044730
2019-03-10/18:21:51.98          -59.169950      -71.417898       63.993511
2019-03-10/18:21:52.01          -59.209279      -71.455880       63.937082
2019-03-10/18:21:52.04          -59.229216      -71.499558       63.877670
2019-03-10/18:21:52.07          -59.273447      -71.528849       63.818278
2019-03-10/18:21:52.11          -59.310002      -71.574095       63.759322
2019-03-10/18:21:52.14          -59.349321      -71.612104       63.702898
2019-03-10/18:21:52.17          -59.387857      -71.652212       63.626573
2019-03-10/18:21:52.20          -59.441673      -71.697277       63.550170
2019-03-10/18:21:52.23          -59.483143      -71.743536       63.473148
2019-03-10/18:21:52.26          -59.530637      -71.796536       63.388840
2019-03-10/18:21:52.29          -59.568865      -71.840591       63.310467
2019-03-10/18:21:52.32          -59.618793      -71.860578       63.237166
2019-03-10/18:21:52.36          -59.663829      -71.905146       63.163557
2019-03-10/18:21:52.39          -59.705856      -71.943012       63.087182
2019-03-10/18:21:52.42          -59.747256      -71.989766       63.008671
2019-03-10/18:21:52.45          -59.793953      -72.027032       62.937636
2019-03-10/18:21:52.48          -59.833125      -72.064975       62.876284
2019-03-10/18:21:52.51          -59.877684      -72.106270       62.815686
2019-03-10/18:21:52.54          -59.919544      -72.139504       62.759307
2019-03-10/18:21:52.57          -59.970912      -72.178232       62.697556
2019-03-10/18:21:52.61          -60.011924      -72.240206       62.636195
2019-03-10/18:21:52.64          -60.054425      -72.283527       62.584587
2019-03-10/18:21:52.67          -60.090277      -72.327465       62.535166
2019-03-10/18:21:52.70          -60.124631      -72.377790       62.486170
2019-03-10/18:21:52.73          -60.150663      -72.422224       62.444019
2019-03-10/18:21:52.76          -60.174341      -72.477683       62.384823
2019-03-10/18:21:52.79          -60.197929      -72.517215       62.326431
2019-03-10/18:21:52.82          -60.215513      -72.566404       62.273027
2019-03-10/18:21:52.86          -60.226612      -72.613713       62.221863
2019-03-10/18:21:52.89          -60.240809      -72.660580       62.162159
2019-03-10/18:21:52.92          -60.240213      -72.708883       62.095434
2019-03-10/18:21:52.95          -60.245862      -72.749728       62.035114
2019-03-10/18:21:52.98          -60.251842      -72.795834       61.960778
2019-03-10/18:21:53.01          -60.262100      -72.846767       61.890185
2019-03-10/18:21:53.04          -60.284382      -72.885581       61.823421
2019-03-10/18:21:53.07          -60.300979      -72.942414       61.753516
2019-03-10/18:21:53.11          -60.323662      -72.991693       61.685057
2019-03-10/18:21:53.14          -60.340096      -73.050520       61.614120
2019-03-10/18:21:53.17          -60.363080      -73.098991       61.553609
2019-03-10/18:21:53.20          -60.385811      -73.142760       61.510596
2019-03-10/18:21:53.23          -60.407451      -73.200792       61.461398
2019-03-10/18:21:53.26          -60.425051      -73.252617       61.412935
2019-03-10/18:21:53.29          -60.428259      -73.317884       61.358710
2019-03-10/18:21:53.32          -60.424177      -73.377285       61.308800
2019-03-10/18:21:53.36          -60.417007      -73.434042       61.261530
2019-03-10/18:21:53.39          -60.410070      -73.491972       61.223675
2019-03-10/18:21:53.42          -60.404381      -73.532640       61.191074
2019-03-10/18:21:53.45          -60.388254      -73.576014       61.150792
2019-03-10/18:21:53.48          -60.380704      -73.631014       61.088162
2019-03-10/18:21:53.51          -60.377493      -73.672429       61.030115
2019-03-10/18:21:53.54          -60.361857      -73.717064       60.972898
2019-03-10/18:21:53.57          -60.365281      -73.744050       60.919885
2019-03-10/18:21:53.61          -60.363262      -73.782501       60.858391
2019-03-10/18:21:53.64          -60.371376      -73.819107       60.796609
2019-03-10/18:21:53.67          -60.376636      -73.842931       60.725203
2019-03-10/18:21:53.70          -60.387379      -73.882433       60.646879
2019-03-10/18:21:53.73          -60.403509      -73.928350       60.575245
2019-03-10/18:21:53.76          -60.414955      -73.962606       60.508439
2019-03-10/18:21:53.79          -60.416132      -74.015547       60.435650
2019-03-10/18:21:53.82          -60.423086      -74.066405       60.365210
2019-03-10/18:21:53.86          -60.430353      -74.118459       60.306682
2019-03-10/18:21:53.89          -60.445145      -74.172420       60.243403
2019-03-10/18:21:53.92          -60.441640      -74.219353       60.186292
2019-03-10/18:21:53.95          -60.435393      -74.291995       60.128312
2019-03-10/18:21:53.98          -60.427480      -74.356586       60.072035
2019-03-10/18:21:54.01          -60.421473      -74.422176       60.007722
2019-03-10/18:21:54.04          -60.414284      -74.492790       59.950816
2019-03-10/18:21:54.07          -60.408829      -74.555096       59.896993
2019-03-10/18:21:54.11          -60.406220      -74.607620       59.843264
2019-03-10/18:21:54.14          -60.401805      -74.665848       59.779042
2019-03-10/18:21:54.17          -60.391444      -74.713278       59.716690
2019-03-10/18:21:54.20          -60.395180      -74.767081       59.654784
2019-03-10/18:21:54.23          -60.399254      -74.827187       59.580840
2019-03-10/18:21:54.26          -60.414879      -74.882099       59.509604
2019-03-10/18:21:54.29          -60.412927      -74.931890       59.436024
2019-03-10/18:21:54.32          -60.420953      -74.979740       59.357199
2019-03-10/18:21:54.36          -60.439577      -75.022396       59.286101
2019-03-10/18:21:54.39          -60.450441      -75.067148       59.220173
2019-03-10/18:21:54.42          -60.454832      -75.124893       59.151240
2019-03-10/18:21:54.45          -60.464197      -75.183217       59.099549
2019-03-10/18:21:54.48          -60.460366      -75.248942       59.032737
2019-03-10/18:21:54.51          -60.461487      -75.299884       58.987404
2019-03-10/18:21:54.54          -60.456059      -75.366342       58.941514
2019-03-10/18:21:54.57          -60.469707      -75.435644       58.905425
2019-03-10/18:21:54.61          -60.455259      -75.507621       58.866693
2019-03-10/18:21:54.64          -60.441121      -75.576696       58.831975
2019-03-10/18:21:54.67          -60.436958      -75.646396       58.796939
2019-03-10/18:21:54.70          -60.434992      -75.699325       58.763122
2019-03-10/18:21:54.73          -60.427745      -75.758686       58.715941
2019-03-10/18:21:54.76          -60.426041      -75.820456       58.672522
2019-03-10/18:21:54.79          -60.417303      -75.882115       58.617890
2019-03-10/18:21:54.82          -60.406792      -75.921341       58.568670
2019-03-10/18:21:54.86          -60.383162      -75.968529       58.507801
2019-03-10/18:21:54.89          -60.376779      -76.009920       58.452456
2019-03-10/18:21:54.92          -60.366453      -76.055387       58.386224
2019-03-10/18:21:54.95          -60.347980      -76.110417       58.327546
2019-03-10/18:21:54.98          -60.336882      -76.166230       58.257200
2019-03-10/18:21:55.01          -60.327998      -76.225780       58.193680
2019-03-10/18:21:55.04          -60.314115      -76.276571       58.130963
2019-03-10/18:21:55.07          -60.312733      -76.327776       58.076806
2019-03-10/18:21:55.11          -60.301943      -76.388384       58.025279
2019-03-10/18:21:55.14          -60.306103      -76.443016       57.976866
2019-03-10/18:21:55.17          -60.305930      -76.511767       57.924875
2019-03-10/18:21:55.20          -60.301634      -76.578361       57.879016
2019-03-10/18:21:55.23          -60.297650      -76.639480       57.832258
2019-03-10/18:21:55.26          -60.279744      -76.712775       57.791689
2019-03-10/18:21:55.29          -60.256298      -76.782145       57.744399
2019-03-10/18:21:55.32          -60.241877      -76.854197       57.705739
2019-03-10/18:21:55.36          -60.219129      -76.917273       57.667994
2019-03-10/18:21:55.39          -60.201155      -76.985929       57.616079
2019-03-10/18:21:55.42          -60.175659      -77.049109       57.562005
2019-03-10/18:21:55.45          -60.160835      -77.102522       57.509258
2019-03-10/18:21:55.48          -60.139670      -77.153630       57.462720
2019-03-10/18:21:55.51          -60.121525      -77.203769       57.404167
2019-03-10/18:21:55.54          -60.111685      -77.244946       57.344017
2019-03-10/18:21:55.57          -60.110483      -77.289115       57.281066
2019-03-10/18:21:55.61          -60.102632      -77.331334       57.215381
2019-03-10/18:21:55.64          -60.104680      -77.376186       57.150831
2019-03-10/18:21:55.67          -60.106804      -77.420574       57.087785
2019-03-10/18:21:55.70          -60.109236      -77.467173       57.038617
2019-03-10/18:21:55.73          -60.107421      -77.521785       56.976533
2019-03-10/18:21:55.76          -60.108311      -77.587553       56.916168
2019-03-10/18:21:55.79          -60.108974      -77.656788       56.855260
2019-03-10/18:21:55.82          -60.107680      -77.738828       56.792720
2019-03-10/18:21:55.86          -60.097336      -77.811002       56.741564
2019-03-10/18:21:55.89          -60.099490      -77.886145       56.703896
2019-03-10/18:21:55.92          -60.082988      -77.967391       56.651793
2019-03-10/18:21:55.95          -60.065040      -78.045830       56.618675
2019-03-10/18:21:55.98          -60.046896      -78.134405       56.564036
2019-03-10/18:21:56.01          -60.035376      -78.211604       56.520312
2019-03-10/18:21:56.04          -60.016746      -78.289179       56.463878
2019-03-10/18:21:56.07          -59.999842      -78.360494       56.414454
2019-03-10/18:21:56.11          -59.987837      -78.425663       56.366980
2019-03-10/18:21:56.14          -59.986146      -78.501879       56.315031
2019-03-10/18:21:56.17          -59.971886      -78.576118       56.249086
2019-03-10/18:21:56.20          -59.970743      -78.641355       56.192827
2019-03-10/18:21:56.23          -59.970486      -78.701933       56.120218
2019-03-10/18:21:56.26          -59.966867      -78.755126       56.067713
2019-03-10/18:21:56.29          -59.954642      -78.822758       56.017734
2019-03-10/18:21:56.32          -59.959818      -78.878001       55.965427
2019-03-10/18:21:56.36          -59.967285      -78.940573       55.929356
2019-03-10/18:21:56.39          -59.954417      -79.006845       55.891362
2019-03-10/18:21:56.42          -59.939907      -79.076357       55.842935
2019-03-10/18:21:56.45          -59.922224      -79.145235       55.798592
2019-03-10/18:21:56.48          -59.906682      -79.216763       55.756641
2019-03-10/18:21:56.51          -59.888877      -79.307598       55.715946
2019-03-10/18:21:56.54          -59.870043      -79.395847       55.672841
2019-03-10/18:21:56.57          -59.852212      -79.468748       55.631439
2019-03-10/18:21:56.61          -59.819928      -79.559167       55.589723
2019-03-10/18:21:56.64          -59.794452      -79.640878       55.535004
2019-03-10/18:21:56.67          -59.776705      -79.710759       55.490174
2019-03-10/18:21:56.70          -59.758003      -79.778099       55.445417
2019-03-10/18:21:56.73          -59.749699      -79.855998       55.397706
2019-03-10/18:21:56.76          -59.732759      -79.927851       55.346864
2019-03-10/18:21:56.79          -59.715523      -79.974963       55.308845
2019-03-10/18:21:56.82          -59.706808      -80.040374       55.258853
2019-03-10/18:21:56.86          -59.693166      -80.099095       55.216088
2019-03-10/18:21:56.89          -59.680250      -80.159752       55.164815
2019-03-10/18:21:56.92          -59.666534      -80.214365       55.111667
2019-03-10/18:21:56.95          -59.654423      -80.278012       55.056349
2019-03-10/18:21:56.98          -59.640633      -80.337697       55.010599
2019-03-10/18:21:57.01          -59.619664      -80.374680       54.975349
2019-03-10/18:21:57.04          -59.602057      -80.424185       54.929867
2019-03-10/18:21:57.07          -59.586738      -80.496935       54.861094
2019-03-10/18:21:57.11          -59.564550      -80.546606       54.811783
2019-03-10/18:21:57.14          -59.547399      -80.617880       54.752541
2019-03-10/18:21:57.17          -59.527120      -80.671643       54.701118
2019-03-10/18:21:57.20          -59.502675      -80.736032       54.644197
2019-03-10/18:21:57.23          -59.476628      -80.793427       54.593405
2019-03-10/18:21:57.26          -59.456660      -80.843260       54.544027
2019-03-10/18:21:57.29          -59.428586      -80.909858       54.482220
2019-03-10/18:21:57.32          -59.405022      -80.978816       54.426707
2019-03-10/18:21:57.36          -59.383225      -81.025638       54.383908
2019-03-10/18:21:57.39          -59.360433      -81.082203       54.328562
2019-03-10/18:21:57.42          -59.331607      -81.126914       54.270595
2019-03-10/18:21:57.45          -59.311033      -81.188728       54.225052
2019-03-10/18:21:57.48          -59.281976      -81.247622       54.187283
2019-03-10/18:21:57.51          -59.258003      -81.307161       54.135421
2019-03-10/18:21:57.54          -59.227495      -81.382222       54.083038
2019-03-10/18:21:57.57          -59.202834      -81.453691       54.032521
2019-03-10/18:21:57.61          -59.175809      -81.525457       53.978109
2019-03-10/18:21:57.64          -59.147520      -81.602197       53.928628
2019-03-10/18:21:57.67          -59.124472      -81.678630       53.868055
2019-03-10/18:21:57.70          -59.108914      -81.750256       53.823733
2019-03-10/18:21:57.73          -59.092907      -81.820130       53.761566
2019-03-10/18:21:57.76          -59.080948      -81.898784       53.703617
2019-03-10/18:21:57.79          -59.060508      -81.970441       53.645534
2019-03-10/18:21:57.82          -59.036516      -82.040265       53.577148
2019-03-10/18:21:57.86          -59.025677      -82.116949       53.515235
2019-03-10/18:21:57.89          -59.011472      -82.181115       53.463546
2019-03-10/18:21:57.92          -58.992342      -82.262699       53.395355
2019-03-10/18:21:57.95          -58.969194      -82.329866       53.348374
2019-03-10/18:21:57.98          -58.941274      -82.411967       53.284929
2019-03-10/18:21:58.01          -58.918206      -82.478157       53.238458
2019-03-10/18:21:58.04          -58.886851      -82.544648       53.176828
2019-03-10/18:21:58.07          -58.871358      -82.626094       53.117486
2019-03-10/18:21:58.11          -58.862478      -82.698170       53.073002
2019-03-10/18:21:58.14          -58.852261      -82.771101       53.023074
2019-03-10/18:21:58.17          -58.841667      -82.848451       52.969612
2019-03-10/18:21:58.20          -58.838140      -82.908489       52.930104
2019-03-10/18:21:58.23          -58.828580      -82.989951       52.882040
2019-03-10/18:21:58.26          -58.820361      -83.067006       52.832504
2019-03-10/18:21:58.29          -58.804422      -83.157445       52.776059
2019-03-10/18:21:58.32          -58.797886      -83.240520       52.720926
2019-03-10/18:21:58.36          -58.781452      -83.327090       52.676503
2019-03-10/18:21:58.39          -58.772357      -83.404190       52.634466
2019-03-10/18:21:58.42          -58.758983      -83.475487       52.586676
2019-03-10/18:21:58.45          -58.743207      -83.562954       52.529295
2019-03-10/18:21:58.48          -58.727360      -83.652420       52.473391
2019-03-10/18:21:58.51          -58.721675      -83.725694       52.425849
2019-03-10/18:21:58.54          -58.715037      -83.797442       52.380350
2019-03-10/18:21:58.57          -58.714366      -83.876940       52.327110
2019-03-10/18:21:58.61          -58.708612      -83.953752       52.284017
2019-03-10/18:21:58.64          -58.711727      -84.029587       52.237680
2019-03-10/18:21:58.67          -58.706396      -84.114832       52.188988
2019-03-10/18:21:58.70          -58.695525      -84.197704       52.136526
2019-03-10/18:21:58.73          -58.691115      -84.272656       52.096915
2019-03-10/18:21:58.76          -58.687811      -84.350231       52.062201
2019-03-10/18:21:58.79          -58.675150      -84.449549       52.020024
2019-03-10/18:21:58.82          -58.671435      -84.545373       51.972159
2019-03-10/18:21:58.86          -58.669473      -84.622106       51.942895
2019-03-10/18:21:58.89          -58.670578      -84.714807       51.900405
2019-03-10/18:21:58.92          -58.653908      -84.789001       51.858707
2019-03-10/18:21:58.95          -58.635450      -84.867923       51.804574
2019-03-10/18:21:58.98          -58.608045      -84.954420       51.764040
2019-03-10/18:21:59.01          -58.580066      -85.030899       51.721179
2019-03-10/18:21:59.04          -58.551257      -85.114653       51.665821
2019-03-10/18:21:59.07          -58.532881      -85.191582       51.610244
2019-03-10/18:21:59.10          -58.499066      -85.267090       51.556651
2019-03-10/18:21:59.14          -58.471449      -85.344838       51.491917
2019-03-10/18:21:59.17          -58.444246      -85.404348       51.440332
2019-03-10/18:21:59.20          -58.431269      -85.484615       51.385558
2019-03-10/18:21:59.23          -58.415726      -85.556864       51.339921
2019-03-10/18:21:59.26          -58.413869      -85.624484       51.295437
2019-03-10/18:21:59.29          -58.409190      -85.698843       51.244974
2019-03-10/18:21:59.32          -58.401642      -85.766074       51.195694
2019-03-10/18:21:59.35          -58.389737      -85.837139       51.156940
2019-03-10/18:21:59.39          -58.390024      -85.914543       51.128684
2019-03-10/18:21:59.42          -58.379152      -85.991245       51.098283
2019-03-10/18:21:59.45          -58.367447      -86.075231       51.055387
2019-03-10/18:21:59.48          -58.346449      -86.151268       51.020340
2019-03-10/18:21:59.51          -58.331197      -86.236479       50.973080
2019-03-10/18:21:59.54          -58.305743      -86.324556       50.925586
2019-03-10/18:21:59.57          -58.283691      -86.409311       50.873567
2019-03-10/18:21:59.60          -58.258467      -86.493424       50.825631
2019-03-10/18:21:59.64          -58.235039      -86.566184       50.777305
2019-03-10/18:21:59.67          -58.199345      -86.635127       50.720939
2019-03-10/18:21:59.70          -58.164230      -86.708498       50.656052
2019-03-10/18:21:59.73          -58.129799      -86.777072       50.603636
2019-03-10/18:21:59.76          -58.102075      -86.854828       50.534012
2019-03-10/18:21:59.79          -58.074451      -86.921842       50.482412
2019-03-10/18:21:59.82          -58.056881      -86.984415       50.423111
2019-03-10/18:21:59.85          -58.032738      -87.046619       50.366501
2019-03-10/18:21:59.89          -58.019305      -87.115946       50.309990
2019-03-10/18:21:59.92          -58.006223      -87.192667       50.243425
2019-03-10/18:21:59.95          -58.000015      -87.269382       50.183122
2019-03-10/18:21:59.98          -57.985616      -87.342284       50.138529
2019-03-10/18:22:00.01          -57.974438      -87.430720       50.084713
2019-03-10/18:22:00.04          -57.955902      -87.499419       50.042299
2019-03-10/18:22:00.07          -57.929577      -87.582506       49.992487
2019-03-10/18:22:00.10          -57.901160      -87.678853       49.937112
2019-03-10/18:22:00.14          -57.881111      -87.772354       49.894458
2019-03-10/18:22:00.17          -57.844007      -87.851849       49.849009
2019-03-10/18:22:00.20          -57.802398      -87.932570       49.804183
2019-03-10/18:22:00.23          -57.760414      -88.018223       49.756824
2019-03-10/18:22:00.26          -57.738772      -88.099135       49.709418
2019-03-10/18:22:00.29          -57.701465      -88.179559       49.658513
2019-03-10/18:22:00.32          -57.683586      -88.268608       49.604430
2019-03-10/18:22:00.35          -57.666900      -88.353691       49.544895
2019-03-10/18:22:00.39          -57.644049      -88.414548       49.490328
2019-03-10/18:22:00.42          -57.614168      -88.480954       49.435402
2019-03-10/18:22:00.45          -57.601573      -88.552835       49.373925
2019-03-10/18:22:00.48          -57.584339      -88.614075       49.321669
2019-03-10/18:22:00.51          -57.572658      -88.673107       49.264315
2019-03-10/18:22:00.54          -57.549057      -88.743846       49.204687
2019-03-10/18:22:00.57          -57.544855      -88.794991       49.157636
2019-03-10/18:22:00.60          -57.524608      -88.852098       49.107522
2019-03-10/18:22:00.64          -57.497485      -88.913789       49.060059
2019-03-10/18:22:00.67          -57.476633      -88.986406       49.020725
2019-03-10/18:22:00.70          -57.446838      -89.057442       48.977208
2019-03-10/18:22:00.73          -57.406613      -89.138872       48.940845
2019-03-10/18:22:00.76          -57.372746      -89.219060       48.891391
2019-03-10/18:22:00.79          -57.333560      -89.299010       48.849553
2019-03-10/18:22:00.82          -57.299544      -89.382198       48.801062
2019-03-10/18:22:00.85          -57.254721      -89.476647       48.749288
2019-03-10/18:22:00.89          -57.215091      -89.557950       48.695537
2019-03-10/18:22:00.92          -57.179393      -89.629545       48.641773
2019-03-10/18:22:00.95          -57.143113      -89.696205       48.595540
2019-03-10/18:22:00.98          -57.116287      -89.766825       48.538538
2019-03-10/18:22:01.01          -57.093169      -89.830684       48.480024
2019-03-10/18:22:01.04          -57.074112      -89.896710       48.412903
2019-03-10/18:22:01.07          -57.050040      -89.953979       48.346531
2019-03-10/18:22:01.10          -57.022643      -90.014096       48.286196
2019-03-10/18:22:01.14          -57.002733      -90.061733       48.227283
2019-03-10/18:22:01.17          -56.978665      -90.123582       48.169813
2019-03-10/18:22:01.20          -56.966491      -90.192654       48.114889
2019-03-10/18:22:01.23          -56.946483      -90.258186       48.051792
2019-03-10/18:22:01.26          -56.922780      -90.329969       47.989244
2019-03-10/18:22:01.29          -56.890210      -90.396663       47.918064
2019-03-10/18:22:01.32          -56.860227      -90.469722       47.871100
2019-03-10/18:22:01.35          -56.828387      -90.551566       47.817135
2019-03-10/18:22:01.39          -56.802167      -90.632248       47.762533
2019-03-10/18:22:01.42          -56.765444      -90.718734       47.703699
2019-03-10/18:22:01.45          -56.725775      -90.798571       47.644536
2019-03-10/18:22:01.48          -56.677538      -90.874943       47.589649
2019-03-10/18:22:01.51          -56.643568      -90.955674       47.536284
2019-03-10/18:22:01.54          -56.608867      -91.024830       47.472628
2019-03-10/18:22:01.57          -56.584439      -91.099266       47.427499
2019-03-10/18:22:01.60          -56.544049      -91.170573       47.363997
2019-03-10/18:22:01.64          -56.521403      -91.239910       47.294030
2019-03-10/18:22:01.67          -56.487017      -91.300065       47.222520
2019-03-10/18:22:01.70          -56.465484      -91.366949       47.147573
2019-03-10/18:22:01.73          -56.450319      -91.425348       47.081976
2019-03-10/18:22:01.76          -56.428943      -91.488740       47.005087
2019-03-10/18:22:01.79          -56.417843      -91.547277       46.926944
2019-03-10/18:22:01.82          -56.406738      -91.613423       46.863636
2019-03-10/18:22:01.85          -56.388762      -91.681113       46.797041
2019-03-10/18:22:01.89          -56.362953      -91.750337       46.732168
2019-03-10/18:22:01.92          -56.337591      -91.818209       46.679226
2019-03-10/18:22:01.95          -56.316273      -91.905644       46.615024
2019-03-10/18:22:01.98          -56.288304      -91.995721       46.556968
2019-03-10/18:22:02.01          -56.260338      -92.086805       46.500902
2019-03-10/18:22:02.04          -56.238363      -92.175351       46.453634
2019-03-10/18:22:02.07          -56.201738      -92.279336       46.394714
2019-03-10/18:22:02.10          -56.158988      -92.379054       46.345477
2019-03-10/18:22:02.14          -56.121052      -92.472581       46.295683
2019-03-10/18:22:02.17          -56.095835      -92.557414       46.244105
2019-03-10/18:22:02.20          -56.065961      -92.645448       46.192141
2019-03-10/18:22:02.23          -56.042098      -92.711515       46.147688
2019-03-10/18:22:02.26          -56.016619      -92.773095       46.114283
2019-03-10/18:22:02.29          -55.981078      -92.841837       46.057234
2019-03-10/18:22:02.32          -55.956850      -92.906771       45.998397
2019-03-10/18:22:02.35          -55.925462      -92.964863       45.946813
2019-03-10/18:22:02.39          -55.904716      -93.027518       45.887915
2019-03-10/18:22:02.42          -55.886922      -93.093292       45.822426
2019-03-10/18:22:02.45          -55.868976      -93.166107       45.765821
2019-03-10/18:22:02.48          -55.846450      -93.238606       45.704389
2019-03-10/18:22:02.51          -55.825991      -93.318270       45.651785
2019-03-10/18:22:02.54          -55.801388      -93.403031       45.582839
2019-03-10/18:22:02.57          -55.780045      -93.482214       45.536726
2019-03-10/18:22:02.60          -55.745988      -93.567572       45.487454
2019-03-10/18:22:02.64          -55.726195      -93.653748       45.432788
2019-03-10/18:22:02.67          -55.703079      -93.741249       45.381186
2019-03-10/18:22:02.70          -55.677820      -93.829658       45.334118
2019-03-10/18:22:02.73          -55.655295      -93.923130       45.276979
2019-03-10/18:22:02.76          -55.625608      -94.010261       45.228086
2019-03-10/18:22:02.79          -55.594365      -94.102243       45.174214
2019-03-10/18:22:02.82          -55.561744      -94.166343       45.129613
2019-03-10/18:22:02.85          -55.539760      -94.237034       45.081650
2019-03-10/18:22:02.89          -55.526050      -94.315145       45.027414
2019-03-10/18:22:02.92          -55.507688      -94.392416       44.964869
2019-03-10/18:22:02.95          -55.480461      -94.466631       44.897648
2019-03-10/18:22:02.98          -55.458488      -94.532281       44.839803
2019-03-10/18:22:03.01          -55.442364      -94.593303       44.781842
2019-03-10/18:22:03.04          -55.433779      -94.654224       44.715194
2019-03-10/18:22:03.07          -55.419510      -94.704445       44.660255
2019-03-10/18:22:03.10          -55.415274      -94.785040       44.592292
2019-03-10/18:22:03.14          -55.397665      -94.866832       44.526219
2019-03-10/18:22:03.17          -55.376444      -94.938014       44.466814
2019-03-10/18:22:03.20          -55.353452      -95.008204       44.420397
2019-03-10/18:22:03.23          -55.348647      -95.071010       44.371528
2019-03-10/18:22:03.26          -55.330238      -95.148300       44.306530
2019-03-10/18:22:03.29          -55.307912      -95.223478       44.255086
2019-03-10/18:22:03.32          -55.277230      -95.305081       44.197869
2019-03-10/18:22:03.35          -55.243072      -95.399292       44.124233
2019-03-10/18:22:03.39          -55.215578      -95.481553       44.062955
2019-03-10/18:22:03.42          -55.181803      -95.556467       44.000435
2019-03-10/18:22:03.45          -55.148034      -95.630374       43.935939
2019-03-10/18:22:03.48          -55.111462      -95.694141       43.869142
2019-03-10/18:22:03.51          -55.072964      -95.771734       43.802778
2019-03-10/18:22:03.54          -55.032547      -95.845761       43.739485
2019-03-10/18:22:03.57          -54.998116      -95.925035       43.663540
2019-03-10/18:22:03.60          -54.973598      -95.993548       43.599333
2019-03-10/18:22:03.64          -54.952709      -96.056794       43.534088
2019-03-10/18:22:03.67          -54.919475      -96.121799       43.469187
2019-03-10/18:22:03.70          -54.907747      -96.195002       43.395123
2019-03-10/18:22:03.73          -54.887148      -96.270204       43.326279
2019-03-10/18:22:03.76          -54.874603      -96.356798       43.251636
2019-03-10/18:22:03.79          -54.846543      -96.429613       43.189010
2019-03-10/18:22:03.82          -54.827281      -96.503447       43.124625
2019-03-10/18:22:03.85          -54.797822      -96.581165       43.062004
2019-03-10/18:22:03.89          -54.763927      -96.662654       43.007448
2019-03-10/18:22:03.92          -54.730407      -96.736186       42.949467
2019-03-10/18:22:03.95          -54.693780      -96.821943       42.886502
2019-03-10/18:22:03.98          -54.646888      -96.895166       42.827440
2019-03-10/18:22:04.01          -54.609239      -96.967007       42.776584
2019-03-10/18:22:04.04          -54.560652      -97.039754       42.733992
2019-03-10/18:22:04.07          -54.521087      -97.107522       42.685214
2019-03-10/18:22:04.10          -54.479674      -97.185105       42.631440
2019-03-10/18:22:04.14          -54.438493      -97.243832       42.584801
2019-03-10/18:22:04.17          -54.396719      -97.309961       42.533138
2019-03-10/18:22:04.20          -54.350291      -97.377280       42.477128
2019-03-10/18:22:04.23          -54.304602      -97.449104       42.417587
2019-03-10/18:22:04.26          -54.263570      -97.522770       42.368340
2019-03-10/18:22:04.29          -54.221139      -97.595784       42.308197
2019-03-10/18:22:04.32          -54.180336      -97.672297       42.235053
2019-03-10/18:22:04.35          -54.137831      -97.759172       42.162867
2019-03-10/18:22:04.39          -54.101468      -97.824098       42.103133
2019-03-10/18:22:04.42          -54.072567      -97.908835       42.034549
2019-03-10/18:22:04.45          -54.035023      -97.987558       41.962796
2019-03-10/18:22:04.48          -53.999913      -98.071529       41.908333
2019-03-10/18:22:04.51          -53.978788      -98.126972       41.854703
2019-03-10/18:22:04.54          -53.950638      -98.200334       41.788198
2019-03-10/18:22:04.57          -53.917456      -98.283357       41.721765
2019-03-10/18:22:04.60          -53.881322      -98.362761       41.660924
2019-03-10/18:22:04.64          -53.848301      -98.428926       41.603098
2019-03-10/18:22:04.67          -53.804558      -98.520279       41.534929
2019-03-10/18:22:04.70          -53.762519      -98.588915       41.478337
2019-03-10/18:22:04.73          -53.716492      -98.663727       41.412369
2019-03-10/18:22:04.76          -53.679415      -98.735051       41.340713
2019-03-10/18:22:04.79          -53.632205      -98.828197       41.271652
2019-03-10/18:22:04.82          -53.594758      -98.902461       41.193516
2019-03-10/18:22:04.85          -53.560053      -98.971960       41.122800
2019-03-10/18:22:04.89          -53.533627      -99.022136       41.066924
2019-03-10/18:22:04.92          -53.495744      -99.092494       41.003260
2019-03-10/18:22:04.95          -53.458165      -99.141493       40.944248
2019-03-10/18:22:04.98          -53.421844      -99.203973       40.879628
2019-03-10/18:22:05.01          -53.390626      -99.258830       40.821397
2019-03-10/18:22:05.04          -53.352169      -99.318684       40.754387
2019-03-10/18:22:05.07          -53.312018      -99.370984       40.689986
2019-03-10/18:22:05.10          -53.265582      -99.427021       40.646129
2019-03-10/18:22:05.14          -53.215385      -99.484753       40.591451
2019-03-10/18:22:05.17          -53.161569      -99.558612       40.522328
2019-03-10/18:22:05.20          -53.111235      -99.625155       40.443223
2019-03-10/18:22:05.23          -53.068510      -99.699684       40.373776
2019-03-10/18:22:05.26          -53.016848      -99.757769       40.307716
2019-03-10/18:22:05.29          -52.964888      -99.820823       40.241620
2019-03-10/18:22:05.32          -52.914043      -99.897831       40.165942
2019-03-10/18:22:05.35          -52.868959      -99.957826       40.100169
2019-03-10/18:22:05.39          -52.820931      -100.01951       40.013604
2019-03-10/18:22:05.42          -52.776151      -100.07203       39.942914
2019-03-10/18:22:05.45          -52.734473      -100.12923       39.873591
2019-03-10/18:22:05.48          -52.698262      -100.17690       39.819097
2019-03-10/18:22:05.51          -52.656293      -100.22468       39.758325
2019-03-10/18:22:05.54          -52.611074      -100.28466       39.687601
2019-03-10/18:22:05.57          -52.575169      -100.34075       39.622601
2019-03-10/18:22:05.60          -52.532831      -100.38062       39.570842
2019-03-10/18:22:05.64          -52.489985      -100.44279       39.509003
2019-03-10/18:22:05.67          -52.444394      -100.50241       39.462165
2019-03-10/18:22:05.70          -52.394228      -100.55519       39.397621
2019-03-10/18:22:05.73          -52.335718      -100.61542       39.329292
2019-03-10/18:22:05.76          -52.284675      -100.68207       39.262697
2019-03-10/18:22:05.79          -52.227568      -100.74093       39.201302
2019-03-10/18:22:05.82          -52.177710      -100.80517       39.132200
2019-03-10/18:22:05.85          -52.125713      -100.88117       39.052141
2019-03-10/18:22:05.89          -52.069877      -100.95252       38.983180
2019-03-10/18:22:05.92          -52.016183      -101.01897       38.901750
2019-03-10/18:22:05.95          -51.971283      -101.08845       38.822526
2019-03-10/18:22:05.98          -51.926609      -101.17187       38.741202
2019-03-10/18:22:06.01          -51.890651      -101.24744       38.675102
2019-03-10/18:22:06.04          -51.841982      -101.32318       38.593954
2019-03-10/18:22:06.07          -51.810684      -101.40492       38.509762
2019-03-10/18:22:06.10          -51.769703      -101.48212       38.427879
2019-03-10/18:22:06.14          -51.733298      -101.54725       38.363354
2019-03-10/18:22:06.17          -51.699848      -101.61451       38.290264
2019-03-10/18:22:06.20          -51.665291      -101.68674       38.227118
2019-03-10/18:22:06.23          -51.624898      -101.76109       38.159160
2019-03-10/18:22:06.26          -51.589016      -101.83673       38.095551
2019-03-10/18:22:06.29          -51.541169      -101.92006       38.019307
2019-03-10/18:22:06.32          -51.509651      -101.99746       37.956047
2019-03-10/18:22:06.35          -51.472518      -102.07553       37.892459
2019-03-10/18:22:06.39          -51.438713      -102.15782       37.836709
2019-03-10/18:22:06.42          -51.399814      -102.24473       37.768641
2019-03-10/18:22:06.45          -51.362986      -102.33375       37.699507
2019-03-10/18:22:06.48          -51.328822      -102.41296       37.625399
2019-03-10/18:22:06.51          -51.302123      -102.48118       37.555630
2019-03-10/18:22:06.54          -51.277566      -102.55153       37.487270
2019-03-10/18:22:06.57          -51.259437      -102.60784       37.419815
2019-03-10/18:22:06.60          -51.221664      -102.68831       37.338858
2019-03-10/18:22:06.64          -51.189211      -102.75567       37.260827
2019-03-10/18:22:06.67          -51.157486      -102.81767       37.196721
2019-03-10/18:22:06.70          -51.126582      -102.88018       37.123646
2019-03-10/18:22:06.73          -51.100336      -102.93848       37.048974
2019-03-10/18:22:06.76          -51.071350      -102.99470       36.990316
2019-03-10/18:22:06.79          -51.036680      -103.06799       36.924246
2019-03-10/18:22:06.82          -51.006303      -103.14352       36.857047
2019-03-10/18:22:06.85          -50.963057      -103.21635       36.801182
2019-03-10/18:22:06.89          -50.933784      -103.27956       36.746480
2019-03-10/18:22:06.92          -50.894685      -103.35612       36.687496
2019-03-10/18:22:06.95          -50.855826      -103.43909       36.611566
2019-03-10/18:22:06.98          -50.816365      -103.51909       36.547110
2019-03-10/18:22:07.01          -50.776014      -103.60359       36.499068
2019-03-10/18:22:07.04          -50.732790      -103.69085       36.434680
2019-03-10/18:22:07.07          -50.690226      -103.77222       36.380754
2019-03-10/18:22:07.10          -50.633910      -103.83933       36.322849
2019-03-10/18:22:07.14          -50.592014      -103.90477       36.259576
2019-03-10/18:22:07.17          -50.547302      -103.96411       36.201884
2019-03-10/18:22:07.20          -50.502015      -104.02233       36.122347
2019-03-10/18:22:07.23          -50.463520      -104.08499       36.055513
2019-03-10/18:22:07.26          -50.435830      -104.14774       35.977438
2019-03-10/18:22:07.29          -50.404652      -104.19889       35.908975
2019-03-10/18:22:07.32          -50.372453      -104.26339       35.832511
2019-03-10/18:22:07.35          -50.342183      -104.33047       35.751008
2019-03-10/18:22:07.39          -50.324331      -104.39831       35.676608
2019-03-10/18:22:07.42          -50.297458      -104.46963       35.605424
2019-03-10/18:22:07.45          -50.264460      -104.54904       35.531390
2019-03-10/18:22:07.48          -50.234846      -104.62180       35.483150
2019-03-10/18:22:07.51          -50.202423      -104.68392       35.431590
2019-03-10/18:22:07.54          -50.149604      -104.75131       35.378596
2019-03-10/18:22:07.57          -50.108633      -104.83626       35.309250
2019-03-10/18:22:07.60          -50.062411      -104.91895       35.246041
2019-03-10/18:22:07.64          -50.007980      -104.99270       35.188607
2019-03-10/18:22:07.67          -49.952148      -105.06986       35.128202
2019-03-10/18:22:07.70          -49.902682      -105.14835       35.059650
2019-03-10/18:22:07.73          -49.844933      -105.21491       34.988428
2019-03-10/18:22:07.76          -49.788675      -105.29149       34.912154
2019-03-10/18:22:07.79          -49.730728      -105.37341       34.826941
2019-03-10/18:22:07.82          -49.692214      -105.45055       34.749145
2019-03-10/18:22:07.85          -49.646015      -105.52173       34.663160
2019-03-10/18:22:07.89          -49.615403      -105.57742       34.583783
2019-03-10/18:22:07.92          -49.584879      -105.64404       34.491407
2019-03-10/18:22:07.95          -49.556194      -105.70383       34.409954
2019-03-10/18:22:07.98          -49.526546      -105.76310       34.332512
2019-03-10/18:22:08.01          -49.513769      -105.83979       34.257484
2019-03-10/18:22:08.04          -49.487448      -105.90528       34.191847
2019-03-10/18:22:08.07          -49.465638      -105.96854       34.123609
2019-03-10/18:22:08.10          -49.434070      -106.03075       34.062128
2019-03-10/18:22:08.14          -49.400963      -106.09833       33.996699
2019-03-10/18:22:08.17          -49.350494      -106.17885       33.934680
2019-03-10/18:22:08.20          -49.311258      -106.26006       33.877306
2019-03-10/18:22:08.23          -49.267971      -106.34846       33.810075
2019-03-10/18:22:08.26          -49.228522      -106.43263       33.751218
2019-03-10/18:22:08.29          -49.180350      -106.51181       33.688658
2019-03-10/18:22:08.32          -49.142467      -106.60353       33.622258
2019-03-10/18:22:08.35          -49.095502      -106.69719       33.553630
2019-03-10/18:22:08.39          -49.043215      -106.78406       33.479734
2019-03-10/18:22:08.42          -49.000087      -106.86751       33.407575
2019-03-10/18:22:08.45          -48.958656      -106.93659       33.326496
2019-03-10/18:22:08.48          -48.908048      -106.99620       33.255177
2019-03-10/18:22:08.51          -48.864007      -107.04580       33.197647
2019-03-10/18:22:08.54          -48.815476      -107.10653       33.123284
2019-03-10/18:22:08.57          -48.772853      -107.16415       33.054238
2019-03-10/18:22:08.60          -48.736670      -107.22262       32.978544
2019-03-10/18:22:08.64          -48.700011      -107.26173       32.923852
2019-03-10/18:22:08.67          -48.666333      -107.32240       32.861999
2019-03-10/18:22:08.70          -48.628153      -107.38180       32.795812
2019-03-10/18:22:08.73          -48.590352      -107.45868       32.739472
2019-03-10/18:22:08.76          -48.554025      -107.52968       32.683628
2019-03-10/18:22:08.79          -48.513425      -107.60984       32.614435
2019-03-10/18:22:08.82          -48.470467      -107.69387       32.548276
2019-03-10/18:22:08.85          -48.422542      -107.77516       32.497193
2019-03-10/18:22:08.89          -48.371954      -107.84335       32.442785
2019-03-10/18:22:08.92          -48.328638      -107.93434       32.378107
2019-03-10/18:22:08.95          -48.283548      -108.01625       32.310548
2019-03-10/18:22:08.98          -48.228916      -108.09516       32.253225
2019-03-10/18:22:09.01          -48.189938      -108.15307       32.194072
2019-03-10/18:22:09.04          -48.152330      -108.23741       32.120335
2019-03-10/18:22:09.07          -48.109692      -108.31450       32.050260
2019-03-10/18:22:09.10          -48.067925      -108.37572       31.978248
2019-03-10/18:22:09.14          -48.028846      -108.44003       31.889753
2019-03-10/18:22:09.17          -47.988941      -108.50332       31.809235
2019-03-10/18:22:09.20          -47.952805      -108.55887       31.727649
2019-03-10/18:22:09.23          -47.907439      -108.61637       31.638868
2019-03-10/18:22:09.26          -47.871741      -108.66799       31.564262
2019-03-10/18:22:09.29          -47.838572      -108.73320       31.489019
2019-03-10/18:22:09.32          -47.793499      -108.79175       31.412166
2019-03-10/18:22:09.35          -47.748206      -108.85428       31.335799
2019-03-10/18:22:09.39          -47.701807      -108.92324       31.272374
2019-03-10/18:22:09.42          -47.659698      -108.99545       31.209803
2019-03-10/18:22:09.45          -47.613687      -109.07539       31.143333
2019-03-10/18:22:09.48          -47.559770      -109.15537       31.073119
2019-03-10/18:22:09.51          -47.511589      -109.22679       31.029634
2019-03-10/18:22:09.54          -47.459891      -109.31190       30.969286
2019-03-10/18:22:09.57          -47.394891      -109.39324       30.903374
2019-03-10/18:22:09.60          -47.341679      -109.45191       30.852628
2019-03-10/18:22:09.64          -47.284642      -109.51682       30.797507
2019-03-10/18:22:09.67          -47.228133      -109.58823       30.735377
2019-03-10/18:22:09.70          -47.174568      -109.64687       30.672224
2019-03-10/18:22:09.73          -47.128093      -109.69746       30.606913
2019-03-10/18:22:09.76          -47.082224      -109.75754       30.543054
2019-03-10/18:22:09.79          -47.041077      -109.81344       30.480058
2019-03-10/18:22:09.82          -47.002009      -109.86894       30.411040
2019-03-10/18:22:09.85          -46.952644      -109.91741       30.356764
2019-03-10/18:22:09.89          -46.897796      -109.98940       30.275725
2019-03-10/18:22:09.92          -46.855568      -110.05467       30.194337
2019-03-10/18:22:09.95          -46.815980      -110.11464       30.116872
2019-03-10/18:22:09.98          -46.769584      -110.18221       30.050507
2019-03-10/18:22:10.01          -46.718740      -110.25352       29.992219
2019-03-10/18:22:10.04          -46.668754      -110.31346       29.940896
2019-03-10/18:22:10.07          -46.613055      -110.39941       29.860311
2019-03-10/18:22:10.10          -46.557998      -110.48095       29.793147
2019-03-10/18:22:10.14          -46.506419      -110.55820       29.721934
2019-03-10/18:22:10.17          -46.457991      -110.63021       29.672016
2019-03-10/18:22:10.20          -46.405460      -110.71242       29.615722
2019-03-10/18:22:10.23          -46.345253      -110.79368       29.561146
2019-03-10/18:22:10.26          -46.292542      -110.87336       29.492457
2019-03-10/18:22:10.29          -46.230540      -110.95996       29.424008
2019-03-10/18:22:10.32          -46.175130      -111.04594       29.350903
2019-03-10/18:22:10.35          -46.131904      -111.12421       29.297866
2019-03-10/18:22:10.39          -46.090883      -111.17969       29.236406
2019-03-10/18:22:10.42          -46.054466      -111.24987       29.171272
2019-03-10/18:22:10.45          -46.014581      -111.32284       29.107227
2019-03-10/18:22:10.48          -45.966187      -111.38935       29.043950
2019-03-10/18:22:10.51          -45.931783      -111.46015       28.972317
2019-03-10/18:22:10.54          -45.887183      -111.53235       28.897489
2019-03-10/18:22:10.57          -45.850637      -111.60203       28.826415
2019-03-10/18:22:10.60          -45.804253      -111.67366       28.765562
2019-03-10/18:22:10.64          -45.756983      -111.73776       28.697316
2019-03-10/18:22:10.67          -45.691856      -111.82173       28.629013
2019-03-10/18:22:10.70          -45.619503      -111.91274       28.555929
2019-03-10/18:22:10.73          -45.565152      -111.98640       28.492827
2019-03-10/18:22:10.76          -45.510370      -112.06751       28.429730
2019-03-10/18:22:10.79          -45.447076      -112.14615       28.375327
2019-03-10/18:22:10.82          -45.391977      -112.21980       28.324681
2019-03-10/18:22:10.85          -45.328977      -112.28950       28.262348
2019-03-10/18:22:10.89          -45.267411      -112.36923       28.192502
2019-03-10/18:22:10.92          -45.206629      -112.44106       28.134084
2019-03-10/18:22:10.95          -45.159940      -112.50177       28.078774
2019-03-10/18:22:10.98          -45.117082      -112.55526       28.025860
2019-03-10/18:22:11.01          -45.058050      -112.64011       27.938535
2019-03-10/18:22:11.04          -45.010644      -112.70825       27.873284
2019-03-10/18:22:11.07          -44.968104      -112.76722       27.803943
2019-03-10/18:22:11.10          -44.919374      -112.83480       27.730285
2019-03-10/18:22:11.14          -44.873576      -112.89758       27.671481
2019-03-10/18:22:11.17          -44.824883      -112.94975       27.606810
2019-03-10/18:22:11.20          -44.766105      -113.01426       27.525991
2019-03-10/18:22:11.23          -44.709539      -113.08539       27.458017
2019-03-10/18:22:11.26          -44.668182      -113.14845       27.399090
2019-03-10/18:22:11.29          -44.624290      -113.19793       27.340763
2019-03-10/18:22:11.32          -44.566589      -113.25658       27.285295
2019-03-10/18:22:11.35          -44.505669      -113.32897       27.222925
2019-03-10/18:22:11.39          -44.453733      -113.38696       27.172778
2019-03-10/18:22:11.42          -44.396286      -113.45807       27.112307
2019-03-10/18:22:11.45          -44.347495      -113.53267       27.050090
2019-03-10/18:22:11.48          -44.291302      -113.60486       26.996547
2019-03-10/18:22:11.51          -44.231292      -113.67732       26.926720
2019-03-10/18:22:11.54          -44.159973      -113.75062       26.852732
2019-03-10/18:22:11.57          -44.099280      -113.81857       26.788897
2019-03-10/18:22:11.60          -44.044671      -113.89086       26.712947
2019-03-10/18:22:11.64          -43.979194      -113.96003       26.639816
2019-03-10/18:22:11.67          -43.902700      -114.02608       26.564512
2019-03-10/18:22:11.70          -43.842626      -114.09557       26.486250
2019-03-10/18:22:11.73          -43.783663      -114.16763       26.412924
2019-03-10/18:22:11.76          -43.731858      -114.23263       26.341912
2019-03-10/18:22:11.79          -43.670322      -114.31201       26.271137
2019-03-10/18:22:11.82          -43.600811      -114.39293       26.197107
2019-03-10/18:22:11.85          -43.531875      -114.46841       26.132022
2019-03-10/18:22:11.89          -43.462051      -114.53787       26.062517
2019-03-10/18:22:11.92          -43.396730      -114.60561       25.991388
2019-03-10/18:22:11.95          -43.328337      -114.68960       25.923305
2019-03-10/18:22:11.98          -43.257406      -114.76100       25.857810
2019-03-10/18:22:12.01          -43.182328      -114.82968       25.797428
2019-03-10/18:22:12.04          -43.110221      -114.90301       25.733466
2019-03-10/18:22:12.07          -43.037579      -114.96786       25.672527
2019-03-10/18:22:12.10          -42.969915      -115.03946       25.604475
2019-03-10/18:22:12.14          -42.904259      -115.11367       25.533897
2019-03-10/18:22:12.17          -42.833952      -115.19210       25.464928
2019-03-10/18:22:12.20          -42.770302      -115.27092       25.395772
2019-03-10/18:22:12.23          -42.712982      -115.33568       25.324971
2019-03-10/18:22:12.26          -42.644223      -115.40475       25.252018
2019-03-10/18:22:12.29          -42.575793      -115.48181       25.167602
2019-03-10/18:22:12.32          -42.511614      -115.55066       25.098490
2019-03-10/18:22:12.35          -42.457560      -115.61612       25.026115
2019-03-10/18:22:12.39          -42.406978      -115.68327       24.961610
2019-03-10/18:22:12.42          -42.344484      -115.74278       24.893469
2019-03-10/18:22:12.45          -42.289969      -115.80026       24.827593
2019-03-10/18:22:12.48          -42.233093      -115.86259       24.766749
2019-03-10/18:22:12.51          -42.182450      -115.92926       24.698774
2019-03-10/18:22:12.54          -42.134091      -115.99657       24.634207
2019-03-10/18:22:12.57          -42.080900      -116.05663       24.580726
2019-03-10/18:22:12.60          -42.016738      -116.12652       24.513626
2019-03-10/18:22:12.64          -41.953973      -116.19201       24.447501
2019-03-10/18:22:12.67          -41.890314      -116.24900       24.371964
2019-03-10/18:22:12.70          -41.830734      -116.31619       24.303751
2019-03-10/18:22:12.73          -41.769336      -116.39124       24.226633
2019-03-10/18:22:12.76          -41.708300      -116.46083       24.151021
2019-03-10/18:22:12.79          -41.634995      -116.53073       24.075251
2019-03-10/18:22:12.82          -41.570633      -116.60014       23.999728
2019-03-10/18:22:12.85          -41.513424      -116.66151       23.924512
2019-03-10/18:22:12.89          -41.450889      -116.72109       23.853940
2019-03-10/18:22:12.92          -41.393540      -116.78495       23.778730
2019-03-10/18:22:12.95          -41.339661      -116.85250       23.715346
2019-03-10/18:22:12.98          -41.278731      -116.91018       23.658143
2019-03-10/18:22:13.01          -41.222454      -116.96167       23.595363
2019-03-10/18:22:13.04          -41.165321      -117.02457       23.525629
2019-03-10/18:22:13.07          -41.117628      -117.08403       23.467563
2019-03-10/18:22:13.10          -41.057526      -117.14478       23.406369
2019-03-10/18:22:13.14          -40.998182      -117.21054       23.342675
2019-03-10/18:22:13.17          -40.942848      -117.27556       23.261957
2019-03-10/18:22:13.20          -40.882183      -117.34276       23.193820
2019-03-10/18:22:13.23          -40.806069      -117.40510       23.120658
2019-03-10/18:22:13.26          -40.740406      -117.47601       23.040745
2019-03-10/18:22:13.29          -40.668446      -117.54605       22.972435
2019-03-10/18:22:13.32          -40.600055      -117.59739       22.913488
2019-03-10/18:22:13.35          -40.522295      -117.65368       22.848340
2019-03-10/18:22:13.39          -40.458958      -117.70831       22.777830
2019-03-10/18:22:13.42          -40.397128      -117.77299       22.702290
2019-03-10/18:22:13.45          -40.341764      -117.82858       22.639997
2019-03-10/18:22:13.48          -40.278075      -117.88869       22.567997
2019-03-10/18:22:13.51          -40.229417      -117.95563       22.490111
2019-03-10/18:22:13.54          -40.172311      -118.02060       22.424385
2019-03-10/18:22:13.57          -40.114030      -118.08053       22.346275
2019-03-10/18:22:13.60          -40.050744      -118.15064       22.269295
2019-03-10/18:22:13.64          -39.984988      -118.21262       22.206321
2019-03-10/18:22:13.67          -39.913402      -118.27926       22.143500
2019-03-10/18:22:13.70          -39.835376      -118.34454       22.086334
2019-03-10/18:22:13.73          -39.758248      -118.41186       22.025663
2019-03-10/18:22:13.76          -39.687352      -118.49049       21.971784
2019-03-10/18:22:13.79          -39.612938      -118.55498       21.922479
2019-03-10/18:22:13.82          -39.536362      -118.62635       21.849874
2019-03-10/18:22:13.85          -39.470943      -118.70233       21.787386
2019-03-10/18:22:13.89          -39.408933      -118.77155       21.713388
2019-03-10/18:22:13.92          -39.350435      -118.85194       21.628839
2019-03-10/18:22:13.95          -39.298732      -118.93173       21.547084
2019-03-10/18:22:13.98          -39.244696      -118.99446       21.466397
2019-03-10/18:22:14.01          -39.188161      -119.06353       21.388772
2019-03-10/18:22:14.04          -39.125466      -119.12130       21.306845
2019-03-10/18:22:14.07          -39.069619      -119.19143       21.216270
2019-03-10/18:22:14.10          -39.014760      -119.25066       21.138593
2019-03-10/18:22:14.14          -38.949992      -119.31130       21.067673
2019-03-10/18:22:14.17          -38.878495      -119.37554       21.002397
2019-03-10/18:22:14.20          -38.821277      -119.43764       20.925786
2019-03-10/18:22:14.23          -38.756160      -119.50078       20.847413
2019-03-10/18:22:14.26          -38.698451      -119.57379       20.775303
2019-03-10/18:22:14.29          -38.627221      -119.65052       20.705059
2019-03-10/18:22:14.32          -38.564323      -119.72273       20.644527
2019-03-10/18:22:14.35          -38.485899      -119.79605       20.588408
2019-03-10/18:22:14.39          -38.428549      -119.87008       20.530717
2019-03-10/18:22:14.42          -38.359758      -119.94646       20.466880
2019-03-10/18:22:14.45          -38.296303      -120.02415       20.397423
2019-03-10/18:22:14.48          -38.218292      -120.10350       20.328380
2019-03-10/18:22:14.51          -38.141205      -120.17145       20.268770
2019-03-10/18:22:14.54          -38.050459      -120.23963       20.199098
2019-03-10/18:22:14.57          -37.987933      -120.29948       20.126147
2019-03-10/18:22:14.60          -37.918824      -120.35598       20.049900
2019-03-10/18:22:14.64          -37.861845      -120.41665       19.977807
2019-03-10/18:22:14.67          -37.792668      -120.47465       19.902065
2019-03-10/18:22:14.70          -37.736048      -120.52542       19.822491
2019-03-10/18:22:14.73          -37.684003      -120.57842       19.751744
2019-03-10/18:22:14.76          -37.640358      -120.62690       19.693199
2019-03-10/18:22:14.79          -37.587468      -120.69331       19.619503
2019-03-10/18:22:14.82          -37.550529      -120.75218       19.543365
2019-03-10/18:22:14.85          -37.503821      -120.81296       19.479933
2019-03-10/18:22:14.89          -37.454618      -120.87807       19.415595
2019-03-10/18:22:14.92          -37.391686      -120.94740       19.346663
2019-03-10/18:22:14.95          -37.325080      -121.02101       19.274359
2019-03-10/18:22:14.98          -37.256941      -121.10597       19.210060
2019-03-10/18:22:15.01          -37.181397      -121.18751       19.152442
2019-03-10/18:22:15.04          -37.105648      -121.26906       19.087363
2019-03-10/18:22:15.07          -37.036009      -121.34497       19.030068
2019-03-10/18:22:15.10          -36.957575      -121.41889       18.972526
2019-03-10/18:22:15.14          -36.876577      -121.49517       18.907614
2019-03-10/18:22:15.17          -36.789210      -121.56365       18.837893
2019-03-10/18:22:15.20          -36.723885      -121.63537       18.766566
2019-03-10/18:22:15.23          -36.657314      -121.71002       18.696273
2019-03-10/18:22:15.26          -36.600607      -121.76186       18.613771
2019-03-10/18:22:15.29          -36.544993      -121.82872       18.521300
2019-03-10/18:22:15.32          -36.481141      -121.88615       18.433529
2019-03-10/18:22:15.35          -36.420338      -121.94726       18.342697
2019-03-10/18:22:15.39          -36.368408      -122.01134       18.256600
2019-03-10/18:22:15.42          -36.317376      -122.07749       18.166990
2019-03-10/18:22:15.45          -36.279168      -122.14134       18.093428
2019-03-10/18:22:15.48          -36.222804      -122.20817       18.013421
2019-03-10/18:22:15.51          -36.164716      -122.27139       17.943913
2019-03-10/18:22:15.54          -36.097610      -122.34352       17.888575
2019-03-10/18:22:15.57          -36.038271      -122.41115       17.823077
2019-03-10/18:22:15.60          -35.969499      -122.49068       17.762827
2019-03-10/18:22:15.64          -35.900327      -122.55923       17.705575
2019-03-10/18:22:15.67          -35.818813      -122.62810       17.645677
2019-03-10/18:22:15.70          -35.737653      -122.69398       17.592232
2019-03-10/18:22:15.73          -35.658565      -122.77148       17.516867
2019-03-10/18:22:15.76          -35.582821      -122.83324       17.449362
2019-03-10/18:22:15.79          -35.495355      -122.90232       17.375725
2019-03-10/18:22:15.82          -35.414126      -122.97625       17.295952
2019-03-10/18:22:15.85          -35.329023      -123.03902       17.214290
2019-03-10/18:22:15.89          -35.252942      -123.09933       17.131394
2019-03-10/18:22:15.92          -35.168955      -123.16168       17.048711
2019-03-10/18:22:15.95          -35.090719      -123.22484       16.974319
2019-03-10/18:22:15.98          -35.010957      -123.28945       16.888042
2019-03-10/18:22:16.01          -34.931055      -123.35604       16.800795
2019-03-10/18:22:16.04          -34.845817      -123.41837       16.713184
2019-03-10/18:22:16.07          -34.782278      -123.47395       16.631417
2019-03-10/18:22:16.10          -34.712152      -123.53261       16.559287
2019-03-10/18:22:16.14          -34.636205      -123.59890       16.493310
2019-03-10/18:22:16.17          -34.561489      -123.67823       16.418363
2019-03-10/18:22:16.20          -34.494054      -123.74950       16.348671
2019-03-10/18:22:16.23          -34.422051      -123.82152       16.276124
2019-03-10/18:22:16.26          -34.355243      -123.90129       16.205947
2019-03-10/18:22:16.29          -34.278737      -123.97605       16.137017
2019-03-10/18:22:16.32          -34.202158      -124.05872       16.081526
2019-03-10/18:22:16.35          -34.121975      -124.14370       16.021170
2019-03-10/18:22:16.39          -34.046027      -124.22548       15.946293
2019-03-10/18:22:16.42          -33.967243      -124.29815       15.870974
2019-03-10/18:22:16.45          -33.887640      -124.35233       15.808570
2019-03-10/18:22:16.48          -33.803872      -124.41972       15.743324
2019-03-10/18:22:16.51          -33.718585      -124.48708       15.663223
2019-03-10/18:22:16.54          -33.634900      -124.54558       15.582555
2019-03-10/18:22:16.57          -33.557386      -124.59793       15.511150
2019-03-10/18:22:16.60          -33.488190      -124.65181       15.421624
2019-03-10/18:22:16.64          -33.420946      -124.69533       15.340988
2019-03-10/18:22:16.67          -33.350854      -124.74964       15.259945
2019-03-10/18:22:16.70          -33.288313      -124.80985       15.182183
2019-03-10/18:22:16.73          -33.226603      -124.87261       15.099434
2019-03-10/18:22:16.76          -33.170036      -124.92372       15.017529
2019-03-10/18:22:16.79          -33.118383      -124.98606       14.935000
2019-03-10/18:22:16.82          -33.054668      -125.04969       14.861762
2019-03-10/18:22:16.85          -32.984155      -125.13188       14.781795
2019-03-10/18:22:16.89          -32.901526      -125.19841       14.714573
2019-03-10/18:22:16.92          -32.814871      -125.27470       14.642501
2019-03-10/18:22:16.95          -32.736958      -125.33307       14.568164
2019-03-10/18:22:16.98          -32.652325      -125.39503       14.499495
2019-03-10/18:22:17.01          -32.571854      -125.46468       14.435714
2019-03-10/18:22:17.04          -32.485702      -125.53057       14.360142
2019-03-10/18:22:17.07          -32.401770      -125.58211       14.295419
2019-03-10/18:22:17.10          -32.319713      -125.64271       14.236131
2019-03-10/18:22:17.14          -32.237877      -125.69440       14.166398
2019-03-10/18:22:17.17          -32.173990      -125.74412       14.097642
2019-03-10/18:22:17.20          -32.118910      -125.78892       14.015210
2019-03-10/18:22:17.23          -32.048025      -125.84373       13.945173
2019-03-10/18:22:17.26          -31.985396      -125.89104       13.876395
2019-03-10/18:22:17.29          -31.916603      -125.93711       13.783416
2019-03-10/18:22:17.32          -31.850093      -125.98874       13.703809
2019-03-10/18:22:17.35          -31.787188      -126.04153       13.636037
2019-03-10/18:22:17.39          -31.721587      -126.09275       13.547972
2019-03-10/18:22:17.42          -31.657230      -126.13301       13.482700
2019-03-10/18:22:17.45          -31.591554      -126.19166       13.407074
2019-03-10/18:22:17.48          -31.509243      -126.25333       13.339869
2019-03-10/18:22:17.51          -31.436781      -126.31507       13.266443
2019-03-10/18:22:17.54          -31.353993      -126.37778       13.183852
2019-03-10/18:22:17.57          -31.277093      -126.44177       13.115517
2019-03-10/18:22:17.60          -31.195551      -126.50602       13.040851
2019-03-10/18:22:17.64          -31.110623      -126.58111       12.945943
2019-03-10/18:22:17.67          -31.020077      -126.64637       12.869546
2019-03-10/18:22:17.70          -30.932237      -126.71928       12.785640
2019-03-10/18:22:17.73          -30.843008      -126.78311       12.713682
2019-03-10/18:22:17.76          -30.763769      -126.84750       12.641464
2019-03-10/18:22:17.79          -30.675449      -126.91241       12.564021
2019-03-10/18:22:17.82          -30.594198      -126.97420       12.494326
2019-03-10/18:22:17.85          -30.514337      -127.03406       12.430558
2019-03-10/18:22:17.89          -30.443280      -127.09640       12.368058
2019-03-10/18:22:17.92          -30.363423      -127.15331       12.298318
2019-03-10/18:22:17.95          -30.296321      -127.21794       12.222285
2019-03-10/18:22:17.98          -30.229360      -127.28058       12.147235
2019-03-10/18:22:18.01          -30.154368      -127.34627       12.069447
2019-03-10/18:22:18.04          -30.077156      -127.41136       11.990711
2019-03-10/18:22:18.07          -30.001675      -127.47101       11.923345
2019-03-10/18:22:18.10          -29.927029      -127.53373       11.851989
2019-03-10/18:22:18.14          -29.845803      -127.59557       11.782313
2019-03-10/18:22:18.17          -29.753973      -127.66482       11.706483
2019-03-10/18:22:18.20          -29.682727      -127.73315       11.648475
2019-03-10/18:22:18.23          -29.608294      -127.79833       11.589553
2019-03-10/18:22:18.26          -29.530473      -127.86037       11.522279
2019-03-10/18:22:18.29          -29.464295      -127.93253       11.453711
2019-03-10/18:22:18.32          -29.397284      -128.00264       11.391127
2019-03-10/18:22:18.35          -29.330898      -128.07779       11.321088
2019-03-10/18:22:18.39          -29.265144      -128.14499       11.257484
2019-03-10/18:22:18.42          -29.196823      -128.21260       11.182512
2019-03-10/18:22:18.45          -29.130241      -128.27085       11.110939
2019-03-10/18:22:18.48          -29.042516      -128.33088       11.043439
2019-03-10/18:22:18.51          -28.967205      -128.38763       10.975103
2019-03-10/18:22:18.54          -28.895421      -128.44751       10.920091
2019-03-10/18:22:18.57          -28.808184      -128.50208       10.859030
2019-03-10/18:22:18.60          -28.727330      -128.55903       10.791836
2019-03-10/18:22:18.64          -28.652162      -128.61874       10.734451
2019-03-10/18:22:18.67          -28.571727      -128.68619       10.663311
2019-03-10/18:22:18.70          -28.498224      -128.75350       10.600927
2019-03-10/18:22:18.73          -28.427075      -128.82190       10.545444
2019-03-10/18:22:18.76          -28.361753      -128.88466       10.487803
2019-03-10/18:22:18.79          -28.280489      -128.95401       10.430619
2019-03-10/18:22:18.82          -28.203596      -129.02067       10.364856
2019-03-10/18:22:18.85          -28.129482      -129.09448       10.293078
2019-03-10/18:22:18.89          -28.050173      -129.16154       10.220937
2019-03-10/18:22:18.92          -27.971281      -129.21919       10.144769
2019-03-10/18:22:18.95          -27.894113      -129.27338       10.083950
2019-03-10/18:22:18.98          -27.810921      -129.33521       10.021841
2019-03-10/18:22:19.01          -27.720386      -129.38424       9.9499597
2019-03-10/18:22:19.04          -27.632208      -129.45083       9.8780770
2019-03-10/18:22:19.07          -27.547842      -129.50770       9.8035682
2019-03-10/18:22:19.10          -27.455508      -129.56909       9.7317867
2019-03-10/18:22:19.14          -27.370236      -129.60843       9.6696859
2019-03-10/18:22:19.17          -27.280807      -129.66494       9.6127292
2019-03-10/18:22:19.20          -27.188255      -129.72074       9.5623190
2019-03-10/18:22:19.23          -27.094254      -129.77948       9.5055007
2019-03-10/18:22:19.26          -26.998945      -129.83771       9.4402834
2019-03-10/18:22:19.29          -26.908971      -129.90022       9.3754200
2019-03-10/18:22:19.32          -26.815261      -129.96409       9.2987365
2019-03-10/18:22:19.35          -26.723428      -130.03404       9.2215362
2019-03-10/18:22:19.39          -26.628413      -130.10281       9.1474128
2019-03-10/18:22:19.42          -26.524739      -130.18457       9.0681008
2019-03-10/18:22:19.45          -26.433392      -130.24856       8.9963360
2019-03-10/18:22:19.48          -26.335677      -130.31975       8.9098630
2019-03-10/18:22:19.51          -26.251624      -130.38524       8.8225091
2019-03-10/18:22:19.54          -26.160628      -130.44034       8.7452324
2019-03-10/18:22:19.57          -26.075390      -130.51318       8.6703607
2019-03-10/18:22:19.60          -25.984260      -130.57569       8.6030678
2019-03-10/18:22:19.64          -25.893957      -130.62726       8.5436705
2019-03-10/18:22:19.67          -25.822021      -130.68733       8.4813137
2019-03-10/18:22:19.70          -25.747654      -130.73725       8.4314085
2019-03-10/18:22:19.73          -25.663867      -130.79414       8.3768192
2019-03-10/18:22:19.76          -25.574405      -130.85321       8.3224110
2019-03-10/18:22:19.79          -25.470873      -130.92297       8.2639518
2019-03-10/18:22:19.82          -25.383625      -130.98414       8.2134592
2019-03-10/18:22:19.85          -25.283415      -131.03911       8.1647886
2019-03-10/18:22:19.89          -25.192642      -131.10210       8.1109422
2019-03-10/18:22:19.92          -25.098812      -131.16045       8.0581400
2019-03-10/18:22:19.95          -24.993688      -131.21968       8.0011839
2019-03-10/18:22:19.98          -24.884482      -131.28477       7.9289594
2019-03-10/18:22:20.01          -24.780693      -131.35117       7.8536249
2019-03-10/18:22:20.04          -24.685210      -131.40859       7.7790055
2019-03-10/18:22:20.07          -24.583010      -131.46515       7.7010917
2019-03-10/18:22:20.10          -24.482272      -131.52984       7.6117429
2019-03-10/18:22:20.14          -24.402118      -131.58817       7.5292703
2019-03-10/18:22:20.17          -24.317940      -131.63636       7.4418750
2019-03-10/18:22:20.20          -24.236203      -131.69914       7.3510002
2019-03-10/18:22:20.23          -24.150310      -131.75426       7.2552286
2019-03-10/18:22:20.26          -24.074812      -131.81037       7.1750920
2019-03-10/18:22:20.29          -23.991340      -131.87247       7.1006582
2019-03-10/18:22:20.32          -23.907448      -131.92702       7.0361371
2019-03-10/18:22:20.35          -23.838249      -131.97988       6.9761735
2019-03-10/18:22:20.39          -23.753887      -132.04582       6.9172016
2019-03-10/18:22:20.42          -23.652750      -132.11382       6.8596767
2019-03-10/18:22:20.45          -23.556256      -132.18008       6.8054974
2019-03-10/18:22:20.48          -23.454153      -132.24309       6.7430073
2019-03-10/18:22:20.51          -23.355652      -132.30919       6.6963592
2019-03-10/18:22:20.54          -23.243847      -132.36719       6.6351109
2019-03-10/18:22:20.57          -23.137247      -132.43047       6.5712625
2019-03-10/18:22:20.60          -23.035645      -132.49859       6.4963665
2019-03-10/18:22:20.64          -22.922890      -132.56759       6.4222937
2019-03-10/18:22:20.67          -22.820664      -132.62722       6.3478706
2019-03-10/18:22:20.70          -22.721908      -132.68113       6.2663684
2019-03-10/18:22:20.73          -22.623221      -132.73257       6.1823677
2019-03-10/18:22:20.76          -22.533116      -132.77792       6.1150143
2019-03-10/18:22:20.79          -22.438460      -132.83461       6.0259627
2019-03-10/18:22:20.82          -22.369509      -132.89857       5.9556365
2019-03-10/18:22:20.85          -22.285995      -132.93940       5.8756476
2019-03-10/18:22:20.89          -22.204226      -132.99272       5.8031469
2019-03-10/18:22:20.92          -22.121414      -133.04745       5.7361386
2019-03-10/18:22:20.95          -22.032222      -133.09292       5.6613025
2019-03-10/18:22:20.98          -21.942071      -133.15282       5.5806077
2019-03-10/18:22:21.01          -21.859464      -133.20998       5.5260516
2019-03-10/18:22:21.04          -21.768072      -133.27672       5.4543803
2019-03-10/18:22:21.07          -21.663555      -133.32770       5.4003812
2019-03-10/18:22:21.10          -21.556277      -133.38112       5.3315577
2019-03-10/18:22:21.14          -21.465023      -133.44982       5.2688602
2019-03-10/18:22:21.17          -21.365712      -133.50560       5.2112693
2019-03-10/18:22:21.20          -21.273488      -133.56588       5.1366140
2019-03-10/18:22:21.23          -21.182165      -133.63461       5.0714305
2019-03-10/18:22:21.26          -21.094162      -133.68314       5.0050606
2019-03-10/18:22:21.29          -20.992162      -133.74186       4.9361377
2019-03-10/18:22:21.32          -20.885166      -133.79134       4.8692845
2019-03-10/18:22:21.35          -20.801464      -133.83721       4.7918367
2019-03-10/18:22:21.39          -20.719081      -133.88163       4.7188348
2019-03-10/18:22:21.42          -20.619856      -133.92714       4.6428058
2019-03-10/18:22:21.45          -20.526473      -133.98055       4.5517521
2019-03-10/18:22:21.48          -20.422475      -134.02982       4.4714051
2019-03-10/18:22:21.51          -20.321405      -134.07987       4.3770771
2019-03-10/18:22:21.54          -20.226008      -134.13902       4.3055014
2019-03-10/18:22:21.57          -20.129938      -134.20028       4.2130814
2019-03-10/18:22:21.60          -20.036153      -134.26166       4.1230862
2019-03-10/18:22:21.64          -19.941941      -134.31890       4.0499941
2019-03-10/18:22:21.67          -19.834642      -134.39235       3.9788363
2019-03-10/18:22:21.70          -19.734682      -134.45327       3.9064078
2019-03-10/18:22:21.73          -19.622589      -134.51449       3.8387903
2019-03-10/18:22:21.76          -19.531372      -134.57692       3.7631711
2019-03-10/18:22:21.79          -19.432932      -134.63833       3.7066193
2019-03-10/18:22:21.82          -19.325011      -134.70379       3.6369328
2019-03-10/18:22:21.85          -19.221934      -134.76255       3.5680679
2019-03-10/18:22:21.89          -19.123935      -134.82859       3.4956459
2019-03-10/18:22:21.92          -19.020318      -134.89337       3.4188816
2019-03-10/18:22:21.95          -18.918837      -134.93838       3.3394560
2019-03-10/18:22:21.98          -18.815841      -134.98833       3.2551361
2019-03-10/18:22:22.01          -18.731234      -135.04580       3.1659061
2019-03-10/18:22:22.04          -18.638155      -135.10074       3.0878172
2019-03-10/18:22:22.07          -18.547640      -135.14886       3.0081273
2019-03-10/18:22:22.10          -18.456348      -135.19636       2.9398900
2019-03-10/18:22:22.14          -18.380936      -135.23779       2.8697090
2019-03-10/18:22:22.17          -18.294631      -135.27758       2.8052702
2019-03-10/18:22:22.20          -18.211479      -135.33507       2.7284312
2019-03-10/18:22:22.23          -18.134073      -135.39380       2.6608943
2019-03-10/18:22:22.26          -18.054452      -135.45632       2.6014085
2019-03-10/18:22:22.29          -17.958395      -135.51790       2.5498075
2019-03-10/18:22:22.32          -17.867323      -135.56930       2.4970129
2019-03-10/18:22:22.35          -17.774798      -135.62612       2.4428057
2019-03-10/18:22:22.39          -17.682852      -135.68803       2.3786853
2019-03-10/18:22:22.42          -17.574627      -135.76542       2.3205675
2019-03-10/18:22:22.45          -17.474441      -135.83633       2.2582136
2019-03-10/18:22:22.48          -17.368344      -135.89936       2.2083976
2019-03-10/18:22:22.51          -17.255629      -135.96969       2.1339679
2019-03-10/18:22:22.54          -17.144995      -136.04606       2.0664709
2019-03-10/18:22:22.57          -17.043981      -136.10952       1.9991272
2019-03-10/18:22:22.60          -16.937719      -136.18372       1.9240495
2019-03-10/18:22:22.64          -16.837890      -136.24331       1.8511951
2019-03-10/18:22:22.67          -16.751234      -136.30173       1.7690217
2019-03-10/18:22:22.70          -16.651680      -136.35149       1.6861426
2019-03-10/18:22:22.73          -16.558169      -136.41400       1.6056754
2019-03-10/18:22:22.76          -16.467993      -136.47719       1.5261339
2019-03-10/18:22:22.79          -16.382654      -136.53808       1.4563769
2019-03-10/18:22:22.82          -16.308001      -136.58419       1.3802600
2019-03-10/18:22:22.85          -16.218072      -136.64734       1.3081515
2019-03-10/18:22:22.89          -16.132850      -136.69271       1.2497170
2019-03-10/18:22:22.92          -16.041974      -136.75871       1.1885785
2019-03-10/18:22:22.95          -15.939238      -136.81907       1.1302016
2019-03-10/18:22:22.98          -15.845237      -136.88337       1.0736028
2019-03-10/18:22:23.01          -15.751242      -136.94818       1.0180136
2019-03-10/18:22:23.04          -15.650453      -137.01216      0.95661916
2019-03-10/18:22:23.07          -15.544595      -137.06839      0.89778819
2019-03-10/18:22:23.10          -15.430742      -137.13062      0.84468398
2019-03-10/18:22:23.14          -15.337246      -137.18258      0.78302069
2019-03-10/18:22:23.17          -15.230173      -137.25381      0.71190733
2019-03-10/18:22:23.20          -15.124545      -137.31817      0.63921588
2019-03-10/18:22:23.23          -15.025973      -137.37839      0.57227121
2019-03-10/18:22:23.26          -14.921298      -137.42832      0.50543109
2019-03-10/18:22:23.29          -14.820289      -137.47005      0.43394680
2019-03-10/18:22:23.32          -14.728557      -137.50677      0.36615395
2019-03-10/18:22:23.35          -14.640655      -137.55271      0.29385345
2019-03-10/18:22:23.39          -14.550609      -137.59656      0.22011530
2019-03-10/18:22:23.42          -14.448931      -137.64435      0.13577185
2019-03-10/18:22:23.45          -14.358752      -137.69118     0.063045208
2019-03-10/18:22:23.48          -14.268909      -137.73206   -0.0092374976
2019-03-10/18:22:23.51          -14.169729      -137.78187    -0.079695828
2019-03-10/18:22:23.54          -14.078471      -137.84856     -0.15224018
2019-03-10/18:22:23.57          -13.981367      -137.90490     -0.21476602
2019-03-10/18:22:23.60          -13.864300      -137.95819     -0.28075558
2019-03-10/18:22:23.64          -13.758462      -138.01548     -0.33506837
2019-03-10/18:22:23.67          -13.646342      -138.08098     -0.39959751
2019-03-10/18:22:23.70          -13.531497      -138.14125     -0.45166376
2019-03-10/18:22:23.73          -13.414975      -138.19051     -0.50575936
2019-03-10/18:22:23.76          -13.303631      -138.26156     -0.57173941
2019-03-10/18:22:23.79          -13.185129      -138.31980     -0.64012512
2019-03-10/18:22:23.82          -13.068347      -138.36671     -0.70913950
2019-03-10/18:22:23.85          -12.944943      -138.43023     -0.78380827
2019-03-10/18:22:23.89          -12.839358      -138.49471     -0.85645089
2019-03-10/18:22:23.92          -12.715255      -138.55123     -0.93015783
2019-03-10/18:22:23.95          -12.605975      -138.60110      -1.0043120
2019-03-10/18:22:23.98          -12.495057      -138.65840      -1.0833284
2019-03-10/18:22:24.01          -12.388781      -138.71735      -1.1519945
2019-03-10/18:22:24.04          -12.273331      -138.76331      -1.2155571
2019-03-10/18:22:24.07          -12.170587      -138.81849      -1.2848504
2019-03-10/18:22:24.10          -12.057597      -138.87956      -1.3508326
2019-03-10/18:22:24.14          -11.960412      -138.93456      -1.4212462
2019-03-10/18:22:24.17          -11.844475      -139.00404      -1.4975089
2019-03-10/18:22:24.20          -11.741143      -139.06918      -1.5691703
2019-03-10/18:22:24.23          -11.624634      -139.13454      -1.6335129
2019-03-10/18:22:24.26          -11.515726      -139.18778      -1.6882014
2019-03-10/18:22:24.29          -11.397073      -139.24666      -1.7629805
2019-03-10/18:22:24.32          -11.289713      -139.30658      -1.8295974
2019-03-10/18:22:24.35          -11.184976      -139.36016      -1.8943464
2019-03-10/18:22:24.39          -11.082461      -139.41387      -1.9591411
2019-03-10/18:22:24.42          -10.961997      -139.47253      -2.0189496
2019-03-10/18:22:24.45          -10.867075      -139.51315      -2.0761119
2019-03-10/18:22:24.48          -10.758109      -139.56157      -2.1432717
2019-03-10/18:22:24.51          -10.659334      -139.60706      -2.2102196
2019-03-10/18:22:24.54          -10.551144      -139.66151      -2.2778449
2019-03-10/18:22:24.57          -10.452228      -139.71290      -2.3377849
2019-03-10/18:22:24.60          -10.345287      -139.76494      -2.4054592
2019-03-10/18:22:24.64          -10.230852      -139.81599      -2.4639832
2019-03-10/18:22:24.67          -10.119609      -139.86775      -2.5265707
2019-03-10/18:22:24.70          -10.020568      -139.91726      -2.5954662
2019-03-10/18:22:24.73          -9.9088617      -139.97504      -2.6634560
2019-03-10/18:22:24.76          -9.8013946      -140.03752      -2.7300133
2019-03-10/18:22:24.79          -9.6889806      -140.09365      -2.7860652
2019-03-10/18:22:24.82          -9.5831567      -140.14774      -2.8497678
2019-03-10/18:22:24.85          -9.4765636      -140.19094      -2.9229878
2019-03-10/18:22:24.89          -9.3649372      -140.24238      -3.0014533
2019-03-10/18:22:24.92          -9.2624493      -140.29276      -3.0732239
2019-03-10/18:22:24.95          -9.1673233      -140.34663      -3.1541092
2019-03-10/18:22:24.98          -9.0606003      -140.39184      -3.2282976
2019-03-10/18:22:25.01          -8.9567349      -140.44666      -3.3009713
2019-03-10/18:22:25.04          -8.8488362      -140.48941      -3.3826032
2019-03-10/18:22:25.07          -8.7490723      -140.54215      -3.4728161
2019-03-10/18:22:25.10          -8.6428549      -140.59252      -3.5593966
2019-03-10/18:22:25.14          -8.5372092      -140.65872      -3.6339109
2019-03-10/18:22:25.17          -8.4327630      -140.70846      -3.6966858
2019-03-10/18:22:25.20          -8.3222372      -140.76295      -3.7691983
2019-03-10/18:22:25.23          -8.2109339      -140.81629      -3.8312574
2019-03-10/18:22:25.26          -8.1107952      -140.87023      -3.8911117
2019-03-10/18:22:25.29          -7.9920676      -140.91672      -3.9535297
2019-03-10/18:22:25.32          -7.8764694      -140.96591      -4.0184912
2019-03-10/18:22:25.35          -7.7542156      -141.01668      -4.0792829
2019-03-10/18:22:25.39          -7.6409081      -141.06841      -4.1368086
2019-03-10/18:22:25.42          -7.5185273      -141.11973      -4.2015645
2019-03-10/18:22:25.45          -7.3962163      -141.16664      -4.2728248
2019-03-10/18:22:25.48          -7.2742805      -141.22313      -4.3524571
2019-03-10/18:22:25.51          -7.1507351      -141.27248      -4.4236472
2019-03-10/18:22:25.54          -7.0294723      -141.31901      -4.4984145
2019-03-10/18:22:25.57          -6.9256891      -141.37098      -4.5745919
2019-03-10/18:22:25.60          -6.8206626      -141.42976      -4.6417238
2019-03-10/18:22:25.64          -6.7172889      -141.47235      -4.7219622
2019-03-10/18:22:25.67          -6.6081016      -141.52010      -4.8010138
2019-03-10/18:22:25.70          -6.5035539      -141.56316      -4.8827160
2019-03-10/18:22:25.73          -6.3967117      -141.61683      -4.9448717
2019-03-10/18:22:25.76          -6.2880632      -141.65954      -5.0140284
2019-03-10/18:22:25.79          -6.1843142      -141.69357      -5.0839033
2019-03-10/18:22:25.82          -6.0605104      -141.74745      -5.1560408
2019-03-10/18:22:25.85          -5.9348260      -141.79672      -5.2246898
2019-03-10/18:22:25.89          -5.8141145      -141.83826      -5.2895535
2019-03-10/18:22:25.92          -5.6851709      -141.89172      -5.3466408
2019-03-10/18:22:25.95          -5.5662764      -141.94473      -5.4034990
2019-03-10/18:22:25.98          -5.4443876      -141.99257      -5.4578386
2019-03-10/18:22:26.01          -5.3341116      -142.04519      -5.5268382
2019-03-10/18:22:26.04          -5.2204356      -142.10398      -5.5852600
2019-03-10/18:22:26.07          -5.1033523      -142.17429      -5.6653503
2019-03-10/18:22:26.10          -4.9838059      -142.23194      -5.7380392
2019-03-10/18:22:26.14          -4.8709226      -142.28704      -5.8168756
2019-03-10/18:22:26.17          -4.7522443      -142.33174      -5.8832403
2019-03-10/18:22:26.20          -4.6432645      -142.39458      -5.9670841
2019-03-10/18:22:26.23          -4.5301876      -142.44490      -6.0633640
2019-03-10/18:22:26.26          -4.4227904      -142.49889      -6.1478167
2019-03-10/18:22:26.29          -4.3116189      -142.54364      -6.2253118
2019-03-10/18:22:26.32          -4.2085923      -142.59693      -6.3143673
2019-03-10/18:22:26.35          -4.0990631      -142.63621      -6.3830061
2019-03-10/18:22:26.39          -4.0054466      -142.68687      -6.4584027
2019-03-10/18:22:26.42          -3.9054996      -142.73706      -6.5212223
2019-03-10/18:22:26.45          -3.8148122      -142.79244      -6.6026284
2019-03-10/18:22:26.48          -3.7197028      -142.83836      -6.6596495
2019-03-10/18:22:26.51          -3.6153265      -142.89124      -6.7163439
2019-03-10/18:22:26.54          -3.5109468      -142.94559      -6.7700513
2019-03-10/18:22:26.57          -3.4083245      -143.00267      -6.8362046
2019-03-10/18:22:26.60          -3.2908365      -143.05526      -6.8841139
2019-03-10/18:22:26.64          -3.1751085      -143.11642      -6.9324655
2019-03-10/18:22:26.67          -3.0527438      -143.15486      -6.9833659
2019-03-10/18:22:26.70          -2.9336902      -143.21098      -7.0416296
2019-03-10/18:22:26.73          -2.8102663      -143.26734      -7.0962981
2019-03-10/18:22:26.76          -2.6856744      -143.32172      -7.1574020
2019-03-10/18:22:26.79          -2.5684662      -143.36355      -7.2173512
2019-03-10/18:22:26.82          -2.4460955      -143.41271      -7.2895140
2019-03-10/18:22:26.85          -2.3251541      -143.47008      -7.3755479
2019-03-10/18:22:26.89          -2.2146632      -143.52150      -7.4574312
2019-03-10/18:22:26.92          -2.1063919      -143.57256      -7.5403804
2019-03-10/18:22:26.95          -2.0066005      -143.63543      -7.6154734
2019-03-10/18:22:26.98          -1.9158416      -143.67442      -7.6925343
2019-03-10/18:22:27.01          -1.8196655      -143.72960      -7.7737349
2019-03-10/18:22:27.04          -1.7186698      -143.77546      -7.8454678
2019-03-10/18:22:27.07          -1.6168923      -143.82503      -7.8967602
2019-03-10/18:22:27.10          -1.5181232      -143.87879      -7.9525541
2019-03-10/18:22:27.14          -1.4065144      -143.92972      -7.9945948
2019-03-10/18:22:27.17          -1.2986355      -143.97048      -8.0428116
2019-03-10/18:22:27.20          -1.1825964      -144.01681      -8.0937387
2019-03-10/18:22:27.23          -1.0655808      -144.06401      -8.1376701
2019-03-10/18:22:27.26         -0.93930263      -144.11866      -8.1802689
2019-03-10/18:22:27.29         -0.81367815      -144.16188      -8.2210325
2019-03-10/18:22:27.32         -0.69274881      -144.21352      -8.2782347
2019-03-10/18:22:27.35         -0.57702826      -144.28213      -8.3572611
2019-03-10/18:22:27.39         -0.45278162      -144.32971      -8.4223545
2019-03-10/18:22:27.42         -0.33649833      -144.36987      -8.4962012
2019-03-10/18:22:27.45         -0.21420812      -144.41673      -8.5732988
2019-03-10/18:22:27.48         -0.10555963      -144.45688      -8.6533068
2019-03-10/18:22:27.51        0.0021056158      -144.49861      -8.7352991
2019-03-10/18:22:27.54          0.12132734      -144.54237      -8.8294075
2019-03-10/18:22:27.57          0.23258611      -144.59084      -8.9072680
2019-03-10/18:22:27.60          0.34194538      -144.62789      -8.9783423
2019-03-10/18:22:27.64          0.45657753      -144.66065      -9.0473212
2019-03-10/18:22:27.67          0.56789819      -144.71256      -9.1206637
2019-03-10/18:22:27.70          0.67210666      -144.76270      -9.1807891
2019-03-10/18:22:27.73          0.78277097      -144.81387      -9.2302972
2019-03-10/18:22:27.76          0.90628771      -144.87436      -9.2843198
2019-03-10/18:22:27.79           1.0352229      -144.92966      -9.3432422
2019-03-10/18:22:27.82           1.1536493      -144.98430      -9.3845490
2019-03-10/18:22:27.85           1.2832321      -145.03451      -9.4360467
2019-03-10/18:22:27.89           1.4115703      -145.09835      -9.4978528
2019-03-10/18:22:27.92           1.5399220      -145.16462      -9.5546729
2019-03-10/18:22:27.95           1.6655952      -145.22257      -9.6111566
2019-03-10/18:22:27.98           1.7979888      -145.27923      -9.6719527
2019-03-10/18:22:28.01           1.9197533      -145.34299      -9.7374075
2019-03-10/18:22:28.04           2.0398884      -145.40174      -9.7930349
2019-03-10/18:22:28.07           2.1633522      -145.45547      -9.8585703
2019-03-10/18:22:28.10           2.2792511      -145.51067      -9.9297585
2019-03-10/18:22:28.14           2.3908998      -145.56281      -10.015494
2019-03-10/18:22:28.17           2.5047174      -145.61772      -10.092703
2019-03-10/18:22:28.20           2.6153241      -145.65584      -10.166703
2019-03-10/18:22:28.23           2.7239096      -145.69659      -10.243213
2019-03-10/18:22:28.26           2.8393425      -145.74290      -10.314995
2019-03-10/18:22:28.29           2.9600019      -145.80143      -10.391478
2019-03-10/18:22:28.32           3.0689120      -145.84913      -10.466404
2019-03-10/18:22:28.35           3.1748888      -145.90930      -10.531321
2019-03-10/18:22:28.39           3.2924770      -145.97639      -10.600809
2019-03-10/18:22:28.42           3.4143147      -146.04607      -10.656749
2019-03-10/18:22:28.45           3.5358896      -146.11612      -10.701749
2019-03-10/18:22:28.48           3.6652282      -146.18528      -10.747555
2019-03-10/18:22:28.51           3.7982136      -146.25877      -10.796676
2019-03-10/18:22:28.54           3.9240878      -146.32563      -10.842594
2019-03-10/18:22:28.57           4.0379469      -146.37427      -10.892018
2019-03-10/18:22:28.60           4.1731438      -146.42676      -10.940839
2019-03-10/18:22:28.64           4.3027209      -146.47854      -10.989305
2019-03-10/18:22:28.67           4.4315155      -146.52078      -11.026975
2019-03-10/18:22:28.70           4.5476481      -146.56887      -11.079819
2019-03-10/18:22:28.73           4.6697759      -146.60130      -11.138655
2019-03-10/18:22:28.76           4.7845942      -146.64355      -11.196061
2019-03-10/18:22:28.79           4.9019606      -146.68487      -11.267839
2019-03-10/18:22:28.82           5.0224586      -146.72448      -11.335083
2019-03-10/18:22:28.85           5.1467414      -146.77187      -11.403624
2019-03-10/18:22:28.89           5.2597948      -146.81883      -11.469468
2019-03-10/18:22:28.92           5.3827061      -146.86279      -11.535105
2019-03-10/18:22:28.95           5.4965481      -146.90131      -11.605525
2019-03-10/18:22:28.98           5.6223344      -146.94102      -11.661701
2019-03-10/18:22:29.01           5.7385256      -146.98821      -11.719024
2019-03-10/18:22:29.04           5.8598768      -147.02913      -11.773323
2019-03-10/18:22:29.07           5.9728135      -147.06532      -11.812984
2019-03-10/18:22:29.10           6.0900604      -147.11293      -11.866815
2019-03-10/18:22:29.14           6.2241373      -147.16508      -11.916662
2019-03-10/18:22:29.17           6.3573043      -147.21253      -11.984007
2019-03-10/18:22:29.20           6.4812068      -147.25641      -12.044678
2019-03-10/18:22:29.23           6.6131973      -147.30488      -12.107564
2019-03-10/18:22:29.26           6.7445958      -147.34388      -12.167089
2019-03-10/18:22:29.29           6.8797828      -147.38679      -12.235921
2019-03-10/18:22:29.32           7.0122916      -147.43503      -12.319673
2019-03-10/18:22:29.35           7.1384052      -147.47543      -12.387284
2019-03-10/18:22:29.39           7.2604633      -147.51916      -12.463892
2019-03-10/18:22:29.42           7.3765899      -147.54161      -12.526512
2019-03-10/18:22:29.45           7.4951318      -147.57276      -12.578525
2019-03-10/18:22:29.48           7.6290017      -147.61229      -12.646935
2019-03-10/18:22:29.51           7.7518408      -147.65389      -12.715098
2019-03-10/18:22:29.54           7.8723979      -147.69511      -12.781845
2019-03-10/18:22:29.57           7.9982396      -147.73300      -12.844520
2019-03-10/18:22:29.60           8.1240834      -147.77671      -12.895191
2019-03-10/18:22:29.64           8.2666178      -147.82984      -12.970150
2019-03-10/18:22:29.67           8.4081802      -147.87573      -13.021873
2019-03-10/18:22:29.70           8.5404092      -147.92537      -13.092685
2019-03-10/18:22:29.73           8.6760995      -147.98215      -13.153371
2019-03-10/18:22:29.76           8.7939020      -148.03595      -13.217527
2019-03-10/18:22:29.79           8.9200611      -148.08082      -13.278609
2019-03-10/18:22:29.82           9.0520230      -148.12745      -13.345483
2019-03-10/18:22:29.85           9.1836542      -148.18372      -13.423178
2019-03-10/18:22:29.89           9.3139758      -148.22050      -13.490203
2019-03-10/18:22:29.92           9.4508975      -148.25932      -13.549580
2019-03-10/18:22:29.95           9.5808369      -148.30861      -13.618936
2019-03-10/18:22:29.98           9.7194554      -148.35541      -13.684612
2019-03-10/18:22:30.01           9.8435170      -148.39276      -13.766671
2019-03-10/18:22:30.04           9.9783568      -148.42985      -13.835037
2019-03-10/18:22:30.07           10.111242      -148.47542      -13.896376
2019-03-10/18:22:30.10           10.240991      -148.52271      -13.962241
2019-03-10/18:22:30.14           10.366621      -148.56352      -14.011375
2019-03-10/18:22:30.17           10.495313      -148.61285      -14.075742
2019-03-10/18:22:30.20           10.614074      -148.66322      -14.141846
2019-03-10/18:22:30.23           10.748751      -148.70271      -14.200229
2019-03-10/18:22:30.26           10.879234      -148.74594      -14.261647
2019-03-10/18:22:30.29           11.013945      -148.80444      -14.326748
2019-03-10/18:22:30.32           11.148979      -148.85090      -14.386039
2019-03-10/18:22:30.35           11.287062      -148.90734      -14.457551
2019-03-10/18:22:30.39           11.415935      -148.95925      -14.526866
2019-03-10/18:22:30.42           11.546705      -149.00510      -14.595728
2019-03-10/18:22:30.45           11.673171      -149.05608      -14.659663
2019-03-10/18:22:30.48           11.808049      -149.09332      -14.733005
2019-03-10/18:22:30.51           11.929082      -149.14081      -14.810033
2019-03-10/18:22:30.54           12.048691      -149.18867      -14.873686
2019-03-10/18:22:30.57           12.177306      -149.21814      -14.935857
2019-03-10/18:22:30.60           12.298017      -149.26065      -15.010488
2019-03-10/18:22:30.64           12.417094      -149.29717      -15.077272
2019-03-10/18:22:30.67           12.545901      -149.32964      -15.140887
2019-03-10/18:22:30.70           12.673132      -149.36934      -15.215383
2019-03-10/18:22:30.73           12.805968      -149.40685      -15.296228
2019-03-10/18:22:30.76           12.931043      -149.45395      -15.358241
2019-03-10/18:22:30.79           13.066167      -149.49815      -15.427501
2019-03-10/18:22:30.82           13.186083      -149.54334      -15.509568
2019-03-10/18:22:30.85           13.312461      -149.58905      -15.582017
2019-03-10/18:22:30.89           13.442029      -149.63646      -15.645398
2019-03-10/18:22:30.92           13.572583      -149.67602      -15.719811
2019-03-10/18:22:30.95           13.698707      -149.71582      -15.794343
2019-03-10/18:22:30.98           13.827521      -149.75028      -15.853972
2019-03-10/18:22:31.01           13.952158      -149.78850      -15.916629
2019-03-10/18:22:31.04           14.076340      -149.83339      -15.991158
2019-03-10/18:22:31.07           14.195382      -149.86850      -16.058498
2019-03-10/18:22:31.10           14.333025      -149.90007      -16.120443
2019-03-10/18:22:31.14           14.455076      -149.93194      -16.181290
2019-03-10/18:22:31.17           14.582880      -149.96363      -16.249464
2019-03-10/18:22:31.20           14.711473      -149.99509      -16.305197
2019-03-10/18:22:31.23           14.838618      -150.03722      -16.369768
2019-03-10/18:22:31.26           14.961319      -150.07862      -16.436437
2019-03-10/18:22:31.29           15.090551      -150.11720      -16.502990
2019-03-10/18:22:31.32           15.221225      -150.14657      -16.557702
2019-03-10/18:22:31.35           15.344196      -150.17590      -16.616093
2019-03-10/18:22:31.39           15.472119      -150.21397      -16.676211
2019-03-10/18:22:31.42           15.604531      -150.26455      -16.755938
2019-03-10/18:22:31.45           15.734013      -150.30715      -16.824417
2019-03-10/18:22:31.48           15.868721      -150.34640      -16.886343
2019-03-10/18:22:31.51           16.000416      -150.39131      -16.949746
2019-03-10/18:22:31.54           16.138838      -150.43446      -17.018482
2019-03-10/18:22:31.57           16.269891      -150.46890      -17.078085
2019-03-10/18:22:31.60           16.410459      -150.50806      -17.152291
2019-03-10/18:22:31.64           16.541759      -150.54169      -17.223817
2019-03-10/18:22:31.67           16.669267      -150.58169      -17.308288
2019-03-10/18:22:31.70           16.802142      -150.60619      -17.372951
2019-03-10/18:22:31.73           16.926467      -150.63616      -17.440244
2019-03-10/18:22:31.76           17.049532      -150.67738      -17.522809
2019-03-10/18:22:31.79           17.178354      -150.70619      -17.594479
2019-03-10/18:22:31.82           17.300967      -150.74139      -17.671683
2019-03-10/18:22:31.85           17.421876      -150.78471      -17.752796
2019-03-10/18:22:31.89           17.529870      -150.81768      -17.828904
2019-03-10/18:22:31.92           17.650251      -150.87778      -17.898347
2019-03-10/18:22:31.95           17.766674      -150.91197      -17.952853
2019-03-10/18:22:31.98           17.873822      -150.96155      -18.004887
2019-03-10/18:22:32.01           17.992819      -151.01483      -18.078417
2019-03-10/18:22:32.04           18.116063      -151.06923      -18.141391
2019-03-10/18:22:32.07           18.236426      -151.12743      -18.214821
2019-03-10/18:22:32.10           18.362669      -151.17618      -18.276301
2019-03-10/18:22:32.14           18.495817      -151.23197      -18.332512
2019-03-10/18:22:32.17           18.631783      -151.27862      -18.386809
2019-03-10/18:22:32.20           18.766183      -151.31449      -18.445774
2019-03-10/18:22:32.23           18.897624      -151.37358      -18.515908
2019-03-10/18:22:32.26           19.031546      -151.41374      -18.591712
2019-03-10/18:22:32.29           19.168736      -151.45272      -18.666964
2019-03-10/18:22:32.32           19.284525      -151.48830      -18.739333
2019-03-10/18:22:32.35           19.410233      -151.52188      -18.811970
2019-03-10/18:22:32.39           19.523863      -151.55906      -18.883861
2019-03-10/18:22:32.42           19.632420      -151.58649      -18.951065
2019-03-10/18:22:32.45           19.739975      -151.63303      -19.027459
2019-03-10/18:22:32.48           19.853867      -151.67663      -19.096274
2019-03-10/18:22:32.51           19.976240      -151.71667      -19.155965
2019-03-10/18:22:32.54           20.104018      -151.77389      -19.217762
2019-03-10/18:22:32.57           20.217650      -151.82122      -19.268630
2019-03-10/18:22:32.60           20.347512      -151.87248      -19.337416
2019-03-10/18:22:32.64           20.476220      -151.91827      -19.371505
2019-03-10/18:22:32.67           20.614639      -151.97370      -19.417638
2019-03-10/18:22:32.70           20.753247      -152.02925      -19.471224
2019-03-10/18:22:32.73           20.890487      -152.08087      -19.522914
2019-03-10/18:22:32.76           21.028313      -152.12010      -19.579730
2019-03-10/18:22:32.79           21.169218      -152.15469      -19.635558
2019-03-10/18:22:32.82           21.303018      -152.18167      -19.690189
2019-03-10/18:22:32.85           21.438950      -152.22844      -19.744469
2019-03-10/18:22:32.89           21.569224      -152.25837      -19.785709
2019-03-10/18:22:32.92           21.690219      -152.29261      -19.847513
2019-03-10/18:22:32.95           21.803523      -152.30592      -19.912809
2019-03-10/18:22:32.98           21.921647      -152.32404      -19.982874
2019-03-10/18:22:33.01           22.046865      -152.35170      -20.050108
2019-03-10/18:22:33.04           22.178083      -152.38608      -20.120576
2019-03-10/18:22:33.07           22.293291      -152.42941      -20.200258
2019-03-10/18:22:33.10           22.415559      -152.46519      -20.266445
2019-03-10/18:22:33.14           22.542407      -152.48570      -20.325272
2019-03-10/18:22:33.17           22.676805      -152.52033      -20.389665
2019-03-10/18:22:33.20           22.805592      -152.55330      -20.455716
2019-03-10/18:22:33.23           22.950618      -152.60224      -20.514647
2019-03-10/18:22:33.26           23.098134      -152.64234      -20.558228
2019-03-10/18:22:33.29           23.229931      -152.67689      -20.607773
2019-03-10/18:22:33.32           23.367844      -152.71823      -20.665507
2019-03-10/18:22:33.35           23.513486      -152.74689      -20.702361
2019-03-10/18:22:33.39           23.657348      -152.77930      -20.749634
2019-03-10/18:22:33.42           23.808123      -152.81200      -20.805687
2019-03-10/18:22:33.45           23.950212      -152.84337      -20.873414
2019-03-10/18:22:33.48           24.101682      -152.88324      -20.942758
2019-03-10/18:22:33.51           24.249498      -152.91733      -21.011773
2019-03-10/18:22:33.54           24.398147      -152.96010      -21.096057
2019-03-10/18:22:33.57           24.550341      -152.99393      -21.162494
2019-03-10/18:22:33.60           24.692673      -153.02740      -21.236145
2019-03-10/18:22:33.64           24.827425      -153.05996      -21.320432
2019-03-10/18:22:33.67           24.962756      -153.10153      -21.409049
2019-03-10/18:22:33.70           25.093587      -153.14281      -21.496292
2019-03-10/18:22:33.73           25.230182      -153.17744      -21.560625
2019-03-10/18:22:33.76           25.370416      -153.21594      -21.629264
2019-03-10/18:22:33.79           25.501206      -153.24639      -21.692820
2019-03-10/18:22:33.82           25.616278      -153.27753      -21.749306
2019-03-10/18:22:33.85           25.746656      -153.31905      -21.818163
2019-03-10/18:22:33.89           25.876805      -153.34576      -21.863884
2019-03-10/18:22:33.92           26.021417      -153.38786      -21.921940
2019-03-10/18:22:33.95           26.168001      -153.43065      -21.968017
2019-03-10/18:22:33.98           26.327640      -153.46779      -22.013868
2019-03-10/18:22:34.01           26.477612      -153.50710      -22.069379
2019-03-10/18:22:34.04           26.625374      -153.54364      -22.130980
2019-03-10/18:22:34.07           26.772856      -153.59468      -22.195849
2019-03-10/18:22:34.10           26.932159      -153.63573      -22.264571
2019-03-10/18:22:34.14           27.078689      -153.67034      -22.325272
2019-03-10/18:22:34.17           27.224025      -153.71771      -22.400737
2019-03-10/18:22:34.20           27.361216      -153.76236      -22.467506
2019-03-10/18:22:34.23           27.498494      -153.78567      -22.537604
2019-03-10/18:22:34.26           27.613896      -153.81562      -22.609626
2019-03-10/18:22:34.29           27.742555      -153.84581      -22.676849
2019-03-10/18:22:34.32           27.859295      -153.86645      -22.732100
2019-03-10/18:22:34.35           27.991027      -153.89679      -22.788303
2019-03-10/18:22:34.39           28.125987      -153.94159      -22.855115
2019-03-10/18:22:34.42           28.263168      -153.98628      -22.921882
2019-03-10/18:22:34.45           28.403358      -154.02821      -22.981162
2019-03-10/18:22:34.48           28.536193      -154.06043      -23.033331
2019-03-10/18:22:34.51           28.674855      -154.11445      -23.095919
2019-03-10/18:22:34.54           28.825030      -154.16019      -23.145938
2019-03-10/18:22:34.57           28.962871      -154.20217      -23.200305
2019-03-10/18:22:34.60           29.111643      -154.25720      -23.264621
2019-03-10/18:22:34.64           29.255653      -154.30411      -23.333653
2019-03-10/18:22:34.67           29.395674      -154.32552      -23.384327
2019-03-10/18:22:34.70           29.539338      -154.35177      -23.437315
2019-03-10/18:22:34.73           29.685158      -154.37355      -23.496787
2019-03-10/18:22:34.76           29.827704      -154.39507      -23.559813
2019-03-10/18:22:34.79           29.973011      -154.40550      -23.622469
2019-03-10/18:22:34.82           30.110076      -154.42544      -23.692135
2019-03-10/18:22:34.85           30.254174      -154.44769      -23.771531
2019-03-10/18:22:34.89           30.396334      -154.46227      -23.833689
2019-03-10/18:22:34.92           30.527342      -154.47499      -23.898659
2019-03-10/18:22:34.95           30.661520      -154.50309      -23.969763
2019-03-10/18:22:34.98           30.805176      -154.52315      -24.035795
2019-03-10/18:22:35.01           30.933609      -154.55046      -24.101581
2019-03-10/18:22:35.04           31.073076      -154.57428      -24.170644
2019-03-10/18:22:35.07           31.212003      -154.60861      -24.241040
2019-03-10/18:22:35.10           31.346906      -154.63355      -24.303249
2019-03-10/18:22:35.14           31.487160      -154.65857      -24.356858
2019-03-10/18:22:35.17           31.634707      -154.68798      -24.426135
2019-03-10/18:22:35.20           31.781999      -154.71339      -24.493498
2019-03-10/18:22:35.23           31.930943      -154.73351      -24.548481
2019-03-10/18:22:35.26           32.067196      -154.75907      -24.619590
2019-03-10/18:22:35.29           32.214165      -154.77902      -24.685566
2019-03-10/18:22:35.32           32.363481      -154.80325      -24.747432
2019-03-10/18:22:35.35           32.507123      -154.82578      -24.808479
2019-03-10/18:22:35.39           32.654024      -154.84522      -24.872966
2019-03-10/18:22:35.42           32.807234      -154.87495      -24.946078
2019-03-10/18:22:35.45           32.956103      -154.89172      -25.005602
2019-03-10/18:22:35.48           33.098819      -154.91541      -25.072121
2019-03-10/18:22:35.51           33.236234      -154.93957      -25.148699
2019-03-10/18:22:35.54           33.374010      -154.95980      -25.202479
2019-03-10/18:22:35.57           33.519488      -154.97672      -25.259603
2019-03-10/18:22:35.60           33.664046      -154.99862      -25.314178
2019-03-10/18:22:35.64           33.796519      -155.02364      -25.368989
2019-03-10/18:22:35.67           33.945344      -155.05800      -25.435671
2019-03-10/18:22:35.70           34.079117      -155.08550      -25.492909
2019-03-10/18:22:35.73           34.213455      -155.12057      -25.557460
2019-03-10/18:22:35.76           34.371063      -155.14165      -25.601772
2019-03-10/18:22:35.79           34.534306      -155.17817      -25.662092
2019-03-10/18:22:35.82           34.693927      -155.22458      -25.735752
2019-03-10/18:22:35.85           34.853611      -155.27343      -25.806883
2019-03-10/18:22:35.89           35.004099      -155.31296      -25.885854
2019-03-10/18:22:35.92           35.164382      -155.35041      -25.960151
2019-03-10/18:22:35.95           35.318744      -155.38359      -26.028700
2019-03-10/18:22:35.98           35.479026      -155.42057      -26.103990
2019-03-10/18:22:36.01           35.630112      -155.45350      -26.176084
2019-03-10/18:22:36.04           35.774357      -155.48089      -26.252934
2019-03-10/18:22:36.07           35.907802      -155.50393      -26.306761
2019-03-10/18:22:36.10           36.043107      -155.53510      -26.374316
2019-03-10/18:22:36.14           36.176858      -155.56125      -26.434524
2019-03-10/18:22:36.17           36.319737      -155.59286      -26.492430
2019-03-10/18:22:36.20           36.456696      -155.61875      -26.547601
2019-03-10/18:22:36.23           36.590198      -155.64473      -26.597886
2019-03-10/18:22:36.26           36.713397      -155.66766      -26.643002
2019-03-10/18:22:36.29           36.849241      -155.69267      -26.700206
2019-03-10/18:22:36.32           36.980539      -155.73208      -26.769200
2019-03-10/18:22:36.35           37.126991      -155.76421      -26.835957
2019-03-10/18:22:36.39           37.271570      -155.78295      -26.900002
2019-03-10/18:22:36.42           37.403280      -155.80843      -26.969733
2019-03-10/18:22:36.45           37.540853      -155.84151      -27.035697
2019-03-10/18:22:36.48           37.680394      -155.86952      -27.101704
2019-03-10/18:22:36.51           37.821242      -155.91617      -27.182747
2019-03-10/18:22:36.54           37.969170      -155.95333      -27.254349
2019-03-10/18:22:36.57           38.115488      -155.98301      -27.321155
2019-03-10/18:22:36.60           38.261929      -156.01710      -27.383900
2019-03-10/18:22:36.64           38.397146      -156.04785      -27.449959
2019-03-10/18:22:36.67           38.549367      -156.06950      -27.501849
2019-03-10/18:22:36.70           38.698635      -156.09590      -27.559692
2019-03-10/18:22:36.73           38.845491      -156.11894      -27.617162
2019-03-10/18:22:36.76           38.989139      -156.14368      -27.676657
2019-03-10/18:22:36.79           39.129214      -156.16555      -27.732325
2019-03-10/18:22:36.82           39.280817      -156.19004      -27.799094
2019-03-10/18:22:36.85           39.429096      -156.22092      -27.852906
2019-03-10/18:22:36.89           39.573602      -156.24305      -27.907458
2019-03-10/18:22:36.92           39.728530      -156.27026      -27.968131
2019-03-10/18:22:36.95           39.875943      -156.29996      -28.034911
2019-03-10/18:22:36.98           40.028965      -156.33230      -28.098018
2019-03-10/18:22:37.01           40.174827      -156.35602      -28.159456
2019-03-10/18:22:37.04           40.332144      -156.36805      -28.212883
2019-03-10/18:22:37.07           40.483412      -156.37045      -28.266634
2019-03-10/18:22:37.10           40.631602      -156.37799      -28.320365
2019-03-10/18:22:37.14           40.776395      -156.38137      -28.380709
2019-03-10/18:22:37.17           40.914723      -156.39191      -28.434627
2019-03-10/18:22:37.20           41.048993      -156.41108      -28.486498
2019-03-10/18:22:37.23           41.182589      -156.43732      -28.541735
2019-03-10/18:22:37.26           41.316598      -156.45203      -28.592689
2019-03-10/18:22:37.29           41.454986      -156.46455      -28.645083
2019-03-10/18:22:37.32           41.590377      -156.50176      -28.705546
2019-03-10/18:22:37.35           41.733156      -156.53354      -28.760954
2019-03-10/18:22:37.39           41.872117      -156.57413      -28.824236
2019-03-10/18:22:37.42           42.014894      -156.60687      -28.877638
2019-03-10/18:22:37.45           42.173640      -156.64536      -28.935010
2019-03-10/18:22:37.48           42.321647      -156.66996      -28.991913
2019-03-10/18:22:37.51           42.473776      -156.69315      -29.038290
2019-03-10/18:22:37.54           42.628999      -156.72644      -29.099325
2019-03-10/18:22:37.57           42.791382      -156.77026      -29.157997
2019-03-10/18:22:37.60           42.947772      -156.80259      -29.223498
2019-03-10/18:22:37.64           43.109578      -156.83408      -29.284891
2019-03-10/18:22:37.67           43.269656      -156.85513      -29.342556
2019-03-10/18:22:37.70           43.431216      -156.87975      -29.408078
2019-03-10/18:22:37.73           43.587721      -156.90791      -29.487576
2019-03-10/18:22:37.76           43.754519      -156.94152      -29.567203
2019-03-10/18:22:37.79           43.916009      -156.95800      -29.647298
2019-03-10/18:22:37.82           44.082235      -156.96452      -29.714042
2019-03-10/18:22:37.85           44.241378      -156.97769      -29.796250
2019-03-10/18:22:37.89           44.393115      -156.98730      -29.855824
2019-03-10/18:22:37.92           44.539621      -157.00125      -29.919936
2019-03-10/18:22:37.95           44.689515      -157.01890      -29.978420
2019-03-10/18:22:37.98           44.840091      -157.04854      -30.040135
2019-03-10/18:22:38.01           44.988620      -157.06464      -30.091701
2019-03-10/18:22:38.04           45.136959      -157.07775      -30.141850
2019-03-10/18:22:38.07           45.292827      -157.10597      -30.195498
2019-03-10/18:22:38.10           45.437599      -157.13286      -30.253422
2019-03-10/18:22:38.14           45.577799      -157.16037      -30.305461
2019-03-10/18:22:38.17           45.739512      -157.18572      -30.377405
2019-03-10/18:22:38.20           45.900790      -157.20501      -30.444007
2019-03-10/18:22:38.23           46.056577      -157.22512      -30.512221
2019-03-10/18:22:38.26           46.214702      -157.24712      -30.581322
2019-03-10/18:22:38.29           46.370115      -157.26266      -30.643670
2019-03-10/18:22:38.32           46.519059      -157.27916      -30.712623
2019-03-10/18:22:38.35           46.661096      -157.29009      -30.783843
2019-03-10/18:22:38.39           46.806520      -157.30519      -30.848425
2019-03-10/18:22:38.42           46.953297      -157.30616      -30.906302
2019-03-10/18:22:38.45           47.088058      -157.31219      -30.962889
2019-03-10/18:22:38.48           47.225536      -157.32804      -31.019218
2019-03-10/18:22:38.51           47.353147      -157.34641      -31.076723
2019-03-10/18:22:38.54           47.480639      -157.36611      -31.126262
2019-03-10/18:22:38.57           47.607333      -157.38945      -31.181217
2019-03-10/18:22:38.60           47.746539      -157.41957      -31.233247
2019-03-10/18:22:38.64           47.881175      -157.44935      -31.281409
2019-03-10/18:22:38.67           48.021549      -157.48234      -31.329878
2019-03-10/18:22:38.70           48.171909      -157.51530      -31.377105
2019-03-10/18:22:38.73           48.320176      -157.55420      -31.417310
2019-03-10/18:22:38.76           48.465471      -157.59357      -31.472479
2019-03-10/18:22:38.79           48.626854      -157.62260      -31.523985
2019-03-10/18:22:38.82           48.775538      -157.63995      -31.581010
2019-03-10/18:22:38.85           48.933895      -157.65417      -31.630402
2019-03-10/18:22:38.89           49.083495      -157.66991      -31.682949
2019-03-10/18:22:38.92           49.234271      -157.68325      -31.742984
2019-03-10/18:22:38.95           49.389173      -157.69232      -31.798524
2019-03-10/18:22:38.98           49.538214      -157.71095      -31.868432
2019-03-10/18:22:39.01           49.695441      -157.71335      -31.942919
2019-03-10/18:22:39.04           49.851500      -157.71624      -32.013954
2019-03-10/18:22:39.07           50.002877      -157.71869      -32.076165
2019-03-10/18:22:39.10           50.161277      -157.72444      -32.146086
2019-03-10/18:22:39.14           50.311043      -157.73513      -32.217101
2019-03-10/18:22:39.17           50.461611      -157.74124      -32.284718
2019-03-10/18:22:39.20           50.620627      -157.76132      -32.350355
2019-03-10/18:22:39.23           50.768548      -157.78244      -32.415249
2019-03-10/18:22:39.26           50.914735      -157.79265      -32.477412
2019-03-10/18:22:39.29           51.058279      -157.81882      -32.534858
2019-03-10/18:22:39.32           51.214523      -157.83715      -32.581213
2019-03-10/18:22:39.35           51.375572      -157.85891      -32.635337
2019-03-10/18:22:39.39           51.529464      -157.87584      -32.679780
2019-03-10/18:22:39.42           51.687367      -157.90078      -32.735412
2019-03-10/18:22:39.45           51.846070      -157.92066      -32.788642
2019-03-10/18:22:39.48           52.003845      -157.94075      -32.849344
2019-03-10/18:22:39.51           52.161304      -157.95536      -32.908665
2019-03-10/18:22:39.54           52.325362      -157.96816      -32.968370
2019-03-10/18:22:39.57           52.487453      -157.96746      -33.020447
2019-03-10/18:22:39.60           52.636963      -157.97614      -33.085569
2019-03-10/18:22:39.64           52.784864      -157.97448      -33.151923
2019-03-10/18:22:39.67           52.945652      -157.98276      -33.224237
2019-03-10/18:22:39.70           53.100086      -157.99640      -33.299081
2019-03-10/18:22:39.73           53.253351      -158.01005      -33.371468
2019-03-10/18:22:39.76           53.403779      -157.99950      -33.422536
2019-03-10/18:22:39.79           53.558158      -157.99928      -33.477288
2019-03-10/18:22:39.82           53.709331      -158.00362      -33.528048
2019-03-10/18:22:39.85           53.863948      -158.02363      -33.597298
2019-03-10/18:22:39.89           54.018510      -158.03262      -33.640413
2019-03-10/18:22:39.92           54.169194      -158.05372      -33.681903
2019-03-10/18:22:39.95           54.317908      -158.07561      -33.732382
2019-03-10/18:22:39.98           54.478710      -158.08154      -33.763011
2019-03-10/18:22:40.01           54.634515      -158.09535      -33.801057
2019-03-10/18:22:40.04           54.790513      -158.12932      -33.851131
2019-03-10/18:22:40.07           54.947247      -158.15246      -33.908378
2019-03-10/18:22:40.10           55.111756      -158.17712      -33.961438
2019-03-10/18:22:40.14           55.270158      -158.19589      -34.004321
2019-03-10/18:22:40.17           55.435395      -158.22641      -34.076146
2019-03-10/18:22:40.20           55.596442      -158.24258      -34.142409
2019-03-10/18:22:40.23           55.758472      -158.25956      -34.201671
2019-03-10/18:22:40.26           55.916421      -158.27945      -34.270905
2019-03-10/18:22:40.29           56.076040      -158.29354      -34.328797
2019-03-10/18:22:40.32           56.229482      -158.31267      -34.397672
2019-03-10/18:22:40.35           56.387364      -158.33444      -34.460420
2019-03-10/18:22:40.39           56.537906      -158.34646      -34.516085
2019-03-10/18:22:40.42           56.691469      -158.36999      -34.580894
2019-03-10/18:22:40.45           56.842078      -158.38493      -34.633029
2019-03-10/18:22:40.48           56.997980      -158.41275      -34.693716
2019-03-10/18:22:40.51           57.148461      -158.42997      -34.735852
2019-03-10/18:22:40.54           57.312630      -158.45493      -34.775519
2019-03-10/18:22:40.57           57.470687      -158.48259      -34.833674
2019-03-10/18:22:40.60           57.642677      -158.50342      -34.883678
2019-03-10/18:22:40.64           57.810037      -158.52004      -34.935363
2019-03-10/18:22:40.67           57.974444      -158.54475      -34.985968
2019-03-10/18:22:40.70           58.141127      -158.56798      -35.042016
2019-03-10/18:22:40.73           58.309050      -158.57696      -35.086407
2019-03-10/18:22:40.76           58.477149      -158.58611      -35.138237
2019-03-10/18:22:40.79           58.653324      -158.59799      -35.196292
2019-03-10/18:22:40.82           58.813539      -158.60125      -35.256409
2019-03-10/18:22:40.85           58.982017      -158.59499      -35.309570
2019-03-10/18:22:40.89           59.135645      -158.58625      -35.351714
2019-03-10/18:22:40.92           59.294749      -158.59196      -35.406837
2019-03-10/18:22:40.95           59.459279      -158.59349      -35.464897
2019-03-10/18:22:40.98           59.615614      -158.59125      -35.513788
2019-03-10/18:22:41.01           59.769292      -158.59878      -35.570984
2019-03-10/18:22:41.04           59.926236      -158.60563      -35.626620
2019-03-10/18:22:41.07           60.078867      -158.61377      -35.685313
2019-03-10/18:22:41.10           60.233715      -158.62465      -35.737923
2019-03-10/18:22:41.14           60.394600      -158.64233      -35.796201
2019-03-10/18:22:41.17           60.565338      -158.65515      -35.858306
2019-03-10/18:22:41.20           60.741018      -158.65861      -35.913545
2019-03-10/18:22:41.23           60.906835      -158.66838      -35.961930
2019-03-10/18:22:41.26           61.079001      -158.66996      -36.013819
2019-03-10/18:22:41.29           61.249493      -158.67736      -36.077044
2019-03-10/18:22:41.32           61.424487      -158.68982      -36.131614
2019-03-10/18:22:41.35           61.597320      -158.69961      -36.194748
2019-03-10/18:22:41.39           61.766033      -158.69842      -36.247781
2019-03-10/18:22:41.42           61.936395      -158.70432      -36.309061
2019-03-10/18:22:41.45           62.103316      -158.70933      -36.367476
2019-03-10/18:22:41.48           62.264872      -158.72000      -36.422421
2019-03-10/18:22:41.51           62.429816      -158.72724      -36.486806
2019-03-10/18:22:41.54           62.607384      -158.74186      -36.552202
2019-03-10/18:22:41.57           62.780212      -158.75454      -36.609318
2019-03-10/18:22:41.60           62.945275      -158.76428      -36.673647
2019-03-10/18:22:41.64           63.108619      -158.76880      -36.723220
2019-03-10/18:22:41.67           63.280755      -158.78335      -36.794723
2019-03-10/18:22:41.70           63.453399      -158.78972      -36.857458
2019-03-10/18:22:41.73           63.620239      -158.81189      -36.923965
2019-03-10/18:22:41.76           63.791028      -158.82630      -36.985576
2019-03-10/18:22:41.79           63.964332      -158.84278      -37.055521
2019-03-10/18:22:41.82           64.127350      -158.85616      -37.120327
2019-03-10/18:22:41.85           64.295230      -158.87351      -37.194377
2019-03-10/18:22:41.89           64.455665      -158.88336      -37.251370
2019-03-10/18:22:41.92           64.627110      -158.90363      -37.329236
2019-03-10/18:22:41.95           64.792791      -158.90773      -37.384746
2019-03-10/18:22:41.98           64.944168      -158.91645      -37.437516
2019-03-10/18:22:42.01           65.114034      -158.91444      -37.495048
2019-03-10/18:22:42.04           65.277966      -158.92433      -37.559411
2019-03-10/18:22:42.07           65.438031      -158.92867      -37.612570
2019-03-10/18:22:42.10           65.597529      -158.93927      -37.676046
2019-03-10/18:22:42.14           65.751562      -158.93872      -37.719517
2019-03-10/18:22:42.17           65.921903      -158.94524      -37.779827
2019-03-10/18:22:42.20           66.087145      -158.94473      -37.827010
2019-03-10/18:22:42.23           66.260439      -158.96651      -37.885929
2019-03-10/18:22:42.26           66.433128      -158.97778      -37.941125
2019-03-10/18:22:42.29           66.594959      -158.99505      -37.995442
2019-03-10/18:22:42.32           66.755684      -159.01095      -38.052809
2019-03-10/18:22:42.35           66.931999      -159.02520      -38.114316
2019-03-10/18:22:42.39           67.099939      -159.03028      -38.170264
2019-03-10/18:22:42.42           67.269346      -159.03850      -38.235048
2019-03-10/18:22:42.45           67.433092      -159.04782      -38.292996
2019-03-10/18:22:42.48           67.600044      -159.05356      -38.352939
2019-03-10/18:22:42.51           67.760094      -159.05324      -38.416167
2019-03-10/18:22:42.54           67.927577      -159.06472      -38.487390
2019-03-10/18:22:42.57           68.091134      -159.06821      -38.549955
2019-03-10/18:22:42.60           68.252796      -159.06014      -38.603384
2019-03-10/18:22:42.64           68.401183      -159.06902      -38.672160
2019-03-10/18:22:42.67           68.559070      -159.07364      -38.727870
2019-03-10/18:22:42.70           68.726318      -159.08634      -38.786163
2019-03-10/18:22:42.73           68.888704      -159.08891      -38.848289
2019-03-10/18:22:42.76           69.045428      -159.09591      -38.896529
2019-03-10/18:22:42.79           69.209040      -159.10330      -38.953537
2019-03-10/18:22:42.82           69.363120      -159.10434      -38.996515
2019-03-10/18:22:42.85           69.524545      -159.09798      -39.036005
2019-03-10/18:22:42.89           69.680454      -159.10629      -39.094684
2019-03-10/18:22:42.92           69.846246      -159.10110      -39.128565
2019-03-10/18:22:42.95           70.015674      -159.10028      -39.165753
2019-03-10/18:22:42.98           70.184173      -159.10111      -39.207406
2019-03-10/18:22:43.01           70.355008      -159.10101      -39.255986
2019-03-10/18:22:43.04           70.518850      -159.10866      -39.322945
2019-03-10/18:22:43.07           70.670518      -159.10259      -39.373624
2019-03-10/18:22:43.10           70.836972      -159.10041      -39.429826
2019-03-10/18:22:43.14           70.997848      -159.11190      -39.504744
2019-03-10/18:22:43.17           71.163807      -159.09793      -39.565203
2019-03-10/18:22:43.20           71.332594      -159.09341      -39.631357
2019-03-10/18:22:43.23           71.486086      -159.09131      -39.704785
2019-03-10/18:22:43.26           71.640508      -159.08899      -39.770738
2019-03-10/18:22:43.29           71.796966      -159.08923      -39.823149
2019-03-10/18:22:43.32           71.959966      -159.08951      -39.869449
2019-03-10/18:22:43.35           72.120540      -159.10076      -39.931962
2019-03-10/18:22:43.39           72.289687      -159.10655      -39.991912
2019-03-10/18:22:43.42           72.449174      -159.10637      -40.031838
2019-03-10/18:22:43.45           72.616292      -159.12570      -40.071142
2019-03-10/18:22:43.48           72.777257      -159.13291      -40.110880
2019-03-10/18:22:43.51           72.940502      -159.14101      -40.151038
2019-03-10/18:22:43.54           73.101996      -159.15491      -40.200038
2019-03-10/18:22:43.57           73.258521      -159.16093      -40.242895
2019-03-10/18:22:43.60           73.422927      -159.16433      -40.295571
2019-03-10/18:22:43.64           73.603616      -159.16231      -40.342018
2019-03-10/18:22:43.67           73.769636      -159.15936      -40.381869
2019-03-10/18:22:43.70           73.940813      -159.16020      -40.444391
2019-03-10/18:22:43.73           74.109889      -159.16222      -40.509918
2019-03-10/18:22:43.76           74.273780      -159.16959      -40.580418
2019-03-10/18:22:43.79           74.440750      -159.17091      -40.652967
2019-03-10/18:22:43.82           74.605475      -159.15651      -40.709547
2019-03-10/18:22:43.85           74.768879      -159.15304      -40.782311
2019-03-10/18:22:43.89           74.931055      -159.14951      -40.850136
2019-03-10/18:22:43.92           75.085638      -159.14938      -40.919538
2019-03-10/18:22:43.95           75.246257      -159.15796      -40.990589
2019-03-10/18:22:43.98           75.414348      -159.16729      -41.046027
2019-03-10/18:22:44.01           75.576233      -159.16586      -41.096397
2019-03-10/18:22:44.04           75.730769      -159.17609      -41.141180
2019-03-10/18:22:44.07           75.898267      -159.18296      -41.175799
2019-03-10/18:22:44.10           76.067535      -159.19610      -41.225634
2019-03-10/18:22:44.14           76.249281      -159.19831      -41.260515
2019-03-10/18:22:44.17           76.421213      -159.20593      -41.292997
2019-03-10/18:22:44.20           76.586739      -159.22403      -41.314459
2019-03-10/18:22:44.23           76.766624      -159.23239      -41.352221
2019-03-10/18:22:44.26           76.940721      -159.23607      -41.390234
2019-03-10/18:22:44.29           77.114060      -159.24443      -41.434109
2019-03-10/18:22:44.32           77.300985      -159.23423      -41.479111
2019-03-10/18:22:44.35           77.471386      -159.22593      -41.527449
2019-03-10/18:22:44.39           77.647874      -159.22545      -41.581919
2019-03-10/18:22:44.42           77.817699      -159.22578      -41.635527
2019-03-10/18:22:44.45           77.983244      -159.21162      -41.678662
2019-03-10/18:22:44.48           78.162337      -159.19138      -41.743496
2019-03-10/18:22:44.51           78.312134      -159.18792      -41.805144
2019-03-10/18:22:44.54           78.462165      -159.19037      -41.864645
2019-03-10/18:22:44.57           78.621469      -159.18170      -41.915258
2019-03-10/18:22:44.60           78.781788      -159.19153      -41.970873
2019-03-10/18:22:44.64           78.945319      -159.20013      -42.023457
2019-03-10/18:22:44.67           79.102456      -159.19732      -42.064527
2019-03-10/18:22:44.70           79.261010      -159.20136      -42.103920
2019-03-10/18:22:44.73           79.433659      -159.21545      -42.154174
2019-03-10/18:22:44.76           79.596716      -159.22406      -42.185897
2019-03-10/18:22:44.79           79.780484      -159.22327      -42.219335
2019-03-10/18:22:44.82           79.964770      -159.21285      -42.247041
2019-03-10/18:22:44.85           80.146564      -159.21336      -42.288465
2019-03-10/18:22:44.89           80.314443      -159.20306      -42.328495
2019-03-10/18:22:44.92           80.489095      -159.19682      -42.364276
2019-03-10/18:22:44.95           80.653345      -159.17979      -42.406053
2019-03-10/18:22:44.98           80.825832      -159.16523      -42.462490
2019-03-10/18:22:45.01           80.986686      -159.14406      -42.510911
2019-03-10/18:22:45.04           81.152681      -159.13145      -42.571915
2019-03-10/18:22:45.07           81.309564      -159.11714      -42.627222
2019-03-10/18:22:45.10           81.467732      -159.10202      -42.691968
2019-03-10/18:22:45.14           81.620687      -159.08115      -42.735602
2019-03-10/18:22:45.17           81.783523      -159.07457      -42.792059
2019-03-10/18:22:45.20           81.940097      -159.05385      -42.848035
2019-03-10/18:22:45.23           82.102461      -159.04113      -42.896715
2019-03-10/18:22:45.26           82.259123      -159.04623      -42.950066
2019-03-10/18:22:45.29           82.423519      -159.03323      -42.991243
2019-03-10/18:22:45.32           82.585765      -159.02088      -43.033959
2019-03-10/18:22:45.35           82.754096      -159.01777      -43.079786
2019-03-10/18:22:45.39           82.923301      -159.01390      -43.116662
2019-03-10/18:22:45.42           83.107572      -159.01331      -43.173477
2019-03-10/18:22:45.45           83.283192      -159.00133      -43.216371
2019-03-10/18:22:45.48           83.465193      -159.00032      -43.271775
2019-03-10/18:22:45.51           83.662964      -159.00164      -43.330728
2019-03-10/18:22:45.54           83.852703      -158.98302      -43.372953
2019-03-10/18:22:45.57           84.034881      -158.98457      -43.430783
2019-03-10/18:22:45.60           84.225400      -158.98042      -43.476128
2019-03-10/18:22:45.64           84.406977      -158.97289      -43.527239
2019-03-10/18:22:45.67           84.585751      -158.96750      -43.597745
2019-03-10/18:22:45.70           84.761724      -158.95923      -43.648516
2019-03-10/18:22:45.73           84.949144      -158.95411      -43.706896
2019-03-10/18:22:45.76           85.132945      -158.94932      -43.751930
2019-03-10/18:22:45.79           85.306927      -158.94709      -43.800602
2019-03-10/18:22:45.82           85.482959      -158.94221      -43.846822
2019-03-10/18:22:45.85           85.664018      -158.94340      -43.905698
2019-03-10/18:22:45.89           85.841867      -158.94724      -43.964586
2019-03-10/18:22:45.92           86.016730      -158.94520      -44.002301
2019-03-10/18:22:45.95           86.205032      -158.94594      -44.037654
2019-03-10/18:22:45.98           86.385803      -158.94590      -44.086134
2019-03-10/18:22:46.01           86.566042      -158.93870      -44.126355
2019-03-10/18:22:46.04           86.744886      -158.94287      -44.179237
2019-03-10/18:22:46.07           86.922289      -158.96256      -44.233261
2019-03-10/18:22:46.10           87.105243      -158.98057      -44.290183
2019-03-10/18:22:46.14           87.285219      -158.99128      -44.328965
2019-03-10/18:22:46.17           87.460151      -158.98793      -44.372188
2019-03-10/18:22:46.20           87.648056      -158.98952      -44.437368
2019-03-10/18:22:46.23           87.826554      -158.98720      -44.488451
2019-03-10/18:22:46.26           87.987776      -158.99286      -44.545709
2019-03-10/18:22:46.29           88.154892      -159.00051      -44.613704
2019-03-10/18:22:46.32           88.323225      -158.99381      -44.667632
2019-03-10/18:22:46.35           88.495405      -158.97496      -44.720786
2019-03-10/18:22:46.39           88.662669      -158.94734      -44.772295
2019-03-10/18:22:46.42           88.839631      -158.93338      -44.830175
2019-03-10/18:22:46.45           89.015670      -158.92438      -44.885482
2019-03-10/18:22:46.48           89.187907      -158.90985      -44.932072
2019-03-10/18:22:46.51           89.352563      -158.90013      -44.977227
2019-03-10/18:22:46.54           89.538641      -158.89355      -45.028748
2019-03-10/18:22:46.57           89.721976      -158.88038      -45.071073
2019-03-10/18:22:46.60           89.889141      -158.87560      -45.118535
2019-03-10/18:22:46.64           90.063421      -158.86080      -45.157638
2019-03-10/18:22:46.67           90.232975      -158.85658      -45.211487
2019-03-10/18:22:46.70           90.393301      -158.84489      -45.266755
2019-03-10/18:22:46.73           90.555496      -158.82800      -45.317146
2019-03-10/18:22:46.76           90.724347      -158.81079      -45.367390
2019-03-10/18:22:46.79           90.906100      -158.80366      -45.426010
2019-03-10/18:22:46.82           91.080262      -158.78312      -45.472243
2019-03-10/18:22:46.85           91.243859      -158.77311      -45.520938
2019-03-10/18:22:46.89           91.430284      -158.75111      -45.571400
2019-03-10/18:22:46.92           91.601523      -158.73591      -45.625019
2019-03-10/18:22:46.95           91.775164      -158.72596      -45.674984
2019-03-10/18:22:46.98           91.952418      -158.70267      -45.716269
2019-03-10/18:22:47.01           92.135749      -158.68864      -45.760654
2019-03-10/18:22:47.04           92.310137      -158.67687      -45.798722
2019-03-10/18:22:47.07           92.478805      -158.65670      -45.847602
2019-03-10/18:22:47.10           92.648059      -158.64800      -45.898163
2019-03-10/18:22:47.14           92.821976      -158.62396      -45.941562
2019-03-10/18:22:47.17           92.999573      -158.61003      -45.978642
2019-03-10/18:22:47.20           93.173614      -158.59224      -46.013932
2019-03-10/18:22:47.23           93.358165      -158.58255      -46.054233
2019-03-10/18:22:47.26           93.542370      -158.57941      -46.114760
2019-03-10/18:22:47.29           93.714009      -158.57084      -46.172732
2019-03-10/18:22:47.32           93.878649      -158.55702      -46.227042
2019-03-10/18:22:47.35           94.049533      -158.54196      -46.264832
2019-03-10/18:22:47.39           94.223749      -158.52628      -46.303558
2019-03-10/18:22:47.42           94.398018      -158.51255      -46.340733
2019-03-10/18:22:47.45           94.553660      -158.49529      -46.398341
2019-03-10/18:22:47.48           94.722556      -158.47875      -46.450152
2019-03-10/18:22:47.51           94.882755      -158.46659      -46.501553
2019-03-10/18:22:47.54           95.048207      -158.45572      -46.536379
2019-03-10/18:22:47.57           95.220028      -158.43810      -46.571750
2019-03-10/18:22:47.60           95.394710      -158.42815      -46.619283
2019-03-10/18:22:47.64           95.566822      -158.41180      -46.665060
2019-03-10/18:22:47.67           95.735893      -158.40207      -46.710224
2019-03-10/18:22:47.70           95.896618      -158.39899      -46.765863
2019-03-10/18:22:47.73           96.075565      -158.39053      -46.801830
2019-03-10/18:22:47.76           96.261227      -158.37853      -46.847186
2019-03-10/18:22:47.79           96.438933      -158.36155      -46.896329
2019-03-10/18:22:47.82           96.609111      -158.34803      -46.949548
2019-03-10/18:22:47.85           96.781691      -158.33883      -47.001110
2019-03-10/18:22:47.89           96.957773      -158.33202      -47.055013
2019-03-10/18:22:47.92           97.128768      -158.33307      -47.113788
2019-03-10/18:22:47.95           97.297368      -158.31157      -47.163293
2019-03-10/18:22:47.98           97.476312      -158.29705      -47.212371
2019-03-10/18:22:48.01           97.644565      -158.28587      -47.274044
2019-03-10/18:22:48.04           97.804229      -158.28016      -47.338248
2019-03-10/18:22:48.07           97.971960      -158.26417      -47.386644
2019-03-10/18:22:48.10           98.141154      -158.25652      -47.432794
2019-03-10/18:22:48.14           98.299543      -158.25489      -47.480527
2019-03-10/18:22:48.17           98.463587      -158.23305      -47.526181
2019-03-10/18:22:48.20           98.628458      -158.20800      -47.565452
2019-03-10/18:22:48.23           98.799758      -158.19825      -47.610627
2019-03-10/18:22:48.26           98.959784      -158.17107      -47.636649
2019-03-10/18:22:48.29           99.131605      -158.15826      -47.662000
2019-03-10/18:22:48.32           99.294613      -158.14454      -47.693065
2019-03-10/18:22:48.35           99.466319      -158.12878      -47.719509
2019-03-10/18:22:48.39           99.637091      -158.09365      -47.745510
2019-03-10/18:22:48.42           99.814917      -158.05915      -47.787729
2019-03-10/18:22:48.45           99.989137      -158.04552      -47.822519
2019-03-10/18:22:48.48           100.16645      -158.02536      -47.860401
2019-03-10/18:22:48.51           100.33768      -158.01183      -47.911175
2019-03-10/18:22:48.54           100.52182      -158.00511      -47.977365
2019-03-10/18:22:48.57           100.69614      -157.98366      -48.034256
2019-03-10/18:22:48.60           100.86773      -157.95748      -48.077914
2019-03-10/18:22:48.64           101.02868      -157.93379      -48.138661
2019-03-10/18:22:48.67           101.19127      -157.92053      -48.200569
2019-03-10/18:22:48.70           101.35672      -157.90562      -48.244571
2019-03-10/18:22:48.73           101.52200      -157.88722      -48.288176
2019-03-10/18:22:48.76           101.68150      -157.86508      -48.330034
2019-03-10/18:22:48.79           101.84572      -157.83235      -48.357144
2019-03-10/18:22:48.82           102.00382      -157.81180      -48.382586
2019-03-10/18:22:48.85           102.16782      -157.79891      -48.406688
2019-03-10/18:22:48.89           102.34023      -157.77567      -48.430885
2019-03-10/18:22:48.92           102.51778      -157.76946      -48.449516
2019-03-10/18:22:48.95           102.69790      -157.74625      -48.470070
2019-03-10/18:22:48.98           102.87353      -157.72085      -48.493282
2019-03-10/18:22:49.01           103.06060      -157.70189      -48.517052
2019-03-10/18:22:49.04           103.24201      -157.69942      -48.550939
2019-03-10/18:22:49.07           103.42640      -157.68606      -48.592041
2019-03-10/18:22:49.10           103.60676      -157.65845      -48.632646
2019-03-10/18:22:49.14           103.78607      -157.62862      -48.680804
2019-03-10/18:22:49.17           103.96397      -157.61205      -48.737576
2019-03-10/18:22:49.20           104.14281      -157.57136      -48.788049
2019-03-10/18:22:49.23           104.31909      -157.54626      -48.839645
2019-03-10/18:22:49.26           104.48439      -157.52418      -48.891415
2019-03-10/18:22:49.29           104.64869      -157.48500      -48.935223
2019-03-10/18:22:49.32           104.82369      -157.43825      -48.975528
2019-03-10/18:22:49.35           104.99349      -157.39968      -49.014734
2019-03-10/18:22:49.39           105.16743      -157.37739      -49.055383
2019-03-10/18:22:49.42           105.33670      -157.35082      -49.095255
2019-03-10/18:22:49.45           105.51427      -157.31986      -49.117173
2019-03-10/18:22:49.48           105.68921      -157.30067      -49.145788
2019-03-10/18:22:49.51           105.85802      -157.27590      -49.160780
2019-03-10/18:22:49.54           106.04796      -157.26610      -49.193752
2019-03-10/18:22:49.57           106.21892      -157.25191      -49.233268
2019-03-10/18:22:49.60           106.40016      -157.24368      -49.271883
2019-03-10/18:22:49.64           106.58259      -157.21957      -49.297000
2019-03-10/18:22:49.67           106.76488      -157.19113      -49.326207
2019-03-10/18:22:49.70           106.95652      -157.16750      -49.365024
2019-03-10/18:22:49.73           107.14484      -157.14451      -49.402911
2019-03-10/18:22:49.76           107.33793      -157.12266      -49.453583
2019-03-10/18:22:49.79           107.53709      -157.10541      -49.517406
2019-03-10/18:22:49.82           107.72580      -157.06656      -49.557725
2019-03-10/18:22:49.85           107.93036      -157.03482      -49.594004
2019-03-10/18:22:49.89           108.11645      -156.98763      -49.634131
2019-03-10/18:22:49.92           108.31129      -156.97544      -49.692949
2019-03-10/18:22:49.95           108.49692      -156.94126      -49.734214
2019-03-10/18:22:49.98           108.68267      -156.91284      -49.768350
2019-03-10/18:22:50.01           108.86468      -156.89344      -49.815244
2019-03-10/18:22:50.04           109.04360      -156.86280      -49.847102
2019-03-10/18:22:50.07           109.21576      -156.83280      -49.873140
2019-03-10/18:22:50.10           109.39673      -156.81821      -49.912462
2019-03-10/18:22:50.14           109.57431      -156.80372      -49.949380
2019-03-10/18:22:50.17           109.75434      -156.79596      -49.982069
2019-03-10/18:22:50.20           109.92440      -156.77277      -49.999034
2019-03-10/18:22:50.23           110.11493      -156.77173      -50.039769
2019-03-10/18:22:50.26           110.30472      -156.76135      -50.066378
2019-03-10/18:22:50.29           110.49053      -156.74007      -50.087917
2019-03-10/18:22:50.32           110.67808      -156.72653      -50.121646
2019-03-10/18:22:50.35           110.87171      -156.70496      -50.145531
2019-03-10/18:22:50.39           111.05682      -156.66927      -50.166542
2019-03-10/18:22:50.42           111.24361      -156.63987      -50.200256
2019-03-10/18:22:50.45           111.43001      -156.60529      -50.226683
2019-03-10/18:22:50.48           111.61552      -156.57011      -50.265085
2019-03-10/18:22:50.51           111.79152      -156.52569      -50.295520
2019-03-10/18:22:50.54           111.96266      -156.48754      -50.344774
2019-03-10/18:22:50.57           112.14735      -156.45326      -50.394614
2019-03-10/18:22:50.60           112.32651      -156.41082      -50.412500
2019-03-10/18:22:50.64           112.50711      -156.38326      -50.464238
2019-03-10/18:22:50.67           112.68613      -156.35099      -50.505203
2019-03-10/18:22:50.70           112.86289      -156.31922      -50.542737
2019-03-10/18:22:50.73           113.03865      -156.28998      -50.580225
2019-03-10/18:22:50.76           113.22176      -156.27439      -50.619142
2019-03-10/18:22:50.79           113.40913      -156.25464      -50.658571
2019-03-10/18:22:50.82           113.59644      -156.23575      -50.693515
2019-03-10/18:22:50.85           113.77775      -156.20815      -50.726866
2019-03-10/18:22:50.89           113.96809      -156.19532      -50.785439
2019-03-10/18:22:50.92           114.16177      -156.17018      -50.819917
2019-03-10/18:22:50.95           114.35540      -156.14075      -50.860998
2019-03-10/18:22:50.98           114.55264      -156.11154      -50.914422
2019-03-10/18:22:51.01           114.75800      -156.08894      -50.968462
2019-03-10/18:22:51.04           114.95366      -156.05082      -51.020178
2019-03-10/18:22:51.07           115.14256      -156.00819      -51.077166
2019-03-10/18:22:51.10           115.33584      -155.96669      -51.128549
2019-03-10/18:22:51.14           115.52696      -155.92537      -51.182465
2019-03-10/18:22:51.17           115.71275      -155.88742      -51.240371
2019-03-10/18:22:51.20           115.89989      -155.85111      -51.305174
2019-03-10/18:22:51.23           116.08643      -155.82719      -51.367145
2019-03-10/18:22:51.26           116.26663      -155.79505      -51.410611
2019-03-10/18:22:51.29           116.45003      -155.75701      -51.461132
2019-03-10/18:22:51.32           116.63672      -155.72014      -51.506089
2019-03-10/18:22:51.35           116.83326      -155.70278      -51.552738
2019-03-10/18:22:51.39           117.01972      -155.66562      -51.587770
2019-03-10/18:22:51.42           117.20971      -155.64827      -51.640531
2019-03-10/18:22:51.45           117.40784      -155.62488      -51.670919
2019-03-10/18:22:51.48           117.60173      -155.58600      -51.692915
2019-03-10/18:22:51.51           117.79781      -155.56108      -51.734840
2019-03-10/18:22:51.54           117.99715      -155.53547      -51.775212
2019-03-10/18:22:51.57           118.19218      -155.51022      -51.820657
2019-03-10/18:22:51.60           118.39042      -155.48233      -51.866113
2019-03-10/18:22:51.64           118.57719      -155.43108      -51.894623
2019-03-10/18:22:51.67           118.76865      -155.39684      -51.949370
2019-03-10/18:22:51.70           118.95061      -155.35941      -51.983057
2019-03-10/18:22:51.73           119.11797      -155.31218      -52.031791
2019-03-10/18:22:51.76           119.29851      -155.28010      -52.091219
2019-03-10/18:22:51.79           119.48642      -155.24575      -52.136116
2019-03-10/18:22:51.82           119.66212      -155.20823      -52.189357
2019-03-10/18:22:51.85           119.83678      -155.17925      -52.226958
2019-03-10/18:22:51.89           120.01072      -155.15271      -52.277929
2019-03-10/18:22:51.92           120.20139      -155.14520      -52.341375
2019-03-10/18:22:51.95           120.38672      -155.12598      -52.388402
2019-03-10/18:22:51.98           120.57461      -155.10758      -52.449275
2019-03-10/18:22:52.01           120.76759      -155.08225      -52.503283
2019-03-10/18:22:52.04           120.94813      -155.05582      -52.550643
2019-03-10/18:22:52.07           121.12506      -155.02171      -52.601812
2019-03-10/18:22:52.10           121.30916      -154.99588      -52.658046
2019-03-10/18:22:52.14           121.49082      -154.96240      -52.720538
2019-03-10/18:22:52.17           121.67232      -154.91093      -52.763680
2019-03-10/18:22:52.20           121.84152      -154.86267      -52.796082
2019-03-10/18:22:52.23           122.01000      -154.81592      -52.843874
2019-03-10/18:22:52.26           122.17581      -154.76496      -52.879920
2019-03-10/18:22:52.29           122.35067      -154.71848      -52.913135
2019-03-10/18:22:52.32           122.52376      -154.67736      -52.956188
2019-03-10/18:22:52.35           122.69412      -154.63055      -52.988042
2019-03-10/18:22:52.39           122.85444      -154.58367      -53.018637
2019-03-10/18:22:52.42           123.02825      -154.53873      -53.051348
2019-03-10/18:22:52.45           123.19532      -154.51275      -53.091611
2019-03-10/18:22:52.48           123.36893      -154.48071      -53.138873
2019-03-10/18:22:52.51           123.54923      -154.43385      -53.167044
2019-03-10/18:22:52.54           123.72998      -154.39366      -53.201956
2019-03-10/18:22:52.57           123.89255      -154.36083      -53.254974
2019-03-10/18:22:52.60           124.06627      -154.32898      -53.307216
2019-03-10/18:22:52.64           124.23305      -154.29147      -53.359292
2019-03-10/18:22:52.67           124.41286      -154.25250      -53.399673
2019-03-10/18:22:52.70           124.58935      -154.20997      -53.448211
2019-03-10/18:22:52.73           124.76028      -154.16676      -53.498886
2019-03-10/18:22:52.76           124.92737      -154.11466      -53.545448
2019-03-10/18:22:52.79           125.09460      -154.08710      -53.597222
2019-03-10/18:22:52.82           125.26657      -154.04194      -53.649440
2019-03-10/18:22:52.85           125.44696      -153.99344      -53.686653
2019-03-10/18:22:52.89           125.61682      -153.93776      -53.716872
2019-03-10/18:22:52.92           125.79401      -153.89295      -53.754544
2019-03-10/18:22:52.95           125.96666      -153.84585      -53.792403
2019-03-10/18:22:52.98           126.14485      -153.79898      -53.829139
2019-03-10/18:22:53.01           126.32749      -153.75469      -53.859729
2019-03-10/18:22:53.04           126.50747      -153.72080      -53.900000
2019-03-10/18:22:53.07           126.68607      -153.68192      -53.937980
2019-03-10/18:22:53.10           126.86573      -153.64663      -53.965388
2019-03-10/18:22:53.14           127.04535      -153.60661      -54.000403
2019-03-10/18:22:53.17           127.22200      -153.57278      -54.038268
2019-03-10/18:22:53.20           127.40598      -153.53378      -54.065202
2019-03-10/18:22:53.23           127.58813      -153.49589      -54.108555
2019-03-10/18:22:53.26           127.75358      -153.46196      -54.142719
2019-03-10/18:22:53.29           127.92634      -153.41729      -54.178038
2019-03-10/18:22:53.32           128.09609      -153.35769      -54.208927
2019-03-10/18:22:53.35           128.25596      -153.29871      -54.244995
2019-03-10/18:22:53.39           128.43228      -153.25513      -54.288177
2019-03-10/18:22:53.42           128.60831      -153.20607      -54.330039
2019-03-10/18:22:53.45           128.78663      -153.15930      -54.369306
2019-03-10/18:22:53.48           128.95956      -153.11302      -54.416142
2019-03-10/18:22:53.51           129.12894      -153.07078      -54.444041
2019-03-10/18:22:53.54           129.30159      -153.02414      -54.478461
2019-03-10/18:22:53.57           129.47814      -152.98835      -54.515455
2019-03-10/18:22:53.60           129.67051      -152.96246      -54.542343
2019-03-10/18:22:53.64           129.87530      -152.92170      -54.557483
2019-03-10/18:22:53.67           130.06144      -152.88213      -54.582942
2019-03-10/18:22:53.70           130.25641      -152.84394      -54.601712
2019-03-10/18:22:53.73           130.44500      -152.80830      -54.629000
2019-03-10/18:22:53.76           130.63120      -152.77022      -54.653939
2019-03-10/18:22:53.79           130.82761      -152.73199      -54.688590
2019-03-10/18:22:53.82           131.01819      -152.68851      -54.722058
2019-03-10/18:22:53.85           131.21022      -152.64918      -54.762329
2019-03-10/18:22:53.89           131.39099      -152.60548      -54.805480
2019-03-10/18:22:53.92           131.57037      -152.57376      -54.862702
2019-03-10/18:22:53.95           131.75507      -152.51754      -54.908644
2019-03-10/18:22:53.98           131.92968      -152.47812      -54.967216
2019-03-10/18:22:54.01           132.11471      -152.43168      -55.007872
2019-03-10/18:22:54.04           132.29681      -152.39061      -55.055871
2019-03-10/18:22:54.07           132.46654      -152.34754      -55.101734
2019-03-10/18:22:54.10           132.64631      -152.30781      -55.141798
2019-03-10/18:22:54.14           132.81702      -152.24991      -55.161253
2019-03-10/18:22:54.17           132.98674      -152.19317      -55.183667
2019-03-10/18:22:54.20           133.15924      -152.14918      -55.204634
2019-03-10/18:22:54.23           133.32697      -152.10634      -55.207778
2019-03-10/18:22:54.26           133.49775      -152.05737      -55.210552
2019-03-10/18:22:54.29           133.66486      -152.00020      -55.215649
2019-03-10/18:22:54.32           133.84562      -151.94985      -55.220240
2019-03-10/18:22:54.35           134.03971      -151.89610      -55.230610
2019-03-10/18:22:54.39           134.21887      -151.85695      -55.240360
2019-03-10/18:22:54.42           134.41075      -151.82121      -55.265128
2019-03-10/18:22:54.45           134.61184      -151.79203      -55.290490
2019-03-10/18:22:54.48           134.80954      -151.73899      -55.312213
2019-03-10/18:22:54.51           135.00258      -151.69631      -55.354602
2019-03-10/18:22:54.54           135.19783      -151.65401      -55.395927
2019-03-10/18:22:54.57           135.38905      -151.61664      -55.445656
2019-03-10/18:22:54.60           135.56932      -151.56631      -55.479635
2019-03-10/18:22:54.64           135.74127      -151.50581      -55.510150
2019-03-10/18:22:54.67           135.92936      -151.44965      -55.558557
2019-03-10/18:22:54.70           136.09837      -151.39589      -55.593408
2019-03-10/18:22:54.73           136.26760      -151.34572      -55.631125
2019-03-10/18:22:54.76           136.43407      -151.30485      -55.675576
2019-03-10/18:22:54.79           136.61041      -151.26756      -55.705759
2019-03-10/18:22:54.82           136.78315      -151.22212      -55.740775
2019-03-10/18:22:54.85           136.96787      -151.17999      -55.756525
2019-03-10/18:22:54.89           137.16292      -151.14020      -55.781920
2019-03-10/18:22:54.92           137.36330      -151.11960      -55.807574
2019-03-10/18:22:54.95           137.56384      -151.08320      -55.822310
2019-03-10/18:22:54.98           137.77576      -151.04762      -55.847216
2019-03-10/18:22:55.01           137.97457      -150.99601      -55.865977
2019-03-10/18:22:55.04           138.18243      -150.97003      -55.889180
2019-03-10/18:22:55.07           138.38596      -150.92094      -55.915230
2019-03-10/18:22:55.10           138.59243      -150.87161      -55.922834
2019-03-10/18:22:55.14           138.79063      -150.82589      -55.952892
2019-03-10/18:22:55.17           138.98334      -150.77494      -55.997662
2019-03-10/18:22:55.20           139.17793      -150.71831      -56.038608
2019-03-10/18:22:55.23           139.36591      -150.66068      -56.085208
2019-03-10/18:22:55.26           139.55772      -150.59408      -56.121577
2019-03-10/18:22:55.29           139.75475      -150.54094      -56.165346
2019-03-10/18:22:55.32           139.94750      -150.46895      -56.205355
2019-03-10/18:22:55.35           140.14031      -150.39983      -56.241798
2019-03-10/18:22:55.39           140.33718      -150.34275      -56.286219
2019-03-10/18:22:55.42           140.54281      -150.28371      -56.328514
2019-03-10/18:22:55.45           140.74118      -150.23689      -56.369095
2019-03-10/18:22:55.48           140.93512      -150.19168      -56.406745
2019-03-10/18:22:55.51           141.13532      -150.14142      -56.435970
2019-03-10/18:22:55.54           141.33964      -150.10421      -56.473627
2019-03-10/18:22:55.57           141.54207      -150.05664      -56.496757
2019-03-10/18:22:55.60           141.75398      -150.01652      -56.531869
2019-03-10/18:22:55.64           141.97195      -149.98522      -56.571043
2019-03-10/18:22:55.67           142.18930      -149.94054      -56.610163
2019-03-10/18:22:55.70           142.39312      -149.89566      -56.640652
2019-03-10/18:22:55.73           142.60497      -149.83619      -56.661995
2019-03-10/18:22:55.76           142.82094      -149.76768      -56.686530
2019-03-10/18:22:55.79           143.03318      -149.71065      -56.721212
2019-03-10/18:22:55.82           143.23760      -149.65064      -56.760654
2019-03-10/18:22:55.85           143.44657      -149.59013      -56.805986
2019-03-10/18:22:55.89           143.64134      -149.51828      -56.835100
2019-03-10/18:22:55.92           143.83067      -149.44871      -56.865245
2019-03-10/18:22:55.95           144.01806      -149.40034      -56.916132
2019-03-10/18:22:55.98           144.20944      -149.34416      -56.962212
2019-03-10/18:22:56.01           144.38524      -149.29419      -56.994012
2019-03-10/18:22:56.04           144.56692      -149.24863      -57.031495
2019-03-10/18:22:56.07           144.74349      -149.19349      -57.058474
2019-03-10/18:22:56.10           144.92124      -149.13886      -57.086901
2019-03-10/18:22:56.14           145.10131      -149.08754      -57.113178
2019-03-10/18:22:56.17           145.28398      -149.04273      -57.143647
2019-03-10/18:22:56.20           145.46245      -148.99983      -57.181121
2019-03-10/18:22:56.23           145.64297      -148.94240      -57.188697
2019-03-10/18:22:56.26           145.83226      -148.87930      -57.202241
2019-03-10/18:22:56.29           146.02404      -148.81652      -57.228144
2019-03-10/18:22:56.32           146.21305      -148.75981      -57.267848
2019-03-10/18:22:56.35           146.41776      -148.70773      -57.303575
2019-03-10/18:22:56.39           146.61499      -148.64408      -57.325436
2019-03-10/18:22:56.42           146.80816      -148.58261      -57.361731
2019-03-10/18:22:56.45           146.99179      -148.51129      -57.388631
2019-03-10/18:22:56.48           147.18024      -148.44730      -57.417673
2019-03-10/18:22:56.51           147.36814      -148.38557      -57.468537
2019-03-10/18:22:56.54           147.55365      -148.32418      -57.510986
2019-03-10/18:22:56.57           147.75032      -148.26004      -57.560754
2019-03-10/18:22:56.60           147.94000      -148.19850      -57.589707
2019-03-10/18:22:56.64           148.12302      -148.13727      -57.618801
2019-03-10/18:22:56.67           148.30753      -148.07889      -57.660196
2019-03-10/18:22:56.70           148.49849      -148.01710      -57.697600
2019-03-10/18:22:56.73           148.69612      -147.96009      -57.723761
2019-03-10/18:22:56.76           148.89024      -147.89467      -57.760727
2019-03-10/18:22:56.79           149.08425      -147.83280      -57.784643
2019-03-10/18:22:56.82           149.27760      -147.77626      -57.818355
2019-03-10/18:22:56.85           149.47323      -147.72250      -57.848449
2019-03-10/18:22:56.89           149.66974      -147.66233      -57.881726
2019-03-10/18:22:56.92           149.86275      -147.59606      -57.920755
2019-03-10/18:22:56.95           150.05039      -147.53400      -57.959286
2019-03-10/18:22:56.98           150.24124      -147.47254      -57.990775
2019-03-10/18:22:57.01           150.44047      -147.41674      -58.038310
2019-03-10/18:22:57.04           150.63915      -147.35549      -58.071122
2019-03-10/18:22:57.07           150.83068      -147.28592      -58.098922
2019-03-10/18:22:57.10           151.02431      -147.21238      -58.129805
2019-03-10/18:22:57.14           151.21545      -147.13529      -58.155404
2019-03-10/18:22:57.17           151.41208      -147.05926      -58.175377
2019-03-10/18:22:57.20           151.61393      -146.99669      -58.202755
2019-03-10/18:22:57.23           151.82077      -146.94078      -58.241738
2019-03-10/18:22:57.26           152.01802      -146.87447      -58.269852
2019-03-10/18:22:57.29           152.21176      -146.80298      -58.301693
2019-03-10/18:22:57.32           152.40857      -146.72861      -58.326121
2019-03-10/18:22:57.35           152.62046      -146.66014      -58.367925
2019-03-10/18:22:57.39           152.82969      -146.60533      -58.412316
2019-03-10/18:22:57.42           153.03729      -146.55896      -58.467890
2019-03-10/18:22:57.45           153.23459      -146.50745      -58.519899
2019-03-10/18:22:57.48           153.42911      -146.44318      -58.573401
2019-03-10/18:22:57.51           153.62780      -146.38106      -58.608342
2019-03-10/18:22:57.54           153.81550      -146.31824      -58.651504
2019-03-10/18:22:57.57           154.01164      -146.24648      -58.691815
2019-03-10/18:22:57.60           154.20506      -146.18783      -58.733237
2019-03-10/18:22:57.64           154.37980      -146.11468      -58.763135
2019-03-10/18:22:57.67           154.56440      -146.04000      -58.789880
2019-03-10/18:22:57.70           154.74325      -145.96477      -58.807831
2019-03-10/18:22:57.73           154.93551      -145.89003      -58.828462
2019-03-10/18:22:57.76           155.11147      -145.82303      -58.850185
2019-03-10/18:22:57.79           155.30601      -145.74645      -58.877294
2019-03-10/18:22:57.82           155.50982      -145.67606      -58.908481
2019-03-10/18:22:57.85           155.70065      -145.61835      -58.929577
2019-03-10/18:22:57.89           155.89164      -145.56089      -58.958126
2019-03-10/18:22:57.92           156.09544      -145.51308      -58.993517
2019-03-10/18:22:57.95           156.28632      -145.45038      -59.028217
2019-03-10/18:22:57.98           156.48171      -145.39034      -59.059245
2019-03-10/18:22:58.01           156.66650      -145.31503      -59.095505
2019-03-10/18:22:58.04           156.86953      -145.25496      -59.120388
2019-03-10/18:22:58.07           157.04783      -145.18808      -59.147052
2019-03-10/18:22:58.10           157.23047      -145.11945      -59.171693
2019-03-10/18:22:58.14           157.42663      -145.04918      -59.209023
2019-03-10/18:22:58.17           157.60837      -144.97773      -59.250677
2019-03-10/18:22:58.20           157.78518      -144.90201      -59.278177
2019-03-10/18:22:58.23           157.96321      -144.82873      -59.305574
2019-03-10/18:22:58.26           158.14314      -144.74976      -59.329151
2019-03-10/18:22:58.29           158.33653      -144.69577      -59.358035
2019-03-10/18:22:58.32           158.52005      -144.61986      -59.387903
2019-03-10/18:22:58.35           158.71141      -144.54784      -59.411007
2019-03-10/18:22:58.39           158.90126      -144.49043      -59.437125
2019-03-10/18:22:58.42           159.07386      -144.42500      -59.453449
2019-03-10/18:22:58.45           159.27204      -144.35988      -59.468720
2019-03-10/18:22:58.48           159.46484      -144.29712      -59.487514
2019-03-10/18:22:58.51           159.66091      -144.23135      -59.509829
2019-03-10/18:22:58.54           159.85388      -144.17210      -59.528997
2019-03-10/18:22:58.57           160.03293      -144.10141      -59.545397
2019-03-10/18:22:58.60           160.21912      -144.03767      -59.569859
2019-03-10/18:22:58.64           160.40248      -143.97993      -59.605618
2019-03-10/18:22:58.67           160.58935      -143.90578      -59.631425
2019-03-10/18:22:58.70           160.78510      -143.82706      -59.666163
2019-03-10/18:22:58.73           160.97186      -143.74627      -59.701175
2019-03-10/18:22:58.76           161.16168      -143.66352      -59.726745
2019-03-10/18:22:58.79           161.34622      -143.58608      -59.754729
2019-03-10/18:22:58.82           161.53254      -143.49538      -59.790114
2019-03-10/18:22:58.85           161.72491      -143.41260      -59.831561
2019-03-10/18:22:58.89           161.91768      -143.32264      -59.853860
2019-03-10/18:22:58.92           162.11167      -143.23790      -59.869984
2019-03-10/18:22:58.95           162.30877      -143.16874      -59.894468
2019-03-10/18:22:58.98           162.49921      -143.10079      -59.917077
2019-03-10/18:22:59.01           162.69732      -143.03233      -59.934575
2019-03-10/18:22:59.04           162.89458      -142.96666      -59.959456
2019-03-10/18:22:59.07           163.09819      -142.89832      -59.973374
2019-03-10/18:22:59.10           163.31150      -142.84472      -59.994035
2019-03-10/18:22:59.14           163.51896      -142.76922      -59.993722
2019-03-10/18:22:59.17           163.72712      -142.70132      -60.011530
2019-03-10/18:22:59.20           163.93591      -142.62381      -60.026196
2019-03-10/18:22:59.23           164.13649      -142.53397      -60.047447
2019-03-10/18:22:59.26           164.33562      -142.46067      -60.070142
2019-03-10/18:22:59.29           164.52410      -142.37664      -60.085486
2019-03-10/18:22:59.32           164.71340      -142.29946      -60.125949
2019-03-10/18:22:59.35           164.90918      -142.23827      -60.176155
2019-03-10/18:22:59.39           165.09255      -142.15703      -60.207451
2019-03-10/18:22:59.42           165.28307      -142.07907      -60.254887
2019-03-10/18:22:59.45           165.47487      -142.00685      -60.297630
2019-03-10/18:22:59.48           165.66783      -141.93606      -60.339805
2019-03-10/18:22:59.51           165.84947      -141.86358      -60.376323
2019-03-10/18:22:59.54           166.04262      -141.77835      -60.404584
2019-03-10/18:22:59.57           166.23554      -141.71117      -60.436204
2019-03-10/18:22:59.60           166.43019      -141.64311      -60.445441
2019-03-10/18:22:59.64           166.60949      -141.55852      -60.447147
2019-03-10/18:22:59.67           166.79947      -141.48572      -60.456657
2019-03-10/18:22:59.70           166.98469      -141.42590      -60.475770
2019-03-10/18:22:59.73           167.16757      -141.36510      -60.491986
2019-03-10/18:22:59.76           167.35256      -141.30217      -60.507245
2019-03-10/18:22:59.79           167.55187      -141.23706      -60.520280
2019-03-10/18:22:59.82           167.74829      -141.17879      -60.540110
2019-03-10/18:22:59.85           167.95516      -141.10423      -60.562289
2019-03-10/18:22:59.89           168.15790      -141.03039      -60.599455
2019-03-10/18:22:59.92           168.36991      -140.96555      -60.634604
2019-03-10/18:22:59.95           168.57510      -140.89474      -60.675596
2019-03-10/18:22:59.98           168.77975      -140.81569      -60.707947
2019-03-10/18:23:00.01           168.97075      -140.73025      -60.739828
2019-03-10/18:23:00.04           169.15970      -140.64703      -60.775151
2019-03-10/18:23:00.07           169.33545      -140.56826      -60.807630
2019-03-10/18:23:00.10           169.51415      -140.48504      -60.830760
2019-03-10/18:23:00.14           169.68468      -140.41259      -60.866121
2019-03-10/18:23:00.17           169.85915      -140.33870      -60.880062
2019-03-10/18:23:00.20           170.02491      -140.26501      -60.902655
2019-03-10/18:23:00.23           170.18717      -140.18798      -60.924957
2019-03-10/18:23:00.26           170.35293      -140.12121      -60.932401
2019-03-10/18:23:00.29           170.53062      -140.04656      -60.942359
2019-03-10/18:23:00.32           170.70990      -139.98187      -60.954428
2019-03-10/18:23:00.35           170.89711      -139.91941      -60.968744
2019-03-10/18:23:00.39           171.08083      -139.85269      -60.984787
2019-03-10/18:23:00.42           171.27846      -139.79559      -61.007641
2019-03-10/18:23:00.45           171.46983      -139.72191      -61.032731
2019-03-10/18:23:00.48           171.66628      -139.64258      -61.045489
2019-03-10/18:23:00.51           171.86061      -139.56721      -61.055171
2019-03-10/18:23:00.54           172.04776      -139.49458      -61.089276
2019-03-10/18:23:00.57           172.23375      -139.42143      -61.121945
2019-03-10/18:23:00.60           172.42348      -139.33404      -61.150579
2019-03-10/18:23:00.64           172.60518      -139.24379      -61.173030
2019-03-10/18:23:00.67           172.79190      -139.15803      -61.214604
2019-03-10/18:23:00.70           172.96264      -139.05374      -61.220900
2019-03-10/18:23:00.73           173.13941      -138.95415      -61.240332
2019-03-10/18:23:00.76           173.30969      -138.85881      -61.259257
2019-03-10/18:23:00.79           173.48542      -138.77972      -61.292890
2019-03-10/18:23:00.82           173.67363      -138.68847      -61.308807
2019-03-10/18:23:00.85           173.86077      -138.60105      -61.319142
2019-03-10/18:23:00.89           174.03715      -138.52110      -61.330438
2019-03-10/18:23:00.92           174.22678      -138.44095      -61.337971
2019-03-10/18:23:00.95           174.40971      -138.36099      -61.343164
2019-03-10/18:23:00.98           174.59545      -138.28701      -61.364497
2019-03-10/18:23:01.01           174.78309      -138.21192      -61.371907
2019-03-10/18:23:01.04           174.98147      -138.14872      -61.389590
2019-03-10/18:23:01.07           175.18056      -138.05436      -61.400448
2019-03-10/18:23:01.10           175.38003      -137.97076      -61.406433
2019-03-10/18:23:01.14           175.58072      -137.88638      -61.419386
2019-03-10/18:23:01.17           175.77929      -137.80138      -61.439366
2019-03-10/18:23:01.20           175.97765      -137.70773      -61.467639
2019-03-10/18:23:01.23           176.17362      -137.61576      -61.484468
2019-03-10/18:23:01.26           176.36855      -137.52209      -61.507852
2019-03-10/18:23:01.29           176.56669      -137.42810      -61.526205
2019-03-10/18:23:01.32           176.75569      -137.32577      -61.550543
2019-03-10/18:23:01.35           176.94391      -137.23691      -61.561481
2019-03-10/18:23:01.39           177.12785      -137.14394      -61.590074
2019-03-10/18:23:01.42           177.31755      -137.05890      -61.611286
2019-03-10/18:23:01.45           177.51058      -136.97464      -61.630424
2019-03-10/18:23:01.48           177.69427      -136.90571      -61.649203
2019-03-10/18:23:01.51           177.88897      -136.83242      -61.670897
2019-03-10/18:23:01.54           178.08354      -136.76081      -61.683576
2019-03-10/18:23:01.57           178.27062      -136.69000      -61.708836
2019-03-10/18:23:01.60           178.45823      -136.61215      -61.719925
2019-03-10/18:23:01.64           178.65171      -136.53783      -61.738722
2019-03-10/18:23:01.67           178.85084      -136.46714      -61.754278
2019-03-10/18:23:01.70           179.03834      -136.38223      -61.775595
2019-03-10/18:23:01.73           179.23033      -136.30136      -61.790205
2019-03-10/18:23:01.76           179.42739      -136.20886      -61.805642
2019-03-10/18:23:01.79           179.61419      -136.11360      -61.814933
2019-03-10/18:23:01.82           179.80787      -136.01840      -61.834036
2019-03-10/18:23:01.85           180.00616      -135.93018      -61.845328
2019-03-10/18:23:01.89           180.20709      -135.84857      -61.863286
2019-03-10/18:23:01.92           180.40041      -135.76668      -61.890867
2019-03-10/18:23:01.95           180.58687      -135.68149      -61.915746
2019-03-10/18:23:01.98           180.78554      -135.59943      -61.932298
2019-03-10/18:23:02.01           180.97585      -135.50430      -61.949023
2019-03-10/18:23:02.04           181.17517      -135.43071      -61.979178
2019-03-10/18:23:02.07           181.37121      -135.35597      -62.014930
2019-03-10/18:23:02.10           181.56784      -135.27475      -62.037988
2019-03-10/18:23:02.14           181.75448      -135.19167      -62.066306
2019-03-10/18:23:02.17           181.94117      -135.11054      -62.093057
2019-03-10/18:23:02.20           182.13357      -135.01595      -62.100308
2019-03-10/18:23:02.23           182.32275      -134.92170      -62.112595
2019-03-10/18:23:02.26           182.49973      -134.82891      -62.123104
2019-03-10/18:23:02.29           182.69462      -134.73747      -62.136663
2019-03-10/18:23:02.32           182.87709      -134.64344      -62.146616
2019-03-10/18:23:02.35           183.06258      -134.54320      -62.153759
2019-03-10/18:23:02.39           183.24479      -134.44412      -62.161432
2019-03-10/18:23:02.42           183.43566      -134.34199      -62.164061
2019-03-10/18:23:02.45           183.62215      -134.23969      -62.170284
2019-03-10/18:23:02.48           183.81166      -134.15016      -62.188406
2019-03-10/18:23:02.51           184.00524      -134.05475      -62.200202
2019-03-10/18:23:02.54           184.20215      -133.96012      -62.209908
2019-03-10/18:23:02.57           184.38674      -133.86216      -62.223000
2019-03-10/18:23:02.60           184.58144      -133.76487      -62.238840
2019-03-10/18:23:02.64           184.77693      -133.66560      -62.242810
2019-03-10/18:23:02.67           184.97505      -133.57159      -62.256472
2019-03-10/18:23:02.70           185.17213      -133.48000      -62.267593
2019-03-10/18:23:02.73           185.37667      -133.38017      -62.279866
2019-03-10/18:23:02.76           185.56428      -133.27603      -62.290180
2019-03-10/18:23:02.79           185.75824      -133.18773      -62.305230
2019-03-10/18:23:02.82           185.95416      -133.08924      -62.329094
2019-03-10/18:23:02.85           186.15374      -132.99896      -62.350587
2019-03-10/18:23:02.89           186.33676      -132.89291      -62.357615
2019-03-10/18:23:02.92           186.52185      -132.80090      -62.381971
2019-03-10/18:23:02.95           186.70836      -132.69867      -62.388294
2019-03-10/18:23:02.98           186.90339      -132.60613      -62.409989
2019-03-10/18:23:03.01           187.08213      -132.50105      -62.423557
2019-03-10/18:23:03.04           187.27103      -132.40224      -62.430204
2019-03-10/18:23:03.07           187.45611      -132.29036      -62.441914
2019-03-10/18:23:03.10           187.64701      -132.18879      -62.443667
2019-03-10/18:23:03.14           187.82634      -132.09806      -62.455203
2019-03-10/18:23:03.17           188.01782      -132.00626      -62.465027
2019-03-10/18:23:03.20           188.21871      -131.90382      -62.467611
2019-03-10/18:23:03.23           188.40502      -131.81568      -62.488865
2019-03-10/18:23:03.26           188.58129      -131.70843      -62.494153
2019-03-10/18:23:03.29           188.77394      -131.61441      -62.511526
2019-03-10/18:23:03.32           188.97589      -131.52579      -62.537461
2019-03-10/18:23:03.35           189.17114      -131.43874      -62.558012
2019-03-10/18:23:03.39           189.36089      -131.35020      -62.585208
2019-03-10/18:23:03.42           189.55391      -131.23925      -62.602248
2019-03-10/18:23:03.45           189.74837      -131.13338      -62.624051
2019-03-10/18:23:03.48           189.93559      -131.04118      -62.643502
2019-03-10/18:23:03.51           190.13353      -130.93913      -62.664602
2019-03-10/18:23:03.54           190.33152      -130.83491      -62.693246
2019-03-10/18:23:03.57           190.52836      -130.73474      -62.710332
2019-03-10/18:23:03.60           190.70269      -130.62674      -62.731183
2019-03-10/18:23:03.64           190.87459      -130.51892      -62.741142
2019-03-10/18:23:03.67           191.04759      -130.40877      -62.756140
2019-03-10/18:23:03.70           191.23149      -130.29867      -62.758986
2019-03-10/18:23:03.73           191.41349      -130.19473      -62.764627
2019-03-10/18:23:03.76           191.58539      -130.08601      -62.776636
2019-03-10/18:23:03.79           191.76454      -129.97006      -62.776836
2019-03-10/18:23:03.82           191.94100      -129.87232      -62.769442
2019-03-10/18:23:03.85           192.12116      -129.77649      -62.776326
2019-03-10/18:23:03.89           192.31432      -129.67584      -62.776166
2019-03-10/18:23:03.92           192.51113      -129.57885      -62.783739
2019-03-10/18:23:03.95           192.70921      -129.48439      -62.793681
2019-03-10/18:23:03.98           192.90200      -129.39340      -62.810066
2019-03-10/18:23:04.01           193.09262      -129.30033      -62.834034
2019-03-10/18:23:04.04           193.28292      -129.20168      -62.854237
2019-03-10/18:23:04.07           193.46836      -129.11641      -62.880495
2019-03-10/18:23:04.10           193.65998      -129.01718      -62.912632
2019-03-10/18:23:04.14           193.84643      -128.90446      -62.937441
2019-03-10/18:23:04.17           194.03260      -128.80799      -62.969575
2019-03-10/18:23:04.20           194.21661      -128.69271      -62.989563
2019-03-10/18:23:04.23           194.40143      -128.57223      -63.004769
2019-03-10/18:23:04.26           194.58471      -128.46637      -63.022928
2019-03-10/18:23:04.29           194.76963      -128.35526      -63.022852
2019-03-10/18:23:04.32           194.95012      -128.24341      -63.024903
2019-03-10/18:23:04.35           195.12876      -128.13691      -63.034250
2019-03-10/18:23:04.39           195.29620      -128.03025      -63.039867
2019-03-10/18:23:04.42           195.46807      -127.92890      -63.033248
2019-03-10/18:23:04.45           195.64366      -127.81182      -63.023198
2019-03-10/18:23:04.48           195.81792      -127.71203      -63.020964
2019-03-10/18:23:04.51           195.98917      -127.61572      -63.027619
2019-03-10/18:23:04.54           196.17701      -127.51723      -63.034508
2019-03-10/18:23:04.57           196.36290      -127.42023      -63.051838
2019-03-10/18:23:04.60           196.56105      -127.32646      -63.063322
2019-03-10/18:23:04.64           196.75778      -127.22485      -63.076142
2019-03-10/18:23:04.67           196.97114      -127.12024      -63.093706
2019-03-10/18:23:04.70           197.17448      -127.00910      -63.124185
2019-03-10/18:23:04.73           197.37010      -126.90069      -63.152238
2019-03-10/18:23:04.76           197.56032      -126.79098      -63.191901
2019-03-10/18:23:04.79           197.76006      -126.67678      -63.216123
2019-03-10/18:23:04.82           197.94158      -126.55378      -63.237602
2019-03-10/18:23:04.85           198.11988      -126.43478      -63.256014
2019-03-10/18:23:04.89           198.30479      -126.31037      -63.282964
2019-03-10/18:23:04.92           198.48160      -126.18527      -63.296180
2019-03-10/18:23:04.95           198.65447      -126.07266      -63.306515
2019-03-10/18:23:04.98           198.83863      -125.96135      -63.323533
2019-03-10/18:23:05.01           199.02619      -125.85273      -63.336896
2019-03-10/18:23:05.04           199.21861      -125.73623      -63.332063
2019-03-10/18:23:05.07           199.41399      -125.63150      -63.338654
2019-03-10/18:23:05.10           199.61523      -125.53261      -63.347883
2019-03-10/18:23:05.14           199.82155      -125.42164      -63.358978
2019-03-10/18:23:05.17           200.02243      -125.31615      -63.364001
2019-03-10/18:23:05.20           200.22659      -125.20447      -63.379659
2019-03-10/18:23:05.23           200.43550      -125.09777      -63.400001
2019-03-10/18:23:05.26           200.62882      -124.99255      -63.416140
2019-03-10/18:23:05.29           200.83012      -124.88695      -63.443072
2019-03-10/18:23:05.32           201.03390      -124.78905      -63.466179
2019-03-10/18:23:05.35           201.22919      -124.67640      -63.485080
2019-03-10/18:23:05.39           201.41564      -124.56242      -63.510690
2019-03-10/18:23:05.42           201.61758      -124.44860      -63.531498
2019-03-10/18:23:05.45           201.81303      -124.33672      -63.556853
2019-03-10/18:23:05.48           202.00853      -124.23088      -63.571529
2019-03-10/18:23:05.51           202.19500      -124.12331      -63.582987
2019-03-10/18:23:05.54           202.39389      -124.01973      -63.595023
2019-03-10/18:23:05.57           202.58555      -123.91033      -63.591040
2019-03-10/18:23:05.60           202.78614      -123.79745      -63.596468
2019-03-10/18:23:05.64           202.98636      -123.70015      -63.605270
2019-03-10/18:23:05.67           203.18985      -123.60126      -63.614565
2019-03-10/18:23:05.70           203.37923      -123.50860      -63.627898
2019-03-10/18:23:05.73           203.57522      -123.41830      -63.632548
2019-03-10/18:23:05.76           203.77132      -123.32820      -63.642169
2019-03-10/18:23:05.79           203.96917      -123.23027      -63.644604
2019-03-10/18:23:05.82           204.16475      -123.13234      -63.644614
2019-03-10/18:23:05.85           204.36080      -123.04032      -63.655823
2019-03-10/18:23:05.89           204.54957      -122.93827      -63.657645
2019-03-10/18:23:05.92           204.73944      -122.83209      -63.668564
2019-03-10/18:23:05.95           204.93143      -122.72561      -63.674492
2019-03-10/18:23:05.98           205.11667      -122.62012      -63.673565
2019-03-10/18:23:06.01           205.29503      -122.50404      -63.686148
2019-03-10/18:23:06.04           205.47621      -122.38089      -63.687021
2019-03-10/18:23:06.07           205.64221      -122.26322      -63.696461
2019-03-10/18:23:06.10           205.82063      -122.14815      -63.709526
2019-03-10/18:23:06.14           206.00038      -122.04028      -63.717311
2019-03-10/18:23:06.17           206.17589      -121.93256      -63.736123
2019-03-10/18:23:06.20           206.33793      -121.82692      -63.743703
2019-03-10/18:23:06.23           206.50194      -121.71841      -63.743904
2019-03-10/18:23:06.26           206.67150      -121.60739      -63.749073
2019-03-10/18:23:06.29           206.84217      -121.50135      -63.743075
2019-03-10/18:23:06.32           207.02061      -121.39178      -63.744037
2019-03-10/18:23:06.35           207.21439      -121.27521      -63.747954
2019-03-10/18:23:06.39           207.39420      -121.17066      -63.751183
2019-03-10/18:23:06.42           207.57788      -121.05116      -63.757426
2019-03-10/18:23:06.45           207.76768      -120.94528      -63.762508
2019-03-10/18:23:06.48           207.96410      -120.83765      -63.768027
2019-03-10/18:23:06.51           208.14820      -120.72214      -63.787060
2019-03-10/18:23:06.54           208.34319      -120.60623      -63.794943
2019-03-10/18:23:06.57           208.53142      -120.48355      -63.813203
2019-03-10/18:23:06.60           208.70812      -120.37638      -63.833566
2019-03-10/18:23:06.64           208.88224      -120.26405      -63.846738
2019-03-10/18:23:06.67           209.06023      -120.14132      -63.852791
2019-03-10/18:23:06.70           209.22708      -120.02123      -63.851518
2019-03-10/18:23:06.73           209.38353      -119.89256      -63.848823
2019-03-10/18:23:06.76           209.54300      -119.75632      -63.846383
2019-03-10/18:23:06.79           209.71836      -119.63289      -63.832650
2019-03-10/18:23:06.82           209.87952      -119.51001      -63.830145
2019-03-10/18:23:06.85           210.05214      -119.39785      -63.821502
2019-03-10/18:23:06.89           210.22698      -119.28424      -63.815863
2019-03-10/18:23:06.92           210.40006      -119.18258      -63.808281
2019-03-10/18:23:06.95           210.57868      -119.05972      -63.787529
2019-03-10/18:23:06.98           210.76958      -118.95558      -63.786156
2019-03-10/18:23:07.01           210.96039      -118.85170      -63.778811
2019-03-10/18:23:07.04           211.16401      -118.76312      -63.768584
2019-03-10/18:23:07.07           211.35544      -118.66821      -63.773796
2019-03-10/18:23:07.10           211.54539      -118.56855      -63.770779
2019-03-10/18:23:07.14           211.73372      -118.45610      -63.769317
2019-03-10/18:23:07.17           211.92491      -118.33804      -63.755585
2019-03-10/18:23:07.20           212.11515      -118.21851      -63.753385
2019-03-10/18:23:07.23           212.29687      -118.10645      -63.754545
2019-03-10/18:23:07.26           212.47243      -117.98567      -63.743263
2019-03-10/18:23:07.29           212.65328      -117.85732      -63.734670
2019-03-10/18:23:07.32           212.82490      -117.72544      -63.715977
2019-03-10/18:23:07.35           212.99789      -117.60404      -63.687381
2019-03-10/18:23:07.39           213.16951      -117.47308      -63.666679
2019-03-10/18:23:07.42           213.34060      -117.35832      -63.639852
2019-03-10/18:23:07.45           213.50765      -117.24593      -63.629934
2019-03-10/18:23:07.48           213.68398      -117.12395      -63.602322
2019-03-10/18:23:07.51           213.85629      -117.00525      -63.589588
2019-03-10/18:23:07.54           214.02642      -116.89086      -63.570254
2019-03-10/18:23:07.57           214.19909      -116.78244      -63.553620
2019-03-10/18:23:07.60           214.37705      -116.66280      -63.547794
2019-03-10/18:23:07.64           214.55300      -116.54732      -63.543834
2019-03-10/18:23:07.67           214.74141      -116.43639      -63.541920
2019-03-10/18:23:07.70           214.92807      -116.33239      -63.549217
2019-03-10/18:23:07.73           215.11800      -116.21038      -63.533823
2019-03-10/18:23:07.76           215.29839      -116.09471      -63.529810
2019-03-10/18:23:07.79           215.47677      -115.98458      -63.524617
2019-03-10/18:23:07.82           215.65818      -115.86594      -63.521713
2019-03-10/18:23:07.85           215.83869      -115.75277      -63.517616
2019-03-10/18:23:07.89           216.01879      -115.63332      -63.505837
2019-03-10/18:23:07.92           216.20614      -115.50297      -63.490388
2019-03-10/18:23:07.95           216.38403      -115.38361      -63.478679
2019-03-10/18:23:07.98           216.56634      -115.24309      -63.453846
2019-03-10/18:23:08.01           216.74645      -115.12318      -63.443141
2019-03-10/18:23:08.04           216.93781      -115.00766      -63.429546
2019-03-10/18:23:08.07           217.12217      -114.88622      -63.410890
2019-03-10/18:23:08.10           217.31879      -114.76482      -63.393491
2019-03-10/18:23:08.14           217.51925      -114.64794      -63.392752
2019-03-10/18:23:08.17           217.71543      -114.53021      -63.402597
2019-03-10/18:23:08.20           217.90348      -114.40844      -63.403339
2019-03-10/18:23:08.23           218.10067      -114.29136      -63.406192
2019-03-10/18:23:08.26           218.29200      -114.16526      -63.413532
2019-03-10/18:23:08.29           218.48121      -114.03902      -63.426890
2019-03-10/18:23:08.32           218.66326      -113.90155      -63.438886
2019-03-10/18:23:08.35           218.86085      -113.76208      -63.453644
2019-03-10/18:23:08.39           219.03988      -113.63039      -63.469455
2019-03-10/18:23:08.42           219.22696      -113.48351      -63.474798
2019-03-10/18:23:08.45           219.41119      -113.34950      -63.476191
2019-03-10/18:23:08.48           219.60274      -113.22657      -63.487425
2019-03-10/18:23:08.51           219.79716      -113.09485      -63.493505
2019-03-10/18:23:08.54           220.00355      -112.97898      -63.509126
2019-03-10/18:23:08.57           220.20890      -112.86734      -63.518135
2019-03-10/18:23:08.60           220.42433      -112.75776      -63.526864
2019-03-10/18:23:08.64           220.63205      -112.64908      -63.537211
2019-03-10/18:23:08.67           220.84733      -112.53058      -63.557768
2019-03-10/18:23:08.70           221.06040      -112.41761      -63.566211
2019-03-10/18:23:08.73           221.28023      -112.30049      -63.588628
2019-03-10/18:23:08.76           221.49748      -112.17683      -63.606903
2019-03-10/18:23:08.79           221.70106      -112.04666      -63.622251
2019-03-10/18:23:08.82           221.90797      -111.91408      -63.642623
2019-03-10/18:23:08.85           222.12218      -111.77114      -63.660800
2019-03-10/18:23:08.89           222.31859      -111.62341      -63.689002
2019-03-10/18:23:08.92           222.52091      -111.48572      -63.713178
2019-03-10/18:23:08.95           222.72379      -111.33821      -63.729309
2019-03-10/18:23:08.98           222.92585      -111.19456      -63.753257
2019-03-10/18:23:09.01           223.11208      -111.04958      -63.765649
2019-03-10/18:23:09.04           223.30381      -110.90428      -63.775452
2019-03-10/18:23:09.07           223.50605      -110.76596      -63.795700
2019-03-10/18:23:09.10           223.70299      -110.63975      -63.803106
2019-03-10/18:23:09.14           223.89404      -110.50624      -63.808460
2019-03-10/18:23:09.17           224.10663      -110.38415      -63.810403
2019-03-10/18:23:09.20           224.31680      -110.25991      -63.806528
2019-03-10/18:23:09.23           224.52915      -110.13366      -63.804196
2019-03-10/18:23:09.26           224.73591      -110.00709      -63.800508
2019-03-10/18:23:09.29           224.95250      -109.89759      -63.809325
2019-03-10/18:23:09.32           225.16394      -109.77046      -63.820006
2019-03-10/18:23:09.35           225.37000      -109.65115      -63.822014
2019-03-10/18:23:09.39           225.57513      -109.51179      -63.819926
2019-03-10/18:23:09.42           225.78517      -109.38047      -63.823868
2019-03-10/18:23:09.45           225.98532      -109.24841      -63.836014
2019-03-10/18:23:09.48           226.18779      -109.11602      -63.854105
2019-03-10/18:23:09.51           226.37821      -108.99081      -63.865673
2019-03-10/18:23:09.54           226.56661      -108.86886      -63.881124
2019-03-10/18:23:09.57           226.75147      -108.72292      -63.879777
2019-03-10/18:23:09.60           226.92859      -108.60191      -63.883498
2019-03-10/18:23:09.64           227.10711      -108.46415      -63.880950
2019-03-10/18:23:09.67           227.28613      -108.33608      -63.883951
2019-03-10/18:23:09.70           227.45507      -108.20957      -63.879142
2019-03-10/18:23:09.73           227.62796      -108.07909      -63.855527
2019-03-10/18:23:09.76           227.79938      -107.94339      -63.824711
2019-03-10/18:23:09.79           227.97903      -107.81559      -63.799860
2019-03-10/18:23:09.82           228.15813      -107.67798      -63.766997
2019-03-10/18:23:09.85           228.33890      -107.55511      -63.730988
2019-03-10/18:23:09.89           228.53395      -107.43087      -63.688289
2019-03-10/18:23:09.92           228.73339      -107.30316      -63.650128
2019-03-10/18:23:09.95           228.92079      -107.18442      -63.601380
2019-03-10/18:23:09.98           229.11143      -107.05354      -63.573979
2019-03-10/18:23:10.01           229.29097      -106.92129      -63.550839
2019-03-10/18:23:10.04           229.47497      -106.79385      -63.516452
2019-03-10/18:23:10.07           229.65863      -106.65566      -63.487016
2019-03-10/18:23:10.10           229.83719      -106.52547      -63.464803
2019-03-10/18:23:10.14           230.00718      -106.39855      -63.452578
2019-03-10/18:23:10.17           230.17989      -106.25708      -63.439938
2019-03-10/18:23:10.20           230.35270      -106.11991      -63.423154
2019-03-10/18:23:10.23           230.51183      -105.97031      -63.416651
2019-03-10/18:23:10.26           230.67540      -105.83324      -63.381683
2019-03-10/18:23:10.29           230.83462      -105.69750      -63.349745
2019-03-10/18:23:10.32           230.99040      -105.55397      -63.330177
2019-03-10/18:23:10.35           231.14618      -105.41228      -63.306570
2019-03-10/18:23:10.39           231.29963      -105.27184      -63.275012
2019-03-10/18:23:10.42           231.45687      -105.11624      -63.241549
2019-03-10/18:23:10.45           231.59978      -104.98650      -63.217213
2019-03-10/18:23:10.48           231.74421      -104.85985      -63.207649
2019-03-10/18:23:10.51           231.90565      -104.74142      -63.196895
2019-03-10/18:23:10.54           232.06566      -104.60699      -63.205772
2019-03-10/18:23:10.57           232.22654      -104.46518      -63.217451
2019-03-10/18:23:10.60           232.38867      -104.32275      -63.238592
2019-03-10/18:23:10.64           232.54904      -104.18183      -63.281103
2019-03-10/18:23:10.67           232.70597      -104.03225      -63.337991
2019-03-10/18:23:10.70           232.87502      -103.87742      -63.399856
2019-03-10/18:23:10.73           233.03977      -103.69667      -63.468413
2019-03-10/18:23:10.76           233.19257      -103.52060      -63.541491
2019-03-10/18:23:10.79           233.34380      -103.32823      -63.626757
2019-03-10/18:23:10.82           233.49670      -103.15103      -63.707861
2019-03-10/18:23:10.85           233.64532      -102.97117      -63.803604
2019-03-10/18:23:10.89           233.79348      -102.80228      -63.910331
2019-03-10/18:23:10.92           233.93427      -102.62358      -64.001716
2019-03-10/18:23:10.95           234.08117      -102.45488      -64.100015
2019-03-10/18:23:10.98           234.22318      -102.29914      -64.205315
2019-03-10/18:23:11.01           234.38145      -102.13733      -64.300615
2019-03-10/18:23:11.04           234.54107      -101.98463      -64.389024
2019-03-10/18:23:11.07           234.69622      -101.83381      -64.470983
2019-03-10/18:23:11.10           234.85344      -101.67941      -64.552565
2019-03-10/18:23:11.14           235.01919      -101.54668      -64.625570
2019-03-10/18:23:11.17           235.18202      -101.40259      -64.686199
2019-03-10/18:23:11.20           235.34673      -101.25809      -64.728415
2019-03-10/18:23:11.23           235.51336      -101.11104      -64.759766
2019-03-10/18:23:11.26           235.67915      -100.95309      -64.769235
2019-03-10/18:23:11.29           235.84125      -100.81236      -64.781509
2019-03-10/18:23:11.32           235.99464      -100.65585      -64.778243
2019-03-10/18:23:11.35           236.16165      -100.51030      -64.765279
2019-03-10/18:23:11.39           236.32070      -100.36464      -64.742537
2019-03-10/18:23:11.42           236.48127      -100.20743      -64.707341
2019-03-10/18:23:11.45           236.64286      -100.05130      -64.664133
2019-03-10/18:23:11.48           236.80636      -99.912696      -64.625098
2019-03-10/18:23:11.51           236.97694      -99.763196      -64.571487
2019-03-10/18:23:11.54           237.14518      -99.635486      -64.523929
2019-03-10/18:23:11.57           237.30936      -99.497218      -64.459517
2019-03-10/18:23:11.60           237.48374      -99.367111      -64.386591
2019-03-10/18:23:11.64           237.65257      -99.237685      -64.312758
2019-03-10/18:23:11.67           237.82342      -99.105929      -64.233022
2019-03-10/18:23:11.70           237.99519      -98.971413      -64.148428
2019-03-10/18:23:11.73           238.17069      -98.852106      -64.051152
2019-03-10/18:23:11.76           238.33510      -98.727834      -63.966262
2019-03-10/18:23:11.79           238.49623      -98.606536      -63.877831
2019-03-10/18:23:11.82           238.66322      -98.466914      -63.786124
2019-03-10/18:23:11.85           238.82825      -98.336522      -63.687587
2019-03-10/18:23:11.89           238.99242      -98.209437      -63.595397
2019-03-10/18:23:11.92           239.15291      -98.074499      -63.502141
2019-03-10/18:23:11.95           239.31083      -97.927568      -63.416943
2019-03-10/18:23:11.98           239.46613      -97.795874      -63.336103
2019-03-10/18:23:12.01           239.61861      -97.645771      -63.264109
2019-03-10/18:23:12.04           239.77446      -97.500177      -63.184390
2019-03-10/18:23:12.07           239.92700      -97.355152      -63.103729
2019-03-10/18:23:12.10           240.06955      -97.210993      -63.022243
2019-03-10/18:23:12.14           240.22552      -97.060629      -62.958685
2019-03-10/18:23:12.17           240.38466      -96.903936      -62.900825
2019-03-10/18:23:12.20           240.54103      -96.754003      -62.858152
2019-03-10/18:23:12.23           240.70784      -96.613696      -62.817342
2019-03-10/18:23:12.26           240.88106      -96.469399      -62.771118
2019-03-10/18:23:12.29           241.04005      -96.328406      -62.730005
2019-03-10/18:23:12.32           241.21601      -96.168640      -62.685427
2019-03-10/18:23:12.35           241.39590      -96.019555      -62.649258
2019-03-10/18:23:12.39           241.57180      -95.877075      -62.623329
2019-03-10/18:23:12.42           241.73751      -95.730057      -62.597810
2019-03-10/18:23:12.45           241.89646      -95.582627      -62.568475
2019-03-10/18:23:12.48           242.06546      -95.440778      -62.528250
2019-03-10/18:23:12.51           242.23195      -95.289317      -62.493490
2019-03-10/18:23:12.54           242.39757      -95.137573      -62.473191
2019-03-10/18:23:12.57           242.57652      -94.988429      -62.445562
2019-03-10/18:23:12.60           242.74911      -94.846548      -62.418734
2019-03-10/18:23:12.64           242.91489      -94.701901      -62.390682
2019-03-10/18:23:12.67           243.10055      -94.554867      -62.360357
2019-03-10/18:23:12.70           243.28643      -94.413237      -62.328803
2019-03-10/18:23:12.73           243.47815      -94.279273      -62.295802
2019-03-10/18:23:12.76           243.67074      -94.140643      -62.259519
2019-03-10/18:23:12.79           243.85802      -94.010040      -62.219503
2019-03-10/18:23:12.82           244.04472      -93.866353      -62.176117
2019-03-10/18:23:12.85           244.23813      -93.723860      -62.132058
2019-03-10/18:23:12.89           244.42437      -93.592053      -62.097619
2019-03-10/18:23:12.92           244.62402      -93.459030      -62.069936
2019-03-10/18:23:12.95           244.80215      -93.320437      -62.032498
2019-03-10/18:23:12.98           244.98341      -93.177193      -61.994223
2019-03-10/18:23:13.01           245.17447      -93.028123      -61.957023
2019-03-10/18:23:13.04           245.35080      -92.872664      -61.919414
2019-03-10/18:23:13.07           245.52012      -92.730008      -61.894810
2019-03-10/18:23:13.10           245.70392      -92.589580      -61.866349
2019-03-10/18:23:13.14           245.87228      -92.453618      -61.835015
2019-03-10/18:23:13.17           246.04999      -92.303621      -61.798667
2019-03-10/18:23:13.20           246.22655      -92.153088      -61.760885
2019-03-10/18:23:13.23           246.41952      -92.002220      -61.708376
2019-03-10/18:23:13.26           246.61308      -91.859916      -61.669408
2019-03-10/18:23:13.29           246.80274      -91.728522      -61.636494
2019-03-10/18:23:13.32           247.00312      -91.588994      -61.598776
2019-03-10/18:23:13.35           247.21512      -91.442213      -61.543256
2019-03-10/18:23:13.39           247.40811      -91.295409      -61.481650
2019-03-10/18:23:13.42           247.61456      -91.147062      -61.430302
2019-03-10/18:23:13.45           247.82595      -91.009118      -61.382379
2019-03-10/18:23:13.48           248.02793      -90.863985      -61.321540
2019-03-10/18:23:13.51           248.21732      -90.729203      -61.279890
2019-03-10/18:23:13.54           248.41642      -90.593355      -61.223177
2019-03-10/18:23:13.57           248.60604      -90.445222      -61.162243
2019-03-10/18:23:13.60           248.79188      -90.309562      -61.109282
2019-03-10/18:23:13.64           248.98326      -90.170526      -61.063340
2019-03-10/18:23:13.67           249.17281      -90.038362      -61.024090
2019-03-10/18:23:13.70           249.35712      -89.914751      -60.982573
2019-03-10/18:23:13.73           249.53490      -89.776030      -60.920983
2019-03-10/18:23:13.76           249.71336      -89.646561      -60.876881
2019-03-10/18:23:13.79           249.90182      -89.517148      -60.831587
2019-03-10/18:23:13.82           250.07517      -89.375007      -60.778227
2019-03-10/18:23:13.85           250.26309      -89.238935      -60.717847
2019-03-10/18:23:13.89           250.46545      -89.104078      -60.653153
2019-03-10/18:23:13.92           250.65648      -88.973620      -60.566092
2019-03-10/18:23:13.95           250.85422      -88.843446      -60.480385
2019-03-10/18:23:13.98           251.05953      -88.703952      -60.403914
2019-03-10/18:23:14.01           251.26881      -88.578423      -60.331207
2019-03-10/18:23:14.04           251.48355      -88.455162      -60.247338
2019-03-10/18:23:14.07           251.68492      -88.330069      -60.166306
2019-03-10/18:23:14.10           251.88422      -88.203609      -60.096824
2019-03-10/18:23:14.14           252.07671      -88.070325      -60.035252
2019-03-10/18:23:14.17           252.24912      -87.930889      -59.984304
2019-03-10/18:23:14.20           252.41487      -87.781360      -59.956847
2019-03-10/18:23:14.23           252.58452      -87.623194      -59.918274
2019-03-10/18:23:14.26           252.72788      -87.471407      -59.887390
2019-03-10/18:23:14.29           252.86192      -87.308158      -59.858714
2019-03-10/18:23:14.32           252.99031      -87.139041      -59.838391
2019-03-10/18:23:14.35           253.12835      -86.964664      -59.809671
2019-03-10/18:23:14.39           253.26567      -86.785422      -59.750851
2019-03-10/18:23:14.42           253.39247      -86.614321      -59.707788
2019-03-10/18:23:14.45           253.52860      -86.452887      -59.666595
2019-03-10/18:23:14.48           253.68028      -86.295769      -59.613965
2019-03-10/18:23:14.51           253.82284      -86.131233      -59.565348
2019-03-10/18:23:14.54           253.97388      -85.961388      -59.505870
2019-03-10/18:23:14.57           254.13223      -85.804905      -59.451116
2019-03-10/18:23:14.60           254.28469      -85.640190      -59.396369
2019-03-10/18:23:14.64           254.43570      -85.467071      -59.341551
2019-03-10/18:23:14.67           254.58098      -85.304518      -59.315719
2019-03-10/18:23:14.70           254.73914      -85.134526      -59.280537
2019-03-10/18:23:14.73           254.87341      -84.953748      -59.239363
2019-03-10/18:23:14.76           255.00174      -84.761024      -59.203843
2019-03-10/18:23:14.79           255.12356      -84.593224      -59.184216
2019-03-10/18:23:14.82           255.25311      -84.417338      -59.179255
2019-03-10/18:23:14.85           255.37565      -84.227870      -59.186513
2019-03-10/18:23:14.89           255.50525      -84.044455      -59.201323
2019-03-10/18:23:14.92           255.63958      -83.855720      -59.244161
2019-03-10/18:23:14.95           255.77391      -83.669664      -59.280919
2019-03-10/18:23:14.98           255.89487      -83.480882      -59.322556
2019-03-10/18:23:15.01           256.03390      -83.293874      -59.374721
2019-03-10/18:23:15.04           256.17852      -83.127914      -59.444714
2019-03-10/18:23:15.07           256.33459      -82.946552      -59.504272
2019-03-10/18:23:15.10           256.50322      -82.773148      -59.563723
2019-03-10/18:23:15.14           256.67209      -82.603924      -59.627470
2019-03-10/18:23:15.17           256.84067      -82.430875      -59.683452
2019-03-10/18:23:15.20           256.99638      -82.272883      -59.731534
2019-03-10/18:23:15.23           257.16111      -82.115777      -59.784880
2019-03-10/18:23:15.26           257.33440      -81.956157      -59.823756
2019-03-10/18:23:15.29           257.50715      -81.790788      -59.845505
2019-03-10/18:23:15.32           257.65051      -81.615851      -59.861814
2019-03-10/18:23:15.35           257.78741      -81.441201      -59.889189
2019-03-10/18:23:15.39           257.90234      -81.251383      -59.903780
2019-03-10/18:23:15.42           258.01761      -81.067783      -59.923549
2019-03-10/18:23:15.45           258.13676      -80.892963      -59.953291
2019-03-10/18:23:15.48           258.25788      -80.708937      -59.989905
2019-03-10/18:23:15.51           258.37798      -80.520702      -60.041670
2019-03-10/18:23:15.54           258.49031      -80.332349      -60.094597
2019-03-10/18:23:15.57           258.59966      -80.147175      -60.159881
2019-03-10/18:23:15.60           258.73150      -79.965864      -60.230530
2019-03-10/18:23:15.64           258.85341      -79.788663      -60.295709
2019-03-10/18:23:15.67           258.98535      -79.613447      -60.358122
2019-03-10/18:23:15.70           259.11470      -79.436928      -60.401754
2019-03-10/18:23:15.73           259.24289      -79.258091      -60.448010
2019-03-10/18:23:15.76           259.37741      -79.082668      -60.466629
2019-03-10/18:23:15.79           259.50885      -78.918313      -60.474347
2019-03-10/18:23:15.82           259.63870      -78.743837      -60.477609
2019-03-10/18:23:15.85           259.76967      -78.575157      -60.467647
2019-03-10/18:23:15.89           259.89133      -78.404431      -60.438564
2019-03-10/18:23:15.92           260.01917      -78.222404      -60.406921
2019-03-10/18:23:15.95           260.14971      -78.053122      -60.373645
2019-03-10/18:23:15.98           260.27659      -77.875525      -60.340349
2019-03-10/18:23:16.01           260.40560      -77.698955      -60.299018
2019-03-10/18:23:16.04           260.52726      -77.526912      -60.273050
2019-03-10/18:23:16.07           260.64753      -77.350605      -60.240358
2019-03-10/18:23:16.10           260.77119      -77.174284      -60.210105
2019-03-10/18:23:16.14           260.89050      -76.997930      -60.185922
2019-03-10/18:23:16.17           261.01632      -76.815581      -60.166389
2019-03-10/18:23:16.20           261.15035      -76.649241      -60.134510
2019-03-10/18:23:16.23           261.27354      -76.468157      -60.087625
2019-03-10/18:23:16.26           261.40387      -76.300105      -60.038002
2019-03-10/18:23:16.29           261.53035      -76.121477      -59.982494
2019-03-10/18:23:16.32           261.67227      -75.944676      -59.915665
2019-03-10/18:23:16.35           261.82309      -75.770216      -59.842592
2019-03-10/18:23:16.39           261.97810      -75.615244      -59.774494
2019-03-10/18:23:16.42           262.13481      -75.453514      -59.691269
2019-03-10/18:23:16.45           262.28811      -75.292569      -59.601116
2019-03-10/18:23:16.48           262.45424      -75.116893      -59.515407
2019-03-10/18:23:16.51           262.61855      -74.953019      -59.425201
2019-03-10/18:23:16.54           262.79728      -74.786338      -59.339831
2019-03-10/18:23:16.57           262.96825      -74.619513      -59.255626
2019-03-10/18:23:16.60           263.13262      -74.455761      -59.167927
[truncated: 464,133 more chars]
