# Supplementary material for: Miniature Dungey-like cycle at Mars
Source: Nat Commun. 2026 Jul 23;17:6129. doi: 10.1038/s41467-026-75019-3 (PMC13396348; doi:10.1038/s41467-026-75019-3)
Supplement: Supplementary file 3 — Source data [file 41467_2026_75019_MOESM3_ESM.zip › data_files/Fig_maven_20190310_182200_mvn_swe_spec.txt]

Panel        1:  swe_a4
ytitle=Energy!C[eV]
ztitle=Energy Flux
Time               Y=       4627.50      4118.51      3665.50      3262.32      2903.48      2584.12      2299.88      2046.91      1821.77      1621.38      1443.04      1284.32      1143.05      1017.32      905.424      805.833      717.197      638.310              568.100      505.613      449.999      400.502      356.449      317.242       282.35       251.29       223.65       199.05       177.16       157.67       140.33       124.89       111.16        98.93        88.05        78.36        69.74        62.07        55.24        49.17        43.76        38.95        34.66        30.85        27.46        24.44        21.75        19.36        17.23        15.33        13.65        12.15        10.81         9.62         8.56         7.62         6.78         6.04         5.37         4.78         4.26         3.79         3.37         3.00
2019-03-10/18:21:01.90          20837.0      0.00000      0.00000      0.00000      19107.2      0.00000      18373.7      0.00000      0.00000      17421.7      0.00000      0.00000      49896.3      0.00000      0.00000      0.00000      0.00000      0.00000             30941.50         0.00     15191.50         0.00     44885.50         0.00     14779.00     29408.30     73198.00    145845.00    174454.00    173986.00    303810.00    375475.00    432628.00    417747.00    467793.00    841636.00    812614.00   2236980.00   6790210.00   8062730.00   8530090.00  10389400.00  12721400.00  16230600.00  26547500.00  38386600.00  49905100.00  38681800.00  31254100.00  35309800.00  41438300.00  51731800.00  65471600.00  78904500.00  89050300.00  95864100.00 103740000.00 108386000.00 104639000.00  96325700.00  86501600.00  74289800.00  70827800.00  63846100.00
2019-03-10/18:21:03.90          0.00000      0.00000      0.00000      0.00000      38214.5      0.00000      0.00000      0.00000      0.00000      0.00000      0.00000      0.00000      0.00000      0.00000      0.00000      0.00000      31602.9      0.00000                 0.00         0.00     15191.50     15070.60     44885.50     29729.40         0.00     44112.60     29278.90    131260.00    174454.00    246484.00    405088.00    389917.00    468684.00    468170.00    726916.00    611416.00   1114720.00   2812740.00   6559480.00   7600880.00   8530090.00   9926390.00  13649700.00  16230600.00  24674700.00  38386600.00  49905100.00  38681800.00  31254100.00  35309800.00  41438300.00  51731800.00  65471600.00  78904500.00  89050300.00 100201000.00 108238000.00 108386000.00 104639000.00  96325700.00  86501600.00  74289800.00  67169500.00  63846100.00
2019-03-10/18:21:05.90          20837.0      40739.8      0.00000      0.00000      0.00000      0.00000      0.00000      0.00000      0.00000      0.00000      17141.3      0.00000      16632.0      0.00000      0.00000      0.00000      0.00000      0.00000                 0.00         0.00     75958.50     30141.20     44885.50     59459.20     88675.20     58817.00     58558.20    131260.00    101763.00    173986.00    217003.00    375475.00    447050.00    388935.00    554164.00    640192.00    942082.00   2352120.00   6328780.00   8524670.00   7605710.00  10389400.00  13185500.00  15299900.00  26547500.00  38386600.00  49905100.00  38681800.00  29824700.00  35309800.00  41438300.00  53704600.00  65471600.00  78904500.00  89050300.00 100201000.00 108238000.00 108386000.00 104639000.00  96325700.00  86501600.00  74289800.00  67169500.00  66023400.00
2019-03-10/18:21:07.89          20837.0      0.00000      19926.3      0.00000      0.00000      0.00000      0.00000      0.00000      0.00000      0.00000      0.00000      0.00000      0.00000      16401.8      16187.0      0.00000      15801.4      0.00000             30941.50     15324.80         0.00     60282.80     59847.50     29729.40     29558.10     29408.30     73198.00    131260.00    203531.00    173986.00    231471.00    556012.00    526374.00    432153.00    496583.00    525089.00    942082.00   2467270.00   6098090.00   8524670.00   8067860.00  10389400.00  13185500.00  16230600.00  25610900.00  38386600.00  49905100.00  38681800.00  31254100.00  35309800.00  43382400.00  51731800.00  69492700.00  83014400.00  89050300.00  95864100.00 103740000.00 108386000.00 104639000.00  96325700.00  86501600.00  74289800.00  70827800.00  63846100.00
2019-03-10/18:21:09.89          0.00000      20369.8      0.00000      0.00000      0.00000      0.00000      0.00000      0.00000      0.00000      0.00000      0.00000      0.00000      16632.0      0.00000      0.00000      0.00000      0.00000      15629.4             15470.70     15324.80     45574.80         0.00     29923.60     74324.30     59116.50    102931.00    146398.00    204185.00    203531.00    159487.00    231471.00    433245.00    447050.00    583425.00    611747.00    668969.00    942082.00   2352120.00   6559480.00   8524670.00   8067860.00  10389400.00  13185500.00  16230600.00  27484400.00  38386600.00  51808200.00  38681800.00  31254100.00  35309800.00  43382400.00  53704600.00  65471600.00  78904500.00  89050300.00 100201000.00 108238000.00 108386000.00 109590000.00  96325700.00  86501600.00  77480900.00  67169500.00  61669600.00
2019-03-10/18:21:11.89          0.00000      20369.8      0.00000      0.00000      0.00000      18730.1      0.00000      0.00000      0.00000      0.00000      0.00000      0.00000      0.00000      0.00000      0.00000      0.00000      0.00000      46888.6                 0.00     15324.80     15191.50     45212.00         0.00     44594.30         0.00     73521.50    102478.00    131260.00    145378.00    173986.00    260406.00    389917.00    497529.00    468170.00    554164.00    525089.00    942082.00   2812740.00   6559480.00   8524670.00   8067860.00  10389400.00  12721400.00  15299900.00  26547500.00  40274700.00  51808200.00  38681800.00  31254100.00  37232900.00  41438300.00  53704600.00  69492700.00  83014400.00  89050300.00 100201000.00 108238000.00 108386000.00 104639000.00  96325700.00  86501600.00  74289800.00  70827800.00  66023400.00
2019-03-10/18:21:13.89          0.00000      0.00000      0.00000      19505.7      19107.2      18730.1      0.00000      0.00000      0.00000      0.00000      0.00000      0.00000      0.00000      0.00000      0.00000      0.00000      0.00000      0.00000             15470.70         0.00     75958.50     30141.20     44885.50     14864.70         0.00    117635.00     87837.80     87505.90    218070.00    144988.00    274874.00    375475.00    360518.00    583425.00    640539.00    668969.00    898925.00   2582420.00   6790210.00   8524670.00   8067860.00  10852500.00  13185500.00  17161700.00  26547500.00  40274700.00  51808200.00  40584400.00  31254100.00  37232900.00  45328000.00  55678800.00  69492700.00  83014400.00  93263600.00 100201000.00 108238000.00 108386000.00 109590000.00 101610000.00  86501600.00  77480900.00  70827800.00  66023400.00
2019-03-10/18:21:15.89          0.00000      40739.8      0.00000      0.00000      0.00000      0.00000      0.00000      0.00000      0.00000      0.00000      17141.3      0.00000      33264.1      0.00000      0.00000      0.00000      0.00000      0.00000                 0.00     30649.70     15191.50     45212.00     74809.50     44594.30     29558.10     44112.60     87837.80     72921.40    145378.00    173986.00    245938.00    375475.00    555220.00    446560.00    640539.00    553864.00    870154.00   2352120.00   7020960.00   8524670.00   8992410.00  10852500.00  13185500.00  16230600.00  27484400.00  42164200.00  51808200.00  38681800.00  31254100.00  35309800.00  43382400.00  53704600.00  69492700.00  83014400.00  89050300.00 104545000.00 108238000.00 108386000.00 104639000.00  96325700.00  86501600.00  77480900.00  67169500.00  63846100.00
2019-03-10/18:21:17.89          0.00000      0.00000      0.00000      0.00000      19107.2      18730.1      0.00000      0.00000      17720.2      0.00000      0.00000      0.00000      0.00000      0.00000      0.00000      0.00000      0.00000      0.00000                 0.00         0.00     91150.50     60282.80         0.00     29729.40     88675.20     44112.60     87837.80     87505.90    203531.00    246484.00    274874.00    332148.00    468684.00    388935.00    496583.00    755301.00    898925.00   2467270.00   7020960.00   8524670.00   8992410.00   9926390.00  14114000.00  16230600.00  26547500.00  40274700.00  51808200.00  38681800.00  33161300.00  37232900.00  45328000.00  53704600.00  69492800.00  83014400.00  93263600.00 104545000.00 108238000.00 113085000.00 109590000.00  96325700.00  86501600.00  74289800.00  70827800.00  68201500.00
2019-03-10/18:21:19.89          0.00000      0.00000      0.00000      0.00000      0.00000      0.00000      18373.7      0.00000      0.00000      0.00000      0.00000      0.00000      0.00000      0.00000      0.00000      31974.3      0.00000      0.00000                 0.00         0.00     15191.50     45212.00     29923.60     44594.30     44337.20     58817.00     43918.50    131260.00    130839.00    289984.00    303810.00    346590.00    389362.00    554611.00    417411.00    697746.00    942082.00   2352120.00   6328780.00   7600880.00   8530090.00  11315700.00  13185500.00  16230600.00  27484400.00  42164200.00  51808200.00  38681800.00  33161300.00  37232900.00  45328000.00  53704600.00  69492800.00  83014400.00  93263600.00 100201000.00 108238000.00 113085000.00 109590000.00  96325700.00  86501600.00  80674400.00  70827800.00  66023400.00
2019-03-10/18:21:21.89          0.00000      0.00000      0.00000      0.00000      19107.2      0.00000      0.00000      0.00000      0.00000      0.00000      68565.9      0.00000      0.00000      0.00000      0.00000      0.00000      0.00000      0.00000                 0.00     30649.70         0.00     45212.00     14961.70     29729.40     29558.10     58817.00    102478.00     87505.90    247147.00    202985.00    303810.00    288822.00    584066.00    554611.00    554164.00    611416.00    783844.00   2352120.00   7020960.00   8524670.00   8992410.00  10852500.00  13649700.00  16230600.00  27484400.00  40274700.00  53712700.00  40584400.00  33161300.00  37232900.00  45328000.00  55678800.00  69492800.00  83014400.00  93263600.00 104545000.00 108238000.00 113085000.00 109590000.00  96325700.00  89372000.00  77480900.00  67169500.00  66023400.00
2019-03-10/18:21:23.89          0.00000      0.00000      39852.8      0.00000      0.00000      0.00000      0.00000      36074.6      0.00000      0.00000      0.00000      0.00000      0.00000      0.00000      0.00000      0.00000      0.00000      0.00000                 0.00     45974.70         0.00         0.00     74809.50         0.00     44337.20     44112.60    146398.00    131260.00    145378.00    188485.00    245938.00    469353.00    555220.00    496983.00    554164.00    697746.00    942082.00   2582420.00   6790210.00   8062730.00   8530090.00  10389400.00  13185500.00  17161700.00  26547500.00  42164200.00  53712700.00  40584400.00  33161300.00  37232900.00  45328000.00  55678800.00  69492800.00  83014400.00  93263600.00 104545000.00 112742000.00 113085000.00 109590000.00 101610000.00  89372000.00  77480900.00  70827800.00  66023400.00
2019-03-10/18:21:25.89          0.00000      0.00000      0.00000      0.00000      0.00000      0.00000      0.00000      0.00000      0.00000      0.00000      0.00000      16878.3      0.00000      0.00000      16187.0      0.00000      0.00000      0.00000                 0.00     30649.70     45574.80     75353.80         0.00     29729.40     29558.10    102931.00    102478.00    102091.00    203531.00    289984.00    376151.00    288822.00    468684.00    446560.00    554164.00    640192.00    942082.00   2697580.00   6790210.00   8986690.00   8530090.00  10389400.00  13649700.00  17161700.00  27484400.00  42164200.00  55618700.00  40584400.00  33161300.00  39157400.00  45328000.00  55678800.00  69492800.00  83014400.00  97483300.00 100201000.00 112742000.00 113085000.00 104639000.00  96325700.00  89372000.00  77480900.00  70827800.00  66023400.00
2019-03-10/18:21:27.89          0.00000      0.00000      0.00000      0.00000      0.00000      0.00000      0.00000      0.00000      0.00000      17421.7      17141.3      0.00000      0.00000      32803.6      0.00000      0.00000      0.00000      31259.0                 0.00     45974.70     45574.80     15070.60     44885.50     29729.40     44337.20     73521.50    102478.00    145845.00    247147.00    275484.00    260406.00    389918.00    302832.00    468170.00    403016.00    784079.00   1057170.00   2467270.00   7020960.00   7600880.00   8530090.00  10389400.00  13185500.00  17161700.00  27484400.00  42164200.00  51808200.00  40584400.00  33161300.00  39157400.00  45328000.00  55678800.00  69492800.00  83014400.00  93263600.00 104545000.00 108238000.00 108386000.00 104639000.00  96325700.00  86501600.00  77480900.00  67169500.00  66023400.00
2019-03-10/18:21:29.89          62511.3      0.00000      0.00000      0.00000      0.00000      0.00000      36747.4      0.00000      0.00000      0.00000      0.00000      0.00000      16632.0      0.00000      0.00000      0.00000      0.00000      0.00000                 0.00         0.00     15191.50         0.00     14961.70     14864.70     29558.10     44112.60    102478.00    160430.00    159916.00    159487.00    347214.00    288822.00    555220.00    583425.00    698124.00    784079.00    870154.00   2697580.00   6559480.00   8062730.00   8992410.00  10389400.00  12721400.00  16230600.00  27484400.00  40274700.00  51808200.00  40584400.00  33161300.00  37232900.00  47275000.00  57654600.00  73520000.00  83014400.00  97483300.00 104545000.00 108238000.00 108386000.00 109590000.00 101610000.00  89372000.00  77480900.00  70827800.00  66023400.00
2019-03-10/18:21:31.89          0.00000      0.00000      0.00000      19505.7      0.00000      0.00000      0.00000      36074.6      0.00000      0.00000      0.00000      0.00000      0.00000      16401.8      0.00000      0.00000      0.00000      0.00000                 0.00         0.00         0.00     30141.20     14961.70     14864.70         0.00     44112.60    117118.00    131260.00    247147.00    333484.00    274874.00    404360.00    526374.00    525797.00    554164.00    784079.00    841384.00   2697580.00   6790210.00   8524670.00   8530090.00  10389400.00  14578400.00  16230600.00  27484400.00  42164200.00  53712700.00  40584400.00  33161300.00  37232900.00  47275000.00  55678800.00  69492800.00  83014400.00  97483300.00 104545000.00 108238000.00 108386000.00 104639000.00  96325700.00  89372000.00  80674400.00  67169500.00  68201500.00
2019-03-10/18:21:33.89          0.00000      0.00000      0.00000      0.00000      0.00000      0.00000      0.00000      0.00000      0.00000      0.00000      0.00000      0.00000      0.00000      0.00000      0.00000      0.00000      0.00000      0.00000             15470.70     30649.70     15191.50     75353.80     59847.50     44594.30     73895.80     58817.00     87837.80    116675.00    203531.00    275484.00    274874.00    346590.00    374940.00    446560.00    496583.00    726523.00    898925.00   2352120.00   6328780.00   8062730.00   8530090.00  10852500.00  13185500.00  17161700.00  27484400.00  40274700.00  53712700.00  40584400.00  33161300.00  37232900.00  47275000.00  55678800.00  73520000.00  87130600.00  93263600.00 104545000.00 112742000.00 113085000.00 104639000.00  96325700.00  86501600.00  77480900.00  70827800.00  66023400.00
2019-03-10/18:21:35.89          0.00000      0.00000      0.00000      39011.5      0.00000      0.00000      0.00000      0.00000      35440.4      17421.7      0.00000      0.00000      0.00000      0.00000      0.00000      0.00000      0.00000      0.00000                 0.00     30649.70         0.00     30141.20     14961.70     29729.40         0.00     58817.00     58558.20    131260.00     72687.70    217484.00    260406.00    259938.00    389362.00    525797.00    611747.00    668969.00    898925.00   2812740.00   6790210.00   8524670.00   8530090.00  10852500.00  13649700.00  16230600.00  29359300.00  40274700.00  55618700.00  40584400.00  33161300.00  39157400.00  47275000.00  59631800.00  69492800.00  83014400.00  93263600.00 104545000.00 112742000.00 108386000.00 104639000.00  96325700.00  86501600.00  74289800.00  70827800.00  63846100.00
2019-03-10/18:21:37.89          0.00000      0.00000      0.00000      0.00000      0.00000      0.00000      0.00000      0.00000      0.00000      0.00000      34282.8      0.00000      0.00000      0.00000      0.00000      0.00000      0.00000      15629.4             15470.70     45974.70     45574.80     15070.60     89771.70     59459.20     14779.00     58817.00    190319.00    160430.00    130839.00    231984.00    217003.00    245496.00    447050.00    496983.00    611747.00    812857.00    942082.00   2352120.00   7020960.00   8524670.00   8530090.00  10389400.00  13649700.00  17161700.00  28421700.00  42164200.00  55618700.00  40584400.00  33161300.00  39157400.00  47275000.00  59631800.00  73520000.00  87130600.00 101709000.00 108896000.00 112742000.00 113085000.00 109590000.00 101610000.00  89372000.00  77480900.00  70827800.00  66023400.00
2019-03-10/18:21:39.89          0.00000      0.00000      0.00000      19505.7      0.00000      37460.3      0.00000      0.00000      0.00000      0.00000      0.00000      0.00000      0.00000      0.00000      0.00000      47961.6      0.00000      0.00000                 0.00     30649.70         0.00         0.00     44885.50     14864.70     88675.30     73521.50     58558.20     87505.90    174454.00    188485.00    274874.00    361033.00    432628.00    612240.00    640539.00    726523.00    999625.00   2236980.00   6790210.00   8062730.00   8992410.00  10852500.00  13649700.00  17161700.00  27484400.00  42164200.00  57526100.00  42488500.00  33161300.00  39157400.00  47275000.00  59631800.00  77553500.00  91253100.00 101709000.00 108896000.00 121771000.00 122504000.00 114548000.00 106903000.00  93681600.00  80674400.00  74488800.00  68201500.00
2019-03-10/18:21:41.89          0.00000      0.00000      0.00000      0.00000      0.00000      0.00000      18373.7      0.00000      0.00000      17421.7      51424.3      0.00000      0.00000      16401.8      0.00000      47961.6      15801.4      0.00000                 0.00         0.00     45574.80     45212.00     59847.50     29729.40     29558.10     44112.60     58558.20     72921.40    218070.00    115989.00    376151.00    375475.00    389362.00    496983.00    496583.00    611416.00   1057170.00   2582420.00   6790210.00   8524670.00   8067860.00  10852500.00  14578400.00  17161700.00  29359300.00  44055200.00  57526100.00  40584400.00  35069900.00  41083400.00  51173500.00  64581500.00  81593000.00  91253100.00 105942000.00 117617000.00 126296000.00 122504000.00 119514000.00 112204000.00  93681600.00  83870300.00  70827800.00  71470200.00
2019-03-10/18:21:43.89          0.00000      0.00000      0.00000      0.00000      0.00000      0.00000      0.00000      0.00000      0.00000      17421.7      0.00000      0.00000      0.00000      65607.7      48561.3      0.00000      0.00000      15629.4                 0.00         0.00     30383.10     30141.20     44885.50     44594.30     73895.80    102931.00    131758.00    116675.00    116301.00    159487.00    274874.00    346590.00    468684.00    496983.00    640539.00    582640.00    942082.00   2467270.00   6559480.00   8986690.00   8530090.00  10852500.00  13649700.00  17161700.00  29359300.00  44055200.00  57526100.00  42488500.00  35069900.00  43010900.00  51173500.00  64581500.00  81593000.00  99516900.00 114427000.00 121988000.00 126296000.00 136687000.00 129469000.00 117512000.00 105198000.00  87068700.00  78152600.00  75831300.00
2019-03-10/18:21:45.89          0.00000      0.00000      0.00000      0.00000      57321.9      18730.1      0.00000      0.00000      0.00000      0.00000      17141.3      0.00000      16632.0      0.00000      16187.0      0.00000      31602.9      15629.4                 0.00     15324.80     15191.50     15070.60     29923.60     74324.30     73895.80    132340.00     73198.00    131260.00    174454.00    304484.00    405088.00    447688.00    432628.00    698686.00    726916.00    942364.00   1229810.00   2812740.00   8059600.00   8986690.00   8992410.00  11778900.00  15275100.00  18093200.00  29359300.00  45947600.00  49905100.00  34880900.00  31254200.00  39157400.00  45328000.00  55678800.00  73520000.00  83014500.00  93263600.00 100201000.00 108238000.00 108386000.00 104639000.00  96325700.00  83633500.00  71101200.00  63514000.00  61669600.00
2019-03-10/18:21:47.89          0.00000      0.00000      19926.3      19505.7      0.00000      0.00000      18373.7      0.00000      0.00000      0.00000      0.00000      0.00000      49896.3      0.00000      16187.0      0.00000      0.00000      0.00000             15470.70         0.00     45574.80         0.00     14961.70     29729.40     14779.00    102931.00    175679.00    116675.00    188993.00    159487.00    245938.00    303264.00    259568.00    525797.00    640539.00    640192.00    942082.00   2121840.00   6559480.00   7600880.00   7605710.00   9926390.00  12257400.00  15299900.00  25610900.00  38386700.00  46103200.00  31085800.00  27920100.00  33388200.00  39495700.00  47790800.00  58449200.00  66612200.00  76448900.00  82891600.00  81355900.00  84999100.00  79997500.00  73955700.00  66469900.00  58370600.00  55299200.00  57319200.00
2019-03-10/18:21:49.89          0.00000      0.00000      39852.8      0.00000      0.00000      0.00000      18373.7      18037.2      0.00000      0.00000      0.00000      16878.3      0.00000      49205.6      0.00000      15987.1      0.00000      15629.4                 0.00     15324.80     30383.10     15070.60         0.00     14864.70     29558.10     44112.60     58558.20    145845.00    174454.00    188485.00    173601.00    418803.00    418206.00    417747.00    331044.00    553865.00    898925.00   2121840.00   6328780.00   7600880.00   7605710.00   9463470.00  11793500.00  14136900.00  25610900.00  36500000.00  44204400.00  31085800.00  26016900.00  29069800.00  33676600.00  43855700.00  52444800.00  61506900.00  68079800.00  69978100.00  76899300.00  75694000.00  71417000.00  63478300.00  57917300.00  55193900.00  51652600.00  50799600.00
2019-03-10/18:21:51.89          0.00000      0.00000      0.00000      0.00000      0.00000      0.00000      0.00000      0.00000      17720.2      0.00000      17141.3      16878.3      0.00000      0.00000      0.00000      0.00000      15801.4      15629.4                 0.00     61299.80     60766.60     45212.00         0.00         0.00     14779.00     14704.10     73198.00     58337.00    145378.00    144988.00    347214.00    259938.00    418206.00    583425.00    388622.00    582640.00    812614.00   2236980.00   6098090.00   7023680.00   7605710.00   9000640.00  11329700.00  14136900.00  21868200.00  34614800.00  40411200.00  29664000.00  25065900.00  28111100.00  31739800.00  39926600.00  48449500.00  55393300.00  60777700.00  66758900.00  66896900.00  67575200.00  64080500.00  58251600.00  55070700.00  49640500.00  48008800.00  50799600.00
2019-03-10/18:21:53.89          0.00000      0.00000      19926.3      39011.5      19107.2      0.00000      36747.4      18037.2      0.00000      17421.7      0.00000      0.00000      0.00000      16401.8      0.00000      0.00000      0.00000      0.00000                 0.00     15324.80         0.00     15070.60     44885.50     14864.70     73895.80     58817.00     58558.20    131260.00     58150.00    275484.00    332746.00    288822.00    468684.00    554611.00    446200.00    467540.00    812614.00   2582420.00   5867430.00   7254540.00   6797170.00   9463470.00  10402300.00  13671900.00  21868200.00  32730900.00  40411200.00  28716700.00  23164800.00  26194900.00  31739800.00  37964200.00  44460200.00  51325200.00  56613700.00  58192300.00  60247500.00  60633300.00  59198700.00  53032700.00  49384100.00  46470400.00  48008800.00  50799600.00
2019-03-10/18:21:55.89          0.00000      0.00000      0.00000      0.00000      0.00000      37460.3      0.00000      0.00000      0.00000      0.00000      0.00000      16878.3      0.00000      32803.6      0.00000      0.00000      0.00000      0.00000                 0.00         0.00     30383.10     15070.60         0.00         0.00     29558.10     58817.00     43918.50    160430.00     58150.00    115989.00    202536.00    187730.00    302832.00    496983.00    525374.00    611416.00    783844.00   1891590.00   5636790.00   6792840.00   7259160.00   8537900.00   9938680.00  13671900.00  19998900.00  30848600.00  36623600.00  27769700.00  22214800.00  25237300.00  29320900.00  34044000.00  42467800.00  47263300.00  52456000.00  53918700.00  55823000.00  56014100.00  54324300.00  55641100.00  49384100.00  46470400.00  46187900.00  48628000.00
2019-03-10/18:21:57.89          20837.0      0.00000      39852.8      0.00000      0.00000      0.00000      0.00000      0.00000      0.00000      0.00000      0.00000      0.00000      0.00000      0.00000      0.00000      0.00000      15801.4      0.00000                 0.00     30649.70     30383.10         0.00     29923.60         0.00     14779.00     58817.00     87837.80     87506.00    101763.00     86991.50    332746.00    346590.00    497529.00    302499.00    345438.00    467540.00    783844.00   2121840.00   5636790.00   7254540.00   6797170.00   8075240.00  10402300.00  12742100.00  19998900.00  29437700.00  36623600.00  27769700.00  24115200.00  25237300.00  27387400.00  34044000.00  42467800.00  47263300.00  48304700.00  51784300.00  53613300.00  51402000.00  51889900.00  50426200.00  46543900.00  44886300.00  42548200.00  48628000.00
2019-03-10/18:21:59.89          0.00000      0.00000      39852.8      19505.7      19107.2      0.00000      0.00000      0.00000      0.00000      34843.6      0.00000      0.00000      33264.1      0.00000      0.00000      0.00000      31602.9      0.00000                 0.00     45974.70         0.00     30141.20         0.00     29729.50     44337.20     14704.10     87837.80    116675.00     58150.00    173986.00    173601.00    259938.00    468684.00    496983.00    467793.00    496314.00    812614.00   2352120.00   5406170.00   7254540.00   7028150.00   9000640.00  10865900.00  12742100.00  20933400.00  29437700.00  36623600.00  27769700.00  23164800.00  25237300.00  28354000.00  32086100.00  40476900.00  47263300.00  50379600.00  53918700.00  55823000.00  53707200.00  51889900.00  50426200.00  46543900.00  44886300.00  44367700.00  46457300.00
2019-03-10/18:22:01.89          20837.0      40739.8      0.00000      0.00000      0.00000      0.00000      0.00000      0.00000      0.00000      0.00000      34282.8      0.00000      0.00000      0.00000      0.00000      0.00000      0.00000      15629.4                 0.00     30649.70         0.00         0.00         0.00     14864.70     14779.00     14704.10    117118.00    116675.00    116301.00    202985.00    188068.00    173289.00    317253.00    345717.00    467793.00    640192.00    755075.00   2121840.00   5636790.00   6792840.00   7028150.00   8537900.00  10865900.00  13207000.00  20933400.00  30848600.00  38516700.00  28716700.00  24115200.00  24280100.00  29320900.00  32086100.00  42467800.00  47263300.00  52456000.00  53918700.00  55823000.00  56014200.00  51889900.00  50426200.00  46543900.00  44886300.00  44367700.00  44287400.00
2019-03-10/18:22:03.89          0.00000      20369.8      0.00000      0.00000      0.00000      0.00000      18373.7      18037.2      17720.2      0.00000      0.00000      0.00000      0.00000      0.00000      0.00000      0.00000      0.00000      0.00000                 0.00         0.00         0.00         0.00     29923.60         0.00     44337.20     29408.30     29278.90    131260.00    159916.00    130488.00    245938.00    245496.00    346096.00    360123.00    287862.00    467540.00    697538.00   2121840.00   5406170.00   7023680.00   7605710.00   8537900.00  10865900.00  13671900.00  21868200.00  30848600.00  38516700.00  27769700.00  24115200.00  24280100.00  28354000.00  36003400.00  40476900.00  47263300.00  50379600.00  53918700.00  55823000.00  56014200.00  54324300.00  53032700.00  46543900.00  44886300.00  46187900.00  48628000.00
2019-03-10/18:22:05.89          20837.0      0.00000      0.00000      19505.7      38214.5      0.00000      0.00000      18037.2      0.00000      0.00000      0.00000      0.00000      0.00000      0.00000      0.00000      15987.1      0.00000      31259.0                 0.00     45974.70         0.00     30141.20         0.00         0.00     14779.00         0.00     87837.80     58337.00    101763.00    202985.00    159134.00    389918.00    288410.00    446560.00    467793.00    553865.00    812614.00   2121840.00   5175570.00   6792840.00   7028150.00   8537900.00  11329700.00  12742100.00  20933400.00  30848600.00  38516700.00  26823000.00  24115200.00  25237300.00  28354000.00  34044000.00  42467800.00  49293500.00  50379600.00  56054700.00  55823000.00  56014200.00  54324300.00  50426200.00  46543900.00  46470400.00  46187900.00  46457300.00
2019-03-10/18:22:07.89          0.00000      40739.8      0.00000      0.00000      19107.2      0.00000      0.00000      0.00000      0.00000      0.00000      17141.3      0.00000      16632.0      0.00000      0.00000      0.00000      15801.4      15629.4             30941.50         0.00     30383.10     30141.20         0.00         0.00         0.00     58817.00     73198.00     87506.00    116301.00    217485.00    217003.00    245496.00    374940.00    374529.00    403016.00    445959.00    783844.00   2236980.00   6098090.00   7023680.00   7028150.00   8537900.00  10865900.00  13671900.00  21868200.00  32731000.00  40411200.00  29664000.00  24115200.00  25237300.00  27387400.00  36003400.00  40476900.00  49293500.00  50379600.00  56054700.00  55823000.00  53707200.00  54324300.00  50426200.00  49384100.00  48055200.00  48008800.00  48628000.00
2019-03-10/18:22:09.89          0.00000      0.00000      19926.3      0.00000      0.00000      0.00000      18373.7      0.00000      0.00000      0.00000      0.00000      0.00000      0.00000      16401.8      0.00000      0.00000      0.00000      0.00000                 0.00     61299.80         0.00     60282.80         0.00         0.00     14779.00     44112.60     14639.40    175015.00    247147.00    159487.00    289342.00    216613.00    360518.00    316905.00    525374.00    496314.00    942082.00   2121840.00   6098090.00   7254540.00   7259160.00   9463470.00  11329700.00  13671900.00  21868200.00  30848600.00  40411200.00  31085800.00  23164800.00  25237300.00  29320900.00  36003400.00  44460200.00  47263300.00  54534100.00  56054700.00  55823000.00  56014200.00  54324300.00  53032700.00  46543900.00  46470400.00  44367700.00  48628000.00
2019-03-10/18:22:11.89          0.00000      20369.8      0.00000      19505.7      0.00000      0.00000      0.00000      0.00000      0.00000      0.00000      0.00000      0.00000      0.00000      0.00000      0.00000      0.00000      0.00000      0.00000                 0.00         0.00     15191.50     15070.60     14961.70     29729.50     29558.10     14704.10     14639.40     43752.60    116301.00    188486.00    188068.00    317706.00    447050.00    432153.00    374227.00    553865.00    783844.00   2352120.00   6098090.00   7254540.00   7605710.00   9926390.00  11329700.00  14136900.00  22803300.00  34614800.00  40411200.00  28716700.00  25065900.00  25237300.00  29320900.00  34044000.00  44460200.00  49293500.00  54534100.00  56054700.00  55823000.00  56014200.00  54324300.00  53032700.00  49384100.00  48055200.00  48008800.00  50799600.00
2019-03-10/18:22:13.89          41674.1      0.00000      0.00000      0.00000      0.00000      18730.1      36747.4      0.00000      0.00000      0.00000      51424.3      33756.7      0.00000      0.00000      32374.1      0.00000      0.00000      15629.4                 0.00     30649.70     15191.50         0.00     14961.70     14864.70     14779.00     58817.00     29278.90    116675.00    145378.00    159487.00    231471.00    361033.00    374940.00    417747.00    496583.00    697746.00    870155.00   2121840.00   6328780.00   7023680.00   7605710.00   9463470.00  11329700.00  13671900.00  22803300.00  34614800.00  40411200.00  31085800.00  24115200.00  26194900.00  29320900.00  36003400.00  42467800.00  51325200.00  52456000.00  56054700.00  58034400.00  58322900.00  56760600.00  53032700.00  49384100.00  46470400.00  48008800.00  48628000.00
2019-03-10/18:22:15.89          0.00000      20369.8      19926.3      19505.7      0.00000      0.00000      0.00000      0.00000      17720.2      0.00000      0.00000      0.00000      0.00000      0.00000      16187.0      0.00000      0.00000      15629.4                 0.00         0.00     45574.80     15070.60     14961.70     44594.30     44337.20     44112.60         0.00     58337.00    130839.00    188486.00    361682.00    361033.00    497529.00    360123.00    467793.00    496314.00   1057170.00   2121840.00   5867430.00   7254540.00   7605710.00   9463470.00  12257400.00  14602000.00  22803300.00  36500000.00  40411200.00  29664000.00  24115200.00  26194900.00  30288200.00  37964200.00  44460200.00  51325200.00  54534100.00  56054700.00  60247500.00  60633300.00  56760600.00  55641100.00  49384100.00  48055200.00  48008800.00  50799600.00
2019-03-10/18:22:17.89          0.00000      0.00000      0.00000      19505.7      19107.2      0.00000      0.00000      18037.2      0.00000      0.00000      0.00000      0.00000      16632.0      0.00000      0.00000      0.00000      0.00000      0.00000                 0.00         0.00     15191.50     15070.60     14961.70     29729.50     14779.00     44112.70     87837.90     58337.00    159916.00    217485.00    289342.00    274380.00    317253.00    417747.00    403016.00    525089.00    942082.00   2812740.00   6328780.00   7254550.00   7605720.00   9463470.00  11793500.00  13671900.00  23738800.00  36500000.00  42307100.00  29664100.00  25065900.00  26194900.00  29320900.00  36003400.00  44460200.00  51325200.00  54534100.00  58192300.00  60247500.00  60633300.00  56760600.00  55641100.00  49384100.00  48055200.00  48008800.00  50799600.00
2019-03-10/18:22:19.89          0.00000      0.00000      0.00000      0.00000      0.00000      0.00000      0.00000      0.00000      17720.2      0.00000      0.00000      0.00000      33264.1      0.00000      0.00000      0.00000      0.00000      0.00000                 0.00     30649.70     15191.50         0.00         0.00     14864.70     29558.10     29408.30     58558.20    160430.00    188993.00    101490.00    303810.00    259938.00    584066.00    446560.00    554164.00    582640.00    783845.00   2352120.00   6559480.00   8062730.00   8067860.00   8537900.00  11793500.00  14602000.00  23738800.00  34614800.00  42307100.00  28716700.00  24115200.00  26194900.00  31739800.00  36003400.00  44460200.00  51325200.00  56613700.00  60331500.00  58034400.00  60633300.00  59198700.00  55641100.00  49384100.00  52019600.00  51652600.00  48628000.00
2019-03-10/18:22:21.89          0.00000      0.00000      0.00000      0.00000      19107.2      0.00000      0.00000      0.00000      0.00000      0.00000      0.00000      0.00000      0.00000      0.00000      0.00000      0.00000      0.00000      0.00000                 0.00     15324.80         0.00     15070.60         0.00     29729.50     14779.00     14704.10     73198.00    131260.00    174454.00    144988.00    303810.00    332148.00    468684.00    496983.00    554164.00    640193.00    942082.00   2467270.00   6790210.00   8062730.00   7605720.00   9463470.00  12257400.00  16230600.00  24674700.00  34614800.00  42307100.00  28716700.00  25065900.00  27152800.00  30288200.00  37964200.00  44460200.00  51325200.00  56613700.00  60331500.00  60247500.00  62945500.00  59198700.00  55641100.00  52226300.00  49640500.00  49830300.00  48628000.00
2019-03-10/18:22:23.89          0.00000      0.00000      0.00000      0.00000      0.00000      18730.1      0.00000      0.00000      0.00000      0.00000      0.00000      0.00000      0.00000      0.00000      32374.1      0.00000      0.00000      0.00000                 0.00     15324.80         0.00         0.00         0.00     14864.70     29558.10     44112.70     73198.00     72921.40     58150.00    231984.00    289342.00    245496.00    447050.00    496983.00    525374.00    467540.00    783845.00   2467270.00   6328780.00   8524670.00   8067860.00  10389400.00  12257400.00  15299900.00  23738800.00  36500000.00  40411200.00  29664100.00  24115200.00  28111100.00  31739800.00  36003400.00  44460200.00  51325200.00  54534100.00  60331500.00  60247500.00  60633300.00  59198700.00  55641100.00  52226300.00  49640500.00  48008800.00  50799600.00
2019-03-10/18:22:25.89          0.00000      0.00000      0.00000      0.00000      0.00000      0.00000      0.00000      0.00000      0.00000      17421.7      0.00000      0.00000      0.00000      0.00000      0.00000      0.00000      0.00000      0.00000             15470.70         0.00         0.00         0.00     14961.70         0.00     59116.50     44112.70     29278.90     58337.00    232608.00    130488.00    332746.00    274380.00    497529.00    554611.00    525374.00    668969.00    942082.00   2236980.00   6328780.00   8062730.00   8067860.00   9000640.00  11793500.00  14602000.00  24674700.00  36500000.00  42307100.00  28716700.00  24115200.00  27152800.00  30288200.00  36003400.00  44460200.00  53358500.00  56613700.00  60331500.00  62462300.00  60633300.00  61638700.00  58251600.00  49384100.00  52019600.00  49830300.00  48628000.00
2019-03-10/18:22:27.89          62511.3      0.00000      0.00000      0.00000      0.00000      0.00000      0.00000      0.00000      0.00000      0.00000      0.00000      0.00000      0.00000      16401.8      0.00000      0.00000      15801.4      0.00000             15470.70         0.00     15191.50         0.00         0.00     14864.70     59116.50     29408.30     43918.50    131260.00    174454.00    304484.00    260406.00    303264.00    526374.00    525797.00    496583.00    496315.00    841384.00   2582420.00   6559480.00   8524670.00   8530090.00   9463470.00  12721500.00  15299900.00  24674700.00  36500000.00  40411200.00  28716700.00  24115200.00  27152800.00  30288200.00  36003400.00  44460200.00  51325200.00  56613700.00  58192300.00  62462300.00  62945500.00  61638700.00  58251600.00  52226300.00  52019600.00  46187900.00  52972000.00
2019-03-10/18:22:29.89          0.00000      40739.8      0.00000      0.00000      0.00000      0.00000      0.00000      0.00000      0.00000      0.00000      0.00000      0.00000      0.00000      0.00000      0.00000      0.00000      15801.4      0.00000                 0.00         0.00     60766.60     30141.20     29923.60         0.00     29558.10     29408.30     43918.50     43752.60    174454.00    202985.00    318278.00    375475.00    331675.00    641055.00    554164.00    582640.00    942082.00   2236980.00   6790210.00   8062730.00   7605720.00   9926390.00  12257400.00  15299900.00  23738800.00  34614800.00  42307100.00  28716700.00  25065900.00  26194900.00  31739800.00  37964200.00  46454100.00  51325200.00  56613700.00  60331500.00  64678800.00  62945500.00  59198700.00  58251600.00  55070800.00  49640500.00  48008800.00  50799600.00
2019-03-10/18:22:31.89          0.00000      0.00000      0.00000      0.00000      0.00000      0.00000      0.00000      0.00000      17720.2      0.00000      0.00000      0.00000      0.00000      0.00000      16187.0      0.00000      15801.4      46888.6                 0.00     30649.70     15191.50     30141.20     29923.60         0.00     14779.00     44112.70     43918.50    204185.00    232608.00    217485.00    274874.00    433246.00    418206.00    446560.00    611747.00    582640.00    783845.00   2121840.00   6559480.00   7600880.00   7605720.00   9000640.00  12257400.00  15299900.00  23738800.00  36500000.00  40411200.00  28716700.00  25065900.00  26194900.00  29320900.00  36003400.00  46454100.00  51325200.00  54534100.00  60331500.00  60247500.00  60633300.00  61638700.00  55641100.00  52226300.00  49640500.00  46187900.00  50799600.00
2019-03-10/18:22:33.89          0.00000      0.00000      0.00000      0.00000      0.00000      0.00000      0.00000      18037.2      0.00000      0.00000      0.00000      0.00000      0.00000      0.00000      0.00000      0.00000      0.00000      0.00000             30941.50     15324.80     30383.10         0.00         0.00     14864.70     29558.10     14704.10     58558.20     87506.00    101763.00    159487.00    274874.00    361033.00    447050.00    612240.00    496583.00    582640.00    942082.00   2467270.00   6328780.00   8062730.00   7605720.00   9000640.00  11793500.00  15299900.00  23738800.00  36500000.00  40411200.00  29664100.00  23164800.00  26194900.00  29320900.00  37964200.00  44460200.00  51325200.00  54534100.00  60331500.00  62462300.00  62945500.00  59198700.00  55641100.00  52226300.00  49640500.00  49830300.00  48628000.00
2019-03-10/18:22:35.89          0.00000      0.00000      0.00000      39011.5      0.00000      0.00000      18373.7      0.00000      17720.2      0.00000      17141.3      16878.3      16632.0      0.00000      0.00000      0.00000      0.00000      0.00000             30941.50     15324.80         0.00     15070.60         0.00     29729.50     14779.00     88226.10     87837.90     87506.00     87225.60    202985.00    217003.00    346590.00    403784.00    468170.00    554164.00    525089.00    942082.00   2582420.00   6559480.00   7254550.00   7259160.00   8537900.00  12257400.00  15299900.00  23738800.00  36500000.00  40411200.00  28716700.00  23164800.00  26194900.00  30288200.00  36003400.00  44460200.00  51325200.00  54534100.00  60331500.00  62462300.00  62945500.00  59198700.00  53032700.00  52226300.00  48055200.00  49830300.00  50799600.00
2019-03-10/18:22:37.89          0.00000      0.00000      0.00000      0.00000      0.00000      0.00000      0.00000      0.00000      0.00000      0.00000      0.00000      0.00000      0.00000      0.00000      0.00000      0.00000      0.00000      0.00000             15470.70     15324.80     30383.10     30141.20     29923.60     14864.70     14779.00    117635.00     73198.00    102091.00    174454.00    144988.00    217003.00    288822.00    374940.00    388935.00    525374.00    467540.00    870155.00   2582420.00   6098090.00   7600880.00   8067860.00   9000640.00  11793500.00  14136900.00  22803300.00  32731000.00  38516700.00  27769700.00  22214800.00  25237400.00  29320900.00  34044000.00  44460200.00  51325200.00  54534100.00  60331500.00  60247500.00  60633300.00  59198700.00  55641100.00  52226300.00  49640500.00  46187900.00  48628000.00
2019-03-10/18:22:39.89          0.00000      0.00000      0.00000      19505.7      0.00000      18730.1      0.00000      0.00000      0.00000      17421.7      0.00000      0.00000      0.00000      0.00000      0.00000      0.00000      15801.4      0.00000             15470.70         0.00     15191.50     30141.20         0.00     14864.70         0.00     88226.10         0.00     87506.00    188993.00    144988.00    202536.00    288822.00    468684.00    403341.00    388622.00    726524.00    999626.00   2352120.00   6328780.00   7600880.00   7605720.00   9000640.00  11329700.00  14136900.00  23738800.00  32731000.00  42307100.00  26823000.00  22214800.00  25237400.00  29320900.00  36003400.00  44460200.00  51325200.00  56613700.00  58192300.00  62462300.00  60633300.00  59198700.00  55641100.00  52226300.00  48055200.00  48008800.00  48628100.00
2019-03-10/18:22:41.89          0.00000      0.00000      0.00000      39011.5      0.00000      0.00000      0.00000      0.00000      0.00000      0.00000      17141.3      0.00000      0.00000      16401.8      0.00000      0.00000      0.00000      0.00000                 0.00     30649.70     30383.10         0.00         0.00         0.00     59116.50     58817.00    117118.00    116675.00    247147.00    115989.00    188068.00    216613.00    331675.00    496983.00    446201.00    582640.00    898926.00   2352120.00   5867430.00   8062730.00   7605720.00   9000640.00  10865900.00  14136900.00  21868200.00  32731000.00  36623700.00  27769700.00  22214800.00  24280100.00  28354000.00  36003400.00  44460200.00  51325200.00  54534100.00  58192300.00  60247600.00  60633300.00  59198700.00  55641100.00  49384100.00  44886300.00  48008800.00  48628100.00
2019-03-10/18:22:43.89          0.00000      0.00000      0.00000      0.00000      0.00000      18730.1      0.00000      0.00000      0.00000      0.00000      0.00000      0.00000      0.00000      0.00000      16187.0      0.00000      0.00000      0.00000                 0.00     30649.70     15191.50         0.00         0.00     59459.30         0.00     88226.10     43918.50     58337.00    159916.00    101490.00    274874.00    274380.00    418206.00    525797.00    403016.00    496315.00    783845.00   2467270.00   5636790.00   7600880.00   6797170.00   8537900.00  10865900.00  13671900.00  20933400.00  30848600.00  38516700.00  25876800.00  21265200.00  24280100.00  28354000.00  34044000.00  42467800.00  49293500.00  52456100.00  56054700.00  60247600.00  58322900.00  59198700.00  53032700.00  49384100.00  46470500.00  44367700.00  48628100.00
2019-03-10/18:22:45.89          0.00000      0.00000      0.00000      19505.7      0.00000      0.00000      0.00000      0.00000      0.00000      0.00000      0.00000      0.00000      0.00000      0.00000      0.00000      0.00000      15801.4      15629.4                 0.00     45974.70     30383.10         0.00     44885.50     14864.70     29558.10     29408.40     73198.00    102091.00    203531.00    202985.00    159134.00    259938.00    432628.00    468170.00    388622.00    582640.00   1114720.00   2121840.00   5636790.00   6792840.00   7028160.00   8075250.00  10865900.00  13671900.00  20933400.00  30848600.00  36623700.00  23985200.00  21265200.00  23323300.00  27387400.00  34044000.00  42467800.00  49293500.00  52456100.00  56054700.00  58034500.00  58322900.00  54324300.00  53032700.00  49384100.00  46470500.00  46187900.00  48628100.00
2019-03-10/18:22:47.89          0.00000      0.00000      0.00000      19505.7      0.00000      0.00000      0.00000      0.00000      0.00000      0.00000      0.00000      0.00000      0.00000      32803.7      0.00000      0.00000      0.00000      0.00000             15470.70     30649.70     15191.50     45212.00     29923.60     29729.50     29558.10     58817.00     73198.00    131260.00     87225.60    159487.00    159134.00    202172.00    418206.00    403341.00    611747.00    467540.00    942082.00   2006710.00   5175570.00   6562030.00   6335260.00   8075250.00  10402300.00  13207000.00  19998900.00  30848600.00  34732000.00  24930800.00  20315900.00  21410700.00  26421200.00  34044000.00  42467800.00  47263400.00  50379600.00  53918700.00  58034500.00  56014200.00  56760600.00  53032700.00  46543900.00  46470500.00  42548200.00  44287400.00
2019-03-10/18:22:49.89          20837.0      0.00000      0.00000      0.00000      57321.9      0.00000      18373.7      0.00000      0.00000      0.00000      0.00000      0.00000      0.00000      0.00000      0.00000      0.00000      0.00000      15629.4                 0.00     30649.70     45574.80     15070.60     14961.70         0.00         0.00     14704.10     43918.50     72921.40    188993.00    231984.00    202536.00    259938.00    468684.00    525797.00    403016.00    553865.00    697538.00   2467270.00   5406170.00   6562030.00   6566200.00   8075250.00   9938680.00  12742100.00  19998900.00  28497600.00  34732000.00  23985200.00  20315900.00  22366800.00  26421200.00  32086100.00  40476900.00  47263400.00  50379600.00  51784300.00  55823000.00  56014200.00  51889900.00  50426200.00  46543900.00  43302800.00  44367700.00  46457300.00
2019-03-10/18:22:51.89          0.00000      20369.8      0.00000      0.00000      19107.2      0.00000      0.00000      0.00000      17720.2      0.00000      17141.3      0.00000      33264.1      0.00000      0.00000      0.00000      15801.4      0.00000             30941.50     30649.70     15191.50     45212.00         0.00     44594.30     14779.00     88226.10     87837.90    131260.00    101763.00    202985.00    188068.00    231055.00    403784.00    468170.00    302256.00    496315.00    640001.00   2006710.00   5867430.00   6331230.00   6797170.00   7265810.00   9475200.00  11348100.00  19998900.00  27557800.00  32841800.00  23985200.00  19367000.00  21410700.00  24489900.00  30618600.00  40476900.00  43207600.00  50379600.00  53918700.00  55823000.00  53707200.00  51889900.00  50426200.00  46543900.00  43302800.00  40729400.00  44287400.00
2019-03-10/18:22:53.89          41674.1      0.00000      0.00000      0.00000      0.00000      0.00000      0.00000      0.00000      0.00000      0.00000      0.00000      16878.3      0.00000      0.00000      0.00000      15987.1      0.00000      0.00000                 0.00         0.00     15191.50     15070.60         0.00     44594.30     44337.30     44112.70     73198.00    131260.00    218070.00    130488.00    231471.00    361033.00    230726.00    374529.00    403016.00    611416.00    841384.00   2236980.00   4944990.00   6331230.00   6335260.00   7612680.00   9475200.00  11348100.00  19064800.00  24740600.00  32841800.00  21150600.00  18418500.00  20454900.00  25455400.00  30618600.00  38487500.00  45234700.00  48304700.00  51784300.00  53613300.00  51402000.00  49457300.00  47821700.00  46543900.00  43302800.00  42548200.00  46457300.00
2019-03-10/18:22:55.89          20837.0      0.00000      39852.8      0.00000      0.00000      0.00000      0.00000      0.00000      0.00000      0.00000      0.00000      0.00000      0.00000      0.00000      0.00000      0.00000      0.00000      0.00000             46412.30         0.00     30383.10     45212.00         0.00     29729.50     14779.00     58817.00     43918.50     72921.40    101763.00    115989.00    159134.00    231055.00    360518.00    468170.00    273468.00    611416.00    999626.00   2236980.00   5406170.00   5869700.00   5873440.00   7034590.00   8548480.00  10883600.00  17197600.00  25679300.00  29537400.00  21150600.00  17470300.00  21410700.00  24489900.00  28663300.00  38487500.00  43207600.00  46231300.00  47520400.00  49198800.00  53707200.00  49457300.00  45219100.00  44415200.00  41719800.00  40729400.00  46457300.00
2019-03-10/18:22:57.89          0.00000      0.00000      0.00000      19505.7      0.00000      0.00000      0.00000      18037.2      17720.2      0.00000      17141.3      0.00000      0.00000      0.00000      0.00000      0.00000      0.00000      0.00000                 0.00     15324.80     15191.50     45212.00         0.00     59459.30         0.00     58817.00     29278.90     72921.40    232608.00    188486.00    231471.00    361033.00    302832.00    374529.00    611747.00    417185.00    697538.00   1690130.00   5175570.00   5869700.00   5642560.00   6572210.00   8085250.00  10419200.00  17197600.00  23802200.00  27651100.00  19262700.00  16522400.00  19499500.00  22560000.00  29640800.00  36499600.00  41182000.00  46231300.00  47520400.00  51405200.00  49098500.00  47026500.00  45219100.00  42996800.00  40137500.00  42548200.00  42118300.00
2019-03-10/18:22:59.89          20837.0      40739.8      0.00000      0.00000      0.00000      0.00000      18373.7      0.00000      0.00000      0.00000      0.00000      0.00000      16632.0      0.00000      16187.0      0.00000      0.00000      0.00000                 0.00     45974.70     15191.50     15070.60     14961.70         0.00     14779.00     29408.40     58558.20    102091.00    159916.00    159487.00    289342.00    317706.00    259568.00    360123.00    403016.00    374025.00    668769.00   2006720.00   4483900.00   5869700.00   5180870.00   6341060.00   8548480.00   9954830.00  14632600.00  21926600.00  25766300.00  18319200.00  16522400.00  18544500.00  22560000.00  27686200.00  32528300.00  39158000.00  42089400.00  45390900.00  46994000.00  49098500.00  47026500.00  45219100.00  41578900.00  40137500.00  40729400.00  42118300.00
2019-03-10/18:23:01.89          20837.0      0.00000      0.00000      0.00000      0.00000      0.00000      18373.7      0.00000      0.00000      0.00000      34282.8      0.00000      0.00000      0.00000      0.00000      15987.1      0.00000      0.00000                 0.00         0.00         0.00         0.00         0.00         0.00     29558.10     14704.10     73198.00     87506.00    130840.00    217485.00    173601.00    158848.00    201884.00    302500.00    359833.00    496315.00    755075.00   1891590.00   4483900.00   4716260.00   4719270.00   5878820.00   6811820.00   9026430.00  13700500.00  20052300.00  22941700.00  16433400.00  14864600.00  16635500.00  20631600.00  24757100.00  32528300.00  37135500.00  42089400.00  43263000.00  44790900.00  46796800.00  47026500.00  40669300.00  40161500.00  36974500.00  37093800.00  42118300.00
2019-03-10/18:23:03.89          0.00000      0.00000      19926.3      0.00000      0.00000      18730.1      0.00000      0.00000      0.00000      0.00000      0.00000      0.00000      0.00000      0.00000      0.00000      0.00000      15801.4      0.00000                 0.00         0.00         0.00     30141.20         0.00         0.00     44337.30     29408.40    102478.00     87506.00    232608.00    159487.00    159134.00    288822.00    288410.00    302500.00    403016.00    388412.00    582466.00   1690130.00   3792430.00   4485640.00   4027020.00   4723580.00   6811820.00   9026430.00  12768800.00  17243600.00  20120200.00  14784500.00  12971200.00  15681500.00  19668000.00  24757100.00  30049300.00  35114500.00  40020700.00  41136600.00  44790900.00  42198500.00  42170500.00  39370500.00  37328300.00  36974500.00  37093800.00  42118300.00
2019-03-10/18:23:05.89          0.00000      0.00000      0.00000      0.00000      38214.5      18730.1      0.00000      0.00000      0.00000      0.00000      0.00000      33756.7      49896.3      32803.7      0.00000      31974.3      0.00000      0.00000                 0.00     15324.80     15191.50     30141.20         0.00         0.00     14779.00     88226.10    102478.00    116675.00    159916.00    188486.00    202536.00    187730.00    259568.00    345717.00    467793.00    467540.00    524933.00   1459920.00   3792430.00   4946910.00   3796320.00   5185610.00   6580350.00   8562360.00  13700500.00  17243600.00  20120200.00  14784500.00  12971200.00  15681500.00  18704700.00  24757100.00  31040600.00  35114500.00  37953700.00  41136600.00  42589500.00  42198500.00  39745200.00  38072200.00  38744600.00  36974500.00  37093800.00  37782500.00
2019-03-10/18:23:07.89          0.00000      0.00000      0.00000      39011.5      0.00000      0.00000      0.00000      0.00000      17720.2      0.00000      0.00000      0.00000      0.00000      0.00000      16187.0      0.00000      0.00000      0.00000                 0.00     15324.80     45574.80     15070.60         0.00     14864.70     14779.00     73521.50     29278.90     87506.00     87225.60    144988.00    173601.00    173289.00    331675.00    331311.00    359833.00    467540.00    582466.00   1575020.00   4483900.00   4716260.00   4719270.00   5878820.00   7274810.00   8562360.00  13234600.00  18179400.00  22000800.00  15491000.00  13444400.00  16635500.00  20631600.00  23781400.00  30049300.00  35114500.00  40020700.00  39011900.00  40389800.00  42198500.00  42170500.00  39370500.00  37328300.00  36974500.00  38911200.00  39950000.00
2019-03-10/18:23:09.89          0.00000      0.00000      0.00000      0.00000      38214.5      0.00000      0.00000      18037.2      0.00000      0.00000      0.00000      16878.3      0.00000      0.00000      0.00000      0.00000      0.00000      0.00000                 0.00     30649.70     30383.10         0.00         0.00         0.00     44337.30         0.00     29278.90     29168.30    130840.00    144988.00    173601.00    317706.00    273989.00    388935.00    359833.00    359638.00    640001.00   1402370.00   4253390.00   4485640.00   4950060.00   5416660.00   7622110.00   9026430.00  13234600.00  19115700.00  22000800.00  15491000.00  14391100.00  15681500.00  19668000.00  23781400.00  29058400.00  35114500.00  35888100.00  39011900.00  40389800.00  39901900.00  39745200.00  36774300.00  35912500.00  36974500.00  35277000.00  37782500.00
2019-03-10/18:23:11.89          0.00000      0.00000      0.00000      0.00000      0.00000      0.00000      0.00000      0.00000      0.00000      17421.7      0.00000      16878.3      0.00000      0.00000      0.00000      0.00000      0.00000      0.00000                 0.00     15324.80     15191.50         0.00     44885.50         0.00         0.00     44112.70     58558.20    131260.00     72687.80    159487.00    159134.00    332148.00    360518.00    302500.00    331044.00    496315.00    524933.00   1632580.00   4022900.00   4716260.00   4719270.00   5647730.00   7274810.00   9026430.00  13700500.00  18179400.00  21060400.00  15491000.00  13444400.00  15681500.00  17741700.00  22806200.00  29058400.00  33095000.00  35888100.00  36888800.00  38191700.00  39901900.00  37927500.00  40669300.00  37328300.00  36974500.00  38911200.00  39950000.00
2019-03-10/18:23:13.89          0.00000      0.00000      0.00000      0.00000      38214.5      0.00000      0.00000      0.00000      0.00000      0.00000      0.00000      0.00000      0.00000      0.00000      0.00000      0.00000      0.00000      0.00000                 0.00         0.00         0.00     15070.60         0.00     29729.50     14779.00     14704.10    102478.00     87506.00    130840.00    115989.00    130200.00    259938.00    302832.00    360123.00    417411.00    345252.00    582466.00   1632580.00   4022900.00   4485640.00   4257750.00   5647730.00   7043300.00   8562360.00  15331900.00  19115700.00  19180500.00  13842700.00  12498100.00  14489500.00  16779200.00  22806200.00  27077600.00  30572800.00  35888100.00  36888800.00  40389800.00  42198500.00  42170500.00  40669300.00  40161500.00  36974500.00  40729400.00  44287400.00
2019-03-10/18:23:15.89          0.00000      0.00000      0.00000      39011.5      0.00000      0.00000      0.00000      0.00000      17720.2      0.00000      17141.3      0.00000      0.00000      0.00000      0.00000      0.00000      0.00000      0.00000                 0.00         0.00         0.00         0.00         0.00         0.00         0.00     14704.10     29278.90         0.00     43612.40    101490.00    115733.00     72202.30    115360.00    144043.00    158320.00    187005.00    230094.00    942017.00   1891890.00   2007810.00   1749760.00   2587840.00   3284370.00   4737120.00   6372530.00   7670880.00   7346160.00   7142870.00   8716290.00  11631100.00  17741700.00  25733100.00  36499600.00  45234700.00  52456100.00  58192300.00  72449600.00  58322900.00  51889900.00  53032700.00  57917300.00  61549600.00  63514000.00  68201500.00
2019-03-10/18:23:17.89          20837.0      20369.8      39852.8      0.00000      0.00000      0.00000      18373.7      0.00000      0.00000      17421.7      0.00000      0.00000      0.00000      0.00000      0.00000      0.00000      0.00000      0.00000                 0.00         0.00     30383.10     15070.60     59847.50    237845.00    428626.00    713250.00   1310570.00   1422350.00   2261590.00   2255520.00   2713910.00   2709030.00   3802520.00   3625240.00   3795290.00   3505120.00   4253020.00   4713700.00   5175570.00   5177580.00   5642560.00   7265810.00   9938690.00  11348100.00  13700500.00  18179400.00  23882900.00  25876800.00  36979900.00  37232900.00  37554500.00  36003400.00  40476900.00  47263400.00  46231300.00  49651600.00  58034500.00  53707200.00  51889900.00  47821700.00  46543900.00  46470500.00  46187900.00  48628100.00
2019-03-10/18:23:19.89          0.00000      0.00000      0.00000      0.00000      0.00000      0.00000      0.00000      0.00000      17720.2      17421.7      0.00000      0.00000      16632.0      0.00000      32374.1      0.00000      15801.4      109408.            123768.00    168578.00    273461.00    489839.00    546160.00   1033300.00   1086490.00   1375210.00   1720720.00   1918540.00   2377990.00   2952170.00   3293260.00   4039360.00   4264700.00   5183640.00   6333550.00   5868680.00   6097560.00   7596750.00   9445150.00  12686000.00  18025000.00  21760200.00  30652400.00  32575700.00  25610900.00  24740600.00  22941700.00  23040000.00  26968400.00  33388200.00  35614800.00  39926600.00  44460200.00  53358500.00  58694900.00  60331500.00  62462300.00  56014200.00  56760600.00  55641100.00  55070800.00  52019700.00  53475600.00  52972000.00
2019-03-10/18:23:21.89          0.00000      0.00000      0.00000      0.00000      0.00000      37460.3      0.00000      18037.3      0.00000      0.00000      17141.3      16878.3      0.00000      0.00000      0.00000      63949.0      0.00000      62518.3            108297.00    137927.00    273461.00    422010.00    635951.00    839991.00    923854.00   1610610.00   1837920.00   2502430.00   2727250.00   3823260.00   4278480.00   5196740.00   5420550.00   6569720.00   7257200.00   8985120.00   9444330.00  12216700.00  16152900.00  20797700.00  24530400.00  30614500.00  36268000.00  36326800.00  29359300.00  23802200.00  23882900.00  23985200.00  26968400.00  31468000.00  35614800.00  41890400.00  46454100.00  55393300.00  60777700.00  62472400.00  66896900.00  60633300.00  66524200.00  60864000.00  57917300.00  55193900.00  55299200.00  52972000.00
2019-03-10/18:23:23.89          0.00000      0.00000      0.00000      19505.7      19107.2      37460.3      18373.7      36074.6      0.00000      17421.7      0.00000      16878.3      0.00000      0.00000      0.00000      15987.1      110612.      125038.            108297.00    137927.00    334234.00    437083.00    576090.00    869731.00   1323060.00   1846040.00   2043030.00   2619220.00   3542370.00   4055600.00   4510350.00   5891430.00   7618140.00   7609780.00   8989980.00   9909270.00  11292800.00  13604300.00  15226600.00  18013600.00  23600000.00  29214400.00  30652400.00  27427100.00  25610900.00  22864200.00  22941700.00  21150600.00  23164800.00  26194900.00  30288200.00  34044000.00  42467800.00  49293500.00  54534100.00  58192300.00  55823000.00  62945600.00  61638700.00  60864000.00  57917300.00  55193900.00  55299200.00  55145200.00
2019-03-10/18:23:25.89          0.00000      0.00000      39852.8      0.00000      38214.5      18730.1      18373.7      0.00000      0.00000      0.00000      0.00000      0.00000      0.00000      0.00000      16187.0      31974.3      0.00000      62518.3            170183.00    122601.00    197497.00    670726.00    725745.00   1033300.00   1441360.00   1787180.00   2394690.00   2969630.00   3658840.00   4752760.00   5438050.00   6354670.00   6808270.00   8072180.00   9914630.00  10833800.00  13142600.00  15224300.00  18006600.00  20797700.00  27323700.00  34352200.00  30652400.00  24623200.00  20933400.00  20989200.00  22000800.00  23040000.00  24115200.00  28111100.00  31739800.00  39926600.00  46454100.00  53358500.00  60777700.00  60331500.00  60247600.00  58322900.00  59198800.00  58251600.00  55070800.00  52019700.00  53475600.00  55145200.00
2019-03-10/18:23:27.89          20837.0      0.00000      19926.3      0.00000      0.00000      18730.1      18373.7      0.00000      0.00000      0.00000      0.00000      0.00000      0.00000      0.00000      16187.0      15987.1      47404.5      109408.             77354.40    245208.00    258268.00    519986.00    665882.00    973821.00   1441360.00   1728330.00   2629150.00   3203260.00   3193000.00   4520350.00   5902030.00   6123040.00   8081040.00   8997220.00  10839600.00  12683800.00  16151500.00  18003800.00  23575900.00  30567100.00  38060600.00  36223100.00  28316400.00  23689300.00  21868200.00  23802200.00  23882900.00  23040000.00  25065900.00  27152800.00  33676600.00  37964200.00  48449500.00  53358500.00  56613700.00  60331500.00  62462300.00  62945600.00  61638700.00  58251600.00  55070800.00  52019700.00  51652600.00  52972000.00
2019-03-10/18:23:29.89          0.00000      20369.8      0.00000      0.00000      0.00000      18730.1      36747.4      0.00000      0.00000      0.00000      34282.8      0.00000      0.00000      0.00000      48561.4      47961.6      0.00000      46888.6             30941.50    168578.00    349428.00    452156.00    695814.00    899470.00   1263920.00   2052060.00   2394690.00   2852820.00   3833550.00   4985190.00   5206090.00   6586320.00   8544030.00   9922620.00   9914630.00  12221200.00  13605300.00  17076900.00  22646800.00  28237500.00  34320700.00  32482600.00  26449100.00  21822500.00  20933400.00  21926600.00  22941700.00  21150600.00  24115200.00  27152800.00  29320900.00  37964200.00  40476900.00  47263400.00  48304700.00  51784300.00  55823000.00  53707200.00  51889900.00  50426200.00  49384100.00  49640500.00  48008800.00  52972000.00
2019-03-10/18:23:31.89          0.00000      0.00000      0.00000      0.00000      0.00000      18730.1      0.00000      0.00000      0.00000      34843.6      0.00000      0.00000      0.00000      0.00000      64748.7      0.00000      15801.4      46888.6            108297.00    245208.00    334234.00    467229.00    635951.00   1211760.00   1204770.00   1728330.00   2394690.00   3086440.00   3076550.00   4520350.00   5206090.00   5891430.00   7618140.00   8534660.00   8989980.00  10833800.00  12680000.00  14529900.00  15226600.00  18013600.00  23600000.00  28281400.00  21787200.00  19025000.00  20933400.00  21926600.00  20120200.00  19262700.00  22214800.00  25237400.00  30288200.00  37964200.00  46454100.00  49293500.00  56613700.00  58192300.00  60247600.00  60633300.00  59198800.00  58251600.00  57917300.00  58370600.00  57123500.00  57319200.00
2019-03-10/18:23:33.89          0.00000      0.00000      0.00000      0.00000      0.00000      0.00000      0.00000      0.00000      35440.4      0.00000      0.00000      0.00000      33264.1      0.00000      0.00000      0.00000      31602.9      62518.3            123768.00    153252.00    334234.00    489839.00    755678.00    810252.00   1145630.00   1669470.00   2277460.00   2969630.00   3833550.00   4985190.00   5902030.00   6586320.00   8544030.00   8997220.00  11302300.00  13609300.00  15225300.00  21714700.00  23575900.00  23585000.00  23600000.00  23621600.00  21787200.00  21822500.00  21868200.00  25679300.00  29537400.00  31085800.00  31254200.00  35309800.00  41438300.00  47790800.00  56446300.00  66612200.00  72261200.00  78580600.00  81355900.00  84999200.00  89831600.00  85780700.00  83633500.00  83870400.00  81819200.00  80195800.00
2019-03-10/18:23:35.89          0.00000      0.00000      0.00000      0.00000      0.00000      0.00000      0.00000      0.00000      0.00000      0.00000      0.00000      16878.3      16632.0      0.00000      16187.0      15987.1      94809.9      125038.            170183.00    229882.00    364621.00    700876.00   1040050.00   1271250.00   2062510.00   2052060.00   3332680.00   4780870.00   5931040.00   8125130.00   9500850.00  12268600.00  14570800.00  18963500.00  26385100.00  38029700.00  61494900.00  76631800.00  56786700.00  38036400.00  30586500.00  29214400.00  28316400.00  29298000.00  34522600.00  36500000.00  42307100.00  44394000.00  44634400.00  50735300.00  60945700.00  68548000.00  85638700.00  95381900.00 105942000.00 117617000.00 121771000.00 127225000.00 129469000.00 128154000.00 122538000.00 117574000.00 111252000.00 102067000.00
2019-03-10/18:23:37.89          0.00000      20369.8      0.00000      0.00000      0.00000      0.00000      0.00000      0.00000      0.00000      0.00000      0.00000      33756.7      0.00000      0.00000      16187.0      47961.6      63206.2      93778.0            216598.00    398474.00    493770.00    987310.00   1040050.00   1866200.00   2299170.00   3465200.00   4799000.00   5716220.00   7680310.00   9056240.00  12755900.00  15288900.00  22707000.00  30602900.00  45545000.00  61513300.00  65271900.00  49256000.00  38021700.00  32432300.00  28255500.00  27348700.00  29250600.00  34450600.00  34522600.00  42164300.00  46103200.00  52030300.00  56159700.00  67227500.00  79615200.00  96483100.00 114132000.00 128640000.00 146477000.00 168287000.00 192696000.00 201326000.00 212772000.00 217205000.00 213407000.00 202200000.00 187494000.00 170398000.00
2019-03-10/18:23:39.89          0.00000      0.00000      0.00000      0.00000      0.00000      0.00000      0.00000      0.00000      0.00000      0.00000      0.00000      0.00000      0.00000      49205.6      0.00000      79936.4      110612.      125038.            293959.00    651384.00   1056020.00   1530110.00   2687040.00   4634560.00   6977910.00  10129400.00  16442700.00  25793500.00  40324300.00  81098000.00 180404000.00 273086000.00 211748000.00 140316000.00  99607800.00  84268100.00  76637200.00  69049700.00  69060500.00  69087300.00  69131300.00  72990600.00  76887600.00  84655500.00  88670800.00  96622100.00 112502000.00 134618000.00 143302000.00 168460000.00 186299000.00 204998000.00 233365000.00 276871000.00 301071000.00 328188000.00 320395000.00 314619000.00 306109000.00 283409000.00 273193000.00 251795000.00 232680000.00 223855000.00
2019-03-10/18:23:41.89          0.00000      20369.8      19926.3      0.00000      0.00000      0.00000      0.00000      0.00000      0.00000      0.00000      0.00000      0.00000      0.00000      16401.8      80936.1      95924.0      110612.      296975.            564739.00    896653.00   1998450.00   3430830.00   5624300.00   9285050.00  18504300.00  35054900.00  81887000.00 214163000.00 376327000.00 307466000.00 220502000.00 164243000.00 132672000.00 115088000.00 114996000.00 111080000.00 124556000.00 140076000.00 132321000.00 132372000.00 132456000.00 140370000.00 148370000.00 164361000.00 180586000.00 205140000.00 238394000.00 276696000.00 311963000.00 348532000.00 404484000.00 463465000.00 545322000.00 623695000.00 678405000.00 697322000.00 721950000.00 708729000.00 666310000.00 615600000.00 593145000.00 519234000.00 500796000.00 438032000.00
2019-03-10/18:23:43.89          0.00000      0.00000      0.00000      19505.7      0.00000      0.00000      0.00000      0.00000      0.00000      0.00000      0.00000      0.00000      33264.1      32803.7      80936.1      255805.      379260.      820669.           1694580.00   3120450.00   5954290.00  12804000.00  27429100.00  67470900.00 262689000.00 703822000.00 820086000.00 659517000.00 619485000.00 655640000.00 654188000.00 615348000.00 577363000.00 540155000.00 494718000.00 458999000.00 423882000.00 389328000.00 355302000.00 321776000.00 305299000.00 288988000.00 272839000.00 273282000.00 273854000.00 291197000.00 325839000.00 361471000.00 398295000.00 436582000.00 476692000.00 519113000.00 574140000.00 584143000.00 597013000.00 613659000.00 603443000.00 586553000.00 574097000.00 519271000.00 489963000.00 435193000.00 429456000.00 401025000.00
2019-03-10/18:23:45.89          0.00000      0.00000      19926.3      0.00000      0.00000      0.00000      0.00000      0.00000      0.00000      0.00000      0.00000      16878.3      0.00000      49205.6      32374.1      175863.      363456.      570534.            657584.00   1433260.00   3214990.00   6873800.00   6344150.00   6064580.00  13507100.00  42700300.00  55888700.00  62366900.00   3833550.00   6380230.00   5902030.00    946018.00    699454.00    641055.00    496583.00    553865.00    697538.00   1891590.00   4714440.00   5638970.00   5180870.00   6803390.00   8085250.00  10419200.00  16264600.00  24740600.00  27651200.00  19262700.00  17470300.00  19499500.00  23524800.00  30618600.00  38487500.00  43207600.00  48304700.00  51784300.00  58034500.00  56014200.00  54324400.00  53032700.00  46544000.00  44886300.00  42548200.00  46457300.00
2019-03-10/18:23:47.89          41674.1      20369.8      0.00000      0.00000      0.00000      0.00000      55121.3      0.00000      0.00000      0.00000      0.00000      0.00000      16632.0      0.00000      16187.0      0.00000      0.00000      31259.0                 0.00     30649.70     15191.50         0.00         0.00         0.00     44337.30     29408.40     87837.90     58337.00    116301.00    246484.00    202536.00    173289.00    360518.00    360123.00    388622.00    431572.00    524933.00   1575030.00   4253390.00   5408260.00   5180870.00   5878820.00   7622110.00   9490580.00  16264600.00  25679300.00  28594100.00  20206500.00  16522400.00  20454900.00  25455400.00  32086100.00  38487500.00  43207600.00  48304700.00  53918700.00  58034500.00  58322900.00  59198800.00  53032700.00  46544000.00  46470500.00  44367700.00  46457300.00
2019-03-10/18:23:49.89          20837.0      0.00000      0.00000      0.00000      19107.2      0.00000      0.00000      0.00000      0.00000      17421.7      0.00000      0.00000      0.00000      0.00000      0.00000      0.00000      0.00000      15629.4                 0.00     30649.70     15191.50     60282.90         0.00     14864.70         0.00         0.00     29279.00     87506.00    174454.00    202985.00    159134.00    216613.00    288410.00    331311.00    244681.00    316479.00    942083.00   2006720.00   4714440.00   5408260.00   5411710.00   6803390.00   9011800.00  10883600.00  16264600.00  25679300.00  29537400.00  20206500.00  18418500.00  21410700.00  24489900.00  30618600.00  40476900.00  47263400.00  50379600.00  56054700.00  60247600.00  58322900.00  59198800.00  58251600.00  49384100.00  44886300.00  44367700.00  44287400.00
2019-03-10/18:23:51.89          20837.0      0.00000      0.00000      0.00000      0.00000      0.00000      0.00000      0.00000      0.00000      0.00000      0.00000      0.00000      0.00000      16401.8      0.00000      0.00000      0.00000      0.00000             30941.50         0.00         0.00         0.00     14961.70     74324.30         0.00     73521.60     58558.20    116675.00    188993.00    202985.00    217003.00    274380.00    288410.00    432154.00    446201.00    345252.00    640001.00   1690140.00   4483900.00   6100460.00   4950060.00   6572220.00   8548480.00  10883600.00  17197600.00  26618400.00  30953100.00  21150600.00  18418500.00  21410700.00  25455400.00  34044000.00  42467800.00  49293600.00  52456100.00  58192300.00  62462300.00  65259500.00  61638700.00  58251600.00  52226400.00  48055200.00  46187900.00  46457300.00
2019-03-10/18:23:53.89          41674.1      0.00000      0.00000      0.00000      0.00000      0.00000      0.00000      18037.3      0.00000      0.00000      0.00000      0.00000      33264.1      16401.8      32374.1      15987.1      15801.4      0.00000                 0.00     30649.70     15191.50     15070.60         0.00     14864.70     29558.10     44112.70     43918.60    145845.00     87225.60    260984.00    173601.00    418803.00    331675.00    302500.00    446201.00    302093.00    582466.00   2006720.00   4944990.00   5869710.00   5411710.00   6803390.00   9011800.00  11348100.00  18131100.00  27557800.00  32841800.00  21150600.00  19367000.00  21410700.00  25455400.00  34044000.00  42467800.00  49293600.00  54534100.00  60331500.00  64678800.00  62945600.00  64080500.00  60864000.00  52226400.00  48055200.00  46187900.00  46457300.00
2019-03-10/18:23:55.89          0.00000      0.00000      0.00000      0.00000      0.00000      0.00000      0.00000      0.00000      0.00000      0.00000      0.00000      0.00000      0.00000      0.00000      0.00000      0.00000      0.00000      0.00000                 0.00     15324.80         0.00     45212.00         0.00     14864.70     14779.00    117636.00     43918.60     87506.00     87225.60    115989.00     86799.00    288822.00    259568.00    446560.00    359833.00    402798.00    640001.00   2006720.00   4714440.00   5408260.00   5642560.00   6803390.00   9011800.00  10883600.00  19064800.00  27557800.00  32841800.00  22095200.00  20315900.00  22366800.00  27387400.00  36003400.00  44460200.00  49293600.00  56613700.00  62472400.00  66896900.00  67575200.00  68969700.00  63478400.00  55070800.00  48055200.00  48008800.00  48628100.00
2019-03-10/18:23:57.89          0.00000      0.00000      0.00000      0.00000      19107.2      0.00000      18373.7      0.00000      0.00000      0.00000      0.00000      0.00000      0.00000      0.00000      0.00000      15987.1      0.00000      0.00000                 0.00         0.00         0.00     45212.00     29923.60     29729.50         0.00     44112.70     43918.60     43752.60    116301.00    101490.00    202536.00    216613.00    374940.00    468170.00    388622.00    582641.00    812615.00   1891590.00   5175570.00   6562030.00   6104340.00   8075250.00   9475200.00  11812700.00  18131100.00  29437700.00  34732000.00  22095200.00  19367000.00  24280200.00  28354000.00  34044000.00  44460200.00  51325300.00  56613700.00  64614900.00  69116800.00  72211900.00  68969700.00  66094700.00  55070800.00  49640500.00  46187900.00  46457300.00
2019-03-10/18:23:59.89          0.00000      20369.8      19926.3      0.00000      0.00000      0.00000      0.00000      36074.6      17720.2      0.00000      0.00000      0.00000      0.00000      0.00000      0.00000      0.00000      15801.4      0.00000                 0.00     30649.70     15191.50         0.00     14961.70     14864.70         0.00     29408.40     87837.90     58337.00     58150.10    231984.00    217003.00    274380.00    389362.00    496983.00    525374.00    417185.00    755076.00   1747690.00   5175570.00   6100460.00   6104340.00   7612680.00   9938690.00  12277400.00  19064800.00  28497600.00  34732000.00  22095200.00  19367000.00  24280200.00  28354000.00  36003400.00  46454100.00  53358500.00  58694900.00  64614900.00  72449700.00  75694100.00  71417100.00  68713100.00  60766100.00  52019700.00  48008800.00  46457300.00
2019-03-10/18:24:01.89          0.00000      0.00000      0.00000      0.00000      0.00000      0.00000      0.00000      0.00000      0.00000      0.00000      0.00000      16878.3      0.00000      0.00000      0.00000      0.00000      0.00000      0.00000                 0.00         0.00         0.00         0.00         0.00     14864.70         0.00     88226.10     73198.00    116675.00     87225.60    130489.00    173601.00    332148.00    403784.00    374529.00    467793.00    496315.00    812615.00   1891590.00   4944990.00   6562030.00   6335260.00   7612680.00   9938690.00  12277400.00  19064800.00  30848600.00  34732000.00  23040000.00  22214800.00  24280200.00  28354000.00  37964300.00  46454100.00  53358500.00  58694900.00  66759000.00  72449700.00  75694100.00  76317400.00  71333400.00  60766100.00  52019700.00  48008800.00  44287400.00
2019-03-10/18:24:03.89          0.00000      20369.8      0.00000      19505.7      0.00000      0.00000      0.00000      0.00000      0.00000      17421.7      0.00000      0.00000      16632.0      0.00000      0.00000      0.00000      0.00000      0.00000             46412.40     30649.70         0.00     45212.00         0.00     14864.70     44337.30     58817.10     87837.90    160430.00    159916.00    130489.00    173601.00    245497.00    331675.00    302500.00    244681.00    525090.00    726307.00   1891590.00   4714440.00   6100460.00   5873440.00   7612680.00   9011800.00  11812700.00  19064800.00  30848600.00  36623700.00  24930800.00  21265200.00  25237400.00  30288200.00  37964300.00  48449500.00  55393300.00  60777700.00  66759000.00  76899400.00  75694100.00  76317400.00  71333400.00  63616900.00  49640600.00  48008800.00  46457300.00
2019-03-10/18:24:05.89          0.00000      0.00000      0.00000      0.00000      0.00000      18730.1      0.00000      0.00000      17720.2      0.00000      0.00000      50635.2      0.00000      0.00000      0.00000      0.00000      0.00000      15629.4                 0.00     30649.70     60766.70     60282.90     29923.60     14864.70     73895.90     58817.10         0.00    102091.00     87225.60    130489.00    274874.00    288822.00    418206.00    403341.00    525374.00    640193.00    755076.00   2006720.00   5636790.00   6331230.00   6104340.00   7612680.00   9475200.00  10883600.00  19998900.00  30848600.00  36623700.00  23985200.00  21265200.00  24280200.00  30288200.00  37964300.00  48449500.00  53358500.00  60777700.00  69978100.00  72449700.00  75694100.00  76317400.00  71333400.00  60766100.00  52019700.00  48008800.00  46457300.00
2019-03-10/18:24:07.89          0.00000      0.00000      0.00000      58517.4      19107.2      0.00000      0.00000      0.00000      0.00000      0.00000      17141.3      0.00000      0.00000      0.00000      0.00000      0.00000      0.00000      0.00000                 0.00     15324.80         0.00     15070.60     29923.60         0.00         0.00     88226.10    146398.00     58337.00    101764.00    202985.00    202536.00    259938.00    302832.00    374529.00    403017.00    582641.00    726307.00   2006720.00   5867430.00   5408260.00   5873440.00   7612680.00   9938690.00  11812700.00  19998900.00  30848600.00  36623700.00  23985200.00  21265200.00  25237400.00  30288200.00  37964300.00  48449500.00  57429600.00  60777700.00  69978100.00  76899400.00  80343100.00  79997500.00  71333400.00  60766100.00  52019700.00  46187900.00  46457300.00
2019-03-10/18:24:09.89          20837.0      20369.8      0.00000      0.00000      0.00000      0.00000      0.00000      18037.3      0.00000      0.00000      0.00000      67513.8      0.00000      0.00000      0.00000      0.00000      15801.4      15629.4             46412.40         0.00     15191.50         0.00     59847.50         0.00     14779.00     44112.70     58558.20     72921.50    116301.00     86991.60    173601.00    346591.00    245147.00    554611.00    467793.00    582641.00    841385.00   2006720.00   5406170.00   6562030.00   6566210.00   7612680.00  10402300.00  11348100.00  19998900.00  30848600.00  34732000.00  23985200.00  21265200.00  24280200.00  30288200.00  39926600.00  48449500.00  55393300.00  62862100.00  69978100.00  76899400.00  80343100.00  79997500.00  71333400.00  63616900.00  49640600.00  46187900.00  44287400.00
2019-03-10/18:24:11.89          41674.1      0.00000      19926.3      0.00000      0.00000      0.00000      0.00000      0.00000      35440.4      17421.7      17141.3      0.00000      0.00000      0.00000      48561.4      31974.3      0.00000      0.00000                 0.00         0.00     15191.50     60282.90         0.00         0.00     29558.10     44112.70     73198.00     43752.60    145378.00    275484.00    202536.00    259938.00    432628.00    302500.00    525374.00    525090.00    942083.00   2006720.00   5175570.00   6562030.00   6104340.00   7265810.00   9475200.00  11812700.00  19064800.00  28497600.00  34732000.00  24930800.00  22214800.00  23323300.00  29320900.00  37964300.00  46454100.00  53358500.00  58694900.00  69978100.00  72449700.00  75694100.00  73866300.00  66094700.00  60766100.00  48055200.00  44367700.00  42118300.00
2019-03-10/18:24:13.89          0.00000      0.00000      19926.3      0.00000      0.00000      0.00000      0.00000      0.00000      35440.4      0.00000      0.00000      0.00000      0.00000      32803.7      0.00000      0.00000      15801.4      0.00000             15470.70         0.00         0.00     15070.60     14961.70     29729.50     29558.10     58817.10     58558.20    102091.00    101764.00     86991.60    274874.00    332148.00    331675.00    273689.00    446201.00    431572.00    697538.00   2006720.00   5406170.00   6562030.00   6104340.00   7612680.00   9475200.00  11812700.00  19064800.00  29437700.00  34732000.00  23985200.00  21265200.00  23323300.00  29320900.00  36003400.00  44460200.00  53358500.00  58694900.00  64614900.00  72449700.00  75694100.00  73866300.00  68713100.00  57917400.00  48055200.00  42548200.00  42118300.00
2019-03-10/18:24:15.89          0.00000      0.00000      19926.3      0.00000      0.00000      18730.1      18373.7      0.00000      0.00000      0.00000      0.00000      0.00000      0.00000      0.00000      0.00000      0.00000      0.00000      0.00000             15470.70     15324.80     15191.50         0.00     29923.60     29729.50     29558.10     29408.40     87837.90    102091.00    145378.00    159487.00    231471.00    231055.00    389362.00    388935.00    417411.00    525090.00    697538.00   2006720.00   5175570.00   6562030.00   5873440.00   7612680.00   9011800.00  11348100.00  18131100.00  25679300.00  32841900.00  23040000.00  19367000.00  23323300.00  27387400.00  32086100.00  44460200.00  51325300.00  56613700.00  62472400.00  72449700.00  72211900.00  71417100.00  66094700.00  55070800.00  48055200.00  42548200.00  42118300.00
2019-03-10/18:24:17.89          20837.0      0.00000      0.00000      0.00000      38214.5      0.00000      0.00000      0.00000      0.00000      0.00000      0.00000      0.00000      0.00000      0.00000      0.00000      0.00000      0.00000      46888.6                 0.00     15324.80     15191.50     15070.60     89771.80     59459.30     29558.10     29408.40     58558.20    116675.00    116301.00    130489.00    130200.00    317706.00    374940.00    302500.00    467793.00    525090.00    812615.00   1891590.00   5175570.00   6331230.00   5642560.00   6572220.00   9011800.00   9954830.00  16264600.00  25679300.00  30953100.00  22095200.00  20316000.00  21410700.00  27387400.00  34044000.00  42467800.00  49293600.00  52456100.00  60331500.00  66896900.00  72211900.00  68969700.00  63478400.00  55070800.00  44886300.00  38911200.00  37782500.00
2019-03-10/18:24:19.89          0.00000      0.00000      39852.8      19505.7      0.00000      0.00000      0.00000      0.00000      0.00000      17421.7      0.00000      0.00000      0.00000      0.00000      0.00000      47961.6      0.00000      0.00000             15470.70         0.00     15191.50     15070.60         0.00     59459.30     14779.00     29408.40     87837.90    189600.00    145378.00    188486.00    289342.00    158848.00    273989.00    468170.00    496583.00    553865.00    726307.00   1805250.00   4714440.00   5408260.00   5873440.00   7612680.00   8548480.00  10419200.00  16264600.00  24740600.00  28594100.00  22095200.00  17470300.00  20454900.00  24489900.00  32086100.00  40476900.00  45234700.00  50379600.00  58192300.00  64678800.00  65259500.00  66524200.00  60864000.00  52226400.00  40137500.00  37093800.00  35615900.00
2019-03-10/18:24:21.89          0.00000      0.00000      0.00000      0.00000      0.00000      0.00000      0.00000      0.00000      0.00000      0.00000      17141.3      16878.3      0.00000      0.00000      0.00000      15987.1      0.00000      0.00000                 0.00         0.00     45574.90     30141.30     14961.70     59459.30     88675.30     88226.10     43918.60     87506.00    130840.00    159487.00    260406.00    332148.00    259568.00    554611.00    467793.00    467540.00    668770.00   1805250.00   4483900.00   5408270.00   5411710.00   5878820.00   7622110.00   9026430.00  15331900.00  23802200.00  26708600.00  20206500.00  18418500.00  19499500.00  22560000.00  29640800.00  38487500.00  41182100.00  46231400.00  53918700.00  60247600.00  60633400.00  61638700.00  55641200.00  46544000.00  38555700.00  33460900.00  32908700.00
2019-03-10/18:24:23.89          20837.0      0.00000      19926.3      39011.5      19107.2      0.00000      18373.7      0.00000      0.00000      0.00000      17141.3      0.00000      0.00000      0.00000      0.00000      0.00000      0.00000      0.00000                 0.00     30649.70         0.00     15070.60     14961.70     44594.30     29558.10     58817.10    131758.00     87506.00    130840.00    159487.00    173601.00    274380.00    302832.00    403341.00    345439.00    697747.00    553700.00   1575030.00   4253390.00   5869710.00   5180870.00   6109930.00   7622110.00   8098380.00  14166500.00  20989300.00  25766300.00  19262700.00  16522400.00  18544500.00  20631600.00  26709500.00  32528300.00  39158000.00  42089400.00  47520500.00  55823100.00  56014200.00  54324400.00  53032700.00  42996800.00  33814000.00  31645500.00  29661800.00
2019-03-10/18:24:25.89          0.00000      0.00000      19926.3      0.00000      0.00000      0.00000      0.00000      0.00000      0.00000      0.00000      0.00000      33756.7      0.00000      0.00000      0.00000      0.00000      0.00000      0.00000             30941.50     45974.70     45574.90     60282.90     29923.60     14864.70     59116.50    117636.00    117118.00    102091.00    159916.00    144988.00    173601.00    346591.00    346097.00    302500.00    316650.00    496315.00    726307.00   1402370.00   4022900.00   4946910.00   5180870.00   5647730.00   7043300.00   7634490.00  12303000.00  19115700.00  23882900.00  16433400.00  14391100.00  16635500.00  18704700.00  23781400.00  31040700.00  35114500.00  37953700.00  43263000.00  49198800.00  51402000.00  49457300.00  45219100.00  41578900.00  33814000.00  27563300.00  28579900.00
2019-03-10/18:24:27.89          0.00000      0.00000      0.00000      0.00000      0.00000      0.00000      0.00000      0.00000      17720.2      0.00000      0.00000      0.00000      0.00000      0.00000      0.00000      0.00000      0.00000      0.00000                 0.00     45974.70     15191.50     60282.90     14961.70     29729.50     29558.10     44112.70    117118.00    102091.00     72687.80    217485.00    245938.00    346591.00    403784.00    403341.00    446201.00    302093.00    668770.00   1459920.00   3792430.00   4946910.00   4027020.00   5185620.00   6348920.00   7054740.00  11371800.00  16308000.00  21060400.00  15491000.00  12498100.00  14012900.00  16779200.00  20856700.00  27077600.00  31581400.00  32277200.00  36888800.00  42589500.00  42198500.00  42170500.00  39370500.00  35912500.00  27500100.00  25750100.00  27498200.00
2019-03-10/18:24:29.89          0.00000      0.00000      0.00000      0.00000      0.00000      0.00000      0.00000      0.00000      0.00000      0.00000      17141.3      16878.3      0.00000      0.00000      16187.0      0.00000      0.00000      0.00000             61883.30     15324.80     30383.20         0.00     14961.70     14864.70     44337.30     44112.70     43918.60     29168.30    145378.00    159487.00    202536.00    216613.00    374940.00    374529.00    417411.00    553865.00    496166.00   1172180.00   3043560.00   4485640.00   4027020.00   4492610.00   6117500.00   6822880.00   9975650.00  16308000.00  18241000.00  13372000.00  11552100.00  13536400.00  15095500.00  19882600.00  25098300.00  29564600.00  32277200.00  36888800.00  44791000.00  44496800.00  42170500.00  40669400.00  30254700.00  25923100.00  23031600.00  23173400.00
2019-03-10/18:24:31.89          0.00000      0.00000      39852.8      19505.7      0.00000      0.00000      0.00000      0.00000      0.00000      0.00000      17141.3      0.00000      0.00000      0.00000      16187.0      0.00000      15801.4      15629.4                 0.00     15324.80     30383.20         0.00     74809.60     14864.70         0.00    102931.00    131758.00    102091.00    116302.00     86991.60    159134.00    288822.00    273989.00    259283.00    302256.00    417185.00    611234.00   1229730.00   3504380.00   3621000.00   3507970.00   4030710.00   4960730.00   5663910.00   8580270.00  13269900.00  16363300.00  11960200.00  10606500.00  11631100.00  13172700.00  16962200.00  21144200.00  25535500.00  27127000.00  29999700.00  34349000.00  37607200.00  34295100.00  32883700.00  28841500.00  23164700.00  21220100.00  23173400.00
2019-03-10/18:24:33.89          0.00000      0.00000      39852.8      19505.7      0.00000      0.00000      0.00000      0.00000      0.00000      0.00000      0.00000      0.00000      0.00000      0.00000      48561.4      31974.3      0.00000      0.00000                 0.00     45974.70     30383.20         0.00         0.00     29729.50     14779.00     44112.70     43918.60     72921.50    174454.00    188486.00    274874.00    274380.00    374940.00    374529.00    302256.00    553865.00    755076.00   1172180.00   3043560.00   3390480.00   2816060.00   3626620.00   4498170.00   5200470.00   7650460.00  12335900.00  15424900.00  10079200.00   8716290.00   9727300.00  12211900.00  15989500.00  20156600.00  22517700.00  25069700.00  28941400.00  34349000.00  34741100.00  34295100.00  30292400.00  26016900.00  20014600.00  18504200.00  19931900.00
2019-03-10/18:24:35.89          0.00000      20369.8      0.00000      0.00000      0.00000      0.00000      0.00000      0.00000      0.00000      0.00000      0.00000      0.00000      16632.0      16401.8      0.00000      0.00000      0.00000      0.00000                 0.00         0.00         0.00     15070.60     59847.50     44594.30     44337.30     29408.40     73198.00     43752.60    116302.00     57994.10    188068.00    231055.00    187463.00    201662.00    374227.00    402799.00    388296.00    942017.00   2352490.00   2583830.00   3277310.00   3799790.00   3631110.00   4505470.00   7301870.00  10935500.00  12846200.00   9139200.00   7417620.00   8775920.00   9811330.00  13316500.00  16209900.00  18499300.00  19933000.00  22599600.00  25584700.00  29017000.00  28250100.00  26409100.00  21431300.00  18440400.00  15789700.00  15882700.00
2019-03-10/18:24:37.89          0.00000      0.00000      19926.3      0.00000      0.00000      0.00000      0.00000      0.00000      0.00000      17421.8      0.00000      16878.3      0.00000      0.00000      16187.0      0.00000      63206.2      0.00000                 0.00     15324.80         0.00         0.00         0.00     14864.70     14779.00         0.00     73198.00    102091.00     58150.10    130489.00    144667.00    173289.00    259568.00    446560.00    302256.00    244548.00    330767.00    942017.00   2467650.00   2814270.00   2239620.00   2703240.00   3053240.00   3810680.00   5907990.00   9535830.00  10972500.00   8199550.00   6473550.00   7230700.00   9331480.00  11859600.00  15470600.00  16492300.00  19933000.00  24711900.00  26678800.00  26730400.00  25835300.00  21238200.00  18612200.00  15293700.00  14207000.00  15343000.00
2019-03-10/18:24:39.89          0.00000      20369.8      19926.3      19505.7      0.00000      0.00000      0.00000      0.00000      0.00000      0.00000      17141.3      0.00000      0.00000      0.00000      16187.0      0.00000      0.00000      0.00000             30941.50     30649.70     15191.50     15070.60     29923.60         0.00     29558.10     44112.70     29279.00     58337.00     87225.60    188486.00    130200.00    216613.00    158622.00    230473.00    215894.00    187005.00    345149.00    942017.00   2237330.00   2007810.00   2239620.00   2472440.00   2937680.00   2942450.00   5675750.00   7670880.00   9100180.00   5969310.00   6473550.00   7230700.00   7892500.00  10888800.00  13500000.00  15740100.00  16855700.00  19434000.00  22304900.00  23303700.00  22216600.00  18978300.00  15795200.00  12935300.00  13754900.00  14803300.00
2019-03-10/18:24:41.89          62511.4      0.00000      0.00000      0.00000      0.00000      0.00000      0.00000      0.00000      0.00000      0.00000      0.00000      0.00000      0.00000      0.00000      0.00000      0.00000      31602.9      0.00000                 0.00         0.00         0.00         0.00     14961.70         0.00     14779.00     14704.10     43918.60         0.00     87225.60    115989.00    115733.00    144407.00    115360.00    288094.00    215894.00    143849.00    316384.00    668723.00   1747970.00   2123000.00   1807380.00   2357060.00   2591040.00   2826710.00   4747030.00   7670880.00   8632320.00   5969310.00   4586470.00   6042710.00   7053470.00   9433290.00  11530900.00  13735200.00  14549900.00  17325700.00  20120400.00  19880900.00  19806300.00  17042500.00  13683900.00  11560200.00  11043100.00  13184700.00
2019-03-10/18:24:43.89          0.00000      0.00000      0.00000      0.00000      0.00000      0.00000      0.00000      0.00000      0.00000      0.00000      0.00000      0.00000      0.00000      0.00000      0.00000      15987.1      0.00000      0.00000                 0.00         0.00     30383.20         0.00         0.00         0.00         0.00         0.00     29279.00     87506.00     87225.60    115989.00     86799.00    129966.00    158622.00    129638.00    244681.00    258934.00    330767.00    582426.00   1172370.00   1403130.00   1634510.00   2010920.00   2475510.00   2595250.00   4050710.00   6156640.00   7696870.00   5265440.00   4350690.00   5092710.00   6574140.00   8463410.00  11038900.00  11231200.00  13013800.00  14429200.00  17937600.00  17316300.00  17698800.00  15107800.00  11046400.00   9989180.00   9687820.00  12645300.00
2019-03-10/18:24:45.89          0.00000      20369.8      0.00000      0.00000      0.00000      0.00000      0.00000      0.00000      0.00000      0.00000      0.00000      16878.3      0.00000      0.00000      0.00000      0.00000      0.00000      0.00000                 0.00         0.00         0.00     30141.30     29923.60     14864.70     14779.00     14704.10    131758.00     58337.00     14537.40     72492.80    130200.00    129966.00    100940.00    216067.00    215894.00    143849.00    230094.00    445795.00   1172370.00   1287970.00   1576890.00   1636000.00   1897910.00   2132390.00   4050710.00   6156640.00   6878630.00   4327250.00   4114920.00   4617850.00   5376220.00   7130420.00   9071640.00  11231200.00  11478600.00  12850600.00  15483800.00  16177200.00  14089200.00  11885600.00  10343400.00   8418750.00   8784490.00  11566600.00
2019-03-10/18:24:47.89          0.00000      40739.8      0.00000      0.00000      0.00000      18730.1      0.00000      0.00000      0.00000      17421.8      0.00000      33756.7      0.00000      0.00000      0.00000      0.00000      0.00000      15629.4             15470.70         0.00     15191.50         0.00         0.00     44594.30         0.00     29408.40     14639.40     72921.50     29074.90     57994.10     86799.00    158848.00    100940.00    158448.00    115141.00    215777.00    172568.00    697490.00   1114810.00   1633470.00   1288790.00   1289970.00   2013410.00   1900990.00   3296590.00   4992470.00   5710180.00   3682440.00   3466690.00   3905720.00   5376220.00   5677030.00   8088570.00   9229680.00   9944280.00  11272900.00  13304500.00  12762400.00  12886900.00  11241600.00   8235070.00   7633760.00   7881330.00   9948900.00
2019-03-10/18:24:49.89          0.00000      0.00000      0.00000      0.00000      0.00000      0.00000      0.00000      0.00000      0.00000      34843.6      17141.3      16878.3      0.00000      16401.8      0.00000      0.00000      0.00000      0.00000                 0.00     45974.70         0.00     15070.60         0.00         0.00         0.00     14704.10     14639.40     29168.30     43612.40     72492.80     86799.00    115525.00    158622.00     57616.10     71962.40    100693.00    129425.00    402650.00    999713.00   1115250.00   1115960.00   1520660.00   1464790.00   1900990.00   3064600.00   4759700.00   5476560.00   3330800.00   2995350.00   4143080.00   4418290.00   5677030.00   6983070.00   8229480.00   9433020.00  10221600.00  11126700.00  12193700.00  11685100.00   8827400.00   7532570.00   6848910.00   7091210.00  10488100.00
2019-03-10/18:24:51.89          0.00000      0.00000      0.00000      0.00000      19107.2      18730.1      0.00000      0.00000      0.00000      0.00000      0.00000      0.00000      16632.0      16401.8      32374.2      0.00000      0.00000      0.00000                 0.00         0.00         0.00         0.00         0.00         0.00     29558.10     44112.70     43918.60     14584.10     58150.10     57994.10     72332.30    129966.00    115360.00    201662.00    115141.00    215777.00    100663.00    230078.00    755141.00    784217.00   1288790.00   1001650.00   1349310.00   1525010.00   2600680.00   3828840.00   4542290.00   3096400.00   2877530.00   3371760.00   3939460.00   4950640.00   6737460.00   6604980.00   7772100.00   9170640.00  10582600.00   9919710.00   8832490.00   7218900.00   6479080.00   5573840.00   7091210.00   9409770.00
2019-03-10/18:24:53.89          20837.0      0.00000      19926.3      0.00000      19107.2      0.00000      0.00000      18037.3      0.00000      0.00000      0.00000      0.00000      16632.0      16401.8      0.00000      0.00000      0.00000      0.00000                 0.00         0.00         0.00     45212.00         0.00         0.00     14779.00     29408.40     58558.30         0.00     14537.40    130489.00     43399.10    144407.00    100940.00    158448.00         0.00     71923.50    172568.00    215697.00    697599.00    899353.00    813518.00   1059310.00   1233830.00   1293670.00   1904960.00   3538020.00   3550010.00   2393340.00   2170720.00   2541370.00   3041900.00   4950640.00   5264320.00   6355140.00   7005860.00   7988810.00   8270960.00   9351480.00   8832490.00   6575710.00   5776910.00   5181590.00   5511350.00   8870690.00
2019-03-10/18:24:55.89          0.00000      0.00000      0.00000      19505.7      38214.5      0.00000      0.00000      0.00000      0.00000      0.00000      0.00000      0.00000      0.00000      0.00000      16187.0      0.00000      0.00000      15629.4                 0.00         0.00         0.00     30141.30         0.00     29729.50         0.00     14704.10         0.00         0.00     14537.40     72492.80     57865.70     57761.70    100940.00    172852.00    129534.00    115079.00    129425.00    215697.00    726370.00    697869.00    698313.00    843091.00   1118360.00   1409340.00   1644120.00   3072780.00   3199880.00   2159030.00   1935160.00   2304170.00   2802600.00   3558970.00   4773450.00   4856610.00   4963610.00   5889030.00   6912060.00   6937720.00   7332150.00   5611150.00   4460700.00   3809010.00   6188370.00   8870690.00
2019-03-10/18:24:57.89          0.00000      0.00000      0.00000      0.00000      0.00000      0.00000      0.00000      0.00000      0.00000      0.00000      0.00000      16878.3      0.00000      0.00000      0.00000      15987.1      0.00000      0.00000                 0.00         0.00         0.00         0.00     14961.70     14864.70     14779.00     14704.10     29279.00     58337.00     14537.40     28996.90     43399.10     86643.10    100940.00    144043.00    100748.00    158234.00     43140.90    215697.00    582517.00    611524.00    611913.00    698952.00    670956.00    903329.00   1470240.00   2258810.00   2266460.00   1602620.00   1493550.00   1859470.00   2204450.00   3317010.00   3240090.00   3920460.00   4453290.00   4839730.00   6097020.00   5802500.00   5832510.00   4566520.00   3583480.00   3612960.00   5060050.00   8466420.00
2019-03-10/18:24:59.89          0.00000      0.00000      0.00000      0.00000      19107.2      0.00000      0.00000      0.00000      0.00000      34843.6      0.00000      0.00000      0.00000      0.00000      0.00000      0.00000      15801.4      0.00000             15470.70     15324.80         0.00         0.00         0.00         0.00     14779.00         0.00         0.00     58337.00     43612.40     57994.10     14466.30     72202.40    100940.00    129638.00     57569.80     57538.60    143806.00    186937.00    467441.00    359702.00    669513.00    670126.00    670956.00    700954.00   1064570.00   1474170.00   1304240.00   1251280.00   1081450.00   1444490.00   1576550.00   2228500.00   2749610.00   2797510.00   3114150.00   4118560.00   4264020.00   4454970.00   4108800.00   3441890.00   2750320.00   3073880.00   4834420.00   6849600.00
2019-03-10/18:25:01.89          20837.0      20369.8      0.00000      0.00000      19107.2      0.00000      0.00000      0.00000      0.00000      52265.6      17141.4      33756.7      0.00000      0.00000      0.00000      0.00000      0.00000      0.00000                 0.00         0.00         0.00         0.00         0.00         0.00         0.00     14704.10     14639.40     43752.60     43612.40     72492.80     86799.00     43321.20    115360.00     28807.90     57569.80     28769.10     71902.00    143796.00    431481.00    374091.00    388727.00    468348.00    346277.00    469690.00    644482.00   1009310.00   1187630.00    563362.00    831275.00    777699.00   1098250.00   1412420.00   1738280.00   2173860.00   2349220.00   2676780.00   3042660.00   3037170.00   2460900.00   2518360.00   1785830.00   2387880.00   3932010.00   5771970.00
2019-03-10/18:25:03.89          0.00000      20369.8      0.00000      19505.7      0.00000      18730.1      0.00000      0.00000      0.00000      0.00000      17141.4      0.00000      0.00000      0.00000      0.00000      0.00000      15801.4      15629.4             61883.30         0.00         0.00         0.00         0.00         0.00     29558.10         0.00     14639.40     43752.60     58150.10     28996.90     43399.10     28880.70     43259.40     86424.70     57569.80    100693.00     86282.60     71897.00    316412.00    402869.00    302338.00    360260.00    274132.00    245673.00    528607.00    530018.00    590102.00    438973.00    382500.00    659177.00    694757.00    913831.00    895795.00   1020480.00   1680080.00   1661430.00   1787920.00   2151380.00   1899310.00   1715500.00   1194110.00   1995930.00   3086140.00   6041360.00
2019-03-10/18:25:05.89          0.00000      0.00000      0.00000      19505.7      0.00000      0.00000      0.00000      0.00000      0.00000      0.00000      0.00000      0.00000      0.00000      16401.8      16187.0      0.00000      0.00000      0.00000                 0.00         0.00         0.00         0.00         0.00         0.00         0.00         0.00     14639.40         0.00         0.00     14498.40     28932.70     28880.70     14419.70     43212.00     71962.40     43153.80     86282.60     86276.60    172583.00    230203.00    187157.00    158508.00    201989.00    115608.00    173776.00    363014.00    233110.00     73156.80    279513.00    325864.00    253975.00    453099.00    589506.00    568615.00    867780.00   1137520.00   1245500.00   1726300.00   1225540.00    973012.00   1194110.00   1285610.00   2747840.00   4694540.00
2019-03-10/18:25:07.89          0.00000      0.00000      0.00000      0.00000      0.00000      0.00000      18373.7      0.00000      0.00000      0.00000      0.00000      0.00000      0.00000      0.00000      0.00000      0.00000      0.00000      0.00000                 0.00         0.00         0.00         0.00         0.00         0.00         0.00         0.00         0.00     29168.30     29074.90         0.00     28932.70     14440.30     28839.50     28807.90     71962.40     57538.60         0.00     43137.90    100672.00    129487.00    100775.00     72047.80     86564.60    202317.00    115849.00    116159.00    174830.00    146316.00    161820.00    177739.00    179274.00    226539.00    413406.00    233663.00    429875.00    507328.00    889585.00    787778.00    682874.00    601830.00    843509.00   1383580.00   2522320.00   4694540.00
2019-03-10/18:25:09.89          20837.0      20369.8      0.00000      0.00000      0.00000      0.00000      18373.7      0.00000      0.00000      0.00000      0.00000      0.00000      0.00000      49205.7      0.00000      0.00000      0.00000      0.00000                 0.00         0.00         0.00         0.00         0.00         0.00         0.00         0.00     29279.00     14584.10     58150.10     43495.40         0.00         0.00     43259.40         0.00     14392.30     28769.10     28760.50     57517.40     71908.20     14387.10     71981.90         0.00     28854.50     43352.20     28961.90     29039.20     29137.50    102420.00    102975.00    133303.00    104575.00    166127.00    122484.00    186929.00    270654.00    343664.00    923479.00    610731.00    682874.00    481456.00    613442.00    942744.00   1761250.00   4425220.00
2019-03-10/18:25:11.89          0.00000      0.00000      0.00000      0.00000      0.00000      0.00000      0.00000      0.00000      0.00000      0.00000      0.00000      0.00000      0.00000      0.00000      0.00000      0.00000      0.00000      0.00000                 0.00         0.00         0.00         0.00         0.00         0.00         0.00         0.00         0.00         0.00         0.00         0.00     43399.10     72202.40         0.00     28807.90     43177.20         0.00     14380.20         0.00         0.00         0.00         0.00     57638.00     28854.50     57803.10     14480.90     14519.50         0.00     14631.20     58842.30     44433.50     89635.50     75510.90    122484.00    155773.00    175126.00    409128.00    618444.00    681548.00    318033.00    561705.00    372435.00    893765.00   2071300.00   3415360.00
2019-03-10/18:25:13.89          41674.1      0.00000      0.00000      0.00000      0.00000      0.00000      0.00000      0.00000      0.00000      0.00000      0.00000      0.00000      0.00000      32803.7      0.00000      15987.1      0.00000      15629.4             15470.70         0.00         0.00         0.00         0.00         0.00         0.00         0.00         0.00         0.00     14537.40         0.00         0.00     28880.70     14419.70     14403.90         0.00         0.00         0.00         0.00     14381.50     14387.10         0.00         0.00     14427.20     14450.70         0.00     43558.90     14568.70     14631.20     14710.40     29622.30     14939.00     90613.40     91862.30     15576.90    111442.00    392762.00    686227.00    424843.00    430287.00    240720.00    481982.00    734588.00   1648510.00   2742220.00
2019-03-10/18:25:15.89          20837.0      20369.8      39852.8      19505.7      0.00000      0.00000      0.00000      0.00000      0.00000      0.00000      17141.4      0.00000      0.00000      0.00000      0.00000      0.00000      0.00000      0.00000                 0.00     30649.70         0.00         0.00     14961.70     44594.30         0.00     14704.10         0.00     14584.10     14537.40     14498.40     28932.70         0.00     14419.70     14403.90     14392.30     28769.10         0.00         0.00         0.00         0.00         0.00         0.00         0.00         0.00         0.00         0.00         0.00         0.00         0.00         0.00     14939.00     15102.00     45930.70     62308.10    127363.00    261835.00    508301.00    575323.00    467706.00    320963.00    284800.00    587660.00   1253950.00   2472990.00
2019-03-10/18:25:17.89          0.00000      0.00000      59779.4      0.00000      0.00000      0.00000      0.00000      0.00000      17720.2      34843.6      0.00000      0.00000      0.00000      0.00000      16187.0      0.00000      31602.9      0.00000             30941.50         0.00     30383.20         0.00         0.00         0.00         0.00         0.00         0.00         0.00         0.00         0.00     14466.30         0.00     28839.50     28807.90         0.00         0.00         0.00     14379.20         0.00         0.00         0.00         0.00         0.00         0.00         0.00         0.00         0.00         0.00         0.00         0.00         0.00     30204.10     61241.20     46730.90    111442.00    310932.00    525246.00    389437.00    318033.00    300902.00    394344.00    367278.00    817142.00   1631720.00
2019-03-10/18:25:19.89          20837.0      0.00000      19926.3      0.00000      0.00000      0.00000      0.00000      0.00000      0.00000      0.00000      17141.4      0.00000      0.00000      0.00000      16187.0      0.00000      15801.4      0.00000                 0.00         0.00     30383.20     30141.30     29923.60         0.00     29558.10         0.00     14639.40     14584.10         0.00         0.00         0.00         0.00         0.00         0.00         0.00     14384.50         0.00         0.00         0.00         0.00         0.00         0.00         0.00         0.00         0.00         0.00         0.00     14631.20     44131.60         0.00         0.00         0.00         0.00     62308.10    111442.00    245470.00    423578.00    477953.00    355451.00    240720.00    262891.00    342791.00    619888.00   1362540.00
2019-03-10/18:25:21.89          20837.0      0.00000      19926.3      0.00000      0.00000      18730.1      0.00000      18037.3      0.00000      0.00000      0.00000      0.00000      0.00000      0.00000      0.00000      15987.1      0.00000      0.00000                 0.00         0.00         0.00         0.00         0.00         0.00         0.00         0.00         0.00         0.00     14537.40         0.00         0.00         0.00         0.00         0.00         0.00     14384.50         0.00     14379.20         0.00         0.00         0.00         0.00     28854.50         0.00         0.00         0.00     14568.70     29262.50         0.00         0.00         0.00     45306.30     15310.20     77885.30     63680.80    278201.00    389689.00    354032.00    411578.00    280841.00    175259.00    489711.00    225405.00    807390.00
2019-03-10/18:25:23.89          0.00000      0.00000      19926.3      0.00000      0.00000      0.00000      0.00000      0.00000      0.00000      52265.6      17141.4      16878.3      0.00000      0.00000      0.00000      0.00000      0.00000      0.00000                 0.00         0.00         0.00         0.00         0.00         0.00         0.00         0.00         0.00     14584.10         0.00     14498.40         0.00         0.00         0.00         0.00     43177.20     28769.10         0.00         0.00         0.00         0.00         0.00         0.00         0.00         0.00         0.00         0.00         0.00         0.00         0.00     14811.10         0.00         0.00     30620.40    140195.00    111442.00    196374.00    372745.00    407140.00    336742.00    320963.00    219075.00    171392.00    281757.00    470964.00
2019-03-10/18:25:25.89          41674.1      0.00000      19926.3      0.00000      38214.5      0.00000      0.00000      0.00000      17720.2      0.00000      17141.4      0.00000      0.00000      0.00000      16187.0      0.00000      15801.4      0.00000                 0.00         0.00     30383.20         0.00         0.00     14864.70         0.00         0.00         0.00         0.00     14537.40         0.00         0.00         0.00         0.00         0.00         0.00         0.00         0.00         0.00         0.00         0.00         0.00         0.00         0.00         0.00         0.00         0.00         0.00     14631.20         0.00     14811.10     14939.00     15102.00         0.00     62308.10     95521.80    229104.00    389689.00    442546.00    336742.00    200598.00    219075.00    146907.00    253581.00    370040.00
2019-03-10/18:25:27.89          0.00000      0.00000      0.00000      0.00000      0.00000      0.00000      0.00000      0.00000      0.00000      0.00000      0.00000      0.00000      0.00000      0.00000      0.00000      15987.1      0.00000      0.00000                 0.00         0.00         0.00         0.00         0.00         0.00         0.00         0.00         0.00     29168.30         0.00         0.00         0.00         0.00         0.00         0.00     14392.30         0.00         0.00     14379.20         0.00         0.00         0.00         0.00     14427.20         0.00         0.00     14519.50         0.00         0.00     29421.00         0.00     14939.00     15102.00     15310.20         0.00     63680.80    147279.00    550663.00    371735.00    336742.00    260780.00    109536.00    171392.00    169052.00    269118.00
2019-03-10/18:25:29.89          0.00000      0.00000      0.00000      19505.7      0.00000      0.00000      0.00000      0.00000      0.00000      0.00000      17141.4      0.00000      0.00000      0.00000      16187.0      0.00000      0.00000      0.00000                 0.00         0.00         0.00         0.00     29923.60         0.00         0.00         0.00         0.00         0.00         0.00         0.00         0.00         0.00     14419.70     14403.90         0.00         0.00         0.00         0.00         0.00         0.00         0.00         0.00         0.00         0.00         0.00         0.00         0.00         0.00         0.00     14811.10     14939.00         0.00         0.00         0.00     79601.30     81820.90    440522.00    389437.00    318033.00    300902.00     43814.00    146907.00    169052.00    134557.00
2019-03-10/18:25:31.89          0.00000      0.00000      0.00000      19505.7      0.00000      0.00000      0.00000      0.00000      0.00000      0.00000      0.00000      16878.3      0.00000      0.00000      0.00000      0.00000      0.00000      15629.4                 0.00     15324.80         0.00         0.00     14961.80     29729.50     14779.00         0.00         0.00         0.00         0.00         0.00         0.00         0.00         0.00         0.00         0.00         0.00         0.00         0.00         0.00         0.00         0.00         0.00         0.00         0.00         0.00     29039.20         0.00     29262.50         0.00         0.00         0.00     30204.10     61241.20     77885.30     47760.50    180009.00    474411.00    495656.00    374160.00    320963.00    240983.00    122422.00     28175.00    235477.00
2019-03-10/18:25:33.89          0.00000      0.00000      0.00000      0.00000      0.00000      0.00000      0.00000      0.00000      35440.4      0.00000      0.00000      0.00000      0.00000      0.00000      0.00000      15987.1      0.00000      15629.4                 0.00         0.00         0.00         0.00         0.00         0.00         0.00         0.00         0.00         0.00         0.00         0.00         0.00         0.00     14419.70         0.00         0.00         0.00         0.00         0.00         0.00         0.00         0.00     14409.40     14427.20     14450.70         0.00     43558.90         0.00         0.00         0.00         0.00         0.00         0.00         0.00     31153.90    127363.00    180009.00    423578.00    318627.00    374160.00    160478.00    284800.00    195877.00    197228.00    235477.00
2019-03-10/18:25:35.89          0.00000      0.00000      0.00000      0.00000      0.00000      0.00000      0.00000      0.00000      0.00000      0.00000      0.00000      16878.3      0.00000      0.00000      0.00000      15987.1      0.00000      15629.4                 0.00         0.00         0.00     15070.60         0.00     29729.50         0.00         0.00         0.00         0.00         0.00         0.00         0.00         0.00         0.00         0.00         0.00         0.00         0.00         0.00         0.00         0.00         0.00         0.00         0.00         0.00         0.00         0.00         0.00     14631.20         0.00         0.00     14939.00     45306.30         0.00     46730.90     47760.50     32728.10    271083.00    354032.00    336742.00    260780.00    131443.00    269334.00    225405.00    168197.00
2019-03-10/18:25:37.89          0.00000      0.00000      0.00000      0.00000      0.00000      0.00000      0.00000      0.00000      0.00000      0.00000      0.00000      0.00000      0.00000      0.00000      0.00000      15987.1      0.00000      0.00000                 0.00     15324.80     15191.50         0.00         0.00         0.00         0.00         0.00         0.00     29168.30         0.00         0.00         0.00         0.00         0.00         0.00     14392.30         0.00         0.00         0.00         0.00     28774.20         0.00         0.00         0.00         0.00         0.00         0.00     14568.70         0.00         0.00         0.00     14939.00         0.00     61241.20     31153.90     47760.50     81820.90    355801.00    247818.00    336742.00    240720.00    131443.00    146907.00    169052.00    134557.00
2019-03-10/18:25:39.89          0.00000      0.00000      0.00000      0.00000      0.00000      0.00000      0.00000      18037.3      0.00000      17421.8      17141.4      0.00000      0.00000      0.00000      0.00000      0.00000      15801.4      0.00000             46412.40         0.00         0.00         0.00     14961.80         0.00         0.00         0.00         0.00         0.00         0.00         0.00         0.00     28880.70         0.00         0.00         0.00         0.00     14380.20         0.00         0.00     43161.40     14396.20         0.00         0.00         0.00         0.00         0.00         0.00         0.00     14710.40     14811.10         0.00         0.00     45930.70     31153.90     31840.20     81820.90    440522.00    424843.00    411578.00    341024.00    131443.00    146907.00     84525.50    370040.00
2019-03-10/18:25:41.89          20837.0      0.00000      0.00000      0.00000      0.00000      0.00000      18373.7      0.00000      0.00000      17421.8      17141.4      0.00000      0.00000      0.00000      0.00000      0.00000      0.00000      0.00000             15470.70         0.00         0.00         0.00         0.00         0.00         0.00         0.00         0.00         0.00         0.00         0.00     14466.30         0.00         0.00     14403.90         0.00         0.00     14380.20         0.00         0.00         0.00         0.00         0.00         0.00         0.00         0.00         0.00         0.00     14631.20         0.00         0.00         0.00         0.00     30620.40     46730.90     95521.80     81820.90    254139.00    646140.00    224491.00    280841.00    175259.00     97937.60     84525.50     67278.20
2019-03-10/18:25:43.89          0.00000      0.00000      0.00000      0.00000      0.00000      0.00000      0.00000      18037.3      0.00000      0.00000      0.00000      0.00000      0.00000      0.00000      0.00000      0.00000      0.00000      0.00000                 0.00         0.00         0.00         0.00         0.00         0.00         0.00         0.00         0.00         0.00         0.00         0.00         0.00         0.00         0.00         0.00         0.00         0.00         0.00         0.00         0.00         0.00         0.00         0.00     28854.60     28901.40         0.00         0.00         0.00         0.00         0.00         0.00         0.00         0.00     45930.80         0.00     79601.30     98185.30    338857.00    477953.00    299324.00    300902.00    197167.00    220363.00    169052.00    201837.00
2019-03-10/18:25:45.89          0.00000      0.00000      0.00000      0.00000      0.00000      0.00000      0.00000      18037.3      0.00000      0.00000      0.00000      0.00000      0.00000      0.00000      0.00000      0.00000      0.00000      0.00000                 0.00         0.00         0.00         0.00     14961.80     14864.70         0.00     29408.40     29279.00     14584.10         0.00         0.00         0.00         0.00         0.00         0.00         0.00         0.00     14380.20     14379.20         0.00         0.00     14396.20         0.00         0.00     14450.70         0.00         0.00     14568.70         0.00         0.00     14811.10         0.00         0.00     45930.80         0.00     31840.20     81820.90    474411.00    336329.00    374160.00    300902.00    284800.00    122422.00    169052.00    134557.00
2019-03-10/18:25:47.89          20837.0      0.00000      39852.8      0.00000      19107.2      0.00000      0.00000      0.00000      0.00000      0.00000      0.00000      0.00000      0.00000      16401.8      0.00000      0.00000      0.00000      0.00000             15470.70         0.00     30383.20     15070.60     29923.60     14864.70         0.00         0.00         0.00         0.00     14537.40         0.00         0.00         0.00         0.00         0.00         0.00         0.00         0.00         0.00     14381.50         0.00         0.00         0.00         0.00         0.00         0.00         0.00         0.00         0.00         0.00         0.00     14939.00         0.00         0.00     31153.90     31840.20     98185.30    254139.00    424843.00    374160.00    260780.00    240983.00    220363.00     84525.50    168197.00
2019-03-10/18:25:49.89          0.00000      20369.8      19926.3      0.00000      0.00000      0.00000      0.00000      0.00000      0.00000      17421.8      0.00000      33756.7      16632.0      0.00000      0.00000      15987.1      31603.0      0.00000                 0.00         0.00     15191.50         0.00         0.00         0.00         0.00     29408.40         0.00         0.00         0.00         0.00         0.00         0.00         0.00         0.00         0.00         0.00         0.00         0.00         0.00         0.00         0.00         0.00         0.00         0.00         0.00         0.00         0.00         0.00         0.00         0.00     29878.20         0.00         0.00     62308.10     31840.20    130915.00    203310.00    513360.00    392869.00    401209.00    306708.00    195877.00    197228.00    269118.00
2019-03-10/18:25:51.89          0.00000      0.00000      0.00000      0.00000      0.00000      0.00000      0.00000      0.00000      0.00000      52265.6      0.00000      0.00000      0.00000      0.00000      0.00000      0.00000      0.00000      0.00000                 0.00         0.00         0.00         0.00         0.00         0.00         0.00         0.00         0.00         0.00         0.00         0.00         0.00         0.00         0.00         0.00     14392.30         0.00         0.00         0.00         0.00     14387.10         0.00     14409.40     14427.20         0.00         0.00         0.00         0.00         0.00         0.00         0.00         0.00     15102.00         0.00     15576.90     31840.20    114550.00    288026.00    442547.00    336742.00    361086.00    175259.00    146907.00     84525.50    100918.00
2019-03-10/18:25:53.89          0.00000      0.00000      0.00000      0.00000      38214.5      0.00000      0.00000      0.00000      0.00000      0.00000      0.00000      0.00000      0.00000      0.00000      0.00000      0.00000      0.00000      0.00000                 0.00         0.00         0.00         0.00         0.00         0.00         0.00     14704.10         0.00         0.00         0.00     14498.40         0.00         0.00     14419.70         0.00         0.00         0.00         0.00     14379.20     28763.00         0.00     14396.20         0.00         0.00         0.00     14480.90         0.00         0.00         0.00         0.00         0.00     29878.20     60408.60     15310.20     31153.90     63680.90    147279.00    338857.00    336329.00    299324.00    180538.00    240983.00    220363.00    140877.00    134557.00
2019-03-10/18:25:55.89          0.00000      20369.8      0.00000      0.00000      0.00000      0.00000      0.00000      0.00000      0.00000      17421.8      0.00000      0.00000      0.00000      0.00000      0.00000      0.00000      0.00000      0.00000                 0.00     30649.80         0.00         0.00     14961.80     14864.70         0.00     14704.10         0.00     14584.10         0.00     14498.40         0.00         0.00         0.00         0.00         0.00         0.00         0.00     14379.20         0.00         0.00         0.00         0.00         0.00         0.00         0.00         0.00         0.00         0.00         0.00         0.00     44817.40         0.00     30620.40     15576.90     95521.80    196374.00    406634.00    318627.00    205782.00    180538.00    153351.00    171392.00    112701.00    134557.00
2019-03-10/18:25:57.89          0.00000      0.00000      0.00000      19505.7      19107.2      0.00000      0.00000      0.00000      0.00000      0.00000      0.00000      0.00000      0.00000      0.00000      0.00000      0.00000      0.00000      0.00000                 0.00     15324.80     15191.50     15070.60         0.00     14864.70         0.00         0.00         0.00     29168.30         0.00         0.00     14466.30     14440.30         0.00     14403.90         0.00     14384.50         0.00         0.00         0.00         0.00     14396.20     28818.90         0.00         0.00     14480.90         0.00         0.00     43893.80     14710.40         0.00         0.00         0.00         0.00     31153.90     63680.90     81820.90    457467.00    300925.00    318033.00    260780.00    197167.00     97937.60     56350.20    134557.00
2019-03-10/18:25:59.89          0.00000      0.00000      0.00000      19505.7      0.00000      0.00000      0.00000      0.00000      35440.4      0.00000      0.00000      16878.3      16632.0      0.00000      0.00000      0.00000      0.00000      0.00000                 0.00         0.00         0.00         0.00         0.00         0.00         0.00         0.00     29279.00         0.00         0.00     14498.40         0.00         0.00         0.00         0.00         0.00         0.00         0.00         0.00     14381.50     14387.10         0.00         0.00         0.00         0.00         0.00         0.00     29137.60     14631.20         0.00     29622.30         0.00     30204.10         0.00     46730.90     31840.20    114550.00    525246.00    407140.00    336742.00    300902.00    109536.00     48968.50    140877.00    100918.00
                               
