# Supplementary material for: Miniature Dungey-like cycle at Mars
Source: Nat Commun. 2026 Jul 23;17:6129. doi: 10.1038/s41467-026-75019-3 (PMC13396348; doi:10.1038/s41467-026-75019-3)
Supplement: Supplementary file 3 — Source data [file 41467_2026_75019_MOESM3_ESM.zip › data_files/Fig_maven_20190310_182200_mvn_sta_c8_Deflecter.txt]

Panel        1:  mvn_sta_c8_D
ytitle=STA c8!CTheta [deg]
ztitle=Energy Flux
Time               Y=       43.0000      37.2667      31.5333      25.8000      20.0667      14.3333      8.60000      2.86667     -2.86667     -8.60000     -14.3333     -20.0667     -25.8000     -31.5333     -37.2667     -43.0000
2019-03-10/18:21:04.92          171678.      157592.      61111.4      238666.      944382.  3.97391e+06  1.41274e+07  2.41322e+07  2.86713e+07  2.28923e+07  1.00219e+07  2.72773e+06      737306.      411660.      259708.      91508.0
2019-03-10/18:21:08.92          171957.      76057.5      192761.      294550.      635242.  5.75766e+06  1.59857e+07  2.71880e+07  3.22082e+07  2.20014e+07  9.71212e+06  2.56118e+06      938121.      364684.      132878.      90946.9
2019-03-10/18:21:12.92          0.00000      0.00000      193280.      426117.      584338.  5.59123e+06  1.57753e+07  2.75115e+07  3.11882e+07  2.31942e+07  1.05731e+07  3.11280e+06  1.06570e+06      316242.      204190.      275356.
2019-03-10/18:21:16.92          0.00000      250565.      335291.      244106.  1.24884e+06  5.62348e+06  1.60803e+07  3.04150e+07  3.17949e+07  2.30808e+07  1.13646e+07  4.29016e+06  1.37462e+06      691362.      67470.6      186306.
2019-03-10/18:21:20.92          347949.      0.00000      62142.5      355876.  1.25590e+06  7.38994e+06  1.75823e+07  3.05164e+07  3.13340e+07  2.45643e+07  1.49617e+07  5.12944e+06      867727.      536117.      263182.      89371.5
2019-03-10/18:21:24.92          16966.5      157912.      322635.      651355.  1.32610e+06  7.59048e+06  1.96104e+07  3.23317e+07  3.54897e+07  2.76460e+07  1.52312e+07  4.34969e+06  2.11117e+06      482705.      266086.      90643.2
2019-03-10/18:21:28.92          520018.      73374.2      385996.      294862.  1.80323e+06  1.02013e+07  2.35748e+07  3.72673e+07  3.78430e+07  2.81567e+07  1.75449e+07  6.75486e+06  1.81645e+06      770912.      327651.      88837.8
2019-03-10/18:21:32.92          343123.      471603.      709714.  2.70683e+06  1.18831e+07  2.95173e+07  4.92446e+07  5.43605e+07  5.26843e+07  3.97041e+07  2.39780e+07  9.34984e+06  2.75126e+06      910529.      340452.      180681.
2019-03-10/18:21:40.92      2.90304e+06  2.27862e+06  4.90883e+06  1.27428e+07  2.41615e+07  3.31940e+07  3.93941e+07  3.85620e+07  3.91655e+07  3.17205e+07  1.93408e+07  1.20504e+07  4.88124e+06  1.77781e+06      650104.      618406.
2019-03-10/18:21:44.92          541389.      77751.9      144274.  1.06607e+06  2.22603e+06  2.76505e+06  5.00674e+06  6.98469e+06  9.31839e+06  9.10665e+06  1.00792e+07  6.60675e+06  5.07709e+06  2.05343e+06  1.00261e+06      467481.
2019-03-10/18:21:48.92      1.36173e+06      679959.  1.19890e+06  2.02862e+06  2.63849e+06  2.89658e+06  4.43688e+06  6.48325e+06  7.16463e+06  7.81695e+06  9.18422e+06  7.93496e+06  4.89403e+06  3.29199e+06  2.29542e+06      716766.
2019-03-10/18:21:52.92          669912.      878203.  1.99761e+06  7.10114e+06  1.51824e+07  2.63525e+07  3.37777e+07  3.61101e+07  3.22510e+07  2.19297e+07  1.67858e+07  7.00340e+06  4.37233e+06  1.98447e+06      709029.      438408.
2019-03-10/18:21:56.92          330143.      145676.      317855.  1.42833e+06  5.11397e+06  1.41277e+07  2.96767e+07  4.10437e+07  5.11858e+07  4.43706e+07  2.91749e+07  1.35965e+07  5.12345e+06  1.36797e+06      662540.      174611.
2019-03-10/18:22:00.92          0.00000      148245.      626869.  1.17028e+06  2.96899e+06  8.22085e+06  1.99681e+07  3.10602e+07  3.73685e+07  3.84397e+07  2.70597e+07  1.07071e+07  3.53738e+06  1.51429e+06      464942.      449040.
2019-03-10/18:22:08.92          507433.      225054.      247853.      470811.  1.86188e+06  7.29089e+06  1.52530e+07  2.94090e+07  3.98456e+07  3.53562e+07  2.23468e+07  8.79310e+06  3.15594e+06      890326.      192809.      265127.
2019-03-10/18:22:12.92          19323.3      238317.      271293.      124245.  1.17658e+06  3.48872e+06  1.35461e+07  2.91164e+07  3.73288e+07  3.46116e+07  2.15883e+07  9.81959e+06  2.40080e+06      687905.      204101.      194241.
2019-03-10/18:22:16.92          0.00000      228273.      128204.      556100.  1.20182e+06  4.47143e+06  1.18480e+07  2.43690e+07  3.42879e+07  3.25325e+07  2.05168e+07  7.68304e+06  1.93993e+06      518023.      187885.      9080.64
2019-03-10/18:22:20.92          537256.      0.00000      65094.6      122713.  1.11422e+06  3.51361e+06  1.14838e+07  2.40499e+07  3.53906e+07  3.48481e+07  2.12067e+07  6.41249e+06  2.04856e+06      444694.      0.00000      186914.
2019-03-10/18:22:24.92          0.00000      82192.2      0.00000      386890.  1.01230e+06  3.73356e+06  1.16643e+07  2.19631e+07  3.45183e+07  3.44316e+07  1.80940e+07  7.05440e+06  2.44359e+06      595892.      220083.      0.00000
2019-03-10/18:22:28.92          182652.      8709.57      71329.4      134003.      363746.  2.49231e+06  1.15479e+07  2.53550e+07  3.53798e+07  3.29387e+07  1.99612e+07  5.90763e+06  2.17626e+06      521477.      150941.      199379.
2019-03-10/18:22:32.92          173454.      75212.4      62574.2      6479.64      462519.  3.29874e+06  9.79484e+06  2.23966e+07  3.17164e+07  3.44476e+07  1.96373e+07  6.57745e+06  2.23116e+06      422411.      407332.      91738.7
2019-03-10/18:22:36.92          0.00000      0.00000      71658.9      319023.      709262.  3.26535e+06  1.18494e+07  2.59274e+07  3.53945e+07  3.63679e+07  2.15982e+07  7.50054e+06  2.10427e+06      708104.      213116.      297324.
2019-03-10/18:22:44.92          363252.      100856.      74892.2      125196.  1.09793e+06  5.07331e+06  1.22723e+07  2.33699e+07  3.39748e+07  3.56203e+07  2.06631e+07  7.10004e+06  2.24838e+06      966366.      142924.      95953.5
2019-03-10/18:22:48.92          169651.      0.00000      127688.      416076.  1.82894e+06  4.75352e+06  1.14057e+07  2.67451e+07  3.61417e+07  3.09348e+07  2.12021e+07  8.54797e+06  3.10650e+06  1.14880e+06      132452.      193363.
2019-03-10/18:22:52.92          171279.      75576.8      127111.      893992.  1.60319e+06  5.84859e+06  1.73754e+07  2.88472e+07  4.29963e+07  3.69085e+07  2.28803e+07  9.53105e+06  4.16843e+06  1.58388e+06      528796.      184674.
2019-03-10/18:22:56.92          171188.      156074.      652272.  1.19550e+06  2.92232e+06  8.72293e+06  1.65688e+07  3.16148e+07  4.62619e+07  3.97504e+07  2.34625e+07  1.18502e+07  4.07299e+06  1.79955e+06      675744.      0.00000
2019-03-10/18:23:00.92          176733.      236921.      277310.  1.09869e+06  4.01834e+06  1.02802e+07  2.16433e+07  3.66549e+07  4.68889e+07  4.20003e+07  2.80767e+07  1.15800e+07  5.17944e+06  1.82055e+06      683679.      281777.
2019-03-10/18:23:04.92          526772.      472926.      797932.  2.63829e+06  5.87547e+06  1.34190e+07  2.55622e+07  4.33839e+07  5.55031e+07  4.88666e+07  3.33636e+07  1.53775e+07  7.39563e+06  4.50342e+06  1.32912e+06      848975.
2019-03-10/18:23:08.92          752133.      728837.      745250.  1.68816e+06  3.29177e+06  8.66132e+06  1.83748e+07  3.82145e+07  5.00989e+07  4.00682e+07  1.93803e+07  6.90545e+06  2.36902e+06  1.02050e+06      485588.      476760.
2019-03-10/18:23:12.92      3.02437e+06  1.60760e+06  3.06730e+06  6.01306e+06  2.18878e+07  8.35834e+07  1.23167e+08  1.11424e+08  4.76635e+07  1.02331e+07  2.53379e+06  2.33244e+06  1.43307e+06  1.56160e+06  1.23599e+06      496461.
2019-03-10/18:23:16.92          0.00000      0.00000      0.00000      0.00000      0.00000      0.00000      0.00000      0.00000      0.00000      0.00000      0.00000      0.00000      0.00000      0.00000      0.00000      0.00000
2019-03-10/18:23:20.92      1.08886e+08  1.41518e+08  1.35795e+08  1.03161e+08  6.10802e+07  2.89374e+07  1.43944e+07  6.69935e+06      703235.      729560.      0.00000      0.00000  1.12283e+06      0.00000      0.00000      0.00000
2019-03-10/18:23:24.92      3.80073e+06  1.00300e+07  2.47978e+07  5.57352e+07  6.38159e+07  5.18563e+07  3.06133e+07  1.32469e+07  6.40900e+06      340727.      684372.      0.00000      342777.      0.00000      0.00000      0.00000
2019-03-10/18:23:28.92          370486.      756339.  5.89442e+06  8.40902e+06  1.95068e+07  3.08246e+07  1.92745e+07  7.93200e+06  5.86889e+06  1.04140e+06  1.05068e+06      0.00000      0.00000      371684.      453224.      0.00000
2019-03-10/18:23:32.92          394922.      0.00000  1.11400e+06  5.18674e+06  5.44259e+06  1.44464e+07  1.93770e+07  1.90946e+07  9.50282e+06  2.14769e+06  1.07908e+06      366030.      0.00000      381943.      379621.      388890.
2019-03-10/18:23:36.92      1.14155e+06  1.86246e+06  2.17744e+06  1.11731e+07  2.24085e+07  5.68388e+07  8.03935e+07  6.55705e+07  4.24621e+07  1.75160e+07  4.88553e+06      348047.      727308.      357596.      750810.      375520.
2019-03-10/18:23:40.92      8.35421e+06  6.32646e+06  1.20691e+07  3.15457e+07  2.96577e+07  3.39294e+07  4.36711e+07  6.10582e+07  2.32552e+07  3.54393e+07  1.14748e+08  2.54513e+08  1.25102e+08  2.28148e+07  6.36230e+06  2.34024e+06
2019-03-10/18:23:44.92      1.54394e+06  1.11675e+06  2.59155e+06  5.08415e+06  2.16319e+06      706440.  1.38547e+06  7.11668e+06  1.70096e+07  2.75903e+07  1.56587e+07  8.05891e+06  2.85515e+06      759409.  1.14253e+06      767650.
2019-03-10/18:23:48.92          0.00000      0.00000      0.00000      761964.      0.00000      0.00000      363390.  1.79871e+06  1.77013e+07  2.12479e+07  9.22656e+06  2.98286e+06      379501.      0.00000      0.00000      0.00000
2019-03-10/18:23:52.92      1.14021e+06  1.12098e+06  2.61872e+06  4.47485e+06  9.96347e+06  1.21296e+07  3.25585e+07  4.88883e+07  5.79756e+07  6.26998e+07  5.94138e+07  3.97547e+07  2.79753e+07  1.53753e+07  7.88803e+06  5.71632e+06
2019-03-10/18:23:56.92          741693.  2.58606e+06  7.34944e+06  1.02474e+07  1.38430e+07  2.93752e+07  4.46965e+07  5.29917e+07  5.04583e+07  5.88487e+07  4.13051e+07  2.91044e+07  1.31905e+07  9.17357e+06  3.69108e+06  1.86469e+06
2019-03-10/18:24:00.92      6.06682e+06  6.41862e+06  9.33495e+06  1.56287e+07  3.18218e+07  4.34321e+07  4.96688e+07  5.22207e+07  4.38667e+07  4.71321e+07  2.49432e+07  1.36240e+07  9.99924e+06  2.24448e+06  1.12445e+06  1.13070e+06
2019-03-10/18:24:04.92      5.25325e+06  1.08603e+07  1.39797e+07  2.22127e+07  3.54562e+07  3.24815e+07  4.39262e+07  3.04547e+07  3.78535e+07  3.14046e+07  1.67756e+07  1.21373e+07  5.12000e+06  2.78067e+06  1.61528e+06      395978.
2019-03-10/18:24:08.92      6.17224e+06  1.50357e+07  1.60919e+07  2.43690e+07  2.57084e+07  2.82058e+07  2.72481e+07  2.59721e+07  3.18681e+07  1.71081e+07  1.68742e+07  8.30506e+06  6.45093e+06  3.80921e+06      0.00000      760958.
2019-03-10/18:24:12.92      1.23379e+07  1.62101e+07  1.68866e+07  2.30246e+07  2.70966e+07  2.03755e+07  2.17809e+07  1.66845e+07  1.90004e+07  1.37005e+07  6.49337e+06  5.39646e+06  4.26548e+06  2.73155e+06      786469.      803618.
2019-03-10/18:24:16.92      1.39622e+07  1.58243e+07  1.72743e+07  1.99105e+07  2.51609e+07  2.12227e+07  2.17831e+07  1.67222e+07  1.66934e+07  1.02813e+07  4.58361e+06  3.86066e+06  2.33365e+06  1.95804e+06      791397.      0.00000
2019-03-10/18:24:20.92      1.15018e+07  1.63318e+07  1.66363e+07  1.88304e+07  1.47226e+07  2.02266e+07  1.69074e+07  1.28436e+07  1.44096e+07  1.37081e+07  2.36371e+06  2.37415e+06  2.38035e+06  1.21478e+06  1.20802e+06      830281.
2019-03-10/18:24:24.92      1.04272e+07  1.62654e+07  1.57396e+07  1.56335e+07  1.42007e+07  1.14340e+07  1.33396e+07  1.35485e+07  1.15907e+07  7.62964e+06  6.01281e+06  5.04766e+06  2.38110e+06  2.04874e+06  1.03102e+06  1.04316e+06
2019-03-10/18:24:28.92      8.86593e+06  7.73880e+06  1.13401e+07  1.08915e+07  1.18458e+07  1.21494e+07  1.16770e+07  8.77270e+06  5.96530e+06  6.35117e+06  5.35601e+06  2.13186e+06  2.16374e+06      0.00000      731534.      0.00000
2019-03-10/18:24:32.92      3.00194e+06  2.96536e+06  6.63410e+06  1.20759e+07  1.08591e+07  1.51175e+07  1.57427e+07  1.52459e+07  1.42163e+07  1.35912e+07  8.26127e+06  4.68933e+06      727123.  1.47126e+06  1.09676e+06      0.00000
2019-03-10/18:24:36.92          667203.  2.33527e+06  4.27863e+06  7.21533e+06  9.11966e+06  1.54644e+07  2.01802e+07  1.81228e+07  1.87674e+07  1.50051e+07  1.15725e+07  4.85776e+06  2.60825e+06  1.30844e+06      0.00000      660148.
2019-03-10/18:24:40.92          723342.      0.00000      710380.      703574.      703585.  4.16952e+06  1.34783e+07  2.05991e+07  2.20004e+07  3.04324e+07  2.26186e+07  1.22383e+07  8.09026e+06  2.12001e+06  1.06430e+06      361591.
2019-03-10/18:24:48.92          0.00000      0.00000      352171.      349596.  1.76227e+06      346358.  2.06502e+06  5.14625e+06  8.58751e+06  7.97248e+06  1.32350e+07  1.61548e+07  1.12870e+07  1.10352e+07  6.46020e+06  4.69950e+06
2019-03-10/18:24:52.92          0.00000      0.00000      0.00000      0.00000      0.00000  2.06674e+06  1.02703e+06  2.04761e+06  3.09023e+06  6.53975e+06  6.60205e+06  8.03516e+06  6.68057e+06  4.95808e+06  3.55527e+06  1.42655e+06
2019-03-10/18:24:56.92          0.00000      0.00000      691961.      340974.      678753.  3.04828e+06  3.70721e+06  4.02260e+06  8.36515e+06  6.76649e+06  8.85782e+06  7.89357e+06  3.44580e+06  2.78607e+06  1.75124e+06      349729.
2019-03-10/18:25:00.92          0.00000      0.00000      358294.      0.00000      0.00000  1.04086e+06  1.03546e+06  2.73111e+06  4.08908e+06  3.10120e+06  5.22152e+06  2.45326e+06  5.62860e+06  3.90136e+06  1.42289e+06  3.23719e+06
2019-03-10/18:25:04.92          0.00000      0.00000      0.00000      355166.      0.00000      0.00000      694912.      696064.  1.39562e+06  2.80632e+06  2.11876e+06  3.89804e+06  2.51400e+06  2.87637e+06      726500.  1.45322e+06
2019-03-10/18:25:08.92          0.00000      0.00000      339405.      0.00000      0.00000      322647.      644934.      324149.      641667.  1.91647e+06  1.29273e+06  2.59283e+06  1.31160e+06  1.65078e+06      672136.      667319.
2019-03-10/18:25:12.92          0.00000      0.00000      0.00000      0.00000      0.00000      0.00000      0.00000      356457.      0.00000      0.00000  1.09183e+06      369132.      733200.      744632.      749407.      0.00000
2019-03-10/18:25:16.92          0.00000      0.00000      0.00000      0.00000      0.00000      0.00000      0.00000      0.00000      0.00000      0.00000      605934.      0.00000      338744.      0.00000      281368.      0.00000
2019-03-10/18:25:24.92          0.00000      0.00000      0.00000      0.00000      0.00000      0.00000      375348.      0.00000      374298.      376863.      382745.      764274.      0.00000      386767.      397443.      0.00000
2019-03-10/18:25:28.92          0.00000      0.00000      0.00000      0.00000      0.00000      0.00000      390939.      0.00000      0.00000      389156.      794894.      401599.      394678.      0.00000      0.00000      0.00000
2019-03-10/18:25:32.92          0.00000      0.00000      0.00000      0.00000      0.00000      364331.      0.00000      0.00000      0.00000      0.00000      369302.      366889.      0.00000      370067.      0.00000      0.00000
2019-03-10/18:25:36.92          0.00000      0.00000      0.00000  1.20279e+06  1.19933e+06      791031.      787868.  1.17779e+06      0.00000      790602.      792730.      394753.      407348.      808924.      0.00000      0.00000
2019-03-10/18:25:40.92          0.00000      0.00000      0.00000      0.00000      0.00000      384219.      0.00000  1.12870e+06  1.13239e+06  3.03294e+06  2.66188e+06  3.44605e+06      390623.  1.55711e+06      0.00000      0.00000
2019-03-10/18:25:44.92          0.00000      0.00000      0.00000      0.00000      0.00000      734598.      365606.      728951.  3.29191e+06  3.68357e+06  2.21943e+06  7.46141e+06  4.13188e+06  1.13767e+06  1.52626e+06      0.00000
2019-03-10/18:25:48.92          0.00000      0.00000      0.00000      0.00000      0.00000      0.00000  1.09423e+06      719304.  3.61818e+06  3.28310e+06  4.76318e+06  3.70090e+06  3.73100e+06  1.12457e+06  1.51192e+06  1.14811e+06
2019-03-10/18:25:52.92          0.00000      0.00000      0.00000      0.00000      0.00000      0.00000      0.00000      402850.      0.00000      409509.      409525.  1.23212e+06  1.66800e+06  1.25623e+06      0.00000      0.00000
2019-03-10/18:25:56.92          0.00000      0.00000      0.00000      0.00000      0.00000      0.00000      0.00000      0.00000      391036.  1.16606e+06      387541.      788375.  2.38180e+06      398837.      798240.      410215.
2019-03-10/18:26:00.92          0.00000      0.00000      0.00000      0.00000      0.00000      0.00000      385286.      0.00000      770214.      0.00000  1.16956e+06  1.17994e+06      393477.      799694.      0.00000      811788.
                               
