# Supplementary material for: Miniature Dungey-like cycle at Mars
Source: Nat Commun. 2026 Jul 23;17:6129. doi: 10.1038/s41467-026-75019-3 (PMC13396348; doi:10.1038/s41467-026-75019-3)
Supplement: Supplementary file 3 — Source data [file 41467_2026_75019_MOESM3_ESM.zip › data_files/Fig_maven_20190310_182200_B^r.txt]

Panel        1:  dBc
ytitle=B!Ur!N [nT]
B!Ur!N!Dr!N B!Ur!N!DNS!N B!Ur!N!DEW!N
2019-03-10/18:20:30.01                 NaN             NaN             NaN
2019-03-10/18:20:30.04                 NaN             NaN             NaN
2019-03-10/18:20:30.07                 NaN             NaN             NaN
2019-03-10/18:20:30.11                 NaN             NaN             NaN
2019-03-10/18:20:30.14                 NaN             NaN             NaN
2019-03-10/18:20:30.17                 NaN             NaN             NaN
2019-03-10/18:20:30.20                 NaN             NaN             NaN
2019-03-10/18:20:30.23                 NaN             NaN             NaN
2019-03-10/18:20:30.26                 NaN             NaN             NaN
2019-03-10/18:20:30.29                 NaN             NaN             NaN
2019-03-10/18:20:30.32                 NaN             NaN             NaN
2019-03-10/18:20:30.36                 NaN             NaN             NaN
2019-03-10/18:20:30.39                 NaN             NaN             NaN
2019-03-10/18:20:30.42                 NaN             NaN             NaN
2019-03-10/18:20:30.45                 NaN             NaN             NaN
2019-03-10/18:20:30.48                 NaN             NaN             NaN
2019-03-10/18:20:30.51                 NaN             NaN             NaN
2019-03-10/18:20:30.54                 NaN             NaN             NaN
2019-03-10/18:20:30.57                 NaN             NaN             NaN
2019-03-10/18:20:30.61                 NaN             NaN             NaN
2019-03-10/18:20:30.64                 NaN             NaN             NaN
2019-03-10/18:20:30.67                 NaN             NaN             NaN
2019-03-10/18:20:30.70                 NaN             NaN             NaN
2019-03-10/18:20:30.73                 NaN             NaN             NaN
2019-03-10/18:20:30.76                 NaN             NaN             NaN
2019-03-10/18:20:30.79                 NaN             NaN             NaN
2019-03-10/18:20:30.82                 NaN             NaN             NaN
2019-03-10/18:20:30.86                 NaN             NaN             NaN
2019-03-10/18:20:30.89                 NaN             NaN             NaN
2019-03-10/18:20:30.92                 NaN             NaN             NaN
2019-03-10/18:20:30.95                 NaN             NaN             NaN
2019-03-10/18:20:30.98                 NaN             NaN             NaN
2019-03-10/18:20:31.01                 NaN             NaN             NaN
2019-03-10/18:20:31.04                 NaN             NaN             NaN
2019-03-10/18:20:31.07                 NaN             NaN             NaN
2019-03-10/18:20:31.11                 NaN             NaN             NaN
2019-03-10/18:20:31.14                 NaN             NaN             NaN
2019-03-10/18:20:31.17                 NaN             NaN             NaN
2019-03-10/18:20:31.20                 NaN             NaN             NaN
2019-03-10/18:20:31.23                 NaN             NaN             NaN
2019-03-10/18:20:31.26                 NaN             NaN             NaN
2019-03-10/18:20:31.29                 NaN             NaN             NaN
2019-03-10/18:20:31.32                 NaN             NaN             NaN
2019-03-10/18:20:31.36                 NaN             NaN             NaN
2019-03-10/18:20:31.39                 NaN             NaN             NaN
2019-03-10/18:20:31.42                 NaN             NaN             NaN
2019-03-10/18:20:31.45                 NaN             NaN             NaN
2019-03-10/18:20:31.48                 NaN             NaN             NaN
2019-03-10/18:20:31.51                 NaN             NaN             NaN
2019-03-10/18:20:31.54                 NaN             NaN             NaN
2019-03-10/18:20:31.57                 NaN             NaN             NaN
2019-03-10/18:20:31.61                 NaN             NaN             NaN
2019-03-10/18:20:31.64                 NaN             NaN             NaN
2019-03-10/18:20:31.67                 NaN             NaN             NaN
2019-03-10/18:20:31.70                 NaN             NaN             NaN
2019-03-10/18:20:31.73                 NaN             NaN             NaN
2019-03-10/18:20:31.76                 NaN             NaN             NaN
2019-03-10/18:20:31.79                 NaN             NaN             NaN
2019-03-10/18:20:31.82                 NaN             NaN             NaN
2019-03-10/18:20:31.86                 NaN             NaN             NaN
2019-03-10/18:20:31.89                 NaN             NaN             NaN
2019-03-10/18:20:31.92                 NaN             NaN             NaN
2019-03-10/18:20:31.95                 NaN             NaN             NaN
2019-03-10/18:20:31.98                 NaN             NaN             NaN
2019-03-10/18:20:32.01                 NaN             NaN             NaN
2019-03-10/18:20:32.04                 NaN             NaN             NaN
2019-03-10/18:20:32.07                 NaN             NaN             NaN
2019-03-10/18:20:32.11                 NaN             NaN             NaN
2019-03-10/18:20:32.14                 NaN             NaN             NaN
2019-03-10/18:20:32.17                 NaN             NaN             NaN
2019-03-10/18:20:32.20                 NaN             NaN             NaN
2019-03-10/18:20:32.23                 NaN             NaN             NaN
2019-03-10/18:20:32.26                 NaN             NaN             NaN
2019-03-10/18:20:32.29                 NaN             NaN             NaN
2019-03-10/18:20:32.32                 NaN             NaN             NaN
2019-03-10/18:20:32.36                 NaN             NaN             NaN
2019-03-10/18:20:32.39                 NaN             NaN             NaN
2019-03-10/18:20:32.42                 NaN             NaN             NaN
2019-03-10/18:20:32.45                 NaN             NaN             NaN
2019-03-10/18:20:32.48                 NaN             NaN             NaN
2019-03-10/18:20:32.51                 NaN             NaN             NaN
2019-03-10/18:20:32.54                 NaN             NaN             NaN
2019-03-10/18:20:32.57                 NaN             NaN             NaN
2019-03-10/18:20:32.61                 NaN             NaN             NaN
2019-03-10/18:20:32.64                 NaN             NaN             NaN
2019-03-10/18:20:32.67                 NaN             NaN             NaN
2019-03-10/18:20:32.70                 NaN             NaN             NaN
2019-03-10/18:20:32.73                 NaN             NaN             NaN
2019-03-10/18:20:32.76                 NaN             NaN             NaN
2019-03-10/18:20:32.79                 NaN             NaN             NaN
2019-03-10/18:20:32.82                 NaN             NaN             NaN
2019-03-10/18:20:32.86                 NaN             NaN             NaN
2019-03-10/18:20:32.89                 NaN             NaN             NaN
2019-03-10/18:20:32.92                 NaN             NaN             NaN
2019-03-10/18:20:32.95                 NaN             NaN             NaN
2019-03-10/18:20:32.98                 NaN             NaN             NaN
2019-03-10/18:20:33.01                 NaN             NaN             NaN
2019-03-10/18:20:33.04                 NaN             NaN             NaN
2019-03-10/18:20:33.07                 NaN             NaN             NaN
2019-03-10/18:20:33.11                 NaN             NaN             NaN
2019-03-10/18:20:33.14                 NaN             NaN             NaN
2019-03-10/18:20:33.17                 NaN             NaN             NaN
2019-03-10/18:20:33.20                 NaN             NaN             NaN
2019-03-10/18:20:33.23                 NaN             NaN             NaN
2019-03-10/18:20:33.26                 NaN             NaN             NaN
2019-03-10/18:20:33.29                 NaN             NaN             NaN
2019-03-10/18:20:33.32                 NaN             NaN             NaN
2019-03-10/18:20:33.36                 NaN             NaN             NaN
2019-03-10/18:20:33.39                 NaN             NaN             NaN
2019-03-10/18:20:33.42                 NaN             NaN             NaN
2019-03-10/18:20:33.45                 NaN             NaN             NaN
2019-03-10/18:20:33.48                 NaN             NaN             NaN
2019-03-10/18:20:33.51                 NaN             NaN             NaN
2019-03-10/18:20:33.54                 NaN             NaN             NaN
2019-03-10/18:20:33.57                 NaN             NaN             NaN
2019-03-10/18:20:33.61                 NaN             NaN             NaN
2019-03-10/18:20:33.64                 NaN             NaN             NaN
2019-03-10/18:20:33.67                 NaN             NaN             NaN
2019-03-10/18:20:33.70                 NaN             NaN             NaN
2019-03-10/18:20:33.73                 NaN             NaN             NaN
2019-03-10/18:20:33.76                 NaN             NaN             NaN
2019-03-10/18:20:33.79                 NaN             NaN             NaN
2019-03-10/18:20:33.82                 NaN             NaN             NaN
2019-03-10/18:20:33.86                 NaN             NaN             NaN
2019-03-10/18:20:33.89                 NaN             NaN             NaN
2019-03-10/18:20:33.92                 NaN             NaN             NaN
2019-03-10/18:20:33.95                 NaN             NaN             NaN
2019-03-10/18:20:33.98                 NaN             NaN             NaN
2019-03-10/18:20:34.01                 NaN             NaN             NaN
2019-03-10/18:20:34.04                 NaN             NaN             NaN
2019-03-10/18:20:34.07                 NaN             NaN             NaN
2019-03-10/18:20:34.11                 NaN             NaN             NaN
2019-03-10/18:20:34.14                 NaN             NaN             NaN
2019-03-10/18:20:34.17                 NaN             NaN             NaN
2019-03-10/18:20:34.20                 NaN             NaN             NaN
2019-03-10/18:20:34.23                 NaN             NaN             NaN
2019-03-10/18:20:34.26                 NaN             NaN             NaN
2019-03-10/18:20:34.29                 NaN             NaN             NaN
2019-03-10/18:20:34.32                 NaN             NaN             NaN
2019-03-10/18:20:34.36                 NaN             NaN             NaN
2019-03-10/18:20:34.39                 NaN             NaN             NaN
2019-03-10/18:20:34.42                 NaN             NaN             NaN
2019-03-10/18:20:34.45                 NaN             NaN             NaN
2019-03-10/18:20:34.48                 NaN             NaN             NaN
2019-03-10/18:20:34.51                 NaN             NaN             NaN
2019-03-10/18:20:34.54                 NaN             NaN             NaN
2019-03-10/18:20:34.57                 NaN             NaN             NaN
2019-03-10/18:20:34.61                 NaN             NaN             NaN
2019-03-10/18:20:34.64                 NaN             NaN             NaN
2019-03-10/18:20:34.67                 NaN             NaN             NaN
2019-03-10/18:20:34.70                 NaN             NaN             NaN
2019-03-10/18:20:34.73                 NaN             NaN             NaN
2019-03-10/18:20:34.76                 NaN             NaN             NaN
2019-03-10/18:20:34.79                 NaN             NaN             NaN
2019-03-10/18:20:34.82                 NaN             NaN             NaN
2019-03-10/18:20:34.86                 NaN             NaN             NaN
2019-03-10/18:20:34.89                 NaN             NaN             NaN
2019-03-10/18:20:34.92                 NaN             NaN             NaN
2019-03-10/18:20:34.95                 NaN             NaN             NaN
2019-03-10/18:20:34.98                 NaN             NaN             NaN
2019-03-10/18:20:35.01                 NaN             NaN             NaN
2019-03-10/18:20:35.04                 NaN             NaN             NaN
2019-03-10/18:20:35.07                 NaN             NaN             NaN
2019-03-10/18:20:35.11                 NaN             NaN             NaN
2019-03-10/18:20:35.14                 NaN             NaN             NaN
2019-03-10/18:20:35.17                 NaN             NaN             NaN
2019-03-10/18:20:35.20                 NaN             NaN             NaN
2019-03-10/18:20:35.23                 NaN             NaN             NaN
2019-03-10/18:20:35.26                 NaN             NaN             NaN
2019-03-10/18:20:35.29                 NaN             NaN             NaN
2019-03-10/18:20:35.32                 NaN             NaN             NaN
2019-03-10/18:20:35.36                 NaN             NaN             NaN
2019-03-10/18:20:35.39                 NaN             NaN             NaN
2019-03-10/18:20:35.42                 NaN             NaN             NaN
2019-03-10/18:20:35.45                 NaN             NaN             NaN
2019-03-10/18:20:35.48                 NaN             NaN             NaN
2019-03-10/18:20:35.51                 NaN             NaN             NaN
2019-03-10/18:20:35.54                 NaN             NaN             NaN
2019-03-10/18:20:35.57                 NaN             NaN             NaN
2019-03-10/18:20:35.61                 NaN             NaN             NaN
2019-03-10/18:20:35.64                 NaN             NaN             NaN
2019-03-10/18:20:35.67                 NaN             NaN             NaN
2019-03-10/18:20:35.70                 NaN             NaN             NaN
2019-03-10/18:20:35.73                 NaN             NaN             NaN
2019-03-10/18:20:35.76                 NaN             NaN             NaN
2019-03-10/18:20:35.79                 NaN             NaN             NaN
2019-03-10/18:20:35.82                 NaN             NaN             NaN
2019-03-10/18:20:35.86                 NaN             NaN             NaN
2019-03-10/18:20:35.89                 NaN             NaN             NaN
2019-03-10/18:20:35.92                 NaN             NaN             NaN
2019-03-10/18:20:35.95                 NaN             NaN             NaN
2019-03-10/18:20:35.98                 NaN             NaN             NaN
2019-03-10/18:20:36.01                 NaN             NaN             NaN
2019-03-10/18:20:36.04                 NaN             NaN             NaN
2019-03-10/18:20:36.07                 NaN             NaN             NaN
2019-03-10/18:20:36.11                 NaN             NaN             NaN
2019-03-10/18:20:36.14                 NaN             NaN             NaN
2019-03-10/18:20:36.17                 NaN             NaN             NaN
2019-03-10/18:20:36.20                 NaN             NaN             NaN
2019-03-10/18:20:36.23                 NaN             NaN             NaN
2019-03-10/18:20:36.26                 NaN             NaN             NaN
2019-03-10/18:20:36.29                 NaN             NaN             NaN
2019-03-10/18:20:36.32                 NaN             NaN             NaN
2019-03-10/18:20:36.36                 NaN             NaN             NaN
2019-03-10/18:20:36.39                 NaN             NaN             NaN
2019-03-10/18:20:36.42                 NaN             NaN             NaN
2019-03-10/18:20:36.45                 NaN             NaN             NaN
2019-03-10/18:20:36.48                 NaN             NaN             NaN
2019-03-10/18:20:36.51                 NaN             NaN             NaN
2019-03-10/18:20:36.54                 NaN             NaN             NaN
2019-03-10/18:20:36.57                 NaN             NaN             NaN
2019-03-10/18:20:36.61                 NaN             NaN             NaN
2019-03-10/18:20:36.64                 NaN             NaN             NaN
2019-03-10/18:20:36.67                 NaN             NaN             NaN
2019-03-10/18:20:36.70                 NaN             NaN             NaN
2019-03-10/18:20:36.73                 NaN             NaN             NaN
2019-03-10/18:20:36.76                 NaN             NaN             NaN
2019-03-10/18:20:36.79                 NaN             NaN             NaN
2019-03-10/18:20:36.82                 NaN             NaN             NaN
2019-03-10/18:20:36.86                 NaN             NaN             NaN
2019-03-10/18:20:36.89                 NaN             NaN             NaN
2019-03-10/18:20:36.92                 NaN             NaN             NaN
2019-03-10/18:20:36.95                 NaN             NaN             NaN
2019-03-10/18:20:36.98                 NaN             NaN             NaN
2019-03-10/18:20:37.01                 NaN             NaN             NaN
2019-03-10/18:20:37.04                 NaN             NaN             NaN
2019-03-10/18:20:37.07                 NaN             NaN             NaN
2019-03-10/18:20:37.11                 NaN             NaN             NaN
2019-03-10/18:20:37.14                 NaN             NaN             NaN
2019-03-10/18:20:37.17                 NaN             NaN             NaN
2019-03-10/18:20:37.20                 NaN             NaN             NaN
2019-03-10/18:20:37.23                 NaN             NaN             NaN
2019-03-10/18:20:37.26                 NaN             NaN             NaN
2019-03-10/18:20:37.29                 NaN             NaN             NaN
2019-03-10/18:20:37.32                 NaN             NaN             NaN
2019-03-10/18:20:37.36                 NaN             NaN             NaN
2019-03-10/18:20:37.39                 NaN             NaN             NaN
2019-03-10/18:20:37.42                 NaN             NaN             NaN
2019-03-10/18:20:37.45                 NaN             NaN             NaN
2019-03-10/18:20:37.48                 NaN             NaN             NaN
2019-03-10/18:20:37.51                 NaN             NaN             NaN
2019-03-10/18:20:37.54                 NaN             NaN             NaN
2019-03-10/18:20:37.57                 NaN             NaN             NaN
2019-03-10/18:20:37.61                 NaN             NaN             NaN
2019-03-10/18:20:37.64                 NaN             NaN             NaN
2019-03-10/18:20:37.67                 NaN             NaN             NaN
2019-03-10/18:20:37.70                 NaN             NaN             NaN
2019-03-10/18:20:37.73                 NaN             NaN             NaN
2019-03-10/18:20:37.76                 NaN             NaN             NaN
2019-03-10/18:20:37.79                 NaN             NaN             NaN
2019-03-10/18:20:37.82                 NaN             NaN             NaN
2019-03-10/18:20:37.86                 NaN             NaN             NaN
2019-03-10/18:20:37.89                 NaN             NaN             NaN
2019-03-10/18:20:37.92                 NaN             NaN             NaN
2019-03-10/18:20:37.95                 NaN             NaN             NaN
2019-03-10/18:20:37.98                 NaN             NaN             NaN
2019-03-10/18:20:38.01                 NaN             NaN             NaN
2019-03-10/18:20:38.04                 NaN             NaN             NaN
2019-03-10/18:20:38.07                 NaN             NaN             NaN
2019-03-10/18:20:38.11                 NaN             NaN             NaN
2019-03-10/18:20:38.14                 NaN             NaN             NaN
2019-03-10/18:20:38.17                 NaN             NaN             NaN
2019-03-10/18:20:38.20                 NaN             NaN             NaN
2019-03-10/18:20:38.23                 NaN             NaN             NaN
2019-03-10/18:20:38.26                 NaN             NaN             NaN
2019-03-10/18:20:38.29                 NaN             NaN             NaN
2019-03-10/18:20:38.32                 NaN             NaN             NaN
2019-03-10/18:20:38.36                 NaN             NaN             NaN
2019-03-10/18:20:38.39                 NaN             NaN             NaN
2019-03-10/18:20:38.42                 NaN             NaN             NaN
2019-03-10/18:20:38.45                 NaN             NaN             NaN
2019-03-10/18:20:38.48                 NaN             NaN             NaN
2019-03-10/18:20:38.51                 NaN             NaN             NaN
2019-03-10/18:20:38.54                 NaN             NaN             NaN
2019-03-10/18:20:38.57                 NaN             NaN             NaN
2019-03-10/18:20:38.61                 NaN             NaN             NaN
2019-03-10/18:20:38.64                 NaN             NaN             NaN
2019-03-10/18:20:38.67                 NaN             NaN             NaN
2019-03-10/18:20:38.70                 NaN             NaN             NaN
2019-03-10/18:20:38.73                 NaN             NaN             NaN
2019-03-10/18:20:38.76                 NaN             NaN             NaN
2019-03-10/18:20:38.79                 NaN             NaN             NaN
2019-03-10/18:20:38.82                 NaN             NaN             NaN
2019-03-10/18:20:38.86                 NaN             NaN             NaN
2019-03-10/18:20:38.89                 NaN             NaN             NaN
2019-03-10/18:20:38.92                 NaN             NaN             NaN
2019-03-10/18:20:38.95                 NaN             NaN             NaN
2019-03-10/18:20:38.98                 NaN             NaN             NaN
2019-03-10/18:20:39.01                 NaN             NaN             NaN
2019-03-10/18:20:39.04                 NaN             NaN             NaN
2019-03-10/18:20:39.07                 NaN             NaN             NaN
2019-03-10/18:20:39.11                 NaN             NaN             NaN
2019-03-10/18:20:39.14                 NaN             NaN             NaN
2019-03-10/18:20:39.17                 NaN             NaN             NaN
2019-03-10/18:20:39.20                 NaN             NaN             NaN
2019-03-10/18:20:39.23                 NaN             NaN             NaN
2019-03-10/18:20:39.26                 NaN             NaN             NaN
2019-03-10/18:20:39.29                 NaN             NaN             NaN
2019-03-10/18:20:39.32                 NaN             NaN             NaN
2019-03-10/18:20:39.36                 NaN             NaN             NaN
2019-03-10/18:20:39.39                 NaN             NaN             NaN
2019-03-10/18:20:39.42                 NaN             NaN             NaN
2019-03-10/18:20:39.45                 NaN             NaN             NaN
2019-03-10/18:20:39.48                 NaN             NaN             NaN
2019-03-10/18:20:39.51                 NaN             NaN             NaN
2019-03-10/18:20:39.54                 NaN             NaN             NaN
2019-03-10/18:20:39.57                 NaN             NaN             NaN
2019-03-10/18:20:39.61                 NaN             NaN             NaN
2019-03-10/18:20:39.64                 NaN             NaN             NaN
2019-03-10/18:20:39.67                 NaN             NaN             NaN
2019-03-10/18:20:39.70                 NaN             NaN             NaN
2019-03-10/18:20:39.73                 NaN             NaN             NaN
2019-03-10/18:20:39.76                 NaN             NaN             NaN
2019-03-10/18:20:39.79                 NaN             NaN             NaN
2019-03-10/18:20:39.82                 NaN             NaN             NaN
2019-03-10/18:20:39.86                 NaN             NaN             NaN
2019-03-10/18:20:39.89                 NaN             NaN             NaN
2019-03-10/18:20:39.92                 NaN             NaN             NaN
2019-03-10/18:20:39.95                 NaN             NaN             NaN
2019-03-10/18:20:39.98                 NaN             NaN             NaN
2019-03-10/18:20:40.01                 NaN             NaN             NaN
2019-03-10/18:20:40.04                 NaN             NaN             NaN
2019-03-10/18:20:40.07                 NaN             NaN             NaN
2019-03-10/18:20:40.11                 NaN             NaN             NaN
2019-03-10/18:20:40.14                 NaN             NaN             NaN
2019-03-10/18:20:40.17                 NaN             NaN             NaN
2019-03-10/18:20:40.20                 NaN             NaN             NaN
2019-03-10/18:20:40.23                 NaN             NaN             NaN
2019-03-10/18:20:40.26                 NaN             NaN             NaN
2019-03-10/18:20:40.29                 NaN             NaN             NaN
2019-03-10/18:20:40.32                 NaN             NaN             NaN
2019-03-10/18:20:40.36                 NaN             NaN             NaN
2019-03-10/18:20:40.39                 NaN             NaN             NaN
2019-03-10/18:20:40.42                 NaN             NaN             NaN
2019-03-10/18:20:40.45                 NaN             NaN             NaN
2019-03-10/18:20:40.48                 NaN             NaN             NaN
2019-03-10/18:20:40.51                 NaN             NaN             NaN
2019-03-10/18:20:40.54                 NaN             NaN             NaN
2019-03-10/18:20:40.57                 NaN             NaN             NaN
2019-03-10/18:20:40.61                 NaN             NaN             NaN
2019-03-10/18:20:40.64                 NaN             NaN             NaN
2019-03-10/18:20:40.67                 NaN             NaN             NaN
2019-03-10/18:20:40.70                 NaN             NaN             NaN
2019-03-10/18:20:40.73                 NaN             NaN             NaN
2019-03-10/18:20:40.76                 NaN             NaN             NaN
2019-03-10/18:20:40.79                 NaN             NaN             NaN
2019-03-10/18:20:40.82                 NaN             NaN             NaN
2019-03-10/18:20:40.86                 NaN             NaN             NaN
2019-03-10/18:20:40.89                 NaN             NaN             NaN
2019-03-10/18:20:40.92                 NaN             NaN             NaN
2019-03-10/18:20:40.95                 NaN             NaN             NaN
2019-03-10/18:20:40.98                 NaN             NaN             NaN
2019-03-10/18:20:41.01                 NaN             NaN             NaN
2019-03-10/18:20:41.04                 NaN             NaN             NaN
2019-03-10/18:20:41.07                 NaN             NaN             NaN
2019-03-10/18:20:41.11                 NaN             NaN             NaN
2019-03-10/18:20:41.14                 NaN             NaN             NaN
2019-03-10/18:20:41.17                 NaN             NaN             NaN
2019-03-10/18:20:41.20                 NaN             NaN             NaN
2019-03-10/18:20:41.23                 NaN             NaN             NaN
2019-03-10/18:20:41.26                 NaN             NaN             NaN
2019-03-10/18:20:41.29                 NaN             NaN             NaN
2019-03-10/18:20:41.32                 NaN             NaN             NaN
2019-03-10/18:20:41.36                 NaN             NaN             NaN
2019-03-10/18:20:41.39                 NaN             NaN             NaN
2019-03-10/18:20:41.42                 NaN             NaN             NaN
2019-03-10/18:20:41.45                 NaN             NaN             NaN
2019-03-10/18:20:41.48                 NaN             NaN             NaN
2019-03-10/18:20:41.51                 NaN             NaN             NaN
2019-03-10/18:20:41.54                 NaN             NaN             NaN
2019-03-10/18:20:41.57                 NaN             NaN             NaN
2019-03-10/18:20:41.61                 NaN             NaN             NaN
2019-03-10/18:20:41.64                 NaN             NaN             NaN
2019-03-10/18:20:41.67                 NaN             NaN             NaN
2019-03-10/18:20:41.70                 NaN             NaN             NaN
2019-03-10/18:20:41.73                 NaN             NaN             NaN
2019-03-10/18:20:41.76                 NaN             NaN             NaN
2019-03-10/18:20:41.79                 NaN             NaN             NaN
2019-03-10/18:20:41.82                 NaN             NaN             NaN
2019-03-10/18:20:41.86                 NaN             NaN             NaN
2019-03-10/18:20:41.89                 NaN             NaN             NaN
2019-03-10/18:20:41.92                 NaN             NaN             NaN
2019-03-10/18:20:41.95                 NaN             NaN             NaN
2019-03-10/18:20:41.98                 NaN             NaN             NaN
2019-03-10/18:20:42.01                 NaN             NaN             NaN
2019-03-10/18:20:42.04                 NaN             NaN             NaN
2019-03-10/18:20:42.07                 NaN             NaN             NaN
2019-03-10/18:20:42.11                 NaN             NaN             NaN
2019-03-10/18:20:42.14                 NaN             NaN             NaN
2019-03-10/18:20:42.17                 NaN             NaN             NaN
2019-03-10/18:20:42.20                 NaN             NaN             NaN
2019-03-10/18:20:42.23                 NaN             NaN             NaN
2019-03-10/18:20:42.26                 NaN             NaN             NaN
2019-03-10/18:20:42.29                 NaN             NaN             NaN
2019-03-10/18:20:42.32                 NaN             NaN             NaN
2019-03-10/18:20:42.36                 NaN             NaN             NaN
2019-03-10/18:20:42.39                 NaN             NaN             NaN
2019-03-10/18:20:42.42                 NaN             NaN             NaN
2019-03-10/18:20:42.45                 NaN             NaN             NaN
2019-03-10/18:20:42.48                 NaN             NaN             NaN
2019-03-10/18:20:42.51                 NaN             NaN             NaN
2019-03-10/18:20:42.54                 NaN             NaN             NaN
2019-03-10/18:20:42.57                 NaN             NaN             NaN
2019-03-10/18:20:42.61                 NaN             NaN             NaN
2019-03-10/18:20:42.64                 NaN             NaN             NaN
2019-03-10/18:20:42.67                 NaN             NaN             NaN
2019-03-10/18:20:42.70                 NaN             NaN             NaN
2019-03-10/18:20:42.73                 NaN             NaN             NaN
2019-03-10/18:20:42.76                 NaN             NaN             NaN
2019-03-10/18:20:42.79                 NaN             NaN             NaN
2019-03-10/18:20:42.82                 NaN             NaN             NaN
2019-03-10/18:20:42.86                 NaN             NaN             NaN
2019-03-10/18:20:42.89                 NaN             NaN             NaN
2019-03-10/18:20:42.92                 NaN             NaN             NaN
2019-03-10/18:20:42.95                 NaN             NaN             NaN
2019-03-10/18:20:42.98                 NaN             NaN             NaN
2019-03-10/18:20:43.01                 NaN             NaN             NaN
2019-03-10/18:20:43.04                 NaN             NaN             NaN
2019-03-10/18:20:43.07                 NaN             NaN             NaN
2019-03-10/18:20:43.11                 NaN             NaN             NaN
2019-03-10/18:20:43.14                 NaN             NaN             NaN
2019-03-10/18:20:43.17                 NaN             NaN             NaN
2019-03-10/18:20:43.20                 NaN             NaN             NaN
2019-03-10/18:20:43.23                 NaN             NaN             NaN
2019-03-10/18:20:43.26                 NaN             NaN             NaN
2019-03-10/18:20:43.29                 NaN             NaN             NaN
2019-03-10/18:20:43.32                 NaN             NaN             NaN
2019-03-10/18:20:43.36                 NaN             NaN             NaN
2019-03-10/18:20:43.39                 NaN             NaN             NaN
2019-03-10/18:20:43.42                 NaN             NaN             NaN
2019-03-10/18:20:43.45                 NaN             NaN             NaN
2019-03-10/18:20:43.48                 NaN             NaN             NaN
2019-03-10/18:20:43.51                 NaN             NaN             NaN
2019-03-10/18:20:43.54                 NaN             NaN             NaN
2019-03-10/18:20:43.57                 NaN             NaN             NaN
2019-03-10/18:20:43.61                 NaN             NaN             NaN
2019-03-10/18:20:43.64                 NaN             NaN             NaN
2019-03-10/18:20:43.67                 NaN             NaN             NaN
2019-03-10/18:20:43.70                 NaN             NaN             NaN
2019-03-10/18:20:43.73                 NaN             NaN             NaN
2019-03-10/18:20:43.76                 NaN             NaN             NaN
2019-03-10/18:20:43.79                 NaN             NaN             NaN
2019-03-10/18:20:43.82                 NaN             NaN             NaN
2019-03-10/18:20:43.86                 NaN             NaN             NaN
2019-03-10/18:20:43.89                 NaN             NaN             NaN
2019-03-10/18:20:43.92                 NaN             NaN             NaN
2019-03-10/18:20:43.95                 NaN             NaN             NaN
2019-03-10/18:20:43.98                 NaN             NaN             NaN
2019-03-10/18:20:44.01                 NaN             NaN             NaN
2019-03-10/18:20:44.04                 NaN             NaN             NaN
2019-03-10/18:20:44.07                 NaN             NaN             NaN
2019-03-10/18:20:44.11                 NaN             NaN             NaN
2019-03-10/18:20:44.14                 NaN             NaN             NaN
2019-03-10/18:20:44.17                 NaN             NaN             NaN
2019-03-10/18:20:44.20                 NaN             NaN             NaN
2019-03-10/18:20:44.23                 NaN             NaN             NaN
2019-03-10/18:20:44.26                 NaN             NaN             NaN
2019-03-10/18:20:44.29                 NaN             NaN             NaN
2019-03-10/18:20:44.32                 NaN             NaN             NaN
2019-03-10/18:20:44.36                 NaN             NaN             NaN
2019-03-10/18:20:44.39                 NaN             NaN             NaN
2019-03-10/18:20:44.42                 NaN             NaN             NaN
2019-03-10/18:20:44.45                 NaN             NaN             NaN
2019-03-10/18:20:44.48                 NaN             NaN             NaN
2019-03-10/18:20:44.51                 NaN             NaN             NaN
2019-03-10/18:20:44.54                 NaN             NaN             NaN
2019-03-10/18:20:44.57                 NaN             NaN             NaN
2019-03-10/18:20:44.61                 NaN             NaN             NaN
2019-03-10/18:20:44.64                 NaN             NaN             NaN
2019-03-10/18:20:44.67                 NaN             NaN             NaN
2019-03-10/18:20:44.70                 NaN             NaN             NaN
2019-03-10/18:20:44.73                 NaN             NaN             NaN
2019-03-10/18:20:44.76                 NaN             NaN             NaN
2019-03-10/18:20:44.79                 NaN             NaN             NaN
2019-03-10/18:20:44.82                 NaN             NaN             NaN
2019-03-10/18:20:44.86                 NaN             NaN             NaN
2019-03-10/18:20:44.89                 NaN             NaN             NaN
2019-03-10/18:20:44.92                 NaN             NaN             NaN
2019-03-10/18:20:44.95                 NaN             NaN             NaN
2019-03-10/18:20:44.98                 NaN             NaN             NaN
2019-03-10/18:20:45.01                 NaN             NaN             NaN
2019-03-10/18:20:45.04                 NaN             NaN             NaN
2019-03-10/18:20:45.07                 NaN             NaN             NaN
2019-03-10/18:20:45.11                 NaN             NaN             NaN
2019-03-10/18:20:45.14                 NaN             NaN             NaN
2019-03-10/18:20:45.17                 NaN             NaN             NaN
2019-03-10/18:20:45.20                 NaN             NaN             NaN
2019-03-10/18:20:45.23                 NaN             NaN             NaN
2019-03-10/18:20:45.26                 NaN             NaN             NaN
2019-03-10/18:20:45.29                 NaN             NaN             NaN
2019-03-10/18:20:45.32                 NaN             NaN             NaN
2019-03-10/18:20:45.36                 NaN             NaN             NaN
2019-03-10/18:20:45.39                 NaN             NaN             NaN
2019-03-10/18:20:45.42                 NaN             NaN             NaN
2019-03-10/18:20:45.45                 NaN             NaN             NaN
2019-03-10/18:20:45.48                 NaN             NaN             NaN
2019-03-10/18:20:45.51                 NaN             NaN             NaN
2019-03-10/18:20:45.54                 NaN             NaN             NaN
2019-03-10/18:20:45.57                 NaN             NaN             NaN
2019-03-10/18:20:45.61                 NaN             NaN             NaN
2019-03-10/18:20:45.64                 NaN             NaN             NaN
2019-03-10/18:20:45.67                 NaN             NaN             NaN
2019-03-10/18:20:45.70                 NaN             NaN             NaN
2019-03-10/18:20:45.73                 NaN             NaN             NaN
2019-03-10/18:20:45.76                 NaN             NaN             NaN
2019-03-10/18:20:45.79                 NaN             NaN             NaN
2019-03-10/18:20:45.82                 NaN             NaN             NaN
2019-03-10/18:20:45.86                 NaN             NaN             NaN
2019-03-10/18:20:45.89                 NaN             NaN             NaN
2019-03-10/18:20:45.92                 NaN             NaN             NaN
2019-03-10/18:20:45.95                 NaN             NaN             NaN
2019-03-10/18:20:45.98                 NaN             NaN             NaN
2019-03-10/18:20:46.01                 NaN             NaN             NaN
2019-03-10/18:20:46.04                 NaN             NaN             NaN
2019-03-10/18:20:46.07                 NaN             NaN             NaN
2019-03-10/18:20:46.11                 NaN             NaN             NaN
2019-03-10/18:20:46.14                 NaN             NaN             NaN
2019-03-10/18:20:46.17                 NaN             NaN             NaN
2019-03-10/18:20:46.20                 NaN             NaN             NaN
2019-03-10/18:20:46.23                 NaN             NaN             NaN
2019-03-10/18:20:46.26                 NaN             NaN             NaN
2019-03-10/18:20:46.29                 NaN             NaN             NaN
2019-03-10/18:20:46.32                 NaN             NaN             NaN
2019-03-10/18:20:46.36                 NaN             NaN             NaN
2019-03-10/18:20:46.39                 NaN             NaN             NaN
2019-03-10/18:20:46.42                 NaN             NaN             NaN
2019-03-10/18:20:46.45                 NaN             NaN             NaN
2019-03-10/18:20:46.48                 NaN             NaN             NaN
2019-03-10/18:20:46.51                 NaN             NaN             NaN
2019-03-10/18:20:46.54                 NaN             NaN             NaN
2019-03-10/18:20:46.57                 NaN             NaN             NaN
2019-03-10/18:20:46.61                 NaN             NaN             NaN
2019-03-10/18:20:46.64                 NaN             NaN             NaN
2019-03-10/18:20:46.67                 NaN             NaN             NaN
2019-03-10/18:20:46.70                 NaN             NaN             NaN
2019-03-10/18:20:46.73                 NaN             NaN             NaN
2019-03-10/18:20:46.76                 NaN             NaN             NaN
2019-03-10/18:20:46.79                 NaN             NaN             NaN
2019-03-10/18:20:46.82                 NaN             NaN             NaN
2019-03-10/18:20:46.86                 NaN             NaN             NaN
2019-03-10/18:20:46.89                 NaN             NaN             NaN
2019-03-10/18:20:46.92                 NaN             NaN             NaN
2019-03-10/18:20:46.95                 NaN             NaN             NaN
2019-03-10/18:20:46.98                 NaN             NaN             NaN
2019-03-10/18:20:47.01                 NaN             NaN             NaN
2019-03-10/18:20:47.04                 NaN             NaN             NaN
2019-03-10/18:20:47.07                 NaN             NaN             NaN
2019-03-10/18:20:47.11                 NaN             NaN             NaN
2019-03-10/18:20:47.14                 NaN             NaN             NaN
2019-03-10/18:20:47.17                 NaN             NaN             NaN
2019-03-10/18:20:47.20                 NaN             NaN             NaN
2019-03-10/18:20:47.23                 NaN             NaN             NaN
2019-03-10/18:20:47.26                 NaN             NaN             NaN
2019-03-10/18:20:47.29                 NaN             NaN             NaN
2019-03-10/18:20:47.32                 NaN             NaN             NaN
2019-03-10/18:20:47.36                 NaN             NaN             NaN
2019-03-10/18:20:47.39                 NaN             NaN             NaN
2019-03-10/18:20:47.42                 NaN             NaN             NaN
2019-03-10/18:20:47.45                 NaN             NaN             NaN
2019-03-10/18:20:47.48                 NaN             NaN             NaN
2019-03-10/18:20:47.51                 NaN             NaN             NaN
2019-03-10/18:20:47.54                 NaN             NaN             NaN
2019-03-10/18:20:47.57                 NaN             NaN             NaN
2019-03-10/18:20:47.61                 NaN             NaN             NaN
2019-03-10/18:20:47.64                 NaN             NaN             NaN
2019-03-10/18:20:47.67                 NaN             NaN             NaN
2019-03-10/18:20:47.70                 NaN             NaN             NaN
2019-03-10/18:20:47.73                 NaN             NaN             NaN
2019-03-10/18:20:47.76                 NaN             NaN             NaN
2019-03-10/18:20:47.79                 NaN             NaN             NaN
2019-03-10/18:20:47.82                 NaN             NaN             NaN
2019-03-10/18:20:47.86                 NaN             NaN             NaN
2019-03-10/18:20:47.89                 NaN             NaN             NaN
2019-03-10/18:20:47.92                 NaN             NaN             NaN
2019-03-10/18:20:47.95                 NaN             NaN             NaN
2019-03-10/18:20:47.98                 NaN             NaN             NaN
2019-03-10/18:20:48.01                 NaN             NaN             NaN
2019-03-10/18:20:48.04                 NaN             NaN             NaN
2019-03-10/18:20:48.07                 NaN             NaN             NaN
2019-03-10/18:20:48.11                 NaN             NaN             NaN
2019-03-10/18:20:48.14                 NaN             NaN             NaN
2019-03-10/18:20:48.17                 NaN             NaN             NaN
2019-03-10/18:20:48.20                 NaN             NaN             NaN
2019-03-10/18:20:48.23                 NaN             NaN             NaN
2019-03-10/18:20:48.26                 NaN             NaN             NaN
2019-03-10/18:20:48.29                 NaN             NaN             NaN
2019-03-10/18:20:48.32                 NaN             NaN             NaN
2019-03-10/18:20:48.36                 NaN             NaN             NaN
2019-03-10/18:20:48.39                 NaN             NaN             NaN
2019-03-10/18:20:48.42                 NaN             NaN             NaN
2019-03-10/18:20:48.45                 NaN             NaN             NaN
2019-03-10/18:20:48.48                 NaN             NaN             NaN
2019-03-10/18:20:48.51                 NaN             NaN             NaN
2019-03-10/18:20:48.54                 NaN             NaN             NaN
2019-03-10/18:20:48.57                 NaN             NaN             NaN
2019-03-10/18:20:48.61                 NaN             NaN             NaN
2019-03-10/18:20:48.64                 NaN             NaN             NaN
2019-03-10/18:20:48.67                 NaN             NaN             NaN
2019-03-10/18:20:48.70                 NaN             NaN             NaN
2019-03-10/18:20:48.73                 NaN             NaN             NaN
2019-03-10/18:20:48.76                 NaN             NaN             NaN
2019-03-10/18:20:48.79                 NaN             NaN             NaN
2019-03-10/18:20:48.82                 NaN             NaN             NaN
2019-03-10/18:20:48.86                 NaN             NaN             NaN
2019-03-10/18:20:48.89                 NaN             NaN             NaN
2019-03-10/18:20:48.92                 NaN             NaN             NaN
2019-03-10/18:20:48.95                 NaN             NaN             NaN
2019-03-10/18:20:48.98                 NaN             NaN             NaN
2019-03-10/18:20:49.01                 NaN             NaN             NaN
2019-03-10/18:20:49.04                 NaN             NaN             NaN
2019-03-10/18:20:49.07                 NaN             NaN             NaN
2019-03-10/18:20:49.11                 NaN             NaN             NaN
2019-03-10/18:20:49.14                 NaN             NaN             NaN
2019-03-10/18:20:49.17                 NaN             NaN             NaN
2019-03-10/18:20:49.20                 NaN             NaN             NaN
2019-03-10/18:20:49.23                 NaN             NaN             NaN
2019-03-10/18:20:49.26                 NaN             NaN             NaN
2019-03-10/18:20:49.29                 NaN             NaN             NaN
2019-03-10/18:20:49.32                 NaN             NaN             NaN
2019-03-10/18:20:49.36                 NaN             NaN             NaN
2019-03-10/18:20:49.39                 NaN             NaN             NaN
2019-03-10/18:20:49.42                 NaN             NaN             NaN
2019-03-10/18:20:49.45                 NaN             NaN             NaN
2019-03-10/18:20:49.48                 NaN             NaN             NaN
2019-03-10/18:20:49.51                 NaN             NaN             NaN
2019-03-10/18:20:49.54                 NaN             NaN             NaN
2019-03-10/18:20:49.57                 NaN             NaN             NaN
2019-03-10/18:20:49.61                 NaN             NaN             NaN
2019-03-10/18:20:49.64                 NaN             NaN             NaN
2019-03-10/18:20:49.67                 NaN             NaN             NaN
2019-03-10/18:20:49.70                 NaN             NaN             NaN
2019-03-10/18:20:49.73                 NaN             NaN             NaN
2019-03-10/18:20:49.76                 NaN             NaN             NaN
2019-03-10/18:20:49.79                 NaN             NaN             NaN
2019-03-10/18:20:49.82                 NaN             NaN             NaN
2019-03-10/18:20:49.86                 NaN             NaN             NaN
2019-03-10/18:20:49.89                 NaN             NaN             NaN
2019-03-10/18:20:49.92                 NaN             NaN             NaN
2019-03-10/18:20:49.95                 NaN             NaN             NaN
2019-03-10/18:20:49.98                 NaN             NaN             NaN
2019-03-10/18:20:50.01                 NaN             NaN             NaN
2019-03-10/18:20:50.04                 NaN             NaN             NaN
2019-03-10/18:20:50.07                 NaN             NaN             NaN
2019-03-10/18:20:50.11                 NaN             NaN             NaN
2019-03-10/18:20:50.14                 NaN             NaN             NaN
2019-03-10/18:20:50.17                 NaN             NaN             NaN
2019-03-10/18:20:50.20                 NaN             NaN             NaN
2019-03-10/18:20:50.23                 NaN             NaN             NaN
2019-03-10/18:20:50.26                 NaN             NaN             NaN
2019-03-10/18:20:50.29                 NaN             NaN             NaN
2019-03-10/18:20:50.32                 NaN             NaN             NaN
2019-03-10/18:20:50.36                 NaN             NaN             NaN
2019-03-10/18:20:50.39                 NaN             NaN             NaN
2019-03-10/18:20:50.42                 NaN             NaN             NaN
2019-03-10/18:20:50.45                 NaN             NaN             NaN
2019-03-10/18:20:50.48                 NaN             NaN             NaN
2019-03-10/18:20:50.51                 NaN             NaN             NaN
2019-03-10/18:20:50.54                 NaN             NaN             NaN
2019-03-10/18:20:50.57                 NaN             NaN             NaN
2019-03-10/18:20:50.61                 NaN             NaN             NaN
2019-03-10/18:20:50.64                 NaN             NaN             NaN
2019-03-10/18:20:50.67                 NaN             NaN             NaN
2019-03-10/18:20:50.70                 NaN             NaN             NaN
2019-03-10/18:20:50.73                 NaN             NaN             NaN
2019-03-10/18:20:50.76                 NaN             NaN             NaN
2019-03-10/18:20:50.79                 NaN             NaN             NaN
2019-03-10/18:20:50.82                 NaN             NaN             NaN
2019-03-10/18:20:50.86                 NaN             NaN             NaN
2019-03-10/18:20:50.89                 NaN             NaN             NaN
2019-03-10/18:20:50.92                 NaN             NaN             NaN
2019-03-10/18:20:50.95                 NaN             NaN             NaN
2019-03-10/18:20:50.98                 NaN             NaN             NaN
2019-03-10/18:20:51.01                 NaN             NaN             NaN
2019-03-10/18:20:51.04                 NaN             NaN             NaN
2019-03-10/18:20:51.07                 NaN             NaN             NaN
2019-03-10/18:20:51.11                 NaN             NaN             NaN
2019-03-10/18:20:51.14                 NaN             NaN             NaN
2019-03-10/18:20:51.17                 NaN             NaN             NaN
2019-03-10/18:20:51.20                 NaN             NaN             NaN
2019-03-10/18:20:51.23                 NaN             NaN             NaN
2019-03-10/18:20:51.26                 NaN             NaN             NaN
2019-03-10/18:20:51.29                 NaN             NaN             NaN
2019-03-10/18:20:51.32                 NaN             NaN             NaN
2019-03-10/18:20:51.36                 NaN             NaN             NaN
2019-03-10/18:20:51.39                 NaN             NaN             NaN
2019-03-10/18:20:51.42                 NaN             NaN             NaN
2019-03-10/18:20:51.45                 NaN             NaN             NaN
2019-03-10/18:20:51.48                 NaN             NaN             NaN
2019-03-10/18:20:51.51                 NaN             NaN             NaN
2019-03-10/18:20:51.54                 NaN             NaN             NaN
2019-03-10/18:20:51.57                 NaN             NaN             NaN
2019-03-10/18:20:51.61                 NaN             NaN             NaN
2019-03-10/18:20:51.64                 NaN             NaN             NaN
2019-03-10/18:20:51.67                 NaN             NaN             NaN
2019-03-10/18:20:51.70                 NaN             NaN             NaN
2019-03-10/18:20:51.73                 NaN             NaN             NaN
2019-03-10/18:20:51.76                 NaN             NaN             NaN
2019-03-10/18:20:51.79                 NaN             NaN             NaN
2019-03-10/18:20:51.82                 NaN             NaN             NaN
2019-03-10/18:20:51.86                 NaN             NaN             NaN
2019-03-10/18:20:51.89                 NaN             NaN             NaN
2019-03-10/18:20:51.92                 NaN             NaN             NaN
2019-03-10/18:20:51.95                 NaN             NaN             NaN
2019-03-10/18:20:51.98                 NaN             NaN             NaN
2019-03-10/18:20:52.01                 NaN             NaN             NaN
2019-03-10/18:20:52.04                 NaN             NaN             NaN
2019-03-10/18:20:52.07                 NaN             NaN             NaN
2019-03-10/18:20:52.11                 NaN             NaN             NaN
2019-03-10/18:20:52.14                 NaN             NaN             NaN
2019-03-10/18:20:52.17                 NaN             NaN             NaN
2019-03-10/18:20:52.20                 NaN             NaN             NaN
2019-03-10/18:20:52.23                 NaN             NaN             NaN
2019-03-10/18:20:52.26                 NaN             NaN             NaN
2019-03-10/18:20:52.29                 NaN             NaN             NaN
2019-03-10/18:20:52.32                 NaN             NaN             NaN
2019-03-10/18:20:52.36                 NaN             NaN             NaN
2019-03-10/18:20:52.39                 NaN             NaN             NaN
2019-03-10/18:20:52.42                 NaN             NaN             NaN
2019-03-10/18:20:52.45                 NaN             NaN             NaN
2019-03-10/18:20:52.48                 NaN             NaN             NaN
2019-03-10/18:20:52.51                 NaN             NaN             NaN
2019-03-10/18:20:52.54                 NaN             NaN             NaN
2019-03-10/18:20:52.57                 NaN             NaN             NaN
2019-03-10/18:20:52.61                 NaN             NaN             NaN
2019-03-10/18:20:52.64                 NaN             NaN             NaN
2019-03-10/18:20:52.67                 NaN             NaN             NaN
2019-03-10/18:20:52.70                 NaN             NaN             NaN
2019-03-10/18:20:52.73                 NaN             NaN             NaN
2019-03-10/18:20:52.76                 NaN             NaN             NaN
2019-03-10/18:20:52.79                 NaN             NaN             NaN
2019-03-10/18:20:52.82                 NaN             NaN             NaN
2019-03-10/18:20:52.86                 NaN             NaN             NaN
2019-03-10/18:20:52.89                 NaN             NaN             NaN
2019-03-10/18:20:52.92                 NaN             NaN             NaN
2019-03-10/18:20:52.95                 NaN             NaN             NaN
2019-03-10/18:20:52.98                 NaN             NaN             NaN
2019-03-10/18:20:53.01                 NaN             NaN             NaN
2019-03-10/18:20:53.04                 NaN             NaN             NaN
2019-03-10/18:20:53.07                 NaN             NaN             NaN
2019-03-10/18:20:53.11                 NaN             NaN             NaN
2019-03-10/18:20:53.14                 NaN             NaN             NaN
2019-03-10/18:20:53.17                 NaN             NaN             NaN
2019-03-10/18:20:53.20                 NaN             NaN             NaN
2019-03-10/18:20:53.23                 NaN             NaN             NaN
2019-03-10/18:20:53.26                 NaN             NaN             NaN
2019-03-10/18:20:53.29                 NaN             NaN             NaN
2019-03-10/18:20:53.32                 NaN             NaN             NaN
2019-03-10/18:20:53.36                 NaN             NaN             NaN
2019-03-10/18:20:53.39                 NaN             NaN             NaN
2019-03-10/18:20:53.42                 NaN             NaN             NaN
2019-03-10/18:20:53.45                 NaN             NaN             NaN
2019-03-10/18:20:53.48                 NaN             NaN             NaN
2019-03-10/18:20:53.51                 NaN             NaN             NaN
2019-03-10/18:20:53.54                 NaN             NaN             NaN
2019-03-10/18:20:53.57                 NaN             NaN             NaN
2019-03-10/18:20:53.61                 NaN             NaN             NaN
2019-03-10/18:20:53.64                 NaN             NaN             NaN
2019-03-10/18:20:53.67                 NaN             NaN             NaN
2019-03-10/18:20:53.70                 NaN             NaN             NaN
2019-03-10/18:20:53.73                 NaN             NaN             NaN
2019-03-10/18:20:53.76                 NaN             NaN             NaN
2019-03-10/18:20:53.79                 NaN             NaN             NaN
2019-03-10/18:20:53.82                 NaN             NaN             NaN
2019-03-10/18:20:53.86                 NaN             NaN             NaN
2019-03-10/18:20:53.89                 NaN             NaN             NaN
2019-03-10/18:20:53.92                 NaN             NaN             NaN
2019-03-10/18:20:53.95                 NaN             NaN             NaN
2019-03-10/18:20:53.98                 NaN             NaN             NaN
2019-03-10/18:20:54.01                 NaN             NaN             NaN
2019-03-10/18:20:54.04                 NaN             NaN             NaN
2019-03-10/18:20:54.07                 NaN             NaN             NaN
2019-03-10/18:20:54.11                 NaN             NaN             NaN
2019-03-10/18:20:54.14                 NaN             NaN             NaN
2019-03-10/18:20:54.17                 NaN             NaN             NaN
2019-03-10/18:20:54.20                 NaN             NaN             NaN
2019-03-10/18:20:54.23                 NaN             NaN             NaN
2019-03-10/18:20:54.26                 NaN             NaN             NaN
2019-03-10/18:20:54.29                 NaN             NaN             NaN
2019-03-10/18:20:54.32                 NaN             NaN             NaN
2019-03-10/18:20:54.36                 NaN             NaN             NaN
2019-03-10/18:20:54.39                 NaN             NaN             NaN
2019-03-10/18:20:54.42                 NaN             NaN             NaN
2019-03-10/18:20:54.45                 NaN             NaN             NaN
2019-03-10/18:20:54.48                 NaN             NaN             NaN
2019-03-10/18:20:54.51                 NaN             NaN             NaN
2019-03-10/18:20:54.54                 NaN             NaN             NaN
2019-03-10/18:20:54.57                 NaN             NaN             NaN
2019-03-10/18:20:54.61                 NaN             NaN             NaN
2019-03-10/18:20:54.64                 NaN             NaN             NaN
2019-03-10/18:20:54.67                 NaN             NaN             NaN
2019-03-10/18:20:54.70                 NaN             NaN             NaN
2019-03-10/18:20:54.73                 NaN             NaN             NaN
2019-03-10/18:20:54.76                 NaN             NaN             NaN
2019-03-10/18:20:54.79                 NaN             NaN             NaN
2019-03-10/18:20:54.82                 NaN             NaN             NaN
2019-03-10/18:20:54.86                 NaN             NaN             NaN
2019-03-10/18:20:54.89                 NaN             NaN             NaN
2019-03-10/18:20:54.92                 NaN             NaN             NaN
2019-03-10/18:20:54.95                 NaN             NaN             NaN
2019-03-10/18:20:54.98                 NaN             NaN             NaN
2019-03-10/18:20:55.01                 NaN             NaN             NaN
2019-03-10/18:20:55.04                 NaN             NaN             NaN
2019-03-10/18:20:55.07                 NaN             NaN             NaN
2019-03-10/18:20:55.11                 NaN             NaN             NaN
2019-03-10/18:20:55.14                 NaN             NaN             NaN
2019-03-10/18:20:55.17                 NaN             NaN             NaN
2019-03-10/18:20:55.20                 NaN             NaN             NaN
2019-03-10/18:20:55.23                 NaN             NaN             NaN
2019-03-10/18:20:55.26                 NaN             NaN             NaN
2019-03-10/18:20:55.29                 NaN             NaN             NaN
2019-03-10/18:20:55.32                 NaN             NaN             NaN
2019-03-10/18:20:55.36                 NaN             NaN             NaN
2019-03-10/18:20:55.39                 NaN             NaN             NaN
2019-03-10/18:20:55.42                 NaN             NaN             NaN
2019-03-10/18:20:55.45                 NaN             NaN             NaN
2019-03-10/18:20:55.48                 NaN             NaN             NaN
2019-03-10/18:20:55.51                 NaN             NaN             NaN
2019-03-10/18:20:55.54                 NaN             NaN             NaN
2019-03-10/18:20:55.57                 NaN             NaN             NaN
2019-03-10/18:20:55.61                 NaN             NaN             NaN
2019-03-10/18:20:55.64                 NaN             NaN             NaN
2019-03-10/18:20:55.67                 NaN             NaN             NaN
2019-03-10/18:20:55.70                 NaN             NaN             NaN
2019-03-10/18:20:55.73                 NaN             NaN             NaN
2019-03-10/18:20:55.76                 NaN             NaN             NaN
2019-03-10/18:20:55.79                 NaN             NaN             NaN
2019-03-10/18:20:55.82                 NaN             NaN             NaN
2019-03-10/18:20:55.86                 NaN             NaN             NaN
2019-03-10/18:20:55.89                 NaN             NaN             NaN
2019-03-10/18:20:55.92                 NaN             NaN             NaN
2019-03-10/18:20:55.95                 NaN             NaN             NaN
2019-03-10/18:20:55.98                 NaN             NaN             NaN
2019-03-10/18:20:56.01                 NaN             NaN             NaN
2019-03-10/18:20:56.04                 NaN             NaN             NaN
2019-03-10/18:20:56.07                 NaN             NaN             NaN
2019-03-10/18:20:56.11                 NaN             NaN             NaN
2019-03-10/18:20:56.14                 NaN             NaN             NaN
2019-03-10/18:20:56.17                 NaN             NaN             NaN
2019-03-10/18:20:56.20                 NaN             NaN             NaN
2019-03-10/18:20:56.23                 NaN             NaN             NaN
2019-03-10/18:20:56.26                 NaN             NaN             NaN
2019-03-10/18:20:56.29                 NaN             NaN             NaN
2019-03-10/18:20:56.32                 NaN             NaN             NaN
2019-03-10/18:20:56.36                 NaN             NaN             NaN
2019-03-10/18:20:56.39                 NaN             NaN             NaN
2019-03-10/18:20:56.42                 NaN             NaN             NaN
2019-03-10/18:20:56.45                 NaN             NaN             NaN
2019-03-10/18:20:56.48                 NaN             NaN             NaN
2019-03-10/18:20:56.51                 NaN             NaN             NaN
2019-03-10/18:20:56.54                 NaN             NaN             NaN
2019-03-10/18:20:56.57                 NaN             NaN             NaN
2019-03-10/18:20:56.61                 NaN             NaN             NaN
2019-03-10/18:20:56.64                 NaN             NaN             NaN
2019-03-10/18:20:56.67                 NaN             NaN             NaN
2019-03-10/18:20:56.70                 NaN             NaN             NaN
2019-03-10/18:20:56.73                 NaN             NaN             NaN
2019-03-10/18:20:56.76                 NaN             NaN             NaN
2019-03-10/18:20:56.79                 NaN             NaN             NaN
2019-03-10/18:20:56.82                 NaN             NaN             NaN
2019-03-10/18:20:56.86                 NaN             NaN             NaN
2019-03-10/18:20:56.89                 NaN             NaN             NaN
2019-03-10/18:20:56.92                 NaN             NaN             NaN
2019-03-10/18:20:56.95                 NaN             NaN             NaN
2019-03-10/18:20:56.98                 NaN             NaN             NaN
2019-03-10/18:20:57.01                 NaN             NaN             NaN
2019-03-10/18:20:57.04                 NaN             NaN             NaN
2019-03-10/18:20:57.07                 NaN             NaN             NaN
2019-03-10/18:20:57.11                 NaN             NaN             NaN
2019-03-10/18:20:57.14                 NaN             NaN             NaN
2019-03-10/18:20:57.17                 NaN             NaN             NaN
2019-03-10/18:20:57.20                 NaN             NaN             NaN
2019-03-10/18:20:57.23                 NaN             NaN             NaN
2019-03-10/18:20:57.26                 NaN             NaN             NaN
2019-03-10/18:20:57.29                 NaN             NaN             NaN
2019-03-10/18:20:57.32                 NaN             NaN             NaN
2019-03-10/18:20:57.36                 NaN             NaN             NaN
2019-03-10/18:20:57.39                 NaN             NaN             NaN
2019-03-10/18:20:57.42                 NaN             NaN             NaN
2019-03-10/18:20:57.45                 NaN             NaN             NaN
2019-03-10/18:20:57.48                 NaN             NaN             NaN
2019-03-10/18:20:57.51                 NaN             NaN             NaN
2019-03-10/18:20:57.54                 NaN             NaN             NaN
2019-03-10/18:20:57.57                 NaN             NaN             NaN
2019-03-10/18:20:57.61                 NaN             NaN             NaN
2019-03-10/18:20:57.64                 NaN             NaN             NaN
2019-03-10/18:20:57.67                 NaN             NaN             NaN
2019-03-10/18:20:57.70                 NaN             NaN             NaN
2019-03-10/18:20:57.73                 NaN             NaN             NaN
2019-03-10/18:20:57.76                 NaN             NaN             NaN
2019-03-10/18:20:57.79                 NaN             NaN             NaN
2019-03-10/18:20:57.82                 NaN             NaN             NaN
2019-03-10/18:20:57.86                 NaN             NaN             NaN
2019-03-10/18:20:57.89                 NaN             NaN             NaN
2019-03-10/18:20:57.92                 NaN             NaN             NaN
2019-03-10/18:20:57.95                 NaN             NaN             NaN
2019-03-10/18:20:57.98                 NaN             NaN             NaN
2019-03-10/18:20:58.01                 NaN             NaN             NaN
2019-03-10/18:20:58.04                 NaN             NaN             NaN
2019-03-10/18:20:58.07                 NaN             NaN             NaN
2019-03-10/18:20:58.11                 NaN             NaN             NaN
2019-03-10/18:20:58.14                 NaN             NaN             NaN
2019-03-10/18:20:58.17                 NaN             NaN             NaN
2019-03-10/18:20:58.20                 NaN             NaN             NaN
2019-03-10/18:20:58.23                 NaN             NaN             NaN
2019-03-10/18:20:58.26                 NaN             NaN             NaN
2019-03-10/18:20:58.29                 NaN             NaN             NaN
2019-03-10/18:20:58.32                 NaN             NaN             NaN
2019-03-10/18:20:58.36                 NaN             NaN             NaN
2019-03-10/18:20:58.39                 NaN             NaN             NaN
2019-03-10/18:20:58.42                 NaN             NaN             NaN
2019-03-10/18:20:58.45                 NaN             NaN             NaN
2019-03-10/18:20:58.48                 NaN             NaN             NaN
2019-03-10/18:20:58.51                 NaN             NaN             NaN
2019-03-10/18:20:58.54                 NaN             NaN             NaN
2019-03-10/18:20:58.57                 NaN             NaN             NaN
2019-03-10/18:20:58.61                 NaN             NaN             NaN
2019-03-10/18:20:58.64                 NaN             NaN             NaN
2019-03-10/18:20:58.67                 NaN             NaN             NaN
2019-03-10/18:20:58.70                 NaN             NaN             NaN
2019-03-10/18:20:58.73                 NaN             NaN             NaN
2019-03-10/18:20:58.76                 NaN             NaN             NaN
2019-03-10/18:20:58.79                 NaN             NaN             NaN
2019-03-10/18:20:58.82                 NaN             NaN             NaN
2019-03-10/18:20:58.86                 NaN             NaN             NaN
2019-03-10/18:20:58.89                 NaN             NaN             NaN
2019-03-10/18:20:58.92                 NaN             NaN             NaN
2019-03-10/18:20:58.95                 NaN             NaN             NaN
2019-03-10/18:20:58.98                 NaN             NaN             NaN
2019-03-10/18:20:59.01                 NaN             NaN             NaN
2019-03-10/18:20:59.04                 NaN             NaN             NaN
2019-03-10/18:20:59.07                 NaN             NaN             NaN
2019-03-10/18:20:59.11                 NaN             NaN             NaN
2019-03-10/18:20:59.14                 NaN             NaN             NaN
2019-03-10/18:20:59.17                 NaN             NaN             NaN
2019-03-10/18:20:59.20                 NaN             NaN             NaN
2019-03-10/18:20:59.23                 NaN             NaN             NaN
2019-03-10/18:20:59.26                 NaN             NaN             NaN
2019-03-10/18:20:59.29                 NaN             NaN             NaN
2019-03-10/18:20:59.32                 NaN             NaN             NaN
2019-03-10/18:20:59.36                 NaN             NaN             NaN
2019-03-10/18:20:59.39                 NaN             NaN             NaN
2019-03-10/18:20:59.42                 NaN             NaN             NaN
2019-03-10/18:20:59.45                 NaN             NaN             NaN
2019-03-10/18:20:59.48                 NaN             NaN             NaN
2019-03-10/18:20:59.51                 NaN             NaN             NaN
2019-03-10/18:20:59.54                 NaN             NaN             NaN
2019-03-10/18:20:59.57                 NaN             NaN             NaN
2019-03-10/18:20:59.61                 NaN             NaN             NaN
2019-03-10/18:20:59.64                 NaN             NaN             NaN
2019-03-10/18:20:59.67                 NaN             NaN             NaN
2019-03-10/18:20:59.70                 NaN             NaN             NaN
2019-03-10/18:20:59.73                 NaN             NaN             NaN
2019-03-10/18:20:59.76                 NaN             NaN             NaN
2019-03-10/18:20:59.79                 NaN             NaN             NaN
2019-03-10/18:20:59.82                 NaN             NaN             NaN
2019-03-10/18:20:59.86                 NaN             NaN             NaN
2019-03-10/18:20:59.89                 NaN             NaN             NaN
2019-03-10/18:20:59.92                 NaN             NaN             NaN
2019-03-10/18:20:59.95                 NaN             NaN             NaN
2019-03-10/18:20:59.98                 NaN             NaN             NaN
2019-03-10/18:21:00.01          -1.6311741      -4.8129514       1.6579616
2019-03-10/18:21:00.04          -1.6261021      -4.8147040       1.6516674
2019-03-10/18:21:00.07          -1.6208736      -4.8098120       1.6538926
2019-03-10/18:21:00.11          -1.6078165      -4.8085297       1.6635738
2019-03-10/18:21:00.14          -1.5886953      -4.8021548       1.6788331
2019-03-10/18:21:00.17          -1.5870899      -4.8007148       1.6950611
2019-03-10/18:21:00.20          -1.5840685      -4.8005055       1.7048518
2019-03-10/18:21:00.23          -1.5799517      -4.7972377       1.7118383
2019-03-10/18:21:00.26          -1.5631218      -4.8082191       1.7078486
2019-03-10/18:21:00.29          -1.5491768      -4.8115586       1.7057828
2019-03-10/18:21:00.32          -1.5320836      -4.8117625       1.7011400
2019-03-10/18:21:00.36          -1.5190910      -4.8061182       1.7056497
2019-03-10/18:21:00.39          -1.5168807      -4.7990942       1.6993717
2019-03-10/18:21:00.42          -1.5134177      -4.8027797       1.6829218
2019-03-10/18:21:00.45          -1.4956432      -4.8073994       1.6705233
2019-03-10/18:21:00.48          -1.4866012      -4.7950177       1.6519268
2019-03-10/18:21:00.51          -1.4863165      -4.7893273       1.6409982
2019-03-10/18:21:00.54          -1.4859843      -4.7747519       1.6391663
2019-03-10/18:21:00.57          -1.4836127      -4.7605050       1.6404537
2019-03-10/18:21:00.61          -1.4873200      -4.7568383       1.6476763
2019-03-10/18:21:00.64          -1.4903540      -4.7547761       1.6423485
2019-03-10/18:21:00.67          -1.4891506      -4.7561073       1.6479163
2019-03-10/18:21:00.70          -1.4946214      -4.7476841       1.6599612
2019-03-10/18:21:00.73          -1.5055463      -4.7416034       1.6750504
2019-03-10/18:21:00.76          -1.5086723      -4.7504144       1.6904024
2019-03-10/18:21:00.79          -1.5089608      -4.7513880       1.7039171
2019-03-10/18:21:00.82          -1.5054798      -4.7653595       1.7027887
2019-03-10/18:21:00.86          -1.5012447      -4.7641338       1.7111479
2019-03-10/18:21:00.89          -1.4917648      -4.7545597       1.7128160
2019-03-10/18:21:00.92          -1.4787247      -4.7604335       1.7105556
2019-03-10/18:21:00.95          -1.4705773      -4.7597684       1.7051449
2019-03-10/18:21:00.98          -1.4519074      -4.7639325       1.6987372
2019-03-10/18:21:01.01          -1.4374434      -4.7620900       1.6843207
2019-03-10/18:21:01.04          -1.4284409      -4.7579250       1.6700295
2019-03-10/18:21:01.07          -1.4073243      -4.7475258       1.6472492
2019-03-10/18:21:01.11          -1.4027964      -4.7315998       1.6385840
2019-03-10/18:21:01.14          -1.3940367      -4.7327351       1.6134472
2019-03-10/18:21:01.17          -1.3987997      -4.7231147       1.5985007
2019-03-10/18:21:01.20          -1.4078584      -4.7154777       1.5818424
2019-03-10/18:21:01.23          -1.4187317      -4.7027967       1.5738526
2019-03-10/18:21:01.26          -1.4396638      -4.6893444       1.5650297
2019-03-10/18:21:01.29          -1.4475026      -4.6769274       1.5646159
2019-03-10/18:21:01.32          -1.4365849      -4.6611538       1.5617539
2019-03-10/18:21:01.36          -1.4372027      -4.6601538       1.5688064
2019-03-10/18:21:01.39          -1.4351284      -4.6620728       1.5702800
2019-03-10/18:21:01.42          -1.4336738      -4.6489760       1.5857248
2019-03-10/18:21:01.45          -1.4267504      -4.6567626       1.5870669
2019-03-10/18:21:01.48          -1.4125434      -4.6479166       1.5987243
2019-03-10/18:21:01.51          -1.3916490      -4.6506703       1.6048563
2019-03-10/18:21:01.54          -1.3649343      -4.6524985       1.6038019
2019-03-10/18:21:01.57          -1.3436648      -4.6499156       1.6163823
2019-03-10/18:21:01.61          -1.3362922      -4.6385279       1.6269545
2019-03-10/18:21:01.64          -1.3248335      -4.6305905       1.6264824
2019-03-10/18:21:01.67          -1.3072124      -4.6168191       1.6281455
2019-03-10/18:21:01.70          -1.2956225      -4.6060297       1.6184876
2019-03-10/18:21:01.73          -1.2780975      -4.5896145       1.6178358
2019-03-10/18:21:01.76          -1.2747287      -4.5849131       1.6038716
2019-03-10/18:21:01.79          -1.2719358      -4.5722336       1.5894372
2019-03-10/18:21:01.82          -1.2719903      -4.5599187       1.5884101
2019-03-10/18:21:01.86          -1.2737206      -4.5471754       1.5753007
2019-03-10/18:21:01.89          -1.2804085      -4.5450716       1.5662560
2019-03-10/18:21:01.92          -1.2882980      -4.5415323       1.5567684
2019-03-10/18:21:01.95          -1.2991307      -4.5357079       1.5583735
2019-03-10/18:21:01.98          -1.3089852      -4.5298310       1.5644202
2019-03-10/18:21:02.01          -1.3170273      -4.5295966       1.5723704
2019-03-10/18:21:02.04          -1.3082930      -4.5308183       1.5885292
2019-03-10/18:21:02.07          -1.2994505      -4.5226863       1.6109095
2019-03-10/18:21:02.11          -1.2882562      -4.5111201       1.6255441
2019-03-10/18:21:02.14          -1.2791380      -4.5122145       1.6327559
2019-03-10/18:21:02.17          -1.2650599      -4.5026648       1.6359017
2019-03-10/18:21:02.20          -1.2415388      -4.4923746       1.6505251
2019-03-10/18:21:02.23          -1.2210095      -4.4815381       1.6569979
2019-03-10/18:21:02.26          -1.2052492      -4.4787535       1.6587514
2019-03-10/18:21:02.29          -1.1840513      -4.4712295       1.6555570
2019-03-10/18:21:02.32          -1.1760295      -4.4542245       1.6560871
2019-03-10/18:21:02.36          -1.1682105      -4.4450501       1.6499971
2019-03-10/18:21:02.39          -1.1634254      -4.4429217       1.6487942
2019-03-10/18:21:02.42          -1.1577252      -4.4354298       1.6430094
2019-03-10/18:21:02.45          -1.1478285      -4.4276652       1.6419863
2019-03-10/18:21:02.48          -1.1563280      -4.4214726       1.6315811
2019-03-10/18:21:02.51          -1.1615088      -4.4116628       1.6155669
2019-03-10/18:21:02.54          -1.1600456      -4.4058477       1.6075131
2019-03-10/18:21:02.57          -1.1659359      -4.3946875       1.6046220
2019-03-10/18:21:02.61          -1.1689011      -4.3880794       1.5944592
2019-03-10/18:21:02.64          -1.1781256      -4.3897179       1.5884828
2019-03-10/18:21:02.67          -1.1743539      -4.3818834       1.5751745
2019-03-10/18:21:02.70          -1.1738858      -4.3729709       1.5838414
2019-03-10/18:21:02.73          -1.1793872      -4.3650215       1.6040748
2019-03-10/18:21:02.76          -1.1690099      -4.3569316       1.6179528
2019-03-10/18:21:02.79          -1.1529040      -4.3537064       1.6367054
2019-03-10/18:21:02.82          -1.1285755      -4.3608956       1.6372297
2019-03-10/18:21:02.86          -1.1183493      -4.3613153       1.6435528
2019-03-10/18:21:02.89          -1.1007572      -4.3584591       1.6543657
2019-03-10/18:21:02.92          -1.0707022      -4.3530723       1.6563589
2019-03-10/18:21:02.95          -1.0587800      -4.3510845       1.6699850
2019-03-10/18:21:02.98          -1.0422974      -4.3393430       1.6654030
2019-03-10/18:21:03.01          -1.0322370      -4.3239777       1.6565786
2019-03-10/18:21:03.04          -1.0215379      -4.3127120       1.6467115
2019-03-10/18:21:03.07          -1.0259775      -4.3061262       1.6335694
2019-03-10/18:21:03.11          -1.0311970      -4.2834606       1.6368161
2019-03-10/18:21:03.14          -1.0267027      -4.2636880       1.6267839
2019-03-10/18:21:03.17          -1.0270164      -4.2421095       1.6216698
2019-03-10/18:21:03.20          -1.0412095      -4.2166110       1.6208854
2019-03-10/18:21:03.23          -1.0441190      -4.1930567       1.6207880
2019-03-10/18:21:03.26          -1.0539145      -4.1865291       1.6287557
2019-03-10/18:21:03.29          -1.0595331      -4.1833072       1.6232043
2019-03-10/18:21:03.32          -1.0628991      -4.1768769       1.6370082
2019-03-10/18:21:03.36          -1.0478072      -4.1593541       1.6436755
2019-03-10/18:21:03.39          -1.0387845      -4.1508609       1.6515014
2019-03-10/18:21:03.42          -1.0245098      -4.1435729       1.6689161
2019-03-10/18:21:03.45          -1.0151274      -4.1391632       1.6750989
2019-03-10/18:21:03.48         -0.98791333      -4.1352480       1.6828161
2019-03-10/18:21:03.51         -0.97268629      -4.1324668       1.6860129
2019-03-10/18:21:03.54         -0.94791572      -4.1113264       1.6947861
2019-03-10/18:21:03.57         -0.92601194      -4.0943507       1.6992974
2019-03-10/18:21:03.61         -0.90177757      -4.0751029       1.6979574
2019-03-10/18:21:03.64         -0.89092015      -4.0626128       1.7081135
2019-03-10/18:21:03.67         -0.87876725      -4.0463464       1.7076077
2019-03-10/18:21:03.70         -0.87116268      -4.0252313       1.7003853
2019-03-10/18:21:03.73         -0.85616396      -4.0050573       1.7047326
2019-03-10/18:21:03.76         -0.85786752      -3.9829226       1.7050820
2019-03-10/18:21:03.79         -0.85042989      -3.9607546       1.7003018
2019-03-10/18:21:03.82         -0.85341846      -3.9441183       1.6878898
2019-03-10/18:21:03.86         -0.85141891      -3.9249967       1.6851895
2019-03-10/18:21:03.89         -0.85985789      -3.9051948       1.6906073
2019-03-10/18:21:03.92         -0.86026262      -3.8854391       1.6908472
2019-03-10/18:21:03.95         -0.86467701      -3.8628564       1.7012032
2019-03-10/18:21:03.98         -0.87773332      -3.8481805       1.7190636
2019-03-10/18:21:04.01         -0.88457218      -3.8342990       1.7313906
2019-03-10/18:21:04.04         -0.87831846      -3.8264546       1.7415430
2019-03-10/18:21:04.07         -0.88058058      -3.8112094       1.7554775
2019-03-10/18:21:04.11         -0.86493529      -3.7979994       1.7713276
2019-03-10/18:21:04.14         -0.84574559      -3.7968870       1.7775446
2019-03-10/18:21:04.17         -0.82592511      -3.7897852       1.7846809
2019-03-10/18:21:04.20         -0.80468541      -3.7955864       1.7811824
2019-03-10/18:21:04.23         -0.77515480      -3.7941901       1.7798417
2019-03-10/18:21:04.26         -0.73547397      -3.7855697       1.7634189
2019-03-10/18:21:04.29         -0.70161161      -3.7778497       1.7541893
2019-03-10/18:21:04.32         -0.68372881      -3.7667378       1.7476926
2019-03-10/18:21:04.36         -0.65192246      -3.7528957       1.7497501
2019-03-10/18:21:04.39         -0.63226229      -3.7487179       1.7397452
2019-03-10/18:21:04.42         -0.63284750      -3.7304730       1.7353768
2019-03-10/18:21:04.45         -0.62834738      -3.7121164       1.7163874
2019-03-10/18:21:04.48         -0.62406449      -3.6822891       1.7084827
2019-03-10/18:21:04.51         -0.62686383      -3.6625274       1.7011413
2019-03-10/18:21:04.54         -0.63548080      -3.6453436       1.7038726
2019-03-10/18:21:04.57         -0.64821604      -3.6403565       1.6938171
2019-03-10/18:21:04.61         -0.64519235      -3.6303237       1.6975216
2019-03-10/18:21:04.64         -0.64517482      -3.6293706       1.6830735
2019-03-10/18:21:04.67         -0.63652027      -3.6210037       1.6883790
2019-03-10/18:21:04.70         -0.61888780      -3.6247314       1.6873845
2019-03-10/18:21:04.73         -0.60826966      -3.6316004       1.6992435
2019-03-10/18:21:04.76         -0.60207919      -3.6399151       1.7128332
2019-03-10/18:21:04.79         -0.58703436      -3.6419780       1.7172037
2019-03-10/18:21:04.82         -0.58167395      -3.6490048       1.7220071
2019-03-10/18:21:04.86         -0.56536485      -3.6424564       1.7339683
2019-03-10/18:21:04.89         -0.55272680      -3.6382949       1.7316794
2019-03-10/18:21:04.92         -0.54878325      -3.6307346       1.7442316
2019-03-10/18:21:04.95         -0.54804265      -3.6272302       1.7346003
2019-03-10/18:21:04.98         -0.54454391      -3.6219798       1.7355254
2019-03-10/18:21:05.01         -0.53381994      -3.6153611       1.7296244
2019-03-10/18:21:05.04         -0.53107289      -3.6025352       1.7235594
2019-03-10/18:21:05.07         -0.53172886      -3.5886571       1.7175779
2019-03-10/18:21:05.11         -0.52047309      -3.5840347       1.7093114
2019-03-10/18:21:05.14         -0.52676832      -3.5710729       1.7059009
2019-03-10/18:21:05.17         -0.53574803      -3.5596413       1.7157433
2019-03-10/18:21:05.20         -0.53545280      -3.5586877       1.7099564
2019-03-10/18:21:05.23         -0.54063744      -3.5545872       1.7219607
2019-03-10/18:21:05.26         -0.53851909      -3.5516635       1.7217117
2019-03-10/18:21:05.29         -0.54313595      -3.5516257       1.7274978
2019-03-10/18:21:05.32         -0.54220528      -3.5508323       1.7331908
2019-03-10/18:21:05.36         -0.54486290      -3.5626752       1.7397771
2019-03-10/18:21:05.39         -0.54404019      -3.5601496       1.7444395
2019-03-10/18:21:05.42         -0.53259056      -3.5641443       1.7465914
2019-03-10/18:21:05.45         -0.51651137      -3.5676987       1.7446090
2019-03-10/18:21:05.48         -0.50610060      -3.5628361       1.7557682
2019-03-10/18:21:05.51         -0.48737614      -3.5592336       1.7571962
2019-03-10/18:21:05.54         -0.46801647      -3.5546736       1.7681793
2019-03-10/18:21:05.57         -0.45041371      -3.5425905       1.7817214
2019-03-10/18:21:05.61         -0.43095990      -3.5356328       1.7863854
2019-03-10/18:21:05.64         -0.42168763      -3.5142543       1.7955807
2019-03-10/18:21:05.67         -0.40621701      -3.5025185       1.8068810
2019-03-10/18:21:05.70         -0.40098178      -3.4860659       1.8152520
2019-03-10/18:21:05.73         -0.39601687      -3.4753044       1.8131348
2019-03-10/18:21:05.76         -0.39842546      -3.4650356       1.8017373
2019-03-10/18:21:05.79         -0.40997228      -3.4553417       1.7964344
2019-03-10/18:21:05.82         -0.42318137      -3.4374064       1.7902516
2019-03-10/18:21:05.86         -0.42308997      -3.4343079       1.7849689
2019-03-10/18:21:05.89         -0.43084370      -3.4313864       1.7808729
2019-03-10/18:21:05.92         -0.42954723      -3.4286095       1.7741201
2019-03-10/18:21:05.95         -0.42984231      -3.4097785       1.7774522
2019-03-10/18:21:05.98         -0.42800019      -3.4034214       1.7779248
2019-03-10/18:21:06.01         -0.43257493      -3.4072079       1.7713303
2019-03-10/18:21:06.04         -0.42611594      -3.4125530       1.7767638
2019-03-10/18:21:06.07         -0.41317189      -3.4145718       1.7823229
2019-03-10/18:21:06.11         -0.40079277      -3.4272538       1.7924961
2019-03-10/18:21:06.14         -0.40061831      -3.4203412       1.7934951
2019-03-10/18:21:06.17         -0.39379797      -3.4146179       1.7976598
2019-03-10/18:21:06.20         -0.38445282      -3.4090061       1.7960962
2019-03-10/18:21:06.23         -0.38387193      -3.4174983       1.7881535
2019-03-10/18:21:06.26         -0.37766382      -3.4209628       1.7702834
2019-03-10/18:21:06.29         -0.36853536      -3.4143585       1.7711081
2019-03-10/18:21:06.32         -0.36355087      -3.3939945       1.7678339
2019-03-10/18:21:06.36         -0.35951429      -3.3743214       1.7608271
2019-03-10/18:21:06.39         -0.36026311      -3.3571418       1.7395316
2019-03-10/18:21:06.42         -0.35601573      -3.3476114       1.7189330
2019-03-10/18:21:06.45         -0.35628252      -3.3316397       1.7156793
2019-03-10/18:21:06.48         -0.35766246      -3.3249034       1.7011685
2019-03-10/18:21:06.51         -0.35543816      -3.3246991       1.6918620
2019-03-10/18:21:06.54         -0.35674586      -3.3151545       1.6969665
2019-03-10/18:21:06.57         -0.35489242      -3.3008493       1.6991711
2019-03-10/18:21:06.61         -0.35144180      -3.3169945       1.6893740
2019-03-10/18:21:06.64         -0.34415102      -3.3154937       1.6898102
2019-03-10/18:21:06.67         -0.33059205      -3.3163609       1.7042881
2019-03-10/18:21:06.70         -0.31716875      -3.3248447       1.7099737
2019-03-10/18:21:06.73         -0.30634633      -3.3365864       1.7027328
2019-03-10/18:21:06.76         -0.28927883      -3.3385661       1.7152818
2019-03-10/18:21:06.79         -0.27065736      -3.3308884       1.7270084
2019-03-10/18:21:06.82         -0.25853292      -3.3353063       1.7299158
2019-03-10/18:21:06.86         -0.23922978      -3.3442337       1.7281617
2019-03-10/18:21:06.89         -0.22550798      -3.3315331       1.7415189
2019-03-10/18:21:06.92         -0.21147972      -3.3310542       1.7426519
2019-03-10/18:21:06.95         -0.20710644      -3.3299162       1.7346617
2019-03-10/18:21:06.98         -0.20120753      -3.3206129       1.7280767
2019-03-10/18:21:07.01         -0.18784462      -3.3084653       1.7322390
2019-03-10/18:21:07.04         -0.18410169      -3.3103519       1.7309329
2019-03-10/18:21:07.07         -0.17800600      -3.3092995       1.7231095
2019-03-10/18:21:07.11         -0.16641653      -3.3121346       1.7225413
2019-03-10/18:21:07.14         -0.16922232      -3.3126927       1.7155952
2019-03-10/18:21:07.17         -0.16879852      -3.3126052       1.7103056
2019-03-10/18:21:07.20         -0.17376870      -3.3185027       1.7125915
2019-03-10/18:21:07.23         -0.18045502      -3.3196831       1.7194137
2019-03-10/18:21:07.26         -0.18049814      -3.3231596       1.7313261
2019-03-10/18:21:07.29         -0.18299928      -3.3403995       1.7198617
2019-03-10/18:21:07.32         -0.17939691      -3.3422117       1.7232330
2019-03-10/18:21:07.36         -0.18163521      -3.3551986       1.7245052
2019-03-10/18:21:07.39         -0.18749909      -3.3523044       1.7311217
2019-03-10/18:21:07.42         -0.18228993      -3.3513794       1.7430166
2019-03-10/18:21:07.45         -0.17802911      -3.3610078       1.7444353
2019-03-10/18:21:07.48         -0.17115146      -3.3596230       1.7424715
2019-03-10/18:21:07.51         -0.15789489      -3.3631162       1.7299851
2019-03-10/18:21:07.54         -0.16293432      -3.3561487       1.7363942
2019-03-10/18:21:07.57         -0.17070355      -3.3487653       1.7553698
2019-03-10/18:21:07.61         -0.16992629      -3.3398092       1.7526585
2019-03-10/18:21:07.64         -0.17784073      -3.3207291       1.7532434
2019-03-10/18:21:07.67         -0.18186918      -3.3071520       1.7506403
2019-03-10/18:21:07.70         -0.18519483      -3.2993312       1.7429087
2019-03-10/18:21:07.73         -0.18055629      -3.2787360       1.7340976
2019-03-10/18:21:07.76         -0.18291355      -3.2724964       1.7311026
2019-03-10/18:21:07.79         -0.18390245      -3.2602525       1.7380017
2019-03-10/18:21:07.82         -0.17321016      -3.2486509       1.7350199
2019-03-10/18:21:07.86         -0.15582843      -3.2351305       1.7272469
2019-03-10/18:21:07.89         -0.15811176      -3.2177086       1.7294355
2019-03-10/18:21:07.92         -0.14339320      -3.2150360       1.7243752
2019-03-10/18:21:07.95         -0.12420154      -3.2127566       1.7211364
2019-03-10/18:21:07.98         -0.10368637      -3.2020816       1.7232691
2019-03-10/18:21:08.01        -0.089345559      -3.2066210       1.7205892
2019-03-10/18:21:08.04        -0.073325214      -3.1990711       1.7160217
2019-03-10/18:21:08.07        -0.060113909      -3.1878884       1.7207480
2019-03-10/18:21:08.11        -0.046932326      -3.1930635       1.6998419
2019-03-10/18:21:08.14        -0.037650896      -3.1872633       1.6993983
2019-03-10/18:21:08.17        -0.017450057      -3.2002302       1.6842545
2019-03-10/18:21:08.20       -0.0049745918      -3.1929591       1.6867194
2019-03-10/18:21:08.23         0.011325222      -3.1905001       1.6843431
2019-03-10/18:21:08.26         0.013136946      -3.1875852       1.6809525
2019-03-10/18:21:08.29        0.0090215262      -3.1718812       1.6900891
2019-03-10/18:21:08.32         0.019937628      -3.1703698       1.6866631
2019-03-10/18:21:08.36         0.022948645      -3.1666620       1.6798831
2019-03-10/18:21:08.39         0.029357597      -3.1543123       1.6832307
2019-03-10/18:21:08.42         0.033925855      -3.1415094       1.6765723
2019-03-10/18:21:08.45         0.031897407      -3.1227473       1.6856843
2019-03-10/18:21:08.48         0.023741627      -3.1172274       1.6761101
2019-03-10/18:21:08.51         0.015023755      -3.1081781       1.6737061
2019-03-10/18:21:08.54         0.015368398      -3.1147588       1.6686918
2019-03-10/18:21:08.57         0.018721267      -3.1162832       1.6648042
2019-03-10/18:21:08.61         0.019796870      -3.1178392       1.6601278
2019-03-10/18:21:08.64         0.027969932      -3.1137761       1.6625412
2019-03-10/18:21:08.67         0.032822826      -3.1127355       1.6696260
2019-03-10/18:21:08.70         0.036270579      -3.1185500       1.6709627
2019-03-10/18:21:08.73         0.052769317      -3.1312592       1.6636938
2019-03-10/18:21:08.76         0.059941364      -3.1392685       1.6578609
2019-03-10/18:21:08.79         0.070263635      -3.1572593       1.6475512
2019-03-10/18:21:08.82         0.078681599      -3.1524713       1.6447509
2019-03-10/18:21:08.86         0.087052673      -3.1574695       1.6316791
2019-03-10/18:21:08.89         0.084153141      -3.1569910       1.6384495
2019-03-10/18:21:08.92         0.080811403      -3.1693385       1.6249907
2019-03-10/18:21:08.95         0.072354927      -3.1761348       1.6193596
2019-03-10/18:21:08.98         0.068812607      -3.1771848       1.6175478
2019-03-10/18:21:09.01         0.054820191      -3.1790866       1.6076957
2019-03-10/18:21:09.04         0.062245750      -3.1771642       1.6181161
2019-03-10/18:21:09.07         0.063088112      -3.1586869       1.6260408
2019-03-10/18:21:09.11         0.066644099      -3.1617204       1.6310361
2019-03-10/18:21:09.14         0.061690515      -3.1488265       1.6516292
2019-03-10/18:21:09.17         0.058681926      -3.1378178       1.6557418
2019-03-10/18:21:09.20         0.075223832      -3.1339189       1.6603847
2019-03-10/18:21:09.23         0.085155586      -3.1451666       1.6606441
2019-03-10/18:21:09.26         0.087882545      -3.1478140       1.6581674
2019-03-10/18:21:09.29          0.10240336      -3.1391383       1.6737589
2019-03-10/18:21:09.32          0.10713902      -3.1366327       1.6699078
2019-03-10/18:21:09.36          0.12749821      -3.1475079       1.6601216
2019-03-10/18:21:09.39          0.13187619      -3.1414633       1.6562474
2019-03-10/18:21:09.42          0.14328159      -3.1481424       1.6399067
2019-03-10/18:21:09.45          0.15724608      -3.1477155       1.6322918
2019-03-10/18:21:09.48          0.15239295      -3.1395916       1.6321866
2019-03-10/18:21:09.51          0.14964768      -3.1170875       1.6365193
2019-03-10/18:21:09.54          0.16528434      -3.1149228       1.6368207
2019-03-10/18:21:09.57          0.15727794      -3.1058851       1.6328954
2019-03-10/18:21:09.61          0.15546722      -3.0957443       1.6365161
2019-03-10/18:21:09.64          0.13630381      -3.0813612       1.6477161
2019-03-10/18:21:09.67          0.13763864      -3.0823167       1.6487943
2019-03-10/18:21:09.70          0.14697541      -3.0703638       1.6516756
2019-03-10/18:21:09.73          0.14831350      -3.0757530       1.6604581
2019-03-10/18:21:09.76          0.15249554      -3.0611765       1.6730421
2019-03-10/18:21:09.79          0.16757237      -3.0526933       1.6757031
2019-03-10/18:21:09.82          0.16906669      -3.0431127       1.6836331
2019-03-10/18:21:09.86          0.19061041      -3.0443761       1.6819661
2019-03-10/18:21:09.89          0.20568676      -3.0364471       1.6855932
2019-03-10/18:21:09.92          0.21707689      -3.0304235       1.6740235
2019-03-10/18:21:09.95          0.21386011      -3.0116384       1.6718739
2019-03-10/18:21:09.98          0.21297980      -3.0083221       1.6651643
2019-03-10/18:21:10.01          0.21961538      -2.9902994       1.6465578
2019-03-10/18:21:10.04          0.23042278      -2.9833504       1.6332381
2019-03-10/18:21:10.07          0.22978322      -2.9752636       1.6277808
2019-03-10/18:21:10.11          0.23652213      -2.9603279       1.6177791
2019-03-10/18:21:10.14          0.23180860      -2.9385198       1.6296791
2019-03-10/18:21:10.17          0.22857835      -2.9265238       1.6231141
2019-03-10/18:21:10.20          0.23576509      -2.9133202       1.6346971
2019-03-10/18:21:10.23          0.24387780      -2.9044975       1.6288658
2019-03-10/18:21:10.26          0.24875406      -2.8919196       1.6405753
2019-03-10/18:21:10.29          0.25224195      -2.8798638       1.6596724
2019-03-10/18:21:10.32          0.24603750      -2.8699678       1.6770367
2019-03-10/18:21:10.36          0.25026345      -2.8661297       1.6926846
2019-03-10/18:21:10.39          0.25439451      -2.8613293       1.7088854
2019-03-10/18:21:10.42          0.25973888      -2.8739590       1.6996857
2019-03-10/18:21:10.45          0.27255253      -2.8872465       1.7024360
2019-03-10/18:21:10.48          0.28379830      -2.8966948       1.7066008
2019-03-10/18:21:10.51          0.30233045      -2.9024424       1.7167399
2019-03-10/18:21:10.54          0.31670684      -2.9036398       1.7115513
2019-03-10/18:21:10.57          0.32028805      -2.9087458       1.7074759
2019-03-10/18:21:10.61          0.33614439      -2.9136989       1.7001300
2019-03-10/18:21:10.64          0.34295515      -2.9135000       1.6867789
2019-03-10/18:21:10.67          0.34985682      -2.9131561       1.6709487
2019-03-10/18:21:10.70          0.35306244      -2.9099927       1.6613819
2019-03-10/18:21:10.73          0.35367823      -2.8924327       1.6592949
2019-03-10/18:21:10.76          0.33962679      -2.8835364       1.6496737
2019-03-10/18:21:10.79          0.33434085      -2.8724801       1.6400095
2019-03-10/18:21:10.82          0.33228597      -2.8687451       1.6487132
2019-03-10/18:21:10.86          0.34518492      -2.8700503       1.6524455
2019-03-10/18:21:10.89          0.34119344      -2.8635964       1.6465436
2019-03-10/18:21:10.92          0.33710910      -2.8611619       1.6498667
2019-03-10/18:21:10.95          0.33690066      -2.8650206       1.6542117
2019-03-10/18:21:10.98          0.34517885      -2.8658293       1.6607968
2019-03-10/18:21:11.01          0.34426559      -2.8753914       1.6689339
2019-03-10/18:21:11.04          0.35182965      -2.8764768       1.6782315
2019-03-10/18:21:11.07          0.34509540      -2.8681589       1.6962960
2019-03-10/18:21:11.11          0.34500365      -2.8801542       1.6942101
2019-03-10/18:21:11.14          0.33733333      -2.8714240       1.7040210
2019-03-10/18:21:11.17          0.34913928      -2.8818621       1.7079504
2019-03-10/18:21:11.20          0.35836828      -2.8838319       1.7085754
2019-03-10/18:21:11.23          0.36545812      -2.8745727       1.7110000
2019-03-10/18:21:11.26          0.36313372      -2.8590914       1.7144389
2019-03-10/18:21:11.29          0.37170057      -2.8508273       1.7098905
2019-03-10/18:21:11.32          0.38267543      -2.8417508       1.7027663
2019-03-10/18:21:11.36          0.38866278      -2.8430700       1.6965618
2019-03-10/18:21:11.39          0.38651923      -2.8245304       1.6902284
2019-03-10/18:21:11.42          0.38373729      -2.8213696       1.6725095
2019-03-10/18:21:11.45          0.37394638      -2.8039907       1.6675962
2019-03-10/18:21:11.48          0.36903958      -2.7953227       1.6645687
2019-03-10/18:21:11.51          0.37290367      -2.7994211       1.6606225
2019-03-10/18:21:11.54          0.37464562      -2.8051927       1.6569999
2019-03-10/18:21:11.57          0.37990185      -2.8034380       1.6661792
2019-03-10/18:21:11.61          0.38570340      -2.8067028       1.6678377
2019-03-10/18:21:11.64          0.39196781      -2.8169781       1.6706008
2019-03-10/18:21:11.67          0.39546354      -2.8166716       1.6947980
2019-03-10/18:21:11.70          0.40764208      -2.8222869       1.7112807
2019-03-10/18:21:11.73          0.41731992      -2.8255408       1.7270338
2019-03-10/18:21:11.76          0.42376549      -2.8200423       1.7516465
2019-03-10/18:21:11.79          0.42384334      -2.8145941       1.7685517
2019-03-10/18:21:11.82          0.43315639      -2.8086686       1.7801271
2019-03-10/18:21:11.86          0.43396879      -2.8020633       1.7772055
2019-03-10/18:21:11.89          0.42869254      -2.7961724       1.7879645
2019-03-10/18:21:11.92          0.43217761      -2.7820443       1.7880730
2019-03-10/18:21:11.95          0.43401104      -2.7795591       1.7707865
2019-03-10/18:21:11.98          0.43592164      -2.7557257       1.7649255
2019-03-10/18:21:12.01          0.43185563      -2.7510342       1.7546829
2019-03-10/18:21:12.04          0.44235107      -2.7515096       1.7300962
2019-03-10/18:21:12.07          0.44022669      -2.7520873       1.7177939
2019-03-10/18:21:12.11          0.43558757      -2.7425859       1.7181329
2019-03-10/18:21:12.14          0.42642524      -2.7318880       1.7178766
2019-03-10/18:21:12.17          0.42787331      -2.7371432       1.7046429
2019-03-10/18:21:12.20          0.42205400      -2.7396253       1.7040556
2019-03-10/18:21:12.23          0.42617909      -2.7456423       1.7083119
2019-03-10/18:21:12.26          0.42726242      -2.7586453       1.7175291
2019-03-10/18:21:12.29          0.44043094      -2.7653864       1.7200893
2019-03-10/18:21:12.32          0.44614911      -2.7674307       1.7363967
2019-03-10/18:21:12.36          0.45423932      -2.7544973       1.7463802
2019-03-10/18:21:12.39          0.46242352      -2.7552402       1.7510971
2019-03-10/18:21:12.42          0.47789824      -2.7644351       1.7560971
2019-03-10/18:21:12.45          0.49348326      -2.7609334       1.7666207
2019-03-10/18:21:12.48          0.51033865      -2.7585598       1.7718428
2019-03-10/18:21:12.51          0.52497696      -2.7502756       1.7663682
2019-03-10/18:21:12.54          0.53998455      -2.7474903       1.7615861
2019-03-10/18:21:12.57          0.54615400      -2.7305830       1.7605809
2019-03-10/18:21:12.61          0.55959104      -2.7203133       1.7536823
2019-03-10/18:21:12.64          0.56832223      -2.7201994       1.7435376
2019-03-10/18:21:12.67          0.58535705      -2.7114699       1.7331986
2019-03-10/18:21:12.70          0.59078925      -2.6990350       1.7309166
2019-03-10/18:21:12.73          0.58549183      -2.6877816       1.7169138
2019-03-10/18:21:12.76          0.58601043      -2.6856265       1.7130661
2019-03-10/18:21:12.79          0.57923948      -2.6772269       1.7127919
2019-03-10/18:21:12.82          0.57507451      -2.6710103       1.7108010
2019-03-10/18:21:12.86          0.57328919      -2.6719141       1.7141656
2019-03-10/18:21:12.89          0.55590776      -2.6724257       1.7164805
2019-03-10/18:21:12.92          0.55273493      -2.6854457       1.7206021
2019-03-10/18:21:12.95          0.54986382      -2.6931920       1.7387855
2019-03-10/18:21:12.98          0.55831443      -2.6978963       1.7438130
2019-03-10/18:21:13.01          0.56657065      -2.6998797       1.7544360
2019-03-10/18:21:13.04          0.58096453      -2.7036237       1.7590952
2019-03-10/18:21:13.07          0.58237945      -2.7118817       1.7658407
2019-03-10/18:21:13.11          0.58551332      -2.7150426       1.7721120
2019-03-10/18:21:13.14          0.59464232      -2.7231570       1.7768313
2019-03-10/18:21:13.17          0.60727318      -2.7274398       1.7709438
2019-03-10/18:21:13.20          0.61384547      -2.7226182       1.7646890
2019-03-10/18:21:13.23          0.60930802      -2.7300898       1.7480313
2019-03-10/18:21:13.26          0.60855495      -2.7310648       1.7363633
2019-03-10/18:21:13.29          0.60882391      -2.7232351       1.7386811
2019-03-10/18:21:13.32          0.60764146      -2.7145676       1.7243935
2019-03-10/18:21:13.36          0.61658068      -2.6986656       1.7185256
2019-03-10/18:21:13.39          0.61619984      -2.6913131       1.7103371
2019-03-10/18:21:13.42          0.60889728      -2.6810067       1.7025610
2019-03-10/18:21:13.45          0.60135347      -2.6701401       1.7036065
2019-03-10/18:21:13.48          0.59110386      -2.6589100       1.7117142
2019-03-10/18:21:13.51          0.59598145      -2.6499273       1.7083014
2019-03-10/18:21:13.54          0.58923910      -2.6436822       1.7212390
2019-03-10/18:21:13.57          0.59267135      -2.6443259       1.7195535
2019-03-10/18:21:13.61          0.58767949      -2.6469347       1.7325594
2019-03-10/18:21:13.64          0.58443990      -2.6583946       1.7456284
2019-03-10/18:21:13.67          0.58415175      -2.6624637       1.7552393
2019-03-10/18:21:13.70          0.59183281      -2.6685687       1.7683513
2019-03-10/18:21:13.73          0.60796491      -2.6816863       1.7740779
2019-03-10/18:21:13.76          0.61754932      -2.6829708       1.7827209
2019-03-10/18:21:13.79          0.62049686      -2.6758657       1.8025489
2019-03-10/18:21:13.82          0.63131280      -2.6759491       1.8101436
2019-03-10/18:21:13.86          0.64043714      -2.6724247       1.8215328
2019-03-10/18:21:13.89          0.64374837      -2.6647607       1.8314489
2019-03-10/18:21:13.92          0.65489284      -2.6614190       1.8209939
2019-03-10/18:21:13.95          0.66746215      -2.6493817       1.8188788
2019-03-10/18:21:13.98          0.67279522      -2.6408077       1.8050179
2019-03-10/18:21:14.01          0.66934873      -2.6224975       1.8033220
2019-03-10/18:21:14.04          0.67369771      -2.6038687       1.8058154
2019-03-10/18:21:14.07          0.67715765      -2.5956588       1.7980944
2019-03-10/18:21:14.11          0.68002484      -2.5810385       1.7893551
2019-03-10/18:21:14.14          0.67689142      -2.5752879       1.7794036
2019-03-10/18:21:14.17          0.68382462      -2.5603567       1.7797973
2019-03-10/18:21:14.20          0.68260068      -2.5345896       1.8012732
2019-03-10/18:21:14.23          0.68242667      -2.5335540       1.8090977
2019-03-10/18:21:14.26          0.68429274      -2.5232095       1.8324586
2019-03-10/18:21:14.29          0.68855606      -2.5118777       1.8499857
2019-03-10/18:21:14.32          0.70198677      -2.5112063       1.8571600
2019-03-10/18:21:14.36          0.71086602      -2.5075249       1.8843945
2019-03-10/18:21:14.39          0.71946048      -2.5081837       1.8989283
2019-03-10/18:21:14.42          0.72492501      -2.5015795       1.9227168
2019-03-10/18:21:14.45          0.72608361      -2.5019196       1.9318815
2019-03-10/18:21:14.48          0.73337665      -2.5063073       1.9302287
2019-03-10/18:21:14.51          0.72997718      -2.4898908       1.9353139
2019-03-10/18:21:14.54          0.72620216      -2.4812502       1.9359721
2019-03-10/18:21:14.57          0.73012208      -2.4850021       1.9380827
2019-03-10/18:21:14.61          0.73197287      -2.4730765       1.9316599
2019-03-10/18:21:14.64          0.72745033      -2.4568192       1.9098073
2019-03-10/18:21:14.67          0.72006404      -2.4511126       1.8947384
2019-03-10/18:21:14.70          0.71502780      -2.4457433       1.8815934
2019-03-10/18:21:14.73          0.72656916      -2.4318623       1.8801219
2019-03-10/18:21:14.76          0.73506118      -2.4178109       1.8710775
2019-03-10/18:21:14.79          0.74843200      -2.4220765       1.8567224
2019-03-10/18:21:14.82          0.76027929      -2.4178495       1.8416483
2019-03-10/18:21:14.86          0.76728597      -2.4094571       1.8242764
2019-03-10/18:21:14.89          0.77022541      -2.4300512       1.8210974
2019-03-10/18:21:14.92          0.78378032      -2.4417408       1.8153124
2019-03-10/18:21:14.95          0.79813265      -2.4385046       1.8226931
2019-03-10/18:21:14.98          0.81345679      -2.4346930       1.8282860
2019-03-10/18:21:15.01          0.81783711      -2.4394460       1.8215703
2019-03-10/18:21:15.04          0.82916512      -2.4561704       1.8338008
2019-03-10/18:21:15.07          0.83666896      -2.4586271       1.8371077
2019-03-10/18:21:15.11          0.84365804      -2.4744395       1.8447543
2019-03-10/18:21:15.14          0.85378622      -2.4842423       1.8468715
2019-03-10/18:21:15.17          0.86043001      -2.4647028       1.8554492
2019-03-10/18:21:15.20          0.86332468      -2.4666505       1.8616118
2019-03-10/18:21:15.23          0.86395251      -2.4692524       1.8652722
2019-03-10/18:21:15.26          0.85702504      -2.4643470       1.8770358
2019-03-10/18:21:15.29          0.85332562      -2.4554986       1.8846523
2019-03-10/18:21:15.32          0.84635088      -2.4376062       1.8790927
2019-03-10/18:21:15.36          0.85243506      -2.4228207       1.8824146
2019-03-10/18:21:15.39          0.85640403      -2.3947796       1.8868810
2019-03-10/18:21:15.42          0.85215554      -2.3779572       1.8939227
2019-03-10/18:21:15.45          0.84821851      -2.3724115       1.8902947
2019-03-10/18:21:15.48          0.84359069      -2.3606255       1.8880880
2019-03-10/18:21:15.51          0.84579047      -2.3508348       1.8860234
2019-03-10/18:21:15.54          0.86291968      -2.3563226       1.8727192
2019-03-10/18:21:15.57          0.86977154      -2.3636635       1.8732744
2019-03-10/18:21:15.61          0.87039796      -2.3684507       1.8808201
2019-03-10/18:21:15.64          0.85810172      -2.3840805       1.8962713
2019-03-10/18:21:15.67          0.86259728      -2.3966026       1.9045383
2019-03-10/18:21:15.70          0.86575861      -2.4003301       1.9071545
2019-03-10/18:21:15.73          0.87034416      -2.4149098       1.9168135
2019-03-10/18:21:15.76          0.88371196      -2.4173540       1.9359173
2019-03-10/18:21:15.79          0.88912967      -2.4273184       1.9443669
2019-03-10/18:21:15.82          0.89332168      -2.4205588       1.9580528
2019-03-10/18:21:15.86          0.90630280      -2.4170714       1.9485876
2019-03-10/18:21:15.89          0.90470617      -2.4143356       1.9425331
2019-03-10/18:21:15.92          0.91483426      -2.4009749       1.9310093
2019-03-10/18:21:15.95          0.91301954      -2.3921077       1.9241791
2019-03-10/18:21:15.98          0.91328199      -2.3897517       1.9281378
2019-03-10/18:21:16.01          0.91253811      -2.3715483       1.9055643
2019-03-10/18:21:16.04          0.90230216      -2.3534749       1.9010027
2019-03-10/18:21:16.07          0.90928265      -2.3383648       1.8943491
2019-03-10/18:21:16.11          0.90208557      -2.3293559       1.8859279
2019-03-10/18:21:16.14          0.89425492      -2.3190915       1.8909981
2019-03-10/18:21:16.17          0.90672684      -2.3134414       1.8985554
2019-03-10/18:21:16.20          0.90798207      -2.3139257       1.8958402
2019-03-10/18:21:16.23          0.91297188      -2.3084333       1.8956486
2019-03-10/18:21:16.26          0.92230177      -2.3065907       1.9048840
2019-03-10/18:21:16.29          0.92611410      -2.2984413       1.9291941
2019-03-10/18:21:16.32          0.94359846      -2.3044267       1.9208060
2019-03-10/18:21:16.36          0.95015202      -2.3096974       1.9285684
2019-03-10/18:21:16.39          0.96407353      -2.3172673       1.9235307
2019-03-10/18:21:16.42          0.96906397      -2.3161546       1.9310823
2019-03-10/18:21:16.45          0.97577640      -2.3008986       1.9309119
2019-03-10/18:21:16.48          0.98493616      -2.2789143       1.9362458
2019-03-10/18:21:16.51          0.99019416      -2.2741188       1.9305627
2019-03-10/18:21:16.54          0.99018378      -2.2660336       1.9114220
2019-03-10/18:21:16.57           1.0010177      -2.2681095       1.8950484
2019-03-10/18:21:16.61          0.99336755      -2.2586672       1.8971151
2019-03-10/18:21:16.64          0.99061585      -2.2366046       1.8935601
2019-03-10/18:21:16.67          0.99340553      -2.2212683       1.9027973
2019-03-10/18:21:16.70          0.99919130      -2.2069202       1.8995678
2019-03-10/18:21:16.73          0.99753278      -2.2013475       1.8981640
2019-03-10/18:21:16.76           1.0011208      -2.2057744       1.8949285
2019-03-10/18:21:16.79           1.0018598      -2.2069000       1.9012292
2019-03-10/18:21:16.82          0.99998543      -2.1995445       1.9068186
2019-03-10/18:21:16.86          0.99122937      -2.1983896       1.9233560
2019-03-10/18:21:16.89           1.0012802      -2.2064362       1.9321245
2019-03-10/18:21:16.92          0.99803824      -2.2126943       1.9355245
2019-03-10/18:21:16.95          0.99051229      -2.2164097       1.9348492
2019-03-10/18:21:16.98          0.98984619      -2.2323823       1.9467963
2019-03-10/18:21:17.01          0.99738028      -2.2439489       1.9448967
2019-03-10/18:21:17.04          0.99965187      -2.2506325       1.9574705
2019-03-10/18:21:17.07           1.0059579      -2.2477754       1.9686643
2019-03-10/18:21:17.11           1.0204057      -2.2508498       1.9768961
2019-03-10/18:21:17.14           1.0335598      -2.2476941       1.9784399
2019-03-10/18:21:17.17           1.0375784      -2.2406398       1.9783647
2019-03-10/18:21:17.20           1.0475385      -2.2442874       1.9654548
2019-03-10/18:21:17.23           1.0519182      -2.2416334       1.9641686
2019-03-10/18:21:17.26           1.0594365      -2.2291520       1.9505695
2019-03-10/18:21:17.29           1.0624374      -2.2225892       1.9489433
2019-03-10/18:21:17.32           1.0644622      -2.2243129       1.9358552
2019-03-10/18:21:17.36           1.0656096      -2.2223102       1.9329298
2019-03-10/18:21:17.39           1.0695144      -2.2270280       1.9287594
2019-03-10/18:21:17.42           1.0787531      -2.2388819       1.9154486
2019-03-10/18:21:17.45           1.0852992      -2.2467235       1.9116729
2019-03-10/18:21:17.48           1.0887752      -2.2415377       1.9284260
2019-03-10/18:21:17.51           1.0963868      -2.2420545       1.9355712
2019-03-10/18:21:17.54           1.1032544      -2.2492411       1.9453296
2019-03-10/18:21:17.57           1.1098890      -2.2613318       1.9468177
2019-03-10/18:21:17.61           1.1139063      -2.2635686       1.9632105
2019-03-10/18:21:17.64           1.1063974      -2.2573939       1.9741471
2019-03-10/18:21:17.67           1.1074744      -2.2493389       1.9899773
2019-03-10/18:21:17.70           1.1028721      -2.2470006       1.9958067
2019-03-10/18:21:17.73           1.1046700      -2.2417379       1.9985758
2019-03-10/18:21:17.76           1.1040736      -2.2368883       2.0062154
2019-03-10/18:21:17.79           1.1133543      -2.2303641       2.0147993
2019-03-10/18:21:17.82           1.1153017      -2.2216652       2.0127364
2019-03-10/18:21:17.86           1.1125117      -2.2042306       2.0249395
2019-03-10/18:21:17.89           1.1217880      -2.1949736       2.0286918
2019-03-10/18:21:17.92           1.1388841      -2.1961373       2.0227250
2019-03-10/18:21:17.95           1.1417363      -2.1959843       2.0132879
2019-03-10/18:21:17.98           1.1437346      -2.1788141       2.0176896
2019-03-10/18:21:18.01           1.1375008      -2.1579894       2.0295400
2019-03-10/18:21:18.04           1.1324685      -2.1553843       2.0185701
2019-03-10/18:21:18.07           1.1250170      -2.1499812       2.0126321
2019-03-10/18:21:18.11           1.1132779      -2.1428846       2.0220687
2019-03-10/18:21:18.14           1.1079733      -2.1390300       2.0156373
2019-03-10/18:21:18.17           1.0996169      -2.1350270       2.0016400
2019-03-10/18:21:18.20           1.0930912      -2.1292590       1.9997437
2019-03-10/18:21:18.23           1.0957429      -2.1151320       1.9991168
2019-03-10/18:21:18.26           1.1014241      -2.1160805       2.0052916
2019-03-10/18:21:18.29           1.1130670      -2.1265555       1.9907778
2019-03-10/18:21:18.32           1.1286639      -2.1303208       1.9822288
2019-03-10/18:21:18.36           1.1325114      -2.1159871       1.9791693
2019-03-10/18:21:18.39           1.1394744      -2.1078614       1.9649521
2019-03-10/18:21:18.42           1.1462587      -2.0999939       1.9556957
2019-03-10/18:21:18.45           1.1476887      -2.0839501       1.9596087
2019-03-10/18:21:18.48           1.1561198      -2.0801523       1.9442324
2019-03-10/18:21:18.51           1.1464068      -2.0655059       1.9451864
2019-03-10/18:21:18.54           1.1385465      -2.0430213       1.9416335
2019-03-10/18:21:18.57           1.1353398      -2.0391982       1.9437639
2019-03-10/18:21:18.61           1.1262835      -2.0229243       1.9532966
2019-03-10/18:21:18.64           1.1287001      -2.0323569       1.9445003
2019-03-10/18:21:18.67           1.1323404      -2.0337529       1.9466172
2019-03-10/18:21:18.70           1.1329103      -2.0443398       1.9635858
2019-03-10/18:21:18.73           1.1466950      -2.0431366       1.9582393
2019-03-10/18:21:18.76           1.1462010      -2.0371771       1.9670611
2019-03-10/18:21:18.79           1.1546299      -2.0415674       1.9662167
2019-03-10/18:21:18.82           1.1763282      -2.0461645       1.9738051
2019-03-10/18:21:18.86           1.1814004      -2.0303334       1.9932945
2019-03-10/18:21:18.89           1.1976985      -2.0256648       2.0026631
2019-03-10/18:21:18.92           1.2080092      -2.0143868       2.0106604
2019-03-10/18:21:18.95           1.2235996      -2.0208878       2.0069888
2019-03-10/18:21:18.98           1.2422027      -2.0115797       2.0062261
2019-03-10/18:21:19.01           1.2468006      -2.0119910       2.0130434
2019-03-10/18:21:19.04           1.2585164      -2.0135182       2.0131002
2019-03-10/18:21:19.07           1.2707833      -2.0075647       2.0195639
2019-03-10/18:21:19.11           1.2695715      -2.0111702       2.0120810
2019-03-10/18:21:19.14           1.2754529      -2.0153132       1.9953696
2019-03-10/18:21:19.17           1.2786731      -2.0175202       1.9861299
2019-03-10/18:21:19.20           1.2776234      -2.0241751       1.9855074
2019-03-10/18:21:19.23           1.2744352      -2.0087400       1.9938633
2019-03-10/18:21:19.26           1.2666087      -2.0022532       1.9946289
2019-03-10/18:21:19.29           1.2696193      -1.9858801       2.0137101
2019-03-10/18:21:19.32           1.2751522      -1.9783504       2.0185311
2019-03-10/18:21:19.36           1.2821721      -1.9778505       2.0210255
2019-03-10/18:21:19.39           1.2918845      -1.9714507       2.0293962
2019-03-10/18:21:19.42           1.2984852      -1.9566464       2.0450479
2019-03-10/18:21:19.45           1.3019810      -1.9544717       2.0545115
2019-03-10/18:21:19.48           1.3107637      -1.9489914       2.0598201
2019-03-10/18:21:19.51           1.3274789      -1.9470719       2.0682221
2019-03-10/18:21:19.54           1.3474848      -1.9533062       2.0643870
2019-03-10/18:21:19.57           1.3552551      -1.9649972       2.0469253
2019-03-10/18:21:19.61           1.3520333      -1.9623068       2.0506716
2019-03-10/18:21:19.64           1.3570691      -1.9716163       2.0361928
2019-03-10/18:21:19.67           1.3623157      -1.9722843       2.0291267
2019-03-10/18:21:19.70           1.3651169      -1.9817675       2.0205681
2019-03-10/18:21:19.73           1.3662328      -1.9739827       2.0182620
2019-03-10/18:21:19.76           1.3686028      -1.9797128       2.0083574
2019-03-10/18:21:19.79           1.3626841      -1.9812871       2.0033413
2019-03-10/18:21:19.82           1.3565636      -1.9782274       2.0005777
2019-03-10/18:21:19.86           1.3636645      -1.9754245       1.9967509
2019-03-10/18:21:19.89           1.3706433      -1.9833165       1.9869117
2019-03-10/18:21:19.92           1.3722373      -1.9719630       1.9942715
2019-03-10/18:21:19.95           1.3746175      -1.9644087       1.9940371
2019-03-10/18:21:19.98           1.3848616      -1.9616033       1.9953136
2019-03-10/18:21:20.01           1.3875335      -1.9611859       1.9968318
2019-03-10/18:21:20.04           1.3889859      -1.9361522       2.0149918
2019-03-10/18:21:20.07           1.3937665      -1.9340593       2.0237406
2019-03-10/18:21:20.11           1.3937760      -1.9268018       2.0255381
2019-03-10/18:21:20.14           1.3912137      -1.9234581       2.0429799
2019-03-10/18:21:20.17           1.3900555      -1.9052769       2.0547412
2019-03-10/18:21:20.20           1.3947389      -1.8983962       2.0572604
2019-03-10/18:21:20.23           1.3891146      -1.8932779       2.0642296
2019-03-10/18:21:20.26           1.3809110      -1.8762914       2.0587524
2019-03-10/18:21:20.29           1.3769594      -1.8646771       2.0680976
2019-03-10/18:21:20.32           1.3893528      -1.8716342       2.0692152
2019-03-10/18:21:20.36           1.3809646      -1.8565235       2.0716071
2019-03-10/18:21:20.39           1.3808070      -1.8329446       2.0762059
2019-03-10/18:21:20.42           1.3795072      -1.8178396       2.0683993
2019-03-10/18:21:20.45           1.3827983      -1.8086850       2.0734771
2019-03-10/18:21:20.48           1.3816806      -1.8053071       2.0820267
2019-03-10/18:21:20.51           1.3833495      -1.7948096       2.0920254
2019-03-10/18:21:20.54           1.3976496      -1.7931788       2.1085109
2019-03-10/18:21:20.57           1.4133035      -1.7850904       2.1129915
2019-03-10/18:21:20.61           1.4114319      -1.7796678       2.1086796
2019-03-10/18:21:20.64           1.4142053      -1.7685471       2.1177561
2019-03-10/18:21:20.67           1.4207167      -1.7780392       2.1254575
2019-03-10/18:21:20.70           1.4280805      -1.7706903       2.1435489
2019-03-10/18:21:20.73           1.4434850      -1.7662565       2.1552453
2019-03-10/18:21:20.76           1.4557418      -1.7607281       2.1599154
2019-03-10/18:21:20.79           1.4694623      -1.7557208       2.1566475
2019-03-10/18:21:20.82           1.4752855      -1.7608621       2.1511773
2019-03-10/18:21:20.86           1.4865755      -1.7662946       2.1433322
2019-03-10/18:21:20.89           1.5062254      -1.7541825       2.1466047
2019-03-10/18:21:20.92           1.5308937      -1.7552965       2.1309901
2019-03-10/18:21:20.95           1.5410217      -1.7470945       2.1282552
2019-03-10/18:21:20.98           1.5564529      -1.7417022       2.1146891
2019-03-10/18:21:21.01           1.5676650      -1.7338688       2.1146309
2019-03-10/18:21:21.04           1.5757124      -1.7287627       2.1158733
2019-03-10/18:21:21.07           1.5846918      -1.7259983       2.1259952
2019-03-10/18:21:21.11           1.5958629      -1.7197553       2.1364795
2019-03-10/18:21:21.14           1.6005018      -1.7171884       2.1439527
2019-03-10/18:21:21.17           1.5892788      -1.7123990       2.1539512
2019-03-10/18:21:21.20           1.5925428      -1.7081069       2.1649438
2019-03-10/18:21:21.23           1.6037700      -1.7188568       2.1761027
2019-03-10/18:21:21.26           1.5990683      -1.7302803       2.1910297
2019-03-10/18:21:21.29           1.6007046      -1.7445744       2.1916098
2019-03-10/18:21:21.32           1.5943175      -1.7548868       2.1906077
2019-03-10/18:21:21.36           1.6041646      -1.7573821       2.1936613
2019-03-10/18:21:21.39           1.6033528      -1.7556311       2.1994215
2019-03-10/18:21:21.42           1.6081248      -1.7617864       2.1905641
2019-03-10/18:21:21.45           1.6228296      -1.7827154       2.1823436
2019-03-10/18:21:21.48           1.6323672      -1.7890989       2.1717674
2019-03-10/18:21:21.51           1.6497519      -1.7711157       2.1675197
2019-03-10/18:21:21.54           1.6577906      -1.7589700       2.1561851
2019-03-10/18:21:21.57           1.6615766      -1.7490698       2.1435970
2019-03-10/18:21:21.61           1.6727403      -1.7374057       2.1444147
2019-03-10/18:21:21.64           1.6749348      -1.7349682       2.1289240
2019-03-10/18:21:21.67           1.6793445      -1.7356332       2.1193383
2019-03-10/18:21:21.70           1.6770605      -1.7284694       2.1243320
2019-03-10/18:21:21.73           1.6714307      -1.7160395       2.1255912
2019-03-10/18:21:21.76           1.6614842      -1.7141858       2.1365295
2019-03-10/18:21:21.79           1.6510553      -1.7202573       2.1455764
2019-03-10/18:21:21.82           1.6513458      -1.7260273       2.1649776
2019-03-10/18:21:21.86           1.6550263      -1.7275749       2.1813336
2019-03-10/18:21:21.89           1.6570428      -1.7329749       2.1843948
2019-03-10/18:21:21.92           1.6558278      -1.7428321       2.1926053
2019-03-10/18:21:21.95           1.6602764      -1.7350791       2.1953920
2019-03-10/18:21:21.98           1.6755165      -1.7273786       2.2131091
2019-03-10/18:21:22.01           1.6913294      -1.7296571       2.2284545
2019-03-10/18:21:22.04           1.7078374      -1.7252801       2.2427144
2019-03-10/18:21:22.07           1.7203575      -1.7244215       2.2511890
2019-03-10/18:21:22.11           1.7303706      -1.7120262       2.2518177
2019-03-10/18:21:22.14           1.7357588      -1.7135984       2.2474823
2019-03-10/18:21:22.17           1.7383524      -1.6985119       2.2562893
2019-03-10/18:21:22.20           1.7275662      -1.6844750       2.2670606
2019-03-10/18:21:22.23           1.7261960      -1.6838115       2.2662342
2019-03-10/18:21:22.26           1.7273284      -1.6822056       2.2509564
2019-03-10/18:21:22.29           1.7274803      -1.6656325       2.2338685
2019-03-10/18:21:22.32           1.7182857      -1.6581506       2.2155182
2019-03-10/18:21:22.36           1.7146062      -1.6485398       2.2006074
2019-03-10/18:21:22.39           1.7183114      -1.6576944       2.1958685
2019-03-10/18:21:22.42           1.7190440      -1.6482528       2.2053506
2019-03-10/18:21:22.45           1.7200422      -1.6427957       2.2151494
2019-03-10/18:21:22.48           1.7371427      -1.6385694       2.2201432
2019-03-10/18:21:22.51           1.7416387      -1.6331886       2.2260877
2019-03-10/18:21:22.54           1.7433899      -1.6275821       2.2448876
2019-03-10/18:21:22.57           1.7492636      -1.6320693       2.2618661
2019-03-10/18:21:22.61           1.7656137      -1.6420879       2.2830936
2019-03-10/18:21:22.64           1.7762706      -1.6490481       2.2961487
2019-03-10/18:21:22.67           1.7857278      -1.6502390       2.3009744
2019-03-10/18:21:22.70           1.7947391      -1.6438878       2.3036496
2019-03-10/18:21:22.73           1.8085587      -1.6519978       2.3004955
2019-03-10/18:21:22.76           1.8201826      -1.6571272       2.2853069
2019-03-10/18:21:22.79           1.8281765      -1.6550716       2.2932260
2019-03-10/18:21:22.82           1.8320970      -1.6490651       2.2842664
2019-03-10/18:21:22.86           1.8235965      -1.6302983       2.2910536
2019-03-10/18:21:22.89           1.8292581      -1.6066537       2.2919530
2019-03-10/18:21:22.92           1.8221580      -1.5881138       2.2861885
2019-03-10/18:21:22.95           1.8127511      -1.5698448       2.2828201
2019-03-10/18:21:22.98           1.8222829      -1.5626707       2.2767708
2019-03-10/18:21:23.01           1.8162821      -1.5470483       2.2761028
2019-03-10/18:21:23.04           1.8124660      -1.5228305       2.2894411
2019-03-10/18:21:23.07           1.8079374      -1.5141158       2.2915782
2019-03-10/18:21:23.11           1.8153788      -1.5051657       2.3062886
2019-03-10/18:21:23.14           1.8235484      -1.5057283       2.3134161
2019-03-10/18:21:23.17           1.8181521      -1.5037750       2.3206777
2019-03-10/18:21:23.20           1.8214392      -1.5041413       2.3380968
2019-03-10/18:21:23.23           1.8348852      -1.5149899       2.3481203
2019-03-10/18:21:23.26           1.8329872      -1.5196115       2.3631711
2019-03-10/18:21:23.29           1.8533289      -1.5231099       2.3775714
2019-03-10/18:21:23.32           1.8651175      -1.5427795       2.3829545
2019-03-10/18:21:23.36           1.8884394      -1.5503410       2.3910018
2019-03-10/18:21:23.39           1.8911890      -1.5665289       2.3932473
2019-03-10/18:21:23.42           1.8999152      -1.5833803       2.3862190
2019-03-10/18:21:23.45           1.9035449      -1.6065375       2.3782219
2019-03-10/18:21:23.48           1.9163153      -1.6141808       2.3709690
2019-03-10/18:21:23.51           1.9184824      -1.6027151       2.3670204
2019-03-10/18:21:23.54           1.9228180      -1.6033234       2.3576121
2019-03-10/18:21:23.57           1.9213906      -1.6113626       2.3377043
2019-03-10/18:21:23.61           1.9241448      -1.6032670       2.3303371
2019-03-10/18:21:23.64           1.9178403      -1.6040777       2.3081082
2019-03-10/18:21:23.67           1.9195156      -1.6000042       2.3013221
2019-03-10/18:21:23.70           1.9147706      -1.5909708       2.3074809
2019-03-10/18:21:23.73           1.9212484      -1.5796940       2.3133446
2019-03-10/18:21:23.76           1.9138001      -1.5792881       2.3185163
2019-03-10/18:21:23.79           1.9174703      -1.5967121       2.3277420
2019-03-10/18:21:23.82           1.9063463      -1.5959113       2.3407692
2019-03-10/18:21:23.86           1.8964786      -1.6005959       2.3657345
2019-03-10/18:21:23.89           1.8857978      -1.6100408       2.3857790
2019-03-10/18:21:23.92           1.8870360      -1.6189795       2.4137373
2019-03-10/18:21:23.95           1.8842325      -1.6382648       2.4206727
2019-03-10/18:21:23.98           1.8942887      -1.6588750       2.4202366
2019-03-10/18:21:24.01           1.8965291      -1.6683626       2.4215704
2019-03-10/18:21:24.04           1.9108417      -1.6845549       2.4385635
2019-03-10/18:21:24.07           1.9073009      -1.6791688       2.4459638
2019-03-10/18:21:24.11           1.9205532      -1.6837727       2.4462730
2019-03-10/18:21:24.14           1.9252030      -1.6751183       2.4376895
2019-03-10/18:21:24.17           1.9398222      -1.6706375       2.4382276
2019-03-10/18:21:24.20           1.9477946      -1.6660806       2.4375422
2019-03-10/18:21:24.23           1.9527201      -1.6495241       2.4420192
2019-03-10/18:21:24.26           1.9527240      -1.6319958       2.4511057
2019-03-10/18:21:24.29           1.9506377      -1.6271673       2.4505816
2019-03-10/18:21:24.32           1.9449600      -1.6115587       2.4369853
2019-03-10/18:21:24.36           1.9521389      -1.6075049       2.4345077
2019-03-10/18:21:24.39           1.9504057      -1.6087086       2.4357180
2019-03-10/18:21:24.42           1.9632493      -1.6146271       2.4432038
2019-03-10/18:21:24.45           1.9580172      -1.6173685       2.4511924
2019-03-10/18:21:24.48           1.9443814      -1.6147488       2.4708202
2019-03-10/18:21:24.51           1.9393251      -1.6194235       2.4777392
2019-03-10/18:21:24.54           1.9415311      -1.6314908       2.4830890
2019-03-10/18:21:24.57           1.9469358      -1.6356434       2.5068303
2019-03-10/18:21:24.61           1.9470639      -1.6463568       2.5114180
2019-03-10/18:21:24.64           1.9439572      -1.6522939       2.5278144
2019-03-10/18:21:24.67           1.9452787      -1.6552248       2.5395268
2019-03-10/18:21:24.70           1.9395476      -1.6631995       2.5408123
2019-03-10/18:21:24.73           1.9429909      -1.6671999       2.5338849
2019-03-10/18:21:24.76           1.9524979      -1.6636279       2.5237900
2019-03-10/18:21:24.79           1.9676840      -1.6500289       2.5218158
2019-03-10/18:21:24.82           1.9644424      -1.6288378       2.5215268
2019-03-10/18:21:24.86           1.9602134      -1.6246295       2.4962940
2019-03-10/18:21:24.89           1.9581137      -1.6160264       2.4890134
2019-03-10/18:21:24.92           1.9638541      -1.6062293       2.4785784
2019-03-10/18:21:24.95           1.9585205      -1.6004382       2.4735501
2019-03-10/18:21:24.98           1.9527113      -1.5863610       2.4716110
2019-03-10/18:21:25.01           1.9496560      -1.5705075       2.4738437
2019-03-10/18:21:25.04           1.9394123      -1.5612891       2.4701734
2019-03-10/18:21:25.07           1.9304861      -1.5692939       2.4632902
2019-03-10/18:21:25.11           1.9240487      -1.5675631       2.4666743
2019-03-10/18:21:25.14           1.9194895      -1.5591032       2.4905536
2019-03-10/18:21:25.17           1.9201525      -1.5612049       2.5136504
2019-03-10/18:21:25.20           1.9122482      -1.5708582       2.5122200
2019-03-10/18:21:25.23           1.9284351      -1.5856316       2.5077156
2019-03-10/18:21:25.26           1.9399405      -1.5897090       2.5131956
2019-03-10/18:21:25.29           1.9507219      -1.6098653       2.5084774
2019-03-10/18:21:25.32           1.9696938      -1.6337854       2.5003999
2019-03-10/18:21:25.36           1.9706564      -1.6303383       2.5111148
2019-03-10/18:21:25.39           1.9850194      -1.6472332       2.4942350
2019-03-10/18:21:25.42           1.9975713      -1.6564594       2.4816168
2019-03-10/18:21:25.45           2.0102065      -1.6618019       2.4597219
2019-03-10/18:21:25.48           2.0185665      -1.6485480       2.4631785
2019-03-10/18:21:25.51           2.0127991      -1.6251702       2.4623227
2019-03-10/18:21:25.54           2.0105644      -1.6188595       2.4583460
2019-03-10/18:21:25.57           2.0059931      -1.5996072       2.4628277
2019-03-10/18:21:25.61           2.0012332      -1.5892179       2.4647113
2019-03-10/18:21:25.64           2.0093463      -1.5966040       2.4480561
2019-03-10/18:21:25.67           2.0139302      -1.5960883       2.4510405
2019-03-10/18:21:25.70           2.0189523      -1.6009522       2.4523122
2019-03-10/18:21:25.73           2.0174266      -1.5931401       2.4616672
2019-03-10/18:21:25.76           2.0132101      -1.6137216       2.4415193
2019-03-10/18:21:25.79           2.0095781      -1.6348843       2.4362994
2019-03-10/18:21:25.82           2.0097023      -1.6579667       2.4236650
2019-03-10/18:21:25.86           2.0070722      -1.6851112       2.4085564
2019-03-10/18:21:25.89           2.0048602      -1.6952505       2.4043808
2019-03-10/18:21:25.92           2.0013678      -1.7040718       2.4022126
2019-03-10/18:21:25.95           1.9912326      -1.7171312       2.4065938
2019-03-10/18:21:25.98           1.9905808      -1.7136282       2.4008766
2019-03-10/18:21:26.01           1.9878115      -1.7219066       2.4045219
2019-03-10/18:21:26.04           1.9970211      -1.7155674       2.4153523
2019-03-10/18:21:26.07           2.0015680      -1.7171480       2.4167149
2019-03-10/18:21:26.11           2.0054449      -1.7068075       2.4194112
2019-03-10/18:21:26.14           2.0062890      -1.6910051       2.4278794
2019-03-10/18:21:26.17           2.0132859      -1.6799894       2.4298837
2019-03-10/18:21:26.20           2.0000813      -1.6696052       2.4366278
2019-03-10/18:21:26.23           2.0012182      -1.6525382       2.4405218
2019-03-10/18:21:26.26           1.9944266      -1.6525337       2.4440544
2019-03-10/18:21:26.29           1.9984462      -1.6418548       2.4369875
2019-03-10/18:21:26.32           1.9936942      -1.6397605       2.4416841
2019-03-10/18:21:26.36           1.9850349      -1.6274776       2.4480184
2019-03-10/18:21:26.39           1.9823206      -1.6216808       2.4509606
2019-03-10/18:21:26.42           1.9821728      -1.6201407       2.4528150
2019-03-10/18:21:26.45           1.9741214      -1.6277201       2.4445443
2019-03-10/18:21:26.48           1.9809096      -1.6260694       2.4449947
2019-03-10/18:21:26.51           1.9815160      -1.6195005       2.4470995
2019-03-10/18:21:26.54           1.9826470      -1.6165929       2.4421012
2019-03-10/18:21:26.57           1.9700755      -1.6229724       2.4332365
2019-03-10/18:21:26.61           1.9682320      -1.6110923       2.4368214
2019-03-10/18:21:26.64           1.9666463      -1.6130480       2.4240582
2019-03-10/18:21:26.67           1.9602795      -1.6125115       2.4152204
2019-03-10/18:21:26.70           1.9604433      -1.5973355       2.4132155
2019-03-10/18:21:26.73           1.9618083      -1.5753516       2.4312940
2019-03-10/18:21:26.76           1.9616241      -1.5589877       2.4363007
2019-03-10/18:21:26.79           1.9677298      -1.5737300       2.4202817
2019-03-10/18:21:26.82           1.9603998      -1.5657634       2.4231875
2019-03-10/18:21:26.86           1.9612030      -1.5585819       2.4241925
2019-03-10/18:21:26.89           1.9578324      -1.5676931       2.4125712
2019-03-10/18:21:26.92           1.9586021      -1.5619935       2.4116892
2019-03-10/18:21:26.95           1.9579139      -1.5546445       2.4168003
2019-03-10/18:21:26.98           1.9539580      -1.5608658       2.4205519
2019-03-10/18:21:27.01           1.9491354      -1.5689160       2.4112222
2019-03-10/18:21:27.04           1.9525556      -1.5793000       2.3907935
2019-03-10/18:21:27.07           1.9453680      -1.5730641       2.3846484
2019-03-10/18:21:27.11           1.9451284      -1.5815012       2.3740194
2019-03-10/18:21:27.14           1.9451681      -1.5710615       2.3752752
2019-03-10/18:21:27.17           1.9484417      -1.5583466       2.3752509
2019-03-10/18:21:27.20           1.9520660      -1.5554238       2.3837797
2019-03-10/18:21:27.23           1.9540107      -1.5526439       2.3831715
2019-03-10/18:21:27.26           1.9493803      -1.5512028       2.3769215
2019-03-10/18:21:27.29           1.9559121      -1.5488936       2.3686139
2019-03-10/18:21:27.32           1.9593604      -1.5445728       2.3791972
2019-03-10/18:21:27.36           1.9639280      -1.5343498       2.3839862
2019-03-10/18:21:27.39           1.9716300      -1.5250957       2.3909533
2019-03-10/18:21:27.42           1.9710184      -1.5370970       2.3912521
2019-03-10/18:21:27.45           1.9670598      -1.5371847       2.3994078
2019-03-10/18:21:27.48           1.9695213      -1.5396869       2.3946335
2019-03-10/18:21:27.51           1.9682951      -1.5422188       2.3938285
2019-03-10/18:21:27.54           1.9749100      -1.5462594       2.3947278
2019-03-10/18:21:27.57           1.9702744      -1.5528874       2.4030917
2019-03-10/18:21:27.61           1.9734065      -1.5542316       2.4078538
2019-03-10/18:21:27.64           1.9741357      -1.5606870       2.4213932
2019-03-10/18:21:27.67           1.9746001      -1.5588591       2.4268157
2019-03-10/18:21:27.70           1.9804281      -1.5557883       2.4354668
2019-03-10/18:21:27.73           1.9886825      -1.5635098       2.4341764
2019-03-10/18:21:27.76           1.9893179      -1.5630893       2.4375629
2019-03-10/18:21:27.79           1.9944725      -1.5654789       2.4444758
2019-03-10/18:21:27.82           1.9872882      -1.5789142       2.4440275
2019-03-10/18:21:27.86           1.9790743      -1.5759649       2.4461105
2019-03-10/18:21:27.89           1.9613083      -1.5768564       2.4373664
2019-03-10/18:21:27.92           1.9495142      -1.5806047       2.4232403
2019-03-10/18:21:27.95           1.9427604      -1.5951366       2.4133149
2019-03-10/18:21:27.98           1.9392387      -1.5947968       2.4139678
2019-03-10/18:21:28.01           1.9246626      -1.5866984       2.4169881
2019-03-10/18:21:28.04           1.9147998      -1.5835356       2.4176527
2019-03-10/18:21:28.07           1.9005068      -1.5828259       2.4220444
2019-03-10/18:21:28.11           1.9032417      -1.5683506       2.4275427
2019-03-10/18:21:28.14           1.9121268      -1.5672234       2.4372422
2019-03-10/18:21:28.17           1.9151276      -1.5658210       2.4547123
2019-03-10/18:21:28.20           1.9176896      -1.5558140       2.4680503
2019-03-10/18:21:28.23           1.9125846      -1.5441307       2.4796363
2019-03-10/18:21:28.26           1.9077415      -1.5363868       2.4866552
2019-03-10/18:21:28.29           1.9013741      -1.5365539       2.4893119
2019-03-10/18:21:28.32           1.9009589      -1.5290417       2.4974746
2019-03-10/18:21:28.36           1.9070988      -1.5120976       2.4967373
2019-03-10/18:21:28.39           1.8983392      -1.5083338       2.4964978
2019-03-10/18:21:28.42           1.8840369      -1.5001197       2.4872958
2019-03-10/18:21:28.45           1.8814177      -1.4990117       2.4767126
2019-03-10/18:21:28.48           1.8823634      -1.4863312       2.4736355
2019-03-10/18:21:28.51           1.8782036      -1.4793767       2.4637453
2019-03-10/18:21:28.54           1.8769481      -1.4768125       2.4438214
2019-03-10/18:21:28.57           1.8748298      -1.4683022       2.4360600
2019-03-10/18:21:28.61           1.8705815      -1.4614941       2.4335619
2019-03-10/18:21:28.64           1.8612290      -1.4663123       2.4349536
2019-03-10/18:21:28.67           1.8656505      -1.4474455       2.4417861
2019-03-10/18:21:28.70           1.8642927      -1.4414195       2.4478913
2019-03-10/18:21:28.73           1.8642861      -1.4271875       2.4672572
2019-03-10/18:21:28.76           1.8523701      -1.4293518       2.4726627
2019-03-10/18:21:28.79           1.8549210      -1.4198836       2.4870131
2019-03-10/18:21:28.82           1.8509152      -1.4134510       2.5035023
2019-03-10/18:21:28.86           1.8605607      -1.4173534       2.5065387
2019-03-10/18:21:28.89           1.8537472      -1.4142877       2.5148334
2019-03-10/18:21:28.92           1.8632042      -1.4072700       2.5278400
2019-03-10/18:21:28.95           1.8583587      -1.4106097       2.5249960
2019-03-10/18:21:28.98           1.8651742      -1.4030411       2.5229439
2019-03-10/18:21:29.01           1.8678224      -1.4012742       2.5119651
2019-03-10/18:21:29.04           1.8789490      -1.3867943       2.5134445
2019-03-10/18:21:29.07           1.8748215      -1.3693200       2.5000887
2019-03-10/18:21:29.11           1.8761396      -1.3658611       2.4903160
2019-03-10/18:21:29.14           1.8624572      -1.3481938       2.4935644
2019-03-10/18:21:29.17           1.8654932      -1.3430450       2.4899140
2019-03-10/18:21:29.20           1.8549705      -1.3289312       2.4747162
2019-03-10/18:21:29.23           1.8512489      -1.3200528       2.4704749
2019-03-10/18:21:29.26           1.8434617      -1.3180445       2.4638414
2019-03-10/18:21:29.29           1.8425798      -1.3184937       2.4558569
2019-03-10/18:21:29.32           1.8376133      -1.3247354       2.4484917
2019-03-10/18:21:29.36           1.8395316      -1.3345017       2.4466811
2019-03-10/18:21:29.39           1.8283229      -1.3287022       2.4649751
2019-03-10/18:21:29.42           1.8344322      -1.3374011       2.4638727
2019-03-10/18:21:29.45           1.8270598      -1.3334468       2.4722747
2019-03-10/18:21:29.48           1.8250372      -1.3303796       2.4927545
2019-03-10/18:21:29.51           1.8258522      -1.3328893       2.5026762
2019-03-10/18:21:29.54           1.8340765      -1.3325938       2.5179481
2019-03-10/18:21:29.57           1.8220128      -1.3287125       2.5326661
2019-03-10/18:21:29.61           1.8182723      -1.3167871       2.5529589
2019-03-10/18:21:29.64           1.8143952      -1.3188360       2.5682224
2019-03-10/18:21:29.67           1.8270534      -1.3180818       2.5533210
2019-03-10/18:21:29.70           1.8308354      -1.3068499       2.5479940
2019-03-10/18:21:29.73           1.8444083      -1.3040740       2.5391657
2019-03-10/18:21:29.76           1.8545157      -1.3106825       2.5164207
2019-03-10/18:21:29.79           1.8629835      -1.3009905       2.5077140
2019-03-10/18:21:29.82           1.8546609      -1.2878196       2.4945904
2019-03-10/18:21:29.86           1.8544162      -1.2769241       2.4826368
2019-03-10/18:21:29.89           1.8515571      -1.2740284       2.4613315
2019-03-10/18:21:29.92           1.8479955      -1.2554831       2.4600415
2019-03-10/18:21:29.95           1.8408534      -1.2406699       2.4719158
2019-03-10/18:21:29.98           1.8255159      -1.2331436       2.4822087
2019-03-10/18:21:30.01           1.8139143      -1.2196438       2.4887649
2019-03-10/18:21:30.04           1.8049899      -1.2094637       2.5129050
2019-03-10/18:21:30.07           1.7884917      -1.2107011       2.5219001
2019-03-10/18:21:30.11           1.7861805      -1.2121670       2.5433565
2019-03-10/18:21:30.14           1.7794804      -1.2161279       2.5635355
2019-03-10/18:21:30.17           1.7749133      -1.2232479       2.5921236
2019-03-10/18:21:30.20           1.7747765      -1.2268585       2.6150327
2019-03-10/18:21:30.23           1.7757055      -1.2233956       2.6303354
2019-03-10/18:21:30.26           1.7827177      -1.2084656       2.6368142
2019-03-10/18:21:30.29           1.7842930      -1.2113333       2.6423976
2019-03-10/18:21:30.32           1.7793820      -1.1985535       2.6439039
2019-03-10/18:21:30.36           1.7825290      -1.1864130       2.6437099
2019-03-10/18:21:30.39           1.7804347      -1.1754802       2.6328049
2019-03-10/18:21:30.42           1.7827693      -1.1615731       2.6171987
2019-03-10/18:21:30.45           1.7816910      -1.1437151       2.5961581
2019-03-10/18:21:30.48           1.7711175      -1.1312421       2.5746136
2019-03-10/18:21:30.51           1.7668876      -1.1160898       2.5533584
2019-03-10/18:21:30.54           1.7624147      -1.1203491       2.5442672
2019-03-10/18:21:30.57           1.7500048      -1.1120975       2.5458508
2019-03-10/18:21:30.61           1.7424199      -1.1124956       2.5273935
2019-03-10/18:21:30.64           1.7364842      -1.1071975       2.5400339
2019-03-10/18:21:30.67           1.7259439      -1.0965189       2.5467602
2019-03-10/18:21:30.70           1.7161689      -1.0856225       2.5624801
2019-03-10/18:21:30.73           1.7149673      -1.0870620       2.5840190
2019-03-10/18:21:30.76           1.7226677      -1.0852792       2.5960053
2019-03-10/18:21:30.79           1.7196392      -1.0972201       2.6220118
2019-03-10/18:21:30.82           1.7189857      -1.0939755       2.6462127
2019-03-10/18:21:30.86           1.7310706      -1.0859575       2.6526666
2019-03-10/18:21:30.89           1.7352711      -1.0835291       2.6675526
2019-03-10/18:21:30.92           1.7393060      -1.0859771       2.6658260
2019-03-10/18:21:30.95           1.7515176      -1.0848578       2.6774601
2019-03-10/18:21:30.98           1.7681984      -1.0795439       2.6849716
2019-03-10/18:21:31.01           1.7729015      -1.0647450       2.6843343
2019-03-10/18:21:31.04           1.7729936      -1.0510615       2.6822279
2019-03-10/18:21:31.07           1.7730798      -1.0314986       2.6694071
2019-03-10/18:21:31.11           1.7688354      -1.0082059       2.6497073
2019-03-10/18:21:31.14           1.7510243     -0.99004032       2.6411973
2019-03-10/18:21:31.17           1.7373910     -0.98082856       2.6265168
2019-03-10/18:21:31.20           1.7306529     -0.95923886       2.6135516
2019-03-10/18:21:31.23           1.7189928     -0.94570005       2.6011871
2019-03-10/18:21:31.26           1.7098704     -0.92926006       2.6018747
2019-03-10/18:21:31.29           1.6940144     -0.91390287       2.6057732
2019-03-10/18:21:31.32           1.6864276     -0.90598646       2.6106635
2019-03-10/18:21:31.36           1.6856779     -0.89829841       2.6153731
2019-03-10/18:21:31.39           1.6855061     -0.89344196       2.6363256
2019-03-10/18:21:31.42           1.7005152     -0.91589142       2.6283861
2019-03-10/18:21:31.45           1.7198585     -0.91699594       2.6448110
2019-03-10/18:21:31.48           1.7350468     -0.92272411       2.6649840
2019-03-10/18:21:31.51           1.7554099     -0.91691138       2.6712652
2019-03-10/18:21:31.54           1.7736509     -0.93656725       2.6610679
2019-03-10/18:21:31.57           1.7886478     -0.94524706       2.6581515
2019-03-10/18:21:31.61           1.8101382     -0.94813627       2.6532872
2019-03-10/18:21:31.64           1.8133680     -0.94659728       2.6483761
2019-03-10/18:21:31.67           1.8257185     -0.95260932       2.6215963
2019-03-10/18:21:31.70           1.8199894     -0.92848970       2.6366598
2019-03-10/18:21:31.73           1.8162384     -0.90314692       2.6295374
2019-03-10/18:21:31.76           1.8161415     -0.90761109       2.6048913
2019-03-10/18:21:31.79           1.8066690     -0.91058430       2.5899324
2019-03-10/18:21:31.82           1.7936943     -0.88802224       2.5927555
2019-03-10/18:21:31.86           1.7984655     -0.87143518       2.5821155
2019-03-10/18:21:31.89           1.7827655     -0.85750458       2.5840173
2019-03-10/18:21:31.92           1.7859047     -0.85873752       2.5864858
2019-03-10/18:21:31.95           1.7815434     -0.85923629       2.6096267
2019-03-10/18:21:31.98           1.7859771     -0.86053815       2.6107399
2019-03-10/18:21:32.01           1.7907844     -0.87903170       2.6194746
2019-03-10/18:21:32.04           1.7905098     -0.86463050       2.6364957
2019-03-10/18:21:32.07           1.7904946     -0.85847468       2.6616704
2019-03-10/18:21:32.11           1.7954968     -0.85484778       2.6791021
2019-03-10/18:21:32.14           1.7933487     -0.85034474       2.7046412
2019-03-10/18:21:32.17           1.8047497     -0.85683328       2.7153036
2019-03-10/18:21:32.20           1.8070300     -0.85993783       2.7252908
2019-03-10/18:21:32.23           1.8141580     -0.86043455       2.7227523
2019-03-10/18:21:32.26           1.8269130     -0.84852575       2.7232206
2019-03-10/18:21:32.29           1.8260321     -0.83256591       2.7233820
2019-03-10/18:21:32.32           1.8234481     -0.82418909       2.7231993
2019-03-10/18:21:32.36           1.8270741     -0.81870740       2.7138105
2019-03-10/18:21:32.39           1.8225286     -0.82291164       2.6991594
2019-03-10/18:21:32.42           1.8214741     -0.82457094       2.6757694
2019-03-10/18:21:32.45           1.8127481     -0.81715041       2.6624154
2019-03-10/18:21:32.48           1.7988122     -0.80843073       2.6396248
2019-03-10/18:21:32.51           1.7807941     -0.79675445       2.6286072
2019-03-10/18:21:32.54           1.7574105     -0.79112739       2.6231483
2019-03-10/18:21:32.57           1.7408437     -0.79125574       2.6246757
2019-03-10/18:21:32.61           1.7275905     -0.78879059       2.6250672
2019-03-10/18:21:32.64           1.7145158     -0.78797988       2.6207849
2019-03-10/18:21:32.67           1.7057000     -0.77380846       2.6275994
2019-03-10/18:21:32.70           1.6935639     -0.77737172       2.6361260
2019-03-10/18:21:32.73           1.6864438     -0.77022627       2.6428827
2019-03-10/18:21:32.76           1.6950951     -0.76731974       2.6498796
2019-03-10/18:21:32.79           1.7084350     -0.75537926       2.6643406
2019-03-10/18:21:32.82           1.7241612     -0.75848106       2.6718540
2019-03-10/18:21:32.86           1.7459263     -0.75089097       2.6801215
2019-03-10/18:21:32.89           1.7574717     -0.73917167       2.6830770
2019-03-10/18:21:32.92           1.7715740     -0.72167410       2.6967842
2019-03-10/18:21:32.95           1.7819206     -0.71804850       2.6864645
2019-03-10/18:21:32.98           1.7915755     -0.69262322       2.6880250
2019-03-10/18:21:33.01           1.7970635     -0.67683399       2.6848691
2019-03-10/18:21:33.04           1.7962499     -0.65800044       2.6863398
2019-03-10/18:21:33.07           1.7937267     -0.64195711       2.6786891
2019-03-10/18:21:33.11           1.7910749     -0.61827380       2.6625625
2019-03-10/18:21:33.14           1.7815577     -0.59347202       2.6470432
2019-03-10/18:21:33.17           1.7817567     -0.58524928       2.6401985
2019-03-10/18:21:33.20           1.7685716     -0.57109847       2.6226696
2019-03-10/18:21:33.23           1.7626807     -0.55660222       2.6205300
2019-03-10/18:21:33.26           1.7667099     -0.55186532       2.6067267
2019-03-10/18:21:33.29           1.7750877     -0.55224248       2.6053255
2019-03-10/18:21:33.32           1.7664199     -0.54941402       2.6069476
2019-03-10/18:21:33.36           1.7692214     -0.55254259       2.6129209
2019-03-10/18:21:33.39           1.7722332     -0.54784432       2.6269528
2019-03-10/18:21:33.42           1.7803541     -0.54850139       2.6330032
2019-03-10/18:21:33.45           1.7821689     -0.53865266       2.6397270
2019-03-10/18:21:33.48           1.8051617     -0.54336025       2.6448461
2019-03-10/18:21:33.51           1.8197552     -0.54056271       2.6502587
2019-03-10/18:21:33.54           1.8283810     -0.54599830       2.6511903
2019-03-10/18:21:33.57           1.8341061     -0.53901656       2.6475035
2019-03-10/18:21:33.61           1.8551346     -0.52875888       2.6481433
2019-03-10/18:21:33.64           1.8604260     -0.52431734       2.6304240
2019-03-10/18:21:33.67           1.8659765     -0.52758139       2.6198962
2019-03-10/18:21:33.70           1.8636841     -0.52720594       2.6037679
2019-03-10/18:21:33.73           1.8678267     -0.52255907       2.5887102
2019-03-10/18:21:33.76           1.8617827     -0.51648467       2.5731654
2019-03-10/18:21:33.79           1.8554853     -0.51068252       2.5650662
2019-03-10/18:21:33.82           1.8582251     -0.49563659       2.5670663
2019-03-10/18:21:33.86           1.8570880     -0.48688348       2.5669159
2019-03-10/18:21:33.89           1.8524048     -0.48738068       2.5566618
2019-03-10/18:21:33.92           1.8501933     -0.49330854       2.5497819
2019-03-10/18:21:33.95           1.8530899     -0.50459944       2.5349220
2019-03-10/18:21:33.98           1.8564721     -0.50184407       2.5441719
2019-03-10/18:21:34.01           1.8595963     -0.50582200       2.5578748
2019-03-10/18:21:34.04           1.8562999     -0.50471346       2.5747932
2019-03-10/18:21:34.07           1.8526558     -0.50606071       2.5751959
2019-03-10/18:21:34.11           1.8503882     -0.51089788       2.5762721
2019-03-10/18:21:34.14           1.8522871     -0.51400202       2.5807857
2019-03-10/18:21:34.17           1.8509527     -0.50876928       2.5974336
2019-03-10/18:21:34.20           1.8475689     -0.50191570       2.6061152
2019-03-10/18:21:34.23           1.8428446     -0.48279071       2.6303759
2019-03-10/18:21:34.26           1.8375906     -0.46619031       2.6418346
2019-03-10/18:21:34.29           1.8277273     -0.45694782       2.6404405
2019-03-10/18:21:34.32           1.8225461     -0.44873628       2.6346907
2019-03-10/18:21:34.36           1.8255646     -0.43544435       2.6406032
2019-03-10/18:21:34.39           1.8179123     -0.42659003       2.6402723
2019-03-10/18:21:34.42           1.8117124     -0.40829605       2.6438122
2019-03-10/18:21:34.45           1.8038053     -0.39599004       2.6440985
2019-03-10/18:21:34.48           1.7954020     -0.37743122       2.6478339
2019-03-10/18:21:34.51           1.7849293     -0.37145579       2.6383594
2019-03-10/18:21:34.54           1.7831430     -0.37725697       2.6262723
2019-03-10/18:21:34.57           1.7849379     -0.37303176       2.6196423
2019-03-10/18:21:34.61           1.7916112     -0.36447972       2.6255281
2019-03-10/18:21:34.64           1.7912760     -0.36456476       2.6241500
2019-03-10/18:21:34.67           1.7931645     -0.35230481       2.6307527
2019-03-10/18:21:34.70           1.7969235     -0.34979323       2.6345849
2019-03-10/18:21:34.73           1.8128770     -0.34020687       2.6283931
2019-03-10/18:21:34.76           1.8340207     -0.33208326       2.6340146
2019-03-10/18:21:34.79           1.8445188     -0.32161989       2.6522958
2019-03-10/18:21:34.82           1.8553492     -0.30921419       2.6577252
2019-03-10/18:21:34.86           1.8546923     -0.29226667       2.6656719
2019-03-10/18:21:34.89           1.8558875     -0.28018064       2.6608193
2019-03-10/18:21:34.92           1.8581149     -0.25484803       2.6644332
2019-03-10/18:21:34.95           1.8588837     -0.23630563       2.6592996
2019-03-10/18:21:34.98           1.8537024     -0.21231793       2.6559056
2019-03-10/18:21:35.01           1.8505337     -0.19699165       2.6584255
2019-03-10/18:21:35.04           1.8499311     -0.17686853       2.6614711
2019-03-10/18:21:35.07           1.8558021     -0.14851501       2.6550768
2019-03-10/18:21:35.11           1.8521016     -0.12789431       2.6508878
2019-03-10/18:21:35.14           1.8576229     -0.11368562       2.6494619
2019-03-10/18:21:35.17           1.8662140    -0.099515569       2.6556030
2019-03-10/18:21:35.20           1.8768419    -0.095451466       2.6549919
2019-03-10/18:21:35.23           1.8935012    -0.083136252       2.6576723
2019-03-10/18:21:35.26           1.9092206    -0.098765727       2.6451070
2019-03-10/18:21:35.29           1.9160873     -0.10067134       2.6362101
2019-03-10/18:21:35.32           1.9227004     -0.10177629       2.6328067
2019-03-10/18:21:35.36           1.9374643     -0.10199917       2.6185779
2019-03-10/18:21:35.39           1.9532762     -0.10746857       2.6153394
2019-03-10/18:21:35.42           1.9698577     -0.10685041       2.6103526
2019-03-10/18:21:35.45           1.9694826     -0.10398272       2.6078589
2019-03-10/18:21:35.48           1.9726567     -0.10176525       2.6012973
2019-03-10/18:21:35.51           1.9682681     -0.10353794       2.5950286
2019-03-10/18:21:35.54           1.9697769    -0.080191797       2.5948118
2019-03-10/18:21:35.57           1.9738388    -0.062712634       2.5964697
2019-03-10/18:21:35.61           1.9707113    -0.051048662       2.5925231
2019-03-10/18:21:35.64           1.9559270    -0.049157519       2.5895259
2019-03-10/18:21:35.67           1.9548662    -0.034272221       2.5834667
2019-03-10/18:21:35.70           1.9368504    -0.019782806       2.5847835
2019-03-10/18:21:35.73           1.9403705    -0.012979375       2.5908522
2019-03-10/18:21:35.76           1.9435734  -9.1589534e-05       2.5938295
2019-03-10/18:21:35.79           1.9494120    0.0086044948       2.5932696
2019-03-10/18:21:35.82           1.9516620    0.0046125748       2.5921552
2019-03-10/18:21:35.86           1.9480096    0.0067226385       2.5893735
2019-03-10/18:21:35.89           1.9548544    0.0026661093       2.5844367
2019-03-10/18:21:35.92           1.9697891   -0.0031805156       2.5747400
2019-03-10/18:21:35.95           1.9788484    -0.010800726       2.5767256
2019-03-10/18:21:35.98           1.9973357    -0.019949504       2.5678482
2019-03-10/18:21:36.01           2.0006033    -0.033174482       2.5395539
2019-03-10/18:21:36.04           1.9951819    -0.036135054       2.5349789
2019-03-10/18:21:36.07           1.9917889    -0.047093916       2.5197537
2019-03-10/18:21:36.11           1.9926924    -0.040896765       2.5076204
2019-03-10/18:21:36.14           1.9952703    -0.043619913       2.4968651
2019-03-10/18:21:36.17           1.9868692    -0.037437443       2.4959992
2019-03-10/18:21:36.20           1.9763335    -0.032381469       2.4945293
2019-03-10/18:21:36.23           1.9591724    -0.025064204       2.4868182
2019-03-10/18:21:36.26           1.9435288   -0.0066907622       2.4786701
2019-03-10/18:21:36.29           1.9359108     0.016192231       2.4868689
2019-03-10/18:21:36.32           1.9350869     0.030654483       2.4766015
2019-03-10/18:21:36.36           1.9318200     0.041595968       2.4784459
2019-03-10/18:21:36.39           1.9221358     0.047520953       2.4825205
2019-03-10/18:21:36.42           1.9230931     0.049494930       2.4768757
2019-03-10/18:21:36.45           1.9319694     0.055327138       2.4606838
2019-03-10/18:21:36.48           1.9421617     0.066257852       2.4600037
2019-03-10/18:21:36.51           1.9524980     0.078356484       2.4535310
2019-03-10/18:21:36.54           1.9728078     0.086359159       2.4562092
2019-03-10/18:21:36.57           1.9718110      0.10010770       2.4519017
2019-03-10/18:21:36.61           1.9733042      0.11008025       2.4469254
2019-03-10/18:21:36.64           1.9852635      0.13178144       2.4393465
2019-03-10/18:21:36.67           1.9953425      0.14838214       2.4315369
2019-03-10/18:21:36.70           1.9942730      0.17795382       2.4307556
2019-03-10/18:21:36.73           1.9811226      0.20526691       2.4288678
2019-03-10/18:21:36.76           1.9713555      0.23546899       2.4208539
2019-03-10/18:21:36.79           1.9680683      0.26594741       2.4180431
2019-03-10/18:21:36.82           1.9500228      0.28873606       2.4060225
2019-03-10/18:21:36.86           1.9532173      0.30997577       2.3945357
2019-03-10/18:21:36.89           1.9509346      0.32717034       2.3883344
2019-03-10/18:21:36.92           1.9433638      0.33895529       2.3842655
2019-03-10/18:21:36.95           1.9391158      0.35359955       2.3754299
2019-03-10/18:21:36.98           1.9514298      0.36720842       2.3724605
2019-03-10/18:21:37.01           1.9635209      0.37456237       2.3703550
2019-03-10/18:21:37.04           1.9793805      0.38535280       2.3667855
2019-03-10/18:21:37.07           1.9838901      0.38611210       2.3565355
2019-03-10/18:21:37.11           2.0054173      0.38267257       2.3441579
2019-03-10/18:21:37.14           2.0167649      0.39202275       2.3448762
2019-03-10/18:21:37.17           2.0344027      0.39666532       2.3342100
2019-03-10/18:21:37.20           2.0409580      0.40426506       2.3163099
2019-03-10/18:21:37.23           2.0554378      0.41745971       2.3142109
2019-03-10/18:21:37.26           2.0541683      0.43931586       2.3014961
2019-03-10/18:21:37.29           2.0647321      0.45524925       2.2805309
2019-03-10/18:21:37.32           2.0671251      0.46972465       2.2726757
2019-03-10/18:21:37.36           2.0771881      0.49800124       2.2724262
2019-03-10/18:21:37.39           2.0719024      0.51520420       2.2559549
2019-03-10/18:21:37.42           2.0722403      0.53021953       2.2420858
2019-03-10/18:21:37.45           2.0745412      0.54988528       2.2269480
2019-03-10/18:21:37.48           2.0818620      0.57058006       2.2238808
2019-03-10/18:21:37.51           2.0833056      0.58513165       2.2110370
2019-03-10/18:21:37.54           2.0861723      0.57941264       2.1960852
2019-03-10/18:21:37.57           2.0782508      0.59446287       2.1948868
2019-03-10/18:21:37.61           2.0688432      0.60069157       2.1878072
2019-03-10/18:21:37.64           2.0723123      0.59824984       2.1809488
2019-03-10/18:21:37.67           2.0838926      0.60463861       2.1801305
2019-03-10/18:21:37.70           2.0841191      0.60046816       2.1736126
2019-03-10/18:21:37.73           2.0863992      0.60542716       2.1848029
2019-03-10/18:21:37.76           2.0939016      0.61878023       2.1915418
2019-03-10/18:21:37.79           2.1021527      0.62599766       2.1886575
2019-03-10/18:21:37.82           2.1176568      0.63904880       2.1901881
2019-03-10/18:21:37.86           2.1489029      0.65135662       2.1876715
2019-03-10/18:21:37.89           2.1648217      0.66322557       2.1797312
2019-03-10/18:21:37.92           2.1728955      0.68188708       2.1603101
2019-03-10/18:21:37.95           2.1778129      0.69256378       2.1504760
2019-03-10/18:21:37.98           2.1919248      0.71752587       2.1358699
2019-03-10/18:21:38.01           2.1824524      0.73773366       2.1178737
2019-03-10/18:21:38.04           2.1765148      0.75163013       2.0906355
2019-03-10/18:21:38.07           2.1644527      0.76934215       2.0717755
2019-03-10/18:21:38.11           2.1426864      0.78051713       2.0533644
2019-03-10/18:21:38.14           2.1159428      0.78269845       2.0374964
2019-03-10/18:21:38.17           2.1113005      0.79585206       2.0376434
2019-03-10/18:21:38.20           2.1011177      0.80705212       2.0405297
2019-03-10/18:21:38.23           2.0965720      0.81786033       2.0396023
2019-03-10/18:21:38.26           2.0866946      0.81240482       2.0335136
2019-03-10/18:21:38.29           2.0998312      0.81563814       2.0220077
2019-03-10/18:21:38.32           2.1006170      0.81051623       2.0287269
2019-03-10/18:21:38.36           2.1121693      0.80602619       2.0422813
2019-03-10/18:21:38.39           2.1250246      0.83127296       2.0603310
2019-03-10/18:21:38.42           2.1306221      0.84962528       2.0759299
2019-03-10/18:21:38.45           2.1261366      0.85976187       2.0770054
2019-03-10/18:21:38.48           2.1339414      0.86678005       2.0803674
2019-03-10/18:21:38.51           2.1267366      0.88419687       2.0815925
2019-03-10/18:21:38.54           2.1315495      0.90911557       2.0755009
2019-03-10/18:21:38.57           2.1253647      0.93021190       2.0724015
2019-03-10/18:21:38.61           2.1252618      0.96142536       2.0648426
2019-03-10/18:21:38.64           2.1112314      0.99194309       2.0453733
2019-03-10/18:21:38.67           2.1049050      0.99588552       2.0153661
2019-03-10/18:21:38.70           2.0951979       1.0133338       1.9926432
2019-03-10/18:21:38.73           2.0908822       1.0317312       1.9706158
2019-03-10/18:21:38.76           2.0734992       1.0476854       1.9470991
2019-03-10/18:21:38.79           2.0706869       1.0589479       1.9298907
2019-03-10/18:21:38.82           2.0531396       1.0673588       1.9250365
2019-03-10/18:21:38.86           2.0507934       1.0766972       1.9271728
2019-03-10/18:21:38.89           2.0334964       1.0800716       1.9246592
2019-03-10/18:21:38.92           2.0247318       1.0852991       1.9294557
2019-03-10/18:21:38.95           2.0205940       1.0989832       1.9451205
2019-03-10/18:21:38.98           2.0199387       1.0957637       1.9543909
2019-03-10/18:21:39.01           2.0199041       1.0934153       1.9582203
2019-03-10/18:21:39.04           2.0190439       1.0946447       1.9619330
2019-03-10/18:21:39.07           2.0208455       1.1002104       1.9768204
2019-03-10/18:21:39.11           2.0340571       1.1203553       1.9846308
2019-03-10/18:21:39.14           2.0471553       1.1193920       1.9758164
2019-03-10/18:21:39.17           2.0678734       1.1336495       1.9751986
2019-03-10/18:21:39.20           2.0878101       1.1512992       1.9587432
2019-03-10/18:21:39.23           2.0898267       1.1636651       1.9510267
2019-03-10/18:21:39.26           2.0939984       1.1847938       1.9326708
2019-03-10/18:21:39.29           2.0936577       1.2029154       1.9215358
2019-03-10/18:21:39.32           2.1020150       1.2209396       1.9166584
2019-03-10/18:21:39.36           2.0976532       1.2479517       1.9042236
2019-03-10/18:21:39.39           2.0967811       1.2581097       1.8913344
2019-03-10/18:21:39.42           2.0792332       1.2830071       1.8813420
2019-03-10/18:21:39.45           2.0665842       1.2880027       1.8644272
2019-03-10/18:21:39.48           2.0585079       1.2826412       1.8598273
2019-03-10/18:21:39.51           2.0619503       1.2791952       1.8446829
2019-03-10/18:21:39.54           2.0680566       1.2806151       1.8397313
2019-03-10/18:21:39.57           2.0786729       1.2824019       1.8324556
2019-03-10/18:21:39.61           2.0886466       1.2785101       1.8185638
2019-03-10/18:21:39.64           2.1127760       1.2639026       1.8062615
2019-03-10/18:21:39.67           2.1391223       1.2468071       1.7989348
2019-03-10/18:21:39.70           2.1688730       1.2289498       1.7912008
2019-03-10/18:21:39.73           2.2004753       1.2185500       1.7763474
2019-03-10/18:21:39.76           2.2196172       1.2237556       1.7734572
2019-03-10/18:21:39.79           2.2419680       1.2179197       1.7633739
2019-03-10/18:21:39.82           2.2606616       1.2152424       1.7562518
2019-03-10/18:21:39.86           2.2766923       1.2207022       1.7423754
2019-03-10/18:21:39.89           2.2829436       1.2269787       1.7236846
2019-03-10/18:21:39.92           2.2768721       1.2492648       1.7085580
2019-03-10/18:21:39.95           2.2661177       1.2747062       1.6938693
2019-03-10/18:21:39.98           2.2584105       1.2967024       1.6901659
2019-03-10/18:21:40.01           2.2500519       1.3155932       1.6927359
2019-03-10/18:21:40.04           2.2470336       1.3316590       1.6892263
2019-03-10/18:21:40.07           2.2311616       1.3557766       1.6875279
2019-03-10/18:21:40.11           2.2313024       1.3691110       1.6891161
2019-03-10/18:21:40.14           2.2368634       1.3743342       1.6835747
2019-03-10/18:21:40.17           2.2457039       1.3840517       1.7031528
2019-03-10/18:21:40.20           2.2555824       1.3698970       1.7061297
2019-03-10/18:21:40.23           2.2689033       1.3670653       1.7116617
2019-03-10/18:21:40.26           2.2723312       1.3648684       1.7172884
2019-03-10/18:21:40.29           2.2823249       1.3625121       1.7266158
2019-03-10/18:21:40.32           2.2907185       1.3612118       1.7478625
2019-03-10/18:21:40.36           2.3176649       1.3537842       1.7547264
2019-03-10/18:21:40.39           2.3274896       1.3586407       1.7553291
2019-03-10/18:21:40.42           2.3272994       1.3655464       1.7835221
2019-03-10/18:21:40.45           2.3399164       1.3637129       1.7805428
2019-03-10/18:21:40.48           2.3582241       1.3850545       1.7889984
2019-03-10/18:21:40.51           2.3689865       1.3908781       1.7926578
2019-03-10/18:21:40.54           2.3847132       1.4012734       1.8050779
2019-03-10/18:21:40.57           2.4028984       1.4162362       1.8022998
2019-03-10/18:21:40.61           2.4223194       1.4174459       1.7848317
2019-03-10/18:21:40.64           2.4227732       1.4291401       1.7853566
2019-03-10/18:21:40.67           2.4344382       1.4226407       1.7862070
2019-03-10/18:21:40.70           2.4483143       1.4236377       1.7734278
2019-03-10/18:21:40.73           2.4474932       1.4328403       1.7779257
2019-03-10/18:21:40.76           2.4457775       1.4232825       1.7847186
2019-03-10/18:21:40.79           2.4521004       1.4235461       1.7980409
2019-03-10/18:21:40.82           2.4514875       1.4187882       1.7960667
2019-03-10/18:21:40.86           2.4514919       1.4082425       1.8139437
2019-03-10/18:21:40.89           2.4493595       1.4009368       1.8282663
2019-03-10/18:21:40.92           2.4594974       1.3924025       1.8444501
2019-03-10/18:21:40.95           2.4671657       1.3903211       1.8552726
2019-03-10/18:21:40.98           2.4780761       1.3845405       1.8706719
2019-03-10/18:21:41.01           2.4902197       1.3786227       1.8964245
2019-03-10/18:21:41.04           2.5074836       1.3744436       1.9122555
2019-03-10/18:21:41.07           2.5193716       1.3684667       1.9258661
2019-03-10/18:21:41.11           2.5384655       1.3692553       1.9370905
2019-03-10/18:21:41.14           2.5399604       1.3753711       1.9382829
2019-03-10/18:21:41.17           2.5502350       1.3819922       1.9422681
2019-03-10/18:21:41.20           2.5504532       1.3905043       1.9434909
2019-03-10/18:21:41.23           2.5437241       1.3977109       1.9480953
2019-03-10/18:21:41.26           2.5370078       1.3933231       1.9487202
2019-03-10/18:21:41.29           2.5309032       1.4006399       1.9417539
2019-03-10/18:21:41.32           2.5221707       1.4100675       1.9422275
2019-03-10/18:21:41.36           2.5162149       1.4222979       1.9470146
2019-03-10/18:21:41.39           2.5125703       1.4215737       1.9483572
2019-03-10/18:21:41.42           2.5189817       1.4168524       1.9563840
2019-03-10/18:21:41.45           2.5188242       1.4107151       1.9636578
2019-03-10/18:21:41.48           2.5267393       1.4096293       1.9789703
2019-03-10/18:21:41.51           2.5352817       1.4034038       1.9925049
2019-03-10/18:21:41.54           2.5477633       1.4028030       2.0103170
2019-03-10/18:21:41.57           2.5623357       1.3874064       2.0277671
2019-03-10/18:21:41.61           2.5746402       1.3696344       2.0442461
2019-03-10/18:21:41.64           2.5781331       1.3540334       2.0603408
2019-03-10/18:21:41.67           2.5863429       1.3485600       2.0818617
2019-03-10/18:21:41.70           2.5952078       1.3352694       2.0992028
2019-03-10/18:21:41.73           2.6017609       1.3317857       2.1258707
2019-03-10/18:21:41.76           2.5994587       1.3213685       2.1384578
2019-03-10/18:21:41.79           2.6090989       1.3136298       2.1550016
2019-03-10/18:21:41.82           2.6078180       1.3053068       2.1661988
2019-03-10/18:21:41.86           2.6020128       1.3066459       2.1866465
2019-03-10/18:21:41.89           2.5892799       1.3163025       2.2049572
2019-03-10/18:21:41.92           2.5856959       1.3098619       2.2146538
2019-03-10/18:21:41.95           2.5760351       1.2924847       2.2273262
2019-03-10/18:21:41.98           2.5614356       1.2896574       2.2518623
2019-03-10/18:21:42.01           2.5490563       1.2822676       2.2667108
2019-03-10/18:21:42.04           2.5443490       1.2756505       2.2950718
2019-03-10/18:21:42.07           2.5283117       1.2701966       2.3265823
2019-03-10/18:21:42.11           2.5263191       1.2685287       2.3554057
2019-03-10/18:21:42.14           2.5274257       1.2497960       2.3672162
2019-03-10/18:21:42.17           2.5386683       1.2208600       2.3949911
2019-03-10/18:21:42.20           2.5444482       1.1937240       2.4161759
2019-03-10/18:21:42.23           2.5520523       1.1786082       2.4504231
2019-03-10/18:21:42.26           2.5557402       1.1631282       2.4778503
2019-03-10/18:21:42.29           2.5622177       1.1378071       2.5075791
2019-03-10/18:21:42.32           2.5670490       1.1091665       2.5267187
2019-03-10/18:21:42.36           2.5707847       1.0916374       2.5483526
2019-03-10/18:21:42.39           2.5669565       1.0732371       2.5729781
2019-03-10/18:21:42.42           2.5651775       1.0543154       2.6036307
2019-03-10/18:21:42.45           2.5560094       1.0521347       2.6230800
2019-03-10/18:21:42.48           2.5440731       1.0557900       2.6711788
2019-03-10/18:21:42.51           2.5217708       1.0471228       2.6959934
2019-03-10/18:21:42.54           2.5006545       1.0412142       2.7134651
2019-03-10/18:21:42.57           2.4839690       1.0345459       2.7330556
2019-03-10/18:21:42.61           2.4665207       1.0293188       2.7638284
2019-03-10/18:21:42.64           2.4511915       1.0129847       2.7946379
2019-03-10/18:21:42.67           2.4334806      0.99898431       2.8254396
2019-03-10/18:21:42.70           2.4125716      0.99761355       2.8604746
2019-03-10/18:21:42.73           2.3926161      0.97559148       2.8986694
2019-03-10/18:21:42.76           2.3752258      0.96239448       2.9185748
2019-03-10/18:21:42.79           2.3789696      0.94801742       2.9416290
2019-03-10/18:21:42.82           2.3748770      0.92887705       2.9747421
2019-03-10/18:21:42.86           2.3727243      0.91174286       3.0042243
2019-03-10/18:21:42.89           2.3693241      0.90436853       3.0272549
2019-03-10/18:21:42.92           2.3677676      0.88669410       3.0485696
2019-03-10/18:21:42.95           2.3692916      0.86902607       3.0774470
2019-03-10/18:21:42.98           2.3814913      0.84527114       3.0908136
2019-03-10/18:21:43.01           2.3914506      0.82721366       3.1074981
2019-03-10/18:21:43.04           2.3923793      0.79919846       3.1244048
2019-03-10/18:21:43.07           2.3890021      0.78060129       3.1513827
2019-03-10/18:21:43.11           2.3958375      0.75613447       3.1743387
2019-03-10/18:21:43.14           2.3954559      0.74427030       3.1986217
2019-03-10/18:21:43.17           2.4025432      0.71887362       3.2257603
2019-03-10/18:21:43.20           2.3921062      0.70837903       3.2482674
2019-03-10/18:21:43.23           2.3917997      0.69037950       3.2721760
2019-03-10/18:21:43.26           2.3720894      0.68210315       3.3009173
2019-03-10/18:21:43.29           2.3717068      0.66395687       3.3369856
2019-03-10/18:21:43.32           2.3765701      0.63632120       3.3679970
2019-03-10/18:21:43.36           2.3762578      0.61727140       3.3938868
2019-03-10/18:21:43.39           2.3796833      0.59556402       3.4230329
2019-03-10/18:21:43.42           2.3842499      0.56016664       3.4448844
2019-03-10/18:21:43.45           2.3763314      0.51464790       3.4600899
2019-03-10/18:21:43.48           2.4007482      0.48159940       3.4734913
2019-03-10/18:21:43.51           2.4080946      0.44054599       3.4898237
2019-03-10/18:21:43.54           2.4295511      0.38900710       3.5043438
2019-03-10/18:21:43.57           2.4346740      0.35251005       3.5117858
2019-03-10/18:21:43.61           2.4504622      0.31751166       3.5203989
2019-03-10/18:21:43.64           2.4534510      0.27257267       3.5409817
2019-03-10/18:21:43.67           2.4603793      0.23744770       3.5579857
2019-03-10/18:21:43.70           2.4606581      0.19979736       3.5786894
2019-03-10/18:21:43.73           2.4730547      0.18113266       3.6224714
2019-03-10/18:21:43.76           2.4687885      0.15270471       3.6606908
2019-03-10/18:21:43.79           2.4748144      0.12780626       3.6844273
2019-03-10/18:21:43.82           2.4698907      0.11033693       3.7209440
2019-03-10/18:21:43.86           2.4608495     0.087172085       3.7485060
2019-03-10/18:21:43.89           2.4471898     0.077802501       3.7969023
2019-03-10/18:21:43.92           2.4462380     0.054291797       3.8264391
2019-03-10/18:21:43.95           2.4361777     0.034180796       3.8552763
2019-03-10/18:21:43.98           2.4338636     0.010983641       3.8815849
2019-03-10/18:21:44.01           2.4338602    -0.013707574       3.8897204
2019-03-10/18:21:44.04           2.4340507    -0.056856368       3.9036438
2019-03-10/18:21:44.07           2.4342116    -0.086243523       3.9249026
2019-03-10/18:21:44.11           2.4320890     -0.12141433       3.9472701
2019-03-10/18:21:44.14           2.4257638     -0.15424026       3.9692311
2019-03-10/18:21:44.17           2.4222511     -0.20126974       3.9685299
2019-03-10/18:21:44.20           2.4111642     -0.22629436       3.9845876
2019-03-10/18:21:44.23           2.4096824     -0.26355557       3.9920217
2019-03-10/18:21:44.26           2.4008901     -0.29098528       4.0105877
2019-03-10/18:21:44.29           2.3814747     -0.31175753       4.0339615
2019-03-10/18:21:44.32           2.3584086     -0.33040082       4.0622545
2019-03-10/18:21:44.36           2.3380241     -0.34187813       4.0846991
2019-03-10/18:21:44.39           2.3241394     -0.35811941       4.1004291
2019-03-10/18:21:44.42           2.3147697     -0.37609574       4.1177597
2019-03-10/18:21:44.45           2.2962348     -0.40398453       4.1285680
2019-03-10/18:21:44.48           2.2849791     -0.43055066       4.1404862
2019-03-10/18:21:44.51           2.2663341     -0.44473964       4.1611088
2019-03-10/18:21:44.54           2.2496088     -0.47072368       4.1804975
2019-03-10/18:21:44.57           2.2306112     -0.50912239       4.1920274
2019-03-10/18:21:44.61           2.2179962     -0.52917725       4.1986232
2019-03-10/18:21:44.64           2.2041305     -0.56233026       4.2129517
2019-03-10/18:21:44.67           2.1931272     -0.60212265       4.2212402
2019-03-10/18:21:44.70           2.1836056     -0.62983976       4.2284039
2019-03-10/18:21:44.73           2.1689019     -0.63927747       4.2431884
2019-03-10/18:21:44.76           2.1669699     -0.66036539       4.2438219
2019-03-10/18:21:44.79           2.1538730     -0.68015139       4.2426368
2019-03-10/18:21:44.82           2.1420168     -0.68648823       4.2448325
2019-03-10/18:21:44.86           2.1398171     -0.69384112       4.2481558
2019-03-10/18:21:44.89           2.1225818     -0.70666900       4.2569789
2019-03-10/18:21:44.92           2.1070968     -0.72256068       4.2528528
2019-03-10/18:21:44.95           2.0825543     -0.72173480       4.2538466
2019-03-10/18:21:44.98           2.0622915     -0.73101669       4.2674919
2019-03-10/18:21:45.01           2.0418632     -0.73208239       4.2844515
2019-03-10/18:21:45.04           2.0126855     -0.73320891       4.3044021
2019-03-10/18:21:45.07           1.9864525     -0.74820953       4.3295651
2019-03-10/18:21:45.11           1.9708340     -0.75792647       4.3466531
2019-03-10/18:21:45.14           1.9484583     -0.76162097       4.3677616
2019-03-10/18:21:45.17           1.9365361     -0.76897708       4.3831504
2019-03-10/18:21:45.20           1.9170187     -0.78296447       4.4050901
2019-03-10/18:21:45.23           1.9081207     -0.79584004       4.4268081
2019-03-10/18:21:45.26           1.8821894     -0.80537658       4.4322528
2019-03-10/18:21:45.29           1.8691530     -0.81437293       4.4505616
2019-03-10/18:21:45.32           1.8564590     -0.83428714       4.4467270
2019-03-10/18:21:45.36           1.8515184     -0.84436091       4.4447893
2019-03-10/18:21:45.39           1.8346050     -0.85164348       4.4426399
2019-03-10/18:21:45.42           1.8153965     -0.85913180       4.4429031
2019-03-10/18:21:45.45           1.8006976     -0.86367171       4.4359295
2019-03-10/18:21:45.48           1.7889174     -0.85740897       4.4401712
2019-03-10/18:21:45.51           1.7723769     -0.85373690       4.4388243
2019-03-10/18:21:45.54           1.7750804     -0.85322466       4.4345458
2019-03-10/18:21:45.57           1.7703497     -0.85764867       4.4289082
2019-03-10/18:21:45.61           1.7645696     -0.84990993       4.4503049
2019-03-10/18:21:45.64           1.7517934     -0.83008166       4.4713875
2019-03-10/18:21:45.67           1.7502832     -0.82735707       4.4884265
2019-03-10/18:21:45.70           1.7518745     -0.83525963       4.4998288
2019-03-10/18:21:45.73           1.7508676     -0.84857604       4.5188726
2019-03-10/18:21:45.76           1.7504865     -0.86424638       4.5374871
2019-03-10/18:21:45.79           1.7629407     -0.88956860       4.5572724
2019-03-10/18:21:45.82           1.7709591     -0.91934551       4.5847622
2019-03-10/18:21:45.86           1.7854047     -0.94915228       4.6063947
2019-03-10/18:21:45.89           1.7904160     -0.97421300       4.6150167
2019-03-10/18:21:45.92           1.8135024      -1.0205109       4.6236913
2019-03-10/18:21:45.95           1.8284266      -1.0603361       4.6307794
2019-03-10/18:21:45.98           1.8464162      -1.0785765       4.6573088
2019-03-10/18:21:46.01           1.8645929      -1.0883972       4.6771585
2019-03-10/18:21:46.04           1.8866633      -1.0997294       4.6904234
2019-03-10/18:21:46.07           1.8955177      -1.1144631       4.7056713
2019-03-10/18:21:46.11           1.9209296      -1.1213548       4.7280761
2019-03-10/18:21:46.14           1.9760090      -1.1359449       4.7597460
2019-03-10/18:21:46.17           2.0709298      -1.1743013       4.8115113
2019-03-10/18:21:46.20           2.1846907      -1.2114489       4.8639179
2019-03-10/18:21:46.23           2.3380595      -1.2537422       4.9253930
2019-03-10/18:21:46.26           2.5161968      -1.3087993       4.9859023
2019-03-10/18:21:46.29           2.7208695      -1.3817146       5.0532926
2019-03-10/18:21:46.32           2.9412808      -1.4464325       5.1338296
2019-03-10/18:21:46.36           3.1845738      -1.4979225       5.2218576
2019-03-10/18:21:46.39           3.4213606      -1.5544790       5.2966681
2019-03-10/18:21:46.42           3.6393038      -1.6065260       5.3600461
2019-03-10/18:21:46.45           3.8296726      -1.6350113       5.4032298
2019-03-10/18:21:46.48           3.9825175      -1.6415397       5.4447099
2019-03-10/18:21:46.51           4.0993799      -1.6338901       5.4844302
2019-03-10/18:21:46.54           4.1916323      -1.6287712       5.4989324
2019-03-10/18:21:46.57           4.2394532      -1.6044653       5.5060136
2019-03-10/18:21:46.61           4.2599144      -1.5772046       5.4774346
2019-03-10/18:21:46.64           4.2473157      -1.5275353       5.4439057
2019-03-10/18:21:46.67           4.2195022      -1.4658812       5.4091876
2019-03-10/18:21:46.70           4.1563644      -1.3879272       5.3667676
2019-03-10/18:21:46.73           4.0622127      -1.3035743       5.3244603
2019-03-10/18:21:46.76           3.9443021      -1.2276644       5.2583493
2019-03-10/18:21:46.79           3.8081109      -1.1546251       5.1781560
2019-03-10/18:21:46.82           3.6555133      -1.0624575       5.0854661
2019-03-10/18:21:46.86           3.4899551     -0.96666959       4.9914138
2019-03-10/18:21:46.89           3.2834343     -0.86235845       4.8888310
2019-03-10/18:21:46.92           3.0644167     -0.76661853       4.7766863
2019-03-10/18:21:46.95           2.8310744     -0.67486858       4.6674678
2019-03-10/18:21:46.98           2.6025805     -0.57725699       4.5530330
2019-03-10/18:21:47.01           2.3758761     -0.48853146       4.4503640
2019-03-10/18:21:47.04           2.1715410     -0.40349768       4.3575535
2019-03-10/18:21:47.07           1.9601384     -0.30073045       4.2753839
2019-03-10/18:21:47.11           1.7502900     -0.21796200       4.2007555
2019-03-10/18:21:47.14           1.5520325     -0.12849542       4.1505161
2019-03-10/18:21:47.17           1.4035841    -0.059033135       4.1148239
2019-03-10/18:21:47.20           1.2874538    -0.014167082       4.0925119
2019-03-10/18:21:47.23           1.1908180     0.040112445       4.0844928
2019-03-10/18:21:47.26           1.1060433     0.070577757       4.0847239
2019-03-10/18:21:47.29           1.0454884      0.10664348       4.0828869
2019-03-10/18:21:47.32          0.98565571      0.12817669       4.0871958
2019-03-10/18:21:47.36          0.94208990      0.14154611       4.1027853
2019-03-10/18:21:47.39          0.91020503      0.15567710       4.1182602
2019-03-10/18:21:47.42          0.89527215      0.15784063       4.1160914
2019-03-10/18:21:47.45          0.87431917      0.15981322       4.1276564
2019-03-10/18:21:47.48          0.84871631      0.17448738       4.1364087
2019-03-10/18:21:47.51          0.82134497      0.18295497       4.1275367
2019-03-10/18:21:47.54          0.78320009      0.20058182       4.1235146
2019-03-10/18:21:47.57          0.72977997      0.21323516       4.1193861
2019-03-10/18:21:47.61          0.69332872      0.22684736       4.1213126
2019-03-10/18:21:47.64          0.66334413      0.23020626       4.1336382
2019-03-10/18:21:47.67          0.64032802      0.22747010       4.1490302
2019-03-10/18:21:47.70          0.61952850      0.22228086       4.1694143
2019-03-10/18:21:47.73          0.61586128      0.21297686       4.2007120
2019-03-10/18:21:47.76          0.61715738      0.19120039       4.2249043
2019-03-10/18:21:47.79          0.63064715      0.16397469       4.2612984
2019-03-10/18:21:47.82          0.66409732      0.12008290       4.2989406
2019-03-10/18:21:47.86          0.71475569     0.074730000       4.3401030
2019-03-10/18:21:47.89          0.76402493     0.044291331       4.3785753
2019-03-10/18:21:47.92          0.82057989    0.0090336013       4.4082198
2019-03-10/18:21:47.95          0.87665250    -0.018792539       4.4380264
2019-03-10/18:21:47.98          0.93474165    -0.050400153       4.4638529
2019-03-10/18:21:48.01          0.98473736    -0.065277570       4.4822733
2019-03-10/18:21:48.04           1.0396502    -0.084245968       4.4990441
2019-03-10/18:21:48.07           1.0879030    -0.090368754       4.5238569
2019-03-10/18:21:48.11           1.1449754    -0.089999906       4.5526567
2019-03-10/18:21:48.14           1.2092892    -0.084055844       4.5737943
2019-03-10/18:21:48.17           1.2729043    -0.099991350       4.5909276
2019-03-10/18:21:48.20           1.3440348     -0.11041702       4.6059440
2019-03-10/18:21:48.23           1.4110086     -0.12171494       4.6273504
2019-03-10/18:21:48.26           1.4808716     -0.13648128       4.6551659
2019-03-10/18:21:48.29           1.5573122     -0.16519226       4.6793947
2019-03-10/18:21:48.32           1.6246345     -0.17359416       4.7042985
2019-03-10/18:21:48.36           1.6826576     -0.18811703       4.7328176
2019-03-10/18:21:48.39           1.7316146     -0.19997533       4.7471167
2019-03-10/18:21:48.42           1.7743237     -0.22234594       4.7684404
2019-03-10/18:21:48.45           1.8035596     -0.22670228       4.7917385
2019-03-10/18:21:48.48           1.8168444     -0.23138777       4.8066398
2019-03-10/18:21:48.51           1.8210546     -0.22220706       4.8195048
2019-03-10/18:21:48.54           1.8274806     -0.21288416       4.8324517
2019-03-10/18:21:48.57           1.8164105     -0.20401040       4.8363810
2019-03-10/18:21:48.61           1.7991247     -0.19914638       4.8475543
2019-03-10/18:21:48.64           1.7942276     -0.19413888       4.8406558
2019-03-10/18:21:48.67           1.7826017     -0.19116877       4.8389704
2019-03-10/18:21:48.70           1.7653499     -0.18342956       4.8297591
2019-03-10/18:21:48.73           1.7533586     -0.16750780       4.8279364
2019-03-10/18:21:48.76           1.7511446     -0.15756418       4.8311937
2019-03-10/18:21:48.79           1.7564591     -0.16264639       4.8378383
2019-03-10/18:21:48.82           1.7561453     -0.16140721       4.8340039
2019-03-10/18:21:48.86           1.7604608     -0.15949395       4.8373723
2019-03-10/18:21:48.89           1.7768495     -0.16129204       4.8394810
2019-03-10/18:21:48.92           1.7795479     -0.17645819       4.8433486
2019-03-10/18:21:48.95           1.7751898     -0.17438126       4.8588160
2019-03-10/18:21:48.98           1.7745043     -0.16899812       4.8715649
2019-03-10/18:21:49.01           1.7599045     -0.18080457       4.8828505
2019-03-10/18:21:49.04           1.7455819     -0.18986433       4.8835336
2019-03-10/18:21:49.07           1.7381390     -0.18712799       4.8891747
2019-03-10/18:21:49.11           1.7340611     -0.19346349       4.8893859
2019-03-10/18:21:49.14           1.7253417     -0.18883860       4.8960330
2019-03-10/18:21:49.17           1.7036381     -0.18950133       4.9011612
2019-03-10/18:21:49.20           1.6854081     -0.17345854       4.9037857
2019-03-10/18:21:49.23           1.6834507     -0.16229037       4.9069480
2019-03-10/18:21:49.26           1.6701306     -0.15185513       4.9066262
2019-03-10/18:21:49.29           1.6775426     -0.12080518       4.9133855
2019-03-10/18:21:49.32           1.6814718    -0.098706468       4.9079071
2019-03-10/18:21:49.36           1.6776850    -0.087936567       4.8995795
2019-03-10/18:21:49.39           1.6668053    -0.061856658       4.8962105
2019-03-10/18:21:49.42           1.6554521    -0.042659521       4.8867125
2019-03-10/18:21:49.45           1.6382381    -0.018860776       4.8771325
2019-03-10/18:21:49.48           1.6267629    0.0031868345       4.8772718
2019-03-10/18:21:49.51           1.6113667     0.022879333       4.8542337
2019-03-10/18:21:49.54           1.5979490     0.040995935       4.8416708
2019-03-10/18:21:49.57           1.5705225     0.051740230       4.8290016
2019-03-10/18:21:49.61           1.5379081     0.071867929       4.8319195
2019-03-10/18:21:49.64           1.5016874     0.092794377       4.8296434
2019-03-10/18:21:49.67           1.4669722      0.10836526       4.8258109
2019-03-10/18:21:49.70           1.4282172      0.11926276       4.8182697
2019-03-10/18:21:49.73           1.4012146      0.14081833       4.8169342
2019-03-10/18:21:49.76           1.3792431      0.14925403       4.8118707
2019-03-10/18:21:49.79           1.3480866      0.14672747       4.8023043
2019-03-10/18:21:49.82           1.3305464      0.15130181       4.8052599
2019-03-10/18:21:49.86           1.3088458      0.16233973       4.7984054
2019-03-10/18:21:49.89           1.2858352      0.17333308       4.7859145
2019-03-10/18:21:49.92           1.2785781      0.18081168       4.7753419
2019-03-10/18:21:49.95           1.2694169      0.19544281       4.7748084
2019-03-10/18:21:49.98           1.2610792      0.22065306       4.7741626
2019-03-10/18:21:50.01           1.2581763      0.23928027       4.7738228
2019-03-10/18:21:50.04           1.2487861      0.27085399       4.7782751
2019-03-10/18:21:50.07           1.2522162      0.29482709       4.7799891
2019-03-10/18:21:50.11           1.2475314      0.32523223       4.7882311
2019-03-10/18:21:50.14           1.2621187      0.33718983       4.7786124
2019-03-10/18:21:50.17           1.2869958      0.34275042       4.7731652
2019-03-10/18:21:50.20           1.2993620      0.35352823       4.7654491
2019-03-10/18:21:50.23           1.3169945      0.37008064       4.7651696
2019-03-10/18:21:50.26           1.3501860      0.38099523       4.7675713
2019-03-10/18:21:50.29           1.3796530      0.40073778       4.7645759
2019-03-10/18:21:50.32           1.4061112      0.40408688       4.7492106
2019-03-10/18:21:50.36           1.4248521      0.42121303       4.7480038
2019-03-10/18:21:50.39           1.4413319      0.42754038       4.7254333
2019-03-10/18:21:50.42           1.4499732      0.44815876       4.7103777
2019-03-10/18:21:50.45           1.4446794      0.47578221       4.6990101
2019-03-10/18:21:50.48           1.4383207      0.52070522       4.6961107
2019-03-10/18:21:50.51           1.4262918      0.54178645       4.6650016
2019-03-10/18:21:50.54           1.4076937      0.57320669       4.6443475
2019-03-10/18:21:50.57           1.3723140      0.60191810       4.6310613
2019-03-10/18:21:50.61           1.3419617      0.64192746       4.6218376
2019-03-10/18:21:50.64           1.3114867      0.68244617       4.6059746
2019-03-10/18:21:50.67           1.2884505      0.71202021       4.5881351
2019-03-10/18:21:50.70           1.2549677      0.74064986       4.5848616
2019-03-10/18:21:50.73           1.2286475      0.77150553       4.5721045
2019-03-10/18:21:50.76           1.1985587      0.79226165       4.5483912
2019-03-10/18:21:50.79           1.1745707      0.83152948       4.5406721
2019-03-10/18:21:50.82           1.1430622      0.86426605       4.5370571
2019-03-10/18:21:50.86           1.1150702      0.89222922       4.5127569
2019-03-10/18:21:50.89           1.0857691      0.91903140       4.4872153
2019-03-10/18:21:50.92           1.0612162      0.93857018       4.4666494
2019-03-10/18:21:50.95           1.0204396      0.97925303       4.4584393
2019-03-10/18:21:50.98          0.99331317       1.0086670       4.4386822
2019-03-10/18:21:51.01          0.95740665       1.0423793       4.4249072
2019-03-10/18:21:51.04          0.91909826       1.0819965       4.4059421
2019-03-10/18:21:51.07          0.87762476       1.1116990       4.4005991
2019-03-10/18:21:51.11          0.84093382       1.1470725       4.3813379
2019-03-10/18:21:51.14          0.80808464       1.1843999       4.3699618
2019-03-10/18:21:51.17          0.77103697       1.2164353       4.3608333
2019-03-10/18:21:51.20          0.72615501       1.2468932       4.3559056
2019-03-10/18:21:51.23          0.68938394       1.2749809       4.3529146
2019-03-10/18:21:51.26          0.65273180       1.3143660       4.3514129
2019-03-10/18:21:51.29          0.61695316       1.3572776       4.3505085
2019-03-10/18:21:51.32          0.58441668       1.3818891       4.3538144
2019-03-10/18:21:51.36          0.55611250       1.4185259       4.3477905
2019-03-10/18:21:51.39          0.52879708       1.4515366       4.3454672
2019-03-10/18:21:51.42          0.51209518       1.4870051       4.3544659
2019-03-10/18:21:51.45          0.49309303       1.5274385       4.3560351
2019-03-10/18:21:51.48          0.47294038       1.5734585       4.3549405
2019-03-10/18:21:51.51          0.45718338       1.6150797       4.3571389
2019-03-10/18:21:51.54          0.43191515       1.6404861       4.3408160
2019-03-10/18:21:51.57          0.41265755       1.6577721       4.3265115
2019-03-10/18:21:51.61          0.40499970       1.6857706       4.3184931
2019-03-10/18:21:51.64          0.38249196       1.7044333       4.2986500
2019-03-10/18:21:51.67          0.36520956       1.7314911       4.2731690
2019-03-10/18:21:51.70          0.33786508       1.7414786       4.2475368
2019-03-10/18:21:51.73          0.30518256       1.7655772       4.2287202
2019-03-10/18:21:51.76          0.26644615       1.7915702       4.2139885
2019-03-10/18:21:51.79          0.23569141       1.8059278       4.1818779
2019-03-10/18:21:51.82          0.20075399       1.8421101       4.1674723
2019-03-10/18:21:51.86          0.16007965       1.8824666       4.1571873
2019-03-10/18:21:51.89          0.11057883       1.9145465       4.1531892
2019-03-10/18:21:51.92         0.081196269       1.9566362       4.1619510
2019-03-10/18:21:51.95         0.032340446       1.9889969       4.1719029
2019-03-10/18:21:51.98        -0.010455360       2.0373890       4.1771274
2019-03-10/18:21:52.01        -0.049982389       2.0646013       4.1762146
2019-03-10/18:21:52.04        -0.071301186       2.0864906       4.1730071
2019-03-10/18:21:52.07         -0.11691370       2.1227670       4.1698195
2019-03-10/18:21:52.11         -0.15489498       2.1452027       4.1688814
2019-03-10/18:21:52.14         -0.19559484       2.1727605       4.1686613
2019-03-10/18:21:52.17         -0.23551254       2.1982196       4.1485415
2019-03-10/18:21:52.20         -0.29071053       2.2187212       4.1283425
2019-03-10/18:21:52.23         -0.33360614       2.2401447       4.1093381
2019-03-10/18:21:52.26         -0.38248192       2.2527109       4.0812353
2019-03-10/18:21:52.29         -0.42209073       2.2742231       4.0590669
2019-03-10/18:21:52.32         -0.47340101       2.3198025       4.0419697
2019-03-10/18:21:52.36         -0.51986255       2.3429168       4.0263781
2019-03-10/18:21:52.39         -0.56327124       2.3706178       4.0062083
2019-03-10/18:21:52.42         -0.60605254       2.3894302       3.9839021
2019-03-10/18:21:52.45         -0.65413135       2.4177312       3.9690708
2019-03-10/18:21:52.48         -0.69472900       2.4474709       3.9657365
2019-03-10/18:21:52.51         -0.74066909       2.4717422       3.9613427
2019-03-10/18:21:52.54         -0.78391115       2.5040750       3.9611682
2019-03-10/18:21:52.57         -0.83666056       2.5309140       3.9556223
2019-03-10/18:21:52.61         -0.87909867       2.5366218       3.9522787
2019-03-10/18:21:52.64         -0.92298122       2.5588673       3.9568745
2019-03-10/18:21:52.67         -0.96021419       2.5804970       3.9636587
2019-03-10/18:21:52.70         -0.99594941       2.5957382       3.9708667
2019-03-10/18:21:52.73          -1.0234083       2.6189867       3.9867333
2019-03-10/18:21:52.76          -1.0484670       2.6290946       3.9837415
2019-03-10/18:21:52.79          -1.0734370       2.6551293       3.9815547
2019-03-10/18:21:52.82          -1.0924019       2.6715074       3.9843547
2019-03-10/18:21:52.86          -1.1049274       2.6918806       3.9912091
2019-03-10/18:21:52.89          -1.1205060       2.7105802       3.9877086
2019-03-10/18:21:52.92          -1.1212908       2.7278440       3.9771885
2019-03-10/18:21:52.95          -1.1283218       2.7525656       3.9730734
2019-03-10/18:21:52.98          -1.1357281       2.7741420       3.9567545
2019-03-10/18:21:53.01          -1.1488299       2.7892063       3.9431770
2019-03-10/18:21:53.04          -1.1751595       2.8167442       3.9340964
2019-03-10/18:21:53.07          -1.1958043       2.8262628       3.9218742
2019-03-10/18:21:53.11          -1.2226666       2.8454763       3.9129595
2019-03-10/18:21:53.14          -1.2431484       2.8530015       3.8997059
2019-03-10/18:21:53.17          -1.2701805       2.8708822       3.8968780
2019-03-10/18:21:53.20          -1.2969589       2.8934654       3.9115486
2019-03-10/18:21:53.23          -1.3227774       2.9039258       3.9218945
2019-03-10/18:21:53.26          -1.3444256       2.9184518       3.9311142
2019-03-10/18:21:53.29          -1.3516815       2.9195376       3.9345726
2019-03-10/18:21:53.32          -1.3516473       2.9264880       3.9423456
2019-03-10/18:21:53.36          -1.3486566       2.9382239       3.9546206
2019-03-10/18:21:53.39          -1.3457670       2.9466458       3.9744481
2019-03-10/18:21:53.42          -1.3441267       2.9723297       3.9995309
2019-03-10/18:21:53.45          -1.3320475       2.9953074       4.0169317
2019-03-10/18:21:53.48          -1.3286759       3.0088001       4.0138460
2019-03-10/18:21:53.51          -1.3295131       3.0337367       4.0134818
2019-03-10/18:21:53.54          -1.3179253       3.0554539       4.0139489
2019-03-10/18:21:53.57          -1.3253970       3.0948192       4.0186187
2019-03-10/18:21:53.61          -1.3275570       3.1248610       4.0166690
2019-03-10/18:21:53.64          -1.3397188       3.1546071       4.0125700
2019-03-10/18:21:53.67          -1.3490266       3.1971347       3.9988475
2019-03-10/18:21:53.70          -1.3638176       3.2239848       3.9782067
2019-03-10/18:21:53.73          -1.3841265       3.2465605       3.9661165
2019-03-10/18:21:53.76          -1.3996203       3.2786559       3.9569929
2019-03-10/18:21:53.79          -1.4048451       3.2920669       3.9418883
2019-03-10/18:21:53.82          -1.4158476       3.3075611       3.9291312
2019-03-10/18:21:53.86          -1.4272929       3.3239995       3.9301470
2019-03-10/18:21:53.89          -1.4461332       3.3363900       3.9245507
2019-03-10/18:21:53.92          -1.4466756       3.3558097       3.9251239
2019-03-10/18:21:53.95          -1.4444768       3.3495190       3.9248268
2019-03-10/18:21:53.98          -1.4407420       3.3534211       3.9280941
2019-03-10/18:21:54.01          -1.4402914       3.3545791       3.9222481
2019-03-10/18:21:54.04          -1.4398990       3.3510413       3.9244558
2019-03-10/18:21:54.07          -1.4412414       3.3558103       3.9297463
2019-03-10/18:21:54.11          -1.4456477       3.3725248       3.9370381
2019-03-10/18:21:54.14          -1.4480299       3.3813724       3.9319296
2019-03-10/18:21:54.17          -1.4444656       3.4010179       3.9286912
2019-03-10/18:21:54.20          -1.4549990       3.4142895       3.9258989
2019-03-10/18:21:54.23          -1.4660893       3.4234230       3.9129754
2019-03-10/18:21:54.26          -1.4885115       3.4355861       3.9008529
2019-03-10/18:21:54.29          -1.4933561       3.4528701       3.8863869
2019-03-10/18:21:54.32          -1.5081792       3.4720957       3.8666761
2019-03-10/18:21:54.36          -1.5338191       3.4986781       3.8565983
2019-03-10/18:21:54.39          -1.5514806       3.5210020       3.8497836
2019-03-10/18:21:54.42          -1.5626683       3.5303319       3.8399648
2019-03-10/18:21:54.45          -1.5788301       3.5390834       3.8473875
2019-03-10/18:21:54.48          -1.5820152       3.5425971       3.8415957
2019-03-10/18:21:54.51          -1.5899341       3.5587307       3.8553768
2019-03-10/18:21:54.54          -1.5913022       3.5593478       3.8686003
2019-03-10/18:21:54.57          -1.6117477       3.5571206       3.8916245
2019-03-10/18:21:54.61          -1.6043159       3.5543832       3.9139133
2019-03-10/18:21:54.64          -1.5969745       3.5523830       3.9383086
2019-03-10/18:21:54.67          -1.5996089       3.5497583       3.9623868
2019-03-10/18:21:54.70          -1.6044402       3.5639047       3.9876830
2019-03-10/18:21:54.73          -1.6042089       3.5737826       4.0015232
2019-03-10/18:21:54.76          -1.6093020       3.5790884       4.0172172
2019-03-10/18:21:54.79          -1.6073606       3.5845045       4.0216990
2019-03-10/18:21:54.82          -1.6036472       3.6123536       4.0315931
2019-03-10/18:21:54.86          -1.5870336       3.6344051       4.0317447
2019-03-10/18:21:54.89          -1.5874469       3.6600887       4.0355125
2019-03-10/18:21:54.92          -1.5839184       3.6816977       4.0283950
2019-03-10/18:21:54.95          -1.5722426       3.6937427       4.0288299
2019-03-10/18:21:54.98          -1.5681607       3.7071687       4.0195053
2019-03-10/18:21:55.01          -1.5676305       3.7150610       4.0158662
2019-03-10/18:21:55.04          -1.5633835       3.7320163       4.0136626
2019-03-10/18:21:55.07          -1.5716380       3.7485568       4.0200194
2019-03-10/18:21:55.11          -1.5707947       3.7578799       4.0309582
2019-03-10/18:21:55.14          -1.5845910       3.7709932       4.0430585
2019-03-10/18:21:55.17          -1.5940550       3.7699884       4.0515812
2019-03-10/18:21:55.20          -1.5993949       3.7711399       4.0662361
2019-03-10/18:21:55.23          -1.6053580       3.7799530       4.0819439
2019-03-10/18:21:55.26          -1.5970880       3.7744030       4.1018880
2019-03-10/18:21:55.29          -1.5832781       3.7727793       4.1151121
2019-03-10/18:21:55.32          -1.5784940       3.7684731       4.1369648
2019-03-10/18:21:55.36          -1.5656932       3.7753284       4.1616857
2019-03-10/18:21:55.39          -1.5573549       3.7744170       4.1702846
2019-03-10/18:21:55.42          -1.5414949       3.7789839       4.1767238
2019-03-10/18:21:55.45          -1.5363072       3.7933164       4.1844904
2019-03-10/18:21:55.48          -1.5250901       3.8121391       4.2004186
2019-03-10/18:21:55.51          -1.5165814       3.8297461       4.2023787
2019-03-10/18:21:55.54          -1.5163768       3.8563151       4.2027421
2019-03-10/18:21:55.57          -1.5248114       3.8798918       4.2003054
2019-03-10/18:21:55.61          -1.5269076       3.9076034       4.1970858
2019-03-10/18:21:55.64          -1.5385922       3.9304969       4.1930490
2019-03-10/18:21:55.67          -1.5503526       3.9538555       4.1905167
2019-03-10/18:21:55.70          -1.5624204       3.9750021       4.2018620
2019-03-10/18:21:55.73          -1.5705525       3.9903216       4.2022440
2019-03-10/18:21:55.76          -1.5810788       3.9922989       4.2023923
2019-03-10/18:21:55.79          -1.5913781       3.9908103       4.2019987
2019-03-10/18:21:55.82          -1.5997202       3.9765158       4.1999714
2019-03-10/18:21:55.86          -1.5993239       3.9742728       4.2112819
2019-03-10/18:21:55.89          -1.6111134       3.9668747       4.2341266
2019-03-10/18:21:55.92          -1.6042483       3.9533749       4.2425376
2019-03-10/18:21:55.95          -1.5959357       3.9426816       4.2699333
2019-03-10/18:21:55.98          -1.5877389       3.9240381       4.2777599
2019-03-10/18:21:56.01          -1.5874454       3.9149089       4.2952814
2019-03-10/18:21:56.04          -1.5813509       3.9056705       4.3006968
2019-03-10/18:21:56.07          -1.5769828       3.9026927       4.3131213
2019-03-10/18:21:56.11          -1.5779186       3.9080641       4.3294919
2019-03-10/18:21:56.14          -1.5887634       3.9001855       4.3393912
2019-03-10/18:21:56.17          -1.5870390       3.8942830       4.3352952
2019-03-10/18:21:56.20          -1.5984311       3.8973832       4.3408849
2019-03-10/18:21:56.23          -1.6111142       3.9073464       4.3321205
2019-03-10/18:21:56.26          -1.6200309       3.9224899       4.3414639
2019-03-10/18:21:56.29          -1.6203419       3.9231944       4.3533338
2019-03-10/18:21:56.32          -1.6380537       3.9362881       4.3628759
2019-03-10/18:21:56.36          -1.6584613       3.9442572       4.3906482
2019-03-10/18:21:56.39          -1.6581287       3.9463223       4.4145032
2019-03-10/18:21:56.42          -1.6561548       3.9451476       4.4279250
2019-03-10/18:21:56.45          -1.6510074       3.9446054       4.4454313
2019-03-10/18:21:56.48          -1.6484058       3.9436186       4.4673238
2019-03-10/18:21:56.51          -1.6431357       3.9211209       4.4884783
2019-03-10/18:21:56.54          -1.6368376       3.9012088       4.5072224
2019-03-10/18:21:56.57          -1.6315426       3.8966439       4.5276686
2019-03-10/18:21:56.61          -1.6121984       3.8767666       4.5497971
2019-03-10/18:21:56.64          -1.5992585       3.8633925       4.5569267
2019-03-10/18:21:56.67          -1.5940468       3.8618478       4.5739455
2019-03-10/18:21:56.70          -1.5878812       3.8628443       4.5910369
2019-03-10/18:21:56.73          -1.5925169       3.8554874       4.6071706
2019-03-10/18:21:56.76          -1.5881131       3.8519709       4.6181769
2019-03-10/18:21:56.79          -1.5834130       3.8731954       4.6420073
2019-03-10/18:21:56.82          -1.5872333       3.8761208       4.6538637
2019-03-10/18:21:56.86          -1.5865310       3.8879420       4.6749427
2019-03-10/18:21:56.89          -1.5861511       3.8956209       4.6855180
2019-03-10/18:21:56.92          -1.5849710       3.9093450       4.6942194
2019-03-10/18:21:56.95          -1.5853953       3.9140347       4.7007507
2019-03-10/18:21:56.98          -1.5845459       3.9248908       4.7188449
2019-03-10/18:21:57.01          -1.5777353       3.9565481       4.7461522
2019-03-10/18:21:57.04          -1.5756234       3.9759325       4.7638120
2019-03-10/18:21:57.07          -1.5758004       3.9720715       4.7581806
2019-03-10/18:21:57.11          -1.5696071       3.9935126       4.7740486
2019-03-10/18:21:57.14          -1.5679518       3.9911280       4.7779487
2019-03-10/18:21:57.17          -1.5631683       4.0062551       4.7896674
2019-03-10/18:21:57.20          -1.5542182       4.0107552       4.7958878
2019-03-10/18:21:57.23          -1.5441666       4.0244719       4.8102750
2019-03-10/18:21:57.26          -1.5396932       4.0435288       4.8240381
2019-03-10/18:21:57.29          -1.5271154       4.0458201       4.8253738
2019-03-10/18:21:57.32          -1.5190466       4.0457522       4.8330015
2019-03-10/18:21:57.36          -1.5132449       4.0700418       4.8553820
2019-03-10/18:21:57.39          -1.5059474       4.0823659       4.8631779
2019-03-10/18:21:57.42          -1.4926174       4.1065452       4.8683521
2019-03-10/18:21:57.45          -1.4875384       4.1136204       4.8859513
2019-03-10/18:21:57.48          -1.4744760       4.1258381       4.9133610
2019-03-10/18:21:57.51          -1.4659988       4.1351889       4.9246401
2019-03-10/18:21:57.54          -1.4509860       4.1290178       4.9353993
2019-03-10/18:21:57.57          -1.4418205       4.1264379       4.9480239
2019-03-10/18:21:57.61          -1.4307907       4.1257839       4.9587906
2019-03-10/18:21:57.64          -1.4179963       4.1179332       4.9724513
2019-03-10/18:21:57.67          -1.4104443       4.1103904       4.9750209
2019-03-10/18:21:57.70          -1.4103815       4.1076535       4.9938399
2019-03-10/18:21:57.73          -1.4103697       4.1088908       4.9968517
2019-03-10/18:21:57.76          -1.4139061       4.0991270       5.0020451
2019-03-10/18:21:57.79          -1.4089613       4.0963590       5.0071041
2019-03-10/18:21:57.82          -1.4004646       4.0954252       5.0018591
2019-03-10/18:21:57.86          -1.4056208       4.0898530       5.0051256
2019-03-10/18:21:57.89          -1.4069106       4.0945764       5.0165776
2019-03-10/18:21:57.92          -1.4032766       4.0818820       5.0115284
2019-03-10/18:21:57.95          -1.3956237       4.0836039       5.0276893
2019-03-10/18:21:57.98          -1.3836982       4.0726150       5.0294229
2019-03-10/18:21:58.01          -1.3777907       4.0755718       5.0467710
2019-03-10/18:21:58.04          -1.3649664       4.0784390       5.0495169
2019-03-10/18:21:58.07          -1.3680044       4.0663516       5.0545510
2019-03-10/18:21:58.11          -1.3782524       4.0658720       5.0765198
2019-03-10/18:21:58.14          -1.3865667       4.0622990       5.0909668
2019-03-10/18:21:58.17          -1.3945030       4.0543083       5.1018818
2019-03-10/18:21:58.20          -1.4095070       4.0636283       5.1267494
2019-03-10/18:21:58.23          -1.4190759       4.0537620       5.1451380
2019-03-10/18:21:58.26          -1.4293869       4.0460656       5.1599775
2019-03-10/18:21:58.29          -1.4319786       4.0249855       5.1679087
2019-03-10/18:21:58.32          -1.4439734       4.0112688       5.1771515
2019-03-10/18:21:58.36          -1.4466681       3.9962945       5.1991815
2019-03-10/18:21:58.39          -1.4561040       3.9885527       5.2215202
2019-03-10/18:21:58.42          -1.4612607       3.9866145       5.2381067
2019-03-10/18:21:58.45          -1.4640158       3.9685060       5.2451009
2019-03-10/18:21:58.48          -1.4672968       3.9506358       5.2556503
2019-03-10/18:21:58.51          -1.4801428       3.9467200       5.2724839
2019-03-10/18:21:58.54          -1.4920361       3.9443307       5.2913607
2019-03-10/18:21:58.57          -1.5098950       3.9341909       5.3024973
2019-03-10/18:21:58.61          -1.5232699       3.9289757       5.3258563
2019-03-10/18:21:58.64          -1.5449155       3.9224991       5.3438954
2019-03-10/18:21:58.67          -1.5581150       3.9066123       5.3595793
2019-03-10/18:21:58.70          -1.5657756       3.8930988       5.3714936
2019-03-10/18:21:58.73          -1.5804937       3.8897432       5.3983351
2019-03-10/18:21:58.76          -1.5957202       3.8815262       5.4279973
2019-03-10/18:21:58.79          -1.6015900       3.8515667       5.4501965
2019-03-10/18:21:58.82          -1.6164058       3.8251007       5.4667073
2019-03-10/18:21:58.86          -1.6335728       3.8199646       5.5038961
2019-03-10/18:21:58.89          -1.6532087       3.7966211       5.5257817
2019-03-10/18:21:58.92          -1.6550692       3.7917859       5.5484602
2019-03-10/18:21:58.95          -1.6551421       3.7822222       5.5587024
2019-03-10/18:21:58.98          -1.6462680       3.7650833       5.5825441
2019-03-10/18:21:59.01          -1.6391231       3.7604204       5.6067862
2019-03-10/18:21:59.04          -1.6319549       3.7464246       5.6169896
2019-03-10/18:21:59.07          -1.6352208       3.7392537       5.6269745
2019-03-10/18:21:59.10          -1.6230469       3.7335042       5.6389430
2019-03-10/18:21:59.14          -1.6177693       3.7277652       5.6418849
2019-03-10/18:21:59.17          -1.6122074       3.7380140       5.6558626
2019-03-10/18:21:59.20          -1.6208719       3.7275054       5.6666495
2019-03-10/18:21:59.23          -1.6269701       3.7250145       5.6865742
2019-03-10/18:21:59.26          -1.6474532       3.7294037       5.7097664
2019-03-10/18:21:59.29          -1.6644154       3.7248027       5.7248658
2019-03-10/18:21:59.32          -1.6785087       3.7273302       5.7411467
2019-03-10/18:21:59.35          -1.6882449       3.7260231       5.7679537
2019-03-10/18:21:59.39          -1.7108712       3.7206285       5.8073751
2019-03-10/18:21:59.42          -1.7216412       3.7136849       5.8425358
2019-03-10/18:21:59.45          -1.7315773       3.6994572       5.8652011
2019-03-10/18:21:59.48          -1.7322204       3.6931789       5.8957150
2019-03-10/18:21:59.51          -1.7393080       3.6799763       5.9161317
2019-03-10/18:21:59.54          -1.7354953       3.6616578       5.9342003
2019-03-10/18:21:59.57          -1.7350850       3.6466613       5.9477423
2019-03-10/18:21:59.60          -1.7315016       3.6323063       5.9653670
2019-03-10/18:21:59.64          -1.7304133       3.6315561       5.9847177
2019-03-10/18:21:59.67          -1.7163605       3.6323718       5.9939138
2019-03-10/18:21:59.70          -1.7028865       3.6287587       5.9945888
2019-03-10/18:21:59.73          -1.6900969       3.6299428       6.0077342
2019-03-10/18:21:59.76          -1.6847131       3.6241960       6.0057864
2019-03-10/18:21:59.79          -1.6787301       3.6269407       6.0197482
2019-03-10/18:21:59.82          -1.6828015       3.6341257       6.0260082
2019-03-10/18:21:59.85          -1.6802994       3.6416802       6.0349603
2019-03-10/18:21:59.89          -1.6892063       3.6443614       6.0461254
2019-03-10/18:21:59.92          -1.6977655       3.6373994       6.0451219
2019-03-10/18:21:59.95          -1.7131995       3.6304430       6.0503808
2019-03-10/18:21:59.98          -1.7204417       3.6272989       6.0713491
2019-03-10/18:22:00.01          -1.7333331       3.6110548       6.0858231
2019-03-10/18:22:00.04          -1.7395950       3.6124468       6.1100910
2019-03-10/18:22:00.07          -1.7380676       3.5994513       6.1269590
2019-03-10/18:22:00.10          -1.7344478       3.5731958       6.1382650
2019-03-10/18:22:00.14          -1.7399965       3.5520469       6.1644424
2019-03-10/18:22:00.17          -1.7276901       3.5426440       6.1856744
2019-03-10/18:22:00.20          -1.7108782       3.5320141       6.2075292
2019-03-10/18:22:00.23          -1.6936921       3.5164526       6.2268511
2019-03-10/18:22:00.26          -1.6976473       3.5078932       6.2482769
2019-03-10/18:22:00.29          -1.6851378       3.4975609       6.2640522
2019-03-10/18:22:00.32          -1.6920565       3.4786032       6.2766497
2019-03-10/18:22:00.35          -1.7001683       3.4636112       6.2837954
2019-03-10/18:22:00.39          -1.7029144       3.4751064       6.2980601
2019-03-10/18:22:00.42          -1.6978313       3.4787923       6.3098154
2019-03-10/18:22:00.45          -1.7100334       3.4770024       6.3150191
2019-03-10/18:22:00.48          -1.7175977       3.4858532       6.3294440
2019-03-10/18:22:00.51          -1.7315139       3.4991737       6.3409213
2019-03-10/18:22:00.54          -1.7327100       3.4985268       6.3479744
2019-03-10/18:22:00.57          -1.7533056       3.5174728       6.3676040
2019-03-10/18:22:00.60          -1.7578560       3.5304570       6.3841702
2019-03-10/18:22:00.64          -1.7563304       3.5411189       6.4055397
2019-03-10/18:22:00.67          -1.7602763       3.5385940       6.4328868
2019-03-10/18:22:00.70          -1.7552785       3.5376485       6.4560506
2019-03-10/18:22:00.73          -1.7398512       3.5263097       6.4863674
2019-03-10/18:22:00.76          -1.7315820       3.5184743       6.5057456
2019-03-10/18:22:00.79          -1.7171932       3.5086158       6.5305884
2019-03-10/18:22:00.82          -1.7079746       3.4955190       6.5487779
2019-03-10/18:22:00.85          -1.6879492       3.4711612       6.5636844
2019-03-10/18:22:00.89          -1.6739169       3.4622115       6.5787654
2019-03-10/18:22:00.92          -1.6630160       3.4607075       6.5916827
2019-03-10/18:22:00.95          -1.6515339       3.4641393       6.6121302
2019-03-10/18:22:00.98          -1.6495049       3.4636105       6.6218086
2019-03-10/18:22:01.01          -1.6537403       3.4722481       6.6327080
2019-03-10/18:22:01.04          -1.6626825       3.4765760       6.6333277
2019-03-10/18:22:01.07          -1.6666097       3.4896603       6.6346972
2019-03-10/18:22:01.10          -1.6672113       3.4998972       6.6421025
2019-03-10/18:22:01.14          -1.6762039       3.5248830       6.6531150
2019-03-10/18:22:01.17          -1.6801351       3.5333881       6.6633863
2019-03-10/18:22:01.20          -1.6959600       3.5346696       6.6762036
2019-03-10/18:22:01.23          -1.7039513       3.5394907       6.6808466
2019-03-10/18:22:01.26          -1.7091503       3.5403315       6.6882246
2019-03-10/18:22:01.29          -1.7045797       3.5439914       6.6847864
2019-03-10/18:22:01.32          -1.7025956       3.5412857       6.7055628
2019-03-10/18:22:01.35          -1.6987543       3.5297957       6.7193381
2019-03-10/18:22:01.39          -1.7014368       3.5217365       6.7346630
2019-03-10/18:22:01.42          -1.6927127       3.5056045       6.7435696
2019-03-10/18:22:01.45          -1.6810429       3.4961215       6.7521470
2019-03-10/18:22:01.48          -1.6608055       3.4901031       6.7650009
2019-03-10/18:22:01.51          -1.6557378       3.4819946       6.7815626
2019-03-10/18:22:01.54          -1.6490356       3.4831934       6.7856472
2019-03-10/18:22:01.57          -1.6526069       3.4791102       6.8082594
2019-03-10/18:22:01.60          -1.6402161       3.4781570       6.8124973
2019-03-10/18:22:01.64          -1.6464722       3.4814435       6.8124564
2019-03-10/18:22:01.67          -1.6400856       3.4916426       6.8086883
2019-03-10/18:22:01.70          -1.6465508       3.4951116       6.8014816
2019-03-10/18:22:01.73          -1.6593855       3.5070667       6.8036249
2019-03-10/18:22:01.76          -1.6669119       3.5162976       6.7966622
2019-03-10/18:22:01.79          -1.6838103       3.5281147       6.7862601
2019-03-10/18:22:01.82          -1.7007049       3.5323227       6.7906932
2019-03-10/18:22:01.85          -1.7107278       3.5349854       6.7918390
2019-03-10/18:22:01.89          -1.7138214       3.5383849       6.7968916
2019-03-10/18:22:01.92          -1.7164585       3.5408672       6.8116909
2019-03-10/18:22:01.95          -1.7231395       3.5237851       6.8152298
2019-03-10/18:22:01.98          -1.7231695       3.5040624       6.8249144
2019-03-10/18:22:02.01          -1.7259073       3.4857005       6.8393282
2019-03-10/18:22:02.04          -1.7352155       3.4676878       6.8608100
2019-03-10/18:22:02.07          -1.7298749       3.4342361       6.8706388
2019-03-10/18:22:02.10          -1.7184082       3.4050521       6.8901510
2019-03-10/18:22:02.14          -1.7127648       3.3843343       6.9113243
2019-03-10/18:22:02.17          -1.7188324       3.3700350       6.9284961
2019-03-10/18:22:02.20          -1.7202420       3.3525343       6.9452813
2019-03-10/18:22:02.23          -1.7276629       3.3570002       6.9695781
2019-03-10/18:22:02.26          -1.7344768       3.3682293       7.0071407
2019-03-10/18:22:02.29          -1.7302199       3.3700215       7.0188408
2019-03-10/18:22:02.32          -1.7372749       3.3756215       7.0287536
2019-03-10/18:22:02.35          -1.7371707       3.3880622       7.0459189
2019-03-10/18:22:02.39          -1.7487177       3.3982168       7.0579876
2019-03-10/18:22:02.42          -1.7622079       3.4029766       7.0612492
2019-03-10/18:22:02.45          -1.7755452       3.4006949       7.0733935
2019-03-10/18:22:02.48          -1.7843028       3.3987295       7.0807105
2019-03-10/18:22:02.51          -1.7961375       3.3918743       7.0990733
2019-03-10/18:22:02.54          -1.8028183       3.3776470       7.0988780
2019-03-10/18:22:02.57          -1.8127587       3.3689981       7.1215140
2019-03-10/18:22:02.60          -1.8099858       3.3541733       7.1409911
2019-03-10/18:22:02.64          -1.8224861       3.3408063       7.1572925
2019-03-10/18:22:02.67          -1.8306534       3.3238391       7.1744405
2019-03-10/18:22:02.70          -1.8366786       3.3059637       7.1961212
2019-03-10/18:22:02.73          -1.8454370       3.2830253       7.2077319
2019-03-10/18:22:02.76          -1.8480425       3.2687031       7.2298062
2019-03-10/18:22:02.79          -1.8480840       3.2472549       7.2446844
2019-03-10/18:22:02.82          -1.8467462       3.2536884       7.2688328
2019-03-10/18:22:02.85          -1.8560465       3.2535306       7.2896192
2019-03-10/18:22:02.89          -1.8746294       3.2482293       7.3063504
2019-03-10/18:22:02.92          -1.8875517       3.2414916       7.3125545
2019-03-10/18:22:02.95          -1.8916080       3.2378104       7.3140837
2019-03-10/18:22:02.98          -1.9009189       3.2426938       7.3249875
2019-03-10/18:22:03.01          -1.9189015       3.2545357       7.3385023
2019-03-10/18:22:03.04          -1.9449072       3.2642494       7.3415312
2019-03-10/18:22:03.07          -1.9652301       3.2846628       7.3562690
2019-03-10/18:22:03.10          -1.9955843       3.2747010       7.3579825
2019-03-10/18:22:03.14          -2.0136825       3.2658223       7.3638342
2019-03-10/18:22:03.17          -2.0270532       3.2652744       7.3741053
2019-03-10/18:22:03.20          -2.0386513       3.2657189       7.3973652
2019-03-10/18:22:03.23          -2.0684373       3.2735468       7.4181727
2019-03-10/18:22:03.26          -2.0857355       3.2691698       7.4250993
2019-03-10/18:22:03.29          -2.0980003       3.2646258       7.4433319
2019-03-10/18:22:03.32          -2.1019102       3.2536567       7.4557912
2019-03-10/18:22:03.35          -2.1023429       3.2300801       7.4518321
2019-03-10/18:22:03.39          -2.1105551       3.2207316       7.4624786
2019-03-10/18:22:03.42          -2.1113722       3.2164522       7.4696353
2019-03-10/18:22:03.45          -2.1121933       3.2131792       7.4748161
2019-03-10/18:22:03.48          -2.1102127       3.2200468       7.4776950
2019-03-10/18:22:03.51          -2.1074221       3.2153662       7.4832562
2019-03-10/18:22:03.54          -2.1015962       3.2119739       7.4896398
2019-03-10/18:22:03.57          -2.1017556       3.2033343       7.4833714
2019-03-10/18:22:03.60          -2.1118290       3.2054549       7.4888403
2019-03-10/18:22:03.64          -2.1266470       3.2151215       7.4955205
2019-03-10/18:22:03.67          -2.1280040       3.2207517       7.5002964
2019-03-10/18:22:03.70          -2.1508668       3.2181826       7.4959085
2019-03-10/18:22:03.73          -2.1648589       3.2136146       7.4967408
2019-03-10/18:22:03.76          -2.1880205       3.1999336       7.4940220
2019-03-10/18:22:03.79          -2.1945521       3.1977532       7.5010738
2019-03-10/18:22:03.82          -2.2098810       3.1945527       7.5063647
2019-03-10/18:22:03.85          -2.2150129       3.1874684       7.5134203
2019-03-10/18:22:03.89          -2.2168248       3.1788923       7.5307887
2019-03-10/18:22:03.92          -2.2178957       3.1759950       7.5424846
2019-03-10/18:22:03.95          -2.2158595       3.1608721       7.5491961
2019-03-10/18:22:03.98          -2.2035593       3.1582836       7.5598104
2019-03-10/18:22:04.01          -2.2034567       3.1593760       7.5813632
2019-03-10/18:22:04.04          -2.1928163       3.1573032       7.6093298
2019-03-10/18:22:04.07          -2.1911968       3.1602080       7.6311106
2019-03-10/18:22:04.10          -2.1877300       3.1532983       7.6478952
2019-03-10/18:22:04.14          -2.1857192       3.1675239       7.6740923
2019-03-10/18:22:04.17          -2.1818912       3.1720682       7.6929883
2019-03-10/18:22:04.20          -2.1734088       3.1754220       7.7075369
2019-03-10/18:22:04.23          -2.1656656       3.1742716       7.7185542
2019-03-10/18:22:04.26          -2.1638043       3.1735585       7.7421431
2019-03-10/18:22:04.29          -2.1593192       3.1712176       7.7525586
2019-03-10/18:22:04.32          -2.1564620       3.1653778       7.7499736
2019-03-10/18:22:04.35          -2.1519025       3.1491761       7.7483463
2019-03-10/18:22:04.39          -2.1547104       3.1572030       7.7614481
2019-03-10/18:22:04.42          -2.1637553       3.1431394       7.7634231
2019-03-10/18:22:04.45          -2.1641575       3.1350892       7.7622289
2019-03-10/18:22:04.48          -2.1669932       3.1217915       7.7783243
2019-03-10/18:22:04.51          -2.1850384       3.1393019       7.7975296
2019-03-10/18:22:04.54          -2.1948337       3.1366134       7.8015842
2019-03-10/18:22:04.57          -2.1995978       3.1242626       7.8057097
2019-03-10/18:22:04.60          -2.2014103       3.1155317       7.8154270
2019-03-10/18:22:04.64          -2.2075588       3.1223196       7.8304369
2019-03-10/18:22:04.67          -2.2017619       3.1016407       7.8328271
2019-03-10/18:22:04.70          -2.1976691       3.1036777       7.8467938
2019-03-10/18:22:04.73          -2.1895877       3.0995385       7.8513844
2019-03-10/18:22:04.76          -2.1916809       3.1011679       7.8525632
2019-03-10/18:22:04.79          -2.1824176       3.0786950       7.8540615
2019-03-10/18:22:04.82          -2.1829167       3.0751039       7.8464839
2019-03-10/18:22:04.85          -2.1861568       3.0762777       7.8463270
2019-03-10/18:22:04.89          -2.1989014       3.0990549       7.8632867
2019-03-10/18:22:04.92          -2.1989640       3.0993710       7.8701817
2019-03-10/18:22:04.95          -2.1993315       3.1210446       7.8817286
2019-03-10/18:22:04.98          -2.2009557       3.1292378       7.8876668
2019-03-10/18:22:05.01          -2.2107835       3.1472895       7.9027091
2019-03-10/18:22:05.04          -2.2136907       3.1580294       7.9070573
2019-03-10/18:22:05.07          -2.2149046       3.1763226       7.9140147
2019-03-10/18:22:05.10          -2.2098335       3.1908787       7.9415157
2019-03-10/18:22:05.14          -2.2023356       3.2060177       7.9604969
2019-03-10/18:22:05.17          -2.1898850       3.2027519       7.9627323
2019-03-10/18:22:05.20          -2.1809158       3.2068027       7.9549852
2019-03-10/18:22:05.23          -2.1795549       3.2028665       7.9568963
2019-03-10/18:22:05.26          -2.1705920       3.2176527       7.9644966
2019-03-10/18:22:05.29          -2.1599975       3.2251921       7.9697584
2019-03-10/18:22:05.32          -2.1505165       3.2187769       7.9654386
2019-03-10/18:22:05.35          -2.1467976       3.2293756       7.9710233
2019-03-10/18:22:05.39          -2.1414691       3.2405648       7.9581183
2019-03-10/18:22:05.42          -2.1380537       3.2586360       7.9587863
2019-03-10/18:22:05.45          -2.1377406       3.2720270       7.9608211
2019-03-10/18:22:05.48          -2.1428945       3.2949541       7.9776853
2019-03-10/18:22:05.51          -2.1436241       3.3200451       7.9905733
2019-03-10/18:22:05.54          -2.1397700       3.3306565       7.9912076
2019-03-10/18:22:05.57          -2.1452299       3.3451562       7.9975656
2019-03-10/18:22:05.60          -2.1442565       3.3758835       8.0171646
2019-03-10/18:22:05.64          -2.1441095       3.3865831       8.0289856
2019-03-10/18:22:05.67          -2.1398842       3.3975563       8.0535057
2019-03-10/18:22:05.70          -2.1310829       3.4153727       8.0603198
2019-03-10/18:22:05.73          -2.1139369       3.4257380       8.0633480
2019-03-10/18:22:05.76          -2.1055930       3.4319556       8.0704137
2019-03-10/18:22:05.79          -2.0898518       3.4436847       8.0803767
2019-03-10/18:22:05.82          -2.0813583       3.4500410       8.0826326
2019-03-10/18:22:05.85          -2.0707255       3.4446339       8.0739315
2019-03-10/18:22:05.89          -2.0575887       3.4461541       8.0786298
2019-03-10/18:22:05.92          -2.0452599       3.4503002       8.0685584
2019-03-10/18:22:05.95          -2.0417245       3.4514161       8.0606925
2019-03-10/18:22:05.98          -2.0384155       3.4385827       8.0507259
2019-03-10/18:22:06.01          -2.0470398       3.4358144       8.0586929
2019-03-10/18:22:06.04          -2.0431697       3.4305405       8.0496447
2019-03-10/18:22:06.07          -2.0566712       3.4192644       8.0375529
2019-03-10/18:22:06.10          -2.0604890       3.4125246       8.0277687
2019-03-10/18:22:06.14          -2.0703286       3.4201366       8.0376699
2019-03-10/18:22:06.17          -2.0816781       3.4233406       8.0366803
2019-03-10/18:22:06.20          -2.0919193       3.4215744       8.0456334
2019-03-10/18:22:06.23          -2.0963260       3.4176885       8.0497753
2019-03-10/18:22:06.26          -2.1066875       3.4147889       8.0605916
2019-03-10/18:22:06.29          -2.1036401       3.4019219       8.0564476
2019-03-10/18:22:06.32          -2.1169216       3.3949809       8.0652877
2019-03-10/18:22:06.35          -2.1245874       3.3873772       8.0737989
2019-03-10/18:22:06.39          -2.1370266       3.3778248       8.0924751
2019-03-10/18:22:06.42          -2.1429262       3.3613802       8.0965072
2019-03-10/18:22:06.45          -2.1508979       3.3428206       8.0994727
2019-03-10/18:22:06.48          -2.1615322       3.3340805       8.0974637
2019-03-10/18:22:06.51          -2.1810778       3.3386000       8.1021211
2019-03-10/18:22:06.54          -2.2013199       3.3387097       8.1058610
2019-03-10/18:22:06.57          -2.2279905       3.3528652       8.1105057
2019-03-10/18:22:06.60          -2.2350161       3.3428608       8.1016478
2019-03-10/18:22:06.64          -2.2488072       3.3482413       8.0980425
2019-03-10/18:22:06.67          -2.2618816       3.3567027       8.1060367
2019-03-10/18:22:06.70          -2.2757762       3.3646574       8.1050615
2019-03-10/18:22:06.73          -2.2943299       3.3768205       8.1024892
2019-03-10/18:22:06.76          -2.3115875       3.3933333       8.1182565
2019-03-10/18:22:06.79          -2.3217175       3.3905133       8.1242867
2019-03-10/18:22:06.82          -2.3361394       3.3854499       8.1291880
2019-03-10/18:22:06.85          -2.3376920       3.3830796       8.1454222
2019-03-10/18:22:06.89          -2.3546635       3.3926044       8.1651458
2019-03-10/18:22:06.92          -2.3603635       3.3865108       8.1782619
2019-03-10/18:22:06.95          -2.3663032       3.3740101       8.1744314
2019-03-10/18:22:06.98          -2.3716416       3.3644713       8.1820747
2019-03-10/18:22:07.01          -2.3794431       3.3525796       8.2088301
2019-03-10/18:22:07.04          -2.3844980       3.3355649       8.2172178
2019-03-10/18:22:07.07          -2.3902120       3.3244334       8.2360671
2019-03-10/18:22:07.10          -2.3821750       3.3275670       8.2509384
2019-03-10/18:22:07.14          -2.3901157       3.3346305       8.2627886
2019-03-10/18:22:07.17          -2.3936821       3.3455316       8.2778727
2019-03-10/18:22:07.20          -2.3966735       3.3575544       8.2711112
2019-03-10/18:22:07.23          -2.4064576       3.3651302       8.2770527
2019-03-10/18:22:07.26          -2.4286030       3.3748821       8.2741018
2019-03-10/18:22:07.29          -2.4457044       3.3939766       8.2784146
2019-03-10/18:22:07.32          -2.4617838       3.3997189       8.2747267
2019-03-10/18:22:07.35          -2.4797922       3.4028773       8.2659989
2019-03-10/18:22:07.39          -2.5117768       3.4075390       8.2667231
2019-03-10/18:22:07.42          -2.5331830       3.4064611       8.2683148
2019-03-10/18:22:07.45          -2.5484635       3.3972899       8.2670572
2019-03-10/18:22:07.48          -2.5671281       3.3947722       8.2915921
2019-03-10/18:22:07.51          -2.5845405       3.4051563       8.3151557
2019-03-10/18:22:07.54          -2.5800010       3.4080029       8.3349384
2019-03-10/18:22:07.57          -2.5873085       3.3932935       8.3383675
2019-03-10/18:22:07.60          -2.5893653       3.3808523       8.3479340
2019-03-10/18:22:07.64          -2.5847705       3.3796026       8.3656237
2019-03-10/18:22:07.67          -2.5772174       3.3726883       8.3779949
2019-03-10/18:22:07.70          -2.5760300       3.3644313       8.3822184
2019-03-10/18:22:07.73          -2.5665591       3.3681148       8.3837731
2019-03-10/18:22:07.76          -2.5601376       3.3640433       8.3826218
2019-03-10/18:22:07.79          -2.5504690       3.3523572       8.3701856
2019-03-10/18:22:07.82          -2.5602342       3.3454627       8.3651651
2019-03-10/18:22:07.85          -2.5623133       3.3445226       8.3519554
2019-03-10/18:22:07.89          -2.5815375       3.3613312       8.3477018
2019-03-10/18:22:07.92          -2.5992926       3.3649592       8.3281029
2019-03-10/18:22:07.95          -2.6188856       3.3754007       8.3194248
2019-03-10/18:22:07.98          -2.6375164       3.3863773       8.3147585
2019-03-10/18:22:08.01          -2.6765004       3.3820211       8.3151875
2019-03-10/18:22:08.04          -2.7019677       3.3864617       8.3229349
2019-03-10/18:22:08.07          -2.7319459       3.3931295       8.3280806
2019-03-10/18:22:08.10          -2.7521660       3.4008436       8.3399835
2019-03-10/18:22:08.14          -2.7725178       3.4054430       8.3503065
2019-03-10/18:22:08.17          -2.7738375       3.3948507       8.3616711
2019-03-10/18:22:08.20          -2.7863902       3.3835746       8.3776809
2019-03-10/18:22:08.23          -2.7948909       3.3651029       8.3838338
2019-03-10/18:22:08.26          -2.8089006       3.3531137       8.4007281
2019-03-10/18:22:08.29          -2.8125172       3.3438637       8.4115531
2019-03-10/18:22:08.32          -2.8264231       3.3220740       8.4185368
2019-03-10/18:22:08.35          -2.8312461       3.2983319       8.4232919
2019-03-10/18:22:08.39          -2.8324174       3.2836464       8.4251474
2019-03-10/18:22:08.42          -2.8410781       3.2701328       8.4263727
2019-03-10/18:22:08.45          -2.8514353       3.2709794       8.4186774
2019-03-10/18:22:08.48          -2.8526161       3.2812887       8.4207421
2019-03-10/18:22:08.51          -2.8620334       3.3038780       8.4389642
2019-03-10/18:22:08.54          -2.8652909       3.3130745       8.4379854
2019-03-10/18:22:08.57          -2.8744567       3.3253838       8.4423229
2019-03-10/18:22:08.60          -2.8900615       3.3368358       8.4400129
2019-03-10/18:22:08.64          -2.9068614       3.3699146       8.4610726
2019-03-10/18:22:08.67          -2.9249720       3.3791731       8.4726036
2019-03-10/18:22:08.70          -2.9385799       3.3897002       8.4798007
2019-03-10/18:22:08.73          -2.9525676       3.3827467       8.4968441
2019-03-10/18:22:08.76          -2.9696991       3.3839358       8.5167512
2019-03-10/18:22:08.79          -2.9808874       3.3736974       8.5209429
2019-03-10/18:22:08.82          -2.9897180       3.3595996       8.5281673
2019-03-10/18:22:08.85          -2.9935813       3.3482318       8.5504682
2019-03-10/18:22:08.89          -2.9964525       3.3522302       8.5718116
2019-03-10/18:22:08.92          -3.0049249       3.3311708       8.5805182
2019-03-10/18:22:08.95          -3.0116227       3.3191797       8.5863425
2019-03-10/18:22:08.98          -3.0087788       3.3102017       8.6024036
2019-03-10/18:22:09.01          -3.0251952       3.3242446       8.6192895
2019-03-10/18:22:09.04          -3.0429054       3.3094205       8.6194610
2019-03-10/18:22:09.07          -3.0555853       3.3018465       8.6232936
2019-03-10/18:22:09.10          -3.0691365       3.3101490       8.6251898
2019-03-10/18:22:09.14          -3.0871594       3.3175992       8.6129873
2019-03-10/18:22:09.17          -3.1025732       3.3238190       8.6063773
2019-03-10/18:22:09.20          -3.1217544       3.3377817       8.5986991
2019-03-10/18:22:09.23          -3.1317066       3.3498065       8.5838259
2019-03-10/18:22:09.26          -3.1531111       3.3699418       8.5855125
2019-03-10/18:22:09.29          -3.1752598       3.3742424       8.5841778
2019-03-10/18:22:09.32          -3.1855047       3.3852100       8.5812329
2019-03-10/18:22:09.35          -3.1955298       3.3922007       8.5787734
2019-03-10/18:22:09.39          -3.2062335       3.3949957       8.5916409
2019-03-10/18:22:09.42          -3.2194424       3.3922999       8.6029782
2019-03-10/18:22:09.45          -3.2287489       3.3818742       8.6104168
2019-03-10/18:22:09.48          -3.2301493       3.3714169       8.6141099
2019-03-10/18:22:09.51          -3.2390713       3.3717570       8.6469180
2019-03-10/18:22:09.54          -3.2426908       3.3561601       8.6604782
2019-03-10/18:22:09.57          -3.2330095       3.3443364       8.6684739
2019-03-10/18:22:09.60          -3.2351153       3.3551761       8.6916357
2019-03-10/18:22:09.64          -3.2351806       3.3620244       8.7128076
2019-03-10/18:22:09.67          -3.2339900       3.3601353       8.7245861
2019-03-10/18:22:09.70          -3.2357419       3.3710126       8.7353406
2019-03-10/18:22:09.73          -3.2445850       3.3899386       8.7439372
2019-03-10/18:22:09.76          -3.2558183       3.4016105       8.7563705
2019-03-10/18:22:09.79          -3.2699899       3.4152358       8.7672827
2019-03-10/18:22:09.82          -3.2862392       3.4292450       8.7721729
2019-03-10/18:22:09.85          -3.2921921       3.4502883       8.7918044
2019-03-10/18:22:09.89          -3.2944468       3.4500615       8.7870587
2019-03-10/18:22:09.92          -3.3075366       3.4543074       8.7795788
2019-03-10/18:22:09.95          -3.3232663       3.4638558       8.7760214
2019-03-10/18:22:09.98          -3.3321884       3.4658034       8.7835640
2019-03-10/18:22:10.01          -3.3403995       3.4659819       8.8018286
2019-03-10/18:22:10.04          -3.3492919       3.4750702       8.8248869
2019-03-10/18:22:10.07          -3.3524701       3.4581586       8.8186837
2019-03-10/18:22:10.10          -3.3562910       3.4456535       8.8259011
2019-03-10/18:22:10.14          -3.3654899       3.4396631       8.8314691
2019-03-10/18:22:10.17          -3.3759405       3.4366840       8.8559325
2019-03-10/18:22:10.20          -3.3822867       3.4235056       8.8740197
2019-03-10/18:22:10.23          -3.3809586       3.4112727       8.8938247
2019-03-10/18:22:10.26          -3.3890244       3.4028538       8.9019171
2019-03-10/18:22:10.29          -3.3859006       3.3852835       8.9078503
2019-03-10/18:22:10.32          -3.3893688       3.3683345       8.9091266
2019-03-10/18:22:10.35          -3.4050208       3.3591019       8.9304704
2019-03-10/18:22:10.39          -3.4247770       3.3748832       8.9457914
2019-03-10/18:22:10.42          -3.4472391       3.3737331       8.9550393
2019-03-10/18:22:10.45          -3.4662316       3.3697937       8.9653754
2019-03-10/18:22:10.48          -3.4767154       3.3723144       8.9764794
2019-03-10/18:22:10.51          -3.5030886       3.3727784       8.9816280
2019-03-10/18:22:10.54          -3.5173679       3.3696136       8.9811814
2019-03-10/18:22:10.57          -3.5396989       3.3689572       8.9844884
2019-03-10/18:22:10.60          -3.5521931       3.3663643       8.9980165
2019-03-10/18:22:10.64          -3.5657005       3.3735272       9.0065519
2019-03-10/18:22:10.67          -3.5594521       3.3585883       9.0126312
2019-03-10/18:22:10.70          -3.5459771       3.3366053       9.0139280
2019-03-10/18:22:10.73          -3.5505036       3.3319760       9.0252071
2019-03-10/18:22:10.76          -3.5564998       3.3221294       9.0388909
2019-03-10/18:22:10.79          -3.5520840       3.3125218       9.0588701
2019-03-10/18:22:10.82          -3.5558632       3.3079003       9.0826057
2019-03-10/18:22:10.85          -3.5517412       3.3072338       9.0946532
2019-03-10/18:22:10.89          -3.5509525       3.2987684       9.1015885
2019-03-10/18:22:10.92          -3.5490482       3.2959696       9.1175524
2019-03-10/18:22:10.95          -3.5612379       3.3042867       9.1366233
2019-03-10/18:22:10.98          -3.5772573       3.3198375       9.1580911
2019-03-10/18:22:11.01          -3.5809625       3.3059181       9.1477616
2019-03-10/18:22:11.04          -3.5960069       3.3062148       9.1572840
2019-03-10/18:22:11.07          -3.6159169       3.3156851       9.1627157
2019-03-10/18:22:11.10          -3.6296366       3.3165524       9.1638296
2019-03-10/18:22:11.14          -3.6483040       3.3244171       9.1822111
2019-03-10/18:22:11.17          -3.6620618       3.3406903       9.1923130
2019-03-10/18:22:11.20          -3.6657335       3.3446193       9.1862663
2019-03-10/18:22:11.23          -3.6716180       3.3419316       9.1930650
2019-03-10/18:22:11.26          -3.6947259       3.3495229       9.2113227
2019-03-10/18:22:11.29          -3.7132846       3.3684780       9.2277695
2019-03-10/18:22:11.32          -3.7180343       3.3782754       9.2470732
2019-03-10/18:22:11.35          -3.7195644       3.3743249       9.2594757
2019-03-10/18:22:11.39          -3.7320932       3.3869817       9.2865143
2019-03-10/18:22:11.42          -3.7370970       3.3843138       9.3008158
2019-03-10/18:22:11.45          -3.7507559       3.3781535       9.3133720
2019-03-10/18:22:11.48          -3.7570130       3.3743991       9.3346017
2019-03-10/18:22:11.51          -3.7614676       3.3725918       9.3419589
2019-03-10/18:22:11.54          -3.7525999       3.3677340       9.3427442
2019-03-10/18:22:11.57          -3.7543571       3.3682176       9.3536818
2019-03-10/18:22:11.60          -3.7621978       3.3643735       9.3525041
2019-03-10/18:22:11.64          -3.7611861       3.3658516       9.3565587
2019-03-10/18:22:11.67          -3.7471422       3.3682410       9.3560277
2019-03-10/18:22:11.70          -3.7495193       3.3671892       9.3525376
2019-03-10/18:22:11.73          -3.7530065       3.3635766       9.3539850
2019-03-10/18:22:11.76          -3.7656663       3.3692209       9.3601579
2019-03-10/18:22:11.79          -3.7665806       3.3582789       9.3641557
2019-03-10/18:22:11.82          -3.7595199       3.3458037       9.3648988
2019-03-10/18:22:11.85          -3.7530342       3.3387602       9.3745858
2019-03-10/18:22:11.89          -3.7476750       3.3399516       9.3822655
2019-03-10/18:22:11.92          -3.7448051       3.3406561       9.3859101
2019-03-10/18:22:11.95          -3.7388619       3.3251093       9.3925990
2019-03-10/18:22:11.98          -3.7303811       3.3221464       9.4018767
2019-03-10/18:22:12.01          -3.7217368       3.3237474       9.4188572
2019-03-10/18:22:12.04          -3.7156709       3.3181787       9.4299919
2019-03-10/18:22:12.07          -3.7090689       3.3210948       9.4441480
2019-03-10/18:22:12.10          -3.7074451       3.3172518       9.4511918
2019-03-10/18:22:12.14          -3.7099601       3.3129927       9.4581325
2019-03-10/18:22:12.17          -3.7056936       3.3023276       9.4642603
2019-03-10/18:22:12.20          -3.7080844       3.2912736       9.4701998
2019-03-10/18:22:12.23          -3.7168040       3.2942820       9.4744947
2019-03-10/18:22:12.26          -3.7162167       3.2951608       9.4790602
2019-03-10/18:22:12.29          -3.7138269       3.2858662       9.4697407
2019-03-10/18:22:12.32          -3.7156883       3.2847795       9.4757240
2019-03-10/18:22:12.35          -3.7276750       3.2870858       9.4784453
2019-03-10/18:22:12.39          -3.7452635       3.2898828       9.4914584
2019-03-10/18:22:12.42          -3.7488109       3.2981395       9.4984138
2019-03-10/18:22:12.45          -3.7603359       3.3084218       9.5076340
2019-03-10/18:22:12.48          -3.7695003       3.3138570       9.5218855
2019-03-10/18:22:12.51          -3.7870283       3.3171376       9.5314293
2019-03-10/18:22:12.54          -3.8047093       3.3175934       9.5419584
2019-03-10/18:22:12.57          -3.8175593       3.3252909       9.5635738
2019-03-10/18:22:12.60          -3.8194368       3.3231642       9.5715692
2019-03-10/18:22:12.64          -3.8248431       3.3276218       9.5829633
2019-03-10/18:22:12.67          -3.8272248       3.3383964       9.5825221
2019-03-10/18:22:12.70          -3.8336853       3.3389772       9.5894047
2019-03-10/18:22:12.73          -3.8383279       3.3316925       9.5873832
2019-03-10/18:22:12.76          -3.8454629       3.3320485       9.5892897
2019-03-10/18:22:12.79          -3.8381979       3.3299181       9.5886159
2019-03-10/18:22:12.82          -3.8398768       3.3282648       9.5881884
2019-03-10/18:22:12.85          -3.8487083       3.3346574       9.5880684
2019-03-10/18:22:12.89          -3.8543436       3.3450354       9.5950146
2019-03-10/18:22:12.92          -3.8630357       3.3489362       9.5949012
2019-03-10/18:22:12.95          -3.8751969       3.3491527       9.6066133
2019-03-10/18:22:12.98          -3.8803069       3.3592297       9.6245055
2019-03-10/18:22:13.01          -3.8941737       3.3772731       9.6393889
2019-03-10/18:22:13.04          -3.9066792       3.3813748       9.6450141
2019-03-10/18:22:13.07          -3.9286242       3.3889170       9.6623067
2019-03-10/18:22:13.10          -3.9381604       3.3951748       9.6764708
2019-03-10/18:22:13.14          -3.9507005       3.3985727       9.6905669
2019-03-10/18:22:13.17          -3.9650058       3.4005547       9.6852084
2019-03-10/18:22:13.20          -3.9739787       3.4003572       9.6924295
2019-03-10/18:22:13.23          -3.9675024       3.4050202       9.6946268
2019-03-10/18:22:13.26          -3.9737243       3.4032756       9.6925037
2019-03-10/18:22:13.29          -3.9714025       3.4002292       9.6995529
2019-03-10/18:22:13.32          -3.9726497       3.4158924       9.7159637
2019-03-10/18:22:13.35          -3.9645270       3.4266082       9.7261751
2019-03-10/18:22:13.39          -3.9730744       3.4411423       9.7334551
2019-03-10/18:22:13.42          -3.9808832       3.4434627       9.7332735
2019-03-10/18:22:13.45          -3.9951574       3.4548715       9.7463397
2019-03-10/18:22:13.48          -4.0011060       3.4617684       9.7496981
2019-03-10/18:22:13.51          -4.0243326       3.4639853       9.7496018
2019-03-10/18:22:13.54          -4.0368649       3.4660224       9.7592354
2019-03-10/18:22:13.57          -4.0482224       3.4730873       9.7564841
2019-03-10/18:22:13.60          -4.0545740       3.4699831       9.7548625
2019-03-10/18:22:13.64          -4.0607032       3.4771595       9.7696786
2019-03-10/18:22:13.67          -4.0587548       3.4775223       9.7822165
2019-03-10/18:22:13.70          -4.0503666       3.4792498       9.8004093
2019-03-10/18:22:13.73          -4.0428766       3.4789268       9.8150970
2019-03-10/18:22:13.76          -4.0438656       3.4694637       9.8390078
2019-03-10/18:22:13.79          -4.0390903       3.4719724       9.8650616
2019-03-10/18:22:13.82          -4.0321522       3.4676087       9.8678152
2019-03-10/18:22:13.85          -4.0363714       3.4586285       9.8806863
2019-03-10/18:22:13.89          -4.0462455       3.4585709       9.8844785
2019-03-10/18:22:13.92          -4.0573859       3.4451807       9.8752879
2019-03-10/18:22:13.95          -4.0753211       3.4323943       9.8688922
2019-03-10/18:22:13.98          -4.0909224       3.4366596       9.8635638
2019-03-10/18:22:14.01          -4.1082505       3.4362856       9.8638298
2019-03-10/18:22:14.04          -4.1188002       3.4446478       9.8574472
2019-03-10/18:22:14.07          -4.1361974       3.4406573       9.8424158
2019-03-10/18:22:14.10          -4.1545819       3.4475675       9.8402826
2019-03-10/18:22:14.14          -4.1654218       3.4551958       9.8473432
2019-03-10/18:22:14.17          -4.1671699       3.4570901       9.8576118
2019-03-10/18:22:14.20          -4.1831957       3.4611340       9.8565443
2019-03-10/18:22:14.23          -4.1913224       3.4641284       9.8537147
2019-03-10/18:22:14.26          -4.2092209       3.4593860       9.8595853
2019-03-10/18:22:14.29          -4.2112356       3.4487969       9.8648859
2019-03-10/18:22:14.32          -4.2215821       3.4427214       9.8798969
2019-03-10/18:22:14.35          -4.2164024       3.4355400       9.8993221
2019-03-10/18:22:14.39          -4.2346600       3.4297853       9.9196121
2019-03-10/18:22:14.42          -4.2391130       3.4195472       9.9313185
2019-03-10/18:22:14.45          -4.2489029       3.4079943       9.9374056
2019-03-10/18:22:14.48          -4.2441362       3.3947760       9.9439063
2019-03-10/18:22:14.51          -4.2426562       3.3951016       9.9622765
2019-03-10/18:22:14.54          -4.2251553       3.3930544       9.9681487
2019-03-10/18:22:14.57          -4.2358731       3.3993404       9.9707415
2019-03-10/18:22:14.60          -4.2400079       3.4089776       9.9700386
2019-03-10/18:22:14.64          -4.2586370       3.4165783       9.9759262
2019-03-10/18:22:14.67          -4.2627045       3.4247169       9.9757284
2019-03-10/18:22:14.70          -4.2793283       3.4400909       9.9716983
2019-03-10/18:22:14.73          -4.3005280       3.4532256       9.9764945
2019-03-10/18:22:14.76          -4.3324900       3.4730138       9.9959303
2019-03-10/18:22:14.79          -4.3528450       3.4727425       9.9977783
2019-03-10/18:22:14.82          -4.3891504       3.4800129       9.9971842
2019-03-10/18:22:14.85          -4.4156863       3.4853742       10.009296
2019-03-10/18:22:14.89          -4.4420903       3.4885289       10.022939
2019-03-10/18:22:14.92          -4.4524037       3.4853374       10.029551
2019-03-10/18:22:14.95          -4.4590412       3.4778635       10.032791
2019-03-10/18:22:14.98          -4.4641471       3.4590413       10.044035
2019-03-10/18:22:15.01          -4.4661919       3.4452454       10.064463
2019-03-10/18:22:15.04          -4.4673001       3.4288703       10.075046
2019-03-10/18:22:15.07          -4.4745185       3.4181303       10.093412
2019-03-10/18:22:15.10          -4.4729411       3.4093801       10.111532
2019-03-10/18:22:15.14          -4.4712804       3.4003733       10.124722
2019-03-10/18:22:15.17          -4.4607712       3.3970740       10.130663
2019-03-10/18:22:15.20          -4.4723031       3.3905207       10.134998
2019-03-10/18:22:15.23          -4.4825886       3.3810494       10.140366
2019-03-10/18:22:15.26          -4.5052187       3.3964831       10.135966
2019-03-10/18:22:15.29          -4.5264625       3.3947914       10.119158
2019-03-10/18:22:15.32          -4.5394679       3.4025312       10.107048
2019-03-10/18:22:15.35          -4.5555216       3.4066001       10.091877
2019-03-10/18:22:15.39          -4.5829281       3.4097889       10.083883
2019-03-10/18:22:15.42          -4.6087539       3.4088169       10.069935
2019-03-10/18:22:15.45          -4.6474032       3.4101373       10.072034
2019-03-10/18:22:15.48          -4.6678962       3.4084850       10.067689
2019-03-10/18:22:15.51          -4.6891451       3.4125403       10.076283
2019-03-10/18:22:15.54          -4.6988961       3.4055773       10.096608
2019-03-10/18:22:15.57          -4.7164151       3.4031185       10.106771
2019-03-10/18:22:15.60          -4.7244995       3.3887609       10.122183
2019-03-10/18:22:15.64          -4.7346643       3.3874847       10.143033
2019-03-10/18:22:15.67          -4.7300085       3.3837960       10.158797
2019-03-10/18:22:15.70          -4.7257051       3.3830866       10.181013
2019-03-10/18:22:15.73          -4.7234743       3.3707520       10.181310
2019-03-10/18:22:15.76          -4.7270671       3.3762722       10.191908
2019-03-10/18:22:15.79          -4.7164589       3.3723670       10.193933
2019-03-10/18:22:15.82          -4.7120865       3.3636080       10.189821
2019-03-10/18:22:15.85          -4.7038413       3.3660045       10.183820
2019-03-10/18:22:15.89          -4.7070965       3.3729757       10.179027
2019-03-10/18:22:15.92          -4.6999677       3.3757944       10.172006
2019-03-10/18:22:15.95          -4.6985886       3.3778076       10.173275
2019-03-10/18:22:15.98          -4.6956832       3.3783748       10.162660
2019-03-10/18:22:16.01          -4.6970962       3.3784780       10.153547
2019-03-10/18:22:16.04          -4.6923232       3.3802785       10.141654
2019-03-10/18:22:16.07          -4.7092484       3.3888247       10.135606
2019-03-10/18:22:16.10          -4.7195863       3.3942840       10.139193
2019-03-10/18:22:16.14          -4.7266994       3.3941927       10.151377
2019-03-10/18:22:16.17          -4.7324473       3.3789865       10.152149
2019-03-10/18:22:16.20          -4.7454769       3.3718398       10.158176
2019-03-10/18:22:16.23          -4.7539372       3.3639445       10.161347
2019-03-10/18:22:16.26          -4.7701895       3.3503618       10.169330
2019-03-10/18:22:16.29          -4.7741485       3.3397347       10.176119
2019-03-10/18:22:16.32          -4.7780337       3.3211850       10.196346
2019-03-10/18:22:16.35          -4.7783140       3.3003313       10.211708
2019-03-10/18:22:16.39          -4.7854265       3.2847440       10.214992
2019-03-10/18:22:16.42          -4.7871070       3.2761959       10.215391
2019-03-10/18:22:16.45          -4.7879682       3.2861450       10.228706
2019-03-10/18:22:16.48          -4.7846643       3.2828777       10.239178
2019-03-10/18:22:16.51          -4.7824372       3.2817138       10.237238
2019-03-10/18:22:16.54          -4.7792165       3.2873404       10.232289
2019-03-10/18:22:16.57          -4.7821662       3.2991128       10.236602
2019-03-10/18:22:16.60          -4.7934347       3.3093527       10.222794
2019-03-10/18:22:16.64          -4.8092509       3.3320336       10.220319
2019-03-10/18:22:16.67          -4.8196236       3.3418475       10.214994
2019-03-10/18:22:16.70          -4.8375458       3.3457639       10.212950
2019-03-10/18:22:16.73          -4.8563000       3.3471246       10.205919
2019-03-10/18:22:16.76          -4.8827933       3.3622106       10.202176
2019-03-10/18:22:16.79          -4.9116051       3.3639889       10.195365
2019-03-10/18:22:16.82          -4.9283535       3.3644842       10.197846
2019-03-10/18:22:16.85          -4.9383049       3.3464204       10.193596
2019-03-10/18:22:16.89          -4.9387354       3.3460816       10.204535
2019-03-10/18:22:16.92          -4.9325459       3.3339239       10.208182
2019-03-10/18:22:16.95          -4.9350969       3.3396737       10.209563
2019-03-10/18:22:16.98          -4.9309274       3.3418377       10.216612
2019-03-10/18:22:17.01          -4.9354878       3.3377605       10.230980
2019-03-10/18:22:17.04          -4.9333937       3.3348495       10.231105
2019-03-10/18:22:17.07          -4.9335200       3.3462810       10.242079
2019-03-10/18:22:17.10          -4.9355207       3.3486662       10.258487
2019-03-10/18:22:17.14          -4.9404551       3.3619865       10.266892
2019-03-10/18:22:17.17          -4.9606265       3.3752480       10.273833
2019-03-10/18:22:17.20          -4.9896045       3.3934300       10.267098
2019-03-10/18:22:17.23          -5.0027773       3.4015963       10.272758
2019-03-10/18:22:17.26          -5.0269186       3.4192962       10.282118
2019-03-10/18:22:17.29          -5.0421835       3.4362038       10.264836
2019-03-10/18:22:17.32          -5.0597322       3.4475544       10.260925
2019-03-10/18:22:17.35          -5.0808846       3.4577513       10.268849
2019-03-10/18:22:17.39          -5.1020540       3.4715401       10.258923
2019-03-10/18:22:17.42          -5.1217559       3.4942595       10.269349
2019-03-10/18:22:17.45          -5.1401379       3.4985907       10.269419
2019-03-10/18:22:17.48          -5.1418843       3.4999041       10.277910
2019-03-10/18:22:17.51          -5.1561927       3.5031662       10.282622
2019-03-10/18:22:17.54          -5.1574629       3.5034384       10.275729
2019-03-10/18:22:17.57          -5.1646209       3.5024350       10.283090
2019-03-10/18:22:17.60          -5.1671371       3.5011633       10.284121
2019-03-10/18:22:17.64          -5.1689785       3.4910779       10.267351
2019-03-10/18:22:17.67          -5.1624916       3.4888025       10.266651
2019-03-10/18:22:17.70          -5.1587092       3.4788729       10.258442
2019-03-10/18:22:17.73          -5.1535387       3.4780256       10.262180
2019-03-10/18:22:17.76          -5.1610690       3.4786456       10.268101
2019-03-10/18:22:17.79          -5.1568080       3.4767175       10.266355
2019-03-10/18:22:17.82          -5.1596149       3.4779042       10.272355
2019-03-10/18:22:17.85          -5.1638114       3.4810267       10.284284
2019-03-10/18:22:17.89          -5.1795251       3.4836980       10.299923
2019-03-10/18:22:17.92          -5.1837266       3.4897664       10.305879
2019-03-10/18:22:17.95          -5.2006826       3.4881188       10.305544
2019-03-10/18:22:17.98          -5.2177794       3.4884536       10.306190
2019-03-10/18:22:18.01          -5.2315352       3.4870826       10.306496
2019-03-10/18:22:18.04          -5.2419871       3.4837212       10.303377
2019-03-10/18:22:18.07          -5.2541706       3.4857838       10.311627
2019-03-10/18:22:18.10          -5.2671892       3.4847897       10.315886
2019-03-10/18:22:18.14          -5.2764550       3.4866584       10.324266
2019-03-10/18:22:18.17          -5.2722900       3.4791312       10.324053
2019-03-10/18:22:18.20          -5.2887083       3.4725196       10.341661
2019-03-10/18:22:18.23          -5.3019393       3.4690634       10.358355
2019-03-10/18:22:18.26          -5.3146102       3.4707321       10.369136
2019-03-10/18:22:18.29          -5.3360976       3.4602894       10.376184
2019-03-10/18:22:18.32          -5.3567502       3.4519080       10.389216
2019-03-10/18:22:18.35          -5.3780286       3.4384735       10.394794
2019-03-10/18:22:18.39          -5.4027671       3.4349883       10.409245
2019-03-10/18:22:18.42          -5.4221106       3.4290956       10.409889
2019-03-10/18:22:18.45          -5.4431931       3.4325711       10.413933
2019-03-10/18:22:18.48          -5.4431319       3.4342580       10.422048
2019-03-10/18:22:18.51          -5.4583135       3.4412195       10.431768
2019-03-10/18:22:18.54          -5.4741943       3.4430643       10.452372
2019-03-10/18:22:18.57          -5.4746214       3.4502154       10.466927
2019-03-10/18:22:18.60          -5.4814310       3.4549854       10.475349
2019-03-10/18:22:18.64          -5.4967555       3.4589877       10.496020
2019-03-10/18:22:18.67          -5.5039854       3.4532537       10.500497
2019-03-10/18:22:18.70          -5.5181471       3.4476690       10.513728
2019-03-10/18:22:18.73          -5.5346615       3.4409876       10.533861
2019-03-10/18:22:18.76          -5.5598327       3.4419318       10.554276
2019-03-10/18:22:18.79          -5.5662331       3.4343051       10.572708
2019-03-10/18:22:18.82          -5.5770042       3.4293726       10.582561
2019-03-10/18:22:18.85          -5.5905544       3.4172797       10.586399
2019-03-10/18:22:18.89          -5.6017381       3.4139315       10.592314
2019-03-10/18:22:18.92          -5.6105105       3.4180002       10.591762
2019-03-10/18:22:18.95          -5.6210066       3.4255305       10.606559
2019-03-10/18:22:18.98          -5.6254783       3.4254235       10.620066
2019-03-10/18:22:19.01          -5.6273915       3.4393767       10.626157
2019-03-10/18:22:19.04          -5.6304435       3.4331850       10.629739
2019-03-10/18:22:19.07          -5.6373067       3.4367143       10.630695
2019-03-10/18:22:19.10          -5.6362013       3.4357207       10.634378
2019-03-10/18:22:19.14          -5.6451021       3.4587238       10.650176
2019-03-10/18:22:19.17          -5.6469029       3.4626146       10.668684
2019-03-10/18:22:19.20          -5.6455806       3.4672094       10.693738
2019-03-10/18:22:19.23          -5.6428086       3.4688592       10.712385
2019-03-10/18:22:19.26          -5.6416723       3.4729779       10.725066
2019-03-10/18:22:19.29          -5.6429278       3.4708626       10.735668
2019-03-10/18:22:19.32          -5.6404472       3.4673906       10.734449
2019-03-10/18:22:19.35          -5.6398431       3.4578343       10.732713
2019-03-10/18:22:19.39          -5.6390006       3.4514133       10.736488
2019-03-10/18:22:19.42          -5.6265569       3.4300517       10.732641
2019-03-10/18:22:19.45          -5.6264392       3.4264558       10.736341
2019-03-10/18:22:19.48          -5.6199536       3.4156599       10.725332
2019-03-10/18:22:19.51          -5.6300726       3.4125157       10.715878
2019-03-10/18:22:19.54          -5.6303065       3.4178117       10.714066
2019-03-10/18:22:19.57          -5.6362981       3.4053753       10.714658
2019-03-10/18:22:19.60          -5.6363970       3.4032594       10.722830
2019-03-10/18:22:19.64          -5.6402667       3.4140372       10.741332
2019-03-10/18:22:19.67          -5.6595609       3.4143579       10.754440
2019-03-10/18:22:19.70          -5.6764230       3.4248346       10.779999
2019-03-10/18:22:19.73          -5.6838654       3.4283402       10.800874
2019-03-10/18:22:19.76          -5.6885761       3.4316180       10.824365
2019-03-10/18:22:19.79          -5.6762736       3.4222496       10.841371
2019-03-10/18:22:19.82          -5.6802546       3.4214792       10.866342
2019-03-10/18:22:19.85          -5.6712739       3.4269071       10.893136
2019-03-10/18:22:19.89          -5.6746735       3.4262596       10.917189
2019-03-10/18:22:19.92          -5.6720734       3.4283139       10.939852
2019-03-10/18:22:19.95          -5.6581783       3.4294712       10.958360
2019-03-10/18:22:19.98          -5.6402023       3.4247819       10.961600
2019-03-10/18:22:20.01          -5.6325470       3.4199269       10.964049
2019-03-10/18:22:20.04          -5.6318718       3.4214576       10.964685
2019-03-10/18:22:20.07          -5.6244784       3.4238314       10.962026
2019-03-10/18:22:20.10          -5.6185468       3.4180845       10.947932
2019-03-10/18:22:20.14          -5.6362584       3.4206031       10.943142
2019-03-10/18:22:20.17          -5.6468875       3.4313571       10.931002
2019-03-10/18:22:20.20          -5.6599569       3.4275174       10.915381
2019-03-10/18:22:20.23          -5.6688708       3.4313350       10.894864
2019-03-10/18:22:20.26          -5.6912389       3.4360758       10.892410
2019-03-10/18:22:20.29          -5.7025743       3.4329174       10.893232
2019-03-10/18:22:20.32          -5.7134889       3.4373062       10.903965
2019-03-10/18:22:20.35          -5.7390960       3.4433933       10.919256
2019-03-10/18:22:20.39          -5.7525991       3.4382911       10.937967
2019-03-10/18:22:20.42          -5.7462698       3.4292339       10.955697
2019-03-10/18:22:20.45          -5.7445828       3.4219254       10.976773
2019-03-10/18:22:20.48          -5.7372863       3.4178538       10.989537
2019-03-10/18:22:20.51          -5.7366504       3.4125993       11.020572
2019-03-10/18:22:20.54          -5.7196532       3.4135417       11.034578
2019-03-10/18:22:20.57          -5.7078600       3.4091983       11.045985
2019-03-10/18:22:20.60          -5.7010646       3.4000205       11.046343
2019-03-10/18:22:20.64          -5.6861744       3.3918684       11.049953
2019-03-10/18:22:20.67          -5.6787563       3.3911771       11.050785
2019-03-10/18:22:20.70          -5.6748065       3.3962140       11.044538
2019-03-10/18:22:20.73          -5.6709268       3.4037117       11.035792
2019-03-10/18:22:20.76          -5.6786871       3.4192151       11.046121
2019-03-10/18:22:20.79          -5.6788377       3.4214675       11.032324
2019-03-10/18:22:20.82          -5.7046941       3.4164493       11.037253
2019-03-10/18:22:20.85          -5.7159869       3.4345603       11.032518
2019-03-10/18:22:20.89          -5.7320829       3.4420831       11.037700
2019-03-10/18:22:20.92          -5.7440780       3.4462998       11.045947
2019-03-10/18:22:20.95          -5.7496930       3.4597667       11.046366
2019-03-10/18:22:20.98          -5.7543490       3.4588058       11.040925
2019-03-10/18:22:21.01          -5.7715511       3.4616575       11.063900
2019-03-10/18:22:21.04          -5.7785106       3.4523239       11.067206
2019-03-10/18:22:21.07          -5.7723446       3.4587599       11.088183
2019-03-10/18:22:21.10          -5.7634182       3.4627514       11.094337
2019-03-10/18:22:21.14          -5.7736885       3.4533179       11.109035
2019-03-10/18:22:21.17          -5.7727292       3.4549499       11.126421
2019-03-10/18:22:21.20          -5.7788567       3.4520818       11.126743
2019-03-10/18:22:21.23          -5.7858839       3.4407641       11.136536
2019-03-10/18:22:21.26          -5.7994053       3.4515071       11.147562
2019-03-10/18:22:21.29          -5.7957576       3.4501995       11.153617
2019-03-10/18:22:21.32          -5.7871130       3.4581326       11.161740
2019-03-10/18:22:21.35          -5.8017622       3.4696775       11.159269
2019-03-10/18:22:21.39          -5.8209036       3.4845237       11.163663
2019-03-10/18:22:21.42          -5.8200303       3.4964259       11.162611
2019-03-10/18:22:21.45          -5.8249977       3.5004259       11.146534
2019-03-10/18:22:21.48          -5.8193513       3.5085640       11.141164
2019-03-10/18:22:21.51          -5.8198060       3.5177875       11.124232
2019-03-10/18:22:21.54          -5.8227605       3.5160508       11.127634
2019-03-10/18:22:21.57          -5.8250412       3.5122015       11.110190
2019-03-10/18:22:21.60          -5.8296081       3.5082378       11.095172
2019-03-10/18:22:21.64          -5.8369204       3.5102533       11.099476
2019-03-10/18:22:21.67          -5.8279733       3.4942248       11.103295
2019-03-10/18:22:21.70          -5.8263642       3.4907161       11.105844
2019-03-10/18:22:21.73          -5.8126223       3.4869085       11.113203
2019-03-10/18:22:21.76          -5.8229299       3.4837397       11.114979
2019-03-10/18:22:21.79          -5.8228409       3.4797511       11.133405
2019-03-10/18:22:21.82          -5.8132720       3.4717013       11.138695
2019-03-10/18:22:21.85          -5.8085453       3.4703514       11.144807
2019-03-10/18:22:21.89          -5.8120705       3.4635760       11.149781
2019-03-10/18:22:21.92          -5.8068062       3.4562143       11.147994
2019-03-10/18:22:21.95          -5.8036763       3.4686157       11.143545
2019-03-10/18:22:21.98          -5.7990311       3.4760785       11.134202
2019-03-10/18:22:22.01          -5.8178786       3.4769795       11.122182
2019-03-10/18:22:22.04          -5.8266717       3.4778286       11.118733
2019-03-10/18:22:22.07          -5.8380276       3.4854880       11.113682
2019-03-10/18:22:22.10          -5.8486075       3.4937720       11.120083
2019-03-10/18:22:22.14          -5.8783533       3.5099331       11.126949
2019-03-10/18:22:22.17          -5.8939201       3.5259260       11.137149
2019-03-10/18:22:22.20          -5.9126388       3.5242245       11.134949
2019-03-10/18:22:22.23          -5.9371045       3.5212820       11.142050
2019-03-10/18:22:22.26          -5.9626411       3.5163391       11.159611
2019-03-10/18:22:22.29          -5.9684561       3.5105541       11.182650
2019-03-10/18:22:22.32          -5.9792549       3.5149324       11.204494
2019-03-10/18:22:22.35          -5.9886019       3.5139004       11.224925
2019-03-10/18:22:22.39          -6.0018136       3.5095775       11.237852
2019-03-10/18:22:22.42          -5.9954606       3.4879662       11.254373
2019-03-10/18:22:22.45          -5.9971451       3.4728417       11.266658
2019-03-10/18:22:22.48          -5.9929198       3.4656026       11.291480
2019-03-10/18:22:22.51          -5.9853626       3.4528543       11.294097
2019-03-10/18:22:22.54          -5.9766008       3.4322717       11.301240
2019-03-10/18:22:22.57          -5.9774582       3.4245962       11.308535
2019-03-10/18:22:22.60          -5.9730673       3.4061887       11.308095
2019-03-10/18:22:22.64          -5.9783962       3.4041740       11.312288
2019-03-10/18:22:22.67          -5.9936123       3.4015465       11.304754
2019-03-10/18:22:22.70          -5.9959289       3.4075752       11.296513
2019-03-10/18:22:22.73          -6.0042890       3.4008454       11.290685
2019-03-10/18:22:22.76          -6.0192709       3.3952402       11.288190
2019-03-10/18:22:22.79          -6.0358044       3.3901333       11.293072
2019-03-10/18:22:22.82          -6.0630227       3.3998162       11.291594
2019-03-10/18:22:22.85          -6.0749643       3.3924498       11.294124
2019-03-10/18:22:22.89          -6.0949003       3.4046578       11.312736
2019-03-10/18:22:22.92          -6.1058963       3.3944464       11.326237
2019-03-10/18:22:22.95          -6.1050310       3.3898762       11.342499
2019-03-10/18:22:22.98          -6.1129018       3.3813549       11.360539
2019-03-10/18:22:23.01          -6.1259888       3.3731859       11.381777
2019-03-10/18:22:23.04          -6.1305803       3.3632460       11.394623
2019-03-10/18:22:23.07          -6.1301019       3.3610631       11.410031
2019-03-10/18:22:23.10          -6.1216292       3.3528881       11.431167
2019-03-10/18:22:23.14          -6.1369129       3.3567104       11.446138
2019-03-10/18:22:23.17          -6.1352196       3.3395314       11.449265
2019-03-10/18:22:23.20          -6.1349718       3.3292209       11.450813
2019-03-10/18:22:23.23          -6.1417801       3.3230491       11.458108
2019-03-10/18:22:23.26          -6.1458847       3.3289033       11.467902
2019-03-10/18:22:23.29          -6.1502559       3.3412291       11.470658
2019-03-10/18:22:23.32          -6.1639037       3.3585507       11.477105
2019-03-10/18:22:23.35          -6.1813817       3.3666588       11.479044
2019-03-10/18:22:23.39          -6.2001150       3.3786024       11.481940
2019-03-10/18:22:23.42          -6.2038181       3.3848548       11.471837
2019-03-10/18:22:23.45          -6.2190181       3.3920723       11.473350
2019-03-10/18:22:23.48          -6.2345552       3.4052426       11.475306
2019-03-10/18:22:23.51          -6.2441554       3.4112224       11.481483
2019-03-10/18:22:23.54          -6.2582780       3.3985791       11.483179
2019-03-10/18:22:23.57          -6.2665531       3.3962921       11.494892
2019-03-10/18:22:23.60          -6.2548664       3.3970457       11.503142
2019-03-10/18:22:23.64          -6.2578084       3.3955501       11.525464
2019-03-10/18:22:23.67          -6.2510687       3.3840945       11.535175
2019-03-10/18:22:23.70          -6.2416031       3.3778699       11.557348
2019-03-10/18:22:23.73          -6.2304607       3.3826624       11.577492
2019-03-10/18:22:23.76          -6.2278969       3.3674039       11.588147
2019-03-10/18:22:23.79          -6.2147755       3.3632043       11.594001
2019-03-10/18:22:23.82          -6.2033730       3.3703464       11.599226
2019-03-10/18:22:23.85          -6.1853485       3.3608701       11.598797
2019-03-10/18:22:23.89          -6.1885436       3.3521835       11.602789
2019-03-10/18:22:23.92          -6.1698210       3.3497115       11.603322
2019-03-10/18:22:23.95          -6.1659213       3.3538884       11.603408
2019-03-10/18:22:23.98          -6.1603829       3.3506378       11.598631
2019-03-10/18:22:24.01          -6.1647904       3.3464854       11.606349
2019-03-10/18:22:24.04          -6.1581920       3.3527506       11.616571
2019-03-10/18:22:24.07          -6.1642988       3.3498059       11.621062
2019-03-10/18:22:24.10          -6.1601596       3.3409736       11.628864
2019-03-10/18:22:24.14          -6.1753377       3.3398889       11.634615
2019-03-10/18:22:24.17          -6.1682516       3.3226480       11.632136
2019-03-10/18:22:24.20          -6.1737709       3.3097397       11.634259
2019-03-10/18:22:24.23          -6.1661130       3.2966143       11.643700
2019-03-10/18:22:24.26          -6.1695676       3.2972900       11.665176
2019-03-10/18:22:24.29          -6.1597667       3.2906411       11.664181
2019-03-10/18:22:24.32          -6.1612572       3.2829550       11.671349
2019-03-10/18:22:24.35          -6.1653712       3.2816078       11.680383
2019-03-10/18:22:24.39          -6.1752191       3.2818197       11.691753
2019-03-10/18:22:24.42          -6.1636065       3.2753903       11.705729
2019-03-10/18:22:24.45          -6.1775358       3.2870049       11.722351
2019-03-10/18:22:24.48          -6.1774201       3.2908180       11.728975
2019-03-10/18:22:24.51          -6.1910078       3.2992457       11.738191
2019-03-10/18:22:24.54          -6.1916695       3.2970313       11.744351
2019-03-10/18:22:24.57          -6.2016053       3.2978677       11.758195
2019-03-10/18:22:24.60          -6.2035150       3.2980634       11.764304
2019-03-10/18:22:24.64          -6.2014421       3.3009332       11.781945
2019-03-10/18:22:24.67          -6.1990508       3.3014010       11.793142
2019-03-10/18:22:24.70          -6.2088606       3.3041255       11.798030
2019-03-10/18:22:24.73          -6.2060056       3.2985820       11.803824
2019-03-10/18:22:24.76          -6.2109013       3.2900235       11.813431
2019-03-10/18:22:24.79          -6.2073390       3.2861207       11.831164
2019-03-10/18:22:24.82          -6.2103660       3.2842668       11.841245
2019-03-10/18:22:24.85          -6.2126237       3.2933026       11.841809
2019-03-10/18:22:24.89          -6.2133602       3.2957748       11.839508
2019-03-10/18:22:24.92          -6.2197240       3.2976260       11.841522
2019-03-10/18:22:24.95          -6.2334489       3.2959937       11.834421
2019-03-10/18:22:24.98          -6.2355767       3.3030125       11.834016
2019-03-10/18:22:25.01          -6.2459591       3.3010570       11.837218
2019-03-10/18:22:25.04          -6.2503496       3.3086070       11.828844
2019-03-10/18:22:25.07          -6.2628741       3.3061705       11.811889
2019-03-10/18:22:25.10          -6.2689449       3.3061031       11.798566
2019-03-10/18:22:25.14          -6.2792103       3.2918208       11.799673
2019-03-10/18:22:25.17          -6.2870534       3.2923882       11.810156
2019-03-10/18:22:25.20          -6.2888158       3.2882026       11.810901
2019-03-10/18:22:25.23          -6.2898008       3.2851559       11.822099
2019-03-10/18:22:25.26          -6.3055733       3.2831476       11.837866
2019-03-10/18:22:25.29          -6.2991349       3.2869567       11.848706
2019-03-10/18:22:25.32          -6.2958250       3.2880736       11.857002
2019-03-10/18:22:25.35          -6.2858595       3.2875986       11.869468
2019-03-10/18:22:25.39          -6.2884631       3.2877957       11.887563
2019-03-10/18:22:25.42          -6.2783715       3.2867799       11.896065
2019-03-10/18:22:25.45          -6.2683488       3.2901639       11.898063
2019-03-10/18:22:25.48          -6.2587013       3.2839789       11.891688
2019-03-10/18:22:25.51          -6.2510670       3.2865541       11.896119
2019-03-10/18:22:25.54          -6.2420933       3.2903280       11.894610
2019-03-10/18:22:25.57          -6.2505985       3.2886597       11.891690
2019-03-10/18:22:25.60          -6.2578603       3.2801793       11.897815
2019-03-10/18:22:25.64          -6.2703977       3.2895109       11.893198
2019-03-10/18:22:25.67          -6.2734996       3.2920657       11.887404
2019-03-10/18:22:25.70          -6.2812402       3.2993122       11.878960
2019-03-10/18:22:25.73          -6.2866862       3.2959393       11.890061
2019-03-10/18:22:25.76          -6.2939489       3.3051522       11.896526
2019-03-10/18:22:25.79          -6.3024890       3.3214260       11.899909
2019-03-10/18:22:25.82          -6.2909736       3.3178453       11.901029
2019-03-10/18:22:25.85          -6.2775775       3.3188773       11.905637
2019-03-10/18:22:25.89          -6.2727771       3.3292621       11.916395
2019-03-10/18:22:25.92          -6.2561227       3.3261045       11.932566
2019-03-10/18:22:25.95          -6.2495165       3.3234003       11.948965
2019-03-10/18:22:25.98          -6.2399159       3.3258555       11.967883
2019-03-10/18:22:26.01          -6.2474170       3.3240663       11.974190
2019-03-10/18:22:26.04          -6.2494329       3.3135741       11.988454
2019-03-10/18:22:26.07          -6.2480405       3.2915738       11.981049
2019-03-10/18:22:26.10          -6.2441851       3.2822225       11.981046
2019-03-10/18:22:26.14          -6.2507253       3.2769834       11.977240
2019-03-10/18:22:26.17          -6.2477388       3.2805848       11.983561
2019-03-10/18:22:26.20          -6.2544500       3.2660473       11.972403
2019-03-10/18:22:26.23          -6.2570640       3.2640251       11.948808
2019-03-10/18:22:26.26          -6.2690903       3.2598985       11.939386
2019-03-10/18:22:26.29          -6.2736107       3.2634499       11.934576
2019-03-10/18:22:26.32          -6.2862750       3.2584631       11.918206
2019-03-10/18:22:26.35          -6.2924368       3.2674843       11.922253
2019-03-10/18:22:26.39          -6.3182438       3.2666778       11.921887
2019-03-10/18:22:26.42          -6.3339887       3.2647903       11.931753
2019-03-10/18:22:26.45          -6.3589922       3.2577125       11.923032
2019-03-10/18:22:26.48          -6.3795737       3.2600998       11.938696
2019-03-10/18:22:26.51          -6.3946209       3.2570734       11.957032
2019-03-10/18:22:26.54          -6.4059330       3.2510287       11.976011
2019-03-10/18:22:26.57          -6.4190017       3.2422541       11.982543
2019-03-10/18:22:26.60          -6.4172046       3.2379621       12.007319
2019-03-10/18:22:26.64          -6.4209002       3.2266655       12.033998
2019-03-10/18:22:26.67          -6.4142273       3.2365254       12.055783
2019-03-10/18:22:26.70          -6.4108646       3.2286997       12.070205
2019-03-10/18:22:26.73          -6.4031317       3.2206467       12.088222
2019-03-10/18:22:26.76          -6.3979634       3.2161255       12.102148
2019-03-10/18:22:26.79          -6.3964470       3.2225984       12.114885
2019-03-10/18:22:26.82          -6.3897672       3.2217368       12.115407
2019-03-10/18:22:26.85          -6.3845168       3.2126663       12.102059
2019-03-10/18:22:26.89          -6.3934494       3.2111087       12.095206
2019-03-10/18:22:26.92          -6.4008699       3.2083553       12.084942
2019-03-10/18:22:26.95          -6.4167694       3.1937886       12.082535
2019-03-10/18:22:26.98          -6.4417015       3.2030961       12.078159
2019-03-10/18:22:27.01          -6.4667963       3.1966022       12.071637
2019-03-10/18:22:27.04          -6.4848611       3.1969115       12.071947
2019-03-10/18:22:27.07          -6.5021432       3.1935162       12.092697
2019-03-10/18:22:27.10          -6.5224338       3.1859207       12.108946
2019-03-10/18:22:27.14          -6.5337258       3.1826463       12.141272
2019-03-10/18:22:27.17          -6.5449075       3.1880576       12.165099
2019-03-10/18:22:27.20          -6.5479280       3.1878941       12.186214
2019-03-10/18:22:27.23          -6.5499720       3.1868682       12.214326
2019-03-10/18:22:27.26          -6.5465947       3.1798746       12.246094
2019-03-10/18:22:27.29          -6.5400308       3.1828192       12.277373
2019-03-10/18:22:27.32          -6.5381610       3.1773489       12.292214
2019-03-10/18:22:27.35          -6.5415001       3.1549107       12.285230
2019-03-10/18:22:27.39          -6.5401544       3.1549825       12.294504
2019-03-10/18:22:27.42          -6.5429316       3.1609900       12.292700
2019-03-10/18:22:27.45          -6.5397010       3.1603048       12.287646
2019-03-10/18:22:27.48          -6.5501121       3.1663174       12.279680
2019-03-10/18:22:27.51          -6.5653478       3.1722455       12.272055
2019-03-10/18:22:27.54          -6.5651866       3.1746568       12.249990
2019-03-10/18:22:27.57          -6.5729874       3.1723574       12.244172
2019-03-10/18:22:27.60          -6.5826878       3.1814793       12.245140
2019-03-10/18:22:27.64          -6.5909565       3.1963716       12.250528
2019-03-10/18:22:27.67          -6.5986964       3.1906310       12.249229
2019-03-10/18:22:27.70          -6.6135475       3.1866583       12.261146
2019-03-10/18:22:27.73          -6.6219428       3.1816630       12.283681
2019-03-10/18:22:27.76          -6.6213270       3.1688249       12.304026
2019-03-10/18:22:27.79          -6.6114523       3.1596974       12.317146
2019-03-10/18:22:27.82          -6.6120856       3.1512194       12.347882
2019-03-10/18:22:27.85          -6.6015624       3.1471843       12.368427
2019-03-10/18:22:27.89          -6.5961250       3.1310024       12.380988
2019-03-10/18:22:27.92          -6.5868338       3.1108999       12.396211
2019-03-10/18:22:27.95          -6.5802203       3.0991138       12.411770
2019-03-10/18:22:27.98          -6.5668863       3.0886212       12.423017
2019-03-10/18:22:28.01          -6.5698512       3.0713086       12.431551
2019-03-10/18:22:28.04          -6.5721107       3.0565182       12.447277
2019-03-10/18:22:28.07          -6.5710407       3.0467509       12.453095
2019-03-10/18:22:28.10          -6.5775355       3.0355092       12.453260
2019-03-10/18:22:28.14          -6.5922294       3.0287512       12.441179
2019-03-10/18:22:28.17          -6.6008066       3.0178062       12.435323
2019-03-10/18:22:28.20          -6.6125936       3.0236448       12.432676
2019-03-10/18:22:28.23          -6.6264019       3.0268535       12.427520
2019-03-10/18:22:28.26          -6.6373116       3.0259239       12.429393
2019-03-10/18:22:28.29          -6.6390468       3.0113502       12.424264
2019-03-10/18:22:28.32          -6.6525305       3.0076132       12.420690
2019-03-10/18:22:28.35          -6.6689475       2.9914018       12.427126
2019-03-10/18:22:28.39          -6.6777018       2.9696942       12.431294
2019-03-10/18:22:28.42          -6.6782589       2.9439760       12.446707
2019-03-10/18:22:28.45          -6.6790777       2.9178842       12.473060
2019-03-10/18:22:28.48          -6.6721329       2.8926866       12.498608
2019-03-10/18:22:28.51          -6.6654901       2.8645727       12.523142
2019-03-10/18:22:28.54          -6.6620105       2.8416695       12.548577
2019-03-10/18:22:28.57          -6.6705453       2.8369879       12.570506
2019-03-10/18:22:28.60          -6.6577421       2.8284644       12.593038
2019-03-10/18:22:28.64          -6.6545076       2.8220557       12.618227
2019-03-10/18:22:28.67          -6.6481077       2.8237806       12.651911
2019-03-10/18:22:28.70          -6.6543688       2.8196523       12.670419
2019-03-10/18:22:28.73          -6.6546348       2.8311855       12.682936
2019-03-10/18:22:28.76          -6.6661591       2.8343079       12.699186
2019-03-10/18:22:28.79          -6.6711874       2.8369471       12.698761
2019-03-10/18:22:28.82          -6.6730831       2.8412998       12.702871
2019-03-10/18:22:28.85          -6.6711941       2.8378685       12.705682
2019-03-10/18:22:28.89          -6.6844834       2.8362855       12.713494
2019-03-10/18:22:28.92          -6.6839667       2.8362939       12.719210
2019-03-10/18:22:28.95          -6.6925185       2.8417266       12.720143
2019-03-10/18:22:28.98          -6.6891260       2.8459837       12.735321
2019-03-10/18:22:29.01          -6.7010745       2.8429071       12.751243
2019-03-10/18:22:29.04          -6.7053953       2.8436578       12.767550
2019-03-10/18:22:29.07          -6.7181296       2.8491289       12.798494
2019-03-10/18:22:29.10          -6.7265537       2.8431877       12.815268
2019-03-10/18:22:29.14          -6.7222023       2.8340527       12.838305
2019-03-10/18:22:29.17          -6.7147073       2.8282625       12.841566
2019-03-10/18:22:29.20          -6.7164758       2.8260497       12.851501
2019-03-10/18:22:29.23          -6.7101563       2.8192520       12.859220
2019-03-10/18:22:29.26          -6.7084834       2.8232605       12.872579
2019-03-10/18:22:29.29          -6.6989684       2.8220142       12.874353
2019-03-10/18:22:29.32          -6.6921305       2.8154401       12.861207
2019-03-10/18:22:29.35          -6.6916879       2.8167085       12.864201
2019-03-10/18:22:29.39          -6.6993553       2.8159874       12.860477
2019-03-10/18:22:29.42          -6.7089007       2.8351971       12.868463
2019-03-10/18:22:29.45          -6.7160298       2.8457154       12.887056
2019-03-10/18:22:29.48          -6.7078309       2.8478542       12.889251
2019-03-10/18:22:29.51          -6.7147174       2.8492588       12.893972
2019-03-10/18:22:29.54          -6.7198323       2.8497132       12.897831
2019-03-10/18:22:29.57          -6.7196615       2.8534813       12.905761
2019-03-10/18:22:29.60          -6.7194887       2.8514376       12.925696
2019-03-10/18:22:29.64          -6.7066799       2.8413235       12.923620
2019-03-10/18:22:29.67          -6.6907894       2.8370992       12.942503
2019-03-10/18:22:29.70          -6.6842314       2.8291257       12.942297
2019-03-10/18:22:29.73          -6.6742121       2.8140070       12.952216
2019-03-10/18:22:29.76          -6.6861352       2.8032137       12.960944
2019-03-10/18:22:29.79          -6.6856480       2.8000174       12.970469
2019-03-10/18:22:29.82          -6.6793572       2.7950482       12.974200
2019-03-10/18:22:29.85          -6.6733969       2.7804480       12.967110
2019-03-10/18:22:29.89          -6.6728009       2.7866749       12.972969
2019-03-10/18:22:29.92          -6.6615512       2.7895175       12.984198
2019-03-10/18:22:29.95          -6.6572828       2.7818942       12.985447
2019-03-10/18:22:29.98          -6.6443352       2.7767624       12.990378
2019-03-10/18:22:30.01          -6.6517865       2.7810960       12.980762
2019-03-10/18:22:30.04          -6.6458780       2.7832513       12.982201
2019-03-10/18:22:30.07          -6.6419230       2.7769376       12.990666
2019-03-10/18:22:30.10          -6.6411046       2.7688940       12.994604
2019-03-10/18:22:30.14          -6.6485641       2.7685991       13.017527
2019-03-10/18:22:30.17          -6.6488033       2.7585199       13.022965
2019-03-10/18:22:30.20          -6.6589724       2.7473914       13.026665
2019-03-10/18:22:30.23          -6.6532264       2.7471560       13.038085
2019-03-10/18:22:30.26          -6.6558334       2.7444328       13.048724
2019-03-10/18:22:30.29          -6.6500536       2.7251808       13.053427
2019-03-10/18:22:30.32          -6.6439498       2.7179682       13.063940
2019-03-10/18:22:30.35          -6.6347972       2.7007833       13.062233
2019-03-10/18:22:30.39          -6.6390142       2.6893802       13.064974
2019-03-10/18:22:30.42          -6.6371746       2.6827864       13.065916
2019-03-10/18:22:30.45          -6.6396395       2.6710557       13.071785
2019-03-10/18:22:30.48          -6.6336913       2.6730589       13.068247
2019-03-10/18:22:30.51          -6.6457482       2.6660868       13.063275
2019-03-10/18:22:30.54          -6.6550707       2.6574685       13.069427
2019-03-10/18:22:30.57          -6.6553864       2.6672489       13.077059
2019-03-10/18:22:30.60          -6.6636055       2.6639878       13.072233
2019-03-10/18:22:30.64          -6.6776187       2.6679873       13.077505
2019-03-10/18:22:30.67          -6.6777422       2.6747565       13.083694
2019-03-10/18:22:30.70          -6.6794419       2.6743098       13.079002
2019-03-10/18:22:30.73          -6.6755357       2.6760484       13.067961
2019-03-10/18:22:30.76          -6.6835507       2.6694593       13.078005
2019-03-10/18:22:30.79          -6.6773588       2.6645079       13.078549
2019-03-10/18:22:30.82          -6.6863728       2.6585662       13.066286
2019-03-10/18:22:30.85          -6.6889245       2.6521039       13.063642
2019-03-10/18:22:30.89          -6.6924466       2.6452124       13.072317
2019-03-10/18:22:30.92          -6.6908239       2.6449002       13.067708
2019-03-10/18:22:30.95          -6.6936308       2.6443488       13.062980
2019-03-10/18:22:30.98          -6.6937463       2.6491336       13.073155
2019-03-10/18:22:31.01          -6.7039529       2.6500597       13.082086
2019-03-10/18:22:31.04          -6.7118997       2.6419205       13.076506
2019-03-10/18:22:31.07          -6.7249848       2.6435675       13.078114
2019-03-10/18:22:31.10          -6.7194697       2.6487506       13.085118
2019-03-10/18:22:31.14          -6.7338092       2.6548143       13.095445
2019-03-10/18:22:31.17          -6.7381334       2.6598791       13.096220
2019-03-10/18:22:31.20          -6.7416685       2.6651679       13.109436
2019-03-10/18:22:31.23          -6.7466511       2.6597909       13.113814
2019-03-10/18:22:31.26          -6.7603408       2.6563257       13.118318
2019-03-10/18:22:31.29          -6.7632370       2.6545011       13.120714
2019-03-10/18:22:31.32          -6.7646906       2.6618832       13.134951
2019-03-10/18:22:31.35          -6.7738467       2.6692991       13.145509
2019-03-10/18:22:31.39          -6.7823152       2.6691694       13.156565
2019-03-10/18:22:31.42          -6.7820311       2.6553429       13.145786
2019-03-10/18:22:31.45          -6.7846770       2.6494922       13.146256
2019-03-10/18:22:31.48          -6.7820968       2.6469967       13.153279
2019-03-10/18:22:31.51          -6.7867919       2.6400233       13.161050
2019-03-10/18:22:31.54          -6.7804988       2.6336247       13.161263
2019-03-10/18:22:31.57          -6.7815730       2.6359333       13.170608
2019-03-10/18:22:31.60          -6.7731328       2.6335298       13.165352
2019-03-10/18:22:31.64          -6.7782234       2.6378367       13.164999
2019-03-10/18:22:31.67          -6.7828442       2.6345826       13.149478
2019-03-10/18:22:31.70          -6.7820963       2.6468351       13.153764
2019-03-10/18:22:31.73          -6.7898990       2.6536239       13.155419
2019-03-10/18:22:31.76          -6.8032248       2.6503399       13.144027
2019-03-10/18:22:31.79          -6.8065306       2.6582779       13.141307
2019-03-10/18:22:31.82          -6.8160458       2.6598276       13.133052
2019-03-10/18:22:31.85          -6.8272639       2.6532603       13.120888
2019-03-10/18:22:31.89          -6.8556602       2.6582253       13.115953
2019-03-10/18:22:31.92          -6.8674079       2.6348822       13.115459
2019-03-10/18:22:31.95          -6.8831130       2.6374377       13.129902
2019-03-10/18:22:31.98          -6.9080925       2.6246160       13.146817
2019-03-10/18:22:32.01          -6.9272116       2.6078447       13.143960
2019-03-10/18:22:32.04          -6.9392437       2.5876083       13.149023
2019-03-10/18:22:32.07          -6.9541564       2.5635656       13.143629
2019-03-10/18:22:32.10          -6.9631881       2.5489700       13.150186
2019-03-10/18:22:32.14          -6.9696803       2.5284448       13.164206
2019-03-10/18:22:32.17          -6.9689904       2.5159473       13.177946
2019-03-10/18:22:32.20          -6.9698647       2.5142393       13.187017
2019-03-10/18:22:32.23          -6.9736992       2.4893026       13.184919
2019-03-10/18:22:32.26          -6.9794169       2.4844088       13.179347
2019-03-10/18:22:32.29          -6.9775032       2.4795810       13.172132
2019-03-10/18:22:32.32          -6.9969888       2.4781622       13.167799
2019-03-10/18:22:32.35          -7.0065563       2.4787404       13.163199
2019-03-10/18:22:32.39          -7.0325657       2.4768129       13.161539
2019-03-10/18:22:32.42          -7.0592845       2.4835470       13.162372
2019-03-10/18:22:32.45          -7.0870047       2.4711657       13.154015
2019-03-10/18:22:32.48          -7.1083879       2.4617181       13.153235
2019-03-10/18:22:32.51          -7.1256542       2.4569363       13.163776
2019-03-10/18:22:32.54          -7.1331530       2.4338789       13.170016
2019-03-10/18:22:32.57          -7.1547962       2.4207078       13.187184
2019-03-10/18:22:32.60          -7.1602084       2.4036050       13.186435
2019-03-10/18:22:32.64          -7.1711408       2.3930753       13.222577
2019-03-10/18:22:32.67          -7.1679974       2.3717983       13.244481
2019-03-10/18:22:32.70          -7.1646651       2.3504057       13.258931
2019-03-10/18:22:32.73          -7.1627002       2.3329466       13.275278
2019-03-10/18:22:32.76          -7.1645136       2.3289710       13.288693
2019-03-10/18:22:32.79          -7.1588843       2.3285442       13.300903
2019-03-10/18:22:32.82          -7.1603598       2.3357261       13.314308
2019-03-10/18:22:32.85          -7.1597032       2.3231132       13.328064
2019-03-10/18:22:32.89          -7.1690684       2.3284356       13.357055
2019-03-10/18:22:32.92          -7.1833490       2.3283523       13.363289
2019-03-10/18:22:32.95          -7.2053202       2.3492048       13.366028
2019-03-10/18:22:32.98          -7.2224713       2.3652452       13.364000
2019-03-10/18:22:33.01          -7.2385907       2.3713610       13.366468
2019-03-10/18:22:33.04          -7.2457446       2.3684472       13.363071
2019-03-10/18:22:33.07          -7.2689063       2.3565840       13.350461
2019-03-10/18:22:33.10          -7.2850088       2.3522702       13.351345
2019-03-10/18:22:33.14          -7.3009960       2.3642506       13.361753
2019-03-10/18:22:33.17          -7.3049695       2.3610789       13.364431
2019-03-10/18:22:33.20          -7.3145529       2.3595758       13.365451
2019-03-10/18:22:33.23          -7.3078970       2.3421047       13.373592
2019-03-10/18:22:33.26          -7.3032154       2.3344846       13.399246
2019-03-10/18:22:33.29          -7.3097901       2.3314048       13.416773
2019-03-10/18:22:33.32          -7.3102475       2.3215283       13.426109
2019-03-10/18:22:33.35          -7.3029766       2.3243388       13.456326
2019-03-10/18:22:33.39          -7.3019485       2.3244096       13.478289
2019-03-10/18:22:33.42          -7.2895458       2.3231724       13.489307
2019-03-10/18:22:33.45          -7.2858273       2.3232744       13.488651
2019-03-10/18:22:33.48          -7.2727275       2.3148693       13.486378
2019-03-10/18:22:33.51          -7.2677462       2.3132593       13.486598
2019-03-10/18:22:33.54          -7.2574689       2.3019575       13.469386
2019-03-10/18:22:33.57          -7.2436450       2.2995929       13.470020
2019-03-10/18:22:33.60          -7.2396834       2.2975852       13.463440
2019-03-10/18:22:33.64          -7.2477665       2.2975081       13.448388
2019-03-10/18:22:33.67          -7.2508071       2.2874097       13.426843
2019-03-10/18:22:33.70          -7.2583465       2.2775942       13.406671
2019-03-10/18:22:33.73          -7.2601210       2.2744322       13.409409
2019-03-10/18:22:33.76          -7.2627226       2.2684098       13.410005
2019-03-10/18:22:33.79          -7.2703038       2.2694294       13.413520
2019-03-10/18:22:33.82          -7.2936021       2.2697556       13.424105
2019-03-10/18:22:33.85          -7.3015951       2.2597050       13.422320
2019-03-10/18:22:33.89          -7.3142798       2.2654777       13.445834
2019-03-10/18:22:33.92          -7.3080397       2.2548418       13.454849
2019-03-10/18:22:33.95          -7.2998267       2.2435158       13.475843
2019-03-10/18:22:33.98          -7.2785576       2.2378383       13.497063
2019-03-10/18:22:34.01          -7.2730908       2.2294824       13.510229
2019-03-10/18:22:34.04          -7.2667461       2.2216117       13.514682
2019-03-10/18:22:34.07          -7.2606802       2.1992378       13.515865
2019-03-10/18:22:34.10          -7.2427937       2.1868569       13.513195
2019-03-10/18:22:34.14          -7.2422417       2.1818453       13.520678
2019-03-10/18:22:34.17          -7.2383238       2.1631508       13.511266
2019-03-10/18:22:34.20          -7.2425487       2.1471688       13.510550
2019-03-10/18:22:34.23          -7.2466868       2.1525280       13.506505
2019-03-10/18:22:34.26          -7.2772632       2.1521710       13.502666
2019-03-10/18:22:34.29          -7.2900214       2.1506571       13.501497
2019-03-10/18:22:34.32          -7.3146974       2.1586880       13.512298
2019-03-10/18:22:34.35          -7.3243817       2.1570166       13.522148
2019-03-10/18:22:34.39          -7.3354004       2.1418083       13.523520
2019-03-10/18:22:34.42          -7.3396375       2.1257875       13.522805
2019-03-10/18:22:34.45          -7.3408630       2.1125339       13.529578
2019-03-10/18:22:34.48          -7.3494449       2.1089769       13.543462
2019-03-10/18:22:34.51          -7.3567612       2.0845549       13.549057
2019-03-10/18:22:34.54          -7.3480035       2.0674837       13.565092
2019-03-10/18:22:34.57          -7.3515782       2.0541777       13.576778
2019-03-10/18:22:34.60          -7.3442225       2.0278138       13.578514
2019-03-10/18:22:34.64          -7.3461918       2.0104986       13.577666
2019-03-10/18:22:34.67          -7.3475882       2.0177562       13.593045
2019-03-10/18:22:34.70          -7.3453399       2.0201773       13.606110
2019-03-10/18:22:34.73          -7.3409361       2.0270679       13.612690
2019-03-10/18:22:34.76          -7.3443691       2.0351419       13.617848
2019-03-10/18:22:34.79          -7.3404790       2.0533838       13.621246
2019-03-10/18:22:34.82          -7.3448300       2.0621154       13.617632
2019-03-10/18:22:34.85          -7.3421487       2.0685391       13.604288
2019-03-10/18:22:34.89          -7.3459672       2.0835520       13.610314
2019-03-10/18:22:34.92          -7.3563764       2.0995038       13.611397
2019-03-10/18:22:34.95          -7.3636147       2.1000774       13.606346
2019-03-10/18:22:34.98          -7.3613749       2.1086873       13.606367
2019-03-10/18:22:35.01          -7.3805637       2.1093855       13.608178
2019-03-10/18:22:35.04          -7.3855092       2.1113452       13.604099
2019-03-10/18:22:35.07          -7.3909946       2.1027944       13.598686
2019-03-10/18:22:35.10          -7.4005032       2.1036382       13.601461
2019-03-10/18:22:35.14          -7.4093206       2.1052362       13.614931
2019-03-10/18:22:35.17          -7.4061868       2.1016116       13.610639
2019-03-10/18:22:35.20          -7.4033067       2.1019828       13.608259
2019-03-10/18:22:35.23          -7.3987745       2.1076372       13.618259
2019-03-10/18:22:35.26          -7.4115932       2.1086923       13.614231
2019-03-10/18:22:35.29          -7.4090372       2.1145301       13.613238
2019-03-10/18:22:35.32          -7.4041331       2.1160779       13.616355
2019-03-10/18:22:35.35          -7.4049028       2.1193355       13.620292
2019-03-10/18:22:35.39          -7.4070733       2.1265073       13.622885
2019-03-10/18:22:35.42          -7.3982766       2.1225573       13.614757
2019-03-10/18:22:35.45          -7.3938198       2.1315676       13.620216
2019-03-10/18:22:35.48          -7.3955156       2.1336598       13.618681
2019-03-10/18:22:35.51          -7.4071717       2.1361204       13.609182
2019-03-10/18:22:35.54          -7.4138089       2.1416706       13.620387
2019-03-10/18:22:35.57          -7.4127425       2.1505311       13.628247
2019-03-10/18:22:35.60          -7.4125971       2.1544108       13.638654
2019-03-10/18:22:35.64          -7.4291956       2.1560038       13.650923
2019-03-10/18:22:35.67          -7.4247832       2.1474243       13.649225
2019-03-10/18:22:35.70          -7.4354222       2.1457126       13.656970
2019-03-10/18:22:35.73          -7.4454958       2.1364226       13.657404
2019-03-10/18:22:35.76          -7.4369593       2.1419598       13.680171
2019-03-10/18:22:35.79          -7.4181295       2.1312231       13.684835
2019-03-10/18:22:35.82          -7.4029209       2.1105928       13.676159
2019-03-10/18:22:35.85          -7.3876486       2.0875190       13.670011
2019-03-10/18:22:35.89          -7.3862318       2.0746060       13.658120
2019-03-10/18:22:35.92          -7.3703619       2.0629374       13.648807
2019-03-10/18:22:35.95          -7.3604121       2.0555461       13.645241
2019-03-10/18:22:35.98          -7.3445420       2.0443401       13.634935
2019-03-10/18:22:36.01          -7.3441315       2.0363913       13.629304
2019-03-10/18:22:36.04          -7.3472246       2.0317960       13.616312
2019-03-10/18:22:36.07          -7.3611165       2.0315578       13.626343
2019-03-10/18:22:36.10          -7.3731477       2.0231856       13.622646
2019-03-10/18:22:36.14          -7.3914877       2.0205759       13.628356
2019-03-10/18:22:36.17          -7.3959465       2.0117644       13.634310
2019-03-10/18:22:36.20          -7.4063253       2.0086707       13.642996
2019-03-10/18:22:36.23          -7.4201602       2.0054889       13.656569
2019-03-10/18:22:36.26          -7.4490511       2.0060933       13.677371
2019-03-10/18:22:36.29          -7.4605456       2.0038825       13.684026
2019-03-10/18:22:36.32          -7.4765849       1.9872759       13.678890
2019-03-10/18:22:36.35          -7.4774697       1.9779472       13.675991
2019-03-10/18:22:36.39          -7.4849816       1.9827362       13.677865
2019-03-10/18:22:36.42          -7.5006092       1.9800551       13.671992
2019-03-10/18:22:36.45          -7.5103735       1.9697764       13.669886
2019-03-10/18:22:36.48          -7.5181691       1.9645682       13.667737
2019-03-10/18:22:36.51          -7.5294115       1.9414505       13.652613
2019-03-10/18:22:36.54          -7.5288224       1.9270939       13.644869
2019-03-10/18:22:36.57          -7.5298414       1.9202051       13.641921
2019-03-10/18:22:36.60          -7.5307375       1.9089160       13.643034
2019-03-10/18:22:36.64          -7.5476106       1.9017032       13.642893
2019-03-10/18:22:36.67          -7.5427276       1.9028496       13.654862
2019-03-10/18:22:36.70          -7.5407970       1.8992480       13.660877
2019-03-10/18:22:36.73          -7.5412779       1.8990081       13.667265
2019-03-10/18:22:36.76          -7.5497204       1.8978002       13.673688
2019-03-10/18:22:36.79          -7.5569836       1.8987334       13.681879
2019-03-10/18:22:36.82          -7.5527176       1.8970426       13.678969
2019-03-10/18:22:36.85          -7.5517755       1.8889627       13.689014
2019-03-10/18:22:36.89          -7.5593605       1.8903609       13.700380
2019-03-10/18:22:36.92          -7.5517703       1.8859561       13.703566
2019-03-10/18:22:36.95          -7.5516945       1.8790537       13.700644
2019-03-10/18:22:36.98          -7.5460092       1.8695138       13.701395
2019-03-10/18:22:37.01          -7.5538153       1.8676391       13.705229
2019-03-10/18:22:37.04          -7.5467127       1.8753170       13.714483
2019-03-10/18:22:37.07          -7.5456570       1.8926288       13.723413
2019-03-10/18:22:37.10          -7.5476804       1.9048028       13.732362
2019-03-10/18:22:37.14          -7.5579473       1.9217796       13.736720
2019-03-10/18:22:37.17          -7.5698333       1.9309527       13.745483
2019-03-10/18:22:37.20          -7.5857770       1.9314953       13.756292
2019-03-10/18:22:37.23          -7.6023939       1.9249647       13.763735
2019-03-10/18:22:37.26          -7.6234438       1.9306126       13.777483
2019-03-10/18:22:37.29          -7.6352707       1.9378068       13.787770
2019-03-10/18:22:37.32          -7.6500929       1.9203024       13.789988
2019-03-10/18:22:37.35          -7.6575271       1.9082406       13.797259
2019-03-10/18:22:37.39          -7.6736252       1.8879961       13.798680
2019-03-10/18:22:37.42          -7.6810628       1.8749689       13.807959
2019-03-10/18:22:37.45          -7.6725301       1.8561924       13.813267
2019-03-10/18:22:37.48          -7.6747360       1.8513112       13.819043
2019-03-10/18:22:37.51          -7.6776670       1.8484680       13.837370
2019-03-10/18:22:37.54          -7.6726574       1.8348991       13.839015
2019-03-10/18:22:37.57          -7.6604883       1.8107856       13.843023
2019-03-10/18:22:37.60          -7.6543108       1.7981707       13.840202
2019-03-10/18:22:37.64          -7.6475643       1.7870331       13.843512
2019-03-10/18:22:37.67          -7.6377010       1.7856949       13.848527
2019-03-10/18:22:37.70          -7.6263541       1.7807849       13.845685
2019-03-10/18:22:37.73          -7.6200625       1.7723466       13.828867
2019-03-10/18:22:37.76          -7.6083237       1.7590803       13.813943
2019-03-10/18:22:37.79          -7.5970478       1.7623161       13.796529
2019-03-10/18:22:37.82          -7.5810347       1.7755075       13.792465
2019-03-10/18:22:37.85          -7.5721051       1.7820527       13.772938
2019-03-10/18:22:37.89          -7.5754273       1.7927926       13.778066
2019-03-10/18:22:37.92          -7.5791365       1.7985584       13.776634
2019-03-10/18:22:37.95          -7.5794551       1.8006205       13.780830
2019-03-10/18:22:37.98          -7.5790919       1.7907006       13.781796
2019-03-10/18:22:38.01          -7.5871660       1.7931946       13.794254
2019-03-10/18:22:38.04          -7.5918538       1.7966165       13.805551
2019-03-10/18:22:38.07          -7.5890131       1.7849124       13.813348
2019-03-10/18:22:38.10          -7.5972673       1.7745465       13.816870
2019-03-10/18:22:38.14          -7.6150303       1.7640946       13.828258
2019-03-10/18:22:38.17          -7.6063453       1.7552743       13.817760
2019-03-10/18:22:38.20          -7.5980939       1.7525078       13.812602
2019-03-10/18:22:38.23          -7.5953332       1.7489286       13.805834
2019-03-10/18:22:38.26          -7.5951714       1.7439805       13.800161
2019-03-10/18:22:38.29          -7.5927863       1.7449694       13.799258
2019-03-10/18:22:38.32          -7.5968689       1.7449937       13.791750
2019-03-10/18:22:38.35          -7.6078581       1.7505906       13.781975
2019-03-10/18:22:38.39          -7.6203977       1.7525405       13.780820
2019-03-10/18:22:38.42          -7.6266481       1.7680946       13.784389
2019-03-10/18:22:38.45          -7.6449138       1.7785890       13.789248
2019-03-10/18:22:38.48          -7.6604614       1.7792679       13.794364
2019-03-10/18:22:38.51          -7.6908146       1.7779604       13.800286
2019-03-10/18:22:38.54          -7.7163498       1.7747850       13.812192
2019-03-10/18:22:38.57          -7.7426826       1.7679683       13.818683
2019-03-10/18:22:38.60          -7.7565031       1.7543710       13.828098
2019-03-10/18:22:38.64          -7.7798301       1.7416449       13.843363
2019-03-10/18:22:38.67          -7.7924840       1.7251835       13.856339
2019-03-10/18:22:38.70          -7.7951499       1.7087459       13.870557
2019-03-10/18:22:38.73          -7.7999099       1.6863735       13.891797
2019-03-10/18:22:38.76          -7.8125786       1.6640613       13.900056
2019-03-10/18:22:38.79          -7.8042225       1.6515516       13.909996
2019-03-10/18:22:38.82          -7.8085652       1.6507283       13.914416
2019-03-10/18:22:38.85          -7.8032348       1.6530315       13.926469
2019-03-10/18:22:38.89          -7.8115977       1.6543582       13.937350
2019-03-10/18:22:38.92          -7.8138501       1.6575400       13.938760
2019-03-10/18:22:38.95          -7.8119742       1.6649966       13.944665
2019-03-10/18:22:38.98          -7.8159593       1.6628925       13.936202
2019-03-10/18:22:39.01          -7.8181969       1.6757421       13.924436
2019-03-10/18:22:39.04          -7.8179018       1.6860836       13.913559
2019-03-10/18:22:39.07          -7.8222874       1.6968713       13.911505
2019-03-10/18:22:39.10          -7.8196501       1.7043550       13.901741
2019-03-10/18:22:39.14          -7.8306718       1.7073214       13.892825
2019-03-10/18:22:39.17          -7.8358682       1.7144491       13.885365
2019-03-10/18:22:39.20          -7.8326146       1.7076020       13.879885
2019-03-10/18:22:39.23          -7.8404566       1.6997142       13.875149
2019-03-10/18:22:39.26          -7.8550580       1.7031626       13.875084
2019-03-10/18:22:39.29          -7.8672778       1.6902266       13.877795
2019-03-10/18:22:39.32          -7.8667965       1.6851227       13.891597
2019-03-10/18:22:39.35          -7.8615102       1.6766034       13.897631
2019-03-10/18:22:39.39          -7.8684067       1.6733269       13.915285
2019-03-10/18:22:39.42          -7.8662677       1.6616213       13.919811
2019-03-10/18:22:39.45          -7.8633273       1.6549789       13.926739
2019-03-10/18:22:39.48          -7.8613153       1.6481197       13.926193
2019-03-10/18:22:39.51          -7.8646446       1.6471701       13.928970
2019-03-10/18:22:39.54          -7.8563503       1.6476026       13.929424
2019-03-10/18:22:39.57          -7.8500223       1.6615353       13.937504
2019-03-10/18:22:39.60          -7.8562749       1.6660913       13.932539
2019-03-10/18:22:39.64          -7.8691619       1.6814080       13.928283
2019-03-10/18:22:39.67          -7.8641380       1.6863594       13.916126
2019-03-10/18:22:39.70          -7.8654668       1.6859558       13.901439
2019-03-10/18:22:39.73          -7.8679642       1.6855419       13.889210
2019-03-10/18:22:39.76          -7.8783246       1.7097533       13.900239
2019-03-10/18:22:39.79          -7.8797093       1.7232037       13.905646
2019-03-10/18:22:39.82          -7.8842994       1.7320958       13.915042
2019-03-10/18:22:39.85          -7.8854448       1.7253239       13.905950
2019-03-10/18:22:39.89          -7.8916716       1.7299890       13.924933
2019-03-10/18:22:39.92          -7.8967511       1.7221280       13.943601
2019-03-10/18:22:39.95          -7.9038000       1.7134706       13.953279
2019-03-10/18:22:39.98          -7.8987610       1.7207728       13.982807
2019-03-10/18:22:40.01          -7.9052166       1.7187641       14.006123
2019-03-10/18:22:40.04          -7.9076687       1.6946440       14.014864
2019-03-10/18:22:40.07          -7.9093825       1.6813500       14.016432
2019-03-10/18:22:40.10          -7.9033228       1.6665397       14.022187
2019-03-10/18:22:40.14          -7.9084809       1.6579307       14.040016
2019-03-10/18:22:40.17          -7.9016943       1.6372616       14.027007
2019-03-10/18:22:40.20          -7.8990954       1.6309341       14.019559
2019-03-10/18:22:40.23          -7.8955140       1.6238053       14.019112
2019-03-10/18:22:40.26          -7.9011256       1.6140738       14.010590
2019-03-10/18:22:40.29          -7.8999563       1.6098304       14.011513
2019-03-10/18:22:40.32          -7.9049628       1.6005494       14.001453
2019-03-10/18:22:40.35          -7.9055292       1.5886336       13.997520
2019-03-10/18:22:40.39          -7.9185479       1.5867703       14.002568
2019-03-10/18:22:40.42          -7.9234347       1.5730902       13.996574
2019-03-10/18:22:40.45          -7.9312747       1.5679964       14.003253
2019-03-10/18:22:40.48          -7.9338211       1.5500316       14.001382
2019-03-10/18:22:40.51          -7.9469009       1.5429694       14.019958
2019-03-10/18:22:40.54          -7.9411810       1.5278635       14.039107
2019-03-10/18:22:40.57          -7.9415727       1.5100476       14.039767
2019-03-10/18:22:40.60          -7.9280316       1.4990676       14.048577
2019-03-10/18:22:40.64          -7.9242320       1.4926071       14.057605
2019-03-10/18:22:40.67          -7.9182752       1.4777457       14.065815
2019-03-10/18:22:40.70          -7.9100403       1.4643613       14.068581
2019-03-10/18:22:40.73          -7.9005660       1.4652287       14.083006
2019-03-10/18:22:40.76          -7.8960278       1.4662436       14.091888
2019-03-10/18:22:40.79          -7.8783021       1.4642160       14.092649
2019-03-10/18:22:40.82          -7.8765360       1.4708009       14.091347
2019-03-10/18:22:40.85          -7.8665062       1.4869053       14.097000
2019-03-10/18:22:40.89          -7.8764393       1.5058180       14.115569
2019-03-10/18:22:40.92          -7.8757846       1.5099536       14.119261
2019-03-10/18:22:40.95          -7.8697029       1.5182680       14.120016
2019-03-10/18:22:40.98          -7.8718168       1.5303583       14.129940
2019-03-10/18:22:41.01          -7.8779288       1.5308612       14.130832
2019-03-10/18:22:41.04          -7.8872253       1.5305607       14.134455
2019-03-10/18:22:41.07          -7.8956393       1.5287726       14.133168
2019-03-10/18:22:41.10          -7.9018366       1.5242386       14.137965
2019-03-10/18:22:41.14          -7.9019982       1.5128979       14.137094
2019-03-10/18:22:41.17          -7.8975007       1.5066308       14.134248
2019-03-10/18:22:41.20          -7.8828657       1.5095146       14.136414
2019-03-10/18:22:41.23          -7.8780941       1.5060910       14.145437
2019-03-10/18:22:41.26          -7.8669737       1.5108564       14.150955
2019-03-10/18:22:41.29          -7.8627231       1.5100006       14.146988
2019-03-10/18:22:41.32          -7.8487736       1.5038826       14.149824
2019-03-10/18:22:41.35          -7.8369859       1.5004424       14.144097
2019-03-10/18:22:41.39          -7.8293191       1.5079756       14.148471
2019-03-10/18:22:41.42          -7.8251980       1.5086254       14.146449
2019-03-10/18:22:41.45          -7.8193216       1.5099613       14.145441
2019-03-10/18:22:41.48          -7.8188110       1.5056322       14.147903
2019-03-10/18:22:41.51          -7.8149135       1.5047344       14.140924
2019-03-10/18:22:41.54          -7.8035864       1.4966634       14.134787
2019-03-10/18:22:41.57          -7.7918029       1.4903335       14.135077
2019-03-10/18:22:41.60          -7.7877851       1.4869351       14.128154
2019-03-10/18:22:41.64          -7.7854872       1.4887617       14.135988
2019-03-10/18:22:41.67          -7.7795923       1.4807570       14.123745
2019-03-10/18:22:41.70          -7.7679933       1.4807338       14.118416
2019-03-10/18:22:41.73          -7.7621985       1.4649078       14.109315
2019-03-10/18:22:41.76          -7.7524551       1.4568465       14.105112
2019-03-10/18:22:41.79          -7.7453920       1.4469180       14.094425
2019-03-10/18:22:41.82          -7.7434196       1.4398788       14.087026
2019-03-10/18:22:41.85          -7.7365843       1.4288767       14.070381
2019-03-10/18:22:41.89          -7.7371950       1.4253651       14.070795
2019-03-10/18:22:41.92          -7.7319909       1.4116517       14.052189
2019-03-10/18:22:41.95          -7.7273553       1.4138975       14.054085
2019-03-10/18:22:41.98          -7.7370229       1.4115171       14.058721
2019-03-10/18:22:42.01          -7.7294982       1.4180213       14.057842
2019-03-10/18:22:42.04          -7.7343971       1.4109692       14.051228
2019-03-10/18:22:42.07          -7.7378852       1.4093746       14.054013
2019-03-10/18:22:42.10          -7.7419414       1.4015332       14.046482
2019-03-10/18:22:42.14          -7.7514626       1.4048363       14.058955
2019-03-10/18:22:42.17          -7.7499523       1.4011562       14.056394
2019-03-10/18:22:42.20          -7.7482641       1.4044110       14.065156
2019-03-10/18:22:42.23          -7.7385236       1.3853852       14.062181
2019-03-10/18:22:42.26          -7.7293894       1.3768652       14.062930
2019-03-10/18:22:42.29          -7.7363883       1.3624361       14.066361
2019-03-10/18:22:42.32          -7.7392173       1.3492832       14.064939
2019-03-10/18:22:42.35          -7.7264563       1.3377873       14.059376
2019-03-10/18:22:42.39          -7.7220706       1.3354569       14.059373
2019-03-10/18:22:42.42          -7.7214943       1.3300837       14.052338
2019-03-10/18:22:42.45          -7.7213023       1.3235108       14.050335
2019-03-10/18:22:42.48          -7.7179031       1.3205259       14.046336
2019-03-10/18:22:42.51          -7.7214086       1.3235888       14.039052
2019-03-10/18:22:42.54          -7.7227563       1.3149571       14.025578
2019-03-10/18:22:42.57          -7.7227522       1.3142125       14.018958
2019-03-10/18:22:42.60          -7.7246438       1.3250347       14.021473
2019-03-10/18:22:42.64          -7.7398118       1.3189086       14.008641
2019-03-10/18:22:42.67          -7.7507557       1.3171222       14.010681
2019-03-10/18:22:42.70          -7.7470605       1.3071828       14.008331
2019-03-10/18:22:42.73          -7.7482282       1.3073590       14.002150
2019-03-10/18:22:42.76          -7.7550590       1.3031064       14.009854
2019-03-10/18:22:42.79          -7.7602782       1.2985602       14.010596
2019-03-10/18:22:42.82          -7.7697516       1.3002668       14.023562
2019-03-10/18:22:42.85          -7.7718803       1.3093799       14.040016
2019-03-10/18:22:42.89          -7.7795256       1.3038208       14.037282
2019-03-10/18:22:42.92          -7.7825645       1.3118589       14.061150
2019-03-10/18:22:42.95          -7.7766899       1.3154303       14.079906
2019-03-10/18:22:42.98          -7.7717444       1.3173495       14.094197
2019-03-10/18:22:43.01          -7.7657342       1.3182963       14.100780
2019-03-10/18:22:43.04          -7.7732624       1.3096642       14.090006
2019-03-10/18:22:43.07          -7.7876081       1.3147951       14.093756
2019-03-10/18:22:43.10          -7.7871683       1.3160299       14.091983
2019-03-10/18:22:43.14          -7.7923072       1.3035944       14.071494
2019-03-10/18:22:43.17          -7.7977186       1.3165963       14.067220
2019-03-10/18:22:43.20          -7.7949458       1.3201754       14.055495
2019-03-10/18:22:43.23          -7.8074671       1.3213322       14.036496
2019-03-10/18:22:43.26          -7.8190603       1.3227094       14.024972
2019-03-10/18:22:43.29          -7.8339733       1.3214888       14.028745
2019-03-10/18:22:43.32          -7.8369864       1.3202694       14.036874
2019-03-10/18:22:43.35          -7.8424262       1.3080804       14.028790
2019-03-10/18:22:43.39          -7.8392945       1.3013418       14.023269
2019-03-10/18:22:43.42          -7.8511777       1.3005533       14.039528
2019-03-10/18:22:43.45          -7.8500741       1.2802778       14.054652
2019-03-10/18:22:43.48          -7.8551225       1.2721272       14.069344
2019-03-10/18:22:43.51          -7.8578929       1.2630794       14.083614
2019-03-10/18:22:43.54          -7.8677692       1.2482103       14.090800
2019-03-10/18:22:43.57          -7.8772582       1.2412452       14.102371
2019-03-10/18:22:43.60          -7.8788662       1.2369026       14.104124
2019-03-10/18:22:43.64          -7.8641918       1.2379799       14.112106
2019-03-10/18:22:43.67          -7.8695428       1.2399584       14.128440
2019-03-10/18:22:43.70          -7.8643795       1.2381743       14.120347
2019-03-10/18:22:43.73          -7.8613171       1.2352135       14.109248
2019-03-10/18:22:43.76          -7.8634415       1.2268970       14.093177
2019-03-10/18:22:43.79          -7.8678417       1.2246057       14.076814
2019-03-10/18:22:43.82          -7.8691304       1.2380584       14.074662
2019-03-10/18:22:43.85          -7.8717403       1.2405908       14.056327
2019-03-10/18:22:43.89          -7.8755792       1.2431794       14.042932
2019-03-10/18:22:43.92          -7.8923670       1.2423291       14.029714
2019-03-10/18:22:43.95          -7.8977615       1.2328056       14.013092
2019-03-10/18:22:43.98          -7.8956847       1.2225335       14.012082
2019-03-10/18:22:44.01          -7.9010289       1.2210437       14.015320
2019-03-10/18:22:44.04          -7.9202894       1.2058679       14.025080
2019-03-10/18:22:44.07          -7.9211568       1.1942153       14.043298
2019-03-10/18:22:44.10          -7.9202547       1.1762934       14.046300
2019-03-10/18:22:44.14          -7.9068752       1.1692979       14.064257
2019-03-10/18:22:44.17          -7.9087406       1.1567409       14.086317
2019-03-10/18:22:44.20          -7.9115795       1.1338551       14.117692
2019-03-10/18:22:44.23          -7.9000607       1.1207061       14.132768
2019-03-10/18:22:44.26          -7.8943294       1.1122419       14.147592
2019-03-10/18:22:44.29          -7.8947880       1.0989508       14.158259
2019-03-10/18:22:44.32          -7.8762291       1.1043578       14.166095
2019-03-10/18:22:44.35          -7.8741927       1.1078822       14.170594
2019-03-10/18:22:44.39          -7.8660719       1.1035759       14.168961
2019-03-10/18:22:44.42          -7.8700441       1.0983065       14.169896
2019-03-10/18:22:44.45          -7.8728646       1.1076825       14.179598
2019-03-10/18:22:44.48          -7.8621370       1.1231327       14.167601
2019-03-10/18:22:44.51          -7.8807060       1.1218115       14.158790
2019-03-10/18:22:44.54          -7.9044729       1.1144190       14.153832
2019-03-10/18:22:44.57          -7.9135344       1.1183049       14.156055
2019-03-10/18:22:44.60          -7.9215798       1.1036950       14.153278
2019-03-10/18:22:44.64          -7.9264157       1.0903084       14.153531
2019-03-10/18:22:44.67          -7.9430758       1.0881819       14.167004
2019-03-10/18:22:44.70          -7.9528874       1.0793566       14.180448
2019-03-10/18:22:44.73          -7.9486036       1.0604839       14.183031
2019-03-10/18:22:44.76          -7.9539141       1.0470851       14.204146
2019-03-10/18:22:44.79          -7.9439427       1.0429363       14.225250
2019-03-10/18:22:44.82          -7.9280226       1.0485705       14.250381
2019-03-10/18:22:44.85          -7.9145935       1.0432795       14.261795
2019-03-10/18:22:44.89          -7.9150808       1.0487927       14.274603
2019-03-10/18:22:44.92          -7.9142268       1.0500969       14.293363
2019-03-10/18:22:44.95          -7.9183416       1.0623450       14.304423
2019-03-10/18:22:44.98          -7.9142201       1.0721206       14.300824
2019-03-10/18:22:45.01          -7.9229078       1.0864814       14.304392
2019-03-10/18:22:45.04          -7.9330592       1.0901188       14.296234
2019-03-10/18:22:45.07          -7.9468166       1.0957325       14.292120
2019-03-10/18:22:45.10          -7.9592899       1.1021551       14.278568
2019-03-10/18:22:45.14          -7.9769766       1.1143358       14.286128
2019-03-10/18:22:45.17          -7.9902875       1.1119365       14.282516
2019-03-10/18:22:45.20          -8.0043542       1.1239604       14.277735
2019-03-10/18:22:45.23          -8.0126308       1.1279866       14.280248
2019-03-10/18:22:45.26          -8.0266115       1.1141931       14.278092
2019-03-10/18:22:45.29          -8.0383615       1.1182128       14.289760
2019-03-10/18:22:45.32          -8.0467565       1.1218735       14.298237
2019-03-10/18:22:45.35          -8.0490662       1.1162870       14.303605
2019-03-10/18:22:45.39          -8.0505039       1.1114667       14.317922
2019-03-10/18:22:45.42          -8.0423792       1.1030780       14.313953
2019-03-10/18:22:45.45          -8.0373992       1.1063623       14.322253
2019-03-10/18:22:45.48          -8.0260397       1.0986760       14.318043
2019-03-10/18:22:45.51          -7.9989104       1.0886626       14.310284
2019-03-10/18:22:45.54          -7.9853181       1.0983101       14.320904
2019-03-10/18:22:45.57          -7.9737813       1.0880630       14.314268
2019-03-10/18:22:45.60          -7.9539031       1.0835133       14.320117
2019-03-10/18:22:45.64          -7.9429678       1.0823553       14.320200
2019-03-10/18:22:45.67          -7.9403405       1.0787702       14.302539
2019-03-10/18:22:45.70          -7.9350080       1.0783378       14.302962
2019-03-10/18:22:45.73          -7.9182288       1.0747648       14.295776
2019-03-10/18:22:45.76          -7.9050708       1.0708651       14.301936
2019-03-10/18:22:45.79          -7.9072347       1.0641125       14.306109
2019-03-10/18:22:45.82          -7.9018436       1.0602981       14.311083
2019-03-10/18:22:45.85          -7.8914258       1.0504120       14.303401
2019-03-10/18:22:45.89          -7.8842190       1.0378776       14.295707
2019-03-10/18:22:45.92          -7.8855024       1.0309408       14.310837
2019-03-10/18:22:45.95          -7.8678407       1.0215068       14.326678
2019-03-10/18:22:45.98          -7.8577112       1.0128541       14.329392
2019-03-10/18:22:46.01          -7.8492325       1.0092728       14.339483
2019-03-10/18:22:46.04          -7.8487715      0.99196894       14.337681
2019-03-10/18:22:46.07          -7.8441765      0.95954989       14.333141
2019-03-10/18:22:46.10          -7.8340295      0.92880978       14.325704
2019-03-10/18:22:46.14          -7.8268633      0.90537303       14.336406
2019-03-10/18:22:46.17          -7.8303145      0.89558408       14.344263
2019-03-10/18:22:46.20          -7.8152163      0.88126957       14.328567
2019-03-10/18:22:46.23          -7.8095266      0.87085151       14.326968
2019-03-10/18:22:46.26          -7.8211137      0.85247202       14.319195
2019-03-10/18:22:46.29          -7.8323806      0.83167365       14.302281
2019-03-10/18:22:46.32          -7.8368558      0.82565360       14.297836
2019-03-10/18:22:46.35          -7.8374834      0.83177544       14.294166
2019-03-10/18:22:46.39          -7.8430281      0.84665892       14.292142
2019-03-10/18:22:46.42          -7.8444487      0.84747961       14.285343
2019-03-10/18:22:46.45          -7.8412182      0.84375889       14.279520
2019-03-10/18:22:46.48          -7.8417883      0.84555678       14.282414
2019-03-10/18:22:46.51          -7.8499418      0.84255116       14.286743
2019-03-10/18:22:46.54          -7.8422468      0.83599114       14.286303
2019-03-10/18:22:46.57          -7.8317196      0.83642747       14.293462
2019-03-10/18:22:46.60          -7.8373617      0.82848485       14.295485
2019-03-10/18:22:46.64          -7.8358913      0.83055579       14.305866
2019-03-10/18:22:46.67          -7.8447199      0.82162925       14.303097
2019-03-10/18:22:46.70          -7.8572019      0.82059752       14.297313
2019-03-10/18:22:46.73          -7.8678146      0.82475951       14.296407
2019-03-10/18:22:46.76          -7.8717725      0.82923653       14.295647
2019-03-10/18:22:46.79          -7.8684026      0.82322851       14.288108
2019-03-10/18:22:46.82          -7.8670482      0.83104038       14.291359
2019-03-10/18:22:46.85          -7.8762592      0.82832228       14.292148
2019-03-10/18:22:46.89          -7.8626434      0.83759198       14.291171
2019-03-10/18:22:46.92          -7.8697879      0.83965578       14.288632
2019-03-10/18:22:46.95          -7.8689544      0.83687239       14.288151
2019-03-10/18:22:46.98          -7.8645078      0.84743222       14.296350
2019-03-10/18:22:47.01          -7.8550599      0.84659021       14.300529
2019-03-10/18:22:47.04          -7.8612035      0.84093192       14.311701
2019-03-10/18:22:47.07          -7.8674241      0.84421302       14.310521
2019-03-10/18:22:47.10          -7.8730591      0.83602440       14.307661
2019-03-10/18:22:47.14          -7.8740316      0.84317879       14.311963
2019-03-10/18:22:47.17          -7.8769664      0.83967419       14.324123
2019-03-10/18:22:47.20          -7.8778143      0.84057844       14.336534
2019-03-10/18:22:47.23          -7.8681514      0.83337771       14.343933
2019-03-10/18:22:47.26          -7.8588374      0.81962887       14.331107
2019-03-10/18:22:47.29          -7.8677289      0.81076859       14.322375
2019-03-10/18:22:47.32          -7.8779778      0.80769995       14.315766
2019-03-10/18:22:47.35          -7.8819831      0.80587053       14.325676
2019-03-10/18:22:47.39          -7.8826572      0.80466624       14.334652
2019-03-10/18:22:47.42          -7.8889191      0.80096194       14.346716
2019-03-10/18:22:47.45          -7.9081658      0.80133215       14.336809
2019-03-10/18:22:47.48          -7.9141593      0.80099185       14.332699
2019-03-10/18:22:47.51          -7.9288497      0.79626457       14.328998
2019-03-10/18:22:47.54          -7.9439291      0.78969534       14.343412
2019-03-10/18:22:47.57          -7.9469973      0.79042982       14.355742
2019-03-10/18:22:47.60          -7.9472041      0.78349564       14.355910
2019-03-10/18:22:47.64          -7.9499816      0.78295177       14.357834
2019-03-10/18:22:47.67          -7.9614420      0.77525449       14.361909
2019-03-10/18:22:47.70          -7.9756064      0.76144333       14.353971
2019-03-10/18:22:47.73          -7.9715477      0.75302030       14.365705
2019-03-10/18:22:47.76          -7.9607763      0.74813251       14.368050
2019-03-10/18:22:47.79          -7.9636008      0.74767634       14.368147
2019-03-10/18:22:47.82          -7.9683119      0.74431126       14.362628
2019-03-10/18:22:47.85          -7.9706204      0.73662557       14.358767
2019-03-10/18:22:47.89          -7.9694294      0.72654495       14.352565
2019-03-10/18:22:47.92          -7.9789656      0.70806521       14.343030
2019-03-10/18:22:47.95          -7.9852536      0.71267204       14.341226
2019-03-10/18:22:47.98          -7.9811993      0.71031274       14.339848
2019-03-10/18:22:48.01          -7.9888429      0.70240013       14.324919
2019-03-10/18:22:48.04          -8.0117245      0.68627567       14.308042
2019-03-10/18:22:48.07          -8.0208338      0.68111448       14.305494
2019-03-10/18:22:48.10          -8.0284803      0.66762063       14.305192
2019-03-10/18:22:48.14          -8.0469322      0.64809346       14.303306
2019-03-10/18:22:48.17          -8.0654340      0.64810091       14.304980
2019-03-10/18:22:48.20          -8.0774032      0.65199972       14.311557
2019-03-10/18:22:48.23          -8.0829436      0.64060705       14.312229
2019-03-10/18:22:48.26          -8.0997593      0.64663210       14.332055
2019-03-10/18:22:48.29          -8.1104841      0.63760889       14.354031
2019-03-10/18:22:48.32          -8.1243160      0.63018554       14.368814
2019-03-10/18:22:48.35          -8.1294497      0.62479246       14.388217
2019-03-10/18:22:48.39          -8.1355198      0.63877217       14.408065
2019-03-10/18:22:48.42          -8.1402392      0.65143313       14.413172
2019-03-10/18:22:48.45          -8.1428589      0.64391786       14.424230
2019-03-10/18:22:48.48          -8.1423861      0.64292710       14.432195
2019-03-10/18:22:48.51          -8.1479946      0.63530380       14.427269
2019-03-10/18:22:48.54          -8.1464068      0.62019378       14.408406
2019-03-10/18:22:48.57          -8.1489210      0.62049746       14.397364
2019-03-10/18:22:48.60          -8.1541754      0.62552010       14.399553
2019-03-10/18:22:48.64          -8.1700614      0.62805844       14.384654
2019-03-10/18:22:48.67          -8.1900244      0.61949436       14.370073
2019-03-10/18:22:48.70          -8.2014113      0.61325369       14.371919
2019-03-10/18:22:48.73          -8.2129717      0.61049628       14.374161
2019-03-10/18:22:48.76          -8.2303162      0.61149110       14.378151
2019-03-10/18:22:48.79          -8.2486377      0.62238577       14.398368
2019-03-10/18:22:48.82          -8.2673763      0.62178301       14.418774
2019-03-10/18:22:48.85          -8.2802159      0.61353032       14.440519
2019-03-10/18:22:48.89          -8.2846490      0.61561738       14.462171
2019-03-10/18:22:48.92          -8.2896506      0.59999591       14.490866
2019-03-10/18:22:48.95          -8.2863662      0.60205217       14.516160
2019-03-10/18:22:48.98          -8.2875770      0.60630701       14.538796
2019-03-10/18:22:49.01          -8.2782975      0.60185240       14.559881
2019-03-10/18:22:49.04          -8.2813460      0.57796332       14.571338
2019-03-10/18:22:49.07          -8.2756416      0.56578751       14.574162
2019-03-10/18:22:49.10          -8.2739657      0.56786413       14.577483
2019-03-10/18:22:49.14          -8.2733446      0.57216007       14.573252
2019-03-10/18:22:49.17          -8.2798953      0.56237064       14.561824
2019-03-10/18:22:49.20          -8.2797360      0.57752027       14.555276
2019-03-10/18:22:49.23          -8.2821453      0.57708649       14.547607
2019-03-10/18:22:49.26          -8.2955348      0.57363874       14.539764
2019-03-10/18:22:49.29          -8.3156823      0.58645686       14.541299
2019-03-10/18:22:49.32          -8.3193703      0.60767297       14.544920
2019-03-10/18:22:49.35          -8.3282584      0.62070623       14.549640
2019-03-10/18:22:49.39          -8.3330043      0.61746509       14.552917
2019-03-10/18:22:49.42          -8.3481875      0.61767196       14.558389
2019-03-10/18:22:49.45          -8.3493033      0.62309537       14.580398
2019-03-10/18:22:49.48          -8.3530469      0.61675482       14.595708
2019-03-10/18:22:49.51          -8.3629224      0.61598787       14.624642
2019-03-10/18:22:49.54          -8.3574338      0.59942852       14.637014
2019-03-10/18:22:49.57          -8.3651563      0.58809021       14.641425
2019-03-10/18:22:49.60          -8.3626001      0.57078537       14.646735
2019-03-10/18:22:49.64          -8.3588654      0.56935417       14.665545
2019-03-10/18:22:49.67          -8.3610209      0.57143940       14.681682
2019-03-10/18:22:49.70          -8.3480677      0.56952878       14.686791
2019-03-10/18:22:49.73          -8.3384386      0.56699259       14.692830
2019-03-10/18:22:49.76          -8.3240342      0.56329986       14.686085
2019-03-10/18:22:49.79          -8.3093282      0.55419424       14.667605
2019-03-10/18:22:49.82          -8.2992947      0.56750849       14.671212
2019-03-10/18:22:49.85          -8.2734303      0.57372041       14.678859
2019-03-10/18:22:49.89          -8.2660204      0.59536975       14.682658
2019-03-10/18:22:49.92          -8.2556384      0.58120443       14.669184
2019-03-10/18:22:49.95          -8.2486919      0.58985095       14.671845
2019-03-10/18:22:49.98          -8.2416275      0.59273347       14.681636
2019-03-10/18:22:50.01          -8.2392006      0.58428123       14.677642
2019-03-10/18:22:50.04          -8.2465180      0.58391852       14.689074
2019-03-10/18:22:50.07          -8.2547785      0.58388771       14.704973
2019-03-10/18:22:50.10          -8.2542284      0.56844628       14.707589
2019-03-10/18:22:50.14          -8.2570668      0.55291279       14.712609
2019-03-10/18:22:50.17          -8.2632776      0.52967284       14.723210
2019-03-10/18:22:50.20          -8.2736398      0.52282887       14.748183
2019-03-10/18:22:50.23          -8.2635255      0.49384084       14.749385
2019-03-10/18:22:50.26          -8.2541622      0.47418957       14.764714
2019-03-10/18:22:50.29          -8.2545917      0.46447084       14.786466
2019-03-10/18:22:50.32          -8.2474572      0.44797815       14.794674
2019-03-10/18:22:50.35          -8.2342472      0.43952048       14.812727
2019-03-10/18:22:50.39          -8.2295551      0.44517975       14.833654
2019-03-10/18:22:50.42          -8.2290063      0.44358526       14.843231
2019-03-10/18:22:50.45          -8.2230322      0.44813760       14.858741
2019-03-10/18:22:50.48          -8.2179368      0.45328589       14.862277
2019-03-10/18:22:50.51          -8.2223566      0.46767519       14.873779
2019-03-10/18:22:50.54          -8.2374600      0.47482246       14.867816
2019-03-10/18:22:50.57          -8.2331919      0.47907551       14.859913
2019-03-10/18:22:50.60          -8.2344478      0.49148597       14.883965
2019-03-10/18:22:50.64          -8.2342690      0.48901328       14.874165
2019-03-10/18:22:50.67          -8.2414865      0.49028625       14.876490
2019-03-10/18:22:50.70          -8.2451533      0.49202757       14.880894
2019-03-10/18:22:50.73          -8.2498117      0.49123494       14.885343
2019-03-10/18:22:50.76          -8.2471247      0.47680016       14.888364
2019-03-10/18:22:50.79          -8.2459949      0.46554886       14.892226
2019-03-10/18:22:50.82          -8.2390974      0.45440325       14.899220
2019-03-10/18:22:50.85          -8.2382074      0.45197838       14.907806
2019-03-10/18:22:50.89          -8.2282926      0.43477818       14.891171
2019-03-10/18:22:50.92          -8.2208513      0.42892214       14.899983
2019-03-10/18:22:50.95          -8.2076408      0.42831564       14.900839
2019-03-10/18:22:50.98          -8.1908185      0.42749844       14.889353
2019-03-10/18:22:51.01          -8.1666966      0.41767822       14.876179
2019-03-10/18:22:51.04          -8.1588957      0.42003090       14.865609
2019-03-10/18:22:51.07          -8.1519929      0.42800249       14.848481
2019-03-10/18:22:51.10          -8.1407092      0.43484674       14.836957
2019-03-10/18:22:51.14          -8.1315887      0.44150797       14.822902
2019-03-10/18:22:51.17          -8.1336613      0.44368214       14.806142
2019-03-10/18:22:51.20          -8.1285194      0.44533528       14.781199
2019-03-10/18:22:51.23          -8.1239687      0.43460087       14.759088
2019-03-10/18:22:51.26          -8.1257656      0.43208931       14.755482
2019-03-10/18:22:51.29          -8.1302271      0.43435420       14.746108
2019-03-10/18:22:51.32          -8.1255366      0.43656882       14.741010
2019-03-10/18:22:51.35          -8.1109928      0.41927628       14.734222
2019-03-10/18:22:51.39          -8.1065298      0.42177385       14.739050
2019-03-10/18:22:51.42          -8.1044042      0.40335407       14.727435
2019-03-10/18:22:51.45          -8.0882662      0.39209110       14.736906
2019-03-10/18:22:51.48          -8.0763746      0.39630890       14.754770
2019-03-10/18:22:51.51          -8.0622880      0.38657690       14.752705
2019-03-10/18:22:51.54          -8.0508090      0.37640862       14.753480
2019-03-10/18:22:51.57          -8.0377776      0.36700656       14.747894
2019-03-10/18:22:51.60          -8.0215302      0.36023651       14.742299
2019-03-10/18:22:51.64          -8.0167585      0.37683784       14.753649
2019-03-10/18:22:51.67          -8.0131635      0.37529843       14.740048
2019-03-10/18:22:51.70          -8.0131947      0.37807117       14.746221
2019-03-10/18:22:51.73          -8.0278299      0.39064823       14.737347
2019-03-10/18:22:51.76          -8.0292853      0.38807500       14.717780
2019-03-10/18:22:51.79          -8.0292475      0.38664944       14.714029
2019-03-10/18:22:51.82          -8.0355373      0.38950867       14.700647
2019-03-10/18:22:51.85          -8.0428752      0.38383574       14.702906
2019-03-10/18:22:51.89          -8.0509283      0.37572263       14.691795
2019-03-10/18:22:51.92          -8.0481234      0.34745673       14.669495
2019-03-10/18:22:51.95          -8.0447899      0.33201941       14.662329
2019-03-10/18:22:51.98          -8.0388976      0.31577060       14.641316
2019-03-10/18:22:52.01          -8.0286717      0.30398832       14.626059
2019-03-10/18:22:52.04          -8.0375084      0.28975303       14.617629
2019-03-10/18:22:52.07          -8.0440358      0.28447170       14.604173
2019-03-10/18:22:52.10          -8.0433924      0.27089803       14.585651
2019-03-10/18:22:52.14          -8.0451993      0.26497848       14.560873
2019-03-10/18:22:52.17          -8.0530733      0.27578414       14.556659
2019-03-10/18:22:52.20          -8.0673382      0.28464569       14.561970
2019-03-10/18:22:52.23          -8.0823159      0.29199520       14.551891
2019-03-10/18:22:52.26          -8.0999704      0.30356146       14.553558
2019-03-10/18:22:52.29          -8.1144937      0.30937489       14.559272
2019-03-10/18:22:52.32          -8.1248591      0.31109810       14.553932
2019-03-10/18:22:52.35          -8.1379572      0.31851021       14.559790
2019-03-10/18:22:52.39          -8.1610978      0.32599506       14.566908
2019-03-10/18:22:52.42          -8.1766734      0.33026347       14.573126
2019-03-10/18:22:52.45          -8.1930624      0.31684960       14.570576
2019-03-10/18:22:52.48          -8.2029102      0.30948600       14.561027
2019-03-10/18:22:52.51          -8.2060732      0.31695313       14.570569
2019-03-10/18:22:52.54          -8.2147037      0.31647735       14.574586
2019-03-10/18:22:52.57          -8.2355941      0.30990058       14.559281
2019-03-10/18:22:52.60          -8.2453318      0.30235938       14.544751
2019-03-10/18:22:52.64          -8.2620118      0.30047442       14.530388
2019-03-10/18:22:52.67          -8.2715817      0.29876835       14.528936
2019-03-10/18:22:52.70          -8.2785595      0.30190713       14.518111
2019-03-10/18:22:52.73          -8.2910871      0.30571268       14.505149
2019-03-10/18:22:52.76          -8.3074555      0.31842437       14.496300
2019-03-10/18:22:52.79          -8.3296032      0.30531016       14.483456
2019-03-10/18:22:52.82          -8.3410933      0.31107796       14.468950
2019-03-10/18:22:52.85          -8.3441727      0.32017753       14.469449
2019-03-10/18:22:52.89          -8.3577689      0.33646002       14.476944
2019-03-10/18:22:52.92          -8.3699566      0.34060504       14.478201
2019-03-10/18:22:52.95          -8.3807693      0.34830137       14.478054
2019-03-10/18:22:52.98          -8.3860347      0.35578141       14.479032
2019-03-10/18:22:53.01          -8.3875388      0.35816072       14.485008
2019-03-10/18:22:53.04          -8.3982916      0.34636683       14.481374
2019-03-10/18:22:53.07          -8.4044702      0.34099086       14.478885
2019-03-10/18:22:53.10          -8.4095800      0.33201979       14.486969
2019-03-10/18:22:53.14          -8.4147325      0.32779042       14.487446
2019-03-10/18:22:53.17          -8.4288194      0.31593479       14.486217
2019-03-10/18:22:53.20          -8.4296173      0.31067813       14.494775
2019-03-10/18:22:53.23          -8.4322425      0.30431351       14.486914
2019-03-10/18:22:53.26          -8.4515648      0.29398728       14.488241
2019-03-10/18:22:53.29          -8.4695412      0.29296976       14.489559
2019-03-10/18:22:53.32          -8.4845642      0.30831529       14.494162
2019-03-10/18:22:53.35          -8.5094640      0.32303722       14.493585
2019-03-10/18:22:53.39          -8.5179182      0.32236048       14.485896
2019-03-10/18:22:53.42          -8.5326224      0.32574254       14.480670
2019-03-10/18:22:53.45          -8.5390831      0.32825557       14.476895
2019-03-10/18:22:53.48          -8.5509219      0.33027702       14.465551
2019-03-10/18:22:53.51          -8.5663138      0.32825550       14.473144
2019-03-10/18:22:53.54          -8.5844012      0.32921420       14.475360
2019-03-10/18:22:53.57          -8.5926248      0.32075158       14.473858
2019-03-10/18:22:53.60          -8.5850264      0.30238200       14.482462
2019-03-10/18:22:53.64          -8.5650139      0.29889004       14.502814
2019-03-10/18:22:53.67          -8.5696095      0.29276959       14.513991
2019-03-10/18:22:53.70          -8.5594151      0.28670941       14.530713
2019-03-10/18:22:53.73          -8.5555996      0.27808608       14.538916
2019-03-10/18:22:53.76          -8.5541711      0.27191604       14.549470
2019-03-10/18:22:53.79          -8.5484984      0.26445775       14.551455
2019-03-10/18:22:53.82          -8.5426883      0.26367802       14.553479
2019-03-10/18:22:53.85          -8.5354311      0.25875774       14.548700
2019-03-10/18:22:53.89          -8.5394421      0.25820160       14.541041
2019-03-10/18:22:53.92          -8.5507937      0.24423889       14.520455
2019-03-10/18:22:53.95          -8.5508720      0.25620308       14.510004
2019-03-10/18:22:53.98          -8.5610322      0.25136491       14.486924
2019-03-10/18:22:54.01          -8.5613444      0.25097496       14.480564
2019-03-10/18:22:54.04          -8.5711313      0.24122197       14.466810
2019-03-10/18:22:54.07          -8.5872873      0.23505668       14.454122
2019-03-10/18:22:54.10          -8.5933971      0.22554998       14.447234
2019-03-10/18:22:54.14          -8.6085693      0.23420802       14.460954
2019-03-10/18:22:54.17          -8.6307397      0.24012564       14.472784
2019-03-10/18:22:54.20          -8.6441198      0.23487172       14.484992
2019-03-10/18:22:54.23          -8.6622732      0.22848035       14.515023
2019-03-10/18:22:54.26          -8.6773786      0.22820861       14.545425
2019-03-10/18:22:54.29          -8.7021538      0.23455482       14.574573
2019-03-10/18:22:54.32          -8.7072696      0.23566773       14.603157
2019-03-10/18:22:54.35          -8.6990720      0.24018061       14.625961
2019-03-10/18:22:54.39          -8.7057915      0.23009256       14.649386
2019-03-10/18:22:54.42          -8.7057990      0.21501066       14.658864
2019-03-10/18:22:54.45          -8.6905860      0.19495547       14.666677
2019-03-10/18:22:54.48          -8.6787754      0.19874954       14.678129
2019-03-10/18:22:54.51          -8.6716191      0.19219457       14.668915
2019-03-10/18:22:54.54          -8.6682463      0.18367194       14.661834
2019-03-10/18:22:54.57          -8.6629150      0.17180510       14.645280
2019-03-10/18:22:54.60          -8.6685248      0.17289268       14.644477
2019-03-10/18:22:54.64          -8.6824636      0.18416076       14.647136
2019-03-10/18:22:54.67          -8.6862537      0.18949628       14.632974
2019-03-10/18:22:54.70          -8.7031269      0.19401275       14.631299
2019-03-10/18:22:54.73          -8.7197785      0.19495341       14.626757
2019-03-10/18:22:54.76          -8.7391974      0.18658227       14.615481
2019-03-10/18:22:54.79          -8.7547360      0.17305103       14.619543
2019-03-10/18:22:54.82          -8.7678854      0.16924732       14.617702
2019-03-10/18:22:54.85          -8.7690441      0.16214312       14.635127
2019-03-10/18:22:54.89          -8.7598831      0.15269339       14.642907
2019-03-10/18:22:54.92          -8.7513852      0.12246882       14.651498
2019-03-10/18:22:54.95          -8.7367282      0.10963099       14.669937
2019-03-10/18:22:54.98          -8.7106943     0.095976447       14.678206
2019-03-10/18:22:55.01          -8.6982749     0.095721248       14.691388
2019-03-10/18:22:55.04          -8.6833132     0.065616442       14.699968
2019-03-10/18:22:55.07          -8.6666594     0.060371121       14.704707
2019-03-10/18:22:55.10          -8.6470614     0.055370439       14.727893
2019-03-10/18:22:55.14          -8.6357322     0.046757397       14.728624
2019-03-10/18:22:55.17          -8.6359314     0.041615544       14.715637
2019-03-10/18:22:55.20          -8.6282146     0.043914812       14.705479
2019-03-10/18:22:55.23          -8.6271028     0.047212465       14.689669
2019-03-10/18:22:55.26          -8.6221674     0.059479983       14.684090
2019-03-10/18:22:55.29          -8.6180421     0.056534563       14.672103
2019-03-10/18:22:55.32          -8.6121617     0.074188558       14.662883
2019-03-10/18:22:55.35          -8.6062218     0.088973490       14.657230
2019-03-10/18:22:55.39          -8.5962252     0.091729265       14.643598
2019-03-10/18:22:55.42          -8.5834989     0.094674794       14.633086
2019-03-10/18:22:55.45          -8.5719988     0.087161924       14.623293
2019-03-10/18:22:55.48          -8.5649367     0.078046403       14.616433
2019-03-10/18:22:55.51          -8.5516045     0.073972247       14.617997
2019-03-10/18:22:55.54          -8.5401933     0.055094525       14.612122
2019-03-10/18:22:55.57          -8.5246375     0.048328871       14.619782
2019-03-10/18:22:55.60          -8.4995944     0.034116730       14.615459
2019-03-10/18:22:55.64          -8.4684984     0.011081592       14.607075
2019-03-10/18:22:55.67          -8.4440541  -0.00031463275       14.599737
2019-03-10/18:22:55.70          -8.4271086   -0.0097731201       14.600038
2019-03-10/18:22:55.73          -8.4021236   -0.0046346226       14.609483
2019-03-10/18:22:55.76          -8.3730345    0.0095404091       14.615738
2019-03-10/18:22:55.79          -8.3536943     0.010486753       14.612838
2019-03-10/18:22:55.82          -8.3361455     0.016161090       14.604185
2019-03-10/18:22:55.85          -8.3140439     0.022337896       14.589643
2019-03-10/18:22:55.89          -8.3061480     0.039859671       14.591318
2019-03-10/18:22:55.92          -8.3097245     0.053341017       14.592956
2019-03-10/18:22:55.95          -8.3092055     0.047382319       14.572858
2019-03-10/18:22:55.98          -8.3046939     0.049224611       14.557568
2019-03-10/18:22:56.01          -8.3161683     0.042167290       14.555276
2019-03-10/18:22:56.04          -8.3281901     0.026234930       14.547016
2019-03-10/18:22:56.07          -8.3392572     0.021807980       14.548345
2019-03-10/18:22:56.10          -8.3491599     0.016877577       14.548227
2019-03-10/18:22:56.14          -8.3567327    0.0086335209       14.550258
2019-03-10/18:22:56.17          -8.3677556   -0.0080440570       14.549012
2019-03-10/18:22:56.20          -8.3769333    -0.024714547       14.539846
2019-03-10/18:22:56.23          -8.3840531    -0.026844453       14.560579
2019-03-10/18:22:56.26          -8.3824094    -0.023311669       14.575344
2019-03-10/18:22:56.29          -8.3843274    -0.022016994       14.578662
2019-03-10/18:22:56.32          -8.3829627    -0.024870374       14.567267
2019-03-10/18:22:56.35          -8.3658946    -0.032363565       14.559849
2019-03-10/18:22:56.39          -8.3563141    -0.028275412       14.566297
2019-03-10/18:22:56.42          -8.3568444    -0.028291994       14.559224
2019-03-10/18:22:56.45          -8.3608583    -0.016537030       14.560632
2019-03-10/18:22:56.48          -8.3600446    -0.012108188       14.559899
2019-03-10/18:22:56.51          -8.3597917   -0.0099484971       14.537344
2019-03-10/18:22:56.54          -8.3679798    -0.010043431       14.524118
2019-03-10/18:22:56.57          -8.3589584   -0.0054747531       14.502658
2019-03-10/18:22:56.60          -8.3569220   -0.0034981533       14.502014
2019-03-10/18:22:56.64          -8.3615437   -0.0018298541       14.501229
2019-03-10/18:22:56.67          -8.3707277   -0.0049400290       14.489055
2019-03-10/18:22:56.70          -8.3674125   -0.0027104775       14.479961
2019-03-10/18:22:56.73          -8.3574333   -0.0052719367       14.482108
2019-03-10/18:22:56.76          -8.3509553   0.00058735672       14.473450
2019-03-10/18:22:56.79          -8.3506441   0.00096968935       14.478757
2019-03-10/18:22:56.82          -8.3449363   -0.0020591844       14.473353
2019-03-10/18:22:56.85          -8.3369533   -0.0078572322       14.471568
2019-03-10/18:22:56.89          -8.3280845   -0.0072590025       14.466600
2019-03-10/18:22:56.92          -8.3287707   -0.0024783028       14.456793
2019-03-10/18:22:56.95          -8.3287778   2.5340264e-05       14.446570
2019-03-10/18:22:56.98          -8.3255665    0.0019152144       14.443390
2019-03-10/18:22:57.01          -8.3142757   -0.0046019669       14.422843
2019-03-10/18:22:57.04          -8.3098859    -0.010343638       14.416609
2019-03-10/18:22:57.07          -8.3065764   -0.0056715370       14.414558
2019-03-10/18:22:57.10          -8.3011602    0.0029653016       14.409423
2019-03-10/18:22:57.14          -8.2982334     0.015159926       14.409572
2019-03-10/18:22:57.17          -8.2958897     0.024195541       14.416178
2019-03-10/18:22:57.20          -8.2822575     0.021866192       14.414549
2019-03-10/18:22:57.23          -8.2636335     0.012881731       14.401313
2019-03-10/18:22:57.26          -8.2546031     0.014294816       14.398948
2019-03-10/18:22:57.29          -8.2551465     0.018786938       14.393686
2019-03-10/18:22:57.32          -8.2465571     0.028260373       14.395006
2019-03-10/18:22:57.35          -8.2228790     0.031827432       14.378951
2019-03-10/18:22:57.39          -8.2018695     0.021739599       14.360308
2019-03-10/18:22:57.42          -8.1885526    0.0011161332       14.331313
2019-03-10/18:22:57.45          -8.1794728    -0.012267232       14.305052
2019-03-10/18:22:57.48          -8.1731626    -0.012892270       14.277298
2019-03-10/18:22:57.51          -8.1626881    -0.015676625       14.268105
2019-03-10/18:22:57.54          -8.1692773    -0.019851940       14.251522
2019-03-10/18:22:57.57          -8.1613517    -0.012991705       14.236959
2019-03-10/18:22:57.60          -8.1561466    -0.019238033       14.221286
2019-03-10/18:22:57.64          -8.1696314    -0.010987579       14.217136
2019-03-10/18:22:57.67          -8.1793112   -0.0032975962       14.216970
2019-03-10/18:22:57.70          -8.1886851    0.0070344282       14.224767
2019-03-10/18:22:57.73          -8.1846320     0.016872493       14.229885
2019-03-10/18:22:57.76          -8.1968908     0.018974609       14.233910
2019-03-10/18:22:57.79          -8.1966389     0.028563134       14.233380
2019-03-10/18:22:57.82          -8.1810443     0.034051614       14.227941
2019-03-10/18:22:57.85          -8.1784330     0.026867598       14.232593
2019-03-10/18:22:57.89          -8.1756555     0.019429254       14.229792
2019-03-10/18:22:57.92          -8.1661453   0.00025144484       14.220980
2019-03-10/18:22:57.95          -8.1634790   -0.0019504868       14.212029
2019-03-10/18:22:57.98          -8.1563083   -0.0068063677       14.206748
2019-03-10/18:22:58.01          -8.1599397   0.00078630168       14.194874
2019-03-10/18:22:58.04          -8.1515940    -0.011752032       14.193842
2019-03-10/18:22:58.07          -8.1618993    -0.015215199       14.190285
2019-03-10/18:22:58.10          -8.1678713    -0.016925717       14.188751
2019-03-10/18:22:58.14          -8.1603111    -0.016997999       14.174527
2019-03-10/18:22:58.17          -8.1732683    -0.018160005       14.156726
2019-03-10/18:22:58.20          -8.1850614    -0.012781550       14.152332
2019-03-10/18:22:58.23          -8.1956343   -0.0098413161       14.148042
2019-03-10/18:22:58.26          -8.2043202   -0.0012148098       14.147571
2019-03-10/18:22:58.29          -8.2056196    -0.019839617       14.142540
2019-03-10/18:22:58.32          -8.2106981    -0.014269743       14.135778
2019-03-10/18:22:58.35          -8.2079500    -0.012595196       14.135780
2019-03-10/18:22:58.39          -8.2067067    -0.025529990       14.132769
2019-03-10/18:22:58.42          -8.2288006    -0.032706142       14.140297
2019-03-10/18:22:58.45          -8.2192228    -0.037926694       14.148132
2019-03-10/18:22:58.48          -8.2150304    -0.045508705       14.152445
2019-03-10/18:22:58.51          -8.2075615    -0.050086927       14.153237
2019-03-10/18:22:58.54          -8.2092900    -0.063441595       14.157922
2019-03-10/18:22:58.57          -8.2188471    -0.063097661       14.164628
2019-03-10/18:22:58.60          -8.2212555    -0.069698053       14.163273
2019-03-10/18:22:58.64          -8.2265012    -0.082306781       14.150620
2019-03-10/18:22:58.67          -8.2343279    -0.080762941       14.148665
2019-03-10/18:22:58.70          -8.2271855    -0.072388799       14.137034
2019-03-10/18:22:58.73          -8.2290316    -0.061941805       14.125128
2019-03-10/18:22:58.76          -8.2278196    -0.049531796       14.122664
2019-03-10/18:22:58.79          -8.2379693    -0.044700562       14.118533
2019-03-10/18:22:58.82          -8.2402504    -0.024344493       14.106254
2019-03-10/18:22:58.85          -8.2364902    -0.011903634       14.087914
2019-03-10/18:22:58.89          -8.2323250    0.0077067542       14.088722
2019-03-10/18:22:58.92          -8.2330233     0.019839727       14.096450
2019-03-10/18:22:58.95          -8.2245340     0.018658635       14.095072
2019-03-10/18:22:58.98          -8.2226978     0.016258722       14.095570
2019-03-10/18:22:59.01          -8.2132755     0.011499743       14.099767
2019-03-10/18:22:59.04          -8.2108509   -0.0012060452       14.095915
2019-03-10/18:22:59.07          -8.1959974   -0.0087915011       14.102368
2019-03-10/18:22:59.10          -8.1714394    -0.031116990       14.102079
2019-03-10/18:22:59.14          -8.1527341    -0.031543162       14.122764
2019-03-10/18:22:59.17          -8.1394134    -0.042016378       14.125985
2019-03-10/18:22:59.20          -8.1193789    -0.040436891       14.131690
2019-03-10/18:22:59.23          -8.1075486    -0.026517256       14.130810
2019-03-10/18:22:59.26          -8.0971768    -0.029148933       14.128487
2019-03-10/18:22:59.29          -8.1035368    -0.023494389       14.134173
2019-03-10/18:22:59.32          -8.1029893    -0.022234193       14.114081
2019-03-10/18:22:59.35          -8.0959657    -0.036969714       14.084246
2019-03-10/18:22:59.39          -8.1013426    -0.031661379       14.073322
2019-03-10/18:22:59.42          -8.1056692    -0.032075941       14.046915
2019-03-10/18:22:59.45          -8.1026245    -0.035781314       14.024544
2019-03-10/18:22:59.48          -8.0984142    -0.040913065       14.002740
2019-03-10/18:22:59.51          -8.1055234    -0.044358558       13.986594
2019-03-10/18:22:59.54          -8.1072185    -0.037508041       13.979362
2019-03-10/18:22:59.57          -8.1030555    -0.046252647       13.968113
2019-03-10/18:22:59.60          -8.0971578    -0.054112136       13.979248
2019-03-10/18:22:59.64          -8.1066110    -0.045457065       13.997914
2019-03-10/18:22:59.67          -8.1114650    -0.051024443       14.009433
2019-03-10/18:22:59.70          -8.1150067    -0.067134911       14.010692
2019-03-10/18:22:59.73          -8.1208769    -0.082256058       14.014847
2019-03-10/18:22:59.76          -8.1246349    -0.095258701       14.019960
2019-03-10/18:22:59.79          -8.1201655     -0.10852038       14.027954
2019-03-10/18:22:59.82          -8.1124986     -0.12617587       14.028496
2019-03-10/18:22:59.85          -8.0943898     -0.12753798       14.026688
2019-03-10/18:22:59.89          -8.0803953     -0.12963098       14.009894
2019-03-10/18:22:59.92          -8.0632319     -0.14316380       13.995773
2019-03-10/18:22:59.95          -8.0467951     -0.14828289       13.975153
2019-03-10/18:22:59.98          -8.0308970     -0.14515136       13.963174
2019-03-10/18:23:00.01          -8.0286004     -0.13856385       13.950209
2019-03-10/18:23:00.04          -8.0344063     -0.13957445       13.933003
2019-03-10/18:23:00.07          -8.0473220     -0.14239755       13.918075
2019-03-10/18:23:00.10          -8.0572849     -0.14076931       13.912498
2019-03-10/18:23:00.14          -8.0754249     -0.14991233       13.894687
2019-03-10/18:23:00.17          -8.0957030     -0.16024748       13.898864
2019-03-10/18:23:00.20          -8.1186112     -0.16814933       13.893823
2019-03-10/18:23:00.23          -8.1450130     -0.17271648       13.889073
2019-03-10/18:23:00.26          -8.1679232     -0.18753940       13.899180
2019-03-10/18:23:00.29          -8.1849898     -0.19711413       13.907339
2019-03-10/18:23:00.32          -8.1943690     -0.21401435       13.912822
2019-03-10/18:23:00.35          -8.1958239     -0.23314938       13.916058
2019-03-10/18:23:00.39          -8.2007731     -0.24802634       13.917566
2019-03-10/18:23:00.42          -8.1978998     -0.27514818       13.912830
2019-03-10/18:23:00.45          -8.1951875     -0.28306472       13.905291
2019-03-10/18:23:00.48          -8.1874089     -0.28532842       13.910084
2019-03-10/18:23:00.51          -8.1817430     -0.29155785       13.917953
2019-03-10/18:23:00.54          -8.1893466     -0.30314769       13.901966
2019-03-10/18:23:00.57          -8.1920167     -0.31159552       13.886849
2019-03-10/18:23:00.60          -8.1909529     -0.30580090       13.875766
2019-03-10/18:23:00.64          -8.1979209     -0.29714114       13.870867
2019-03-10/18:23:00.67          -8.2059565     -0.29560910       13.847410
2019-03-10/18:23:00.70          -8.2238844     -0.27290577       13.858666
2019-03-10/18:23:00.73          -8.2357790     -0.25491155       13.856785
2019-03-10/18:23:00.76          -8.2541662     -0.24116322       13.855412
2019-03-10/18:23:00.79          -8.2731825     -0.24630346       13.839896
2019-03-10/18:23:00.82          -8.2736455     -0.23664803       13.841531
2019-03-10/18:23:00.85          -8.2751659     -0.23082036       13.848747
2019-03-10/18:23:00.89          -8.2874559     -0.23246733       13.855003
2019-03-10/18:23:00.92          -8.2925736     -0.23654084       13.865588
2019-03-10/18:23:00.95          -8.2983055     -0.23817921       13.877946
2019-03-10/18:23:00.98          -8.3012323     -0.24578392       13.874165
2019-03-10/18:23:01.01          -8.3020920     -0.25527778       13.882812
2019-03-10/18:23:01.04          -8.2981345     -0.28226618       13.880259
2019-03-10/18:23:01.07          -8.2873813     -0.27527876       13.884059
2019-03-10/18:23:01.10          -8.2762491     -0.27905042       13.892731
2019-03-10/18:23:01.14          -8.2639010     -0.28204211       13.894435
2019-03-10/18:23:01.17          -8.2597476     -0.28723023       13.889586
2019-03-10/18:23:01.20          -8.2497287     -0.28095235       13.875970
2019-03-10/18:23:01.23          -8.2420915     -0.27635056       13.873798
2019-03-10/18:23:01.26          -8.2355079     -0.27004987       13.865071
2019-03-10/18:23:01.29          -8.2317772     -0.26624843       13.861848
2019-03-10/18:23:01.32          -8.2311176     -0.25129048       13.852168
2019-03-10/18:23:01.35          -8.2312390     -0.24980641       13.855887
2019-03-10/18:23:01.39          -8.2356448     -0.24419921       13.841952
2019-03-10/18:23:01.42          -8.2403615     -0.24935799       13.835869
2019-03-10/18:23:01.45          -8.2356691     -0.25246891       13.831389
2019-03-10/18:23:01.48          -8.2403132     -0.27090529       13.827267
2019-03-10/18:23:01.51          -8.2339630     -0.28499102       13.820231
2019-03-10/18:23:01.54          -8.2338024     -0.30357014       13.822681
2019-03-10/18:23:01.57          -8.2350610     -0.32012435       13.812079
2019-03-10/18:23:01.60          -8.2357937     -0.32964972       13.815647
2019-03-10/18:23:01.64          -8.2306553     -0.34269821       13.811507
2019-03-10/18:23:01.67          -8.2259409     -0.36219899       13.811082
2019-03-10/18:23:01.70          -8.2267833     -0.36466603       13.804422
2019-03-10/18:23:01.73          -8.2231259     -0.37116388       13.804469
2019-03-10/18:23:01.76          -8.2144059     -0.36603081       13.803690
2019-03-10/18:23:01.79          -8.2220223     -0.36095989       13.809529
2019-03-10/18:23:01.82          -8.2166804     -0.35313498       13.805083
2019-03-10/18:23:01.85          -8.2067344     -0.35228348       13.808449
2019-03-10/18:23:01.89          -8.1941420     -0.35804728       13.805148
2019-03-10/18:23:01.92          -8.1952406     -0.36634541       13.792697
2019-03-10/18:23:01.95          -8.1971250     -0.36852473       13.782475
2019-03-10/18:23:01.98          -8.1867921     -0.37383730       13.780580
2019-03-10/18:23:02.01          -8.1844914     -0.36910739       13.776966
2019-03-10/18:23:02.04          -8.1789405     -0.39175675       13.758849
2019-03-10/18:23:02.07          -8.1706018     -0.41024902       13.734757
2019-03-10/18:23:02.10          -8.1616831     -0.42226213       13.723360
2019-03-10/18:23:02.14          -8.1627528     -0.43242199       13.706703
2019-03-10/18:23:02.17          -8.1698244     -0.44752775       13.691989
2019-03-10/18:23:02.20          -8.1651272     -0.44617470       13.696398
2019-03-10/18:23:02.23          -8.1636544     -0.44516109       13.695772
2019-03-10/18:23:02.26          -8.1743867     -0.44560384       13.696924
2019-03-10/18:23:02.29          -8.1732607     -0.45040277       13.695402
2019-03-10/18:23:02.32          -8.1784960     -0.44960378       13.697110
2019-03-10/18:23:02.35          -8.1807202     -0.44259837       13.701627
2019-03-10/18:23:02.39          -8.1862182     -0.43675144       13.705615
2019-03-10/18:23:02.42          -8.1891095     -0.43086765       13.715023
2019-03-10/18:23:02.45          -8.1903244     -0.42179905       13.720461
2019-03-10/18:23:02.48          -8.1885195     -0.42550653       13.714000
2019-03-10/18:23:02.51          -8.1826485     -0.42332502       13.713864
2019-03-10/18:23:02.54          -8.1795067     -0.42493678       13.716195
2019-03-10/18:23:02.57          -8.1826167     -0.42021180       13.714764
2019-03-10/18:23:02.60          -8.1756301     -0.41615811       13.710584
2019-03-10/18:23:02.64          -8.1678500     -0.41012333       13.718276
2019-03-10/18:23:02.67          -8.1634851     -0.41234781       13.716650
2019-03-10/18:23:02.70          -8.1541125     -0.41399437       13.717191
2019-03-10/18:23:02.73          -8.1372890     -0.40740150       13.716578
2019-03-10/18:23:02.76          -8.1373829     -0.39649282       13.717925
2019-03-10/18:23:02.79          -8.1371817     -0.40443968       13.714912
2019-03-10/18:23:02.82          -8.1289700     -0.39917808       13.702709
2019-03-10/18:23:02.85          -8.1171056     -0.40213532       13.692876
2019-03-10/18:23:02.89          -8.1217886     -0.38931981       13.697509
2019-03-10/18:23:02.92          -8.1304665     -0.39354854       13.685190
2019-03-10/18:23:02.95          -8.1316583     -0.38455238       13.690527
2019-03-10/18:23:02.98          -8.1243384     -0.38524718       13.680493
2019-03-10/18:23:03.01          -8.1328610     -0.37647744       13.677004
2019-03-10/18:23:03.04          -8.1368503     -0.38007513       13.679231
2019-03-10/18:23:03.07          -8.1386219     -0.36739852       13.676117
2019-03-10/18:23:03.10          -8.1345720     -0.36503689       13.682962
2019-03-10/18:23:03.14          -8.1420954     -0.37351458       13.680022
2019-03-10/18:23:03.17          -8.1434942     -0.38412282       13.679071
2019-03-10/18:23:03.20          -8.1294555     -0.38088872       13.685084
2019-03-10/18:23:03.23          -8.1299971     -0.39194727       13.672427
2019-03-10/18:23:03.26          -8.1405834     -0.38390539       13.675734
2019-03-10/18:23:03.29          -8.1408187     -0.39229116       13.667236
2019-03-10/18:23:03.32          -8.1257167     -0.40287823       13.649897
2019-03-10/18:23:03.35          -8.1173210     -0.41503704       13.637942
2019-03-10/18:23:03.39          -8.1144237     -0.42570590       13.619343
2019-03-10/18:23:03.42          -8.1142848     -0.41715426       13.611176
2019-03-10/18:23:03.45          -8.1066852     -0.41049647       13.597970
2019-03-10/18:23:03.48          -8.1063172     -0.41749947       13.587115
2019-03-10/18:23:03.51          -8.0952246     -0.41465486       13.574612
2019-03-10/18:23:03.54          -8.0901154     -0.41283670       13.554841
2019-03-10/18:23:03.57          -8.0801269     -0.41188089       13.546352
2019-03-10/18:23:03.60          -8.0926533     -0.40308417       13.534097
2019-03-10/18:23:03.64          -8.1076099     -0.39446692       13.532735
2019-03-10/18:23:03.67          -8.1274886     -0.38672573       13.526610
2019-03-10/18:23:03.70          -8.1304416     -0.37582810       13.532360
2019-03-10/18:23:03.73          -8.1352940     -0.37109907       13.535316
2019-03-10/18:23:03.76          -8.1502444     -0.36157985       13.531903
2019-03-10/18:23:03.79          -8.1639830     -0.34803372       13.540577
2019-03-10/18:23:03.82          -8.1743716     -0.34950392       13.556568
2019-03-10/18:23:03.85          -8.1810659     -0.35288032       13.558280
2019-03-10/18:23:03.89          -8.1747547     -0.35143897       13.567037
2019-03-10/18:23:03.92          -8.1708296     -0.35685257       13.568337
2019-03-10/18:23:03.95          -8.1596044     -0.36159510       13.566991
2019-03-10/18:23:03.98          -8.1536658     -0.36981546       13.559203
2019-03-10/18:23:04.01          -8.1492742     -0.37907402       13.542203
2019-03-10/18:23:04.04          -8.1506077     -0.38906732       13.527619
2019-03-10/18:23:04.07          -8.1508093     -0.40905124       13.506803
2019-03-10/18:23:04.10          -8.1448335     -0.41508003       13.480108
2019-03-10/18:23:04.14          -8.1440332     -0.40761175       13.460742
2019-03-10/18:23:04.17          -8.1494945     -0.41979370       13.434226
2019-03-10/18:23:04.20          -8.1511257     -0.40977023       13.419681
2019-03-10/18:23:04.23          -8.1519566     -0.39454586       13.409918
2019-03-10/18:23:04.26          -8.1543193     -0.39394245       13.397201
2019-03-10/18:23:04.29          -8.1610343     -0.39147927       13.402895
2019-03-10/18:23:04.32          -8.1661886     -0.38488427       13.406287
2019-03-10/18:23:04.35          -8.1731948     -0.38364269       13.402383
2019-03-10/18:23:04.39          -8.1913995     -0.38223532       13.402208
2019-03-10/18:23:04.42          -8.2111559     -0.38953618       13.414445
2019-03-10/18:23:04.45          -8.2212138     -0.37770837       13.429938
2019-03-10/18:23:04.48          -8.2325950     -0.38317673       13.437614
2019-03-10/18:23:04.51          -8.2469932     -0.39211958       13.436402
2019-03-10/18:23:04.54          -8.2507888     -0.40228259       13.435131
2019-03-10/18:23:04.57          -8.2505432     -0.41053287       13.423243
2019-03-10/18:23:04.60          -8.2380352     -0.42201806       13.417202
2019-03-10/18:23:04.64          -8.2269554     -0.42566041       13.409825
2019-03-10/18:23:04.67          -8.2052207     -0.42970402       13.397879
2019-03-10/18:23:04.70          -8.1875313     -0.42381896       13.372843
2019-03-10/18:23:04.73          -8.1775571     -0.42065921       13.350232
2019-03-10/18:23:04.76          -8.1729779     -0.41620665       13.316012
2019-03-10/18:23:04.79          -8.1648678     -0.41065774       13.297408
2019-03-10/18:23:04.82          -8.1689914     -0.39291148       13.281372
2019-03-10/18:23:04.85          -8.1763375     -0.37916480       13.268402
2019-03-10/18:23:04.89          -8.1770796     -0.36001094       13.246895
2019-03-10/18:23:04.92          -8.1918942     -0.34356475       13.239297
2019-03-10/18:23:04.95          -8.2046766     -0.33621150       13.234405
2019-03-10/18:23:04.98          -8.2061543     -0.33015278       13.222829
2019-03-10/18:23:05.01          -8.2034711     -0.32994669       13.213241
2019-03-10/18:23:05.04          -8.2011355     -0.32839930       13.220359
2019-03-10/18:23:05.07          -8.1899014     -0.33504051       13.215981
2019-03-10/18:23:05.10          -8.1728043     -0.34751955       13.208966
2019-03-10/18:23:05.14          -8.1506284     -0.34791505       13.200083
2019-03-10/18:23:05.17          -8.1398400     -0.35738551       13.197345
2019-03-10/18:23:05.20          -8.1198285     -0.35707266       13.183899
2019-03-10/18:23:05.23          -8.0950632     -0.36173219       13.165770
2019-03-10/18:23:05.26          -8.0858849     -0.36788120       13.151845
2019-03-10/18:23:05.29          -8.0746778     -0.37724356       13.127197
2019-03-10/18:23:05.32          -8.0550369     -0.39070576       13.106303
2019-03-10/18:23:05.35          -8.0438983     -0.38942984       13.089615
2019-03-10/18:23:05.39          -8.0415859     -0.38681067       13.066218
2019-03-10/18:23:05.42          -8.0297325     -0.38795282       13.047695
2019-03-10/18:23:05.45          -8.0184317     -0.38744076       13.024553
2019-03-10/18:23:05.48          -8.0070738     -0.39297071       13.012090
2019-03-10/18:23:05.51          -8.0047512     -0.39676554       13.002845
2019-03-10/18:23:05.54          -7.9959547     -0.40814961       12.993094
2019-03-10/18:23:05.57          -7.9884370     -0.41010888       12.999289
2019-03-10/18:23:05.60          -7.9719913     -0.40859442       12.996074
2019-03-10/18:23:05.64          -7.9559223     -0.42266925       12.989486
2019-03-10/18:23:05.67          -7.9425181     -0.43873968       12.982475
2019-03-10/18:23:05.70          -7.9372800     -0.45744185       12.971355
2019-03-10/18:23:05.73          -7.9254343     -0.47850634       12.968917
2019-03-10/18:23:05.76          -7.9134843     -0.49977182       12.961510
2019-03-10/18:23:05.79          -7.9057240     -0.51680733       12.961360
2019-03-10/18:23:05.82          -7.8942873     -0.53024107       12.963563
2019-03-10/18:23:05.85          -7.8823829     -0.54959089       12.954566
2019-03-10/18:23:05.89          -7.8777591     -0.55891026       12.954958
2019-03-10/18:23:05.92          -7.8779742     -0.56768659       12.946323
2019-03-10/18:23:05.95          -7.8701264     -0.57257162       12.942608
2019-03-10/18:23:05.98          -7.8690365     -0.57845507       12.945748
2019-03-10/18:23:06.01          -7.8738773     -0.57692501       12.933673
2019-03-10/18:23:06.04          -7.8809114     -0.57512290       12.931674
2019-03-10/18:23:06.07          -7.8972355     -0.57499428       12.921144
2019-03-10/18:23:06.10          -7.9011389     -0.57747565       12.906988
2019-03-10/18:23:06.14          -7.9037221     -0.58715462       12.898113
2019-03-10/18:23:06.17          -7.9164225     -0.60077379       12.878175
2019-03-10/18:23:06.20          -7.9367033     -0.61268650       12.869505
2019-03-10/18:23:06.23          -7.9550216     -0.62172695       12.868213
2019-03-10/18:23:06.26          -7.9677908     -0.62825201       12.861954
2019-03-10/18:23:06.29          -7.9853319     -0.64355603       12.866826
2019-03-10/18:23:06.32          -7.9892168     -0.65153420       12.864774
2019-03-10/18:23:06.35          -7.9777650     -0.65251323       12.859766
2019-03-10/18:23:06.39          -7.9802787     -0.66551607       12.855446
2019-03-10/18:23:06.42          -7.9848113     -0.66735624       12.848078
2019-03-10/18:23:06.45          -7.9773314     -0.67902286       12.841905
2019-03-10/18:23:06.48          -7.9632440     -0.68894316       12.835296
2019-03-10/18:23:06.51          -7.9614712     -0.69098433       12.815172
2019-03-10/18:23:06.54          -7.9546884     -0.69641043       12.806163
2019-03-10/18:23:06.57          -7.9487840     -0.69128299       12.786813
2019-03-10/18:23:06.60          -7.9544077     -0.70165909       12.765359
2019-03-10/18:23:06.64          -7.9626153     -0.70687711       12.751097
2019-03-10/18:23:06.67          -7.9728351     -0.70548906       12.743918
2019-03-10/18:23:06.70          -7.9883125     -0.70294871       12.744101
2019-03-10/18:23:06.73          -8.0141926     -0.69183035       12.745705
2019-03-10/18:23:06.76          -8.0370521     -0.67313006       12.747055
2019-03-10/18:23:06.79          -8.0498925     -0.67104407       12.759662
2019-03-10/18:23:06.82          -8.0710654     -0.66571887       12.761077
2019-03-10/18:23:06.85          -8.0807696     -0.67110681       12.768629
2019-03-10/18:23:06.89          -8.0882569     -0.67504150       12.773177
2019-03-10/18:23:06.92          -8.1033816     -0.69472410       12.779634
2019-03-10/18:23:06.95          -8.1070919     -0.68941413       12.799296
2019-03-10/18:23:06.98          -8.0985156     -0.70282439       12.799578
2019-03-10/18:23:07.01          -8.0889187     -0.71971169       12.804095
2019-03-10/18:23:07.04          -8.0712543     -0.75890244       12.809719
2019-03-10/18:23:07.07          -8.0599847     -0.78777942       12.800049
2019-03-10/18:23:07.10          -8.0501833     -0.81190229       12.798608
2019-03-10/18:23:07.14          -8.0420126     -0.82322670       12.795612
2019-03-10/18:23:07.17          -8.0367854     -0.83294920       12.804742
2019-03-10/18:23:07.20          -8.0266969     -0.83719978       12.802483
2019-03-10/18:23:07.23          -8.0251239     -0.84892021       12.796864
2019-03-10/18:23:07.26          -8.0297185     -0.85191952       12.803688
2019-03-10/18:23:07.29          -8.0348361     -0.85134834       12.807679
2019-03-10/18:23:07.32          -8.0433711     -0.84325109       12.821914
2019-03-10/18:23:07.35          -8.0505309     -0.84563601       12.846052
2019-03-10/18:23:07.39          -8.0590634     -0.83845843       12.862295
2019-03-10/18:23:07.42          -8.0739446     -0.85147748       12.884521
2019-03-10/18:23:07.45          -8.0870409     -0.86286592       12.889980
2019-03-10/18:23:07.48          -8.0908633     -0.86466410       12.913134
2019-03-10/18:23:07.51          -8.0987146     -0.86974788       12.921410
2019-03-10/18:23:07.54          -8.1145474     -0.88313459       12.936142
2019-03-10/18:23:07.57          -8.1220307     -0.89849647       12.948317
2019-03-10/18:23:07.60          -8.1242211     -0.90264253       12.949685
2019-03-10/18:23:07.64          -8.1284282     -0.91094293       12.949187
2019-03-10/18:23:07.67          -8.1259798     -0.92779267       12.946499
2019-03-10/18:23:07.70          -8.1194735     -0.94757512       12.934744
2019-03-10/18:23:07.73          -8.1097014     -0.94933888       12.945679
2019-03-10/18:23:07.76          -8.1094562     -0.95745747       12.945234
2019-03-10/18:23:07.79          -8.1170407     -0.97509838       12.945825
2019-03-10/18:23:07.82          -8.1157843     -0.98024056       12.944271
2019-03-10/18:23:07.85          -8.1154316     -0.99085421       12.943909
2019-03-10/18:23:07.89          -8.1154891     -0.99519161       12.951230
2019-03-10/18:23:07.92          -8.1141011     -0.99261637       12.962077
2019-03-10/18:23:07.95          -8.1163666     -0.99703645       12.969327
2019-03-10/18:23:07.98          -8.1142079     -0.98030303       12.989703
2019-03-10/18:23:08.01          -8.1129600     -0.98739637       12.994174
2019-03-10/18:23:08.04          -8.1049772      -1.0061035       12.999617
2019-03-10/18:23:08.07          -8.0982698      -1.0146979       13.010376
2019-03-10/18:23:08.10          -8.0792998      -1.0233300       13.019878
2019-03-10/18:23:08.14          -8.0564871      -1.0364868       13.012720
2019-03-10/18:23:08.17          -8.0436957      -1.0529846       12.994723
2019-03-10/18:23:08.20          -8.0332933      -1.0612437       12.986083
2019-03-10/18:23:08.23          -8.0137537      -1.0741947       12.975333
2019-03-10/18:23:08.26          -8.0000714      -1.0781266       12.960096
2019-03-10/18:23:08.29          -7.9942419      -1.0861142       12.938586
2019-03-10/18:23:08.32          -7.9898452      -1.0786862       12.918693
2019-03-10/18:23:08.35          -7.9699083      -1.0692429       12.896038
2019-03-10/18:23:08.39          -7.9685319      -1.0675875       12.872330
2019-03-10/18:23:08.42          -7.9648291      -1.0549313       12.858834
2019-03-10/18:23:08.45          -7.9582537      -1.0509611       12.849544
2019-03-10/18:23:08.48          -7.9443511      -1.0580622       12.830413
2019-03-10/18:23:08.51          -7.9275778      -1.0563698       12.816436
2019-03-10/18:23:08.54          -7.9045697      -1.0747275       12.792663
2019-03-10/18:23:08.57          -7.8768754      -1.0931185       12.775756
2019-03-10/18:23:08.60          -7.8390912      -1.1135742       12.759131
2019-03-10/18:23:08.64          -7.8090254      -1.1349250       12.740886
2019-03-10/18:23:08.67          -7.7771310      -1.1506526       12.712177
2019-03-10/18:23:08.70          -7.7417107      -1.1677200       12.695837
2019-03-10/18:23:08.73          -7.6995297      -1.1806331       12.665523
2019-03-10/18:23:08.76          -7.6599276      -1.1870092       12.639351
2019-03-10/18:23:08.79          -7.6397337      -1.1910654       12.615850
2019-03-10/18:23:08.82          -7.6104749      -1.1885114       12.587582
2019-03-10/18:23:08.85          -7.5739064      -1.1756100       12.561507
2019-03-10/18:23:08.89          -7.5551483      -1.1579093       12.525408
2019-03-10/18:23:08.92          -7.5362113      -1.1544531       12.493080
2019-03-10/18:23:08.95          -7.5109888      -1.1369754       12.469052
2019-03-10/18:23:08.98          -7.4865694      -1.1233559       12.437207
2019-03-10/18:23:09.01          -7.4764789      -1.1116612       12.415109
2019-03-10/18:23:09.04          -7.4651063      -1.1070925       12.393537
2019-03-10/18:23:09.07          -7.4375953      -1.1051092       12.361888
2019-03-10/18:23:09.10          -7.4153680      -1.1152387       12.343080
2019-03-10/18:23:09.14          -7.3990468      -1.1180638       12.326325
2019-03-10/18:23:09.17          -7.3668118      -1.1367106       12.312613
2019-03-10/18:23:09.20          -7.3313569      -1.1488112       12.305087
2019-03-10/18:23:09.23          -7.2937292      -1.1588999       12.296017
2019-03-10/18:23:09.26          -7.2616979      -1.1686641       12.288305
2019-03-10/18:23:09.29          -7.2254613      -1.1999030       12.267718
2019-03-10/18:23:09.32          -7.1887381      -1.2091105       12.245637
2019-03-10/18:23:09.35          -7.1574051      -1.2261326       12.232227
2019-03-10/18:23:09.39          -7.1269890      -1.2231092       12.222914
2019-03-10/18:23:09.42          -7.0973117      -1.2325231       12.207203
2019-03-10/18:23:09.45          -7.0718846      -1.2368047       12.183656
2019-03-10/18:23:09.48          -7.0441351      -1.2407518       12.154164
2019-03-10/18:23:09.51          -7.0284346      -1.2518786       12.131194
2019-03-10/18:23:09.54          -7.0203921      -1.2706631       12.103974
2019-03-10/18:23:09.57          -7.0102472      -1.2610637       12.093920
2019-03-10/18:23:09.60          -7.0078556      -1.2763912       12.078797
2019-03-10/18:23:09.64          -7.0040571      -1.2749660       12.069945
2019-03-10/18:23:09.67          -7.0053890      -1.2876338       12.055174
2019-03-10/18:23:09.70          -7.0111672      -1.2974608       12.048582
2019-03-10/18:23:09.73          -7.0130022      -1.3033190       12.060796
2019-03-10/18:23:09.76          -7.0163005      -1.3039481       12.080211
2019-03-10/18:23:09.79          -7.0170126      -1.3168830       12.093293
2019-03-10/18:23:09.82          -7.0126363      -1.3156176       12.114755
2019-03-10/18:23:09.85          -7.0065857      -1.3290820       12.139362
2019-03-10/18:23:09.89          -6.9862578      -1.3411745       12.170660
2019-03-10/18:23:09.92          -6.9671712      -1.3542022       12.197052
2019-03-10/18:23:09.95          -6.9544897      -1.3718063       12.234399
2019-03-10/18:23:09.98          -6.9385730      -1.3772558       12.250398
2019-03-10/18:23:10.01          -6.9320665      -1.3845901       12.260314
2019-03-10/18:23:10.04          -6.9250607      -1.4043641       12.279286
2019-03-10/18:23:10.07          -6.9128656      -1.4087947       12.293789
2019-03-10/18:23:10.10          -6.9057598      -1.4212140       12.301070
2019-03-10/18:23:10.14          -6.9072308      -1.4369129       12.298361
2019-03-10/18:23:10.17          -6.9115145      -1.4426656       12.295586
2019-03-10/18:23:10.20          -6.9101610      -1.4481059       12.297437
2019-03-10/18:23:10.23          -6.9224913      -1.4411250       12.289007
2019-03-10/18:23:10.26          -6.9303837      -1.4466700       12.309043
2019-03-10/18:23:10.29          -6.9481545      -1.4581445       12.325566
2019-03-10/18:23:10.32          -6.9638302      -1.4572388       12.330201
2019-03-10/18:23:10.35          -6.9795129      -1.4581655       12.338874
2019-03-10/18:23:10.39          -6.9975170      -1.4603377       12.355499
2019-03-10/18:23:10.42          -7.0172720      -1.4519528       12.373548
2019-03-10/18:23:10.45          -7.0458174      -1.4648348       12.382950
2019-03-10/18:23:10.48          -7.0728505      -1.4808001       12.377582
2019-03-10/18:23:10.51          -7.0828748      -1.5049817       12.373402
2019-03-10/18:23:10.54          -7.0998515      -1.5177744       12.349111
2019-03-10/18:23:10.57          -7.1104352      -1.5185812       12.322498
2019-03-10/18:23:10.60          -7.1197571      -1.5187655       12.286424
2019-03-10/18:23:10.64          -7.1308486      -1.5204664       12.228980
2019-03-10/18:23:10.67          -7.1509096      -1.5181041       12.156677
2019-03-10/18:23:10.70          -7.1533255      -1.5058850       12.079879
2019-03-10/18:23:10.73          -7.1600281      -1.4677536       11.996389
2019-03-10/18:23:10.76          -7.1786898      -1.4343033       11.908378
2019-03-10/18:23:10.79          -7.2044526      -1.3891471       11.807697
2019-03-10/18:23:10.82          -7.2230094      -1.3545647       11.711660
2019-03-10/18:23:10.85          -7.2458549      -1.3173256       11.600984
2019-03-10/18:23:10.89          -7.2691572      -1.2910525       11.479324
2019-03-10/18:23:10.92          -7.3053540      -1.2595628       11.372524
2019-03-10/18:23:10.95          -7.3299099      -1.2334833       11.259292
2019-03-10/18:23:10.98          -7.3593587      -1.2203633       11.139059
2019-03-10/18:23:11.01          -7.3706549      -1.2044072       11.026962
2019-03-10/18:23:11.04          -7.3842155      -1.2054058       10.919410
2019-03-10/18:23:11.07          -7.3968439      -1.2034804       10.818907
2019-03-10/18:23:11.10          -7.4073995      -1.1979737       10.718780
2019-03-10/18:23:11.14          -7.4094263      -1.2141455       10.627230
2019-03-10/18:23:11.17          -7.4197861      -1.2237557       10.547459
2019-03-10/18:23:11.20          -7.4228494      -1.2281492       10.486698
2019-03-10/18:23:11.23          -7.4239909      -1.2299937       10.436803
2019-03-10/18:23:11.26          -7.4259784      -1.2209430       10.408790
2019-03-10/18:23:11.29          -7.4370648      -1.2339121       10.377373
2019-03-10/18:23:11.32          -7.4514524      -1.2262942       10.362094
2019-03-10/18:23:11.35          -7.4522122      -1.2296429       10.356514
2019-03-10/18:23:11.39          -7.4609400      -1.2328814       10.360712
2019-03-10/18:23:11.42          -7.4735601      -1.2293663       10.376764
2019-03-10/18:23:11.45          -7.4797491      -1.2221317       10.401428
2019-03-10/18:23:11.48          -7.4840222      -1.2324270       10.421918
2019-03-10/18:23:11.51          -7.4812194      -1.2318244       10.456986
2019-03-10/18:23:11.54          -7.4861581      -1.2578141       10.485401
2019-03-10/18:23:11.57          -7.4897545      -1.2684413       10.531268
2019-03-10/18:23:11.60          -7.4831534      -1.2872305       10.585650
2019-03-10/18:23:11.64          -7.4821011      -1.3067009       10.640938
2019-03-10/18:23:11.67          -7.4844380      -1.3286442       10.701531
2019-03-10/18:23:11.70          -7.4804439      -1.3430247       10.767581
2019-03-10/18:23:11.73          -7.4727109      -1.3726129       10.846313
2019-03-10/18:23:11.76          -7.4760811      -1.3972383       10.912658
2019-03-10/18:23:11.79          -7.4881427      -1.4296389       10.981946
2019-03-10/18:23:11.82          -7.4889232      -1.4389129       11.055109
2019-03-10/18:23:11.85          -7.4916690      -1.4574169       11.135101
2019-03-10/18:23:11.89          -7.4952748      -1.4792282       11.208746
2019-03-10/18:23:11.92          -7.5079729      -1.4979903       11.282860
2019-03-10/18:23:11.95          -7.5178229      -1.4999548       11.349513
2019-03-10/18:23:11.98          -7.5303008      -1.5171564       11.411809
2019-03-10/18:23:12.01          -7.5434864      -1.5191661       11.463382
2019-03-10/18:23:12.04          -7.5565907      -1.5337037       11.520206
2019-03-10/18:23:12.07          -7.5677333      -1.5438050       11.578687
2019-03-10/18:23:12.10          -7.5888632      -1.5547721       11.637994
2019-03-10/18:23:12.14          -7.5965768      -1.5595361       11.679371
2019-03-10/18:23:12.17          -7.6063930      -1.5629744       11.714336
2019-03-10/18:23:12.20          -7.6137053      -1.5681682       11.734829
2019-03-10/18:23:12.23          -7.6105781      -1.5829877       11.753459
2019-03-10/18:23:12.26          -7.6010357      -1.5938175       11.777503
2019-03-10/18:23:12.29          -7.6110038      -1.6129566       11.795721
2019-03-10/18:23:12.32          -7.5987210      -1.6083171       11.818119
2019-03-10/18:23:12.35          -7.5825103      -1.6143583       11.832108
2019-03-10/18:23:12.39          -7.5702948      -1.6270055       11.835857
2019-03-10/18:23:12.42          -7.5735478      -1.6401193       11.838480
2019-03-10/18:23:12.45          -7.5782700      -1.6478152       11.845636
2019-03-10/18:23:12.48          -7.5729500      -1.6610927       11.863681
2019-03-10/18:23:12.51          -7.5701437      -1.6647588       11.876261
2019-03-10/18:23:12.54          -7.5734871      -1.6731466       11.873665
2019-03-10/18:23:12.57          -7.5582185      -1.6791294       11.879114
2019-03-10/18:23:12.60          -7.5493075      -1.6923740       11.883762
2019-03-10/18:23:12.64          -7.5472063      -1.7028551       11.889634
2019-03-10/18:23:12.67          -7.5305007      -1.7159526       11.897063
2019-03-10/18:23:12.70          -7.5083085      -1.7294486       11.906438
2019-03-10/18:23:12.73          -7.4802644      -1.7506110       11.917259
2019-03-10/18:23:12.76          -7.4513571      -1.7671087       11.931362
2019-03-10/18:23:12.79          -7.4330315      -1.7966373       11.948483
2019-03-10/18:23:12.82          -7.4100139      -1.8080764       11.969688
2019-03-10/18:23:12.85          -7.3802836      -1.8207096       11.991567
2019-03-10/18:23:12.89          -7.3577275      -1.8440300       12.003827
2019-03-10/18:23:12.92          -7.3270331      -1.8711389       12.008614
2019-03-10/18:23:12.95          -7.3125856      -1.8876721       12.023873
2019-03-10/18:23:12.98          -7.2950012      -1.8995548       12.039968
2019-03-10/18:23:13.01          -7.2652943      -1.9088155       12.053100
2019-03-10/18:23:13.04          -7.2532650      -1.9198933       12.064038
2019-03-10/18:23:13.07          -7.2431200      -1.9385688       12.062805
2019-03-10/18:23:13.10          -7.2184896      -1.9594729       12.065427
2019-03-10/18:23:13.14          -7.2092972      -1.9848449       12.070924
2019-03-10/18:23:13.17          -7.1958918      -2.0013842       12.080601
2019-03-10/18:23:13.20          -7.1785013      -2.0121841       12.092545
2019-03-10/18:23:13.23          -7.1447017      -2.0226477       12.119216
2019-03-10/18:23:13.26          -7.1103089      -2.0416770       12.132347
2019-03-10/18:23:13.29          -7.0849493      -2.0768197       12.138589
2019-03-10/18:23:13.32          -7.0437418      -2.0986240       12.150470
2019-03-10/18:23:13.35          -6.9909117      -2.1131754       12.180153
2019-03-10/18:23:13.39          -6.9570937      -2.1277044       12.215921
2019-03-10/18:23:13.42          -6.9149462      -2.1458943       12.240598
2019-03-10/18:23:13.45          -6.8627214      -2.1692821       12.262684
2019-03-10/18:23:13.48          -6.8199142      -2.1854818       12.297684
2019-03-10/18:23:13.51          -6.7896886      -2.2120328       12.313497
2019-03-10/18:23:13.54          -6.7549010      -2.2427215       12.343539
2019-03-10/18:23:13.57          -6.7244409      -2.2559206       12.378636
2019-03-10/18:23:13.60          -6.6977773      -2.2815925       12.405759
2019-03-10/18:23:13.64          -6.6655656      -2.3038902       12.425863
2019-03-10/18:23:13.67          -6.6403169      -2.3382630       12.438442
2019-03-10/18:23:13.70          -6.6151787      -2.3759836       12.454122
2019-03-10/18:23:13.73          -6.5965678      -2.3985951       12.489874
2019-03-10/18:23:13.76          -6.5772720      -2.4304593       12.508138
2019-03-10/18:23:13.79          -6.5531199      -2.4675833       12.526761
2019-03-10/18:23:13.82          -6.5389430      -2.4867745       12.554284
2019-03-10/18:23:13.85          -6.5101861      -2.5120348       12.588826
2019-03-10/18:23:13.89          -6.4669941      -2.5385108       12.627682
2019-03-10/18:23:13.92          -6.4402742      -2.5745893       12.688072
2019-03-10/18:23:13.95          -6.4017042      -2.6057473       12.747941
2019-03-10/18:23:13.98          -6.3555627      -2.6275855       12.798575
2019-03-10/18:23:14.01          -6.3028994      -2.6665490       12.843534
2019-03-10/18:23:14.04          -6.2473628      -2.7161418       12.896910
2019-03-10/18:23:14.07          -6.2002146      -2.7585012       12.948403
2019-03-10/18:23:14.10          -6.1551389      -2.7994929       12.988345
2019-03-10/18:23:14.14          -6.1168707      -2.8336624       13.020377
2019-03-10/18:23:14.17          -6.1036619      -2.8670806       13.040833
2019-03-10/18:23:14.20          -6.0921403      -2.8850029       13.038749
2019-03-10/18:23:14.23          -6.0767125      -2.8942891       13.047783
2019-03-10/18:23:14.26          -6.0875808      -2.9099556       13.049127
2019-03-10/18:23:14.29          -6.1127474      -2.9195610       13.047310
2019-03-10/18:23:14.32          -6.1385839      -2.9178960       13.038094
2019-03-10/18:23:14.35          -6.1547670      -2.9109703       13.037275
2019-03-10/18:23:14.39          -6.1716750      -2.8991821       13.066555
2019-03-10/18:23:14.42          -6.2040733      -2.9009349       13.079125
2019-03-10/18:23:14.45          -6.2221687      -2.9069526       13.090778
2019-03-10/18:23:14.48          -6.2247138      -2.9172870       13.113869
2019-03-10/18:23:14.51          -6.2363823      -2.9202035       13.132946
2019-03-10/18:23:14.54          -6.2445369      -2.9232134       13.161932
2019-03-10/18:23:14.57          -6.2404115      -2.9341823       13.187146
2019-03-10/18:23:14.60          -6.2421758      -2.9369190       13.212353
2019-03-10/18:23:14.64          -6.2453919      -2.9312531       13.237632
2019-03-10/18:23:14.67          -6.2593208      -2.9415546       13.232971
2019-03-10/18:23:14.70          -6.2553833      -2.9390149       13.238613
2019-03-10/18:23:14.73          -6.2753406      -2.9256882       13.250247
2019-03-10/18:23:14.76          -6.3012365      -2.9004175       13.256228
2019-03-10/18:23:14.79          -6.3386126      -2.9054722       13.245362
2019-03-10/18:23:14.82          -6.3632893      -2.8970383       13.220783
2019-03-10/18:23:14.85          -6.3949693      -2.8750216       13.183985
2019-03-10/18:23:14.89          -6.4195977      -2.8590603       13.139636
2019-03-10/18:23:14.92          -6.4444761      -2.8431800       13.066305
2019-03-10/18:23:14.95          -6.4643673      -2.8245753       13.000008
2019-03-10/18:23:14.98          -6.4976263      -2.8032456       12.928831
2019-03-10/18:23:15.01          -6.5100595      -2.7867903       12.845227
2019-03-10/18:23:15.04          -6.5190877      -2.7998840       12.740940
2019-03-10/18:23:15.07          -6.5118741      -2.7919801       12.648161
2019-03-10/18:23:15.10          -6.4921019      -2.7920336       12.555489
2019-03-10/18:23:15.14          -6.4720860      -2.7962688       12.458520
2019-03-10/18:23:15.17          -6.4571632      -2.8022733       12.368246
2019-03-10/18:23:15.20          -6.4503090      -2.8177399       12.286942
2019-03-10/18:23:15.23          -6.4344240      -2.8340914       12.200375
2019-03-10/18:23:15.26          -6.4099947      -2.8479303       12.128278
2019-03-10/18:23:15.29          -6.3909005      -2.8616154       12.072236
2019-03-10/18:23:15.32          -6.3963926      -2.8601362       12.022706
2019-03-10/18:23:15.35          -6.4083504      -2.8589437       11.962109
2019-03-10/18:23:15.39          -6.4422730      -2.8425843       11.914297
2019-03-10/18:23:15.42          -6.4806551      -2.8380391       11.860235
2019-03-10/18:23:15.45          -6.5103661      -2.8366768       11.797272
2019-03-10/18:23:15.48          -6.5380995      -2.8261078       11.727437
2019-03-10/18:23:15.51          -6.5668506      -2.8113323       11.642450
2019-03-10/18:23:15.54          -6.6081744      -2.8020330       11.555230
2019-03-10/18:23:15.57          -6.6476796      -2.7903171       11.456725
2019-03-10/18:23:15.60          -6.6646928      -2.7824634       11.352855
2019-03-10/18:23:15.64          -6.6916418      -2.7787220       11.254455
2019-03-10/18:23:15.67          -6.7133541      -2.7825599       11.157748
2019-03-10/18:23:15.70          -6.7328617      -2.7794987       11.080895
2019-03-10/18:23:15.73          -6.7535239      -2.7741195       11.001418
2019-03-10/18:23:15.76          -6.7678560      -2.7721556       10.949578
2019-03-10/18:23:15.79          -6.7900742      -2.7868543       10.907567
2019-03-10/18:23:15.82          -6.8090767      -2.7858357       10.871083
2019-03-10/18:23:15.85          -6.8269617      -2.7906140       10.847825
2019-03-10/18:23:15.89          -6.8541552      -2.7933473       10.843687
2019-03-10/18:23:15.92          -6.8799783      -2.7903738       10.841036
2019-03-10/18:23:15.95          -6.8982855      -2.7945497       10.841091
2019-03-10/18:23:15.98          -6.9202619      -2.7904103       10.841166
2019-03-10/18:23:16.01          -6.9371034      -2.7903550       10.847364
2019-03-10/18:23:16.04          -6.9630796      -2.8034761       10.835216
2019-03-10/18:23:16.07          -6.9858361      -2.8065461       10.830983
2019-03-10/18:23:16.10          -7.0052113      -2.8096030       10.824312
2019-03-10/18:23:16.14          -7.0289299      -2.8126277       10.811569
2019-03-10/18:23:16.17          -7.0507501      -2.8154433       10.792987
2019-03-10/18:23:16.20          -7.0597414      -2.8284804       10.787940
2019-03-10/18:23:16.23          -7.0795836      -2.8267729       10.797901
2019-03-10/18:23:16.26          -7.0922785      -2.8381005       10.810599
2019-03-10/18:23:16.29          -7.1134465      -2.8446363       10.827991
2019-03-10/18:23:16.32          -7.1145476      -2.8472130       10.857895
2019-03-10/18:23:16.35          -7.1067612      -2.8521299       10.894044
2019-03-10/18:23:16.39          -7.0947711      -2.8765366       10.925217
2019-03-10/18:23:16.42          -7.0857038      -2.8999717       10.970325
2019-03-10/18:23:16.45          -7.0754360      -2.9184035       11.023554
2019-03-10/18:23:16.48          -7.0523284      -2.9221045       11.072338
2019-03-10/18:23:16.51          -7.0310518      -2.9376092       11.125619
2019-03-10/18:23:16.54          -6.9999577      -2.9560930       11.172873
2019-03-10/18:23:16.57          -6.9720160      -2.9686451       11.220153
2019-03-10/18:23:16.60          -6.9506807      -2.9842703       11.270928
[truncated: 464,133 more chars]
