# Supplementary material for: Miniature Dungey-like cycle at Mars
Source: Nat Commun. 2026 Jul 23;17:6129. doi: 10.1038/s41467-026-75019-3 (PMC13396348; doi:10.1038/s41467-026-75019-3)
Supplement: Supplementary file 3 — Source data [file 41467_2026_75019_MOESM3_ESM.zip › data_files/Fig_maven_20190227_120500_eph.txt]

Panel        1:  lon
ytitle=Long. (deg)
2019-02-26/12:04:00.00            312.30501
2019-02-26/12:04:10.00            312.60009
2019-02-26/12:04:20.00            312.89034
2019-02-26/12:04:30.00            313.17588
2019-02-26/12:04:40.00            313.45677
2019-02-26/12:04:50.00            313.73310
2019-02-26/12:05:00.00            314.00497
2019-02-26/12:05:10.00            314.27246
2019-02-26/12:05:20.00            314.53564
2019-02-26/12:05:30.00            314.79460
2019-02-26/12:05:40.00            315.04942
2019-02-26/12:05:50.00            315.30018
2019-02-26/12:06:00.00            315.54695
2019-02-26/12:06:10.00            315.78980
2019-02-26/12:06:20.00            316.02882
2019-02-26/12:06:30.00            316.26406
2019-02-26/12:06:40.00            316.49561
2019-02-26/12:06:50.00            316.72352
2019-02-26/12:07:00.00            316.94788
2019-02-26/12:07:10.00            317.16874
2019-02-26/12:07:20.00            317.38616
2019-02-26/12:07:30.00            317.60022
2019-02-26/12:07:40.00            317.81097
2019-02-26/12:07:50.00            318.01848
2019-02-26/12:08:00.00            318.22279
2019-02-26/12:08:10.00            318.42398
2019-02-26/12:08:20.00            318.62210
2019-02-26/12:08:30.00            318.81720
2019-02-26/12:08:40.00            319.00934
2019-02-26/12:08:50.00            319.19858
2019-02-26/12:09:00.00            319.38496
2019-02-26/12:09:10.00            319.56853
2019-02-26/12:09:20.00            319.74936
2019-02-26/12:09:30.00            319.92748
2019-02-26/12:09:40.00            320.10294
2019-02-26/12:09:50.00            320.27579
2019-02-26/12:10:00.00            320.44608
2019-02-26/12:10:10.00            320.61385
2019-02-26/12:10:20.00            320.77915
2019-02-26/12:10:30.00            320.94202
2019-02-26/12:10:40.00            321.10250
2019-02-26/12:10:50.00            321.26063
2019-02-26/12:11:00.00            321.41647
2019-02-26/12:11:10.00            321.57003
2019-02-26/12:11:20.00            321.72137
2019-02-26/12:11:30.00            321.87052
2019-02-26/12:11:40.00            322.01751
2019-02-26/12:11:50.00            322.16240
2019-02-26/12:12:00.00            322.30520
2019-02-26/12:12:10.00            322.44596
2019-02-26/12:12:20.00            322.58471
2019-02-26/12:12:30.00            322.72149
2019-02-26/12:12:40.00            322.85632
2019-02-26/12:12:50.00            322.98925
2019-02-26/12:13:00.00            323.12030
2019-02-26/12:13:10.00            323.24949
2019-02-26/12:13:20.00            323.37688
2019-02-26/12:13:30.00            323.50247
2019-02-26/12:13:40.00            323.62631
2019-02-26/12:13:50.00            323.74842
2019-02-26/12:14:00.00            323.86883
2019-02-26/12:14:10.00            323.98756
2019-02-26/12:14:20.00            324.10464
2019-02-26/12:14:30.00            324.22011
2019-02-26/12:14:40.00            324.33398
2019-02-26/12:14:50.00            324.44628
2019-02-26/12:15:00.00            324.55704
2019-02-26/12:15:10.00            324.66628
2019-02-26/12:15:20.00            324.77402
2019-02-26/12:15:30.00            324.88029
2019-02-26/12:15:40.00            324.98511
2019-02-26/12:15:50.00            325.08850
2019-02-26/12:16:00.00            325.19049
2019-02-26/12:16:10.00            325.29109
2019-02-26/12:16:20.00            325.39033
2019-02-26/12:16:30.00            325.48823
2019-02-26/12:16:40.00            325.58480
2019-02-26/12:16:50.00            325.68008
2019-02-26/12:17:00.00            325.77408
2019-02-26/12:17:10.00            325.86681
2019-02-26/12:17:20.00            325.95830
2019-02-26/12:17:30.00            326.04857
2019-02-26/12:17:40.00            326.13762
2019-02-26/12:17:50.00            326.22549
2019-02-26/12:18:00.00            326.31219
2019-02-26/12:18:10.00            326.39774
2019-02-26/12:18:20.00            326.48215
2019-02-26/12:18:30.00            326.56543
2019-02-26/12:18:40.00            326.64761
2019-02-26/12:18:50.00            326.72871
2019-02-26/12:19:00.00            326.80873
2019-02-26/12:19:10.00            326.88770
2019-02-26/12:19:20.00            326.96562
2019-02-26/12:19:30.00            327.04251
2019-02-26/12:19:40.00            327.11840
2019-02-26/12:19:50.00            327.19328
2019-02-26/12:20:00.00            327.26718
2019-02-26/12:20:10.00            327.34011
2019-02-26/12:20:20.00            327.41208
2019-02-26/12:20:30.00            327.48311
2019-02-26/12:20:40.00            327.55321
2019-02-26/12:20:50.00            327.62239
2019-02-26/12:21:00.00            327.69067
2019-02-26/12:21:10.00            327.75805
2019-02-26/12:21:20.00            327.82455
2019-02-26/12:21:30.00            327.89019
2019-02-26/12:21:40.00            327.95496
2019-02-26/12:21:50.00            328.01889
2019-02-26/12:22:00.00            328.08199
2019-02-26/12:22:10.00            328.14426
2019-02-26/12:22:20.00            328.20572
2019-02-26/12:22:30.00            328.26639
2019-02-26/12:22:40.00            328.32626
2019-02-26/12:22:50.00            328.38535
2019-02-26/12:23:00.00            328.44367
2019-02-26/12:23:10.00            328.50123
2019-02-26/12:23:20.00            328.55804
2019-02-26/12:23:30.00            328.61411
2019-02-26/12:23:40.00            328.66945
2019-02-26/12:23:50.00            328.72407
2019-02-26/12:24:00.00            328.77798
2019-02-26/12:24:10.00            328.83118
2019-02-26/12:24:20.00            328.88369
2019-02-26/12:24:30.00            328.93552
2019-02-26/12:24:40.00            328.98666
2019-02-26/12:24:50.00            329.03715
2019-02-26/12:25:00.00            329.08697
2019-02-26/12:25:10.00            329.13614
2019-02-26/12:25:20.00            329.18467
2019-02-26/12:25:30.00            329.23256
2019-02-26/12:25:40.00            329.27983
2019-02-26/12:25:50.00            329.32647
2019-02-26/12:26:00.00            329.37250
2019-02-26/12:26:10.00            329.41794
2019-02-26/12:26:20.00            329.46277
2019-02-26/12:26:30.00            329.50701
2019-02-26/12:26:40.00            329.55067
2019-02-26/12:26:50.00            329.59376
2019-02-26/12:27:00.00            329.63627
2019-02-26/12:27:10.00            329.67823
2019-02-26/12:27:20.00            329.71963
2019-02-26/12:27:30.00            329.76048
2019-02-26/12:27:40.00            329.80079
2019-02-26/12:27:50.00            329.84056
2019-02-26/12:28:00.00            329.87981
2019-02-26/12:28:10.00            329.91853
2019-02-26/12:28:20.00            329.95674
2019-02-26/12:28:30.00            329.99443
2019-02-26/12:28:40.00            330.03162
2019-02-26/12:28:50.00            330.06831
2019-02-26/12:29:00.00            330.10450
2019-02-26/12:29:10.00            330.14021
2019-02-26/12:29:20.00            330.17544
2019-02-26/12:29:30.00            330.21019
2019-02-26/12:29:40.00            330.24447
2019-02-26/12:29:50.00            330.27829
2019-02-26/12:30:00.00            330.31164
2019-02-26/12:30:10.00            330.34454
2019-02-26/12:30:20.00            330.37699
2019-02-26/12:30:30.00            330.40899
2019-02-26/12:30:40.00            330.44055
2019-02-26/12:30:50.00            330.47168
2019-02-26/12:31:00.00            330.50238
2019-02-26/12:31:10.00            330.53265
2019-02-26/12:31:20.00            330.56250
2019-02-26/12:31:30.00            330.59194
2019-02-26/12:31:40.00            330.62096
2019-02-26/12:31:50.00            330.64958
2019-02-26/12:32:00.00            330.67779
2019-02-26/12:32:10.00            330.70561
2019-02-26/12:32:20.00            330.73303
2019-02-26/12:32:30.00            330.76006
2019-02-26/12:32:40.00            330.78671
2019-02-26/12:32:50.00            330.81297
2019-02-26/12:33:00.00            330.83886
2019-02-26/12:33:10.00            330.86437
2019-02-26/12:33:20.00            330.88952
2019-02-26/12:33:30.00            330.91430
2019-02-26/12:33:40.00            330.93871
2019-02-26/12:33:50.00            330.96277
2019-02-26/12:34:00.00            330.98648
2019-02-26/12:34:10.00            331.00984
2019-02-26/12:34:20.00            331.03285
2019-02-26/12:34:30.00            331.05551
2019-02-26/12:34:40.00            331.07784
2019-02-26/12:34:50.00            331.09983
2019-02-26/12:35:00.00            331.12149
2019-02-26/12:35:10.00            331.14282
2019-02-26/12:35:20.00            331.16382
2019-02-26/12:35:30.00            331.18450
2019-02-26/12:35:40.00            331.20486
2019-02-26/12:35:50.00            331.22491
2019-02-26/12:36:00.00            331.24465
2019-02-26/12:36:10.00            331.26407
2019-02-26/12:36:20.00            331.28319
2019-02-26/12:36:30.00            331.30201
2019-02-26/12:36:40.00            331.32052
2019-02-26/12:36:50.00            331.33874
2019-02-26/12:37:00.00            331.35666
2019-02-26/12:37:10.00            331.37430
2019-02-26/12:37:20.00            331.39165
2019-02-26/12:37:30.00            331.40870
2019-02-26/12:37:40.00            331.42548
2019-02-26/12:37:50.00            331.44198
2019-02-26/12:38:00.00            331.45820
2019-02-26/12:38:10.00            331.47415
2019-02-26/12:38:20.00            331.48982
2019-02-26/12:38:30.00            331.50522
2019-02-26/12:38:40.00            331.52036
2019-02-26/12:38:50.00            331.53524
2019-02-26/12:39:00.00            331.54985
2019-02-26/12:39:10.00            331.56421
2019-02-26/12:39:20.00            331.57831
2019-02-26/12:39:30.00            331.59215
2019-02-26/12:39:40.00            331.60574
2019-02-26/12:39:50.00            331.61909
2019-02-26/12:40:00.00            331.63219
2019-02-26/12:40:10.00            331.64504
2019-02-26/12:40:20.00            331.65766
2019-02-26/12:40:30.00            331.67003
2019-02-26/12:40:40.00            331.68216
2019-02-26/12:40:50.00            331.69407
2019-02-26/12:41:00.00            331.70574
2019-02-26/12:41:10.00            331.71717
2019-02-26/12:41:20.00            331.72838
2019-02-26/12:41:30.00            331.73936
2019-02-26/12:41:40.00            331.75012
2019-02-26/12:41:50.00            331.76066
2019-02-26/12:42:00.00            331.77097
2019-02-26/12:42:10.00            331.78107
2019-02-26/12:42:20.00            331.79095
2019-02-26/12:42:30.00            331.80062
2019-02-26/12:42:40.00            331.81008
2019-02-26/12:42:50.00            331.81932
2019-02-26/12:43:00.00            331.82836
2019-02-26/12:43:10.00            331.83719
2019-02-26/12:43:20.00            331.84582
2019-02-26/12:43:30.00            331.85424
2019-02-26/12:43:40.00            331.86247
2019-02-26/12:43:50.00            331.87049
2019-02-26/12:44:00.00            331.87832
2019-02-26/12:44:10.00            331.88596
2019-02-26/12:44:20.00            331.89339
2019-02-26/12:44:30.00            331.90064
2019-02-26/12:44:40.00            331.90770
2019-02-26/12:44:50.00            331.91457
2019-02-26/12:45:00.00            331.92125
2019-02-26/12:45:10.00            331.92775
2019-02-26/12:45:20.00            331.93407
2019-02-26/12:45:30.00            331.94020
2019-02-26/12:45:40.00            331.94615
2019-02-26/12:45:50.00            331.95192
2019-02-26/12:46:00.00            331.95752
2019-02-26/12:46:10.00            331.96294
2019-02-26/12:46:20.00            331.96819
2019-02-26/12:46:30.00            331.97327
2019-02-26/12:46:40.00            331.97817
2019-02-26/12:46:50.00            331.98291
2019-02-26/12:47:00.00            331.98748
2019-02-26/12:47:10.00            331.99188
2019-02-26/12:47:20.00            331.99612
2019-02-26/12:47:30.00            332.00019
2019-02-26/12:47:40.00            332.00410
2019-02-26/12:47:50.00            332.00785
2019-02-26/12:48:00.00            332.01145
2019-02-26/12:48:10.00            332.01488
2019-02-26/12:48:20.00            332.01816
2019-02-26/12:48:30.00            332.02128
2019-02-26/12:48:40.00            332.02425
2019-02-26/12:48:50.00            332.02707
2019-02-26/12:49:00.00            332.02973
2019-02-26/12:49:10.00            332.03225
2019-02-26/12:49:20.00            332.03462
2019-02-26/12:49:30.00            332.03684
2019-02-26/12:49:40.00            332.03891
2019-02-26/12:49:50.00            332.04084
2019-02-26/12:50:00.00            332.04263
2019-02-26/12:50:10.00            332.04427
2019-02-26/12:50:20.00            332.04577
2019-02-26/12:50:30.00            332.04714
2019-02-26/12:50:40.00            332.04836
2019-02-26/12:50:50.00            332.04945
2019-02-26/12:51:00.00            332.05040
2019-02-26/12:51:10.00            332.05122
2019-02-26/12:51:20.00            332.05190
2019-02-26/12:51:30.00            332.05245
2019-02-26/12:51:40.00            332.05286
2019-02-26/12:51:50.00            332.05315
2019-02-26/12:52:00.00            332.05331
2019-02-26/12:52:10.00            332.05333
2019-02-26/12:52:20.00            332.05324
2019-02-26/12:52:30.00            332.05301
2019-02-26/12:52:40.00            332.05266
2019-02-26/12:52:50.00            332.05218
2019-02-26/12:53:00.00            332.05159
2019-02-26/12:53:10.00            332.05087
2019-02-26/12:53:20.00            332.05002
2019-02-26/12:53:30.00            332.04907
2019-02-26/12:53:40.00            332.04799
2019-02-26/12:53:50.00            332.04679
2019-02-26/12:54:00.00            332.04547
2019-02-26/12:54:10.00            332.04404
2019-02-26/12:54:20.00            332.04249
2019-02-26/12:54:30.00            332.04083
2019-02-26/12:54:40.00            332.03906
2019-02-26/12:54:50.00            332.03717
2019-02-26/12:55:00.00            332.03517
2019-02-26/12:55:10.00            332.03307
2019-02-26/12:55:20.00            332.03085
2019-02-26/12:55:30.00            332.02852
2019-02-26/12:55:40.00            332.02609
2019-02-26/12:55:50.00            332.02355
2019-02-26/12:56:00.00            332.02090
2019-02-26/12:56:10.00            332.01815
2019-02-26/12:56:20.00            332.01529
2019-02-26/12:56:30.00            332.01233
2019-02-26/12:56:40.00            332.00927
2019-02-26/12:56:50.00            332.00611
2019-02-26/12:57:00.00            332.00284
2019-02-26/12:57:10.00            331.99948
2019-02-26/12:57:20.00            331.99601
2019-02-26/12:57:30.00            331.99245
2019-02-26/12:57:40.00            331.98880
2019-02-26/12:57:50.00            331.98504
2019-02-26/12:58:00.00            331.98119
2019-02-26/12:58:10.00            331.97724
2019-02-26/12:58:20.00            331.97320
2019-02-26/12:58:30.00            331.96906
2019-02-26/12:58:40.00            331.96484
2019-02-26/12:58:50.00            331.96052
2019-02-26/12:59:00.00            331.95611
2019-02-26/12:59:10.00            331.95161
2019-02-26/12:59:20.00            331.94702
2019-02-26/12:59:30.00            331.94234
2019-02-26/12:59:40.00            331.93757
2019-02-26/12:59:50.00            331.93271
2019-02-26/13:00:00.00            331.92777
2019-02-26/13:00:10.00            331.92274
2019-02-26/13:00:20.00            331.91763
2019-02-26/13:00:30.00            331.91243
2019-02-26/13:00:40.00            331.90715
2019-02-26/13:00:50.00            331.90178
2019-02-26/13:01:00.00            331.89633
2019-02-26/13:01:10.00            331.89080
2019-02-26/13:01:20.00            331.88519
2019-02-26/13:01:30.00            331.87950
2019-02-26/13:01:40.00            331.87373
2019-02-26/13:01:50.00            331.86788
2019-02-26/13:02:00.00            331.86195
2019-02-26/13:02:10.00            331.85594
2019-02-26/13:02:20.00            331.84986
2019-02-26/13:02:30.00            331.84370
2019-02-26/13:02:40.00            331.83746
2019-02-26/13:02:50.00            331.83115
2019-02-26/13:03:00.00            331.82477
2019-02-26/13:03:10.00            331.81830
2019-02-26/13:03:20.00            331.81177
2019-02-26/13:03:30.00            331.80517
2019-02-26/13:03:40.00            331.79849
2019-02-26/13:03:50.00            331.79174
2019-02-26/13:04:00.00            331.78491
2019-02-26/13:04:10.00            331.77802
2019-02-26/13:04:20.00            331.77106
2019-02-26/13:04:30.00            331.76403
2019-02-26/13:04:40.00            331.75693
2019-02-26/13:04:50.00            331.74977
2019-02-26/13:05:00.00            331.74253
2019-02-26/13:05:10.00            331.73523
2019-02-26/13:05:20.00            331.72786
2019-02-26/13:05:30.00            331.72043
2019-02-26/13:05:40.00            331.71293
2019-02-26/13:05:50.00            331.70537
2019-02-26/13:06:00.00            331.69774
2019-02-26/13:06:10.00            331.69005
2019-02-26/13:06:20.00            331.68230
2019-02-26/13:06:30.00            331.67449
2019-02-26/13:06:40.00            331.66661
2019-02-26/13:06:50.00            331.65867
2019-02-26/13:07:00.00            331.65067
2019-02-26/13:07:10.00            331.64261
2019-02-26/13:07:20.00            331.63449
2019-02-26/13:07:30.00            331.62632
2019-02-26/13:07:40.00            331.61808
2019-02-26/13:07:50.00            331.60979
2019-02-26/13:08:00.00            331.60143
2019-02-26/13:08:10.00            331.59303
2019-02-26/13:08:20.00            331.58456
2019-02-26/13:08:30.00            331.57604
2019-02-26/13:08:40.00            331.56746
2019-02-26/13:08:50.00            331.55883
2019-02-26/13:09:00.00            331.55014
2019-02-26/13:09:10.00            331.54140
2019-02-26/13:09:20.00            331.53261
2019-02-26/13:09:30.00            331.52376
2019-02-26/13:09:40.00            331.51486
2019-02-26/13:09:50.00            331.50591
2019-02-26/13:10:00.00            331.49690
2019-02-26/13:10:10.00            331.48785
2019-02-26/13:10:20.00            331.47875
2019-02-26/13:10:30.00            331.46959
2019-02-26/13:10:40.00            331.46038
2019-02-26/13:10:50.00            331.45113
2019-02-26/13:11:00.00            331.44183
2019-02-26/13:11:10.00            331.43248
2019-02-26/13:11:20.00            331.42307
2019-02-26/13:11:30.00            331.41363
2019-02-26/13:11:40.00            331.40413
2019-02-26/13:11:50.00            331.39460
2019-02-26/13:12:00.00            331.38501
2019-02-26/13:12:10.00            331.37538
2019-02-26/13:12:20.00            331.36570
2019-02-26/13:12:30.00            331.35598
2019-02-26/13:12:40.00            331.34621
2019-02-26/13:12:50.00            331.33640
2019-02-26/13:13:00.00            331.32655
2019-02-26/13:13:10.00            331.31665
2019-02-26/13:13:20.00            331.30671
2019-02-26/13:13:30.00            331.29673
2019-02-26/13:13:40.00            331.28671
2019-02-26/13:13:50.00            331.27665
2019-02-26/13:14:00.00            331.26654
2019-02-26/13:14:10.00            331.25640
2019-02-26/13:14:20.00            331.24621
2019-02-26/13:14:30.00            331.23599
2019-02-26/13:14:40.00            331.22573
2019-02-26/13:14:50.00            331.21542
2019-02-26/13:15:00.00            331.20508
2019-02-26/13:15:10.00            331.19470
2019-02-26/13:15:20.00            331.18428
2019-02-26/13:15:30.00            331.17383
2019-02-26/13:15:40.00            331.16334
2019-02-26/13:15:50.00            331.15281
2019-02-26/13:16:00.00            331.14225
2019-02-26/13:16:10.00            331.13165
2019-02-26/13:16:20.00            331.12102
2019-02-26/13:16:30.00            331.11035
2019-02-26/13:16:40.00            331.09965
2019-02-26/13:16:50.00            331.08892
2019-02-26/13:17:00.00            331.07815
2019-02-26/13:17:10.00            331.06734
2019-02-26/13:17:20.00            331.05651
2019-02-26/13:17:30.00            331.04564
2019-02-26/13:17:40.00            331.03474
2019-02-26/13:17:50.00            331.02381
2019-02-26/13:18:00.00            331.01285
2019-02-26/13:18:10.00            331.00185
2019-02-26/13:18:20.00            330.99083
2019-02-26/13:18:30.00            330.97977
2019-02-26/13:18:40.00            330.96869
2019-02-26/13:18:50.00            330.95757
2019-02-26/13:19:00.00            330.94643
2019-02-26/13:19:10.00            330.93526
2019-02-26/13:19:20.00            330.92406
2019-02-26/13:19:30.00            330.91284
2019-02-26/13:19:40.00            330.90158
2019-02-26/13:19:50.00            330.89030
2019-02-26/13:20:00.00            330.87899
2019-02-26/13:20:10.00            330.86766
2019-02-26/13:20:20.00            330.85629
2019-02-26/13:20:30.00            330.84491
2019-02-26/13:20:40.00            330.83350
2019-02-26/13:20:50.00            330.82206
2019-02-26/13:21:00.00            330.81060
2019-02-26/13:21:10.00            330.79911
2019-02-26/13:21:20.00            330.78760
2019-02-26/13:21:30.00            330.77607
2019-02-26/13:21:40.00            330.76451
2019-02-26/13:21:50.00            330.75293
2019-02-26/13:22:00.00            330.74133
2019-02-26/13:22:10.00            330.72971
2019-02-26/13:22:20.00            330.71806
2019-02-26/13:22:30.00            330.70639
2019-02-26/13:22:40.00            330.69470
2019-02-26/13:22:50.00            330.68300
2019-02-26/13:23:00.00            330.67127
2019-02-26/13:23:10.00            330.65951
2019-02-26/13:23:20.00            330.64775
2019-02-26/13:23:30.00            330.63596
2019-02-26/13:23:40.00            330.62415
2019-02-26/13:23:50.00            330.61232
2019-02-26/13:24:00.00            330.60048
2019-02-26/13:24:10.00            330.58862
2019-02-26/13:24:20.00            330.57673
2019-02-26/13:24:30.00            330.56484
2019-02-26/13:24:40.00            330.55292
2019-02-26/13:24:50.00            330.54099
2019-02-26/13:25:00.00            330.52904
2019-02-26/13:25:10.00            330.51708
2019-02-26/13:25:20.00            330.50510
2019-02-26/13:25:30.00            330.49310
2019-02-26/13:25:40.00            330.48109
2019-02-26/13:25:50.00            330.46907
2019-02-26/13:26:00.00            330.45703
2019-02-26/13:26:10.00            330.44498
2019-02-26/13:26:20.00            330.43291
2019-02-26/13:26:30.00            330.42083
2019-02-26/13:26:40.00            330.40874
2019-02-26/13:26:50.00            330.39663
2019-02-26/13:27:00.00            330.38452
2019-02-26/13:27:10.00            330.37239
2019-02-26/13:27:20.00            330.36025
2019-02-26/13:27:30.00            330.34810
2019-02-26/13:27:40.00            330.33593
2019-02-26/13:27:50.00            330.32376
2019-02-26/13:28:00.00            330.31157
2019-02-26/13:28:10.00            330.29938
2019-02-26/13:28:20.00            330.28717
2019-02-26/13:28:30.00            330.27496
2019-02-26/13:28:40.00            330.26274
2019-02-26/13:28:50.00            330.25051
2019-02-26/13:29:00.00            330.23827
2019-02-26/13:29:10.00            330.22602
2019-02-26/13:29:20.00            330.21376
2019-02-26/13:29:30.00            330.20150
2019-02-26/13:29:40.00            330.18923
2019-02-26/13:29:50.00            330.17696
2019-02-26/13:30:00.00            330.16467
2019-02-26/13:30:10.00            330.15239
2019-02-26/13:30:20.00            330.14009
2019-02-26/13:30:30.00            330.12779
2019-02-26/13:30:40.00            330.11548
2019-02-26/13:30:50.00            330.10318
2019-02-26/13:31:00.00            330.09086
2019-02-26/13:31:10.00            330.07854
2019-02-26/13:31:20.00            330.06622
2019-02-26/13:31:30.00            330.05390
2019-02-26/13:31:40.00            330.04157
2019-02-26/13:31:50.00            330.02924
2019-02-26/13:32:00.00            330.01690
2019-02-26/13:32:10.00            330.00457
2019-02-26/13:32:20.00            329.99223
2019-02-26/13:32:30.00            329.97989
2019-02-26/13:32:40.00            329.96755
2019-02-26/13:32:50.00            329.95521
2019-02-26/13:33:00.00            329.94287
2019-02-26/13:33:10.00            329.93052
2019-02-26/13:33:20.00            329.91818
2019-02-26/13:33:30.00            329.90584
2019-02-26/13:33:40.00            329.89350
2019-02-26/13:33:50.00            329.88116
2019-02-26/13:34:00.00            329.86882
2019-02-26/13:34:10.00            329.85648
2019-02-26/13:34:20.00            329.84415
2019-02-26/13:34:30.00            329.83182
2019-02-26/13:34:40.00            329.81949
2019-02-26/13:34:50.00            329.80716
2019-02-26/13:35:00.00            329.79484
2019-02-26/13:35:10.00            329.78252
2019-02-26/13:35:20.00            329.77021
2019-02-26/13:35:30.00            329.75790
2019-02-26/13:35:40.00            329.74559
2019-02-26/13:35:50.00            329.73330
2019-02-26/13:36:00.00            329.72100
2019-02-26/13:36:10.00            329.70871
2019-02-26/13:36:20.00            329.69643
2019-02-26/13:36:30.00            329.68415
2019-02-26/13:36:40.00            329.67188
2019-02-26/13:36:50.00            329.65962
2019-02-26/13:37:00.00            329.64736
2019-02-26/13:37:10.00            329.63512
2019-02-26/13:37:20.00            329.62288
2019-02-26/13:37:30.00            329.61065
2019-02-26/13:37:40.00            329.59843
2019-02-26/13:37:50.00            329.58622
2019-02-26/13:38:00.00            329.57401
2019-02-26/13:38:10.00            329.56182
2019-02-26/13:38:20.00            329.54964
2019-02-26/13:38:30.00            329.53747
2019-02-26/13:38:40.00            329.52531
2019-02-26/13:38:50.00            329.51315
2019-02-26/13:39:00.00            329.50102
2019-02-26/13:39:10.00            329.48889
2019-02-26/13:39:20.00            329.47678
2019-02-26/13:39:30.00            329.46468
2019-02-26/13:39:40.00            329.45258
2019-02-26/13:39:50.00            329.44051
2019-02-26/13:40:00.00            329.42845
2019-02-26/13:40:10.00            329.41640
2019-02-26/13:40:20.00            329.40437
2019-02-26/13:40:30.00            329.39235
2019-02-26/13:40:40.00            329.38035
2019-02-26/13:40:50.00            329.36836
2019-02-26/13:41:00.00            329.35639
2019-02-26/13:41:10.00            329.34443
2019-02-26/13:41:20.00            329.33249
2019-02-26/13:41:30.00            329.32057
2019-02-26/13:41:40.00            329.30867
2019-02-26/13:41:50.00            329.29678
2019-02-26/13:42:00.00            329.28491
2019-02-26/13:42:10.00            329.27306
2019-02-26/13:42:20.00            329.26123
2019-02-26/13:42:30.00            329.24942
2019-02-26/13:42:40.00            329.23763
2019-02-26/13:42:50.00            329.22585
2019-02-26/13:43:00.00            329.21410
2019-02-26/13:43:10.00            329.20236
2019-02-26/13:43:20.00            329.19066
2019-02-26/13:43:30.00            329.17896
2019-02-26/13:43:40.00            329.16730
2019-02-26/13:43:50.00            329.15565
2019-02-26/13:44:00.00            329.14403
2019-02-26/13:44:10.00            329.13243
2019-02-26/13:44:20.00            329.12085
2019-02-26/13:44:30.00            329.10930
2019-02-26/13:44:40.00            329.09777
2019-02-26/13:44:50.00            329.08627
2019-02-26/13:45:00.00            329.07479
2019-02-26/13:45:10.00            329.06333
2019-02-26/13:45:20.00            329.05190
2019-02-26/13:45:30.00            329.04050
2019-02-26/13:45:40.00            329.02912
2019-02-26/13:45:50.00            329.01778
2019-02-26/13:46:00.00            329.00645
2019-02-26/13:46:10.00            328.99516
2019-02-26/13:46:20.00            328.98390
2019-02-26/13:46:30.00            328.97266
2019-02-26/13:46:40.00            328.96145
2019-02-26/13:46:50.00            328.95027
2019-02-26/13:47:00.00            328.93912
2019-02-26/13:47:10.00            328.92800
2019-02-26/13:47:20.00            328.91691
2019-02-26/13:47:30.00            328.90586
2019-02-26/13:47:40.00            328.89483
2019-02-26/13:47:50.00            328.88384
2019-02-26/13:48:00.00            328.87288
2019-02-26/13:48:10.00            328.86195
2019-02-26/13:48:20.00            328.85105
2019-02-26/13:48:30.00            328.84019
2019-02-26/13:48:40.00            328.82936
2019-02-26/13:48:50.00            328.81857
2019-02-26/13:49:00.00            328.80782
2019-02-26/13:49:10.00            328.79709
2019-02-26/13:49:20.00            328.78641
2019-02-26/13:49:30.00            328.77575
2019-02-26/13:49:40.00            328.76514
2019-02-26/13:49:50.00            328.75457
2019-02-26/13:50:00.00            328.74403
2019-02-26/13:50:10.00            328.73353
2019-02-26/13:50:20.00            328.72307
2019-02-26/13:50:30.00            328.71265
2019-02-26/13:50:40.00            328.70226
2019-02-26/13:50:50.00            328.69192
2019-02-26/13:51:00.00            328.68162
2019-02-26/13:51:10.00            328.67136
2019-02-26/13:51:20.00            328.66114
2019-02-26/13:51:30.00            328.65096
2019-02-26/13:51:40.00            328.64083
2019-02-26/13:51:50.00            328.63074
2019-02-26/13:52:00.00            328.62069
2019-02-26/13:52:10.00            328.61069
2019-02-26/13:52:20.00            328.60072
2019-02-26/13:52:30.00            328.59081
2019-02-26/13:52:40.00            328.58094
2019-02-26/13:52:50.00            328.57112
2019-02-26/13:53:00.00            328.56134
2019-02-26/13:53:10.00            328.55161
2019-02-26/13:53:20.00            328.54193
2019-02-26/13:53:30.00            328.53230
2019-02-26/13:53:40.00            328.52272
2019-02-26/13:53:50.00            328.51318
2019-02-26/13:54:00.00            328.50370
2019-02-26/13:54:10.00            328.49426
2019-02-26/13:54:20.00            328.48488
2019-02-26/13:54:30.00            328.47554
2019-02-26/13:54:40.00            328.46626
2019-02-26/13:54:50.00            328.45703
2019-02-26/13:55:00.00            328.44786
2019-02-26/13:55:10.00            328.43874
2019-02-26/13:55:20.00            328.42967
2019-02-26/13:55:30.00            328.42066
2019-02-26/13:55:40.00            328.41170
2019-02-26/13:55:50.00            328.40280
2019-02-26/13:56:00.00            328.39396
2019-02-26/13:56:10.00            328.38517
2019-02-26/13:56:20.00            328.37644
2019-02-26/13:56:30.00            328.36777
2019-02-26/13:56:40.00            328.35916
2019-02-26/13:56:50.00            328.35060
2019-02-26/13:57:00.00            328.34211
2019-02-26/13:57:10.00            328.33368
2019-02-26/13:57:20.00            328.32531
2019-02-26/13:57:30.00            328.31700
2019-02-26/13:57:40.00            328.30876
2019-02-26/13:57:50.00            328.30058
2019-02-26/13:58:00.00            328.29246
2019-02-26/13:58:10.00            328.28441
2019-02-26/13:58:20.00            328.27642
2019-02-26/13:58:30.00            328.26850
2019-02-26/13:58:40.00            328.26064
2019-02-26/13:58:50.00            328.25286
2019-02-26/13:59:00.00            328.24514
2019-02-26/13:59:10.00            328.23749
2019-02-26/13:59:20.00            328.22991
2019-02-26/13:59:30.00            328.22240
2019-02-26/13:59:40.00            328.21495
2019-02-26/13:59:50.00            328.20759
2019-02-26/14:00:00.00            328.20029
2019-02-26/14:00:10.00            328.19306
2019-02-26/14:00:20.00            328.18592
2019-02-26/14:00:30.00            328.17884
2019-02-26/14:00:40.00            328.17184
2019-02-26/14:00:50.00            328.16492
2019-02-26/14:01:00.00            328.15807
2019-02-26/14:01:10.00            328.15130
2019-02-26/14:01:20.00            328.14461
2019-02-26/14:01:30.00            328.13800
2019-02-26/14:01:40.00            328.13147
2019-02-26/14:01:50.00            328.12501
2019-02-26/14:02:00.00            328.11865
2019-02-26/14:02:10.00            328.11236
2019-02-26/14:02:20.00            328.10615
2019-02-26/14:02:30.00            328.10003
2019-02-26/14:02:40.00            328.09399
2019-02-26/14:02:50.00            328.08804
2019-02-26/14:03:00.00            328.08218
2019-02-26/14:03:10.00            328.07640
2019-02-26/14:03:20.00            328.07071
2019-02-26/14:03:30.00            328.06511
2019-02-26/14:03:40.00            328.05960
2019-02-26/14:03:50.00            328.05418
2019-02-26/14:04:00.00            328.04886
2019-02-26/14:04:10.00            328.04362
2019-02-26/14:04:20.00            328.03848
2019-02-26/14:04:30.00            328.03343
2019-02-26/14:04:40.00            328.02848
2019-02-26/14:04:50.00            328.02362
2019-02-26/14:05:00.00            328.01886
2019-02-26/14:05:10.00            328.01420
2019-02-26/14:05:20.00            328.00964
2019-02-26/14:05:30.00            328.00518
2019-02-26/14:05:40.00            328.00081
2019-02-26/14:05:50.00            327.99656
2019-02-26/14:06:00.00            327.99240
2019-02-26/14:06:10.00            327.98835
2019-02-26/14:06:20.00            327.98441
2019-02-26/14:06:30.00            327.98056
2019-02-26/14:06:40.00            327.97683
2019-02-26/14:06:50.00            327.97321
2019-02-26/14:07:00.00            327.96969
2019-02-26/14:07:10.00            327.96629
2019-02-26/14:07:20.00            327.96299
2019-02-26/14:07:30.00            327.95981
2019-02-26/14:07:40.00            327.95675
2019-02-26/14:07:50.00            327.95379
2019-02-26/14:08:00.00            327.95096
2019-02-26/14:08:10.00            327.94824
2019-02-26/14:08:20.00            327.94564
2019-02-26/14:08:30.00            327.94316
2019-02-26/14:08:40.00            327.94080
2019-02-26/14:08:50.00            327.93856
2019-02-26/14:09:00.00            327.93645
2019-02-26/14:09:10.00            327.93446
2019-02-26/14:09:20.00            327.93259
2019-02-26/14:09:30.00            327.93085
2019-02-26/14:09:40.00            327.92925
2019-02-26/14:09:50.00            327.92777
2019-02-26/14:10:00.00            327.92641
2019-02-26/14:10:10.00            327.92520
2019-02-26/14:10:20.00            327.92412
2019-02-26/14:10:30.00            327.92317
2019-02-26/14:10:40.00            327.92236
2019-02-26/14:10:50.00            327.92168
2019-02-26/14:11:00.00            327.92114
2019-02-26/14:11:10.00            327.92075
2019-02-26/14:11:20.00            327.92050
2019-02-26/14:11:30.00            327.92038
2019-02-26/14:11:40.00            327.92042
2019-02-26/14:11:50.00            327.92060
2019-02-26/14:12:00.00            327.92093
2019-02-26/14:12:10.00            327.92141
2019-02-26/14:12:20.00            327.92204
2019-02-26/14:12:30.00            327.92282
2019-02-26/14:12:40.00            327.92375
2019-02-26/14:12:50.00            327.92484
2019-02-26/14:13:00.00            327.92609
2019-02-26/14:13:10.00            327.92750
2019-02-26/14:13:20.00            327.92906
2019-02-26/14:13:30.00            327.93079
2019-02-26/14:13:40.00            327.93269
2019-02-26/14:13:50.00            327.93475
2019-02-26/14:14:00.00            327.93697
2019-02-26/14:14:10.00            327.93937
2019-02-26/14:14:20.00            327.94193
2019-02-26/14:14:30.00            327.94467
2019-02-26/14:14:40.00            327.94758
2019-02-26/14:14:50.00            327.95067
2019-02-26/14:15:00.00            327.95394
2019-02-26/14:15:10.00            327.95739
2019-02-26/14:15:20.00            327.96102
2019-02-26/14:15:30.00            327.96483
2019-02-26/14:15:40.00            327.96883
2019-02-26/14:15:50.00            327.97302
2019-02-26/14:16:00.00            327.97740
2019-02-26/14:16:10.00            327.98197
2019-02-26/14:16:20.00            327.98673
2019-02-26/14:16:30.00            327.99169
2019-02-26/14:16:40.00            327.99685
2019-02-26/14:16:50.00            328.00221
2019-02-26/14:17:00.00            328.00777
2019-02-26/14:17:10.00            328.01354
2019-02-26/14:17:20.00            328.01951
2019-02-26/14:17:30.00            328.02570
2019-02-26/14:17:40.00            328.03209
2019-02-26/14:17:50.00            328.03870
2019-02-26/14:18:00.00            328.04553
2019-02-26/14:18:10.00            328.05257
2019-02-26/14:18:20.00            328.05984
2019-02-26/14:18:30.00            328.06733
2019-02-26/14:18:40.00            328.07505
2019-02-26/14:18:50.00            328.08300
2019-02-26/14:19:00.00            328.09117
2019-02-26/14:19:10.00            328.09959
2019-02-26/14:19:20.00            328.10824
2019-02-26/14:19:30.00            328.11713
2019-02-26/14:19:40.00            328.12626
2019-02-26/14:19:50.00            328.13564
2019-02-26/14:20:00.00            328.14526
2019-02-26/14:20:10.00            328.15513
2019-02-26/14:20:20.00            328.16526
2019-02-26/14:20:30.00            328.17565
2019-02-26/14:20:40.00            328.18630
2019-02-26/14:20:50.00            328.19721
2019-02-26/14:21:00.00            328.20838
2019-02-26/14:21:10.00            328.21982
2019-02-26/14:21:20.00            328.23154
2019-02-26/14:21:30.00            328.24353
2019-02-26/14:21:40.00            328.25580
2019-02-26/14:21:50.00            328.26836
2019-02-26/14:22:00.00            328.28119
2019-02-26/14:22:10.00            328.29432
2019-02-26/14:22:20.00            328.30774
2019-02-26/14:22:30.00            328.32145
2019-02-26/14:22:40.00            328.33547
2019-02-26/14:22:50.00            328.34979
2019-02-26/14:23:00.00            328.36441
2019-02-26/14:23:10.00            328.37934
2019-02-26/14:23:20.00            328.39459
2019-02-26/14:23:30.00            328.41016
2019-02-26/14:23:40.00            328.42605
2019-02-26/14:23:50.00            328.44227
2019-02-26/14:24:00.00            328.45882
2019-02-26/14:24:10.00            328.47570
2019-02-26/14:24:20.00            328.49292
2019-02-26/14:24:30.00            328.51048
2019-02-26/14:24:40.00            328.52839
2019-02-26/14:24:50.00            328.54665
2019-02-26/14:25:00.00            328.56527
2019-02-26/14:25:10.00            328.58425
2019-02-26/14:25:20.00            328.60360
2019-02-26/14:25:30.00            328.62331
2019-02-26/14:25:40.00            328.64340
2019-02-26/14:25:50.00            328.66387
2019-02-26/14:26:00.00            328.68473
2019-02-26/14:26:10.00            328.70598
2019-02-26/14:26:20.00            328.72762
2019-02-26/14:26:30.00            328.74966
2019-02-26/14:26:40.00            328.77210
2019-02-26/14:26:50.00            328.79496
2019-02-26/14:27:00.00            328.81823
2019-02-26/14:27:10.00            328.84193
2019-02-26/14:27:20.00            328.86606
2019-02-26/14:27:30.00            328.89061
2019-02-26/14:27:40.00            328.91561
2019-02-26/14:27:50.00            328.94105
2019-02-26/14:28:00.00            328.96695
2019-02-26/14:28:10.00            328.99331
2019-02-26/14:28:20.00            329.02012
2019-02-26/14:28:30.00            329.04741
2019-02-26/14:28:40.00            329.07518
2019-02-26/14:28:50.00            329.10343
2019-02-26/14:29:00.00            329.13217
2019-02-26/14:29:10.00            329.16141
2019-02-26/14:29:20.00            329.19115
2019-02-26/14:29:30.00            329.22141
2019-02-26/14:29:40.00            329.25218
2019-02-26/14:29:50.00            329.28349
2019-02-26/14:30:00.00            329.31533
2019-02-26/14:30:10.00            329.34771
2019-02-26/14:30:20.00            329.38064
2019-02-26/14:30:30.00            329.41413
2019-02-26/14:30:40.00            329.44818
2019-02-26/14:30:50.00            329.48282
2019-02-26/14:31:00.00            329.51803
2019-02-26/14:31:10.00            329.55384
2019-02-26/14:31:20.00            329.59025
2019-02-26/14:31:30.00            329.62727
2019-02-26/14:31:40.00            329.66491
2019-02-26/14:31:50.00            329.70318
2019-02-26/14:32:00.00            329.74209
2019-02-26/14:32:10.00            329.78165
2019-02-26/14:32:20.00            329.82186
2019-02-26/14:32:30.00            329.86275
2019-02-26/14:32:40.00            329.90431
2019-02-26/14:32:50.00            329.94657
2019-02-26/14:33:00.00            329.98953
2019-02-26/14:33:10.00            330.03320
2019-02-26/14:33:20.00            330.07759
2019-02-26/14:33:30.00            330.12272
2019-02-26/14:33:40.00            330.16859
2019-02-26/14:33:50.00            330.21523
2019-02-26/14:34:00.00            330.26264
2019-02-26/14:34:10.00            330.31083
2019-02-26/14:34:20.00            330.35982
2019-02-26/14:34:30.00            330.40962
2019-02-26/14:34:40.00            330.46024
2019-02-26/14:34:50.00            330.51170
2019-02-26/14:35:00.00            330.56402
2019-02-26/14:35:10.00            330.61720
2019-02-26/14:35:20.00            330.67126
2019-02-26/14:35:30.00            330.72621
2019-02-26/14:35:40.00            330.78208
2019-02-26/14:35:50.00            330.83888
2019-02-26/14:36:00.00            330.89662
2019-02-26/14:36:10.00            330.95532
2019-02-26/14:36:20.00            331.01499
2019-02-26/14:36:30.00            331.07567
2019-02-26/14:36:40.00            331.13735
2019-02-26/14:36:50.00            331.20006
2019-02-26/14:37:00.00            331.26382
2019-02-26/14:37:10.00            331.32865
2019-02-26/14:37:20.00            331.39457
2019-02-26/14:37:30.00            331.46159
2019-02-26/14:37:40.00            331.52974
2019-02-26/14:37:50.00            331.59904
2019-02-26/14:38:00.00            331.66951
2019-02-26/14:38:10.00            331.74117
2019-02-26/14:38:20.00            331.81404
2019-02-26/14:38:30.00            331.88815
2019-02-26/14:38:40.00            331.96352
2019-02-26/14:38:50.00            332.04018
2019-02-26/14:39:00.00            332.11815
2019-02-26/14:39:10.00            332.19745
2019-02-26/14:39:20.00            332.27811
2019-02-26/14:39:30.00            332.36016
2019-02-26/14:39:40.00            332.44362
2019-02-26/14:39:50.00            332.52853
2019-02-26/14:40:00.00            332.61491
2019-02-26/14:40:10.00            332.70280
2019-02-26/14:40:20.00            332.79221
2019-02-26/14:40:30.00            332.88319
2019-02-26/14:40:40.00            332.97577
2019-02-26/14:40:50.00            333.06997
2019-02-26/14:41:00.00            333.16584
2019-02-26/14:41:10.00            333.26341
2019-02-26/14:41:20.00            333.36271
2019-02-26/14:41:30.00            333.46378
2019-02-26/14:41:40.00            333.56666
2019-02-26/14:41:50.00            333.67139
2019-02-26/14:42:00.00            333.77801
2019-02-26/14:42:10.00            333.88655
2019-02-26/14:42:20.00            333.99707
2019-02-26/14:42:30.00            334.10959
2019-02-26/14:42:40.00            334.22418
2019-02-26/14:42:50.00            334.34088
2019-02-26/14:43:00.00            334.45972
2019-02-26/14:43:10.00            334.58077
2019-02-26/14:43:20.00            334.70407
2019-02-26/14:43:30.00            334.82968
2019-02-26/14:43:40.00            334.95764
2019-02-26/14:43:50.00            335.08801
2019-02-26/14:44:00.00            335.22085
2019-02-26/14:44:10.00            335.35622
2019-02-26/14:44:20.00            335.49418
2019-02-26/14:44:30.00            335.63479
2019-02-26/14:44:40.00            335.77811
2019-02-26/14:44:50.00            335.92421
2019-02-26/14:45:00.00            336.07316
2019-02-26/14:45:10.00            336.22502
2019-02-26/14:45:20.00            336.37988
2019-02-26/14:45:30.00            336.53780
2019-02-26/14:45:40.00            336.69886
2019-02-26/14:45:50.00            336.86315
2019-02-26/14:46:00.00            337.03074
2019-02-26/14:46:10.00            337.20172
2019-02-26/14:46:20.00            337.37618
2019-02-26/14:46:30.00            337.55420
2019-02-26/14:46:40.00            337.73589
2019-02-26/14:46:50.00            337.92134
2019-02-26/14:47:00.00            338.11064
2019-02-26/14:47:10.00            338.30392
2019-02-26/14:47:20.00            338.50125
2019-02-26/14:47:30.00            338.70278
2019-02-26/14:47:40.00            338.90860
2019-02-26/14:47:50.00            339.11883
2019-02-26/14:48:00.00            339.33360
2019-02-26/14:48:10.00            339.55304
2019-02-26/14:48:20.00            339.77728
2019-02-26/14:48:30.00            340.00644
2019-02-26/14:48:40.00            340.24069
2019-02-26/14:48:50.00            340.48016
2019-02-26/14:49:00.00            340.72500
2019-02-26/14:49:10.00            340.97537
2019-02-26/14:49:20.00            341.23143
2019-02-26/14:49:30.00            341.49336
2019-02-26/14:49:40.00            341.76133
2019-02-26/14:49:50.00            342.03552
2019-02-26/14:50:00.00            342.31611
2019-02-26/14:50:10.00            342.60331
2019-02-26/14:50:20.00            342.89732
2019-02-26/14:50:30.00            343.19834
2019-02-26/14:50:40.00            343.50660
2019-02-26/14:50:50.00            343.82232
2019-02-26/14:51:00.00            344.14573
2019-02-26/14:51:10.00            344.47708
2019-02-26/14:51:20.00            344.81663
2019-02-26/14:51:30.00            345.16463
2019-02-26/14:51:40.00            345.52135
2019-02-26/14:51:50.00            345.88709
2019-02-26/14:52:00.00            346.26213
2019-02-26/14:52:10.00            346.64677
2019-02-26/14:52:20.00            347.04133
2019-02-26/14:52:30.00            347.44614
2019-02-26/14:52:40.00            347.86154
2019-02-26/14:52:50.00            348.28788
2019-02-26/14:53:00.00            348.72553
2019-02-26/14:53:10.00            349.17485
2019-02-26/14:53:20.00            349.63625
2019-02-26/14:53:30.00            350.11013
2019-02-26/14:53:40.00            350.59691
2019-02-26/14:53:50.00            351.09702
2019-02-26/14:54:00.00            351.61092
2019-02-26/14:54:10.00            352.13906
2019-02-26/14:54:20.00            352.68193
2019-02-26/14:54:30.00            353.24001
2019-02-26/14:54:40.00            353.81383
2019-02-26/14:54:50.00            354.40391
2019-02-26/14:55:00.00            355.01078
2019-02-26/14:55:10.00            355.63500
2019-02-26/14:55:20.00            356.27714
2019-02-26/14:55:30.00            356.93778
2019-02-26/14:55:40.00            357.61752
2019-02-26/14:55:50.00            358.31697
2019-02-26/14:56:00.00            359.03674
2019-02-26/14:56:10.00            359.77746
2019-02-26/14:56:20.00           0.53976476
2019-02-26/14:56:30.00            1.3242994
2019-02-26/14:56:40.00            2.1317041
2019-02-26/14:56:50.00            2.9626226
2019-02-26/14:57:00.00            3.8176948
2019-02-26/14:57:10.00            4.6975539
2019-02-26/14:57:20.00            5.6028221
2019-02-26/14:57:30.00            6.5341057
2019-02-26/14:57:40.00            7.4919886
2019-02-26/14:57:50.00            8.4770284
2019-02-26/14:58:00.00            9.4897499
2019-02-26/14:58:10.00            10.530635
2019-02-26/14:58:20.00            11.600117
2019-02-26/14:58:30.00            12.698571
2019-02-26/14:58:40.00            13.826311
2019-02-26/14:58:50.00            14.983570
2019-02-26/14:59:00.00            16.170498
2019-02-26/14:59:10.00            17.387148
2019-02-26/14:59:20.00            18.633470
2019-02-26/14:59:30.00            19.909297
2019-02-26/14:59:40.00            21.214334
2019-02-26/14:59:50.00            22.548150
2019-02-26/15:00:00.00            23.910171
2019-02-26/15:00:10.00            25.299675
2019-02-26/15:00:20.00            26.715765
2019-02-26/15:00:30.00            28.157397
2019-02-26/15:00:40.00            29.623349
2019-02-26/15:00:50.00            31.112232
2019-02-26/15:01:00.00            32.622490
2019-02-26/15:01:10.00            34.152406
2019-02-26/15:01:20.00            35.700099
2019-02-26/15:01:30.00            37.263547
2019-02-26/15:01:40.00            38.840591
2019-02-26/15:01:50.00            40.428955
2019-02-26/15:02:00.00            42.026259
2019-02-26/15:02:10.00            43.630038
2019-02-26/15:02:20.00            45.237779
2019-02-26/15:02:30.00            46.846920
2019-02-26/15:02:40.00            48.454894
2019-02-26/15:02:50.00            50.059145
2019-02-26/15:03:00.00            51.657155
2019-02-26/15:03:10.00            53.246463
2019-02-26/15:03:20.00            54.824693
2019-02-26/15:03:30.00            56.389565
2019-02-26/15:03:40.00            57.938929
2019-02-26/15:03:50.00            59.470756
2019-02-26/15:04:00.00            60.983178
2019-02-26/15:04:10.00            62.474479
2019-02-26/15:04:20.00            63.943101
2019-02-26/15:04:30.00            65.387658
2019-02-26/15:04:40.00            66.806939
2019-02-26/15:04:50.00            68.199892
2019-02-26/15:05:00.00            69.565636
2019-02-26/15:05:10.00            70.903441
2019-02-26/15:05:20.00            72.212740
2019-02-26/15:05:30.00            73.493106
2019-02-26/15:05:40.00            74.744247
2019-02-26/15:05:50.00            75.965997
2019-02-26/15:06:00.00            77.158308
2019-02-26/15:06:10.00            78.321236
2019-02-26/15:06:20.00            79.454933
2019-02-26/15:06:30.00            80.559635
2019-02-26/15:06:40.00            81.635658
2019-02-26/15:06:50.00            82.683376
2019-02-26/15:07:00.00            83.703227
2019-02-26/15:07:10.00            84.695695
2019-02-26/15:07:20.00            85.661304
2019-02-26/15:07:30.00            86.600614
2019-02-26/15:07:40.00            87.514210
2019-02-26/15:07:50.00            88.402701
2019-02-26/15:08:00.00            89.266709
2019-02-26/15:08:10.00            90.106868
2019-02-26/15:08:20.00            90.923821
2019-02-26/15:08:30.00            91.718212
2019-02-26/15:08:40.00            92.490685
2019-02-26/15:08:50.00            93.241882
2019-02-26/15:09:00.00            93.972438
2019-02-26/15:09:10.00            94.682984
2019-02-26/15:09:20.00            95.374137
2019-02-26/15:09:30.00            96.046507
2019-02-26/15:09:40.00            96.700692
2019-02-26/15:09:50.00            97.337275
2019-02-26/15:10:00.00            97.956824
2019-02-26/15:10:10.00            98.559899
2019-02-26/15:10:20.00            99.147040
2019-02-26/15:10:30.00            99.718772
2019-02-26/15:10:40.00            100.27561
2019-02-26/15:10:50.00            100.81804
2019-02-26/15:11:00.00            101.34656
2019-02-26/15:11:10.00            101.86162
2019-02-26/15:11:20.00            102.36367
2019-02-26/15:11:30.00            102.85316
2019-02-26/15:11:40.00            103.33051
2019-02-26/15:11:50.00            103.79611
2019-02-26/15:12:00.00            104.25037
2019-02-26/15:12:10.00            104.69367
2019-02-26/15:12:20.00            105.12636
2019-02-26/15:12:30.00            105.54881
2019-02-26/15:12:40.00            105.96135
2019-02-26/15:12:50.00            106.36432
2019-02-26/15:13:00.00            106.75803
2019-02-26/15:13:10.00            107.14279
2019-02-26/15:13:20.00            107.51889
2019-02-26/15:13:30.00            107.88663
2019-02-26/15:13:40.00            108.24626
2019-02-26/15:13:50.00            108.59806
2019-02-26/15:14:00.00            108.94228
2019-02-26/15:14:10.00            109.27917
2019-02-26/15:14:20.00            109.60896
2019-02-26/15:14:30.00            109.93189
2019-02-26/15:14:40.00            110.24817
2019-02-26/15:14:50.00            110.55802
2019-02-26/15:15:00.00            110.86165
2019-02-26/15:15:10.00            111.15924
2019-02-26/15:15:20.00            111.45099
2019-02-26/15:15:30.00            111.73709
2019-02-26/15:15:40.00            112.01772
2019-02-26/15:15:50.00            112.29304
2019-02-26/15:16:00.00            112.56322
2019-02-26/15:16:10.00            112.82843
2019-02-26/15:16:20.00            113.08881
2019-02-26/15:16:30.00            113.34452
2019-02-26/15:16:40.00            113.59571
2019-02-26/15:16:50.00            113.84250
2019-02-26/15:17:00.00            114.08504
2019-02-26/15:17:10.00            114.32345
2019-02-26/15:17:20.00            114.55787
2019-02-26/15:17:30.00            114.78842
2019-02-26/15:17:40.00            115.01521
2019-02-26/15:17:50.00            115.23836
2019-02-26/15:18:00.00            115.45798
2019-02-26/15:18:10.00            115.67418
2019-02-26/15:18:20.00            115.88705
2019-02-26/15:18:30.00            116.09671
2019-02-26/15:18:40.00            116.30326
2019-02-26/15:18:50.00            116.50677
2019-02-26/15:19:00.00            116.70736
2019-02-26/15:19:10.00            116.90509
2019-02-26/15:19:20.00            117.10008
2019-02-26/15:19:30.00            117.29238
2019-02-26/15:19:40.00            117.48210
2019-02-26/15:19:50.00            117.66930
2019-02-26/15:20:00.00            117.85407
2019-02-26/15:20:10.00            118.03648
2019-02-26/15:20:20.00            118.21660
2019-02-26/15:20:30.00            118.39450
2019-02-26/15:20:40.00            118.57026
2019-02-26/15:20:50.00            118.74393
2019-02-26/15:21:00.00            118.91559
2019-02-26/15:21:10.00            119.08529
2019-02-26/15:21:20.00            119.25310
2019-02-26/15:21:30.00            119.41908
2019-02-26/15:21:40.00            119.58329
2019-02-26/15:21:50.00            119.74578
2019-02-26/15:22:00.00            119.90661
2019-02-26/15:22:10.00            120.06583
2019-02-26/15:22:20.00            120.22351
2019-02-26/15:22:30.00            120.37968
2019-02-26/15:22:40.00            120.53440
2019-02-26/15:22:50.00            120.68772
2019-02-26/15:23:00.00            120.83969
2019-02-26/15:23:10.00            120.99035
2019-02-26/15:23:20.00            121.13975
2019-02-26/15:23:30.00            121.28794
2019-02-26/15:23:40.00            121.43496
2019-02-26/15:23:50.00            121.58085
2019-02-26/15:24:00.00            121.72566
2019-02-26/15:24:10.00            121.86943
2019-02-26/15:24:20.00            122.01220
2019-02-26/15:24:30.00            122.15400
2019-02-26/15:24:40.00            122.29489
2019-02-26/15:24:50.00            122.43489
2019-02-26/15:25:00.00            122.57404
2019-02-26/15:25:10.00            122.71238
2019-02-26/15:25:20.00            122.84995
2019-02-26/15:25:30.00            122.98679
2019-02-26/15:25:40.00            123.12292
2019-02-26/15:25:50.00            123.25839
2019-02-26/15:26:00.00            123.39322
2019-02-26/15:26:10.00            123.52745
2019-02-26/15:26:20.00            123.66112
2019-02-26/15:26:30.00            123.79426
2019-02-26/15:26:40.00            123.92689
2019-02-26/15:26:50.00            124.05905
2019-02-26/15:27:00.00            124.19078
2019-02-26/15:27:10.00            124.32209
2019-02-26/15:27:20.00            124.45303
2019-02-26/15:27:30.00            124.58363
2019-02-26/15:27:40.00            124.71390
2019-02-26/15:27:50.00            124.84389
2019-02-26/15:28:00.00            124.97362
2019-02-26/15:28:10.00            125.10311
2019-02-26/15:28:20.00            125.23241
2019-02-26/15:28:30.00            125.36154
2019-02-26/15:28:40.00            125.49052
2019-02-26/15:28:50.00            125.61938
2019-02-26/15:29:00.00            125.74816
2019-02-26/15:29:10.00            125.87687
2019-02-26/15:29:20.00            126.00555
2019-02-26/15:29:30.00            126.13422
2019-02-26/15:29:40.00            126.26291
2019-02-26/15:29:50.00            126.39165
2019-02-26/15:30:00.00            126.52046
2019-02-26/15:30:10.00            126.64937
2019-02-26/15:30:20.00            126.77841
2019-02-26/15:30:30.00            126.90760
2019-02-26/15:30:40.00            127.03697
2019-02-26/15:30:50.00            127.16655
2019-02-26/15:31:00.00            127.29636
2019-02-26/15:31:10.00            127.42642
2019-02-26/15:31:20.00            127.55678
2019-02-26/15:31:30.00            127.68744
2019-02-26/15:31:40.00            127.81844
2019-02-26/15:31:50.00            127.94980
2019-02-26/15:32:00.00            128.08155
2019-02-26/15:32:10.00            128.21372
2019-02-26/15:32:20.00            128.34634
2019-02-26/15:32:30.00            128.47942
2019-02-26/15:32:40.00            128.61299
2019-02-26/15:32:50.00            128.74709
2019-02-26/15:33:00.00            128.88174
2019-02-26/15:33:10.00            129.01696
2019-02-26/15:33:20.00            129.15279
2019-02-26/15:33:30.00            129.28925
2019-02-26/15:33:40.00            129.42636
2019-02-26/15:33:50.00            129.56416
2019-02-26/15:34:00.00            129.70267
2019-02-26/15:34:10.00            129.84192
2019-02-26/15:34:20.00            129.98195
2019-02-26/15:34:30.00            130.12276
2019-02-26/15:34:40.00            130.26440
2019-02-26/15:34:50.00            130.40690
2019-02-26/15:35:00.00            130.55028
2019-02-26/15:35:10.00            130.69458
2019-02-26/15:35:20.00            130.83981
2019-02-26/15:35:30.00            130.98602
2019-02-26/15:35:40.00            131.13323
2019-02-26/15:35:50.00            131.28147
2019-02-26/15:36:00.00            131.43077
2019-02-26/15:36:10.00            131.58117
2019-02-26/15:36:20.00            131.73270
2019-02-26/15:36:30.00            131.88538
2019-02-26/15:36:40.00            132.03926
2019-02-26/15:36:50.00            132.19435
2019-02-26/15:37:00.00            132.35071
2019-02-26/15:37:10.00            132.50835
2019-02-26/15:37:20.00            132.66732
2019-02-26/15:37:30.00            132.82765
2019-02-26/15:37:40.00            132.98937
2019-02-26/15:37:50.00            133.15253
2019-02-26/15:38:00.00            133.31715
2019-02-26/15:38:10.00            133.48326
2019-02-26/15:38:20.00            133.65092
2019-02-26/15:38:30.00            133.82016
2019-02-26/15:38:40.00            133.99101
2019-02-26/15:38:50.00            134.16352
2019-02-26/15:39:00.00            134.33772
2019-02-26/15:39:10.00            134.51366
2019-02-26/15:39:20.00            134.69137
2019-02-26/15:39:30.00            134.87090
2019-02-26/15:39:40.00            135.05229
2019-02-26/15:39:50.00            135.23557
2019-02-26/15:40:00.00            135.42081
2019-02-26/15:40:10.00            135.60804
2019-02-26/15:40:20.00            135.79730
2019-02-26/15:40:30.00            135.98865
2019-02-26/15:40:40.00            136.18212
2019-02-26/15:40:50.00            136.37777
2019-02-26/15:41:00.00            136.57565
2019-02-26/15:41:10.00            136.77580
2019-02-26/15:41:20.00            136.97827
2019-02-26/15:41:30.00            137.18313
2019-02-26/15:41:40.00            137.39041
2019-02-26/15:41:50.00            137.60017
2019-02-26/15:42:00.00            137.81247
2019-02-26/15:42:10.00            138.02736
2019-02-26/15:42:20.00            138.24490
2019-02-26/15:42:30.00            138.46515
2019-02-26/15:42:40.00            138.68816
2019-02-26/15:42:50.00            138.91399
2019-02-26/15:43:00.00            139.14272
2019-02-26/15:43:10.00            139.37438
2019-02-26/15:43:20.00            139.60906
2019-02-26/15:43:30.00            139.84681
2019-02-26/15:43:40.00            140.08770
2019-02-26/15:43:50.00            140.33181
2019-02-26/15:44:00.00            140.57918
2019-02-26/15:44:10.00            140.82990
2019-02-26/15:44:20.00            141.08403
2019-02-26/15:44:30.00            141.34166
2019-02-26/15:44:40.00            141.60284
2019-02-26/15:44:50.00            141.86767
2019-02-26/15:45:00.00            142.13621
2019-02-26/15:45:10.00            142.40854
2019-02-26/15:45:20.00            142.68474
2019-02-26/15:45:30.00            142.96489
2019-02-26/15:45:40.00            143.24907
2019-02-26/15:45:50.00            143.53738
2019-02-26/15:46:00.00            143.82988
2019-02-26/15:46:10.00            144.12668
2019-02-26/15:46:20.00            144.42786
2019-02-26/15:46:30.00            144.73351
2019-02-26/15:46:40.00            145.04372
2019-02-26/15:46:50.00            145.35859
2019-02-26/15:47:00.00            145.67820
2019-02-26/15:47:10.00            146.00266
2019-02-26/15:47:20.00            146.33206
2019-02-26/15:47:30.00            146.66652
2019-02-26/15:47:40.00            147.00611
2019-02-26/15:47:50.00            147.35096
2019-02-26/15:48:00.00            147.70116
2019-02-26/15:48:10.00            148.05682
2019-02-26/15:48:20.00            148.41804
2019-02-26/15:48:30.00            148.78495
2019-02-26/15:48:40.00            149.15764
2019-02-26/15:48:50.00            149.53622
2019-02-26/15:49:00.00            149.92082
2019-02-26/15:49:10.00            150.31155
2019-02-26/15:49:20.00            150.70852
2019-02-26/15:49:30.00            151.11184
2019-02-26/15:49:40.00            151.52165
2019-02-26/15:49:50.00            151.93804
2019-02-26/15:50:00.00            152.36116
2019-02-26/15:50:10.00            152.79111
2019-02-26/15:50:20.00            153.22801
2019-02-26/15:50:30.00            153.67199
2019-02-26/15:50:40.00            154.12317
2019-02-26/15:50:50.00            154.58167
2019-02-26/15:51:00.00            155.04762
2019-02-26/15:51:10.00            155.52113
2019-02-26/15:51:20.00            156.00233
2019-02-26/15:51:30.00            156.49133
2019-02-26/15:51:40.00            156.98826
2019-02-26/15:51:50.00            157.49323
2019-02-26/15:52:00.00            158.00637
2019-02-26/15:52:10.00            158.52778
2019-02-26/15:52:20.00            159.05757
2019-02-26/15:52:30.00            159.59587
2019-02-26/15:52:40.00            160.14278
2019-02-26/15:52:50.00            160.69840
2019-02-26/15:53:00.00            161.26283
2019-02-26/15:53:10.00            161.83618
2019-02-26/15:53:20.00            162.41852
2019-02-26/15:53:30.00            163.00995
2019-02-26/15:53:40.00            163.61056
2019-02-26/15:53:50.00            164.22041
2019-02-26/15:54:00.00            164.83959
2019-02-26/15:54:10.00            165.46814
2019-02-26/15:54:20.00            166.10613
2019-02-26/15:54:30.00            166.75360
2019-02-26/15:54:40.00            167.41059
2019-02-26/15:54:50.00            168.07712
2019-02-26/15:55:00.00            168.75323
2019-02-26/15:55:10.00            169.43890
2019-02-26/15:55:20.00            170.13415
2019-02-26/15:55:30.00            170.83896
2019-02-26/15:55:40.00            171.55329
2019-02-26/15:55:50.00            172.27711
2019-02-26/15:56:00.00            173.01036
2019-02-26/15:56:10.00            173.75297
2019-02-26/15:56:20.00            174.50486
2019-02-26/15:56:30.00            175.26593
2019-02-26/15:56:40.00            176.03606
2019-02-26/15:56:50.00            176.81512
2019-02-26/15:57:00.00            177.60296
2019-02-26/15:57:10.00            178.39942
2019-02-26/15:57:20.00            179.20431
2019-02-26/15:57:30.00            180.01744
2019-02-26/15:57:40.00            180.83856
2019-02-26/15:57:50.00            181.66745
2019-02-26/15:58:00.00            182.50386
2019-02-26/15:58:10.00            183.34751
2019-02-26/15:58:20.00            184.19810
2019-02-26/15:58:30.00            185.05534
2019-02-26/15:58:40.00            185.91888
2019-02-26/15:58:50.00            186.78839
2019-02-26/15:59:00.00            187.66352
2019-02-26/15:59:10.00            188.54387
2019-02-26/15:59:20.00            189.42906
2019-02-26/15:59:30.00            190.31869
2019-02-26/15:59:40.00            191.21233
2019-02-26/15:59:50.00            192.10957
2019-02-26/16:00:00.00            193.00995
2019-02-26/16:00:10.00            193.91303
2019-02-26/16:00:20.00            194.81834
2019-02-26/16:00:30.00            195.72543
2019-02-26/16:00:40.00            196.63382
2019-02-26/16:00:50.00            197.54303
2019-02-26/16:01:00.00            198.45258
2019-02-26/16:01:10.00            199.36200
2019-02-26/16:01:20.00            200.27080
2019-02-26/16:01:30.00            201.17850
2019-02-26/16:01:40.00            202.08464
2019-02-26/16:01:50.00            202.98873
2019-02-26/16:02:00.00            203.89031
2019-02-26/16:02:10.00            204.78894
2019-02-26/16:02:20.00            205.68415
2019-02-26/16:02:30.00            206.57550
2019-02-26/16:02:40.00            207.46258
2019-02-26/16:02:50.00            208.34497
2019-02-26/16:03:00.00            209.22226
2019-02-26/16:03:10.00            210.09407
2019-02-26/16:03:20.00            210.96002
2019-02-26/16:03:30.00            211.81976
2019-02-26/16:03:40.00            212.67294
2019-02-26/16:03:50.00            213.51925
2019-02-26/16:04:00.00            214.35838
2019-02-26/16:04:10.00            215.19004
2019-02-26/16:04:20.00            216.01395
2019-02-26/16:04:30.00            216.82987
2019-02-26/16:04:40.00            217.63756
2019-02-26/16:04:50.00            218.43681
2019-02-26/16:05:00.00            219.22742
2019-02-26/16:05:10.00            220.00921
2019-02-26/16:05:20.00            220.78200
2019-02-26/16:05:30.00            221.54567
2019-02-26/16:05:40.00            222.30008
2019-02-26/16:05:50.00            223.04511
2019-02-26/16:06:00.00            223.78067
2019-02-26/16:06:10.00            224.50669
2019-02-26/16:06:20.00            225.22308
2019-02-26/16:06:30.00            225.92981
2019-02-26/16:06:40.00            226.62682
2019-02-26/16:06:50.00            227.31411
2019-02-26/16:07:00.00            227.99164
2019-02-26/16:07:10.00            228.65943
2019-02-26/16:07:20.00            229.31747
2019-02-26/16:07:30.00            229.96579
2019-02-26/16:07:40.00            230.60443
2019-02-26/16:07:50.00            231.23342
2019-02-26/16:08:00.00            231.85280
2019-02-26/16:08:10.00            232.46264
2019-02-26/16:08:20.00            233.06300
2019-02-26/16:08:30.00            233.65394
2019-02-26/16:08:40.00            234.23554
2019-02-26/16:08:50.00            234.80790
2019-02-26/16:09:00.00            235.37108
2019-02-26/16:09:10.00            235.92520
2019-02-26/16:09:20.00            236.47034
2019-02-26/16:09:30.00            237.00660
2019-02-26/16:09:40.00            237.53410
2019-02-26/16:09:50.00            238.05293
2019-02-26/16:10:00.00            238.56321
2019-02-26/16:10:10.00            239.06505
2019-02-26/16:10:20.00            239.55856
2019-02-26/16:10:30.00            240.04386
2019-02-26/16:10:40.00            240.52107
2019-02-26/16:10:50.00            240.99031
2019-02-26/16:11:00.00            241.45169
2019-02-26/16:11:10.00            241.90534
2019-02-26/16:11:20.00            242.35138
2019-02-26/16:11:30.00            242.78992
2019-02-26/16:11:40.00            243.22110
2019-02-26/16:11:50.00            243.64502
2019-02-26/16:12:00.00            244.06181
2019-02-26/16:12:10.00            244.47159
2019-02-26/16:12:20.00            244.87448
2019-02-26/16:12:30.00            245.27059
2019-02-26/16:12:40.00            245.66005
2019-02-26/16:12:50.00            246.04296
2019-02-26/16:13:00.00            246.41946
2019-02-26/16:13:10.00            246.78963
2019-02-26/16:13:20.00            247.15361
2019-02-26/16:13:30.00            247.51150
2019-02-26/16:13:40.00            247.86342
2019-02-26/16:13:50.00            248.20946
2019-02-26/16:14:00.00            248.54975
2019-02-26/16:14:10.00            248.88437
2019-02-26/16:14:20.00            249.21345
2019-02-26/16:14:30.00            249.53707
2019-02-26/16:14:40.00            249.85535
2019-02-26/16:14:50.00            250.16838
2019-02-26/16:15:00.00            250.47625
2019-02-26/16:15:10.00            250.77907
2019-02-26/16:15:20.00            251.07693
2019-02-26/16:15:30.00            251.36992
2019-02-26/16:15:40.00            251.65813
2019-02-26/16:15:50.00            251.94166
2019-02-26/16:16:00.00            252.22058
2019-02-26/16:16:10.00            252.49499
2019-02-26/16:16:20.00            252.76498
2019-02-26/16:16:30.00            253.03061
2019-02-26/16:16:40.00            253.29198
2019-02-26/16:16:50.00            253.54917
2019-02-26/16:17:00.00            253.80225
2019-02-26/16:17:10.00            254.05130
2019-02-26/16:17:20.00            254.29640
2019-02-26/16:17:30.00            254.53761
2019-02-26/16:17:40.00            254.77502
2019-02-26/16:17:50.00            255.00870
2019-02-26/16:18:00.00            255.23870
2019-02-26/16:18:10.00            255.46511
2019-02-26/16:18:20.00            255.68798
2019-02-26/16:18:30.00            255.90738
2019-02-26/16:18:40.00            256.12339
2019-02-26/16:18:50.00            256.33605
2019-02-26/16:19:00.00            256.54543
2019-02-26/16:19:10.00            256.75159
2019-02-26/16:19:20.00            256.95459
2019-02-26/16:19:30.00            257.15449
2019-02-26/16:19:40.00            257.35134
2019-02-26/16:19:50.00            257.54520
2019-02-26/16:20:00.00            257.73613
2019-02-26/16:20:10.00            257.92417
2019-02-26/16:20:20.00            258.10937
2019-02-26/16:20:30.00            258.29180
2019-02-26/16:20:40.00            258.47149
2019-02-26/16:20:50.00            258.64851
2019-02-26/16:21:00.00            258.82288
2019-02-26/16:21:10.00            258.99467
2019-02-26/16:21:20.00            259.16391
2019-02-26/16:21:30.00            259.33066
2019-02-26/16:21:40.00            259.49495
2019-02-26/16:21:50.00            259.65683
2019-02-26/16:22:00.00            259.81635
2019-02-26/16:22:10.00            259.97353
2019-02-26/16:22:20.00            260.12842
2019-02-26/16:22:30.00            260.28107
2019-02-26/16:22:40.00            260.43151
2019-02-26/16:22:50.00            260.57977
2019-02-26/16:23:00.00            260.72590
2019-02-26/16:23:10.00            260.86993
2019-02-26/16:23:20.00            261.01189
2019-02-26/16:23:30.00            261.15183
2019-02-26/16:23:40.00            261.28978
2019-02-26/16:23:50.00            261.42576
2019-02-26/16:24:00.00            261.55981
2019-02-26/16:24:10.00            261.69197
2019-02-26/16:24:20.00            261.82226
2019-02-26/16:24:30.00            261.95072
2019-02-26/16:24:40.00            262.07738
2019-02-26/16:24:50.00            262.20226
2019-02-26/16:25:00.00            262.32539
2019-02-26/16:25:10.00            262.44681
2019-02-26/16:25:20.00            262.56654
2019-02-26/16:25:30.00            262.68461
2019-02-26/16:25:40.00            262.80104
2019-02-26/16:25:50.00            262.91586
2019-02-26/16:26:00.00            263.02909
2019-02-26/16:26:10.00            263.14077
2019-02-26/16:26:20.00            263.25092
2019-02-26/16:26:30.00            263.35955
2019-02-26/16:26:40.00            263.46670
2019-02-26/16:26:50.00            263.57239
2019-02-26/16:27:00.00            263.67663
2019-02-26/16:27:10.00            263.77946
2019-02-26/16:27:20.00            263.88089
2019-02-26/16:27:30.00            263.98095
2019-02-26/16:27:40.00            264.07965
2019-02-26/16:27:50.00            264.17702
2019-02-26/16:28:00.00            264.27308
2019-02-26/16:28:10.00            264.36784
2019-02-26/16:28:20.00            264.46133
2019-02-26/16:28:30.00            264.55357
2019-02-26/16:28:40.00            264.64457
2019-02-26/16:28:50.00            264.73436
2019-02-26/16:29:00.00            264.82294
2019-02-26/16:29:10.00            264.91035
2019-02-26/16:29:20.00            264.99659
2019-02-26/16:29:30.00            265.08168
2019-02-26/16:29:40.00            265.16564
2019-02-26/16:29:50.00            265.24849
2019-02-26/16:30:00.00            265.33025
2019-02-26/16:30:10.00            265.41092
2019-02-26/16:30:20.00            265.49052
2019-02-26/16:30:30.00            265.56907
2019-02-26/16:30:40.00            265.64659
2019-02-26/16:30:50.00            265.72309
2019-02-26/16:31:00.00            265.79858
2019-02-26/16:31:10.00            265.87307
2019-02-26/16:31:20.00            265.94659
2019-02-26/16:31:30.00            266.01915
2019-02-26/16:31:40.00            266.09075
2019-02-26/16:31:50.00            266.16141
2019-02-26/16:32:00.00            266.23115
2019-02-26/16:32:10.00            266.29997
2019-02-26/16:32:20.00            266.36790
2019-02-26/16:32:30.00            266.43494
2019-02-26/16:32:40.00            266.50110
2019-02-26/16:32:50.00            266.56640
2019-02-26/16:33:00.00            266.63084
2019-02-26/16:33:10.00            266.69445
2019-02-26/16:33:20.00            266.75722
2019-02-26/16:33:30.00            266.81918
2019-02-26/16:33:40.00            266.88033
2019-02-26/16:33:50.00            266.94068
2019-02-26/16:34:00.00            267.00025
2019-02-26/16:34:10.00            267.05904
2019-02-26/16:34:20.00            267.11707
2019-02-26/16:34:30.00            267.17434
2019-02-26/16:34:40.00            267.23086
2019-02-26/16:34:50.00            267.28665
2019-02-26/16:35:00.00            267.34171
2019-02-26/16:35:10.00            267.39605
2019-02-26/16:35:20.00            267.44969
2019-02-26/16:35:30.00            267.50262
2019-02-26/16:35:40.00            267.55487
2019-02-26/16:35:50.00            267.60643
2019-02-26/16:36:00.00            267.65732
2019-02-26/16:36:10.00            267.70755
2019-02-26/16:36:20.00            267.75712
2019-02-26/16:36:30.00            267.80604
2019-02-26/16:36:40.00            267.85433
2019-02-26/16:36:50.00            267.90198
2019-02-26/16:37:00.00            267.94901
2019-02-26/16:37:10.00            267.99542
2019-02-26/16:37:20.00            268.04122
2019-02-26/16:37:30.00            268.08642
2019-02-26/16:37:40.00            268.13103
2019-02-26/16:37:50.00            268.17505
2019-02-26/16:38:00.00            268.21849
2019-02-26/16:38:10.00            268.26135
2019-02-26/16:38:20.00            268.30366
2019-02-26/16:38:30.00            268.34540
2019-02-26/16:38:40.00            268.38659
2019-02-26/16:38:50.00            268.42723
2019-02-26/16:39:00.00            268.46734
2019-02-26/16:39:10.00            268.50691
2019-02-26/16:39:20.00            268.54595
2019-02-26/16:39:30.00            268.58448
2019-02-26/16:39:40.00            268.62249
2019-02-26/16:39:50.00            268.65999
2019-02-26/16:40:00.00            268.69699
2019-02-26/16:40:10.00            268.73349
2019-02-26/16:40:20.00            268.76950
2019-02-26/16:40:30.00            268.80503
2019-02-26/16:40:40.00            268.84008
2019-02-26/16:40:50.00            268.87465
2019-02-26/16:41:00.00            268.90875
2019-02-26/16:41:10.00            268.94239
2019-02-26/16:41:20.00            268.97557
2019-02-26/16:41:30.00            269.00830
2019-02-26/16:41:40.00            269.04058
2019-02-26/16:41:50.00            269.07242
2019-02-26/16:42:00.00            269.10382
2019-02-26/16:42:10.00            269.13478
2019-02-26/16:42:20.00            269.16532
2019-02-26/16:42:30.00            269.19543
2019-02-26/16:42:40.00            269.22513
2019-02-26/16:42:50.00            269.25441
2019-02-26/16:43:00.00            269.28328
2019-02-26/16:43:10.00            269.31174
2019-02-26/16:43:20.00            269.33981
2019-02-26/16:43:30.00            269.36747
2019-02-26/16:43:40.00            269.39475
2019-02-26/16:43:50.00            269.42163
2019-02-26/16:44:00.00            269.44814
2019-02-26/16:44:10.00            269.47426
2019-02-26/16:44:20.00            269.50001
2019-02-26/16:44:30.00            269.52538
2019-02-26/16:44:40.00            269.55039
2019-02-26/16:44:50.00            269.57504
2019-02-26/16:45:00.00            269.59932
2019-02-26/16:45:10.00            269.62325
2019-02-26/16:45:20.00            269.64682
2019-02-26/16:45:30.00            269.67005
2019-02-26/16:45:40.00            269.69293
2019-02-26/16:45:50.00            269.71547
2019-02-26/16:46:00.00            269.73767
2019-02-26/16:46:10.00            269.75954
2019-02-26/16:46:20.00            269.78107
2019-02-26/16:46:30.00            269.80228
2019-02-26/16:46:40.00            269.82317
2019-02-26/16:46:50.00            269.84373
2019-02-26/16:47:00.00            269.86398
2019-02-26/16:47:10.00            269.88391
2019-02-26/16:47:20.00            269.90353
2019-02-26/16:47:30.00            269.92284
2019-02-26/16:47:40.00            269.94184
2019-02-26/16:47:50.00            269.96055
2019-02-26/16:48:00.00            269.97895
2019-02-26/16:48:10.00            269.99706
2019-02-26/16:48:20.00            270.01488
2019-02-26/16:48:30.00            270.03241
2019-02-26/16:48:40.00            270.04965
2019-02-26/16:48:50.00            270.06660
2019-02-26/16:49:00.00            270.08328
2019-02-26/16:49:10.00            270.09967
2019-02-26/16:49:20.00            270.11579
2019-02-26/16:49:30.00            270.13164
2019-02-26/16:49:40.00            270.14721
2019-02-26/16:49:50.00            270.16252
2019-02-26/16:50:00.00            270.17756
2019-02-26/16:50:10.00            270.19234
2019-02-26/16:50:20.00            270.20686
2019-02-26/16:50:30.00            270.22112
2019-02-26/16:50:40.00            270.23513
2019-02-26/16:50:50.00            270.24888
2019-02-26/16:51:00.00            270.26238
2019-02-26/16:51:10.00            270.27564
2019-02-26/16:51:20.00            270.28865
2019-02-26/16:51:30.00            270.30141
2019-02-26/16:51:40.00            270.31394
2019-02-26/16:51:50.00            270.32623
2019-02-26/16:52:00.00            270.33828
2019-02-26/16:52:10.00            270.35009
2019-02-26/16:52:20.00            270.36168
2019-02-26/16:52:30.00            270.37303
2019-02-26/16:52:40.00            270.38416
2019-02-26/16:52:50.00            270.39506
2019-02-26/16:53:00.00            270.40573
2019-02-26/16:53:10.00            270.41619
2019-02-26/16:53:20.00            270.42643
2019-02-26/16:53:30.00            270.43645
2019-02-26/16:53:40.00            270.44625
2019-02-26/16:53:50.00            270.45584
2019-02-26/16:54:00.00            270.46522
2019-02-26/16:54:10.00            270.47439
2019-02-26/16:54:20.00            270.48336
2019-02-26/16:54:30.00            270.49212
2019-02-26/16:54:40.00            270.50067
2019-02-26/16:54:50.00            270.50902
2019-02-26/16:55:00.00            270.51717
2019-02-26/16:55:10.00            270.52513
2019-02-26/16:55:20.00            270.53289
2019-02-26/16:55:30.00            270.54045
2019-02-26/16:55:40.00            270.54782
2019-02-26/16:55:50.00            270.55500
2019-02-26/16:56:00.00            270.56199
2019-02-26/16:56:10.00            270.56879
2019-02-26/16:56:20.00            270.57541
2019-02-26/16:56:30.00            270.58184
2019-02-26/16:56:40.00            270.58809
2019-02-26/16:56:50.00            270.59416
2019-02-26/16:57:00.00            270.60005
2019-02-26/16:57:10.00            270.60576
2019-02-26/16:57:20.00            270.61129
2019-02-26/16:57:30.00            270.61665
2019-02-26/16:57:40.00            270.62184
2019-02-26/16:57:50.00            270.62686
2019-02-26/16:58:00.00            270.63170
2019-02-26/16:58:10.00            270.63638
2019-02-26/16:58:20.00            270.64089
2019-02-26/16:58:30.00            270.64523
2019-02-26/16:58:40.00            270.64941
2019-02-26/16:58:50.00            270.65343
2019-02-26/16:59:00.00            270.65728
2019-02-26/16:59:10.00            270.66098
2019-02-26/16:59:20.00            270.66451
2019-02-26/16:59:30.00            270.66789
2019-02-26/16:59:40.00            270.67112
2019-02-26/16:59:50.00            270.67419
2019-02-26/17:00:00.00            270.67710
2019-02-26/17:00:10.00            270.67987
2019-02-26/17:00:20.00            270.68248
2019-02-26/17:00:30.00            270.68494
2019-02-26/17:00:40.00            270.68726
2019-02-26/17:00:50.00            270.68943
2019-02-26/17:01:00.00            270.69145
2019-02-26/17:01:10.00            270.69333
2019-02-26/17:01:20.00            270.69507
2019-02-26/17:01:30.00            270.69667
2019-02-26/17:01:40.00            270.69812
2019-02-26/17:01:50.00            270.69944
2019-02-26/17:02:00.00            270.70061
2019-02-26/17:02:10.00            270.70165
2019-02-26/17:02:20.00            270.70256
2019-02-26/17:02:30.00            270.70333
2019-02-26/17:02:40.00            270.70396
2019-02-26/17:02:50.00            270.70447
2019-02-26/17:03:00.00            270.70484
2019-02-26/17:03:10.00            270.70508
2019-02-26/17:03:20.00            270.70519
2019-02-26/17:03:30.00            270.70518
2019-02-26/17:03:40.00            270.70504
2019-02-26/17:03:50.00            270.70477
2019-02-26/17:04:00.00            270.70437
2019-02-26/17:04:10.00            270.70386
2019-02-26/17:04:20.00            270.70322
2019-02-26/17:04:30.00            270.70246
2019-02-26/17:04:40.00            270.70158
2019-02-26/17:04:50.00            270.70058
2019-02-26/17:05:00.00            270.69946
2019-02-26/17:05:10.00            270.69822
2019-02-26/17:05:20.00            270.69686
2019-02-26/17:05:30.00            270.69539
2019-02-26/17:05:40.00            270.69381
2019-02-26/17:05:50.00            270.69211
2019-02-26/17:06:00.00            270.69030
2019-02-26/17:06:10.00            270.68837
2019-02-26/17:06:20.00            270.68634
2019-02-26/17:06:30.00            270.68420
2019-02-26/17:06:40.00            270.68194
2019-02-26/17:06:50.00            270.67958
2019-02-26/17:07:00.00            270.67711
2019-02-26/17:07:10.00            270.67454
2019-02-26/17:07:20.00            270.67185
2019-02-26/17:07:30.00            270.66907
2019-02-26/17:07:40.00            270.66618
2019-02-26/17:07:50.00            270.66319
2019-02-26/17:08:00.00            270.66009
2019-02-26/17:08:10.00            270.65689
2019-02-26/17:08:20.00            270.65360
2019-02-26/17:08:30.00            270.65020
2019-02-26/17:08:40.00            270.64671
2019-02-26/17:08:50.00            270.64311
2019-02-26/17:09:00.00            270.63942
2019-02-26/17:09:10.00            270.63564
2019-02-26/17:09:20.00            270.63176
2019-02-26/17:09:30.00            270.62778
2019-02-26/17:09:40.00            270.62371
2019-02-26/17:09:50.00            270.61954
2019-02-26/17:10:00.00            270.61529
2019-02-26/17:10:10.00            270.61094
2019-02-26/17:10:20.00            270.60650
2019-02-26/17:10:30.00            270.60197
2019-02-26/17:10:40.00            270.59735
2019-02-26/17:10:50.00            270.59265
2019-02-26/17:11:00.00            270.58785
2019-02-26/17:11:10.00            270.58297
2019-02-26/17:11:20.00            270.57800
2019-02-26/17:11:30.00            270.57295
2019-02-26/17:11:40.00            270.56781
2019-02-26/17:11:50.00            270.56258
2019-02-26/17:12:00.00            270.55727
2019-02-26/17:12:10.00            270.55188
2019-02-26/17:12:20.00            270.54641
2019-02-26/17:12:30.00            270.54086
2019-02-26/17:12:40.00            270.53522
2019-02-26/17:12:50.00            270.52951
2019-02-26/17:13:00.00            270.52371
2019-02-26/17:13:10.00            270.51784
2019-02-26/17:13:20.00            270.51189
2019-02-26/17:13:30.00            270.50586
2019-02-26/17:13:40.00            270.49975
2019-02-26/17:13:50.00            270.49357
2019-02-26/17:14:00.00            270.48731
2019-02-26/17:14:10.00            270.48098
2019-02-26/17:14:20.00            270.47457
2019-02-26/17:14:30.00            270.46809
2019-02-26/17:14:40.00            270.46153
2019-02-26/17:14:50.00            270.45491
2019-02-26/17:15:00.00            270.44821
2019-02-26/17:15:10.00            270.44144
2019-02-26/17:15:20.00            270.43460
2019-02-26/17:15:30.00            270.42768
2019-02-26/17:15:40.00            270.42070
2019-02-26/17:15:50.00            270.41366
2019-02-26/17:16:00.00            270.40654
2019-02-26/17:16:10.00            270.39935
2019-02-26/17:16:20.00            270.39210
2019-02-26/17:16:30.00            270.38478
2019-02-26/17:16:40.00            270.37740
2019-02-26/17:16:50.00            270.36995
2019-02-26/17:17:00.00            270.36243
2019-02-26/17:17:10.00            270.35485
2019-02-26/17:17:20.00            270.34721
2019-02-26/17:17:30.00            270.33950
2019-02-26/17:17:40.00            270.33173
2019-02-26/17:17:50.00            270.32390
2019-02-26/17:18:00.00            270.31601
2019-02-26/17:18:10.00            270.30806
2019-02-26/17:18:20.00            270.30004
2019-02-26/17:18:30.00            270.29197
2019-02-26/17:18:40.00            270.28384
2019-02-26/17:18:50.00            270.27565
2019-02-26/17:19:00.00            270.26740
2019-02-26/17:19:10.00            270.25909
2019-02-26/17:19:20.00            270.25072
2019-02-26/17:19:30.00            270.24230
2019-02-26/17:19:40.00            270.23382
2019-02-26/17:19:50.00            270.22529
2019-02-26/17:20:00.00            270.21670
2019-02-26/17:20:10.00            270.20805
2019-02-26/17:20:20.00            270.19935
2019-02-26/17:20:30.00            270.19060
2019-02-26/17:20:40.00            270.18180
2019-02-26/17:20:50.00            270.17294
2019-02-26/17:21:00.00            270.16403
2019-02-26/17:21:10.00            270.15506
2019-02-26/17:21:20.00            270.14605
2019-02-26/17:21:30.00            270.13698
2019-02-26/17:21:40.00            270.12787
2019-02-26/17:21:50.00            270.11870
2019-02-26/17:22:00.00            270.10949
2019-02-26/17:22:10.00            270.10022
2019-02-26/17:22:20.00            270.09091
2019-02-26/17:22:30.00            270.08155
2019-02-26/17:22:40.00            270.07214
2019-02-26/17:22:50.00            270.06269
2019-02-26/17:23:00.00            270.05319
2019-02-26/17:23:10.00            270.04364
2019-02-26/17:23:20.00            270.03404
2019-02-26/17:23:30.00            270.02440
2019-02-26/17:23:40.00            270.01472
2019-02-26/17:23:50.00            270.00499
2019-02-26/17:24:00.00            269.99522
2019-02-26/17:24:10.00            269.98540
2019-02-26/17:24:20.00            269.97554
2019-02-26/17:24:30.00            269.96564
2019-02-26/17:24:40.00            269.95569
2019-02-26/17:24:50.00            269.94571
2019-02-26/17:25:00.00            269.93568
2019-02-26/17:25:10.00            269.92561
2019-02-26/17:25:20.00            269.91550
2019-02-26/17:25:30.00            269.90535
2019-02-26/17:25:40.00            269.89516
2019-02-26/17:25:50.00            269.88493
2019-02-26/17:26:00.00            269.87467
2019-02-26/17:26:10.00            269.86436
2019-02-26/17:26:20.00            269.85401
2019-02-26/17:26:30.00            269.84363
2019-02-26/17:26:40.00            269.83321
2019-02-26/17:26:50.00            269.82276
2019-02-26/17:27:00.00            269.81226
2019-02-26/17:27:10.00            269.80173
2019-02-26/17:27:20.00            269.79117
2019-02-26/17:27:30.00            269.78057
2019-02-26/17:27:40.00            269.76993
2019-02-26/17:27:50.00            269.75926
2019-02-26/17:28:00.00            269.74856
2019-02-26/17:28:10.00            269.73782
2019-02-26/17:28:20.00            269.72705
2019-02-26/17:28:30.00            269.71625
2019-02-26/17:28:40.00            269.70541
2019-02-26/17:28:50.00            269.69455
2019-02-26/17:29:00.00            269.68365
2019-02-26/17:29:10.00            269.67271
2019-02-26/17:29:20.00            269.66175
2019-02-26/17:29:30.00            269.65076
2019-02-26/17:29:40.00            269.63974
2019-02-26/17:29:50.00            269.62868
2019-02-26/17:30:00.00            269.61760
2019-02-26/17:30:10.00            269.60649
2019-02-26/17:30:20.00            269.59535
2019-02-26/17:30:30.00            269.58418
2019-02-26/17:30:40.00            269.57298
2019-02-26/17:30:50.00            269.56176
2019-02-26/17:31:00.00            269.55050
2019-02-26/17:31:10.00            269.53922
2019-02-26/17:31:20.00            269.52792
2019-02-26/17:31:30.00            269.51659
2019-02-26/17:31:40.00            269.50523
2019-02-26/17:31:50.00            269.49385
2019-02-26/17:32:00.00            269.48244
2019-02-26/17:32:10.00            269.47101
2019-02-26/17:32:20.00            269.45955
2019-02-26/17:32:30.00            269.44807
2019-02-26/17:32:40.00            269.43656
2019-02-26/17:32:50.00            269.42503
2019-02-26/17:33:00.00            269.41348
2019-02-26/17:33:10.00            269.40191
2019-02-26/17:33:20.00            269.39031
2019-02-26/17:33:30.00            269.37869
2019-02-26/17:33:40.00            269.36705
2019-02-26/17:33:50.00            269.35539
2019-02-26/17:34:00.00            269.34371
2019-02-26/17:34:10.00            269.33201
2019-02-26/17:34:20.00            269.32029
2019-02-26/17:34:30.00            269.30855
2019-02-26/17:34:40.00            269.29678
2019-02-26/17:34:50.00            269.28500
2019-02-26/17:35:00.00            269.27320
2019-02-26/17:35:10.00            269.26138
2019-02-26/17:35:20.00            269.24955
2019-02-26/17:35:30.00            269.23769
2019-02-26/17:35:40.00            269.22582
2019-02-26/17:35:50.00            269.21393
2019-02-26/17:36:00.00            269.20203
2019-02-26/17:36:10.00            269.19011
2019-02-26/17:36:20.00            269.17817
2019-02-26/17:36:30.00            269.16622
2019-02-26/17:36:40.00            269.15425
2019-02-26/17:36:50.00            269.14226
2019-02-26/17:37:00.00            269.13026
2019-02-26/17:37:10.00            269.11825
2019-02-26/17:37:20.00            269.10622
2019-02-26/17:37:30.00            269.09418
2019-02-26/17:37:40.00            269.08213
2019-02-26/17:37:50.00            269.07006
2019-02-26/17:38:00.00            269.05798
2019-02-26/17:38:10.00            269.04589
2019-02-26/17:38:20.00            269.03379
2019-02-26/17:38:30.00            269.02167
2019-02-26/17:38:40.00            269.00954
2019-02-26/17:38:50.00            268.99740
2019-02-26/17:39:00.00            268.98525
2019-02-26/17:39:10.00            268.97309
2019-02-26/17:39:20.00            268.96092
2019-02-26/17:39:30.00            268.94875
2019-02-26/17:39:40.00            268.93656
2019-02-26/17:39:50.00            268.92436
2019-02-26/17:40:00.00            268.91215
2019-02-26/17:40:10.00            268.89994
2019-02-26/17:40:20.00            268.88771
2019-02-26/17:40:30.00            268.87548
2019-02-26/17:40:40.00            268.86324
2019-02-26/17:40:50.00            268.85100
2019-02-26/17:41:00.00            268.83875
2019-02-26/17:41:10.00            268.82649
2019-02-26/17:41:20.00            268.81422
2019-02-26/17:41:30.00            268.80195
2019-02-26/17:41:40.00            268.78967
2019-02-26/17:41:50.00            268.77739
2019-02-26/17:42:00.00            268.76511
2019-02-26/17:42:10.00            268.75282
2019-02-26/17:42:20.00            268.74052
2019-02-26/17:42:30.00            268.72822
2019-02-26/17:42:40.00            268.71592
2019-02-26/17:42:50.00            268.70362
2019-02-26/17:43:00.00            268.69131
2019-02-26/17:43:10.00            268.67900
2019-02-26/17:43:20.00            268.66668
2019-02-26/17:43:30.00            268.65437
2019-02-26/17:43:40.00            268.64205
2019-02-26/17:43:50.00            268.62974
2019-02-26/17:44:00.00            268.61742
2019-02-26/17:44:10.00            268.60510
2019-02-26/17:44:20.00            268.59278
2019-02-26/17:44:30.00            268.58046
2019-02-26/17:44:40.00            268.56814
2019-02-26/17:44:50.00            268.55582
2019-02-26/17:45:00.00            268.54351
2019-02-26/17:45:10.00            268.53119
2019-02-26/17:45:20.00            268.51888
2019-02-26/17:45:30.00            268.50657
2019-02-26/17:45:40.00            268.49426
2019-02-26/17:45:50.00            268.48195
2019-02-26/17:46:00.00            268.46965
2019-02-26/17:46:10.00            268.45735
2019-02-26/17:46:20.00            268.44505
2019-02-26/17:46:30.00            268.43276
2019-02-26/17:46:40.00            268.42048
2019-02-26/17:46:50.00            268.40819
2019-02-26/17:47:00.00            268.39592
2019-02-26/17:47:10.00            268.38364
2019-02-26/17:47:20.00            268.37138
2019-02-26/17:47:30.00            268.35912
2019-02-26/17:47:40.00            268.34686
2019-02-26/17:47:50.00            268.33462
2019-02-26/17:48:00.00            268.32238
2019-02-26/17:48:10.00            268.31015
2019-02-26/17:48:20.00            268.29792
2019-02-26/17:48:30.00            268.28571
2019-02-26/17:48:40.00            268.27350
2019-02-26/17:48:50.00            268.26130
2019-02-26/17:49:00.00            268.24911
2019-02-26/17:49:10.00            268.23693
2019-02-26/17:49:20.00            268.22476
2019-02-26/17:49:30.00            268.21260
2019-02-26/17:49:40.00            268.20045
2019-02-26/17:49:50.00            268.18831
2019-02-26/17:50:00.00            268.17618
2019-02-26/17:50:10.00            268.16407
2019-02-26/17:50:20.00            268.15196
2019-02-26/17:50:30.00            268.13987
2019-02-26/17:50:40.00            268.12779
2019-02-26/17:50:50.00            268.11573
2019-02-26/17:51:00.00            268.10367
2019-02-26/17:51:10.00            268.09164
2019-02-26/17:51:20.00            268.07961
2019-02-26/17:51:30.00            268.06760
2019-02-26/17:51:40.00            268.05561
2019-02-26/17:51:50.00            268.04363
2019-02-26/17:52:00.00            268.03166
2019-02-26/17:52:10.00            268.01971
2019-02-26/17:52:20.00            268.00778
2019-02-26/17:52:30.00            267.99586
2019-02-26/17:52:40.00            267.98396
2019-02-26/17:52:50.00            267.97208
2019-02-26/17:53:00.00            267.96022
2019-02-26/17:53:10.00            267.94837
2019-02-26/17:53:20.00            267.93654
2019-02-26/17:53:30.00            267.92474
2019-02-26/17:53:40.00            267.91295
2019-02-26/17:53:50.00            267.90118
2019-02-26/17:54:00.00            267.88943
2019-02-26/17:54:10.00            267.87770
2019-02-26/17:54:20.00            267.86599
2019-02-26/17:54:30.00            267.85430
2019-02-26/17:54:40.00            267.84263
2019-02-26/17:54:50.00            267.83099
2019-02-26/17:55:00.00            267.81937
2019-02-26/17:55:10.00            267.80777
2019-02-26/17:55:20.00            267.79619
2019-02-26/17:55:30.00            267.78464
2019-02-26/17:55:40.00            267.77311
2019-02-26/17:55:50.00            267.76160
2019-02-26/17:56:00.00            267.75012
2019-02-26/17:56:10.00            267.73867
2019-02-26/17:56:20.00            267.72724
2019-02-26/17:56:30.00            267.71583
2019-02-26/17:56:40.00            267.70445
2019-02-26/17:56:50.00            267.69310
2019-02-26/17:57:00.00            267.68178
2019-02-26/17:57:10.00            267.67048
2019-02-26/17:57:20.00            267.65921
2019-02-26/17:57:30.00            267.64797
2019-02-26/17:57:40.00            267.63676
2019-02-26/17:57:50.00            267.62557
2019-02-26/17:58:00.00            267.61442
2019-02-26/17:58:10.00            267.60330
2019-02-26/17:58:20.00            267.59220
2019-02-26/17:58:30.00            267.58114
2019-02-26/17:58:40.00            267.57011
2019-02-26/17:58:50.00            267.55911
2019-02-26/17:59:00.00            267.54814
2019-02-26/17:59:10.00            267.53720
2019-02-26/17:59:20.00            267.52630
2019-02-26/17:59:30.00            267.51543
2019-02-26/17:59:40.00            267.50459
2019-02-26/17:59:50.00            267.49379
2019-02-26/18:00:00.00            267.48302
2019-02-26/18:00:10.00            267.47229
2019-02-26/18:00:20.00            267.46160
2019-02-26/18:00:30.00            267.45094
2019-02-26/18:00:40.00            267.44031
2019-02-26/18:00:50.00            267.42973
2019-02-26/18:01:00.00            267.41918
2019-02-26/18:01:10.00            267.40866
2019-02-26/18:01:20.00            267.39819
2019-02-26/18:01:30.00            267.38776
2019-02-26/18:01:40.00            267.37736
2019-02-26/18:01:50.00            267.36701
2019-02-26/18:02:00.00            267.35669
2019-02-26/18:02:10.00            267.34642
2019-02-26/18:02:20.00            267.33618
2019-02-26/18:02:30.00            267.32599
2019-02-26/18:02:40.00            267.31584
2019-02-26/18:02:50.00            267.30574
2019-02-26/18:03:00.00            267.29567
2019-02-26/18:03:10.00            267.28565
2019-02-26/18:03:20.00            267.27568
2019-02-26/18:03:30.00            267.26575
2019-02-26/18:03:40.00            267.25586
2019-02-26/18:03:50.00            267.24602
2019-02-26/18:04:00.00            267.23623
2019-02-26/18:04:10.00            267.22648
2019-02-26/18:04:20.00            267.21678
2019-02-26/18:04:30.00            267.20713
2019-02-26/18:04:40.00            267.19753
2019-02-26/18:04:50.00            267.18797
2019-02-26/18:05:00.00            267.17847
2019-02-26/18:05:10.00            267.16901
2019-02-26/18:05:20.00            267.15961
2019-02-26/18:05:30.00            267.15026
2019-02-26/18:05:40.00            267.14095
2019-02-26/18:05:50.00            267.13170
2019-02-26/18:06:00.00            267.12251
2019-02-26/18:06:10.00            267.11336
2019-02-26/18:06:20.00            267.10427
2019-02-26/18:06:30.00            267.09524
2019-02-26/18:06:40.00            267.08626
2019-02-26/18:06:50.00            267.07733
2019-02-26/18:07:00.00            267.06846
2019-02-26/18:07:10.00            267.05965
2019-02-26/18:07:20.00            267.05090
2019-02-26/18:07:30.00            267.04220
2019-02-26/18:07:40.00            267.03357
2019-02-26/18:07:50.00            267.02499
2019-02-26/18:08:00.00            267.01647
2019-02-26/18:08:10.00            267.00801
2019-02-26/18:08:20.00            266.99961
2019-02-26/18:08:30.00            266.99128
2019-02-26/18:08:40.00            266.98301
2019-02-26/18:08:50.00            266.97480
2019-02-26/18:09:00.00            266.96665
2019-02-26/18:09:10.00            266.95857
2019-02-26/18:09:20.00            266.95055
2019-02-26/18:09:30.00            266.94260
2019-02-26/18:09:40.00            266.93472
2019-02-26/18:09:50.00            266.92690
2019-02-26/18:10:00.00            266.91915
2019-02-26/18:10:10.00            266.91147
2019-02-26/18:10:20.00            266.90385
2019-02-26/18:10:30.00            266.89631
2019-02-26/18:10:40.00            266.88884
2019-02-26/18:10:50.00            266.88144
2019-02-26/18:11:00.00            266.87411
2019-02-26/18:11:10.00            266.86685
2019-02-26/18:11:20.00            266.85966
2019-02-26/18:11:30.00            266.85256
2019-02-26/18:11:40.00            266.84552
2019-02-26/18:11:50.00            266.83856
2019-02-26/18:12:00.00            266.83168
2019-02-26/18:12:10.00            266.82487
2019-02-26/18:12:20.00            266.81814
2019-02-26/18:12:30.00            266.81150
2019-02-26/18:12:40.00            266.80492
2019-02-26/18:12:50.00            266.79844
2019-02-26/18:13:00.00            266.79203
2019-02-26/18:13:10.00            266.78570
2019-02-26/18:13:20.00            266.77945
2019-02-26/18:13:30.00            266.77329
2019-02-26/18:13:40.00            266.76722
2019-02-26/18:13:50.00            266.76122
2019-02-26/18:14:00.00            266.75532
2019-02-26/18:14:10.00            266.74950
2019-02-26/18:14:20.00            266.74377
2019-02-26/18:14:30.00            266.73813
2019-02-26/18:14:40.00            266.73257
2019-02-26/18:14:50.00            266.72711
2019-02-26/18:15:00.00            266.72174
2019-02-26/18:15:10.00            266.71646
2019-02-26/18:15:20.00            266.71127
2019-02-26/18:15:30.00            266.70618
2019-02-26/18:15:40.00            266.70118
2019-02-26/18:15:50.00            266.69628
2019-02-26/18:16:00.00            266.69147
2019-02-26/18:16:10.00            266.68676
2019-02-26/18:16:20.00            266.68215
2019-02-26/18:16:30.00            266.67764
2019-02-26/18:16:40.00            266.67323
2019-02-26/18:16:50.00            266.66892
2019-02-26/18:17:00.00            266.66472
2019-02-26/18:17:10.00            266.66062
2019-02-26/18:17:20.00            266.65662
2019-02-26/18:17:30.00            266.65273
2019-02-26/18:17:40.00            266.64894
2019-02-26/18:17:50.00            266.64527
2019-02-26/18:18:00.00            266.64170
2019-02-26/18:18:10.00            266.63824
2019-02-26/18:18:20.00            266.63489
2019-02-26/18:18:30.00            266.63166
2019-02-26/18:18:40.00            266.62854
2019-02-26/18:18:50.00            266.62553
2019-02-26/18:19:00.00            266.62264
2019-02-26/18:19:10.00            266.61986
2019-02-26/18:19:20.00            266.61721
2019-02-26/18:19:30.00            266.61467
2019-02-26/18:19:40.00            266.61225
2019-02-26/18:19:50.00            266.60995
2019-02-26/18:20:00.00            266.60778
2019-02-26/18:20:10.00            266.60573
2019-02-26/18:20:20.00            266.60380
2019-02-26/18:20:30.00            266.60200
2019-02-26/18:20:40.00            266.60033
2019-02-26/18:20:50.00            266.59879
2019-02-26/18:21:00.00            266.59738
2019-02-26/18:21:10.00            266.59610
2019-02-26/18:21:20.00            266.59495
2019-02-26/18:21:30.00            266.59394
2019-02-26/18:21:40.00            266.59306
2019-02-26/18:21:50.00            266.59232
2019-02-26/18:22:00.00            266.59172
2019-02-26/18:22:10.00            266.59126
2019-02-26/18:22:20.00            266.59094
2019-02-26/18:22:30.00            266.59076
2019-02-26/18:22:40.00            266.59072
2019-02-26/18:22:50.00            266.59083
2019-02-26/18:23:00.00            266.59109
2019-02-26/18:23:10.00            266.59150
2019-02-26/18:23:20.00            266.59206
2019-02-26/18:23:30.00            266.59277
2019-02-26/18:23:40.00            266.59363
2019-02-26/18:23:50.00            266.59464
2019-02-26/18:24:00.00            266.59582
2019-02-26/18:24:10.00            266.59715
2019-02-26/18:24:20.00            266.59864
2019-02-26/18:24:30.00            266.60029
2019-02-26/18:24:40.00            266.60211
2019-02-26/18:24:50.00            266.60409
2019-02-26/18:25:00.00            266.60624
2019-02-26/18:25:10.00            266.60855
2019-02-26/18:25:20.00            266.61104
2019-02-26/18:25:30.00            266.61370
2019-02-26/18:25:40.00            266.61653
2019-02-26/18:25:50.00            266.61954
2019-02-26/18:26:00.00            266.62272
2019-02-26/18:26:10.00            266.62609
2019-02-26/18:26:20.00            266.62963
2019-02-26/18:26:30.00            266.63336
2019-02-26/18:26:40.00            266.63727
2019-02-26/18:26:50.00            266.64138
2019-02-26/18:27:00.00            266.64567
2019-02-26/18:27:10.00            266.65015
2019-02-26/18:27:20.00            266.65482
2019-02-26/18:27:30.00            266.65969
2019-02-26/18:27:40.00            266.66476
2019-02-26/18:27:50.00            266.67003
2019-02-26/18:28:00.00            266.67550
2019-02-26/18:28:10.00            266.68117
2019-02-26/18:28:20.00            266.68705
2019-02-26/18:28:30.00            266.69314
2019-02-26/18:28:40.00            266.69944
2019-02-26/18:28:50.00            266.70595
2019-02-26/18:29:00.00            266.71268
2019-02-26/18:29:10.00            266.71963
2019-02-26/18:29:20.00            266.72680
2019-02-26/18:29:30.00            266.73419
2019-02-26/18:29:40.00            266.74180
2019-02-26/18:29:50.00            266.74965
2019-02-26/18:30:00.00            266.75772
2019-02-26/18:30:10.00            266.76603
2019-02-26/18:30:20.00            266.77458
2019-02-26/18:30:30.00            266.78336
2019-02-26/18:30:40.00            266.79239
2019-02-26/18:30:50.00            266.80165
2019-02-26/18:31:00.00            266.81117
2019-02-26/18:31:10.00            266.82094
2019-02-26/18:31:20.00            266.83096
2019-02-26/18:31:30.00            266.84123
2019-02-26/18:31:40.00            266.85176
2019-02-26/18:31:50.00            266.86256
2019-02-26/18:32:00.00            266.87362
2019-02-26/18:32:10.00            266.88495
2019-02-26/18:32:20.00            266.89654
2019-02-26/18:32:30.00            266.90842
2019-02-26/18:32:40.00            266.92057
2019-02-26/18:32:50.00            266.93300
2019-02-26/18:33:00.00            266.94572
2019-02-26/18:33:10.00            266.95872
2019-02-26/18:33:20.00            266.97202
2019-02-26/18:33:30.00            266.98561
2019-02-26/18:33:40.00            266.99949
2019-02-26/18:33:50.00            267.01368
2019-02-26/18:34:00.00            267.02818
2019-02-26/18:34:10.00            267.04298
2019-02-26/18:34:20.00            267.05810
2019-02-26/18:34:30.00            267.07354
2019-02-26/18:34:40.00            267.08929
2019-02-26/18:34:50.00            267.10538
2019-02-26/18:35:00.00            267.12179
2019-02-26/18:35:10.00            267.13853
2019-02-26/18:35:20.00            267.15561
2019-02-26/18:35:30.00            267.17303
2019-02-26/18:35:40.00            267.19080
2019-02-26/18:35:50.00            267.20892
2019-02-26/18:36:00.00            267.22740
2019-02-26/18:36:10.00            267.24623
2019-02-26/18:36:20.00            267.26543
2019-02-26/18:36:30.00            267.28499
2019-02-26/18:36:40.00            267.30494
2019-02-26/18:36:50.00            267.32525
2019-02-26/18:37:00.00            267.34596
2019-02-26/18:37:10.00            267.36705
2019-02-26/18:37:20.00            267.38853
2019-02-26/18:37:30.00            267.41041
2019-02-26/18:37:40.00            267.43270
2019-02-26/18:37:50.00            267.45540
2019-02-26/18:38:00.00            267.47851
2019-02-26/18:38:10.00            267.50204
2019-02-26/18:38:20.00            267.52600
2019-02-26/18:38:30.00            267.55039
2019-02-26/18:38:40.00            267.57522
2019-02-26/18:38:50.00            267.60049
2019-02-26/18:39:00.00            267.62621
2019-02-26/18:39:10.00            267.65239
2019-02-26/18:39:20.00            267.67903
2019-02-26/18:39:30.00            267.70614
2019-02-26/18:39:40.00            267.73373
2019-02-26/18:39:50.00            267.76180
2019-02-26/18:40:00.00            267.79035
2019-02-26/18:40:10.00            267.81941
2019-02-26/18:40:20.00            267.84896
2019-02-26/18:40:30.00            267.87903
2019-02-26/18:40:40.00            267.90961
2019-02-26/18:40:50.00            267.94072
2019-02-26/18:41:00.00            267.97237
2019-02-26/18:41:10.00            268.00455
2019-02-26/18:41:20.00            268.03728
2019-02-26/18:41:30.00            268.07057
2019-02-26/18:41:40.00            268.10442
2019-02-26/18:41:50.00            268.13884
2019-02-26/18:42:00.00            268.17385
2019-02-26/18:42:10.00            268.20945
2019-02-26/18:42:20.00            268.24564
2019-02-26/18:42:30.00            268.28245
2019-02-26/18:42:40.00            268.31987
2019-02-26/18:42:50.00            268.35792
2019-02-26/18:43:00.00            268.39660
2019-02-26/18:43:10.00            268.43594
2019-02-26/18:43:20.00            268.47592
2019-02-26/18:43:30.00            268.51658
2019-02-26/18:43:40.00            268.55791
2019-02-26/18:43:50.00            268.59993
2019-02-26/18:44:00.00            268.64265
2019-02-26/18:44:10.00            268.68608
2019-02-26/18:44:20.00            268.73022
2019-02-26/18:44:30.00            268.77511
2019-02-26/18:44:40.00            268.82073
2019-02-26/18:44:50.00            268.86711
2019-02-26/18:45:00.00            268.91426
2019-02-26/18:45:10.00            268.96220
2019-02-26/18:45:20.00            269.01092
2019-02-26/18:45:30.00            269.06046
2019-02-26/18:45:40.00            269.11081
2019-02-26/18:45:50.00            269.16200
2019-02-26/18:46:00.00            269.21404
2019-02-26/18:46:10.00            269.26694
2019-02-26/18:46:20.00            269.32072
2019-02-26/18:46:30.00            269.37540
2019-02-26/18:46:40.00            269.43098
2019-02-26/18:46:50.00            269.48748
2019-02-26/18:47:00.00            269.54493
2019-02-26/18:47:10.00            269.60333
2019-02-26/18:47:20.00            269.66270
2019-02-26/18:47:30.00            269.72306
2019-02-26/18:47:40.00            269.78444
2019-02-26/18:47:50.00            269.84684
2019-02-26/18:48:00.00            269.91028
2019-02-26/18:48:10.00            269.97479
2019-02-26/18:48:20.00            270.04038
2019-02-26/18:48:30.00            270.10707
2019-02-26/18:48:40.00            270.17488
2019-02-26/18:48:50.00            270.24384
2019-02-26/18:49:00.00            270.31397
2019-02-26/18:49:10.00            270.38528
2019-02-26/18:49:20.00            270.45780
2019-02-26/18:49:30.00            270.53155
2019-02-26/18:49:40.00            270.60656
2019-02-26/18:49:50.00            270.68285
2019-02-26/18:50:00.00            270.76044
2019-02-26/18:50:10.00            270.83937
2019-02-26/18:50:20.00            270.91965
2019-02-26/18:50:30.00            271.00131
2019-02-26/18:50:40.00            271.08438
2019-02-26/18:50:50.00            271.16889
2019-02-26/18:51:00.00            271.25487
2019-02-26/18:51:10.00            271.34234
2019-02-26/18:51:20.00            271.43134
2019-02-26/18:51:30.00            271.52190
2019-02-26/18:51:40.00            271.61405
2019-02-26/18:51:50.00            271.70783
2019-02-26/18:52:00.00            271.80326
2019-02-26/18:52:10.00            271.90038
2019-02-26/18:52:20.00            271.99923
2019-02-26/18:52:30.00            272.09984
2019-02-26/18:52:40.00            272.20226
2019-02-26/18:52:50.00            272.30651
2019-02-26/18:53:00.00            272.41265
2019-02-26/18:53:10.00            272.52071
2019-02-26/18:53:20.00            272.63073
2019-02-26/18:53:30.00            272.74276
2019-02-26/18:53:40.00            272.85684
2019-02-26/18:53:50.00            272.97302
2019-02-26/18:54:00.00            273.09135
2019-02-26/18:54:10.00            273.21186
2019-02-26/18:54:20.00            273.33462
2019-02-26/18:54:30.00            273.45968
2019-02-26/18:54:40.00            273.58709
2019-02-26/18:54:50.00            273.71690
2019-02-26/18:55:00.00            273.84917
2019-02-26/18:55:10.00            273.98396
2019-02-26/18:55:20.00            274.12132
2019-02-26/18:55:30.00            274.26133
2019-02-26/18:55:40.00            274.40404
2019-02-26/18:55:50.00            274.54952
2019-02-26/18:56:00.00            274.69784
2019-02-26/18:56:10.00            274.84907
2019-02-26/18:56:20.00            275.00327
2019-02-26/18:56:30.00            275.16053
2019-02-26/18:56:40.00            275.32093
2019-02-26/18:56:50.00            275.48453
2019-02-26/18:57:00.00            275.65143
2019-02-26/18:57:10.00            275.82170
2019-02-26/18:57:20.00            275.99544
2019-02-26/18:57:30.00            276.17274
2019-02-26/18:57:40.00            276.35369
2019-02-26/18:57:50.00            276.53838
2019-02-26/18:58:00.00            276.72692
2019-02-26/18:58:10.00            276.91942
2019-02-26/18:58:20.00            277.11597
2019-02-26/18:58:30.00            277.31668
2019-02-26/18:58:40.00            277.52168
2019-02-26/18:58:50.00            277.73109
2019-02-26/18:59:00.00            277.94501
2019-02-26/18:59:10.00            278.16359
2019-02-26/18:59:20.00            278.38695
2019-02-26/18:59:30.00            278.61523
2019-02-26/18:59:40.00            278.84857
2019-02-26/18:59:50.00            279.08711
2019-02-26/19:00:00.00            279.33102
2019-02-26/19:00:10.00            279.58044
2019-02-26/19:00:20.00            279.83553
2019-02-26/19:00:30.00            280.09648
2019-02-26/19:00:40.00            280.36344
2019-02-26/19:00:50.00            280.63661
2019-02-26/19:01:00.00            280.91617
2019-02-26/19:01:10.00            281.20231
2019-02-26/19:01:20.00            281.49525
2019-02-26/19:01:30.00            281.79518
2019-02-26/19:01:40.00            282.10232
2019-02-26/19:01:50.00            282.41692
2019-02-26/19:02:00.00            282.73918
2019-02-26/19:02:10.00            283.06937
2019-02-26/19:02:20.00            283.40773
2019-02-26/19:02:30.00            283.75453
2019-02-26/19:02:40.00            284.11004
2019-02-26/19:02:50.00            284.47453
2019-02-26/19:03:00.00            284.84831
2019-02-26/19:03:10.00            285.23168
2019-02-26/19:03:20.00            285.62494
2019-02-26/19:03:30.00            286.02844
2019-02-26/19:03:40.00            286.44251
2019-02-26/19:03:50.00            286.86750
2019-02-26/19:04:00.00            287.30377
2019-02-26/19:04:10.00            287.75171
2019-02-26/19:04:20.00            288.21171
2019-02-26/19:04:30.00            288.68418
2019-02-26/19:04:40.00            289.16952
2019-02-26/19:04:50.00            289.66819
2019-02-26/19:05:00.00            290.18062
2019-02-26/19:05:10.00            290.70730
2019-02-26/19:05:20.00            291.24869
2019-02-26/19:05:30.00            291.80529
2019-02-26/19:05:40.00            292.37762
2019-02-26/19:05:50.00            292.96619
2019-02-26/19:06:00.00            293.57157
2019-02-26/19:06:10.00            294.19429
2019-02-26/19:06:20.00            294.83494
2019-02-26/19:06:30.00            295.49410
2019-02-26/19:06:40.00            296.17237
2019-02-26/19:06:50.00            296.87036
2019-02-26/19:07:00.00            297.58870
2019-02-26/19:07:10.00            298.32801
2019-02-26/19:07:20.00            299.08894
2019-02-26/19:07:30.00            299.87214
2019-02-26/19:07:40.00            300.67824
2019-02-26/19:07:50.00            301.50792
2019-02-26/19:08:00.00            302.36180
2019-02-26/19:08:10.00            303.24054
2019-02-26/19:08:20.00            304.14476
2019-02-26/19:08:30.00            305.07509
2019-02-26/19:08:40.00            306.03211
2019-02-26/19:08:50.00            307.01640
2019-02-26/19:09:00.00            308.02848
2019-02-26/19:09:10.00            309.06886
2019-02-26/19:09:20.00            310.13798
2019-02-26/19:09:30.00            311.23622
2019-02-26/19:09:40.00            312.36393
2019-02-26/19:09:50.00            313.52133
2019-02-26/19:10:00.00            314.70860
2019-02-26/19:10:10.00            315.92581
2019-02-26/19:10:20.00            317.17291
2019-02-26/19:10:30.00            318.44976
2019-02-26/19:10:40.00            319.75606
2019-02-26/19:10:50.00            321.09142
2019-02-26/19:11:00.00            322.45525
2019-02-26/19:11:10.00            323.84685
2019-02-26/19:11:20.00            325.26533
2019-02-26/19:11:30.00            326.70965
2019-02-26/19:11:40.00            328.17859
2019-02-26/19:11:50.00            329.67077
2019-02-26/19:12:00.00            331.18463
2019-02-26/19:12:10.00            332.71845
2019-02-26/19:12:20.00            334.27033
2019-02-26/19:12:30.00            335.83826
2019-02-26/19:12:40.00            337.42005
2019-02-26/19:12:50.00            339.01341
2019-02-26/19:13:00.00            340.61595
2019-02-26/19:13:10.00            342.22518
2019-02-26/19:13:20.00            343.83856
2019-02-26/19:13:30.00            345.45350
2019-02-26/19:13:40.00            347.06741
2019-02-26/19:13:50.00            348.67771
2019-02-26/19:14:00.00            350.28184
2019-02-26/19:14:10.00            351.87731
2019-02-26/19:14:20.00            353.46172
2019-02-26/19:14:30.00            355.03277
2019-02-26/19:14:40.00            356.58827
2019-02-26/19:14:50.00            358.12616
2019-02-26/19:15:00.00            359.64456
2019-02-26/19:15:10.00            1.1417248
2019-02-26/19:15:20.00            2.6160754
2019-02-26/19:15:30.00            4.0662118
2019-02-26/19:15:40.00            5.4909008
2019-02-26/19:15:50.00            6.8890821
2019-02-26/19:16:00.00            8.2598605
2019-02-26/19:16:10.00            9.6025025
2019-02-26/19:16:20.00            10.916430
2019-02-26/19:16:30.00            12.201214
2019-02-26/19:16:40.00            13.456560
2019-02-26/19:16:50.00            14.682300
2019-02-26/19:17:00.00            15.878389
2019-02-26/19:17:10.00            17.044884
2019-02-26/19:17:20.00            18.181944
2019-02-26/19:17:30.00            19.289805
2019-02-26/19:17:40.00            20.368787
2019-02-26/19:17:50.00            21.419278
2019-02-26/19:18:00.00            22.441715
2019-02-26/19:18:10.00            23.436590
2019-02-26/19:18:20.00            24.404439
2019-02-26/19:18:30.00            25.345825
2019-02-26/19:18:40.00            26.261341
2019-02-26/19:18:50.00            27.151605
2019-02-26/19:19:00.00            28.017247
2019-02-26/19:19:10.00            28.858906
2019-02-26/19:19:20.00            29.677231
2019-02-26/19:19:30.00            30.472877
2019-02-26/19:19:40.00            31.246494
2019-02-26/19:19:50.00            31.998729
2019-02-26/19:20:00.00            32.730226
2019-02-26/19:20:10.00            33.441617
2019-02-26/19:20:20.00            34.133531
2019-02-26/19:20:30.00            34.806580
2019-02-26/19:20:40.00            35.461366
2019-02-26/19:20:50.00            36.098476
2019-02-26/19:21:00.00            36.718489
2019-02-26/19:21:10.00            37.321965
2019-02-26/19:21:20.00            37.909449
2019-02-26/19:21:30.00            38.481469
2019-02-26/19:21:40.00            39.038544
2019-02-26/19:21:50.00            39.581171
2019-02-26/19:22:00.00            40.109835
2019-02-26/19:22:10.00            40.625001
2019-02-26/19:22:20.00            41.127130
2019-02-26/19:22:30.00            41.616657
2019-02-26/19:22:40.00            42.094004
2019-02-26/19:22:50.00            42.559580
2019-02-26/19:23:00.00            43.013786
2019-02-26/19:23:10.00            43.456998
2019-02-26/19:23:20.00            43.889588
2019-02-26/19:23:30.00            44.311909
2019-02-26/19:23:40.00            44.724309
2019-02-26/19:23:50.00            45.127112
2019-02-26/19:24:00.00            45.520641
2019-02-26/19:24:10.00            45.905203
2019-02-26/19:24:20.00            46.281093
2019-02-26/19:24:30.00            46.648598
2019-02-26/19:24:40.00            47.007991
2019-02-26/19:24:50.00            47.359542
2019-02-26/19:25:00.00            47.703503
2019-02-26/19:25:10.00            48.040123
2019-02-26/19:25:20.00            48.369641
2019-02-26/19:25:30.00            48.692284
2019-02-26/19:25:40.00            49.008273
2019-02-26/19:25:50.00            49.317824
2019-02-26/19:26:00.00            49.621143
2019-02-26/19:26:10.00            49.918427
2019-02-26/19:26:20.00            50.209865
2019-02-26/19:26:30.00            50.495648
2019-02-26/19:26:40.00            50.775951
2019-02-26/19:26:50.00            51.050949
2019-02-26/19:27:00.00            51.320802
2019-02-26/19:27:10.00            51.585679
2019-02-26/19:27:20.00            51.845731
2019-02-26/19:27:30.00            52.101106
2019-02-26/19:27:40.00            52.351956
2019-02-26/19:27:50.00            52.598414
2019-02-26/19:28:00.00            52.840615
2019-02-26/19:28:10.00            53.078694
2019-02-26/19:28:20.00            53.312781
2019-02-26/19:28:30.00            53.542987
2019-02-26/19:28:40.00            53.769441
2019-02-26/19:28:50.00            53.992256
2019-02-26/19:29:00.00            54.211539
2019-02-26/19:29:10.00            54.427401
2019-02-26/19:29:20.00            54.639948
2019-02-26/19:29:30.00            54.849273
2019-02-26/19:29:40.00            55.055482
2019-02-26/19:29:50.00            55.258667
2019-02-26/19:30:00.00            55.458921
2019-02-26/19:30:10.00            55.656332
2019-02-26/19:30:20.00            55.850987
2019-02-26/19:30:30.00            56.042970
2019-02-26/19:30:40.00            56.232362
2019-02-26/19:30:50.00            56.419241
2019-02-26/19:31:00.00            56.603689
2019-02-26/19:31:10.00            56.785777
2019-02-26/19:31:20.00            56.965582
2019-02-26/19:31:30.00            57.143166
2019-02-26/19:31:40.00            57.318606
2019-02-26/19:31:50.00            57.491967
2019-02-26/19:32:00.00            57.663312
2019-02-26/19:32:10.00            57.832706
2019-02-26/19:32:20.00            58.000211
2019-02-26/19:32:30.00            58.165885
2019-02-26/19:32:40.00            58.329788
2019-02-26/19:32:50.00            58.491981
2019-02-26/19:33:00.00            58.652510
2019-02-26/19:33:10.00            58.811440
2019-02-26/19:33:20.00            58.968819
2019-02-26/19:33:30.00            59.124697
2019-02-26/19:33:40.00            59.279129
2019-02-26/19:33:50.00            59.432160
2019-02-26/19:34:00.00            59.583840
2019-02-26/19:34:10.00            59.734220
2019-02-26/19:34:20.00            59.883341
2019-02-26/19:34:30.00            60.031249
2019-02-26/19:34:40.00            60.177991
2019-02-26/19:34:50.00            60.323607
2019-02-26/19:35:00.00            60.468144
2019-02-26/19:35:10.00            60.611638
2019-02-26/19:35:20.00            60.754131
2019-02-26/19:35:30.00            60.895667
2019-02-26/19:35:40.00            61.036282
2019-02-26/19:35:50.00            61.176014
2019-02-26/19:36:00.00            61.314904
2019-02-26/19:36:10.00            61.452985
2019-02-26/19:36:20.00            61.590294
2019-02-26/19:36:30.00            61.726869
2019-02-26/19:36:40.00            61.862744
2019-02-26/19:36:50.00            61.997955
2019-02-26/19:37:00.00            62.132532
2019-02-26/19:37:10.00            62.266511
2019-02-26/19:37:20.00            62.399926
2019-02-26/19:37:30.00            62.532809
2019-02-26/19:37:40.00            62.665193
2019-02-26/19:37:50.00            62.797105
2019-02-26/19:38:00.00            62.928582
2019-02-26/19:38:10.00            63.059651
2019-02-26/19:38:20.00            63.190346
2019-02-26/19:38:30.00            63.320694
2019-02-26/19:38:40.00            63.450727
2019-02-26/19:38:50.00            63.580470
2019-02-26/19:39:00.00            63.709957
2019-02-26/19:39:10.00            63.839215
2019-02-26/19:39:20.00            63.968272
2019-02-26/19:39:30.00            64.097159
2019-02-26/19:39:40.00            64.225901
2019-02-26/19:39:50.00            64.354526
2019-02-26/19:40:00.00            64.483062
2019-02-26/19:40:10.00            64.611538
2019-02-26/19:40:20.00            64.739982
2019-02-26/19:40:30.00            64.868417
2019-02-26/19:40:40.00            64.996874
2019-02-26/19:40:50.00            65.125376
2019-02-26/19:41:00.00            65.253953
2019-02-26/19:41:10.00            65.382630
2019-02-26/19:41:20.00            65.511434
2019-02-26/19:41:30.00            65.640388
2019-02-26/19:41:40.00            65.769526
2019-02-26/19:41:50.00            65.898866
2019-02-26/19:42:00.00            66.028440
2019-02-26/19:42:10.00            66.158273
2019-02-26/19:42:20.00            66.288388
2019-02-26/19:42:30.00            66.418815
2019-02-26/19:42:40.00            66.549579
2019-02-26/19:42:50.00            66.680706
2019-02-26/19:43:00.00            66.812220
2019-02-26/19:43:10.00            66.944152
2019-02-26/19:43:20.00            67.076524
2019-02-26/19:43:30.00            67.209365
2019-02-26/19:43:40.00            67.342701
2019-02-26/19:43:50.00            67.476559
2019-02-26/19:44:00.00            67.610963
2019-02-26/19:44:10.00            67.745943
2019-02-26/19:44:20.00            67.881523
2019-02-26/19:44:30.00            68.017735
2019-02-26/19:44:40.00            68.154602
2019-02-26/19:44:50.00            68.292152
2019-02-26/19:45:00.00            68.430413
2019-02-26/19:45:10.00            68.569414
2019-02-26/19:45:20.00            68.709180
2019-02-26/19:45:30.00            68.849742
2019-02-26/19:45:40.00            68.991128
2019-02-26/19:45:50.00            69.133366
2019-02-26/19:46:00.00            69.276485
2019-02-26/19:46:10.00            69.420516
2019-02-26/19:46:20.00            69.565486
2019-02-26/19:46:30.00            69.711426
2019-02-26/19:46:40.00            69.858364
2019-02-26/19:46:50.00            70.006335
2019-02-26/19:47:00.00            70.155365
2019-02-26/19:47:10.00            70.305487
2019-02-26/19:47:20.00            70.456734
2019-02-26/19:47:30.00            70.609136
2019-02-26/19:47:40.00            70.762725
2019-02-26/19:47:50.00            70.917535
2019-02-26/19:48:00.00            71.073597
2019-02-26/19:48:10.00            71.230951
2019-02-26/19:48:20.00            71.389619
2019-02-26/19:48:30.00            71.549646
2019-02-26/19:48:40.00            71.711065
2019-02-26/19:48:50.00            71.873909
2019-02-26/19:49:00.00            72.038213
2019-02-26/19:49:10.00            72.204016
2019-02-26/19:49:20.00            72.371355
2019-02-26/19:49:30.00            72.540267
2019-02-26/19:49:40.00            72.710791
2019-02-26/19:49:50.00            72.882963
2019-02-26/19:50:00.00            73.056826
2019-02-26/19:50:10.00            73.232417
2019-02-26/19:50:20.00            73.409780
2019-02-26/19:50:30.00            73.588954
2019-02-26/19:50:40.00            73.769981
2019-02-26/19:50:50.00            73.952905
2019-02-26/19:51:00.00            74.137769
2019-02-26/19:51:10.00            74.324618
2019-02-26/19:51:20.00            74.513496
2019-02-26/19:51:30.00            74.704451
2019-02-26/19:51:40.00            74.897526
2019-02-26/19:51:50.00            75.092772
2019-02-26/19:52:00.00            75.290236
2019-02-26/19:52:10.00            75.489968
2019-02-26/19:52:20.00            75.692016
2019-02-26/19:52:30.00            75.896433
2019-02-26/19:52:40.00            76.103272
2019-02-26/19:52:50.00            76.312583
2019-02-26/19:53:00.00            76.524423
2019-02-26/19:53:10.00            76.738846
2019-02-26/19:53:20.00            76.955907
2019-02-26/19:53:30.00            77.175667
2019-02-26/19:53:40.00            77.398178
2019-02-26/19:53:50.00            77.623506
2019-02-26/19:54:00.00            77.851707
2019-02-26/19:54:10.00            78.082843
2019-02-26/19:54:20.00            78.316980
2019-02-26/19:54:30.00            78.554178
2019-02-26/19:54:40.00            78.794505
2019-02-26/19:54:50.00            79.038028
2019-02-26/19:55:00.00            79.284814
2019-02-26/19:55:10.00            79.534931
2019-02-26/19:55:20.00            79.788451
2019-02-26/19:55:30.00            80.045444
2019-02-26/19:55:40.00            80.305986
2019-02-26/19:55:50.00            80.570150
2019-02-26/19:56:00.00            80.838012
2019-02-26/19:56:10.00            81.109651
2019-02-26/19:56:20.00            81.385143
2019-02-26/19:56:30.00            81.664570
2019-02-26/19:56:40.00            81.948016
2019-02-26/19:56:50.00            82.235562
2019-02-26/19:57:00.00            82.527294
2019-02-26/19:57:10.00            82.823298
2019-02-26/19:57:20.00            83.123661
2019-02-26/19:57:30.00            83.428476
2019-02-26/19:57:40.00            83.737831
2019-02-26/19:57:50.00            84.051821
2019-02-26/19:58:00.00            84.370540
2019-02-26/19:58:10.00            84.694083
2019-02-26/19:58:20.00            85.022548
2019-02-26/19:58:30.00            85.356035
2019-02-26/19:58:40.00            85.694644
2019-02-26/19:58:50.00            86.038478
2019-02-26/19:59:00.00            86.387640
2019-02-26/19:59:10.00            86.742236
2019-02-26/19:59:20.00            87.102373
2019-02-26/19:59:30.00            87.468159
2019-02-26/19:59:40.00            87.839704
2019-02-26/19:59:50.00            88.217119
2019-02-26/20:00:00.00            88.600517
2019-02-26/20:00:10.00            88.990011
2019-02-26/20:00:20.00            89.385717
2019-02-26/20:00:30.00            89.787750
2019-02-26/20:00:40.00            90.196228
2019-02-26/20:00:50.00            90.611269
2019-02-26/20:01:00.00            91.032992
2019-02-26/20:01:10.00            91.461516
2019-02-26/20:01:20.00            91.896962
2019-02-26/20:01:30.00            92.339450
2019-02-26/20:01:40.00            92.789102
2019-02-26/20:01:50.00            93.246039
2019-02-26/20:02:00.00            93.710381
2019-02-26/20:02:10.00            94.182252
2019-02-26/20:02:20.00            94.661770
2019-02-26/20:02:30.00            95.149055
2019-02-26/20:02:40.00            95.644227
2019-02-26/20:02:50.00            96.147404
2019-02-26/20:03:00.00            96.658703
2019-02-26/20:03:10.00            97.178236
2019-02-26/20:03:20.00            97.706120
2019-02-26/20:03:30.00            98.242461
2019-02-26/20:03:40.00            98.787368
2019-02-26/20:03:50.00            99.340947
2019-02-26/20:04:00.00            99.903297
2019-02-26/20:04:10.00            100.47452
2019-02-26/20:04:20.00            101.05470
2019-02-26/20:04:30.00            101.64392
2019-02-26/20:04:40.00            102.24228
2019-02-26/20:04:50.00            102.84985
2019-02-26/20:05:00.00            103.46670
2019-02-26/20:05:10.00            104.09288
2019-02-26/20:05:20.00            104.72847
2019-02-26/20:05:30.00            105.37349
2019-02-26/20:05:40.00            106.02800
2019-02-26/20:05:50.00            106.69203
2019-02-26/20:06:00.00            107.36558
2019-02-26/20:06:10.00            108.04868
2019-02-26/20:06:20.00            108.74132
2019-02-26/20:06:30.00            109.44348
2019-02-26/20:06:40.00            110.15515
2019-02-26/20:06:50.00            110.87627
2019-02-26/20:07:00.00            111.60681
2019-02-26/20:07:10.00            112.34669
2019-02-26/20:07:20.00            113.09582
2019-02-26/20:07:30.00            113.85413
2019-02-26/20:07:40.00            114.62148
2019-02-26/20:07:50.00            115.39775
2019-02-26/20:08:00.00            116.18280
2019-02-26/20:08:10.00            116.97647
2019-02-26/20:08:20.00            117.77857
2019-02-26/20:08:30.00            118.58890
2019-02-26/20:08:40.00            119.40725
2019-02-26/20:08:50.00            120.23339
2019-02-26/20:09:00.00            121.06706
2019-02-26/20:09:10.00            121.90800
2019-02-26/20:09:20.00            122.75591
2019-02-26/20:09:30.00            123.61049
2019-02-26/20:09:40.00            124.47143
2019-02-26/20:09:50.00            125.33837
2019-02-26/20:10:00.00            126.21097
2019-02-26/20:10:10.00            127.08885
2019-02-26/20:10:20.00            127.97163
2019-02-26/20:10:30.00            128.85891
2019-02-26/20:10:40.00            129.75027
2019-02-26/20:10:50.00            130.64529
2019-02-26/20:11:00.00            131.54353
2019-02-26/20:11:10.00            132.44454
2019-02-26/20:11:20.00            133.34788
2019-02-26/20:11:30.00            134.25307
2019-02-26/20:11:40.00            135.15965
2019-02-26/20:11:50.00            136.06714
2019-02-26/20:12:00.00            136.97508
2019-02-26/20:12:10.00            137.88297
2019-02-26/20:12:20.00            138.79035
2019-02-26/20:12:30.00            139.69673
2019-02-26/20:12:40.00            140.60165
2019-02-26/20:12:50.00            141.50463
2019-02-26/20:13:00.00            142.40521
2019-02-26/20:13:10.00            143.30293
2019-02-26/20:13:20.00            144.19735
2019-02-26/20:13:30.00            145.08802
2019-02-26/20:13:40.00            145.97452
2019-02-26/20:13:50.00            146.85643
2019-02-26/20:14:00.00            147.73336
2019-02-26/20:14:10.00            148.60490
2019-02-26/20:14:20.00            149.47068
2019-02-26/20:14:30.00            150.33036
2019-02-26/20:14:40.00            151.18358
2019-02-26/20:14:50.00            152.03002
2019-02-26/20:15:00.00            152.86937
2019-02-26/20:15:10.00            153.70134
2019-02-26/20:15:20.00            154.52565
2019-02-26/20:15:30.00            155.34206
2019-02-26/20:15:40.00            156.15032
2019-02-26/20:15:50.00            156.95022
2019-02-26/20:16:00.00            157.74155
2019-02-26/20:16:10.00            158.52413
2019-02-26/20:16:20.00            159.29778
2019-02-26/20:16:30.00            160.06238
2019-02-26/20:16:40.00            160.81778
2019-02-26/20:16:50.00            161.56386
2019-02-26/20:17:00.00            162.30052
2019-02-26/20:17:10.00            163.02769
2019-02-26/20:17:20.00            163.74529
2019-02-26/20:17:30.00            164.45326
2019-02-26/20:17:40.00            165.15156
2019-02-26/20:17:50.00            165.84017
2019-02-26/20:18:00.00            166.51907
2019-02-26/20:18:10.00            167.18824
2019-02-26/20:18:20.00            167.84771
2019-02-26/20:18:30.00            168.49749
2019-02-26/20:18:40.00            169.13760
2019-02-26/20:18:50.00            169.76808
2019-02-26/20:19:00.00            170.38897
2019-02-26/20:19:10.00            171.00034
2019-02-26/20:19:20.00            171.60224
2019-02-26/20:19:30.00            172.19474
2019-02-26/20:19:40.00            172.77791
2019-02-26/20:19:50.00            173.35183
2019-02-26/20:20:00.00            173.91660
2019-02-26/20:20:10.00            174.47230
2019-02-26/20:20:20.00            175.01902
2019-02-26/20:20:30.00            175.55687
2019-02-26/20:20:40.00            176.08595
2019-02-26/20:20:50.00            176.60636
2019-02-26/20:21:00.00            177.11822
2019-02-26/20:21:10.00            177.62163
2019-02-26/20:21:20.00            178.11671
2019-02-26/20:21:30.00            178.60357
2019-02-26/20:21:40.00            179.08234
2019-02-26/20:21:50.00            179.55312
2019-02-26/20:22:00.00            180.01606
2019-02-26/20:22:10.00            180.47124
2019-02-26/20:22:20.00            180.91879
2019-02-26/20:22:30.00            181.35883
2019-02-26/20:22:40.00            181.79150
2019-02-26/20:22:50.00            182.21690
2019-02-26/20:23:00.00            182.63515
2019-02-26/20:23:10.00            183.04638
2019-02-26/20:23:20.00            183.45071
2019-02-26/20:23:30.00            183.84824
2019-02-26/20:23:40.00            184.23911
2019-02-26/20:23:50.00            184.62342
2019-02-26/20:24:00.00            185.00128
2019-02-26/20:24:10.00            185.37282
2019-02-26/20:24:20.00            185.73815
2019-02-26/20:24:30.00            186.09737
2019-02-26/20:24:40.00            186.45060
2019-02-26/20:24:50.00            186.79795
2019-02-26/20:25:00.00            187.13951
2019-02-26/20:25:10.00            187.47541
2019-02-26/20:25:20.00            187.80573
2019-02-26/20:25:30.00            188.13059
2019-02-26/20:25:40.00            188.45009
2019-02-26/20:25:50.00            188.76432
2019-02-26/20:26:00.00            189.07339
2019-02-26/20:26:10.00            189.37738
2019-02-26/20:26:20.00            189.67639
2019-02-26/20:26:30.00            189.97052
2019-02-26/20:26:40.00            190.25986
2019-02-26/20:26:50.00            190.54450
2019-02-26/20:27:00.00            190.82452
2019-02-26/20:27:10.00            191.10001
2019-02-26/20:27:20.00            191.37106
2019-02-26/20:27:30.00            191.63774
2019-02-26/20:27:40.00            191.90015
2019-02-26/20:27:50.00            192.15836
2019-02-26/20:28:00.00            192.41245
2019-02-26/20:28:10.00            192.66249
2019-02-26/20:28:20.00            192.90857
2019-02-26/20:28:30.00            193.15075
2019-02-26/20:28:40.00            193.38912
2019-02-26/20:28:50.00            193.62373
2019-02-26/20:29:00.00            193.85466
2019-02-26/20:29:10.00            194.08198
2019-02-26/20:29:20.00            194.30575
2019-02-26/20:29:30.00            194.52604
2019-02-26/20:29:40.00            194.74291
2019-02-26/20:29:50.00            194.95644
2019-02-26/20:30:00.00            195.16667
2019-02-26/20:30:10.00            195.37367
2019-02-26/20:30:20.00            195.57750
2019-02-26/20:30:30.00            195.77821
2019-02-26/20:30:40.00            195.97586
2019-02-26/20:30:50.00            196.17051
2019-02-26/20:31:00.00            196.36222
2019-02-26/20:31:10.00            196.55103
2019-02-26/20:31:20.00            196.73700
2019-02-26/20:31:30.00            196.92017
2019-02-26/20:31:40.00            197.10060
2019-02-26/20:31:50.00            197.27834
2019-02-26/20:32:00.00            197.45343
2019-02-26/20:32:10.00            197.62593
2019-02-26/20:32:20.00            197.79587
2019-02-26/20:32:30.00            197.96331
2019-02-26/20:32:40.00            198.12828
2019-02-26/20:32:50.00            198.29083
2019-02-26/20:33:00.00            198.45100
2019-02-26/20:33:10.00            198.60883
2019-02-26/20:33:20.00            198.76437
2019-02-26/20:33:30.00            198.91765
2019-02-26/20:33:40.00            199.06871
2019-02-26/20:33:50.00            199.21759
2019-02-26/20:34:00.00            199.36433
2019-02-26/20:34:10.00            199.50896
2019-02-26/20:34:20.00            199.65152
2019-02-26/20:34:30.00            199.79204
2019-02-26/20:34:40.00            199.93056
2019-02-26/20:34:50.00            200.06711
2019-02-26/20:35:00.00            200.20172
2019-02-26/20:35:10.00            200.33444
2019-02-26/20:35:20.00            200.46528
2019-02-26/20:35:30.00            200.59427
2019-02-26/20:35:40.00            200.72146
2019-02-26/20:35:50.00            200.84687
2019-02-26/20:36:00.00            200.97052
2019-02-26/20:36:10.00            201.09245
2019-02-26/20:36:20.00            201.21268
2019-02-26/20:36:30.00            201.33125
2019-02-26/20:36:40.00            201.44817
2019-02-26/20:36:50.00            201.56348
2019-02-26/20:37:00.00            201.67720
2019-02-26/20:37:10.00            201.78935
2019-02-26/20:37:20.00            201.89996
2019-02-26/20:37:30.00            202.00906
2019-02-26/20:37:40.00            202.11666
2019-02-26/20:37:50.00            202.22280
2019-02-26/20:38:00.00            202.32749
2019-02-26/20:38:10.00            202.43076
2019-02-26/20:38:20.00            202.53263
2019-02-26/20:38:30.00            202.63311
2019-02-26/20:38:40.00            202.73224
2019-02-26/20:38:50.00            202.83003
2019-02-26/20:39:00.00            202.92650
2019-02-26/20:39:10.00            203.02167
2019-02-26/20:39:20.00            203.11557
2019-02-26/20:39:30.00            203.20820
2019-02-26/20:39:40.00            203.29960
2019-02-26/20:39:50.00            203.38977
2019-02-26/20:40:00.00            203.47874
2019-02-26/20:40:10.00            203.56653
2019-02-26/20:40:20.00            203.65315
2019-02-26/20:40:30.00            203.73861
2019-02-26/20:40:40.00            203.82294
2019-02-26/20:40:50.00            203.90616
2019-02-26/20:41:00.00            203.98827
2019-02-26/20:41:10.00            204.06929
2019-02-26/20:41:20.00            204.14925
2019-02-26/20:41:30.00            204.22815
2019-02-26/20:41:40.00            204.30601
2019-02-26/20:41:50.00            204.38284
2019-02-26/20:42:00.00            204.45867
2019-02-26/20:42:10.00            204.53350
2019-02-26/20:42:20.00            204.60734
2019-02-26/20:42:30.00            204.68022
2019-02-26/20:42:40.00            204.75214
2019-02-26/20:42:50.00            204.82313
2019-02-26/20:43:00.00            204.89318
2019-02-26/20:43:10.00            204.96231
2019-02-26/20:43:20.00            205.03054
2019-02-26/20:43:30.00            205.09789
2019-02-26/20:43:40.00            205.16435
2019-02-26/20:43:50.00            205.22994
2019-02-26/20:44:00.00            205.29468
2019-02-26/20:44:10.00            205.35858
2019-02-26/20:44:20.00            205.42164
2019-02-26/20:44:30.00            205.48389
2019-02-26/20:44:40.00            205.54532
2019-02-26/20:44:50.00            205.60595
2019-02-26/20:45:00.00            205.66579
2019-02-26/20:45:10.00            205.72486
2019-02-26/20:45:20.00            205.78316
2019-02-26/20:45:30.00            205.84069
2019-02-26/20:45:40.00            205.89748
2019-02-26/20:45:50.00            205.95353
2019-02-26/20:46:00.00            206.00885
2019-02-26/20:46:10.00            206.06345
2019-02-26/20:46:20.00            206.11734
2019-02-26/20:46:30.00            206.17053
2019-02-26/20:46:40.00            206.22303
2019-02-26/20:46:50.00            206.27484
2019-02-26/20:47:00.00            206.32597
2019-02-26/20:47:10.00            206.37645
2019-02-26/20:47:20.00            206.42625
2019-02-26/20:47:30.00            206.47542
2019-02-26/20:47:40.00            206.52394
2019-02-26/20:47:50.00            206.57182
2019-02-26/20:48:00.00            206.61908
2019-02-26/20:48:10.00            206.66572
2019-02-26/20:48:20.00            206.71175
2019-02-26/20:48:30.00            206.75717
2019-02-26/20:48:40.00            206.80200
2019-02-26/20:48:50.00            206.84624
2019-02-26/20:49:00.00            206.88990
2019-02-26/20:49:10.00            206.93298
2019-02-26/20:49:20.00            206.97550
2019-02-26/20:49:30.00            207.01745
2019-02-26/20:49:40.00            207.05885
2019-02-26/20:49:50.00            207.09971
2019-02-26/20:50:00.00            207.14002
2019-02-26/20:50:10.00            207.17980
2019-02-26/20:50:20.00            207.21904
2019-02-26/20:50:30.00            207.25777
2019-02-26/20:50:40.00            207.29598
2019-02-26/20:50:50.00            207.33368
2019-02-26/20:51:00.00            207.37087
2019-02-26/20:51:10.00            207.40757
2019-02-26/20:51:20.00            207.44377
2019-02-26/20:51:30.00            207.47949
2019-02-26/20:51:40.00            207.51473
2019-02-26/20:51:50.00            207.54948
2019-02-26/20:52:00.00            207.58377
2019-02-26/20:52:10.00            207.61760
2019-02-26/20:52:20.00            207.65096
2019-02-26/20:52:30.00            207.68387
2019-02-26/20:52:40.00            207.71633
2019-02-26/20:52:50.00            207.74835
2019-02-26/20:53:00.00            207.77992
2019-02-26/20:53:10.00            207.81106
2019-02-26/20:53:20.00            207.84177
2019-02-26/20:53:30.00            207.87206
2019-02-26/20:53:40.00            207.90192
2019-02-26/20:53:50.00            207.93137
2019-02-26/20:54:00.00            207.96041
2019-02-26/20:54:10.00            207.98904
2019-02-26/20:54:20.00            208.01727
2019-02-26/20:54:30.00            208.04510
2019-02-26/20:54:40.00            208.07254
2019-02-26/20:54:50.00            208.09959
2019-02-26/20:55:00.00            208.12625
2019-02-26/20:55:10.00            208.15253
2019-02-26/20:55:20.00            208.17844
2019-02-26/20:55:30.00            208.20397
2019-02-26/20:55:40.00            208.22913
2019-02-26/20:55:50.00            208.25393
2019-02-26/20:56:00.00            208.27837
2019-02-26/20:56:10.00            208.30245
2019-02-26/20:56:20.00            208.32617
2019-02-26/20:56:30.00            208.34955
2019-02-26/20:56:40.00            208.37258
2019-02-26/20:56:50.00            208.39526
2019-02-26/20:57:00.00            208.41761
2019-02-26/20:57:10.00            208.43962
2019-02-26/20:57:20.00            208.46130
2019-02-26/20:57:30.00            208.48265
2019-02-26/20:57:40.00            208.50368
2019-02-26/20:57:50.00            208.52438
2019-02-26/20:58:00.00            208.54477
2019-02-26/20:58:10.00            208.56484
2019-02-26/20:58:20.00            208.58459
2019-02-26/20:58:30.00            208.60404
2019-02-26/20:58:40.00            208.62318
2019-02-26/20:58:50.00            208.64202
2019-02-26/20:59:00.00            208.66056
2019-02-26/20:59:10.00            208.67880
2019-02-26/20:59:20.00            208.69675
2019-02-26/20:59:30.00            208.71441
2019-02-26/20:59:40.00            208.73178
2019-02-26/20:59:50.00            208.74886
2019-02-26/21:00:00.00            208.76567
2019-02-26/21:00:10.00            208.78219
2019-02-26/21:00:20.00            208.79843
2019-02-26/21:00:30.00            208.81440
2019-02-26/21:00:40.00            208.83010
2019-02-26/21:00:50.00            208.84554
2019-02-26/21:01:00.00            208.86070
2019-02-26/21:01:10.00            208.87560
2019-02-26/21:01:20.00            208.89024
2019-02-26/21:01:30.00            208.90462
2019-02-26/21:01:40.00            208.91875
2019-02-26/21:01:50.00            208.93262
2019-02-26/21:02:00.00            208.94624
2019-02-26/21:02:10.00            208.95961
2019-02-26/21:02:20.00            208.97274
2019-02-26/21:02:30.00            208.98562
2019-02-26/21:02:40.00            208.99826
2019-02-26/21:02:50.00            209.01066
2019-02-26/21:03:00.00            209.02283
2019-02-26/21:03:10.00            209.03475
2019-02-26/21:03:20.00            209.04645
2019-02-26/21:03:30.00            209.05791
2019-02-26/21:03:40.00            209.06915
2019-02-26/21:03:50.00            209.08016
2019-02-26/21:04:00.00            209.09095
2019-02-26/21:04:10.00            209.10151
2019-02-26/21:04:20.00            209.11186
2019-02-26/21:04:30.00            209.12199
2019-02-26/21:04:40.00            209.13190
2019-02-26/21:04:50.00            209.14159
2019-02-26/21:05:00.00            209.15108
2019-02-26/21:05:10.00            209.16036
2019-02-26/21:05:20.00            209.16942
2019-02-26/21:05:30.00            209.17828
2019-02-26/21:05:40.00            209.18694
2019-02-26/21:05:50.00            209.19539
2019-02-26/21:06:00.00            209.20365
2019-02-26/21:06:10.00            209.21170
2019-02-26/21:06:20.00            209.21956
2019-02-26/21:06:30.00            209.22722
2019-02-26/21:06:40.00            209.23469
2019-02-26/21:06:50.00            209.24197
2019-02-26/21:07:00.00            209.24906
2019-02-26/21:07:10.00            209.25596
2019-02-26/21:07:20.00            209.26267
2019-02-26/21:07:30.00            209.26920
2019-02-26/21:07:40.00            209.27555
2019-02-26/21:07:50.00            209.28171
2019-02-26/21:08:00.00            209.28769
2019-02-26/21:08:10.00            209.29350
2019-02-26/21:08:20.00            209.29913
2019-02-26/21:08:30.00            209.30458
2019-02-26/21:08:40.00            209.30986
2019-02-26/21:08:50.00            209.31497
2019-02-26/21:09:00.00            209.31990
2019-02-26/21:09:10.00            209.32467
2019-02-26/21:09:20.00            209.32927
2019-02-26/21:09:30.00            209.33370
2019-02-26/21:09:40.00            209.33797
2019-02-26/21:09:50.00            209.34208
2019-02-26/21:10:00.00            209.34602
2019-02-26/21:10:10.00            209.34981
2019-02-26/21:10:20.00            209.35343
2019-02-26/21:10:30.00            209.35690
2019-02-26/21:10:40.00            209.36021
2019-02-26/21:10:50.00            209.36336
2019-02-26/21:11:00.00            209.36637
2019-02-26/21:11:10.00            209.36921
2019-02-26/21:11:20.00            209.37191
2019-02-26/21:11:30.00            209.37446
2019-02-26/21:11:40.00            209.37686
2019-02-26/21:11:50.00            209.37912
2019-02-26/21:12:00.00            209.38122
2019-02-26/21:12:10.00            209.38319
2019-02-26/21:12:20.00            209.38500
2019-02-26/21:12:30.00            209.38668
2019-02-26/21:12:40.00            209.38822
2019-02-26/21:12:50.00            209.38961
2019-02-26/21:13:00.00            209.39087
2019-02-26/21:13:10.00            209.39199
2019-02-26/21:13:20.00            209.39298
2019-02-26/21:13:30.00            209.39383
2019-02-26/21:13:40.00            209.39454
2019-02-26/21:13:50.00            209.39512
2019-02-26/21:14:00.00            209.39557
2019-02-26/21:14:10.00            209.39589
2019-02-26/21:14:20.00            209.39608
2019-02-26/21:14:30.00            209.39615
2019-02-26/21:14:40.00            209.39608
2019-02-26/21:14:50.00            209.39589
2019-02-26/21:15:00.00            209.39557
2019-02-26/21:15:10.00            209.39513
2019-02-26/21:15:20.00            209.39457
2019-02-26/21:15:30.00            209.39388
2019-02-26/21:15:40.00            209.39308
2019-02-26/21:15:50.00            209.39215
2019-02-26/21:16:00.00            209.39110
2019-02-26/21:16:10.00            209.38994
2019-02-26/21:16:20.00            209.38866
2019-02-26/21:16:30.00            209.38726
2019-02-26/21:16:40.00            209.38575
2019-02-26/21:16:50.00            209.38413
2019-02-26/21:17:00.00            209.38239
2019-02-26/21:17:10.00            209.38053
2019-02-26/21:17:20.00            209.37857
2019-02-26/21:17:30.00            209.37650
2019-02-26/21:17:40.00            209.37432
2019-02-26/21:17:50.00            209.37203
2019-02-26/21:18:00.00            209.36963
2019-02-26/21:18:10.00            209.36712
2019-02-26/21:18:20.00            209.36451
2019-02-26/21:18:30.00            209.36179
2019-02-26/21:18:40.00            209.35897
2019-02-26/21:18:50.00            209.35605
2019-02-26/21:19:00.00            209.35302
2019-02-26/21:19:10.00            209.34989
2019-02-26/21:19:20.00            209.34667
2019-02-26/21:19:30.00            209.34334
2019-02-26/21:19:40.00            209.33991
2019-02-26/21:19:50.00            209.33639
2019-02-26/21:20:00.00            209.33276
2019-02-26/21:20:10.00            209.32904
2019-02-26/21:20:20.00            209.32523
2019-02-26/21:20:30.00            209.32132
2019-02-26/21:20:40.00            209.31731
2019-02-26/21:20:50.00            209.31322
2019-02-26/21:21:00.00            209.30902
2019-02-26/21:21:10.00            209.30474
2019-02-26/21:21:20.00            209.30037
2019-02-26/21:21:30.00            209.29590
2019-02-26/21:21:40.00            209.29135
2019-02-26/21:21:50.00            209.28671
2019-02-26/21:22:00.00            209.28198
2019-02-26/21:22:10.00            209.27716
2019-02-26/21:22:20.00            209.27225
2019-02-26/21:22:30.00            209.26726
2019-02-26/21:22:40.00            209.26219
2019-02-26/21:22:50.00            209.25702
2019-02-26/21:23:00.00            209.25178
2019-02-26/21:23:10.00            209.24645
2019-02-26/21:23:20.00            209.24104
2019-02-26/21:23:30.00            209.23555
2019-02-26/21:23:40.00            209.22997
2019-02-26/21:23:50.00            209.22432
2019-02-26/21:24:00.00            209.21859
2019-02-26/21:24:10.00            209.21278
2019-02-26/21:24:20.00            209.20688
2019-02-26/21:24:30.00            209.20092
2019-02-26/21:24:40.00            209.19487
2019-02-26/21:24:50.00            209.18875
2019-02-26/21:25:00.00            209.18255
2019-02-26/21:25:10.00            209.17628
2019-02-26/21:25:20.00            209.16993
2019-02-26/21:25:30.00            209.16351
2019-02-26/21:25:40.00            209.15701
2019-02-26/21:25:50.00            209.15044
2019-02-26/21:26:00.00            209.14380
2019-02-26/21:26:10.00            209.13709
2019-02-26/21:26:20.00            209.13031
2019-02-26/21:26:30.00            209.12346
2019-02-26/21:26:40.00            209.11654
2019-02-26/21:26:50.00            209.10954
2019-02-26/21:27:00.00            209.10249
2019-02-26/21:27:10.00            209.09536
2019-02-26/21:27:20.00            209.08816
2019-02-26/21:27:30.00            209.08090
2019-02-26/21:27:40.00            209.07358
2019-02-26/21:27:50.00            209.06618
2019-02-26/21:28:00.00            209.05872
2019-02-26/21:28:10.00            209.05120
2019-02-26/21:28:20.00            209.04362
2019-02-26/21:28:30.00            209.03597
2019-02-26/21:28:40.00            209.02825
2019-02-26/21:28:50.00            209.02048
2019-02-26/21:29:00.00            209.01264
2019-02-26/21:29:10.00            209.00475
2019-02-26/21:29:20.00            208.99679
2019-02-26/21:29:30.00            208.98877
2019-02-26/21:29:40.00            208.98069
2019-02-26/21:29:50.00            208.97255
2019-02-26/21:30:00.00            208.96436
2019-02-26/21:30:10.00            208.95611
2019-02-26/21:30:20.00            208.94779
2019-02-26/21:30:30.00            208.93943
2019-02-26/21:30:40.00            208.93100
2019-02-26/21:30:50.00            208.92252
2019-02-26/21:31:00.00            208.91399
2019-02-26/21:31:10.00            208.90540
2019-02-26/21:31:20.00            208.89675
2019-02-26/21:31:30.00            208.88805
2019-02-26/21:31:40.00            208.87930
2019-02-26/21:31:50.00            208.87050
2019-02-26/21:32:00.00            208.86164
2019-02-26/21:32:10.00            208.85273
2019-02-26/21:32:20.00            208.84377
2019-02-26/21:32:30.00            208.83476
2019-02-26/21:32:40.00            208.82569
2019-02-26/21:32:50.00            208.81658
2019-02-26/21:33:00.00            208.80742
2019-02-26/21:33:10.00            208.79821
2019-02-26/21:33:20.00            208.78895
2019-02-26/21:33:30.00            208.77964
2019-02-26/21:33:40.00            208.77028
2019-02-26/21:33:50.00            208.76088
2019-02-26/21:34:00.00            208.75143
2019-02-26/21:34:10.00            208.74193
2019-02-26/21:34:20.00            208.73239
2019-02-26/21:34:30.00            208.72280
2019-02-26/21:34:40.00            208.71317
2019-02-26/21:34:50.00            208.70349
2019-02-26/21:35:00.00            208.69377
2019-02-26/21:35:10.00            208.68401
2019-02-26/21:35:20.00            208.67420
2019-02-26/21:35:30.00            208.66435
2019-02-26/21:35:40.00            208.65445
2019-02-26/21:35:50.00            208.64452
2019-02-26/21:36:00.00            208.63454
2019-02-26/21:36:10.00            208.62452
2019-02-26/21:36:20.00            208.61446
2019-02-26/21:36:30.00            208.60436
2019-02-26/21:36:40.00            208.59422
2019-02-26/21:36:50.00            208.58404
2019-02-26/21:37:00.00            208.57383
2019-02-26/21:37:10.00            208.56357
2019-02-26/21:37:20.00            208.55328
2019-02-26/21:37:30.00            208.54294
2019-02-26/21:37:40.00            208.53257
2019-02-26/21:37:50.00            208.52217
2019-02-26/21:38:00.00            208.51172
2019-02-26/21:38:10.00            208.50124
2019-02-26/21:38:20.00            208.49073
2019-02-26/21:38:30.00            208.48018
2019-02-26/21:38:40.00            208.46959
2019-02-26/21:38:50.00            208.45897
2019-02-26/21:39:00.00            208.44832
2019-02-26/21:39:10.00            208.43763
2019-02-26/21:39:20.00            208.42691
2019-02-26/21:39:30.00            208.41615
2019-02-26/21:39:40.00            208.40536
2019-02-26/21:39:50.00            208.39455
2019-02-26/21:40:00.00            208.38369
2019-02-26/21:40:10.00            208.37281
2019-02-26/21:40:20.00            208.36190
2019-02-26/21:40:30.00            208.35095
2019-02-26/21:40:40.00            208.33998
2019-02-26/21:40:50.00            208.32897
2019-02-26/21:41:00.00            208.31794
2019-02-26/21:41:10.00            208.30688
2019-02-26/21:41:20.00            208.29578
2019-02-26/21:41:30.00            208.28466
2019-02-26/21:41:40.00            208.27351
2019-02-26/21:41:50.00            208.26233
2019-02-26/21:42:00.00            208.25113
2019-02-26/21:42:10.00            208.23990
2019-02-26/21:42:20.00            208.22864
2019-02-26/21:42:30.00            208.21736
2019-02-26/21:42:40.00            208.20605
2019-02-26/21:42:50.00            208.19471
2019-02-26/21:43:00.00            208.18335
2019-02-26/21:43:10.00            208.17197
2019-02-26/21:43:20.00            208.16056
2019-02-26/21:43:30.00            208.14912
2019-02-26/21:43:40.00            208.13767
2019-02-26/21:43:50.00            208.12619
2019-02-26/21:44:00.00            208.11468
2019-02-26/21:44:10.00            208.10316
2019-02-26/21:44:20.00            208.09161
2019-02-26/21:44:30.00            208.08004
2019-02-26/21:44:40.00            208.06844
2019-02-26/21:44:50.00            208.05683
2019-02-26/21:45:00.00            208.04520
2019-02-26/21:45:10.00            208.03354
2019-02-26/21:45:20.00            208.02187
2019-02-26/21:45:30.00            208.01017
2019-02-26/21:45:40.00            207.99845
2019-02-26/21:45:50.00            207.98672
2019-02-26/21:46:00.00            207.97497
2019-02-26/21:46:10.00            207.96320
2019-02-26/21:46:20.00            207.95141
2019-02-26/21:46:30.00            207.93960
2019-02-26/21:46:40.00            207.92777
2019-02-26/21:46:50.00            207.91593
2019-02-26/21:47:00.00            207.90407
2019-02-26/21:47:10.00            207.89220
2019-02-26/21:47:20.00            207.88031
2019-02-26/21:47:30.00            207.86840
2019-02-26/21:47:40.00            207.85648
2019-02-26/21:47:50.00            207.84454
2019-02-26/21:48:00.00            207.83259
2019-02-26/21:48:10.00            207.82062
2019-02-26/21:48:20.00            207.80864
2019-02-26/21:48:30.00            207.79665
2019-02-26/21:48:40.00            207.78464
2019-02-26/21:48:50.00            207.77262
2019-02-26/21:49:00.00            207.76059
2019-02-26/21:49:10.00            207.74854
2019-02-26/21:49:20.00            207.73648
2019-02-26/21:49:30.00            207.72441
2019-02-26/21:49:40.00            207.71233
2019-02-26/21:49:50.00            207.70024
2019-02-26/21:50:00.00            207.68814
2019-02-26/21:50:10.00            207.67602
2019-02-26/21:50:20.00            207.66390
2019-02-26/21:50:30.00            207.65177
2019-02-26/21:50:40.00            207.63962
2019-02-26/21:50:50.00            207.62747
2019-02-26/21:51:00.00            207.61531
2019-02-26/21:51:10.00            207.60314
2019-02-26/21:51:20.00            207.59097
2019-02-26/21:51:30.00            207.57878
2019-02-26/21:51:40.00            207.56659
2019-02-26/21:51:50.00            207.55439
2019-02-26/21:52:00.00            207.54219
2019-02-26/21:52:10.00            207.52997
2019-02-26/21:52:20.00            207.51775
2019-02-26/21:52:30.00            207.50553
2019-02-26/21:52:40.00            207.49330
2019-02-26/21:52:50.00            207.48106
2019-02-26/21:53:00.00            207.46883
2019-02-26/21:53:10.00            207.45658
2019-02-26/21:53:20.00            207.44433
2019-02-26/21:53:30.00            207.43208
2019-02-26/21:53:40.00            207.41982
2019-02-26/21:53:50.00            207.40757
2019-02-26/21:54:00.00            207.39530
2019-02-26/21:54:10.00            207.38304
2019-02-26/21:54:20.00            207.37078
2019-02-26/21:54:30.00            207.35851
2019-02-26/21:54:40.00            207.34624
2019-02-26/21:54:50.00            207.33397
2019-02-26/21:55:00.00            207.32170
2019-02-26/21:55:10.00            207.30942
2019-02-26/21:55:20.00            207.29715
2019-02-26/21:55:30.00            207.28488
2019-02-26/21:55:40.00            207.27261
2019-02-26/21:55:50.00            207.26034
2019-02-26/21:56:00.00            207.24807
2019-02-26/21:56:10.00            207.23580
2019-02-26/21:56:20.00            207.22353
2019-02-26/21:56:30.00            207.21127
2019-02-26/21:56:40.00            207.19901
2019-02-26/21:56:50.00            207.18675
2019-02-26/21:57:00.00            207.17449
2019-02-26/21:57:10.00            207.16224
2019-02-26/21:57:20.00            207.14999
2019-02-26/21:57:30.00            207.13775
2019-02-26/21:57:40.00            207.12551
2019-02-26/21:57:50.00            207.11327
2019-02-26/21:58:00.00            207.10104
2019-02-26/21:58:10.00            207.08882
2019-02-26/21:58:20.00            207.07660
2019-02-26/21:58:30.00            207.06439
2019-02-26/21:58:40.00            207.05218
2019-02-26/21:58:50.00            207.03998
2019-02-26/21:59:00.00            207.02779
2019-02-26/21:59:10.00            207.01560
2019-02-26/21:59:20.00            207.00343
2019-02-26/21:59:30.00            206.99126
2019-02-26/21:59:40.00            206.97910
2019-02-26/21:59:50.00            206.96695
2019-02-26/22:00:00.00            206.95481
2019-02-26/22:00:10.00            206.94267
2019-02-26/22:00:20.00            206.93055
2019-02-26/22:00:30.00            206.91844
2019-02-26/22:00:40.00            206.90634
2019-02-26/22:00:50.00            206.89425
2019-02-26/22:01:00.00            206.88217
2019-02-26/22:01:10.00            206.87010
2019-02-26/22:01:20.00            206.85805
2019-02-26/22:01:30.00            206.84600
2019-02-26/22:01:40.00            206.83397
2019-02-26/22:01:50.00            206.82196
2019-02-26/22:02:00.00            206.80995
2019-02-26/22:02:10.00            206.79796
2019-02-26/22:02:20.00            206.78599
2019-02-26/22:02:30.00            206.77403
2019-02-26/22:02:40.00            206.76208
2019-02-26/22:02:50.00            206.75015
2019-02-26/22:03:00.00            206.73823
2019-02-26/22:03:10.00            206.72633
2019-02-26/22:03:20.00            206.71445
2019-02-26/22:03:30.00            206.70258
2019-02-26/22:03:40.00            206.69073
2019-02-26/22:03:50.00            206.67890
2019-02-26/22:04:00.00            206.66709
2019-02-26/22:04:10.00            206.65529
2019-02-26/22:04:20.00            206.64352
2019-02-26/22:04:30.00            206.63176
2019-02-26/22:04:40.00            206.62002
2019-02-26/22:04:50.00            206.60830
2019-02-26/22:05:00.00            206.59660
2019-02-26/22:05:10.00            206.58492
2019-02-26/22:05:20.00            206.57326
2019-02-26/22:05:30.00            206.56162
2019-02-26/22:05:40.00            206.55001
2019-02-26/22:05:50.00            206.53842
2019-02-26/22:06:00.00            206.52684
2019-02-26/22:06:10.00            206.51530
2019-02-26/22:06:20.00            206.50377
2019-02-26/22:06:30.00            206.49227
2019-02-26/22:06:40.00            206.48079
2019-02-26/22:06:50.00            206.46934
2019-02-26/22:07:00.00            206.45791
2019-02-26/22:07:10.00            206.44650
2019-02-26/22:07:20.00            206.43513
2019-02-26/22:07:30.00            206.42377
2019-02-26/22:07:40.00            206.41245
2019-02-26/22:07:50.00            206.40115
2019-02-26/22:08:00.00            206.38988
2019-02-26/22:08:10.00            206.37863
2019-02-26/22:08:20.00            206.36742
2019-02-26/22:08:30.00            206.35623
2019-02-26/22:08:40.00            206.34507
2019-02-26/22:08:50.00            206.33394
2019-02-26/22:09:00.00            206.32284
2019-02-26/22:09:10.00            206.31177
2019-02-26/22:09:20.00            206.30073
2019-02-26/22:09:30.00            206.28972
2019-02-26/22:09:40.00            206.27874
2019-02-26/22:09:50.00            206.26779
2019-02-26/22:10:00.00            206.25688
2019-02-26/22:10:10.00            206.24600
2019-02-26/22:10:20.00            206.23515
2019-02-26/22:10:30.00            206.22433
2019-02-26/22:10:40.00            206.21355
2019-02-26/22:10:50.00            206.20280
2019-02-26/22:11:00.00            206.19209
2019-02-26/22:11:10.00            206.18142
2019-02-26/22:11:20.00            206.17078
2019-02-26/22:11:30.00            206.16017
2019-02-26/22:11:40.00            206.14960
2019-02-26/22:11:50.00            206.13907
2019-02-26/22:12:00.00            206.12858
2019-02-26/22:12:10.00            206.11812
2019-02-26/22:12:20.00            206.10771
2019-02-26/22:12:30.00            206.09733
2019-02-26/22:12:40.00            206.08699
2019-02-26/22:12:50.00            206.07669
2019-02-26/22:13:00.00            206.06644
2019-02-26/22:13:10.00            206.05622
2019-02-26/22:13:20.00            206.04604
2019-02-26/22:13:30.00            206.03591
2019-02-26/22:13:40.00            206.02582
2019-02-26/22:13:50.00            206.01577
2019-02-26/22:14:00.00            206.00577
2019-02-26/22:14:10.00            205.99580
2019-02-26/22:14:20.00            205.98589
2019-02-26/22:14:30.00            205.97602
2019-02-26/22:14:40.00            205.96619
2019-02-26/22:14:50.00            205.95641
2019-02-26/22:15:00.00            205.94668
2019-02-26/22:15:10.00            205.93699
2019-02-26/22:15:20.00            205.92735
2019-02-26/22:15:30.00            205.91776
2019-02-26/22:15:40.00            205.90822
2019-02-26/22:15:50.00            205.89872
2019-02-26/22:16:00.00            205.88928
2019-02-26/22:16:10.00            205.87988
2019-02-26/22:16:20.00            205.87054
2019-02-26/22:16:30.00            205.86125
2019-02-26/22:16:40.00            205.85201
2019-02-26/22:16:50.00            205.84282
2019-02-26/22:17:00.00            205.83369
2019-02-26/22:17:10.00            205.82461
2019-02-26/22:17:20.00            205.81558
2019-02-26/22:17:30.00            205.80661
2019-02-26/22:17:40.00            205.79769
2019-02-26/22:17:50.00            205.78883
2019-02-26/22:18:00.00            205.78003
2019-02-26/22:18:10.00            205.77128
2019-02-26/22:18:20.00            205.76259
2019-02-26/22:18:30.00            205.75396
2019-02-26/22:18:40.00            205.74539
2019-02-26/22:18:50.00            205.73687
2019-02-26/22:19:00.00            205.72842
2019-02-26/22:19:10.00            205.72003
2019-02-26/22:19:20.00            205.71170
2019-02-26/22:19:30.00            205.70343
2019-02-26/22:19:40.00            205.69522
2019-02-26/22:19:50.00            205.68708
2019-02-26/22:20:00.00            205.67900
2019-02-26/22:20:10.00            205.67099
2019-02-26/22:20:20.00            205.66304
2019-02-26/22:20:30.00            205.65516
2019-02-26/22:20:40.00            205.64734
2019-02-26/22:20:50.00            205.63959
2019-02-26/22:21:00.00            205.63191
2019-02-26/22:21:10.00            205.62430
2019-02-26/22:21:20.00            205.61676
2019-02-26/22:21:30.00            205.60928
2019-02-26/22:21:40.00            205.60188
2019-02-26/22:21:50.00            205.59455
2019-02-26/22:22:00.00            205.58729
2019-02-26/22:22:10.00            205.58011
2019-02-26/22:22:20.00            205.57300
2019-02-26/22:22:30.00            205.56596
2019-02-26/22:22:40.00            205.55900
2019-02-26/22:22:50.00            205.55211
2019-02-26/22:23:00.00            205.54530
2019-02-26/22:23:10.00            205.53857
2019-02-26/22:23:20.00            205.53192
2019-02-26/22:23:30.00            205.52534
2019-02-26/22:23:40.00            205.51885
2019-02-26/22:23:50.00            205.51244
2019-02-26/22:24:00.00            205.50610
2019-02-26/22:24:10.00            205.49985
2019-02-26/22:24:20.00            205.49368
2019-02-26/22:24:30.00            205.48760
2019-02-26/22:24:40.00            205.48160
2019-02-26/22:24:50.00            205.47569
2019-02-26/22:25:00.00            205.46986
2019-02-26/22:25:10.00            205.46412
2019-02-26/22:25:20.00            205.45847
2019-02-26/22:25:30.00            205.45291
2019-02-26/22:25:40.00            205.44743
2019-02-26/22:25:50.00            205.44205
2019-02-26/22:26:00.00            205.43676
2019-02-26/22:26:10.00            205.43156
2019-02-26/22:26:20.00            205.42646
2019-02-26/22:26:30.00            205.42144
2019-02-26/22:26:40.00            205.41653
2019-02-26/22:26:50.00            205.41171
2019-02-26/22:27:00.00            205.40699
2019-02-26/22:27:10.00            205.40237
2019-02-26/22:27:20.00            205.39784
2019-02-26/22:27:30.00            205.39342
2019-02-26/22:27:40.00            205.38909
2019-02-26/22:27:50.00            205.38487
2019-02-26/22:28:00.00            205.38075
2019-02-26/22:28:10.00            205.37674
2019-02-26/22:28:20.00            205.37283
2019-02-26/22:28:30.00            205.36903
2019-02-26/22:28:40.00            205.36533
2019-02-26/22:28:50.00            205.36175
2019-02-26/22:29:00.00            205.35827
2019-02-26/22:29:10.00            205.35490
2019-02-26/22:29:20.00            205.35165
2019-02-26/22:29:30.00            205.34851
2019-02-26/22:29:40.00            205.34548
2019-02-26/22:29:50.00            205.34256
2019-02-26/22:30:00.00            205.33977
2019-02-26/22:30:10.00            205.33709
2019-02-26/22:30:20.00            205.33452
2019-02-26/22:30:30.00            205.33208
2019-02-26/22:30:40.00            205.32976
2019-02-26/22:30:50.00            205.32756
2019-02-26/22:31:00.00            205.32549
2019-02-26/22:31:10.00            205.32353
2019-02-26/22:31:20.00            205.32171
2019-02-26/22:31:30.00            205.32001
2019-02-26/22:31:40.00            205.31844
2019-02-26/22:31:50.00            205.31700
2019-02-26/22:32:00.00            205.31569
2019-02-26/22:32:10.00            205.31452
2019-02-26/22:32:20.00            205.31347
2019-02-26/22:32:30.00            205.31256
2019-02-26/22:32:40.00            205.31179
2019-02-26/22:32:50.00            205.31116
2019-02-26/22:33:00.00            205.31066
2019-02-26/22:33:10.00            205.31031
2019-02-26/22:33:20.00            205.31009
2019-02-26/22:33:30.00            205.31003
2019-02-26/22:33:40.00            205.31010
2019-02-26/22:33:50.00            205.31032
2019-02-26/22:34:00.00            205.31069
2019-02-26/22:34:10.00            205.31121
2019-02-26/22:34:20.00            205.31188
2019-02-26/22:34:30.00            205.31271
2019-02-26/22:34:40.00            205.31369
2019-02-26/22:34:50.00            205.31482
2019-02-26/22:35:00.00            205.31611
2019-02-26/22:35:10.00            205.31756
2019-02-26/22:35:20.00            205.31917
2019-02-26/22:35:30.00            205.32094
2019-02-26/22:35:40.00            205.32288
2019-02-26/22:35:50.00            205.32498
2019-02-26/22:36:00.00            205.32725
2019-02-26/22:36:10.00            205.32969
2019-02-26/22:36:20.00            205.33231
2019-02-26/22:36:30.00            205.33509
2019-02-26/22:36:40.00            205.33805
2019-02-26/22:36:50.00            205.34118
2019-02-26/22:37:00.00            205.34450
2019-02-26/22:37:10.00            205.34799
2019-02-26/22:37:20.00            205.35167
2019-02-26/22:37:30.00            205.35553
2019-02-26/22:37:40.00            205.35958
2019-02-26/22:37:50.00            205.36381
2019-02-26/22:38:00.00            205.36824
2019-02-26/22:38:10.00            205.37286
2019-02-26/22:38:20.00            205.37767
2019-02-26/22:38:30.00            205.38268
2019-02-26/22:38:40.00            205.38789
2019-02-26/22:38:50.00            205.39330
2019-02-26/22:39:00.00            205.39891
2019-02-26/22:39:10.00            205.40473
2019-02-26/22:39:20.00            205.41076
2019-02-26/22:39:30.00            205.41699
2019-02-26/22:39:40.00            205.42344
2019-02-26/22:39:50.00            205.43011
2019-02-26/22:40:00.00            205.43699
2019-02-26/22:40:10.00            205.44409
2019-02-26/22:40:20.00            205.45141
2019-02-26/22:40:30.00            205.45895
2019-02-26/22:40:40.00            205.46673
2019-02-26/22:40:50.00            205.47473
2019-02-26/22:41:00.00            205.48297
2019-02-26/22:41:10.00            205.49144
2019-02-26/22:41:20.00            205.50014
2019-02-26/22:41:30.00            205.50909
2019-02-26/22:41:40.00            205.51829
2019-02-26/22:41:50.00            205.52772
2019-02-26/22:42:00.00            205.53741
2019-02-26/22:42:10.00            205.54735
2019-02-26/22:42:20.00            205.55754
2019-02-26/22:42:30.00            205.56799
2019-02-26/22:42:40.00            205.57870
2019-02-26/22:42:50.00            205.58967
2019-02-26/22:43:00.00            205.60091
2019-02-26/22:43:10.00            205.61242
2019-02-26/22:43:20.00            205.62420
2019-02-26/22:43:30.00            205.63626
2019-02-26/22:43:40.00            205.64860
2019-02-26/22:43:50.00            205.66122
2019-02-26/22:44:00.00            205.67413
2019-02-26/22:44:10.00            205.68733
2019-02-26/22:44:20.00            205.70082
2019-02-26/22:44:30.00            205.71461
2019-02-26/22:44:40.00            205.72870
2019-02-26/22:44:50.00            205.74309
2019-02-26/22:45:00.00            205.75779
2019-02-26/22:45:10.00            205.77280
2019-02-26/22:45:20.00            205.78813
2019-02-26/22:45:30.00            205.80377
2019-02-26/22:45:40.00            205.81975
2019-02-26/22:45:50.00            205.83605
2019-02-26/22:46:00.00            205.85267
2019-02-26/22:46:10.00            205.86964
2019-02-26/22:46:20.00            205.88694
2019-02-26/22:46:30.00            205.90459
2019-02-26/22:46:40.00            205.92259
2019-02-26/22:46:50.00            205.94094
2019-02-26/22:47:00.00            205.95965
2019-02-26/22:47:10.00            205.97872
2019-02-26/22:47:20.00            205.99816
2019-02-26/22:47:30.00            206.01797
2019-02-26/22:47:40.00            206.03815
2019-02-26/22:47:50.00            206.05872
2019-02-26/22:48:00.00            206.07967
2019-02-26/22:48:10.00            206.10102
2019-02-26/22:48:20.00            206.12276
2019-02-26/22:48:30.00            206.14490
2019-02-26/22:48:40.00            206.16745
2019-02-26/22:48:50.00            206.19042
2019-02-26/22:49:00.00            206.21380
2019-02-26/22:49:10.00            206.23761
2019-02-26/22:49:20.00            206.26184
2019-02-26/22:49:30.00            206.28651
2019-02-26/22:49:40.00            206.31162
2019-02-26/22:49:50.00            206.33719
2019-02-26/22:50:00.00            206.36320
2019-02-26/22:50:10.00            206.38967
2019-02-26/22:50:20.00            206.41661
2019-02-26/22:50:30.00            206.44403
2019-02-26/22:50:40.00            206.47192
2019-02-26/22:50:50.00            206.50030
2019-02-26/22:51:00.00            206.52917
2019-02-26/22:51:10.00            206.55854
2019-02-26/22:51:20.00            206.58843
2019-02-26/22:51:30.00            206.61882
2019-02-26/22:51:40.00            206.64974
2019-02-26/22:51:50.00            206.68119
2019-02-26/22:52:00.00            206.71317
2019-02-26/22:52:10.00            206.74570
2019-02-26/22:52:20.00            206.77878
2019-02-26/22:52:30.00            206.81242
2019-02-26/22:52:40.00            206.84664
2019-02-26/22:52:50.00            206.88143
2019-02-26/22:53:00.00            206.91681
2019-02-26/22:53:10.00            206.95278
2019-02-26/22:53:20.00            206.98936
2019-02-26/22:53:30.00            207.02655
2019-02-26/22:53:40.00            207.06437
2019-02-26/22:53:50.00            207.10282
2019-02-26/22:54:00.00            207.14191
2019-02-26/22:54:10.00            207.18165
2019-02-26/22:54:20.00            207.22206
2019-02-26/22:54:30.00            207.26314
2019-02-26/22:54:40.00            207.30490
2019-02-26/22:54:50.00            207.34736
2019-02-26/22:55:00.00            207.39052
2019-02-26/22:55:10.00            207.43440
2019-02-26/22:55:20.00            207.47900
2019-02-26/22:55:30.00            207.52435
2019-02-26/22:55:40.00            207.57045
2019-02-26/22:55:50.00            207.61731
2019-02-26/22:56:00.00            207.66495
2019-02-26/22:56:10.00            207.71337
2019-02-26/22:56:20.00            207.76261
2019-02-26/22:56:30.00            207.81265
2019-02-26/22:56:40.00            207.86353
2019-02-26/22:56:50.00            207.91524
2019-02-26/22:57:00.00            207.96782
2019-02-26/22:57:10.00            208.02127
2019-02-26/22:57:20.00            208.07560
2019-02-26/22:57:30.00            208.13084
2019-02-26/22:57:40.00            208.18699
2019-02-26/22:57:50.00            208.24408
2019-02-26/22:58:00.00            208.30212
2019-02-26/22:58:10.00            208.36112
2019-02-26/22:58:20.00            208.42111
2019-02-26/22:58:30.00            208.48210
2019-02-26/22:58:40.00            208.54411
2019-02-26/22:58:50.00            208.60715
2019-02-26/22:59:00.00            208.67125
2019-02-26/22:59:10.00            208.73643
2019-02-26/22:59:20.00            208.80270
2019-02-26/22:59:30.00            208.87009
2019-02-26/22:59:40.00            208.93861
2019-02-26/22:59:50.00            209.00829
2019-02-26/23:00:00.00            209.07915
2019-02-26/23:00:10.00            209.15121
2019-02-26/23:00:20.00            209.22449
2019-02-26/23:00:30.00            209.29902
2019-02-26/23:00:40.00            209.37482
2019-02-26/23:00:50.00            209.45192
2019-02-26/23:01:00.00            209.53033
2019-02-26/23:01:10.00            209.61009
2019-02-26/23:01:20.00            209.69122
2019-02-26/23:01:30.00            209.77375
2019-02-26/23:01:40.00            209.85771
2019-02-26/23:01:50.00            209.94313
2019-02-26/23:02:00.00            210.03003
2019-02-26/23:02:10.00            210.11845
2019-02-26/23:02:20.00            210.20841
2019-02-26/23:02:30.00            210.29995
2019-02-26/23:02:40.00            210.39310
2019-02-26/23:02:50.00            210.48789
2019-02-26/23:03:00.00            210.58437
2019-02-26/23:03:10.00            210.68255
2019-02-26/23:03:20.00            210.78249
2019-02-26/23:03:30.00            210.88422
2019-02-26/23:03:40.00            210.98777
2019-02-26/23:03:50.00            211.09318
2019-02-26/23:04:00.00            211.20050
2019-02-26/23:04:10.00            211.30977
2019-02-26/23:04:20.00            211.42103
2019-02-26/23:04:30.00            211.53432
2019-02-26/23:04:40.00            211.64970
2019-02-26/23:04:50.00            211.76720
2019-02-26/23:05:00.00            211.88687
2019-02-26/23:05:10.00            212.00878
2019-02-26/23:05:20.00            212.13295
2019-02-26/23:05:30.00            212.25946
2019-02-26/23:05:40.00            212.38835
2019-02-26/23:05:50.00            212.51967
2019-02-26/23:06:00.00            212.65349
2019-02-26/23:06:10.00            212.78987
2019-02-26/23:06:20.00            212.92887
2019-02-26/23:06:30.00            213.07054
2019-02-26/23:06:40.00            213.21496
2019-02-26/23:06:50.00            213.36219
2019-02-26/23:07:00.00            213.51230
2019-02-26/23:07:10.00            213.66537
2019-02-26/23:07:20.00            213.82146
2019-02-26/23:07:30.00            213.98065
2019-02-26/23:07:40.00            214.14303
2019-02-26/23:07:50.00            214.30866
2019-02-26/23:08:00.00            214.47765
2019-02-26/23:08:10.00            214.65006
2019-02-26/23:08:20.00            214.82600
2019-02-26/23:08:30.00            215.00555
2019-02-26/23:08:40.00            215.18881
2019-02-26/23:08:50.00            215.37589
2019-02-26/23:09:00.00            215.56687
2019-02-26/23:09:10.00            215.76187
2019-02-26/23:09:20.00            215.96100
2019-02-26/23:09:30.00            216.16437
2019-02-26/23:09:40.00            216.37209
2019-02-26/23:09:50.00            216.58429
2019-02-26/23:10:00.00            216.80110
2019-02-26/23:10:10.00            217.02264
2019-02-26/23:10:20.00            217.24904
2019-02-26/23:10:30.00            217.48046
2019-02-26/23:10:40.00            217.71702
2019-02-26/23:10:50.00            217.95889
2019-02-26/23:11:00.00            218.20622
2019-02-26/23:11:10.00            218.45915
2019-02-26/23:11:20.00            218.71788
2019-02-26/23:11:30.00            218.98256
2019-02-26/23:11:40.00            219.25338
2019-02-26/23:11:50.00            219.53052
2019-02-26/23:12:00.00            219.81417
2019-02-26/23:12:10.00            220.10453
2019-02-26/23:12:20.00            220.40182
2019-02-26/23:12:30.00            220.70624
2019-02-26/23:12:40.00            221.01802
2019-02-26/23:12:50.00            221.33739
2019-02-26/23:13:00.00            221.66459
2019-02-26/23:13:10.00            221.99987
2019-02-26/23:13:20.00            222.34350
2019-02-26/23:13:30.00            222.69573
2019-02-26/23:13:40.00            223.05684
2019-02-26/23:13:50.00            223.42713
2019-02-26/23:14:00.00            223.80689
2019-02-26/23:14:10.00            224.19645
2019-02-26/23:14:20.00            224.59611
2019-02-26/23:14:30.00            225.00622
2019-02-26/23:14:40.00            225.42713
2019-02-26/23:14:50.00            225.85918
2019-02-26/23:15:00.00            226.30277
2019-02-26/23:15:10.00            226.75827
2019-02-26/23:15:20.00            227.22608
2019-02-26/23:15:30.00            227.70664
2019-02-26/23:15:40.00            228.20035
2019-02-26/23:15:50.00            228.70767
2019-02-26/23:16:00.00            229.22906
2019-02-26/23:16:10.00            229.76499
2019-02-26/23:16:20.00            230.31596
2019-02-26/23:16:30.00            230.88247
2019-02-26/23:16:40.00            231.46504
2019-02-26/23:16:50.00            232.06422
2019-02-26/23:17:00.00            232.68056
2019-02-26/23:17:10.00            233.31461
2019-02-26/23:17:20.00            233.96697
2019-02-26/23:17:30.00            234.63823
2019-02-26/23:17:40.00            235.32900
2019-02-26/23:17:50.00            236.03989
2019-02-26/23:18:00.00            236.77155
2019-02-26/23:18:10.00            237.52460
2019-02-26/23:18:20.00            238.29970
2019-02-26/23:18:30.00            239.09748
2019-02-26/23:18:40.00            239.91862
2019-02-26/23:18:50.00            240.76375
2019-02-26/23:19:00.00            241.63352
2019-02-26/23:19:10.00            242.52857
2019-02-26/23:19:20.00            243.44953
2019-02-26/23:19:30.00            244.39698
2019-02-26/23:19:40.00            245.37153
2019-02-26/23:19:50.00            246.37371
2019-02-26/23:20:00.00            247.40405
2019-02-26/23:20:10.00            248.46299
2019-02-26/23:20:20.00            249.55097
2019-02-26/23:20:30.00            250.66832
2019-02-26/23:20:40.00            251.81533
2019-02-26/23:20:50.00            252.99220
2019-02-26/23:21:00.00            254.19903
2019-02-26/23:21:10.00            255.43582
2019-02-26/23:21:20.00            256.70246
2019-02-26/23:21:30.00            257.99873
2019-02-26/23:21:40.00            259.32425
2019-02-26/23:21:50.00            260.67852
2019-02-26/23:22:00.00            262.06087
2019-02-26/23:22:10.00            263.47049
2019-02-26/23:22:20.00            264.90639
2019-02-26/23:22:30.00            266.36741
2019-02-26/23:22:40.00            267.85223
2019-02-26/23:22:50.00            269.35935
2019-02-26/23:23:00.00            270.88711
2019-02-26/23:23:10.00            272.43368
2019-02-26/23:23:20.00            273.99706
2019-02-26/23:23:30.00            275.57514
2019-02-26/23:23:40.00            277.16566
2019-02-26/23:23:50.00            278.76624
2019-02-26/23:24:00.00            280.37445
2019-02-26/23:24:10.00            281.98773
2019-02-26/23:24:20.00            283.60352
2019-02-26/23:24:30.00            285.21921
2019-02-26/23:24:40.00            286.83222
2019-02-26/23:24:50.00            288.43997
2019-02-26/23:25:00.00            290.03994
2019-02-26/23:25:10.00            291.62968
2019-02-26/23:25:20.00            293.20685
2019-02-26/23:25:30.00            294.76922
2019-02-26/23:25:40.00            296.31468
2019-02-26/23:25:50.00            297.84128
2019-02-26/23:26:00.00            299.34722
2019-02-26/23:26:10.00            300.83085
2019-02-26/23:26:20.00            302.29071
2019-02-26/23:26:30.00            303.72551
2019-02-26/23:26:40.00            305.13412
2019-02-26/23:26:50.00            306.51559
2019-02-26/23:27:00.00            307.86913
2019-02-26/23:27:10.00            309.19410
2019-02-26/23:27:20.00            310.49002
2019-02-26/23:27:30.00            311.75656
2019-02-26/23:27:40.00            312.99349
2019-02-26/23:27:50.00            314.20074
2019-02-26/23:28:00.00            315.37832
2019-02-26/23:28:10.00            316.52636
2019-02-26/23:28:20.00            317.64507
2019-02-26/23:28:30.00            318.73475
2019-02-26/23:28:40.00            319.79576
2019-02-26/23:28:50.00            320.82852
2019-02-26/23:29:00.00            321.83351
2019-02-26/23:29:10.00            322.81126
2019-02-26/23:29:20.00            323.76230
2019-02-26/23:29:30.00            324.68724
2019-02-26/23:29:40.00            325.58667
2019-02-26/23:29:50.00            326.46124
2019-02-26/23:30:00.00            327.31157
2019-02-26/23:30:10.00            328.13832
2019-02-26/23:30:20.00            328.94214
2019-02-26/23:30:30.00            329.72368
2019-02-26/23:30:40.00            330.48359
2019-02-26/23:30:50.00            331.22252
2019-02-26/23:31:00.00            331.94111
2019-02-26/23:31:10.00            332.63998
2019-02-26/23:31:20.00            333.31977
2019-02-26/23:31:30.00            333.98106
2019-02-26/23:31:40.00            334.62446
2019-02-26/23:31:50.00            335.25056
2019-02-26/23:32:00.00            335.85990
2019-02-26/23:32:10.00            336.45306
2019-02-26/23:32:20.00            337.03055
2019-02-26/23:32:30.00            337.59292
2019-02-26/23:32:40.00            338.14065
2019-02-26/23:32:50.00            338.67425
2019-02-26/23:33:00.00            339.19418
2019-02-26/23:33:10.00            339.70090
2019-02-26/23:33:20.00            340.19487
2019-02-26/23:33:30.00            340.67650
2019-02-26/23:33:40.00            341.14622
2019-02-26/23:33:50.00            341.60442
2019-02-26/23:34:00.00            342.05149
2019-02-26/23:34:10.00            342.48781
2019-02-26/23:34:20.00            342.91374
2019-02-26/23:34:30.00            343.32961
2019-02-26/23:34:40.00            343.73578
2019-02-26/23:34:50.00            344.13256
2019-02-26/23:35:00.00            344.52026
2019-02-26/23:35:10.00            344.89918
2019-02-26/23:35:20.00            345.26962
2019-02-26/23:35:30.00            345.63185
2019-02-26/23:35:40.00            345.98615
2019-02-26/23:35:50.00            346.33276
2019-02-26/23:36:00.00            346.67195
2019-02-26/23:36:10.00            347.00395
2019-02-26/23:36:20.00            347.32899
2019-02-26/23:36:30.00            347.64731
2019-02-26/23:36:40.00            347.95911
2019-02-26/23:36:50.00            348.26460
2019-02-26/23:37:00.00            348.56400
2019-02-26/23:37:10.00            348.85748
2019-02-26/23:37:20.00            349.14524
2019-02-26/23:37:30.00            349.42746
2019-02-26/23:37:40.00            349.70431
2019-02-26/23:37:50.00            349.97596
2019-02-26/23:38:00.00            350.24258
2019-02-26/23:38:10.00            350.50432
2019-02-26/23:38:20.00            350.76133
2019-02-26/23:38:30.00            351.01377
2019-02-26/23:38:40.00            351.26176
2019-02-26/23:38:50.00            351.50546
2019-02-26/23:39:00.00            351.74498
2019-02-26/23:39:10.00            351.98047
2019-02-26/23:39:20.00            352.21204
2019-02-26/23:39:30.00            352.43981
2019-02-26/23:39:40.00            352.66391
2019-02-26/23:39:50.00            352.88443
2019-02-26/23:40:00.00            353.10150
2019-02-26/23:40:10.00            353.31521
2019-02-26/23:40:20.00            353.52567
2019-02-26/23:40:30.00            353.73298
2019-02-26/23:40:40.00            353.93724
2019-02-26/23:40:50.00            354.13853
2019-02-26/23:41:00.00            354.33695
2019-02-26/23:41:10.00            354.53258
2019-02-26/23:41:20.00            354.72551
2019-02-26/23:41:30.00            354.91583
2019-02-26/23:41:40.00            355.10360
2019-02-26/23:41:50.00            355.28892
2019-02-26/23:42:00.00            355.47185
2019-02-26/23:42:10.00            355.65247
2019-02-26/23:42:20.00            355.83086
2019-02-26/23:42:30.00            356.00707
2019-02-26/23:42:40.00            356.18118
2019-02-26/23:42:50.00            356.35325
2019-02-26/23:43:00.00            356.52335
2019-02-26/23:43:10.00            356.69154
2019-02-26/23:43:20.00            356.85788
2019-02-26/23:43:30.00            357.02243
2019-02-26/23:43:40.00            357.18525
2019-02-26/23:43:50.00            357.34639
2019-02-26/23:44:00.00            357.50591
2019-02-26/23:44:10.00            357.66386
2019-02-26/23:44:20.00            357.82029
2019-02-26/23:44:30.00            357.97526
2019-02-26/23:44:40.00            358.12881
2019-02-26/23:44:50.00            358.28100
2019-02-26/23:45:00.00            358.43186
2019-02-26/23:45:10.00            358.58145
2019-02-26/23:45:20.00            358.72982
2019-02-26/23:45:30.00            358.87700
2019-02-26/23:45:40.00            359.02304
2019-02-26/23:45:50.00            359.16799
2019-02-26/23:46:00.00            359.31188
2019-02-26/23:46:10.00            359.45476
2019-02-26/23:46:20.00            359.59666
2019-02-26/23:46:30.00            359.73763
2019-02-26/23:46:40.00            359.87770
2019-02-26/23:46:50.00          0.016920136
2019-02-26/23:47:00.00           0.15531456
2019-02-26/23:47:10.00           0.29292482
2019-02-26/23:47:20.00           0.42978689
2019-02-26/23:47:30.00           0.56593607
2019-02-26/23:47:40.00           0.70140710
2019-02-26/23:47:50.00           0.83623420
2019-02-26/23:48:00.00           0.97045092
2019-02-26/23:48:10.00            1.1040904
2019-02-26/23:48:20.00            1.2371855
2019-02-26/23:48:30.00            1.3697681
2019-02-26/23:48:40.00            1.5018701
2019-02-26/23:48:50.00            1.6335227
2019-02-26/23:49:00.00            1.7647570
2019-02-26/23:49:10.00            1.8956033
2019-02-26/23:49:20.00            2.0260918
2019-02-26/23:49:30.00            2.1562527
2019-02-26/23:49:40.00            2.2861148
2019-02-26/23:49:50.00            2.4157076
2019-02-26/23:50:00.00            2.5450603
2019-02-26/23:50:10.00            2.6742010
2019-02-26/23:50:20.00            2.8031584
2019-02-26/23:50:30.00            2.9319602
2019-02-26/23:50:40.00            3.0606344
2019-02-26/23:50:50.00            3.1892091
2019-02-26/23:51:00.00            3.3177109
2019-02-26/23:51:10.00            3.4461680
2019-02-26/23:51:20.00            3.5746064
2019-02-26/23:51:30.00            3.7030541
2019-02-26/23:51:40.00            3.8315371
2019-02-26/23:51:50.00            3.9600826
2019-02-26/23:52:00.00            4.0887167
2019-02-26/23:52:10.00            4.2174663
2019-02-26/23:52:20.00            4.3463569
2019-02-26/23:52:30.00            4.4754154
2019-02-26/23:52:40.00            4.6046683
2019-02-26/23:52:50.00            4.7341411
2019-02-26/23:53:00.00            4.8638601
2019-02-26/23:53:10.00            4.9938521
2019-02-26/23:53:20.00            5.1241417
2019-02-26/23:53:30.00            5.2547565
2019-02-26/23:53:40.00            5.3857217
2019-02-26/23:53:50.00            5.5170635
2019-02-26/23:54:00.00            5.6488081
2019-02-26/23:54:10.00            5.7809829
2019-02-26/23:54:20.00            5.9136123
2019-02-26/23:54:30.00            6.0467237
2019-02-26/23:54:40.00            6.1803430
2019-02-26/23:54:50.00            6.3144976
2019-02-26/23:55:00.00            6.4492133
2019-02-26/23:55:10.00            6.5845170
2019-02-26/23:55:20.00            6.7204358
2019-02-26/23:55:30.00            6.8569968
2019-02-26/23:55:40.00            6.9942273
2019-02-26/23:55:50.00            7.1321545
2019-02-26/23:56:00.00            7.2708060
2019-02-26/23:56:10.00            7.4102096
2019-02-26/23:56:20.00            7.5503933
2019-02-26/23:56:30.00            7.6913851
2019-02-26/23:56:40.00            7.8332138
2019-02-26/23:56:50.00            7.9759072
2019-02-26/23:57:00.00            8.1194959
2019-02-26/23:57:10.00            8.2640072
2019-02-26/23:57:20.00            8.4094715
2019-02-26/23:57:30.00            8.5559191
2019-02-26/23:57:40.00            8.7033794
2019-02-26/23:57:50.00            8.8518835
2019-02-26/23:58:00.00            9.0014614
2019-02-26/23:58:10.00            9.1521445
2019-02-26/23:58:20.00            9.3039644
2019-02-26/23:58:30.00            9.4569527
2019-02-26/23:58:40.00            9.6111426
2019-02-26/23:58:50.00            9.7665652
2019-02-26/23:59:00.00            9.9232562
2019-02-26/23:59:10.00            10.081247
2019-02-26/23:59:20.00            10.240571
2019-02-26/23:59:30.00            10.401264
2019-02-26/23:59:40.00            10.563363
2019-02-26/23:59:50.00            10.726899
2019-02-27/00:00:00.00            10.891911
2019-02-27/00:00:10.00            11.058436
2019-02-27/00:00:20.00            11.226508
2019-02-27/00:00:30.00            11.396168
2019-02-27/00:00:40.00            11.567453
2019-02-27/00:00:50.00            11.740402
2019-02-27/00:01:00.00            11.915053
2019-02-27/00:01:10.00            12.091448
2019-02-27/00:01:20.00            12.269629
2019-02-27/00:01:30.00            12.449634
2019-02-27/00:01:40.00            12.631507
2019-02-27/00:01:50.00            12.815290
2019-02-27/00:02:00.00            13.001029
2019-02-27/00:02:10.00            13.188767
2019-02-27/00:02:20.00            13.378548
2019-02-27/00:02:30.00            13.570418
2019-02-27/00:02:40.00            13.764427
2019-02-27/00:02:50.00            13.960618
2019-02-27/00:03:00.00            14.159044
2019-02-27/00:03:10.00            14.359751
2019-02-27/00:03:20.00            14.562791
2019-02-27/00:03:30.00            14.768213
2019-02-27/00:03:40.00            14.976073
2019-02-27/00:03:50.00            15.186421
2019-02-27/00:04:00.00            15.399313
2019-02-27/00:04:10.00            15.614802
2019-02-27/00:04:20.00            15.832945
2019-02-27/00:04:30.00            16.053802
2019-02-27/00:04:40.00            16.277427
2019-02-27/00:04:50.00            16.503882
2019-02-27/00:05:00.00            16.733226
2019-02-27/00:05:10.00            16.965522
2019-02-27/00:05:20.00            17.200833
2019-02-27/00:05:30.00            17.439223
2019-02-27/00:05:40.00            17.680756
2019-02-27/00:05:50.00            17.925501
2019-02-27/00:06:00.00            18.173522
2019-02-27/00:06:10.00            18.424894
2019-02-27/00:06:20.00            18.679682
2019-02-27/00:06:30.00            18.937961
2019-02-27/00:06:40.00            19.199804
2019-02-27/00:06:50.00            19.465285
2019-02-27/00:07:00.00            19.734479
2019-02-27/00:07:10.00            20.007464
2019-02-27/00:07:20.00            20.284320
2019-02-27/00:07:30.00            20.565127
2019-02-27/00:07:40.00            20.849966
2019-02-27/00:07:50.00            21.138920
2019-02-27/00:08:00.00            21.432076
2019-02-27/00:08:10.00            21.729521
2019-02-27/00:08:20.00            22.031336
2019-02-27/00:08:30.00            22.337618
2019-02-27/00:08:40.00            22.648459
2019-02-27/00:08:50.00            22.963946
2019-02-27/00:09:00.00            23.284172
2019-02-27/00:09:10.00            23.609240
2019-02-27/00:09:20.00            23.939241
2019-02-27/00:09:30.00            24.274279
2019-02-27/00:09:40.00            24.614449
2019-02-27/00:09:50.00            24.959857
2019-02-27/00:10:00.00            25.310605
2019-02-27/00:10:10.00            25.666795
2019-02-27/00:10:20.00            26.028537
2019-02-27/00:10:30.00            26.395936
2019-02-27/00:10:40.00            26.769107
2019-02-27/00:10:50.00            27.148155
2019-02-27/00:11:00.00            27.533192
2019-02-27/00:11:10.00            27.924332
2019-02-27/00:11:20.00            28.321689
2019-02-27/00:11:30.00            28.725377
2019-02-27/00:11:40.00            29.135515
2019-02-27/00:11:50.00            29.552217
2019-02-27/00:12:00.00            29.975601
2019-02-27/00:12:10.00            30.405788
2019-02-27/00:12:20.00            30.842894
2019-02-27/00:12:30.00            31.287041
2019-02-27/00:12:40.00            31.738346
2019-02-27/00:12:50.00            32.196930
2019-02-27/00:13:00.00            32.662911
2019-02-27/00:13:10.00            33.136411
2019-02-27/00:13:20.00            33.617546
2019-02-27/00:13:30.00            34.106437
2019-02-27/00:13:40.00            34.603196
2019-02-27/00:13:50.00            35.107945
2019-02-27/00:14:00.00            35.620791
2019-02-27/00:14:10.00            36.141851
2019-02-27/00:14:20.00            36.671234
2019-02-27/00:14:30.00            37.209050
2019-02-27/00:14:40.00            37.755397
2019-02-27/00:14:50.00            38.310384
2019-02-27/00:15:00.00            38.874104
2019-02-27/00:15:10.00            39.446651
2019-02-27/00:15:20.00            40.028116
2019-02-27/00:15:30.00            40.618582
2019-02-27/00:15:40.00            41.218128
2019-02-27/00:15:50.00            41.826830
2019-02-27/00:16:00.00            42.444748
2019-02-27/00:16:10.00            43.071946
2019-02-27/00:16:20.00            43.708476
2019-02-27/00:16:30.00            44.354374
2019-02-27/00:16:40.00            45.009686
2019-02-27/00:16:50.00            45.674428
2019-02-27/00:17:00.00            46.348622
2019-02-27/00:17:10.00            47.032271
2019-02-27/00:17:20.00            47.725363
2019-02-27/00:17:30.00            48.427888
2019-02-27/00:17:40.00            49.139812
2019-02-27/00:17:50.00            49.861092
2019-02-27/00:18:00.00            50.591669
2019-02-27/00:18:10.00            51.331475
2019-02-27/00:18:20.00            52.080423
2019-02-27/00:18:30.00            52.838409
2019-02-27/00:18:40.00            53.605323
2019-02-27/00:18:50.00            54.381022
2019-02-27/00:19:00.00            55.165365
2019-02-27/00:19:10.00            55.958183
2019-02-27/00:19:20.00            56.759293
2019-02-27/00:19:30.00            57.568490
2019-02-27/00:19:40.00            58.385561
2019-02-27/00:19:50.00            59.210265
2019-02-27/00:20:00.00            60.042352
2019-02-27/00:20:10.00            60.881547
2019-02-27/00:20:20.00            61.727564
2019-02-27/00:20:30.00            62.580096
2019-02-27/00:20:40.00            63.438818
2019-02-27/00:20:50.00            64.303390
2019-02-27/00:21:00.00            65.173462
2019-02-27/00:21:10.00            66.048658
2019-02-27/00:21:20.00            66.928598
2019-02-27/00:21:30.00            67.812879
2019-02-27/00:21:40.00            68.701095
2019-02-27/00:21:50.00            69.592818
2019-02-27/00:22:00.00            70.487618
2019-02-27/00:22:10.00            71.385050
2019-02-27/00:22:20.00            72.284665
2019-02-27/00:22:30.00            73.186004
2019-02-27/00:22:40.00            74.088603
2019-02-27/00:22:50.00            74.991998
2019-02-27/00:23:00.00            75.895714
2019-02-27/00:23:10.00            76.799283
2019-02-27/00:23:20.00            77.702232
2019-02-27/00:23:30.00            78.604092
2019-02-27/00:23:40.00            79.504396
2019-02-27/00:23:50.00            80.402684
2019-02-27/00:24:00.00            81.298497
2019-02-27/00:24:10.00            82.191388
2019-02-27/00:24:20.00            83.080917
2019-02-27/00:24:30.00            83.966652
2019-02-27/00:24:40.00            84.848173
2019-02-27/00:24:50.00            85.725073
2019-02-27/00:25:00.00            86.596958
2019-02-27/00:25:10.00            87.463445
2019-02-27/00:25:20.00            88.324169
2019-02-27/00:25:30.00            89.178779
2019-02-27/00:25:40.00            90.026939
2019-02-27/00:25:50.00            90.868332
2019-02-27/00:26:00.00            91.702655
2019-02-27/00:26:10.00            92.529623
2019-02-27/00:26:20.00            93.348972
2019-02-27/00:26:30.00            94.160450
2019-02-27/00:26:40.00            94.963826
2019-02-27/00:26:50.00            95.758886
2019-02-27/00:27:00.00            96.545434
2019-02-27/00:27:10.00            97.323291
2019-02-27/00:27:20.00            98.092294
2019-02-27/00:27:30.00            98.852298
2019-02-27/00:27:40.00            99.603175
2019-02-27/00:27:50.00            100.34481
2019-02-27/00:28:00.00            101.07711
2019-02-27/00:28:10.00            101.79999
2019-02-27/00:28:20.00            102.51338
2019-02-27/00:28:30.00            103.21723
2019-02-27/00:28:40.00            103.91150
2019-02-27/00:28:50.00            104.59616
2019-02-27/00:29:00.00            105.27119
2019-02-27/00:29:10.00            105.93660
2019-02-27/00:29:20.00            106.59239
2019-02-27/00:29:30.00            107.23857
2019-02-27/00:29:40.00            107.87518
2019-02-27/00:29:50.00            108.50225
2019-02-27/00:30:00.00            109.11982
2019-02-27/00:30:10.00            109.72796
2019-02-27/00:30:20.00            110.32671
2019-02-27/00:30:30.00            110.91615
2019-02-27/00:30:40.00            111.49635
2019-02-27/00:30:50.00            112.06740
2019-02-27/00:31:00.00            112.62937
2019-02-27/00:31:10.00            113.18235
2019-02-27/00:31:20.00            113.72644
2019-02-27/00:31:30.00            114.26174
2019-02-27/00:31:40.00            114.78835
2019-02-27/00:31:50.00            115.30637
2019-02-27/00:32:00.00            115.81591
2019-02-27/00:32:10.00            116.31709
2019-02-27/00:32:20.00            116.81000
2019-02-27/00:32:30.00            117.29477
2019-02-27/00:32:40.00            117.77151
2019-02-27/00:32:50.00            118.24034
2019-02-27/00:33:00.00            118.70137
2019-02-27/00:33:10.00            119.15472
2019-02-27/00:33:20.00            119.60052
2019-02-27/00:33:30.00            120.03887
2019-02-27/00:33:40.00            120.46990
2019-02-27/00:33:50.00            120.89372
2019-02-27/00:34:00.00            121.31046
2019-02-27/00:34:10.00            121.72023
2019-02-27/00:34:20.00            122.12314
2019-02-27/00:34:30.00            122.51932
2019-02-27/00:34:40.00            122.90888
2019-02-27/00:34:50.00            123.29193
2019-02-27/00:35:00.00            123.66859
2019-02-27/00:35:10.00            124.03896
2019-02-27/00:35:20.00            124.40317
2019-02-27/00:35:30.00            124.76132
2019-02-27/00:35:40.00            125.11352
2019-02-27/00:35:50.00            125.45988
2019-02-27/00:36:00.00            125.80049
2019-02-27/00:36:10.00            126.13548
2019-02-27/00:36:20.00            126.46493
2019-02-27/00:36:30.00            126.78895
2019-02-27/00:36:40.00            127.10765
2019-02-27/00:36:50.00            127.42111
2019-02-27/00:37:00.00            127.72944
2019-02-27/00:37:10.00            128.03272
2019-02-27/00:37:20.00            128.33107
2019-02-27/00:37:30.00            128.62455
2019-02-27/00:37:40.00            128.91328
2019-02-27/00:37:50.00            129.19732
2019-02-27/00:38:00.00            129.47678
2019-02-27/00:38:10.00            129.75174
2019-02-27/00:38:20.00            130.02227
2019-02-27/00:38:30.00            130.28848
2019-02-27/00:38:40.00            130.55042
2019-02-27/00:38:50.00            130.80819
2019-02-27/00:39:00.00            131.06185
2019-02-27/00:39:10.00            131.31150
2019-02-27/00:39:20.00            131.55720
2019-02-27/00:39:30.00            131.79902
2019-02-27/00:39:40.00            132.03705
2019-02-27/00:39:50.00            132.27134
2019-02-27/00:40:00.00            132.50196
2019-02-27/00:40:10.00            132.72900
2019-02-27/00:40:20.00            132.95250
2019-02-27/00:40:30.00            133.17253
2019-02-27/00:40:40.00            133.38917
2019-02-27/00:40:50.00            133.60247
2019-02-27/00:41:00.00            133.81249
2019-02-27/00:41:10.00            134.01929
2019-02-27/00:41:20.00            134.22294
2019-02-27/00:41:30.00            134.42348
2019-02-27/00:41:40.00            134.62098
2019-02-27/00:41:50.00            134.81549
2019-02-27/00:42:00.00            135.00705
2019-02-27/00:42:10.00            135.19574
2019-02-27/00:42:20.00            135.38160
2019-02-27/00:42:30.00            135.56466
2019-02-27/00:42:40.00            135.74501
2019-02-27/00:42:50.00            135.92266
2019-02-27/00:43:00.00            136.09768
2019-02-27/00:43:10.00            136.27011
2019-02-27/00:43:20.00            136.44000
2019-02-27/00:43:30.00            136.60739
2019-02-27/00:43:40.00            136.77232
2019-02-27/00:43:50.00            136.93484
2019-02-27/00:44:00.00            137.09498
2019-02-27/00:44:10.00            137.25280
2019-02-27/00:44:20.00            137.40833
2019-02-27/00:44:30.00            137.56160
2019-02-27/00:44:40.00            137.71267
2019-02-27/00:44:50.00            137.86156
2019-02-27/00:45:00.00            138.00830
2019-02-27/00:45:10.00            138.15296
2019-02-27/00:45:20.00            138.29554
2019-02-27/00:45:30.00            138.43610
2019-02-27/00:45:40.00            138.57465
2019-02-27/00:45:50.00            138.71124
2019-02-27/00:46:00.00            138.84591
2019-02-27/00:46:10.00            138.97867
2019-02-27/00:46:20.00            139.10956
2019-02-27/00:46:30.00            139.23862
2019-02-27/00:46:40.00            139.36587
2019-02-27/00:46:50.00            139.49135
2019-02-27/00:47:00.00            139.61507
2019-02-27/00:47:10.00            139.73707
2019-02-27/00:47:20.00            139.85739
2019-02-27/00:47:30.00            139.97603
2019-02-27/00:47:40.00            140.09304
2019-02-27/00:47:50.00            140.20844
2019-02-27/00:48:00.00            140.32224
2019-02-27/00:48:10.00            140.43449
2019-02-27/00:48:20.00            140.54520
2019-02-27/00:48:30.00            140.65440
2019-02-27/00:48:40.00            140.76211
2019-02-27/00:48:50.00            140.86835
2019-02-27/00:49:00.00            140.97314
2019-02-27/00:49:10.00            141.07652
2019-02-27/00:49:20.00            141.17850
2019-02-27/00:49:30.00            141.27910
2019-02-27/00:49:40.00            141.37834
2019-02-27/00:49:50.00            141.47624
2019-02-27/00:50:00.00            141.57283
2019-02-27/00:50:10.00            141.66813
2019-02-27/00:50:20.00            141.76215
2019-02-27/00:50:30.00            141.85491
2019-02-27/00:50:40.00            141.94643
2019-02-27/00:50:50.00            142.03673
2019-02-27/00:51:00.00            142.12583
2019-02-27/00:51:10.00            142.21375
2019-02-27/00:51:20.00            142.30049
2019-02-27/00:51:30.00            142.38609
2019-02-27/00:51:40.00            142.47055
2019-02-27/00:51:50.00            142.55390
2019-02-27/00:52:00.00            142.63615
2019-02-27/00:52:10.00            142.71731
2019-02-27/00:52:20.00            142.79740
2019-02-27/00:52:30.00            142.87644
2019-02-27/00:52:40.00            142.95444
2019-02-27/00:52:50.00            143.03142
2019-02-27/00:53:00.00            143.10738
2019-02-27/00:53:10.00            143.18235
2019-02-27/00:53:20.00            143.25634
2019-02-27/00:53:30.00            143.32936
2019-02-27/00:53:40.00            143.40143
2019-02-27/00:53:50.00            143.47255
2019-02-27/00:54:00.00            143.54275
2019-02-27/00:54:10.00            143.61203
2019-02-27/00:54:20.00            143.68041
2019-02-27/00:54:30.00            143.74790
2019-02-27/00:54:40.00            143.81451
2019-02-27/00:54:50.00            143.88025
2019-02-27/00:55:00.00            143.94513
2019-02-27/00:55:10.00            144.00918
2019-02-27/00:55:20.00            144.07239
2019-02-27/00:55:30.00            144.13478
2019-02-27/00:55:40.00            144.19636
2019-02-27/00:55:50.00            144.25714
2019-02-27/00:56:00.00            144.31713
2019-02-27/00:56:10.00            144.37634
2019-02-27/00:56:20.00            144.43479
2019-02-27/00:56:30.00            144.49248
2019-02-27/00:56:40.00            144.54941
2019-02-27/00:56:50.00            144.60561
2019-02-27/00:57:00.00            144.66108
2019-02-27/00:57:10.00            144.71583
2019-02-27/00:57:20.00            144.76987
2019-02-27/00:57:30.00            144.82321
2019-02-27/00:57:40.00            144.87585
2019-02-27/00:57:50.00            144.92782
2019-02-27/00:58:00.00            144.97910
2019-02-27/00:58:10.00            145.02972
2019-02-27/00:58:20.00            145.07968
2019-02-27/00:58:30.00            145.12899
2019-02-27/00:58:40.00            145.17766
2019-02-27/00:58:50.00            145.22569
2019-02-27/00:59:00.00            145.27310
2019-02-27/00:59:10.00            145.31989
2019-02-27/00:59:20.00            145.36606
2019-02-27/00:59:30.00            145.41164
2019-02-27/00:59:40.00            145.45662
2019-02-27/00:59:50.00            145.50100
2019-02-27/01:00:00.00            145.54481
2019-02-27/01:00:10.00            145.58804
2019-02-27/01:00:20.00            145.63070
2019-02-27/01:00:30.00            145.67281
2019-02-27/01:00:40.00            145.71435
2019-02-27/01:00:50.00            145.75535
2019-02-27/01:01:00.00            145.79581
2019-02-27/01:01:10.00            145.83573
2019-02-27/01:01:20.00            145.87513
2019-02-27/01:01:30.00            145.91400
2019-02-27/01:01:40.00            145.95235
2019-02-27/01:01:50.00            145.99020
2019-02-27/01:02:00.00            146.02754
2019-02-27/01:02:10.00            146.06438
2019-02-27/01:02:20.00            146.10072
2019-02-27/01:02:30.00            146.13659
2019-02-27/01:02:40.00            146.17196
2019-02-27/01:02:50.00            146.20687
2019-02-27/01:03:00.00            146.24130
2019-02-27/01:03:10.00            146.27527
2019-02-27/01:03:20.00            146.30877
2019-02-27/01:03:30.00            146.34182
2019-02-27/01:03:40.00            146.37442
2019-02-27/01:03:50.00            146.40658
2019-02-27/01:04:00.00            146.43830
2019-02-27/01:04:10.00            146.46958
2019-02-27/01:04:20.00            146.50043
2019-02-27/01:04:30.00            146.53086
2019-02-27/01:04:40.00            146.56086
2019-02-27/01:04:50.00            146.59045
2019-02-27/01:05:00.00            146.61963
2019-02-27/01:05:10.00            146.64840
2019-02-27/01:05:20.00            146.67677
2019-02-27/01:05:30.00            146.70474
2019-02-27/01:05:40.00            146.73231
2019-02-27/01:05:50.00            146.75950
2019-02-27/01:06:00.00            146.78630
2019-02-27/01:06:10.00            146.81271
2019-02-27/01:06:20.00            146.83876
2019-02-27/01:06:30.00            146.86443
2019-02-27/01:06:40.00            146.88972
2019-02-27/01:06:50.00            146.91466
2019-02-27/01:07:00.00            146.93923
2019-02-27/01:07:10.00            146.96344
2019-02-27/01:07:20.00            146.98730
2019-02-27/01:07:30.00            147.01081
2019-02-27/01:07:40.00            147.03397
2019-02-27/01:07:50.00            147.05679
2019-02-27/01:08:00.00            147.07927
2019-02-27/01:08:10.00            147.10142
2019-02-27/01:08:20.00            147.12323
2019-02-27/01:08:30.00            147.14471
2019-02-27/01:08:40.00            147.16587
2019-02-27/01:08:50.00            147.18670
2019-02-27/01:09:00.00            147.20722
2019-02-27/01:09:10.00            147.22742
2019-02-27/01:09:20.00            147.24731
2019-02-27/01:09:30.00            147.26688
2019-02-27/01:09:40.00            147.28615
2019-02-27/01:09:50.00            147.30512
2019-02-27/01:10:00.00            147.32379
2019-02-27/01:10:10.00            147.34216
2019-02-27/01:10:20.00            147.36023
2019-02-27/01:10:30.00            147.37802
2019-02-27/01:10:40.00            147.39551
2019-02-27/01:10:50.00            147.41273
2019-02-27/01:11:00.00            147.42965
2019-02-27/01:11:10.00            147.44630
2019-02-27/01:11:20.00            147.46267
2019-02-27/01:11:30.00            147.47877
2019-02-27/01:11:40.00            147.49459
2019-02-27/01:11:50.00            147.51015
2019-02-27/01:12:00.00            147.52544
2019-02-27/01:12:10.00            147.54046
2019-02-27/01:12:20.00            147.55522
2019-02-27/01:12:30.00            147.56973
2019-02-27/01:12:40.00            147.58398
2019-02-27/01:12:50.00            147.59797
2019-02-27/01:13:00.00            147.61171
2019-02-27/01:13:10.00            147.62521
2019-02-27/01:13:20.00            147.63845
2019-02-27/01:13:30.00            147.65145
2019-02-27/01:13:40.00            147.66422
2019-02-27/01:13:50.00            147.67674
2019-02-27/01:14:00.00            147.68902
2019-02-27/01:14:10.00            147.70107
2019-02-27/01:14:20.00            147.71288
2019-02-27/01:14:30.00            147.72447
2019-02-27/01:14:40.00            147.73582
2019-02-27/01:14:50.00            147.74695
2019-02-27/01:15:00.00            147.75785
2019-02-27/01:15:10.00            147.76854
2019-02-27/01:15:20.00            147.77900
2019-02-27/01:15:30.00            147.78924
2019-02-27/01:15:40.00            147.79927
2019-02-27/01:15:50.00            147.80908
2019-02-27/01:16:00.00            147.81868
2019-02-27/01:16:10.00            147.82807
2019-02-27/01:16:20.00            147.83725
2019-02-27/01:16:30.00            147.84623
2019-02-27/01:16:40.00            147.85500
2019-02-27/01:16:50.00            147.86357
2019-02-27/01:17:00.00            147.87194
2019-02-27/01:17:10.00            147.88010
2019-02-27/01:17:20.00            147.88807
2019-02-27/01:17:30.00            147.89585
2019-02-27/01:17:40.00            147.90343
2019-02-27/01:17:50.00            147.91082
2019-02-27/01:18:00.00            147.91802
2019-02-27/01:18:10.00            147.92503
2019-02-27/01:18:20.00            147.93186
2019-02-27/01:18:30.00            147.93850
2019-02-27/01:18:40.00            147.94495
2019-02-27/01:18:50.00            147.95122
2019-02-27/01:19:00.00            147.95732
2019-02-27/01:19:10.00            147.96323
2019-02-27/01:19:20.00            147.96897
2019-02-27/01:19:30.00            147.97453
2019-02-27/01:19:40.00            147.97992
2019-02-27/01:19:50.00            147.98513
2019-02-27/01:20:00.00            147.99018
2019-02-27/01:20:10.00            147.99506
2019-02-27/01:20:20.00            147.99976
2019-02-27/01:20:30.00            148.00430
2019-02-27/01:20:40.00            148.00868
2019-02-27/01:20:50.00            148.01289
2019-02-27/01:21:00.00            148.01694
2019-02-27/01:21:10.00            148.02083
2019-02-27/01:21:20.00            148.02456
2019-02-27/01:21:30.00            148.02813
2019-02-27/01:21:40.00            148.03154
2019-02-27/01:21:50.00            148.03480
2019-02-27/01:22:00.00            148.03791
2019-02-27/01:22:10.00            148.04086
2019-02-27/01:22:20.00            148.04367
2019-02-27/01:22:30.00            148.04632
2019-02-27/01:22:40.00            148.04882
2019-02-27/01:22:50.00            148.05118
2019-02-27/01:23:00.00            148.05339
2019-02-27/01:23:10.00            148.05545
2019-02-27/01:23:20.00            148.05737
2019-02-27/01:23:30.00            148.05915
2019-02-27/01:23:40.00            148.06079
2019-02-27/01:23:50.00            148.06229
2019-02-27/01:24:00.00            148.06365
2019-02-27/01:24:10.00            148.06487
2019-02-27/01:24:20.00            148.06595
2019-02-27/01:24:30.00            148.06690
2019-02-27/01:24:40.00            148.06772
2019-02-27/01:24:50.00            148.06840
2019-02-27/01:25:00.00            148.06895
2019-02-27/01:25:10.00            148.06937
2019-02-27/01:25:20.00            148.06966
2019-02-27/01:25:30.00            148.06982
2019-02-27/01:25:40.00            148.06985
2019-02-27/01:25:50.00            148.06976
2019-02-27/01:26:00.00            148.06954
2019-02-27/01:26:10.00            148.06920
2019-02-27/01:26:20.00            148.06873
2019-02-27/01:26:30.00            148.06814
2019-02-27/01:26:40.00            148.06743
2019-02-27/01:26:50.00            148.06660
2019-02-27/01:27:00.00            148.06565
2019-02-27/01:27:10.00            148.06459
2019-02-27/01:27:20.00            148.06340
2019-02-27/01:27:30.00            148.06210
2019-02-27/01:27:40.00            148.06068
2019-02-27/01:27:50.00            148.05915
2019-02-27/01:28:00.00            148.05751
2019-02-27/01:28:10.00            148.05575
2019-02-27/01:28:20.00            148.05388
2019-02-27/01:28:30.00            148.05190
2019-02-27/01:28:40.00            148.04982
2019-02-27/01:28:50.00            148.04762
2019-02-27/01:29:00.00            148.04531
2019-02-27/01:29:10.00            148.04290
2019-02-27/01:29:20.00            148.04038
2019-02-27/01:29:30.00            148.03776
2019-02-27/01:29:40.00            148.03504
2019-02-27/01:29:50.00            148.03220
2019-02-27/01:30:00.00            148.02927
2019-02-27/01:30:10.00            148.02624
2019-02-27/01:30:20.00            148.02310
2019-02-27/01:30:30.00            148.01986
2019-02-27/01:30:40.00            148.01652
2019-02-27/01:30:50.00            148.01309
2019-02-27/01:31:00.00            148.00956
2019-02-27/01:31:10.00            148.00593
2019-02-27/01:31:20.00            148.00221
2019-02-27/01:31:30.00            147.99839
2019-02-27/01:31:40.00            147.99447
2019-02-27/01:31:50.00            147.99046
2019-02-27/01:32:00.00            147.98636
2019-02-27/01:32:10.00            147.98217
2019-02-27/01:32:20.00            147.97789
2019-02-27/01:32:30.00            147.97351
2019-02-27/01:32:40.00            147.96905
2019-02-27/01:32:50.00            147.96449
2019-02-27/01:33:00.00            147.95985
2019-02-27/01:33:10.00            147.95512
2019-02-27/01:33:20.00            147.95030
2019-02-27/01:33:30.00            147.94540
2019-02-27/01:33:40.00            147.94041
2019-02-27/01:33:50.00            147.93534
2019-02-27/01:34:00.00            147.93018
2019-02-27/01:34:10.00            147.92494
2019-02-27/01:34:20.00            147.91962
2019-02-27/01:34:30.00            147.91421
2019-02-27/01:34:40.00            147.90873
2019-02-27/01:34:50.00            147.90316
2019-02-27/01:35:00.00            147.89752
2019-02-27/01:35:10.00            147.89179
2019-02-27/01:35:20.00            147.88598
2019-02-27/01:35:30.00            147.88010
2019-02-27/01:35:40.00            147.87414
2019-02-27/01:35:50.00            147.86811
2019-02-27/01:36:00.00            147.86199
2019-02-27/01:36:10.00            147.85580
2019-02-27/01:36:20.00            147.84954
2019-02-27/01:36:30.00            147.84321
2019-02-27/01:36:40.00            147.83680
2019-02-27/01:36:50.00            147.83031
2019-02-27/01:37:00.00            147.82376
2019-02-27/01:37:10.00            147.81713
2019-02-27/01:37:20.00            147.81043
2019-02-27/01:37:30.00            147.80366
2019-02-27/01:37:40.00            147.79683
2019-02-27/01:37:50.00            147.78992
2019-02-27/01:38:00.00            147.78294
2019-02-27/01:38:10.00            147.77590
2019-02-27/01:38:20.00            147.76879
2019-02-27/01:38:30.00            147.76161
2019-02-27/01:38:40.00            147.75437
2019-02-27/01:38:50.00            147.74706
2019-02-27/01:39:00.00            147.73968
2019-02-27/01:39:10.00            147.73224
2019-02-27/01:39:20.00            147.72474
2019-02-27/01:39:30.00            147.71717
2019-02-27/01:39:40.00            147.70954
2019-02-27/01:39:50.00            147.70185
2019-02-27/01:40:00.00            147.69410
2019-02-27/01:40:10.00            147.68628
2019-02-27/01:40:20.00            147.67840
2019-02-27/01:40:30.00            147.67047
2019-02-27/01:40:40.00            147.66247
2019-02-27/01:40:50.00            147.65441
2019-02-27/01:41:00.00            147.64630
2019-02-27/01:41:10.00            147.63813
2019-02-27/01:41:20.00            147.62990
2019-02-27/01:41:30.00            147.62161
2019-02-27/01:41:40.00            147.61327
2019-02-27/01:41:50.00            147.60487
2019-02-27/01:42:00.00            147.59641
2019-02-27/01:42:10.00            147.58791
2019-02-27/01:42:20.00            147.57934
2019-02-27/01:42:30.00            147.57072
2019-02-27/01:42:40.00            147.56205
2019-02-27/01:42:50.00            147.55332
2019-02-27/01:43:00.00            147.54455
2019-02-27/01:43:10.00            147.53572
2019-02-27/01:43:20.00            147.52684
2019-02-27/01:43:30.00            147.51790
2019-02-27/01:43:40.00            147.50892
2019-02-27/01:43:50.00            147.49989
2019-02-27/01:44:00.00            147.49081
2019-02-27/01:44:10.00            147.48167
2019-02-27/01:44:20.00            147.47249
2019-02-27/01:44:30.00            147.46326
2019-02-27/01:44:40.00            147.45398
2019-02-27/01:44:50.00            147.44466
2019-02-27/01:45:00.00            147.43529
2019-02-27/01:45:10.00            147.42587
2019-02-27/01:45:20.00            147.41641
2019-02-27/01:45:30.00            147.40689
2019-02-27/01:45:40.00            147.39734
2019-02-27/01:45:50.00            147.38774
2019-02-27/01:46:00.00            147.37810
2019-02-27/01:46:10.00            147.36841
2019-02-27/01:46:20.00            147.35868
2019-02-27/01:46:30.00            147.34891
2019-02-27/01:46:40.00            147.33909
2019-02-27/01:46:50.00            147.32923
2019-02-27/01:47:00.00            147.31933
2019-02-27/01:47:10.00            147.30939
2019-02-27/01:47:20.00            147.29941
2019-02-27/01:47:30.00            147.28939
2019-02-27/01:47:40.00            147.27932
2019-02-27/01:47:50.00            147.26922
2019-02-27/01:48:00.00            147.25908
2019-02-27/01:48:10.00            147.24890
2019-02-27/01:48:20.00            147.23868
2019-02-27/01:48:30.00            147.22843
2019-02-27/01:48:40.00            147.21813
2019-02-27/01:48:50.00            147.20780
2019-02-27/01:49:00.00            147.19744
2019-02-27/01:49:10.00            147.18703
2019-02-27/01:49:20.00            147.17660
2019-02-27/01:49:30.00            147.16612
2019-02-27/01:49:40.00            147.15561
2019-02-27/01:49:50.00            147.14507
2019-02-27/01:50:00.00            147.13449
2019-02-27/01:50:10.00            147.12388
2019-02-27/01:50:20.00            147.11323
2019-02-27/01:50:30.00            147.10255
2019-02-27/01:50:40.00            147.09184
2019-02-27/01:50:50.00            147.08110
2019-02-27/01:51:00.00            147.07032
2019-02-27/01:51:10.00            147.05951
2019-02-27/01:51:20.00            147.04868
2019-02-27/01:51:30.00            147.03781
2019-02-27/01:51:40.00            147.02691
2019-02-27/01:51:50.00            147.01598
2019-02-27/01:52:00.00            147.00502
2019-02-27/01:52:10.00            146.99403
2019-02-27/01:52:20.00            146.98301
2019-02-27/01:52:30.00            146.97196
2019-02-27/01:52:40.00            146.96089
2019-02-27/01:52:50.00            146.94979
2019-02-27/01:53:00.00            146.93866
2019-02-27/01:53:10.00            146.92750
2019-02-27/01:53:20.00            146.91632
2019-02-27/01:53:30.00            146.90511
2019-02-27/01:53:40.00            146.89388
2019-02-27/01:53:50.00            146.88262
2019-02-27/01:54:00.00            146.87133
2019-02-27/01:54:10.00            146.86002
2019-02-27/01:54:20.00            146.84869
2019-02-27/01:54:30.00            146.83733
2019-02-27/01:54:40.00            146.82595
2019-02-27/01:54:50.00            146.81454
2019-02-27/01:55:00.00            146.80311
2019-02-27/01:55:10.00            146.79166
2019-02-27/01:55:20.00            146.78018
2019-02-27/01:55:30.00            146.76868
2019-02-27/01:55:40.00            146.75717
2019-02-27/01:55:50.00            146.74563
2019-02-27/01:56:00.00            146.73407
2019-02-27/01:56:10.00            146.72248
2019-02-27/01:56:20.00            146.71089
2019-02-27/01:56:30.00            146.69926
2019-02-27/01:56:40.00            146.68762
2019-02-27/01:56:50.00            146.67596
2019-02-27/01:57:00.00            146.66428
2019-02-27/01:57:10.00            146.65259
2019-02-27/01:57:20.00            146.64087
2019-02-27/01:57:30.00            146.62914
2019-02-27/01:57:40.00            146.61739
2019-02-27/01:57:50.00            146.60562
2019-02-27/01:58:00.00            146.59383
2019-02-27/01:58:10.00            146.58204
2019-02-27/01:58:20.00            146.57022
2019-02-27/01:58:30.00            146.55839
2019-02-27/01:58:40.00            146.54654
2019-02-27/01:58:50.00            146.53467
2019-02-27/01:59:00.00            146.52280
2019-02-27/01:59:10.00            146.51090
2019-02-27/01:59:20.00            146.49900
2019-02-27/01:59:30.00            146.48708
2019-02-27/01:59:40.00            146.47514
2019-02-27/01:59:50.00            146.46319
2019-02-27/02:00:00.00            146.45123
2019-02-27/02:00:10.00            146.43926
2019-02-27/02:00:20.00            146.42728
2019-02-27/02:00:30.00            146.41528
2019-02-27/02:00:40.00            146.40327
2019-02-27/02:00:50.00            146.39126
2019-02-27/02:01:00.00            146.37923
2019-02-27/02:01:10.00            146.36719
2019-02-27/02:01:20.00            146.35514
2019-02-27/02:01:30.00            146.34308
2019-02-27/02:01:40.00            146.33101
2019-02-27/02:01:50.00            146.31894
2019-02-27/02:02:00.00            146.30685
2019-02-27/02:02:10.00            146.29476
2019-02-27/02:02:20.00            146.28265
2019-02-27/02:02:30.00            146.27054
2019-02-27/02:02:40.00            146.25842
2019-02-27/02:02:50.00            146.24630
2019-02-27/02:03:00.00            146.23417
2019-02-27/02:03:10.00            146.22203
2019-02-27/02:03:20.00            146.20988
2019-02-27/02:03:30.00            146.19773
2019-02-27/02:03:40.00            146.18558
2019-02-27/02:03:50.00            146.17342
2019-02-27/02:04:00.00            146.16125
2019-02-27/02:04:10.00            146.14908
2019-02-27/02:04:20.00            146.13691
2019-02-27/02:04:30.00            146.12473
2019-02-27/02:04:40.00            146.11255
2019-02-27/02:04:50.00            146.10037
2019-02-27/02:05:00.00            146.08818
2019-02-27/02:05:10.00            146.07599
2019-02-27/02:05:20.00            146.06380
2019-02-27/02:05:30.00            146.05160
2019-02-27/02:05:40.00            146.03941
2019-02-27/02:05:50.00            146.02721
2019-02-27/02:06:00.00            146.01501
2019-02-27/02:06:10.00            146.00282
2019-02-27/02:06:20.00            145.99062
2019-02-27/02:06:30.00            145.97842
2019-02-27/02:06:40.00            145.96623
2019-02-27/02:06:50.00            145.95403
2019-02-27/02:07:00.00            145.94184
2019-02-27/02:07:10.00            145.92964
2019-02-27/02:07:20.00            145.91745
2019-02-27/02:07:30.00            145.90526
2019-02-27/02:07:40.00            145.89308
2019-02-27/02:07:50.00            145.88089
2019-02-27/02:08:00.00            145.86871
2019-02-27/02:08:10.00            145.85653
2019-02-27/02:08:20.00            145.84436
2019-02-27/02:08:30.00            145.83219
2019-02-27/02:08:40.00            145.82003
2019-02-27/02:08:50.00            145.80787
2019-02-27/02:09:00.00            145.79571
2019-02-27/02:09:10.00            145.78356
2019-02-27/02:09:20.00            145.77142
2019-02-27/02:09:30.00            145.75929
2019-02-27/02:09:40.00            145.74715
2019-02-27/02:09:50.00            145.73503
2019-02-27/02:10:00.00            145.72292
2019-02-27/02:10:10.00            145.71081
2019-02-27/02:10:20.00            145.69871
2019-02-27/02:10:30.00            145.68662
2019-02-27/02:10:40.00            145.67453
2019-02-27/02:10:50.00            145.66246
2019-02-27/02:11:00.00            145.65039
2019-02-27/02:11:10.00            145.63834
2019-02-27/02:11:20.00            145.62629
2019-02-27/02:11:30.00            145.61426
2019-02-27/02:11:40.00            145.60223
2019-02-27/02:11:50.00            145.59022
2019-02-27/02:12:00.00            145.57822
2019-02-27/02:12:10.00            145.56623
2019-02-27/02:12:20.00            145.55425
2019-02-27/02:12:30.00            145.54229
2019-02-27/02:12:40.00            145.53033
2019-02-27/02:12:50.00            145.51839
2019-02-27/02:13:00.00            145.50647
2019-02-27/02:13:10.00            145.49456
2019-02-27/02:13:20.00            145.48266
2019-02-27/02:13:30.00            145.47078
2019-02-27/02:13:40.00            145.45891
2019-02-27/02:13:50.00            145.44705
2019-02-27/02:14:00.00            145.43522
2019-02-27/02:14:10.00            145.42340
2019-02-27/02:14:20.00            145.41159
2019-02-27/02:14:30.00            145.39981
2019-02-27/02:14:40.00            145.38804
2019-02-27/02:14:50.00            145.37628
2019-02-27/02:15:00.00            145.36455
2019-02-27/02:15:10.00            145.35283
2019-02-27/02:15:20.00            145.34113
2019-02-27/02:15:30.00            145.32945
2019-02-27/02:15:40.00            145.31780
2019-02-27/02:15:50.00            145.30616
2019-02-27/02:16:00.00            145.29454
2019-02-27/02:16:10.00            145.28294
2019-02-27/02:16:20.00            145.27136
2019-02-27/02:16:30.00            145.25980
2019-02-27/02:16:40.00            145.24827
2019-02-27/02:16:50.00            145.23676
2019-02-27/02:17:00.00            145.22527
2019-02-27/02:17:10.00            145.21380
2019-02-27/02:17:20.00            145.20235
2019-02-27/02:17:30.00            145.19093
2019-02-27/02:17:40.00            145.17954
2019-02-27/02:17:50.00            145.16817
2019-02-27/02:18:00.00            145.15682
2019-02-27/02:18:10.00            145.14550
2019-02-27/02:18:20.00            145.13420
2019-02-27/02:18:30.00            145.12293
2019-02-27/02:18:40.00            145.11169
2019-02-27/02:18:50.00            145.10047
2019-02-27/02:19:00.00            145.08928
2019-02-27/02:19:10.00            145.07812
2019-02-27/02:19:20.00            145.06699
2019-02-27/02:19:30.00            145.05588
2019-02-27/02:19:40.00            145.04481
2019-02-27/02:19:50.00            145.03376
2019-02-27/02:20:00.00            145.02274
2019-02-27/02:20:10.00            145.01176
2019-02-27/02:20:20.00            145.00080
2019-02-27/02:20:30.00            144.98988
2019-02-27/02:20:40.00            144.97898
2019-02-27/02:20:50.00            144.96812
2019-02-27/02:21:00.00            144.95730
2019-02-27/02:21:10.00            144.94650
2019-02-27/02:21:20.00            144.93574
2019-02-27/02:21:30.00            144.92501
2019-02-27/02:21:40.00            144.91431
2019-02-27/02:21:50.00            144.90365
2019-02-27/02:22:00.00            144.89303
2019-02-27/02:22:10.00            144.88244
2019-02-27/02:22:20.00            144.87188
2019-02-27/02:22:30.00            144.86137
2019-02-27/02:22:40.00            144.85089
2019-02-27/02:22:50.00            144.84044
2019-02-27/02:23:00.00            144.83004
2019-02-27/02:23:10.00            144.81967
2019-02-27/02:23:20.00            144.80934
2019-02-27/02:23:30.00            144.79906
2019-02-27/02:23:40.00            144.78881
2019-02-27/02:23:50.00            144.77860
2019-02-27/02:24:00.00            144.76843
2019-02-27/02:24:10.00            144.75830
2019-02-27/02:24:20.00            144.74822
2019-02-27/02:24:30.00            144.73818
2019-02-27/02:24:40.00            144.72817
2019-02-27/02:24:50.00            144.71822
2019-02-27/02:25:00.00            144.70830
2019-02-27/02:25:10.00            144.69843
2019-02-27/02:25:20.00            144.68861
2019-02-27/02:25:30.00            144.67883
2019-02-27/02:25:40.00            144.66910
2019-02-27/02:25:50.00            144.65941
2019-02-27/02:26:00.00            144.64977
2019-02-27/02:26:10.00            144.64018
2019-02-27/02:26:20.00            144.63063
2019-02-27/02:26:30.00            144.62113
2019-02-27/02:26:40.00            144.61168
2019-02-27/02:26:50.00            144.60228
2019-02-27/02:27:00.00            144.59294
2019-02-27/02:27:10.00            144.58364
2019-02-27/02:27:20.00            144.57439
2019-02-27/02:27:30.00            144.56519
2019-02-27/02:27:40.00            144.55605
2019-02-27/02:27:50.00            144.54696
2019-02-27/02:28:00.00            144.53792
2019-02-27/02:28:10.00            144.52894
2019-02-27/02:28:20.00            144.52001
2019-02-27/02:28:30.00            144.51114
2019-02-27/02:28:40.00            144.50232
2019-02-27/02:28:50.00            144.49356
2019-02-27/02:29:00.00            144.48485
2019-02-27/02:29:10.00            144.47620
2019-02-27/02:29:20.00            144.46761
2019-02-27/02:29:30.00            144.45908
2019-02-27/02:29:40.00            144.45061
2019-02-27/02:29:50.00            144.44220
2019-02-27/02:30:00.00            144.43385
2019-02-27/02:30:10.00            144.42556
2019-02-27/02:30:20.00            144.41733
2019-02-27/02:30:30.00            144.40916
2019-02-27/02:30:40.00            144.40106
2019-02-27/02:30:50.00            144.39302
2019-02-27/02:31:00.00            144.38505
2019-02-27/02:31:10.00            144.37714
2019-02-27/02:31:20.00            144.36929
2019-02-27/02:31:30.00            144.36152
2019-02-27/02:31:40.00            144.35381
2019-02-27/02:31:50.00            144.34616
2019-02-27/02:32:00.00            144.33859
2019-02-27/02:32:10.00            144.33109
2019-02-27/02:32:20.00            144.32365
2019-02-27/02:32:30.00            144.31629
2019-02-27/02:32:40.00            144.30899
2019-02-27/02:32:50.00            144.30177
2019-02-27/02:33:00.00            144.29462
2019-02-27/02:33:10.00            144.28755
2019-02-27/02:33:20.00            144.28055
2019-02-27/02:33:30.00            144.27362
2019-02-27/02:33:40.00            144.26677
2019-02-27/02:33:50.00            144.26000
2019-02-27/02:34:00.00            144.25330
2019-02-27/02:34:10.00            144.24668
2019-02-27/02:34:20.00            144.24014
2019-02-27/02:34:30.00            144.23368
2019-02-27/02:34:40.00            144.22730
2019-02-27/02:34:50.00            144.22100
2019-02-27/02:35:00.00            144.21478
2019-02-27/02:35:10.00            144.20865
2019-02-27/02:35:20.00            144.20260
2019-02-27/02:35:30.00            144.19663
2019-02-27/02:35:40.00            144.19075
2019-02-27/02:35:50.00            144.18496
2019-02-27/02:36:00.00            144.17925
2019-02-27/02:36:10.00            144.17363
2019-02-27/02:36:20.00            144.16810
2019-02-27/02:36:30.00            144.16266
2019-02-27/02:36:40.00            144.15731
2019-02-27/02:36:50.00            144.15205
2019-02-27/02:37:00.00            144.14688
2019-02-27/02:37:10.00            144.14180
2019-02-27/02:37:20.00            144.13683
2019-02-27/02:37:30.00            144.13194
2019-02-27/02:37:40.00            144.12715
2019-02-27/02:37:50.00            144.12246
2019-02-27/02:38:00.00            144.11787
2019-02-27/02:38:10.00            144.11337
2019-02-27/02:38:20.00            144.10898
2019-02-27/02:38:30.00            144.10468
2019-02-27/02:38:40.00            144.10049
2019-02-27/02:38:50.00            144.09640
2019-02-27/02:39:00.00            144.09241
2019-02-27/02:39:10.00            144.08853
2019-02-27/02:39:20.00            144.08475
2019-02-27/02:39:30.00            144.08109
2019-02-27/02:39:40.00            144.07753
2019-02-27/02:39:50.00            144.07408
2019-02-27/02:40:00.00            144.07074
2019-02-27/02:40:10.00            144.06751
2019-02-27/02:40:20.00            144.06439
2019-02-27/02:40:30.00            144.06139
2019-02-27/02:40:40.00            144.05850
2019-02-27/02:40:50.00            144.05572
2019-02-27/02:41:00.00            144.05307
2019-02-27/02:41:10.00            144.05053
2019-02-27/02:41:20.00            144.04811
2019-02-27/02:41:30.00            144.04581
2019-02-27/02:41:40.00            144.04364
2019-02-27/02:41:50.00            144.04159
2019-02-27/02:42:00.00            144.03966
2019-02-27/02:42:10.00            144.03785
2019-02-27/02:42:20.00            144.03618
2019-02-27/02:42:30.00            144.03463
2019-02-27/02:42:40.00            144.03321
2019-02-27/02:42:50.00            144.03192
2019-02-27/02:43:00.00            144.03077
2019-02-27/02:43:10.00            144.02975
2019-02-27/02:43:20.00            144.02886
2019-02-27/02:43:30.00            144.02810
2019-02-27/02:43:40.00            144.02749
2019-02-27/02:43:50.00            144.02701
2019-02-27/02:44:00.00            144.02668
2019-02-27/02:44:10.00            144.02648
2019-02-27/02:44:20.00            144.02643
2019-02-27/02:44:30.00            144.02653
2019-02-27/02:44:40.00            144.02677
2019-02-27/02:44:50.00            144.02716
2019-02-27/02:45:00.00            144.02770
2019-02-27/02:45:10.00            144.02838
2019-02-27/02:45:20.00            144.02922
2019-02-27/02:45:30.00            144.03022
2019-02-27/02:45:40.00            144.03137
2019-02-27/02:45:50.00            144.03267
2019-02-27/02:46:00.00            144.03413
2019-02-27/02:46:10.00            144.03576
2019-02-27/02:46:20.00            144.03755
2019-02-27/02:46:30.00            144.03950
2019-02-27/02:46:40.00            144.04162
2019-02-27/02:46:50.00            144.04390
2019-02-27/02:47:00.00            144.04635
2019-02-27/02:47:10.00            144.04898
2019-02-27/02:47:20.00            144.05178
2019-02-27/02:47:30.00            144.05475
2019-02-27/02:47:40.00            144.05789
2019-02-27/02:47:50.00            144.06122
2019-02-27/02:48:00.00            144.06472
2019-02-27/02:48:10.00            144.06841
2019-02-27/02:48:20.00            144.07228
2019-02-27/02:48:30.00            144.07634
2019-02-27/02:48:40.00            144.08059
2019-02-27/02:48:50.00            144.08502
2019-02-27/02:49:00.00            144.08965
2019-02-27/02:49:10.00            144.09447
2019-02-27/02:49:20.00            144.09949
2019-02-27/02:49:30.00            144.10470
2019-02-27/02:49:40.00            144.11012
2019-02-27/02:49:50.00            144.11574
2019-02-27/02:50:00.00            144.12156
2019-02-27/02:50:10.00            144.12760
2019-02-27/02:50:20.00            144.13384
2019-02-27/02:50:30.00            144.14029
2019-02-27/02:50:40.00            144.14696
2019-02-27/02:50:50.00            144.15384
2019-02-27/02:51:00.00            144.16095
2019-02-27/02:51:10.00            144.16827
2019-02-27/02:51:20.00            144.17582
2019-02-27/02:51:30.00            144.18360
2019-02-27/02:51:40.00            144.19161
2019-02-27/02:51:50.00            144.19984
2019-02-27/02:52:00.00            144.20831
2019-02-27/02:52:10.00            144.21702
2019-02-27/02:52:20.00            144.22597
2019-02-27/02:52:30.00            144.23516
2019-02-27/02:52:40.00            144.24460
2019-02-27/02:52:50.00            144.25428
2019-02-27/02:53:00.00            144.26422
2019-02-27/02:53:10.00            144.27441
2019-02-27/02:53:20.00            144.28485
2019-02-27/02:53:30.00            144.29556
2019-02-27/02:53:40.00            144.30653
2019-02-27/02:53:50.00            144.31777
2019-02-27/02:54:00.00            144.32927
2019-02-27/02:54:10.00            144.34105
2019-02-27/02:54:20.00            144.35310
2019-02-27/02:54:30.00            144.36544
2019-02-27/02:54:40.00            144.37805
2019-02-27/02:54:50.00            144.39095
2019-02-27/02:55:00.00            144.40414
2019-02-27/02:55:10.00            144.41762
2019-02-27/02:55:20.00            144.43140
2019-02-27/02:55:30.00            144.44548
2019-02-27/02:55:40.00            144.45986
2019-02-27/02:55:50.00            144.47455
2019-02-27/02:56:00.00            144.48956
2019-02-27/02:56:10.00            144.50487
2019-02-27/02:56:20.00            144.52051
2019-02-27/02:56:30.00            144.53646
2019-02-27/02:56:40.00            144.55275
2019-02-27/02:56:50.00            144.56936
2019-02-27/02:57:00.00            144.58631
2019-02-27/02:57:10.00            144.60360
2019-02-27/02:57:20.00            144.62123
2019-02-27/02:57:30.00            144.63921
2019-02-27/02:57:40.00            144.65755
2019-02-27/02:57:50.00            144.67624
2019-02-27/02:58:00.00            144.69529
2019-02-27/02:58:10.00            144.71471
2019-02-27/02:58:20.00            144.73450
2019-02-27/02:58:30.00            144.75466
2019-02-27/02:58:40.00            144.77521
2019-02-27/02:58:50.00            144.79614
2019-02-27/02:59:00.00            144.81746
2019-02-27/02:59:10.00            144.83917
2019-02-27/02:59:20.00            144.86129
2019-02-27/02:59:30.00            144.88382
2019-02-27/02:59:40.00            144.90676
2019-02-27/02:59:50.00            144.93011
2019-02-27/03:00:00.00            144.95389
2019-02-27/03:00:10.00            144.97809
2019-02-27/03:00:20.00            145.00274
2019-02-27/03:00:30.00            145.02782
2019-02-27/03:00:40.00            145.05335
2019-02-27/03:00:50.00            145.07933
2019-02-27/03:01:00.00            145.10577
2019-02-27/03:01:10.00            145.13268
2019-02-27/03:01:20.00            145.16006
2019-02-27/03:01:30.00            145.18792
2019-02-27/03:01:40.00            145.21626
2019-02-27/03:01:50.00            145.24510
2019-02-27/03:02:00.00            145.27443
2019-02-27/03:02:10.00            145.30427
2019-02-27/03:02:20.00            145.33463
2019-02-27/03:02:30.00            145.36550
2019-02-27/03:02:40.00            145.39691
2019-02-27/03:02:50.00            145.42885
2019-02-27/03:03:00.00            145.46134
2019-02-27/03:03:10.00            145.49437
2019-02-27/03:03:20.00            145.52797
2019-02-27/03:03:30.00            145.56214
2019-02-27/03:03:40.00            145.59688
2019-02-27/03:03:50.00            145.63221
2019-02-27/03:04:00.00            145.66814
2019-02-27/03:04:10.00            145.70467
2019-02-27/03:04:20.00            145.74181
2019-02-27/03:04:30.00            145.77957
2019-02-27/03:04:40.00            145.81796
2019-02-27/03:04:50.00            145.85700
2019-02-27/03:05:00.00            145.89668
2019-02-27/03:05:10.00            145.93703
2019-02-27/03:05:20.00            145.97805
2019-02-27/03:05:30.00            146.01975
2019-02-27/03:05:40.00            146.06215
2019-02-27/03:05:50.00            146.10525
2019-02-27/03:06:00.00            146.14906
2019-02-27/03:06:10.00            146.19360
2019-02-27/03:06:20.00            146.23888
2019-02-27/03:06:30.00            146.28491
2019-02-27/03:06:40.00            146.33170
2019-02-27/03:06:50.00            146.37927
2019-02-27/03:07:00.00            146.42763
2019-02-27/03:07:10.00            146.47678
2019-02-27/03:07:20.00            146.52675
2019-02-27/03:07:30.00            146.57755
2019-02-27/03:07:40.00            146.62919
2019-02-27/03:07:50.00            146.68168
2019-02-27/03:08:00.00            146.73505
2019-02-27/03:08:10.00            146.78930
2019-02-27/03:08:20.00            146.84445
2019-02-27/03:08:30.00            146.90052
2019-02-27/03:08:40.00            146.95752
2019-02-27/03:08:50.00            147.01546
2019-02-27/03:09:00.00            147.07437
2019-02-27/03:09:10.00            147.13427
2019-02-27/03:09:20.00            147.19516
2019-02-27/03:09:30.00            147.25707
2019-02-27/03:09:40.00            147.32002
2019-02-27/03:09:50.00            147.38402
2019-02-27/03:10:00.00            147.44909
2019-02-27/03:10:10.00            147.51526
2019-02-27/03:10:20.00            147.58254
2019-02-27/03:10:30.00            147.65096
2019-02-27/03:10:40.00            147.72052
2019-02-27/03:10:50.00            147.79127
2019-02-27/03:11:00.00            147.86321
2019-02-27/03:11:10.00            147.93637
2019-02-27/03:11:20.00            148.01078
2019-02-27/03:11:30.00            148.08646
2019-02-27/03:11:40.00            148.16343
2019-02-27/03:11:50.00            148.24172
2019-02-27/03:12:00.00            148.32135
2019-02-27/03:12:10.00            148.40235
2019-02-27/03:12:20.00            148.48475
2019-02-27/03:12:30.00            148.56857
2019-02-27/03:12:40.00            148.65385
2019-02-27/03:12:50.00            148.74060
2019-02-27/03:13:00.00            148.82888
2019-02-27/03:13:10.00            148.91869
2019-02-27/03:13:20.00            149.01008
2019-02-27/03:13:30.00            149.10308
2019-02-27/03:13:40.00            149.19772
2019-02-27/03:13:50.00            149.29403
2019-02-27/03:14:00.00            149.39206
2019-02-27/03:14:10.00            149.49183
2019-02-27/03:14:20.00            149.59338
2019-02-27/03:14:30.00            149.69676
2019-02-27/03:14:40.00            149.80200
2019-02-27/03:14:50.00            149.90914
2019-02-27/03:15:00.00            150.01823
2019-02-27/03:15:10.00            150.12930
2019-02-27/03:15:20.00            150.24241
2019-02-27/03:15:30.00            150.35759
2019-02-27/03:15:40.00            150.47489
2019-02-27/03:15:50.00            150.59437
2019-02-27/03:16:00.00            150.71607
2019-02-27/03:16:10.00            150.84004
2019-02-27/03:16:20.00            150.96633
2019-02-27/03:16:30.00            151.09500
2019-02-27/03:16:40.00            151.22611
2019-02-27/03:16:50.00            151.35971
2019-02-27/03:17:00.00            151.49585
2019-02-27/03:17:10.00            151.63462
2019-02-27/03:17:20.00            151.77605
2019-02-27/03:17:30.00            151.92023
2019-02-27/03:17:40.00            152.06721
2019-02-27/03:17:50.00            152.21707
2019-02-27/03:18:00.00            152.36988
2019-02-27/03:18:10.00            152.52571
2019-02-27/03:18:20.00            152.68464
2019-02-27/03:18:30.00            152.84674
2019-02-27/03:18:40.00            153.01210
2019-02-27/03:18:50.00            153.18080
2019-02-27/03:19:00.00            153.35293
2019-02-27/03:19:10.00            153.52857
2019-02-27/03:19:20.00            153.70782
2019-02-27/03:19:30.00            153.89078
2019-02-27/03:19:40.00            154.07754
2019-02-27/03:19:50.00            154.26820
2019-02-27/03:20:00.00            154.46288
2019-02-27/03:20:10.00            154.66167
2019-02-27/03:20:20.00            154.86470
2019-02-27/03:20:30.00            155.07208
2019-02-27/03:20:40.00            155.28394
2019-02-27/03:20:50.00            155.50038
2019-02-27/03:21:00.00            155.72156
2019-02-27/03:21:10.00            155.94759
2019-02-27/03:21:20.00            156.17862
2019-02-27/03:21:30.00            156.41480
2019-02-27/03:21:40.00            156.65628
2019-02-27/03:21:50.00            156.90319
2019-02-27/03:22:00.00            157.15573
2019-02-27/03:22:10.00            157.41403
2019-02-27/03:22:20.00            157.67829
2019-02-27/03:22:30.00            157.94867
2019-02-27/03:22:40.00            158.22536
2019-02-27/03:22:50.00            158.50856
2019-02-27/03:23:00.00            158.79846
2019-02-27/03:23:10.00            159.09528
2019-02-27/03:23:20.00            159.39922
2019-02-27/03:23:30.00            159.71052
2019-02-27/03:23:40.00            160.02939
2019-02-27/03:23:50.00            160.35609
2019-02-27/03:24:00.00            160.69085
2019-02-27/03:24:10.00            161.03395
2019-02-27/03:24:20.00            161.38564
2019-02-27/03:24:30.00            161.74622
2019-02-27/03:24:40.00            162.11596
2019-02-27/03:24:50.00            162.49516
2019-02-27/03:25:00.00            162.88414
2019-02-27/03:25:10.00            163.28323
2019-02-27/03:25:20.00            163.69275
2019-02-27/03:25:30.00            164.11305
2019-02-27/03:25:40.00            164.54450
2019-02-27/03:25:50.00            164.98747
2019-02-27/03:26:00.00            165.44235
2019-02-27/03:26:10.00            165.90953
2019-02-27/03:26:20.00            166.38944
2019-02-27/03:26:30.00            166.88251
2019-02-27/03:26:40.00            167.38918
2019-02-27/03:26:50.00            167.90991
2019-02-27/03:27:00.00            168.44518
2019-02-27/03:27:10.00            168.99548
2019-02-27/03:27:20.00            169.56132
2019-02-27/03:27:30.00            170.14322
2019-02-27/03:27:40.00            170.74172
2019-02-27/03:27:50.00            171.35737
2019-02-27/03:28:00.00            171.99075
2019-02-27/03:28:10.00            172.64244
2019-02-27/03:28:20.00            173.31303
2019-02-27/03:28:30.00            174.00313
2019-02-27/03:28:40.00            174.71337
2019-02-27/03:28:50.00            175.44438
2019-02-27/03:29:00.00            176.19680
2019-02-27/03:29:10.00            176.97128
2019-02-27/03:29:20.00            177.76848
2019-02-27/03:29:30.00            178.58904
2019-02-27/03:29:40.00            179.43362
2019-02-27/03:29:50.00            180.30289
2019-02-27/03:30:00.00            181.19746
2019-02-27/03:30:10.00            182.11797
2019-02-27/03:30:20.00            183.06502
2019-02-27/03:30:30.00            184.03922
2019-02-27/03:30:40.00            185.04110
2019-02-27/03:30:50.00            186.07119
2019-02-27/03:31:00.00            187.12997
2019-02-27/03:31:10.00            188.21784
2019-02-27/03:31:20.00            189.33517
2019-02-27/03:31:30.00            190.48225
2019-02-27/03:31:40.00            191.65927
2019-02-27/03:31:50.00            192.86635
2019-02-27/03:32:00.00            194.10351
2019-02-27/03:32:10.00            195.37063
2019-02-27/03:32:20.00            196.66749
2019-02-27/03:32:30.00            197.99373
2019-02-27/03:32:40.00            199.34884
2019-02-27/03:32:50.00            200.73218
2019-02-27/03:33:00.00            202.14293
2019-02-27/03:33:10.00            203.58010
2019-02-27/03:33:20.00            205.04254
2019-02-27/03:33:30.00            206.52893
2019-02-27/03:33:40.00            208.03777
2019-02-27/03:33:50.00            209.56739
2019-02-27/03:34:00.00            211.11596
2019-02-27/03:34:10.00            212.68149
2019-02-27/03:34:20.00            214.26185
2019-02-27/03:34:30.00            215.85478
2019-02-27/03:34:40.00            217.45790
2019-02-27/03:34:50.00            219.06874
2019-02-27/03:35:00.00            220.68476
2019-02-27/03:35:10.00            222.30337
2019-02-27/03:35:20.00            223.92197
2019-02-27/03:35:30.00            225.53793
2019-02-27/03:35:40.00            227.14868
2019-02-27/03:35:50.00            228.75167
2019-02-27/03:36:00.00            230.34446
2019-02-27/03:36:10.00            231.92468
2019-02-27/03:36:20.00            233.49008
2019-02-27/03:36:30.00            235.03855
2019-02-27/03:36:40.00            236.56812
2019-02-27/03:36:50.00            238.07697
2019-02-27/03:37:00.00            239.56346
2019-02-27/03:37:10.00            241.02611
2019-02-27/03:37:20.00            242.46362
2019-02-27/03:37:30.00            243.87486
2019-02-27/03:37:40.00            245.25886
2019-02-27/03:37:50.00            246.61483
2019-02-27/03:38:00.00            247.94214
2019-02-27/03:38:10.00            249.24030
2019-02-27/03:38:20.00            250.50897
2019-02-27/03:38:30.00            251.74793
2019-02-27/03:38:40.00            252.95711
2019-02-27/03:38:50.00            254.13651
2019-02-27/03:39:00.00            255.28628
2019-02-27/03:39:10.00            256.40661
2019-02-27/03:39:20.00            257.49782
2019-02-27/03:39:30.00            258.56026
2019-02-27/03:39:40.00            259.59436
2019-02-27/03:39:50.00            260.60061
2019-02-27/03:40:00.00            261.57952
2019-02-27/03:40:10.00            262.53165
2019-02-27/03:40:20.00            263.45760
2019-02-27/03:40:30.00            264.35797
2019-02-27/03:40:40.00            265.23341
2019-02-27/03:40:50.00            266.08454
2019-02-27/03:41:00.00            266.91203
2019-02-27/03:41:10.00            267.71653
2019-02-27/03:41:20.00            268.49869
2019-02-27/03:41:30.00            269.25918
2019-02-27/03:41:40.00            269.99863
2019-02-27/03:41:50.00            270.71769
2019-02-27/03:42:00.00            271.41699
2019-02-27/03:42:10.00            272.09716
2019-02-27/03:42:20.00            272.75881
2019-02-27/03:42:30.00            273.40252
2019-02-27/03:42:40.00            274.02890
2019-02-27/03:42:50.00            274.63849
2019-02-27/03:43:00.00            275.23187
2019-02-27/03:43:10.00            275.80956
2019-02-27/03:43:20.00            276.37208
2019-02-27/03:43:30.00            276.91996
2019-02-27/03:43:40.00            277.45367
2019-02-27/03:43:50.00            277.97370
2019-02-27/03:44:00.00            278.48051
2019-02-27/03:44:10.00            278.97453
2019-02-27/03:44:20.00            279.45621
2019-02-27/03:44:30.00            279.92595
2019-02-27/03:44:40.00            280.38417
2019-02-27/03:44:50.00            280.83124
2019-02-27/03:45:00.00            281.26754
2019-02-27/03:45:10.00            281.69344
2019-02-27/03:45:20.00            282.10928
2019-02-27/03:45:30.00            282.51540
2019-02-27/03:45:40.00            282.91212
2019-02-27/03:45:50.00            283.29976
2019-02-27/03:46:00.00            283.67861
2019-02-27/03:46:10.00            284.04897
2019-02-27/03:46:20.00            284.41111
2019-02-27/03:46:30.00            284.76531
2019-02-27/03:46:40.00            285.11183
2019-02-27/03:46:50.00            285.45091
2019-02-27/03:47:00.00            285.78279
2019-02-27/03:47:10.00            286.10772
2019-02-27/03:47:20.00            286.42592
2019-02-27/03:47:30.00            286.73760
2019-02-27/03:47:40.00            287.04296
2019-02-27/03:47:50.00            287.34222
2019-02-27/03:48:00.00            287.63557
2019-02-27/03:48:10.00            287.92319
2019-02-27/03:48:20.00            288.20527
2019-02-27/03:48:30.00            288.48197
2019-02-27/03:48:40.00            288.75348
2019-02-27/03:48:50.00            289.01995
2019-02-27/03:49:00.00            289.28153
2019-02-27/03:49:10.00            289.53839
2019-02-27/03:49:20.00            289.79067
2019-02-27/03:49:30.00            290.03851
2019-02-27/03:49:40.00            290.28204
2019-02-27/03:49:50.00            290.52140
2019-02-27/03:50:00.00            290.75673
2019-02-27/03:50:10.00            290.98813
2019-02-27/03:50:20.00            291.21574
2019-02-27/03:50:30.00            291.43966
2019-02-27/03:50:40.00            291.66002
2019-02-27/03:50:50.00            291.87691
2019-02-27/03:51:00.00            292.09045
2019-02-27/03:51:10.00            292.30074
2019-02-27/03:51:20.00            292.50787
2019-02-27/03:51:30.00            292.71195
2019-02-27/03:51:40.00            292.91306
2019-02-27/03:51:50.00            293.11130
2019-02-27/03:52:00.00            293.30675
2019-02-27/03:52:10.00            293.49950
2019-02-27/03:52:20.00            293.68963
2019-02-27/03:52:30.00            293.87722
2019-02-27/03:52:40.00            294.06235
2019-02-27/03:52:50.00            294.24509
2019-02-27/03:53:00.00            294.42552
2019-02-27/03:53:10.00            294.60372
2019-02-27/03:53:20.00            294.77974
2019-02-27/03:53:30.00            294.95365
2019-02-27/03:53:40.00            295.12553
2019-02-27/03:53:50.00            295.29543
2019-02-27/03:54:00.00            295.46342
2019-02-27/03:54:10.00            295.62957
2019-02-27/03:54:20.00            295.79391
2019-02-27/03:54:30.00            295.95653
2019-02-27/03:54:40.00            296.11746
2019-02-27/03:54:50.00            296.27677
2019-02-27/03:55:00.00            296.43452
2019-02-27/03:55:10.00            296.59074
2019-02-27/03:55:20.00            296.74549
2019-02-27/03:55:30.00            296.89883
2019-02-27/03:55:40.00            297.05080
2019-02-27/03:55:50.00            297.20145
2019-02-27/03:56:00.00            297.35083
2019-02-27/03:56:10.00            297.49897
2019-02-27/03:56:20.00            297.64593
2019-02-27/03:56:30.00            297.79175
2019-02-27/03:56:40.00            297.93648
2019-02-27/03:56:50.00            298.08015
2019-02-27/03:57:00.00            298.22280
2019-02-27/03:57:10.00            298.36447
2019-02-27/03:57:20.00            298.50521
2019-02-27/03:57:30.00            298.64506
2019-02-27/03:57:40.00            298.78404
2019-02-27/03:57:50.00            298.92221
2019-02-27/03:58:00.00            299.05959
2019-02-27/03:58:10.00            299.19621
2019-02-27/03:58:20.00            299.33213
2019-02-27/03:58:30.00            299.46736
2019-02-27/03:58:40.00            299.60195
2019-02-27/03:58:50.00            299.73593
2019-02-27/03:59:00.00            299.86933
2019-02-27/03:59:10.00            300.00219
2019-02-27/03:59:20.00            300.13452
2019-02-27/03:59:30.00            300.26638
2019-02-27/03:59:40.00            300.39779
2019-02-27/03:59:50.00            300.52877
2019-02-27/04:00:00.00            300.65937
2019-02-27/04:00:10.00            300.78960
2019-02-27/04:00:20.00            300.91951
2019-02-27/04:00:30.00            301.04912
2019-02-27/04:00:40.00            301.17845
2019-02-27/04:00:50.00            301.30754
2019-02-27/04:01:00.00            301.43642
2019-02-27/04:01:10.00            301.56511
2019-02-27/04:01:20.00            301.69364
2019-02-27/04:01:30.00            301.82205
2019-02-27/04:01:40.00            301.95035
2019-02-27/04:01:50.00            302.07857
2019-02-27/04:02:00.00            302.20674
2019-02-27/04:02:10.00            302.33490
2019-02-27/04:02:20.00            302.46306
2019-02-27/04:02:30.00            302.59126
2019-02-27/04:02:40.00            302.71951
2019-02-27/04:02:50.00            302.84785
2019-02-27/04:03:00.00            302.97630
2019-02-27/04:03:10.00            303.10489
2019-02-27/04:03:20.00            303.23364
2019-02-27/04:03:30.00            303.36259
2019-02-27/04:03:40.00            303.49175
2019-02-27/04:03:50.00            303.62115
2019-02-27/04:04:00.00            303.75082
2019-02-27/04:04:10.00            303.88079
2019-02-27/04:04:20.00            304.01108
2019-02-27/04:04:30.00            304.14171
2019-02-27/04:04:40.00            304.27272
2019-02-27/04:04:50.00            304.40412
2019-02-27/04:05:00.00            304.53595
2019-02-27/04:05:10.00            304.66824
2019-02-27/04:05:20.00            304.80099
2019-02-27/04:05:30.00            304.93426
2019-02-27/04:05:40.00            305.06805
2019-02-27/04:05:50.00            305.20240
2019-02-27/04:06:00.00            305.33733
2019-02-27/04:06:10.00            305.47288
2019-02-27/04:06:20.00            305.60906
2019-02-27/04:06:30.00            305.74590
2019-02-27/04:06:40.00            305.88344
2019-02-27/04:06:50.00            306.02170
2019-02-27/04:07:00.00            306.16070
2019-02-27/04:07:10.00            306.30048
2019-02-27/04:07:20.00            306.44106
2019-02-27/04:07:30.00            306.58247
2019-02-27/04:07:40.00            306.72474
2019-02-27/04:07:50.00            306.86790
2019-02-27/04:08:00.00            307.01198
2019-02-27/04:08:10.00            307.15700
2019-02-27/04:08:20.00            307.30300
2019-02-27/04:08:30.00            307.45000
2019-02-27/04:08:40.00            307.59805
2019-02-27/04:08:50.00            307.74716
2019-02-27/04:09:00.00            307.89737
2019-02-27/04:09:10.00            308.04871
2019-02-27/04:09:20.00            308.20121
2019-02-27/04:09:30.00            308.35490
2019-02-27/04:09:40.00            308.50982
2019-02-27/04:09:50.00            308.66600
2019-02-27/04:10:00.00            308.82348
2019-02-27/04:10:10.00            308.98227
2019-02-27/04:10:20.00            309.14244
2019-02-27/04:10:30.00            309.30399
2019-02-27/04:10:40.00            309.46698
2019-02-27/04:10:50.00            309.63143
2019-02-27/04:11:00.00            309.79739
2019-02-27/04:11:10.00            309.96488
2019-02-27/04:11:20.00            310.13395
2019-02-27/04:11:30.00            310.30464
2019-02-27/04:11:40.00            310.47699
2019-02-27/04:11:50.00            310.65102
2019-02-27/04:12:00.00            310.82679
2019-02-27/04:12:10.00            311.00433
2019-02-27/04:12:20.00            311.18369
2019-02-27/04:12:30.00            311.36491
2019-02-27/04:12:40.00            311.54802
2019-02-27/04:12:50.00            311.73308
2019-02-27/04:13:00.00            311.92013
2019-02-27/04:13:10.00            312.10920
2019-02-27/04:13:20.00            312.30036
2019-02-27/04:13:30.00            312.49364
2019-02-27/04:13:40.00            312.68909
2019-02-27/04:13:50.00            312.88676
2019-02-27/04:14:00.00            313.08670
2019-02-27/04:14:10.00            313.28896
2019-02-27/04:14:20.00            313.49359
2019-02-27/04:14:30.00            313.70064
2019-02-27/04:14:40.00            313.91017
2019-02-27/04:14:50.00            314.12222
2019-02-27/04:15:00.00            314.33685
2019-02-27/04:15:10.00            314.55413
2019-02-27/04:15:20.00            314.77410
2019-02-27/04:15:30.00            314.99682
2019-02-27/04:15:40.00            315.22236
2019-02-27/04:15:50.00            315.45077
2019-02-27/04:16:00.00            315.68211
2019-02-27/04:16:10.00            315.91645
2019-02-27/04:16:20.00            316.15385
2019-02-27/04:16:30.00            316.39437
2019-02-27/04:16:40.00            316.63809
2019-02-27/04:16:50.00            316.88507
2019-02-27/04:17:00.00            317.13537
2019-02-27/04:17:10.00            317.38907
2019-02-27/04:17:20.00            317.64624
2019-02-27/04:17:30.00            317.90695
2019-02-27/04:17:40.00            318.17128
2019-02-27/04:17:50.00            318.43930
2019-02-27/04:18:00.00            318.71109
2019-02-27/04:18:10.00            318.98672
2019-02-27/04:18:20.00            319.26628
2019-02-27/04:18:30.00            319.54985
2019-02-27/04:18:40.00            319.83751
2019-02-27/04:18:50.00            320.12935
2019-02-27/04:19:00.00            320.42544
2019-02-27/04:19:10.00            320.72588
2019-02-27/04:19:20.00            321.03077
2019-02-27/04:19:30.00            321.34018
2019-02-27/04:19:40.00            321.65420
2019-02-27/04:19:50.00            321.97295
2019-02-27/04:20:00.00            322.29650
2019-02-27/04:20:10.00            322.62495
2019-02-27/04:20:20.00            322.95841
2019-02-27/04:20:30.00            323.29697
2019-02-27/04:20:40.00            323.64074
2019-02-27/04:20:50.00            323.98981
2019-02-27/04:21:00.00            324.34429
2019-02-27/04:21:10.00            324.70430
2019-02-27/04:21:20.00            325.06992
2019-02-27/04:21:30.00            325.44128
2019-02-27/04:21:40.00            325.81848
2019-02-27/04:21:50.00            326.20164
2019-02-27/04:22:00.00            326.59086
2019-02-27/04:22:10.00            326.98626
2019-02-27/04:22:20.00            327.38796
2019-02-27/04:22:30.00            327.79606
2019-02-27/04:22:40.00            328.21069
2019-02-27/04:22:50.00            328.63197
2019-02-27/04:23:00.00            329.06000
2019-02-27/04:23:10.00            329.49492
2019-02-27/04:23:20.00            329.93684
2019-02-27/04:23:30.00            330.38587
2019-02-27/04:23:40.00            330.84215
2019-02-27/04:23:50.00            331.30578
2019-02-27/04:24:00.00            331.77688
2019-02-27/04:24:10.00            332.25558
2019-02-27/04:24:20.00            332.74200
2019-02-27/04:24:30.00            333.23624
2019-02-27/04:24:40.00            333.73843
2019-02-27/04:24:50.00            334.24868
2019-02-27/04:25:00.00            334.76709
2019-02-27/04:25:10.00            335.29380
2019-02-27/04:25:20.00            335.82889
2019-02-27/04:25:30.00            336.37248
2019-02-27/04:25:40.00            336.92466
2019-02-27/04:25:50.00            337.48555
2019-02-27/04:26:00.00            338.05522
2019-02-27/04:26:10.00            338.63377
2019-02-27/04:26:20.00            339.22129
2019-02-27/04:26:30.00            339.81786
2019-02-27/04:26:40.00            340.42355
2019-02-27/04:26:50.00            341.03843
2019-02-27/04:27:00.00            341.66256
2019-02-27/04:27:10.00            342.29599
2019-02-27/04:27:20.00            342.93877
2019-02-27/04:27:30.00            343.59093
2019-02-27/04:27:40.00            344.25251
2019-02-27/04:27:50.00            344.92353
2019-02-27/04:28:00.00            345.60398
2019-02-27/04:28:10.00            346.29387
2019-02-27/04:28:20.00            346.99318
2019-02-27/04:28:30.00            347.70189
2019-02-27/04:28:40.00            348.41996
2019-02-27/04:28:50.00            349.14732
2019-02-27/04:29:00.00            349.88392
2019-02-27/04:29:10.00            350.62968
2019-02-27/04:29:20.00            351.38449
2019-02-27/04:29:30.00            352.14825
2019-02-27/04:29:40.00            352.92083
2019-02-27/04:29:50.00            353.70208
2019-02-27/04:30:00.00            354.49184
2019-02-27/04:30:10.00            355.28993
2019-02-27/04:30:20.00            356.09616
2019-02-27/04:30:30.00            356.91031
2019-02-27/04:30:40.00            357.73216
2019-02-27/04:30:50.00            358.56145
2019-02-27/04:31:00.00            359.39792
2019-02-27/04:31:10.00           0.24129290
2019-02-27/04:31:20.00            1.0912564
2019-02-27/04:31:30.00            1.9474980
2019-02-27/04:31:40.00            2.8096836
2019-02-27/04:31:50.00            3.6774631
2019-02-27/04:32:00.00            4.5504717
2019-02-27/04:32:10.00            5.4283292
2019-02-27/04:32:20.00            6.3106426
2019-02-27/04:32:30.00            7.1970047
2019-02-27/04:32:40.00            8.0869970
2019-02-27/04:32:50.00            8.9801904
2019-02-27/04:33:00.00            9.8761446
2019-02-27/04:33:10.00            10.774414
2019-02-27/04:33:20.00            11.674543
2019-02-27/04:33:30.00            12.576069
2019-02-27/04:33:40.00            13.478527
2019-02-27/04:33:50.00            14.381452
2019-02-27/04:34:00.00            15.284369
2019-02-27/04:34:10.00            16.186812
2019-02-27/04:34:20.00            17.088308
2019-02-27/04:34:30.00            17.988393
2019-02-27/04:34:40.00            18.886601
2019-02-27/04:34:50.00            19.782481
2019-02-27/04:35:00.00            20.675577
2019-02-27/04:35:10.00            21.565452
2019-02-27/04:35:20.00            22.451667
2019-02-27/04:35:30.00            23.333803
2019-02-27/04:35:40.00            24.211453
2019-02-27/04:35:50.00            25.084214
2019-02-27/04:36:00.00            25.951702
2019-02-27/04:36:10.00            26.813546
2019-02-27/04:36:20.00            27.669395
2019-02-27/04:36:30.00            28.518906
2019-02-27/04:36:40.00            29.361757
2019-02-27/04:36:50.00            30.197641
2019-02-27/04:37:00.00            31.026272
2019-02-27/04:37:10.00            31.847375
2019-02-27/04:37:20.00            32.660695
2019-02-27/04:37:30.00            33.465998
2019-02-27/04:37:40.00            34.263062
2019-02-27/04:37:50.00            35.051689
2019-02-27/04:38:00.00            35.831691
2019-02-27/04:38:10.00            36.602906
2019-02-27/04:38:20.00            37.365177
2019-02-27/04:38:30.00            38.118377
2019-02-27/04:38:40.00            38.862381
2019-02-27/04:38:50.00            39.597091
2019-02-27/04:39:00.00            40.322423
2019-02-27/04:39:10.00            41.038303
2019-02-27/04:39:20.00            41.744668
2019-02-27/04:39:30.00            42.441479
2019-02-27/04:39:40.00            43.128702
2019-02-27/04:39:50.00            43.806323
2019-02-27/04:40:00.00            44.474325
2019-02-27/04:40:10.00            45.132720
2019-02-27/04:40:20.00            45.781520
2019-02-27/04:40:30.00            46.420747
2019-02-27/04:40:40.00            47.050437
2019-02-27/04:40:50.00            47.670632
2019-02-27/04:41:00.00            48.281378
2019-02-27/04:41:10.00            48.882740
2019-02-27/04:41:20.00            49.474780
2019-02-27/04:41:30.00            50.057571
2019-02-27/04:41:40.00            50.631187
2019-02-27/04:41:50.00            51.195712
2019-02-27/04:42:00.00            51.751236
2019-02-27/04:42:10.00            52.297852
2019-02-27/04:42:20.00            52.835652
2019-02-27/04:42:30.00            53.364743
2019-02-27/04:42:40.00            53.885219
2019-02-27/04:42:50.00            54.397195
2019-02-27/04:43:00.00            54.900774
2019-02-27/04:43:10.00            55.396069
2019-02-27/04:43:20.00            55.883193
2019-02-27/04:43:30.00            56.362263
2019-02-27/04:43:40.00            56.833389
2019-02-27/04:43:50.00            57.296691
2019-02-27/04:44:00.00            57.752284
2019-02-27/04:44:10.00            58.200288
2019-02-27/04:44:20.00            58.640823
2019-02-27/04:44:30.00            59.074003
2019-02-27/04:44:40.00            59.499947
2019-02-27/04:44:50.00            59.918772
2019-02-27/04:45:00.00            60.330599
2019-02-27/04:45:10.00            60.735544
2019-02-27/04:45:20.00            61.133720
2019-02-27/04:45:30.00            61.525246
2019-02-27/04:45:40.00            61.910232
2019-02-27/04:45:50.00            62.288801
2019-02-27/04:46:00.00            62.661054
2019-02-27/04:46:10.00            63.027109
2019-02-27/04:46:20.00            63.387074
2019-02-27/04:46:30.00            63.741060
2019-02-27/04:46:40.00            64.089171
2019-02-27/04:46:50.00            64.431518
2019-02-27/04:47:00.00            64.768203
2019-02-27/04:47:10.00            65.099327
2019-02-27/04:47:20.00            65.424993
2019-02-27/04:47:30.00            65.745302
2019-02-27/04:47:40.00            66.060353
2019-02-27/04:47:50.00            66.370240
2019-02-27/04:48:00.00            66.675062
2019-02-27/04:48:10.00            66.974912
2019-02-27/04:48:20.00            67.269880
2019-02-27/04:48:30.00            67.560059
2019-02-27/04:48:40.00            67.845537
2019-02-27/04:48:50.00            68.126402
2019-02-27/04:49:00.00            68.402739
2019-02-27/04:49:10.00            68.674634
2019-02-27/04:49:20.00            68.942169
2019-02-27/04:49:30.00            69.205424
2019-02-27/04:49:40.00            69.464481
2019-02-27/04:49:50.00            69.719414
2019-02-27/04:50:00.00            69.970305
2019-02-27/04:50:10.00            70.217225
2019-02-27/04:50:20.00            70.460249
2019-02-27/04:50:30.00            70.699451
2019-02-27/04:50:40.00            70.934899
2019-02-27/04:50:50.00            71.166663
2019-02-27/04:51:00.00            71.394813
2019-02-27/04:51:10.00            71.619415
2019-02-27/04:51:20.00            71.840531
2019-02-27/04:51:30.00            72.058230
2019-02-27/04:51:40.00            72.272571
2019-02-27/04:51:50.00            72.483617
2019-02-27/04:52:00.00            72.691428
2019-02-27/04:52:10.00            72.896061
2019-02-27/04:52:20.00            73.097576
2019-02-27/04:52:30.00            73.296030
2019-02-27/04:52:40.00            73.491475
2019-02-27/04:52:50.00            73.683970
2019-02-27/04:53:00.00            73.873563
2019-02-27/04:53:10.00            74.060309
2019-02-27/04:53:20.00            74.244258
2019-02-27/04:53:30.00            74.425460
2019-02-27/04:53:40.00            74.603963
2019-02-27/04:53:50.00            74.779816
2019-02-27/04:54:00.00            74.953066
2019-02-27/04:54:10.00            75.123757
2019-02-27/04:54:20.00            75.291936
2019-02-27/04:54:30.00            75.457644
2019-02-27/04:54:40.00            75.620928
2019-02-27/04:54:50.00            75.781827
2019-02-27/04:55:00.00            75.940384
2019-02-27/04:55:10.00            76.096637
2019-02-27/04:55:20.00            76.250630
2019-02-27/04:55:30.00            76.402398
2019-02-27/04:55:40.00            76.551978
2019-02-27/04:55:50.00            76.699411
2019-02-27/04:56:00.00            76.844732
2019-02-27/04:56:10.00            76.987976
2019-02-27/04:56:20.00            77.129178
2019-02-27/04:56:30.00            77.268372
2019-02-27/04:56:40.00            77.405593
2019-02-27/04:56:50.00            77.540872
2019-02-27/04:57:00.00            77.674242
2019-02-27/04:57:10.00            77.805735
2019-02-27/04:57:20.00            77.935381
2019-02-27/04:57:30.00            78.063211
2019-02-27/04:57:40.00            78.189254
2019-02-27/04:57:50.00            78.313540
2019-02-27/04:58:00.00            78.436097
2019-02-27/04:58:10.00            78.556953
2019-02-27/04:58:20.00            78.676133
2019-02-27/04:58:30.00            78.793669
2019-02-27/04:58:40.00            78.909582
2019-02-27/04:58:50.00            79.023902
2019-02-27/04:59:00.00            79.136652
2019-02-27/04:59:10.00            79.247857
2019-02-27/04:59:20.00            79.357540
2019-02-27/04:59:30.00            79.465727
2019-02-27/04:59:40.00            79.572441
2019-02-27/04:59:50.00            79.677703
2019-02-27/05:00:00.00            79.781539
2019-02-27/05:00:10.00            79.883967
2019-02-27/05:00:20.00            79.985011
2019-02-27/05:00:30.00            80.084692
2019-02-27/05:00:40.00            80.183030
2019-02-27/05:00:50.00            80.280045
2019-02-27/05:01:00.00            80.375759
2019-02-27/05:01:10.00            80.470188
2019-02-27/05:01:20.00            80.563356
2019-02-27/05:01:30.00            80.655278
2019-02-27/05:01:40.00            80.745975
2019-02-27/05:01:50.00            80.835463
2019-02-27/05:02:00.00            80.923761
2019-02-27/05:02:10.00            81.010887
2019-02-27/05:02:20.00            81.096857
2019-02-27/05:02:30.00            81.181689
2019-02-27/05:02:40.00            81.265398
2019-02-27/05:02:50.00            81.348001
2019-02-27/05:03:00.00            81.429515
2019-02-27/05:03:10.00            81.509955
2019-02-27/05:03:20.00            81.589336
2019-02-27/05:03:30.00            81.667671
2019-02-27/05:03:40.00            81.744980
2019-02-27/05:03:50.00            81.821272
2019-02-27/05:04:00.00            81.896567
2019-02-27/05:04:10.00            81.970873
2019-02-27/05:04:20.00            82.044208
2019-02-27/05:04:30.00            82.116584
2019-02-27/05:04:40.00            82.188013
2019-02-27/05:04:50.00            82.258512
2019-02-27/05:05:00.00            82.328091
2019-02-27/05:05:10.00            82.396762
2019-02-27/05:05:20.00            82.464538
2019-02-27/05:05:30.00            82.531432
2019-02-27/05:05:40.00            82.597456
2019-02-27/05:05:50.00            82.662621
2019-02-27/05:06:00.00            82.726938
2019-02-27/05:06:10.00            82.790420
2019-02-27/05:06:20.00            82.853077
2019-02-27/05:06:30.00            82.914920
2019-02-27/05:06:40.00            82.975961
2019-02-27/05:06:50.00            83.036209
2019-02-27/05:07:00.00            83.095674
2019-02-27/05:07:10.00            83.154369
2019-02-27/05:07:20.00            83.212301
2019-02-27/05:07:30.00            83.269483
2019-02-27/05:07:40.00            83.325922
2019-02-27/05:07:50.00            83.381628
2019-02-27/05:08:00.00            83.436612
2019-02-27/05:08:10.00            83.490882
2019-02-27/05:08:20.00            83.544446
2019-02-27/05:08:30.00            83.597316
2019-02-27/05:08:40.00            83.649499
2019-02-27/05:08:50.00            83.701003
2019-02-27/05:09:00.00            83.751839
2019-02-27/05:09:10.00            83.802012
2019-02-27/05:09:20.00            83.851533
2019-02-27/05:09:30.00            83.900409
2019-02-27/05:09:40.00            83.948647
2019-02-27/05:09:50.00            83.996257
2019-02-27/05:10:00.00            84.043247
2019-02-27/05:10:10.00            84.089621
2019-02-27/05:10:20.00            84.135391
2019-02-27/05:10:30.00            84.180561
2019-02-27/05:10:40.00            84.225140
2019-02-27/05:10:50.00            84.269134
2019-02-27/05:11:00.00            84.312551
2019-02-27/05:11:10.00            84.355398
2019-02-27/05:11:20.00            84.397682
2019-02-27/05:11:30.00            84.439408
2019-02-27/05:11:40.00            84.480585
2019-02-27/05:11:50.00            84.521218
2019-02-27/05:12:00.00            84.561313
2019-02-27/05:12:10.00            84.600879
2019-02-27/05:12:20.00            84.639919
2019-02-27/05:12:30.00            84.678440
2019-02-27/05:12:40.00            84.716450
2019-02-27/05:12:50.00            84.753952
2019-02-27/05:13:00.00            84.790954
2019-02-27/05:13:10.00            84.827461
2019-02-27/05:13:20.00            84.863480
2019-02-27/05:13:30.00            84.899014
2019-02-27/05:13:40.00            84.934070
2019-02-27/05:13:50.00            84.968654
2019-02-27/05:14:00.00            85.002770
2019-02-27/05:14:10.00            85.036425
2019-02-27/05:14:20.00            85.069623
2019-02-27/05:14:30.00            85.102368
2019-02-27/05:14:40.00            85.134668
2019-02-27/05:14:50.00            85.166526
2019-02-27/05:15:00.00            85.197947
2019-02-27/05:15:10.00            85.228937
2019-02-27/05:15:20.00            85.259499
2019-02-27/05:15:30.00            85.289639
2019-02-27/05:15:40.00            85.319362
2019-02-27/05:15:50.00            85.348671
2019-02-27/05:16:00.00            85.377571
2019-02-27/05:16:10.00            85.406068
2019-02-27/05:16:20.00            85.434165
2019-02-27/05:16:30.00            85.461866
2019-02-27/05:16:40.00            85.489177
2019-02-27/05:16:50.00            85.516100
2019-02-27/05:17:00.00            85.542640
2019-02-27/05:17:10.00            85.568802
2019-02-27/05:17:20.00            85.594589
2019-02-27/05:17:30.00            85.620005
2019-02-27/05:17:40.00            85.645055
2019-02-27/05:17:50.00            85.669742
2019-02-27/05:18:00.00            85.694069
2019-02-27/05:18:10.00            85.718042
2019-02-27/05:18:20.00            85.741663
2019-02-27/05:18:30.00            85.764936
2019-02-27/05:18:40.00            85.787864
2019-02-27/05:18:50.00            85.810452
2019-02-27/05:19:00.00            85.832703
2019-02-27/05:19:10.00            85.854620
2019-02-27/05:19:20.00            85.876207
2019-02-27/05:19:30.00            85.897467
2019-02-27/05:19:40.00            85.918403
2019-02-27/05:19:50.00            85.939020
2019-02-27/05:20:00.00            85.959319
2019-02-27/05:20:10.00            85.979305
2019-02-27/05:20:20.00            85.998980
2019-02-27/05:20:30.00            86.018348
2019-02-27/05:20:40.00            86.037411
2019-02-27/05:20:50.00            86.056173
2019-02-27/05:21:00.00            86.074637
2019-02-27/05:21:10.00            86.092805
2019-02-27/05:21:20.00            86.110682
2019-02-27/05:21:30.00            86.128268
2019-02-27/05:21:40.00            86.145569
2019-02-27/05:21:50.00            86.162585
2019-02-27/05:22:00.00            86.179321
2019-02-27/05:22:10.00            86.195778
2019-02-27/05:22:20.00            86.211961
2019-02-27/05:22:30.00            86.227870
2019-02-27/05:22:40.00            86.243509
2019-02-27/05:22:50.00            86.258881
2019-02-27/05:23:00.00            86.273988
2019-02-27/05:23:10.00            86.288833
2019-02-27/05:23:20.00            86.303418
2019-02-27/05:23:30.00            86.317746
2019-02-27/05:23:40.00            86.331819
2019-02-27/05:23:50.00            86.345639
2019-02-27/05:24:00.00            86.359210
2019-02-27/05:24:10.00            86.372533
2019-02-27/05:24:20.00            86.385612
2019-02-27/05:24:30.00            86.398447
2019-02-27/05:24:40.00            86.411042
2019-02-27/05:24:50.00            86.423398
2019-02-27/05:25:00.00            86.435519
2019-02-27/05:25:10.00            86.447406
2019-02-27/05:25:20.00            86.459061
2019-02-27/05:25:30.00            86.470487
2019-02-27/05:25:40.00            86.481685
2019-02-27/05:25:50.00            86.492659
2019-02-27/05:26:00.00            86.503409
2019-02-27/05:26:10.00            86.513938
2019-02-27/05:26:20.00            86.524249
2019-02-27/05:26:30.00            86.534342
2019-02-27/05:26:40.00            86.544221
2019-02-27/05:26:50.00            86.553886
2019-02-27/05:27:00.00            86.563341
2019-02-27/05:27:10.00            86.572587
2019-02-27/05:27:20.00            86.581625
2019-02-27/05:27:30.00            86.590459
2019-02-27/05:27:40.00            86.599089
2019-02-27/05:27:50.00            86.607517
2019-02-27/05:28:00.00            86.615746
2019-02-27/05:28:10.00            86.623777
2019-02-27/05:28:20.00            86.631612
2019-02-27/05:28:30.00            86.639252
2019-02-27/05:28:40.00            86.646700
2019-02-27/05:28:50.00            86.653958
2019-02-27/05:29:00.00            86.661025
2019-02-27/05:29:10.00            86.667906
2019-02-27/05:29:20.00            86.674601
2019-02-27/05:29:30.00            86.681112
2019-02-27/05:29:40.00            86.687440
2019-02-27/05:29:50.00            86.693588
2019-02-27/05:30:00.00            86.699556
2019-02-27/05:30:10.00            86.705347
2019-02-27/05:30:20.00            86.710962
2019-02-27/05:30:30.00            86.716401
2019-02-27/05:30:40.00            86.721669
2019-02-27/05:30:50.00            86.726764
2019-02-27/05:31:00.00            86.731690
2019-02-27/05:31:10.00            86.736448
2019-02-27/05:31:20.00            86.741038
2019-02-27/05:31:30.00            86.745463
2019-02-27/05:31:40.00            86.749724
2019-02-27/05:31:50.00            86.753822
2019-02-27/05:32:00.00            86.757759
2019-02-27/05:32:10.00            86.761536
2019-02-27/05:32:20.00            86.765154
2019-02-27/05:32:30.00            86.768616
2019-02-27/05:32:40.00            86.771922
2019-02-27/05:32:50.00            86.775073
2019-02-27/05:33:00.00            86.778072
2019-02-27/05:33:10.00            86.780918
2019-02-27/05:33:20.00            86.783615
2019-02-27/05:33:30.00            86.786162
2019-02-27/05:33:40.00            86.788562
2019-02-27/05:33:50.00            86.790814
2019-02-27/05:34:00.00            86.792922
2019-02-27/05:34:10.00            86.794885
2019-02-27/05:34:20.00            86.796706
2019-02-27/05:34:30.00            86.798385
2019-02-27/05:34:40.00            86.799923
2019-02-27/05:34:50.00            86.801323
2019-02-27/05:35:00.00            86.802584
2019-02-27/05:35:10.00            86.803709
2019-02-27/05:35:20.00            86.804697
2019-02-27/05:35:30.00            86.805551
2019-02-27/05:35:40.00            86.806272
2019-02-27/05:35:50.00            86.806860
2019-02-27/05:36:00.00            86.807317
2019-02-27/05:36:10.00            86.807645
2019-02-27/05:36:20.00            86.807843
2019-02-27/05:36:30.00            86.807913
2019-02-27/05:36:40.00            86.807857
2019-02-27/05:36:50.00            86.807674
2019-02-27/05:37:00.00            86.807367
2019-02-27/05:37:10.00            86.806936
2019-02-27/05:37:20.00            86.806383
2019-02-27/05:37:30.00            86.805708
2019-02-27/05:37:40.00            86.804913
2019-02-27/05:37:50.00            86.803998
2019-02-27/05:38:00.00            86.802964
2019-02-27/05:38:10.00            86.801813
2019-02-27/05:38:20.00            86.800545
2019-02-27/05:38:30.00            86.799161
2019-02-27/05:38:40.00            86.797663
2019-02-27/05:38:50.00            86.796051
2019-02-27/05:39:00.00            86.794327
2019-02-27/05:39:10.00            86.792490
2019-02-27/05:39:20.00            86.790543
2019-02-27/05:39:30.00            86.788486
2019-02-27/05:39:40.00            86.786319
2019-02-27/05:39:50.00            86.784045
2019-02-27/05:40:00.00            86.781663
2019-02-27/05:40:10.00            86.779175
2019-02-27/05:40:20.00            86.776581
2019-02-27/05:40:30.00            86.773883
2019-02-27/05:40:40.00            86.771081
2019-02-27/05:40:50.00            86.768176
2019-02-27/05:41:00.00            86.765169
2019-02-27/05:41:10.00            86.762061
2019-02-27/05:41:20.00            86.758853
2019-02-27/05:41:30.00            86.755545
2019-02-27/05:41:40.00            86.752138
2019-02-27/05:41:50.00            86.748633
2019-02-27/05:42:00.00            86.745032
2019-02-27/05:42:10.00            86.741334
2019-02-27/05:42:20.00            86.737541
2019-02-27/05:42:30.00            86.733653
2019-02-27/05:42:40.00            86.729671
2019-02-27/05:42:50.00            86.725596
2019-02-27/05:43:00.00            86.721428
2019-02-27/05:43:10.00            86.717169
2019-02-27/05:43:20.00            86.712819
2019-02-27/05:43:30.00            86.708380
2019-02-27/05:43:40.00            86.703850
2019-02-27/05:43:50.00            86.699233
2019-02-27/05:44:00.00            86.694527
2019-02-27/05:44:10.00            86.689734
2019-02-27/05:44:20.00            86.684855
2019-02-27/05:44:30.00            86.679891
2019-02-27/05:44:40.00            86.674841
2019-02-27/05:44:50.00            86.669707
2019-02-27/05:45:00.00            86.664489
2019-02-27/05:45:10.00            86.659189
2019-02-27/05:45:20.00            86.653806
2019-02-27/05:45:30.00            86.648342
2019-02-27/05:45:40.00            86.642797
2019-02-27/05:45:50.00            86.637173
2019-02-27/05:46:00.00            86.631468
2019-02-27/05:46:10.00            86.625685
2019-02-27/05:46:20.00            86.619824
2019-02-27/05:46:30.00            86.613885
2019-02-27/05:46:40.00            86.607869
2019-02-27/05:46:50.00            86.601777
2019-02-27/05:47:00.00            86.595610
2019-02-27/05:47:10.00            86.589368
2019-02-27/05:47:20.00            86.583051
2019-02-27/05:47:30.00            86.576661
2019-02-27/05:47:40.00            86.570198
2019-02-27/05:47:50.00            86.563662
2019-02-27/05:48:00.00            86.557055
2019-02-27/05:48:10.00            86.550377
2019-02-27/05:48:20.00            86.543627
2019-02-27/05:48:30.00            86.536808
2019-02-27/05:48:40.00            86.529920
2019-02-27/05:48:50.00            86.522963
2019-02-27/05:49:00.00            86.515938
2019-02-27/05:49:10.00            86.508845
2019-02-27/05:49:20.00            86.501685
2019-02-27/05:49:30.00            86.494458
2019-02-27/05:49:40.00            86.487166
2019-02-27/05:49:50.00            86.479808
2019-02-27/05:50:00.00            86.472386
2019-02-27/05:50:10.00            86.464899
2019-02-27/05:50:20.00            86.457349
2019-02-27/05:50:30.00            86.449736
2019-02-27/05:50:40.00            86.442060
2019-02-27/05:50:50.00            86.434322
2019-02-27/05:51:00.00            86.426523
2019-02-27/05:51:10.00            86.418663
2019-02-27/05:51:20.00            86.410743
2019-02-27/05:51:30.00            86.402763
2019-02-27/05:51:40.00            86.394723
2019-02-27/05:51:50.00            86.386625
2019-02-27/05:52:00.00            86.378468
2019-02-27/05:52:10.00            86.370254
2019-02-27/05:52:20.00            86.361983
2019-02-27/05:52:30.00            86.353654
2019-02-27/05:52:40.00            86.345270
2019-02-27/05:52:50.00            86.336830
2019-02-27/05:53:00.00            86.328335
2019-02-27/05:53:10.00            86.319785
2019-02-27/05:53:20.00            86.311181
2019-02-27/05:53:30.00            86.302523
2019-02-27/05:53:40.00            86.293812
2019-02-27/05:53:50.00            86.285049
2019-02-27/05:54:00.00            86.276233
2019-02-27/05:54:10.00            86.267365
2019-02-27/05:54:20.00            86.258447
2019-02-27/05:54:30.00            86.249477
2019-02-27/05:54:40.00            86.240457
2019-02-27/05:54:50.00            86.231388
2019-02-27/05:55:00.00            86.222269
2019-02-27/05:55:10.00            86.213100
2019-02-27/05:55:20.00            86.203885
2019-02-27/05:55:30.00            86.194620
2019-02-27/05:55:40.00            86.185309
2019-02-27/05:55:50.00            86.175950
2019-02-27/05:56:00.00            86.166544
2019-02-27/05:56:10.00            86.157093
2019-02-27/05:56:20.00            86.147596
2019-02-27/05:56:30.00            86.138053
2019-02-27/05:56:40.00            86.128466
2019-02-27/05:56:50.00            86.118835
2019-02-27/05:57:00.00            86.109159
2019-02-27/05:57:10.00            86.099440
2019-02-27/05:57:20.00            86.089678
2019-02-27/05:57:30.00            86.079874
2019-02-27/05:57:40.00            86.070027
2019-02-27/05:57:50.00            86.060139
2019-02-27/05:58:00.00            86.050209
2019-02-27/05:58:10.00            86.040238
2019-02-27/05:58:20.00            86.030227
2019-02-27/05:58:30.00            86.020176
2019-02-27/05:58:40.00            86.010085
2019-02-27/05:58:50.00            85.999955
2019-02-27/05:59:00.00            85.989786
2019-02-27/05:59:10.00            85.979579
2019-02-27/05:59:20.00            85.969334
2019-02-27/05:59:30.00            85.959051
2019-02-27/05:59:40.00            85.948732
2019-02-27/05:59:50.00            85.938375
2019-02-27/06:00:00.00            85.927982
2019-02-27/06:00:10.00            85.917554
2019-02-27/06:00:20.00            85.907090
2019-02-27/06:00:30.00            85.896590
2019-02-27/06:00:40.00            85.886056
2019-02-27/06:00:50.00            85.875487
2019-02-27/06:01:00.00            85.864885
2019-02-27/06:01:10.00            85.854249
2019-02-27/06:01:20.00            85.843580
2019-02-27/06:01:30.00            85.832878
2019-02-27/06:01:40.00            85.822144
2019-02-27/06:01:50.00            85.811378
2019-02-27/06:02:00.00            85.800580
2019-02-27/06:02:10.00            85.789751
2019-02-27/06:02:20.00            85.778891
2019-02-27/06:02:30.00            85.768001
2019-02-27/06:02:40.00            85.757081
2019-02-27/06:02:50.00            85.746130
2019-02-27/06:03:00.00            85.735151
2019-02-27/06:03:10.00            85.724142
2019-02-27/06:03:20.00            85.713106
2019-02-27/06:03:30.00            85.702041
2019-02-27/06:03:40.00            85.690948
2019-02-27/06:03:50.00            85.679828
2019-02-27/06:04:00.00            85.668680
2019-02-27/06:04:10.00            85.657506
2019-02-27/06:04:20.00            85.646305
2019-02-27/06:04:30.00            85.635079
2019-02-27/06:04:40.00            85.623827
2019-02-27/06:04:50.00            85.612549
2019-02-27/06:05:00.00            85.601247
2019-02-27/06:05:10.00            85.589920
2019-02-27/06:05:20.00            85.578569
2019-02-27/06:05:30.00            85.567194
2019-02-27/06:05:40.00            85.555796
2019-02-27/06:05:50.00            85.544374
2019-02-27/06:06:00.00            85.532930
2019-02-27/06:06:10.00            85.521464
2019-02-27/06:06:20.00            85.509975
2019-02-27/06:06:30.00            85.498465
2019-02-27/06:06:40.00            85.486933
2019-02-27/06:06:50.00            85.475381
2019-02-27/06:07:00.00            85.463808
2019-02-27/06:07:10.00            85.452214
2019-02-27/06:07:20.00            85.440601
2019-02-27/06:07:30.00            85.428968
2019-02-27/06:07:40.00            85.417316
2019-02-27/06:07:50.00            85.405644
2019-02-27/06:08:00.00            85.393955
2019-02-27/06:08:10.00            85.382248
2019-02-27/06:08:20.00            85.370522
2019-02-27/06:08:30.00            85.358778
2019-02-27/06:08:40.00            85.347018
2019-02-27/06:08:50.00            85.335241
2019-02-27/06:09:00.00            85.323447
2019-02-27/06:09:10.00            85.311638
2019-02-27/06:09:20.00            85.299812
2019-02-27/06:09:30.00            85.287971
2019-02-27/06:09:40.00            85.276115
2019-02-27/06:09:50.00            85.264244
2019-02-27/06:10:00.00            85.252359
2019-02-27/06:10:10.00            85.240460
2019-02-27/06:10:20.00            85.228546
2019-02-27/06:10:30.00            85.216620
2019-02-27/06:10:40.00            85.204680
2019-02-27/06:10:50.00            85.192728
2019-02-27/06:11:00.00            85.180763
2019-02-27/06:11:10.00            85.168786
2019-02-27/06:11:20.00            85.156797
2019-02-27/06:11:30.00            85.144797
2019-02-27/06:11:40.00            85.132786
2019-02-27/06:11:50.00            85.120764
2019-02-27/06:12:00.00            85.108732
2019-02-27/06:12:10.00            85.096689
2019-02-27/06:12:20.00            85.084637
2019-02-27/06:12:30.00            85.072575
2019-02-27/06:12:40.00            85.060505
2019-02-27/06:12:50.00            85.048425
2019-02-27/06:13:00.00            85.036337
2019-02-27/06:13:10.00            85.024241
2019-02-27/06:13:20.00            85.012138
2019-02-27/06:13:30.00            85.000027
2019-02-27/06:13:40.00            84.987909
2019-02-27/06:13:50.00            84.975784
2019-02-27/06:14:00.00            84.963652
2019-02-27/06:14:10.00            84.951515
2019-02-27/06:14:20.00            84.939372
2019-02-27/06:14:30.00            84.927223
2019-02-27/06:14:40.00            84.915070
2019-02-27/06:14:50.00            84.902911
2019-02-27/06:15:00.00            84.890747
2019-02-27/06:15:10.00            84.878580
2019-02-27/06:15:20.00            84.866410
2019-02-27/06:15:30.00            84.854236
2019-02-27/06:15:40.00            84.842058
2019-02-27/06:15:50.00            84.829878
2019-02-27/06:16:00.00            84.817696
2019-02-27/06:16:10.00            84.805511
2019-02-27/06:16:20.00            84.793324
2019-02-27/06:16:30.00            84.781136
2019-02-27/06:16:40.00            84.768947
2019-02-27/06:16:50.00            84.756757
2019-02-27/06:17:00.00            84.744567
2019-02-27/06:17:10.00            84.732376
2019-02-27/06:17:20.00            84.720186
2019-02-27/06:17:30.00            84.707996
2019-02-27/06:17:40.00            84.695807
2019-02-27/06:17:50.00            84.683620
2019-02-27/06:18:00.00            84.671434
2019-02-27/06:18:10.00            84.659249
2019-02-27/06:18:20.00            84.647068
2019-02-27/06:18:30.00            84.634888
2019-02-27/06:18:40.00            84.622712
2019-02-27/06:18:50.00            84.610538
2019-02-27/06:19:00.00            84.598368
2019-02-27/06:19:10.00            84.586202
2019-02-27/06:19:20.00            84.574041
2019-02-27/06:19:30.00            84.561884
2019-02-27/06:19:40.00            84.549732
2019-02-27/06:19:50.00            84.537585
2019-02-27/06:20:00.00            84.525443
2019-02-27/06:20:10.00            84.513308
2019-02-27/06:20:20.00            84.501179
2019-02-27/06:20:30.00            84.489057
2019-02-27/06:20:40.00            84.476941
2019-02-27/06:20:50.00            84.464833
2019-02-27/06:21:00.00            84.452732
2019-02-27/06:21:10.00            84.440640
2019-02-27/06:21:20.00            84.428555
2019-02-27/06:21:30.00            84.416480
2019-02-27/06:21:40.00            84.404413
2019-02-27/06:21:50.00            84.392355
2019-02-27/06:22:00.00            84.380309
2019-02-27/06:22:10.00            84.368271
2019-02-27/06:22:20.00            84.356244
2019-02-27/06:22:30.00            84.344227
2019-02-27/06:22:40.00            84.332223
2019-02-27/06:22:50.00            84.320229
2019-02-27/06:23:00.00            84.308247
2019-02-27/06:23:10.00            84.296278
2019-02-27/06:23:20.00            84.284321
2019-02-27/06:23:30.00            84.272377
2019-02-27/06:23:40.00            84.260446
2019-02-27/06:23:50.00            84.248528
2019-02-27/06:24:00.00            84.236625
2019-02-27/06:24:10.00            84.224736
2019-02-27/06:24:20.00            84.212862
2019-02-27/06:24:30.00            84.201002
2019-02-27/06:24:40.00            84.189159
2019-02-27/06:24:50.00            84.177331
2019-02-27/06:25:00.00            84.165610
2019-02-27/06:25:10.00            84.153814
2019-02-27/06:25:20.00            84.142036
2019-02-27/06:25:30.00            84.130274
2019-02-27/06:25:40.00            84.118530
2019-02-27/06:25:50.00            84.106804
2019-02-27/06:26:00.00            84.095096
2019-02-27/06:26:10.00            84.083408
2019-02-27/06:26:20.00            84.071739
2019-02-27/06:26:30.00            84.060088
2019-02-27/06:26:40.00            84.048458
2019-02-27/06:26:50.00            84.036848
2019-02-27/06:27:00.00            84.025259
2019-02-27/06:27:10.00            84.013691
2019-02-27/06:27:20.00            84.002144
2019-02-27/06:27:30.00            83.990619
2019-02-27/06:27:40.00            83.979116
2019-02-27/06:27:50.00            83.967636
2019-02-27/06:28:00.00            83.956178
2019-02-27/06:28:10.00            83.944745
2019-02-27/06:28:20.00            83.933335
2019-02-27/06:28:30.00            83.921949
2019-02-27/06:28:40.00            83.910587
2019-02-27/06:28:50.00            83.899251
2019-02-27/06:29:00.00            83.887940
2019-02-27/06:29:10.00            83.876655
2019-02-27/06:29:20.00            83.865396
2019-02-27/06:29:30.00            83.854164
2019-02-27/06:29:40.00            83.842959
2019-02-27/06:29:50.00            83.831780
2019-02-27/06:30:00.00            83.820630
2019-02-27/06:30:10.00            83.809508
2019-02-27/06:30:20.00            83.798415
2019-02-27/06:30:30.00            83.787351
2019-02-27/06:30:40.00            83.776316
2019-02-27/06:30:50.00            83.765311
2019-02-27/06:31:00.00            83.754337
2019-02-27/06:31:10.00            83.743394
2019-02-27/06:31:20.00            83.732481
2019-02-27/06:31:30.00            83.721601
2019-02-27/06:31:40.00            83.710752
2019-02-27/06:31:50.00            83.699936
2019-02-27/06:32:00.00            83.689153
2019-02-27/06:32:10.00            83.678403
2019-02-27/06:32:20.00            83.667687
2019-02-27/06:32:30.00            83.657006
2019-02-27/06:32:40.00            83.646359
2019-02-27/06:32:50.00            83.635748
2019-02-27/06:33:00.00            83.625172
2019-02-27/06:33:10.00            83.614633
2019-02-27/06:33:20.00            83.604129
2019-02-27/06:33:30.00            83.593664
2019-02-27/06:33:40.00            83.583234
2019-02-27/06:33:50.00            83.572844
2019-02-27/06:34:00.00            83.562492
2019-02-27/06:34:10.00            83.552179
2019-02-27/06:34:20.00            83.541905
2019-02-27/06:34:30.00            83.531671
2019-02-27/06:34:40.00            83.521478
2019-02-27/06:34:50.00            83.511325
2019-02-27/06:35:00.00            83.501214
2019-02-27/06:35:10.00            83.491145
2019-02-27/06:35:20.00            83.481118
2019-02-27/06:35:30.00            83.471133
2019-02-27/06:35:40.00            83.461193
2019-02-27/06:35:50.00            83.451296
2019-02-27/06:36:00.00            83.441443
2019-02-27/06:36:10.00            83.431636
2019-02-27/06:36:20.00            83.421874
2019-02-27/06:36:30.00            83.412157
2019-02-27/06:36:40.00            83.402487
2019-02-27/06:36:50.00            83.392864
2019-02-27/06:37:00.00            83.383288
2019-02-27/06:37:10.00            83.373761
2019-02-27/06:37:20.00            83.364281
2019-02-27/06:37:30.00            83.354852
2019-02-27/06:37:40.00            83.345472
2019-02-27/06:37:50.00            83.336142
2019-02-27/06:38:00.00            83.326863
2019-02-27/06:38:10.00            83.317635
2019-02-27/06:38:20.00            83.308458
2019-02-27/06:38:30.00            83.299335
2019-02-27/06:38:40.00            83.290264
2019-02-27/06:38:50.00            83.281248
2019-02-27/06:39:00.00            83.272285
2019-02-27/06:39:10.00            83.263377
2019-02-27/06:39:20.00            83.254524
2019-02-27/06:39:30.00            83.245728
2019-02-27/06:39:40.00            83.236987
2019-02-27/06:39:50.00            83.228304
2019-02-27/06:40:00.00            83.219678
2019-02-27/06:40:10.00            83.211112
2019-02-27/06:40:20.00            83.202603
2019-02-27/06:40:30.00            83.194154
2019-02-27/06:40:40.00            83.185767
2019-02-27/06:40:50.00            83.177438
2019-02-27/06:41:00.00            83.169173
2019-02-27/06:41:10.00            83.160968
2019-02-27/06:41:20.00            83.152827
2019-02-27/06:41:30.00            83.144750
2019-02-27/06:41:40.00            83.136736
2019-02-27/06:41:50.00            83.128786
2019-02-27/06:42:00.00            83.120902
2019-02-27/06:42:10.00            83.113085
2019-02-27/06:42:20.00            83.105334
2019-02-27/06:42:30.00            83.097650
2019-02-27/06:42:40.00            83.090035
2019-02-27/06:42:50.00            83.082488
2019-02-27/06:43:00.00            83.075011
2019-02-27/06:43:10.00            83.067604
2019-02-27/06:43:20.00            83.060268
2019-02-27/06:43:30.00            83.053003
2019-02-27/06:43:40.00            83.045811
2019-02-27/06:43:50.00            83.038692
2019-02-27/06:44:00.00            83.031646
2019-02-27/06:44:10.00            83.024676
2019-02-27/06:44:20.00            83.017780
2019-02-27/06:44:30.00            83.010961
2019-02-27/06:44:40.00            83.004218
2019-02-27/06:44:50.00            82.997553
2019-02-27/06:45:00.00            82.990967
2019-02-27/06:45:10.00            82.984459
2019-02-27/06:45:20.00            82.978032
2019-02-27/06:45:30.00            82.971685
2019-02-27/06:45:40.00            82.965420
2019-02-27/06:45:50.00            82.959237
2019-02-27/06:46:00.00            82.953138
2019-02-27/06:46:10.00            82.947122
2019-02-27/06:46:20.00            82.941191
2019-02-27/06:46:30.00            82.935346
2019-02-27/06:46:40.00            82.929588
2019-02-27/06:46:50.00            82.923917
2019-02-27/06:47:00.00            82.918334
2019-02-27/06:47:10.00            82.912841
2019-02-27/06:47:20.00            82.907437
2019-02-27/06:47:30.00            82.902125
2019-02-27/06:47:40.00            82.896904
2019-02-27/06:47:50.00            82.891776
2019-02-27/06:48:00.00            82.886742
2019-02-27/06:48:10.00            82.881802
2019-02-27/06:48:20.00            82.876958
2019-02-27/06:48:30.00            82.872211
2019-02-27/06:48:40.00            82.867561
2019-02-27/06:48:50.00            82.863009
2019-02-27/06:49:00.00            82.858557
2019-02-27/06:49:10.00            82.854206
2019-02-27/06:49:20.00            82.849955
2019-02-27/06:49:30.00            82.845807
2019-02-27/06:49:40.00            82.841763
2019-02-27/06:49:50.00            82.837823
2019-02-27/06:50:00.00            82.833988
2019-02-27/06:50:10.00            82.830260
2019-02-27/06:50:20.00            82.826640
2019-02-27/06:50:30.00            82.823128
2019-02-27/06:50:40.00            82.819726
2019-02-27/06:50:50.00            82.816435
2019-02-27/06:51:00.00            82.813256
2019-02-27/06:51:10.00            82.810190
2019-02-27/06:51:20.00            82.807239
2019-02-27/06:51:30.00            82.804402
2019-02-27/06:51:40.00            82.801683
2019-02-27/06:51:50.00            82.799081
2019-02-27/06:52:00.00            82.796598
2019-02-27/06:52:10.00            82.794234
2019-02-27/06:52:20.00            82.791993
2019-02-27/06:52:30.00            82.789874
2019-02-27/06:52:40.00            82.787878
2019-02-27/06:52:50.00            82.786008
2019-02-27/06:53:00.00            82.784263
2019-02-27/06:53:10.00            82.782647
2019-02-27/06:53:20.00            82.781159
2019-02-27/06:53:30.00            82.779801
2019-02-27/06:53:40.00            82.778575
2019-02-27/06:53:50.00            82.777481
2019-02-27/06:54:00.00            82.776522
2019-02-27/06:54:10.00            82.775699
2019-02-27/06:54:20.00            82.775012
2019-02-27/06:54:30.00            82.774464
2019-02-27/06:54:40.00            82.774055
2019-02-27/06:54:50.00            82.773787
2019-02-27/06:55:00.00            82.773662
2019-02-27/06:55:10.00            82.773682
2019-02-27/06:55:20.00            82.773846
2019-02-27/06:55:30.00            82.774158
2019-02-27/06:55:40.00            82.774619
2019-02-27/06:55:50.00            82.775229
2019-02-27/06:56:00.00            82.775991
2019-02-27/06:56:10.00            82.776906
2019-02-27/06:56:20.00            82.777977
2019-02-27/06:56:30.00            82.779204
2019-02-27/06:56:40.00            82.780589
2019-02-27/06:56:50.00            82.782134
2019-02-27/06:57:00.00            82.783840
2019-02-27/06:57:10.00            82.785709
2019-02-27/06:57:20.00            82.787743
2019-02-27/06:57:30.00            82.789944
2019-02-27/06:57:40.00            82.792313
2019-02-27/06:57:50.00            82.794853
2019-02-27/06:58:00.00            82.797564
2019-02-27/06:58:10.00            82.800450
2019-02-27/06:58:20.00            82.803510
2019-02-27/06:58:30.00            82.806748
2019-02-27/06:58:40.00            82.810166
2019-02-27/06:58:50.00            82.813765
2019-02-27/06:59:00.00            82.817548
2019-02-27/06:59:10.00            82.821516
2019-02-27/06:59:20.00            82.825671
2019-02-27/06:59:30.00            82.830015
2019-02-27/06:59:40.00            82.834550
2019-02-27/06:59:50.00            82.839280
2019-02-27/07:00:00.00            82.844205
2019-02-27/07:00:10.00            82.849327
2019-02-27/07:00:20.00            82.854649
2019-02-27/07:00:30.00            82.860174
2019-02-27/07:00:40.00            82.865903
2019-02-27/07:00:50.00            82.871838
2019-02-27/07:01:00.00            82.877983
2019-02-27/07:01:10.00            82.884338
2019-02-27/07:01:20.00            82.890908
2019-02-27/07:01:30.00            82.897693
2019-02-27/07:01:40.00            82.904696
2019-02-27/07:01:50.00            82.911920
2019-02-27/07:02:00.00            82.919368
2019-02-27/07:02:10.00            82.927041
2019-02-27/07:02:20.00            82.934943
2019-02-27/07:02:30.00            82.943075
2019-02-27/07:02:40.00            82.951442
2019-02-27/07:02:50.00            82.960045
2019-02-27/07:03:00.00            82.968887
2019-02-27/07:03:10.00            82.977970
2019-02-27/07:03:20.00            82.987298
2019-02-27/07:03:30.00            82.996873
2019-02-27/07:03:40.00            83.006699
2019-02-27/07:03:50.00            83.016778
2019-02-27/07:04:00.00            83.027112
2019-02-27/07:04:10.00            83.037707
2019-02-27/07:04:20.00            83.048563
2019-02-27/07:04:30.00            83.059684
2019-02-27/07:04:40.00            83.071074
2019-02-27/07:04:50.00            83.082736
2019-02-27/07:05:00.00            83.094672
2019-02-27/07:05:10.00            83.106887
2019-02-27/07:05:20.00            83.119383
2019-02-27/07:05:30.00            83.132163
2019-02-27/07:05:40.00            83.145233
2019-02-27/07:05:50.00            83.158593
2019-02-27/07:06:00.00            83.172249
2019-02-27/07:06:10.00            83.186204
2019-02-27/07:06:20.00            83.200461
2019-02-27/07:06:30.00            83.215025
2019-02-27/07:06:40.00            83.229899
2019-02-27/07:06:50.00            83.245087
2019-02-27/07:07:00.00            83.260592
2019-02-27/07:07:10.00            83.276419
2019-02-27/07:07:20.00            83.292573
2019-02-27/07:07:30.00            83.309055
2019-02-27/07:07:40.00            83.325872
2019-02-27/07:07:50.00            83.343027
2019-02-27/07:08:00.00            83.360525
2019-02-27/07:08:10.00            83.378369
2019-02-27/07:08:20.00            83.396565
2019-02-27/07:08:30.00            83.415116
2019-02-27/07:08:40.00            83.434028
2019-02-27/07:08:50.00            83.453306
2019-02-27/07:09:00.00            83.472952
2019-02-27/07:09:10.00            83.492973
2019-02-27/07:09:20.00            83.513375
2019-02-27/07:09:30.00            83.534159
2019-02-27/07:09:40.00            83.555334
2019-02-27/07:09:50.00            83.576904
2019-02-27/07:10:00.00            83.598874
2019-02-27/07:10:10.00            83.621249
2019-02-27/07:10:20.00            83.644034
2019-02-27/07:10:30.00            83.667237
2019-02-27/07:10:40.00            83.690860
2019-02-27/07:10:50.00            83.714912
2019-02-27/07:11:00.00            83.739396
2019-02-27/07:11:10.00            83.764320
2019-02-27/07:11:20.00            83.789691
2019-02-27/07:11:30.00            83.815512
2019-02-27/07:11:40.00            83.841791
2019-02-27/07:11:50.00            83.868534
2019-02-27/07:12:00.00            83.895748
2019-02-27/07:12:10.00            83.923439
2019-02-27/07:12:20.00            83.951614
2019-02-27/07:12:30.00            83.980280
2019-02-27/07:12:40.00            84.009444
2019-02-27/07:12:50.00            84.039113
2019-02-27/07:13:00.00            84.069294
2019-02-27/07:13:10.00            84.099994
2019-02-27/07:13:20.00            84.131222
2019-02-27/07:13:30.00            84.162985
2019-02-27/07:13:40.00            84.195290
2019-02-27/07:13:50.00            84.228146
2019-02-27/07:14:00.00            84.261561
2019-02-27/07:14:10.00            84.295542
2019-02-27/07:14:20.00            84.330099
2019-02-27/07:14:30.00            84.365241
2019-02-27/07:14:40.00            84.400974
2019-02-27/07:14:50.00            84.437310
2019-02-27/07:15:00.00            84.474257
2019-02-27/07:15:10.00            84.511824
2019-02-27/07:15:20.00            84.550020
2019-02-27/07:15:30.00            84.588856
2019-02-27/07:15:40.00            84.628342
2019-02-27/07:15:50.00            84.668487
2019-02-27/07:16:00.00            84.709302
2019-02-27/07:16:10.00            84.750797
2019-02-27/07:16:20.00            84.792984
2019-02-27/07:16:30.00            84.835872
2019-02-27/07:16:40.00            84.879474
2019-02-27/07:16:50.00            84.923800
2019-02-27/07:17:00.00            84.968863
2019-02-27/07:17:10.00            85.014673
2019-02-27/07:17:20.00            85.061245
2019-02-27/07:17:30.00            85.108590
2019-02-27/07:17:40.00            85.156719
2019-02-27/07:17:50.00            85.205648
2019-02-27/07:18:00.00            85.255389
2019-02-27/07:18:10.00            85.305956
2019-02-27/07:18:20.00            85.357361
2019-02-27/07:18:30.00            85.409620
2019-02-27/07:18:40.00            85.462748
2019-02-27/07:18:50.00            85.516758
2019-02-27/07:19:00.00            85.571667
2019-02-27/07:19:10.00            85.627489
2019-02-27/07:19:20.00            85.684241
2019-02-27/07:19:30.00            85.741939
2019-02-27/07:19:40.00            85.800599
2019-02-27/07:19:50.00            85.860239
2019-02-27/07:20:00.00            85.920875
2019-02-27/07:20:10.00            85.982526
2019-02-27/07:20:20.00            86.045210
2019-02-27/07:20:30.00            86.108945
2019-02-27/07:20:40.00            86.173751
2019-02-27/07:20:50.00            86.239648
2019-02-27/07:21:00.00            86.306654
2019-02-27/07:21:10.00            86.374792
2019-02-27/07:21:20.00            86.444082
2019-02-27/07:21:30.00            86.514545
2019-02-27/07:21:40.00            86.586203
2019-02-27/07:21:50.00            86.659080
2019-02-27/07:22:00.00            86.733199
2019-02-27/07:22:10.00            86.808583
2019-02-27/07:22:20.00            86.885257
2019-02-27/07:22:30.00            86.963245
2019-02-27/07:22:40.00            87.042574
2019-02-27/07:22:50.00            87.123269
2019-02-27/07:23:00.00            87.205359
2019-02-27/07:23:10.00            87.288870
2019-02-27/07:23:20.00            87.373831
2019-02-27/07:23:30.00            87.460271
2019-02-27/07:23:40.00            87.548221
2019-02-27/07:23:50.00            87.637711
2019-02-27/07:24:00.00            87.728773
2019-02-27/07:24:10.00            87.821439
2019-02-27/07:24:20.00            87.915742
2019-02-27/07:24:30.00            88.011717
2019-02-27/07:24:40.00            88.109400
2019-02-27/07:24:50.00            88.208826
2019-02-27/07:25:00.00            88.310033
2019-02-27/07:25:10.00            88.413058
2019-02-27/07:25:20.00            88.517942
2019-02-27/07:25:30.00            88.624724
2019-02-27/07:25:40.00            88.733447
2019-02-27/07:25:50.00            88.844153
2019-02-27/07:26:00.00            88.956886
2019-02-27/07:26:10.00            89.071692
2019-02-27/07:26:20.00            89.188617
2019-02-27/07:26:30.00            89.307710
2019-02-27/07:26:40.00            89.429020
2019-02-27/07:26:50.00            89.552597
2019-02-27/07:27:00.00            89.678495
2019-02-27/07:27:10.00            89.806768
2019-02-27/07:27:20.00            89.937471
2019-02-27/07:27:30.00            90.070661
2019-02-27/07:27:40.00            90.206399
2019-02-27/07:27:50.00            90.344745
2019-02-27/07:28:00.00            90.485761
2019-02-27/07:28:10.00            90.629514
2019-02-27/07:28:20.00            90.776070
2019-02-27/07:28:30.00            90.925497
2019-02-27/07:28:40.00            91.077869
2019-02-27/07:28:50.00            91.233257
2019-02-27/07:29:00.00            91.391739
2019-02-27/07:29:10.00            91.553392
2019-02-27/07:29:20.00            91.718298
2019-02-27/07:29:30.00            91.886540
2019-02-27/07:29:40.00            92.058206
2019-02-27/07:29:50.00            92.233383
2019-02-27/07:30:00.00            92.412166
2019-02-27/07:30:10.00            92.594650
2019-02-27/07:30:20.00            92.780932
2019-02-27/07:30:30.00            92.971115
2019-02-27/07:30:40.00            93.165306
2019-02-27/07:30:50.00            93.363613
2019-02-27/07:31:00.00            93.566150
2019-02-27/07:31:10.00            93.773034
2019-02-27/07:31:20.00            93.984385
2019-02-27/07:31:30.00            94.200329
2019-02-27/07:31:40.00            94.420997
2019-02-27/07:31:50.00            94.646523
2019-02-27/07:32:00.00            94.877046
2019-02-27/07:32:10.00            95.112711
2019-02-27/07:32:20.00            95.353667
2019-02-27/07:32:30.00            95.600070
2019-02-27/07:32:40.00            95.852080
2019-02-27/07:32:50.00            96.109864
2019-02-27/07:33:00.00            96.373596
2019-02-27/07:33:10.00            96.643454
2019-02-27/07:33:20.00            96.919624
2019-02-27/07:33:30.00            97.202299
2019-02-27/07:33:40.00            97.491680
2019-02-27/07:33:50.00            97.787974
2019-02-27/07:34:00.00            98.091397
2019-02-27/07:34:10.00            98.402172
2019-02-27/07:34:20.00            98.720531
2019-02-27/07:34:30.00            99.046716
2019-02-27/07:34:40.00            99.380976
2019-02-27/07:34:50.00            99.723571
2019-02-27/07:35:00.00            100.07477
2019-02-27/07:35:10.00            100.43485
2019-02-27/07:35:20.00            100.80411
2019-02-27/07:35:30.00            101.18285
2019-02-27/07:35:40.00            101.57137
2019-02-27/07:35:50.00            101.97001
2019-02-27/07:36:00.00            102.37910
2019-02-27/07:36:10.00            102.79898
2019-02-27/07:36:20.00            103.23003
2019-02-27/07:36:30.00            103.67262
2019-02-27/07:36:40.00            104.12714
2019-02-27/07:36:50.00            104.59399
2019-02-27/07:37:00.00            105.07358
2019-02-27/07:37:10.00            105.56637
2019-02-27/07:37:20.00            106.07278
2019-02-27/07:37:30.00            106.59329
2019-02-27/07:37:40.00            107.12838
2019-02-27/07:37:50.00            107.67854
2019-02-27/07:38:00.00            108.24428
2019-02-27/07:38:10.00            108.82613
2019-02-27/07:38:20.00            109.42463
2019-02-27/07:38:30.00            110.04035
2019-02-27/07:38:40.00            110.67385
2019-02-27/07:38:50.00            111.32572
2019-02-27/07:39:00.00            111.99657
2019-02-27/07:39:10.00            112.68701
2019-02-27/07:39:20.00            113.39767
2019-02-27/07:39:30.00            114.12919
2019-02-27/07:39:40.00            114.88222
2019-02-27/07:39:50.00            115.65741
2019-02-27/07:40:00.00            116.45543
2019-02-27/07:40:10.00            117.27693
2019-02-27/07:40:20.00            118.12258
2019-02-27/07:40:30.00            118.99304
2019-02-27/07:40:40.00            119.88896
2019-02-27/07:40:50.00            120.81098
2019-02-27/07:41:00.00            121.75970
2019-02-27/07:41:10.00            122.73573
2019-02-27/07:41:20.00            123.73964
2019-02-27/07:41:30.00            124.77195
2019-02-27/07:41:40.00            125.83313
2019-02-27/07:41:50.00            126.92363
2019-02-27/07:42:00.00            128.04380
2019-02-27/07:42:10.00            129.19394
2019-02-27/07:42:20.00            130.37426
2019-02-27/07:42:30.00            131.58487
2019-02-27/07:42:40.00            132.82580
2019-02-27/07:42:50.00            134.09695
2019-02-27/07:43:00.00            135.39808
2019-02-27/07:43:10.00            136.72884
2019-02-27/07:43:20.00            138.08873
2019-02-27/07:43:30.00            139.47708
2019-02-27/07:43:40.00            140.89307
2019-02-27/07:43:50.00            142.33572
2019-02-27/07:44:00.00            143.80385
2019-02-27/07:44:10.00            145.29614
2019-02-27/07:44:20.00            146.81105
2019-02-27/07:44:30.00            148.34692
2019-02-27/07:44:40.00            149.90187
2019-02-27/07:44:50.00            151.47390
2019-02-27/07:45:00.00            153.06085
2019-02-27/07:45:10.00            154.66043
2019-02-27/07:45:20.00            156.27022
2019-02-27/07:45:30.00            157.88773
2019-02-27/07:45:40.00            159.51039
2019-02-27/07:45:50.00            161.13557
2019-02-27/07:46:00.00            162.76063
2019-02-27/07:46:10.00            164.38293
2019-02-27/07:46:20.00            165.99985
2019-02-27/07:46:30.00            167.60883
2019-02-27/07:46:40.00            169.20740
2019-02-27/07:46:50.00            170.79316
2019-02-27/07:47:00.00            172.36384
2019-02-27/07:47:10.00            173.91732
2019-02-27/07:47:20.00            175.45161
2019-02-27/07:47:30.00            176.96489
2019-02-27/07:47:40.00            178.45550
2019-02-27/07:47:50.00            179.92197
2019-02-27/07:48:00.00            181.36301
2019-02-27/07:48:10.00            182.77745
2019-02-27/07:48:20.00            184.16435
2019-02-27/07:48:30.00            185.52293
2019-02-27/07:48:40.00            186.85255
2019-02-27/07:48:50.00            188.15275
2019-02-27/07:49:00.00            189.42318
2019-02-27/07:49:10.00            190.66366
2019-02-27/07:49:20.00            191.87410
2019-02-27/07:49:30.00            193.05454
2019-02-27/07:49:40.00            194.20513
2019-02-27/07:49:50.00            195.32608
2019-02-27/07:50:00.00            196.41771
2019-02-27/07:50:10.00            197.48040
2019-02-27/07:50:20.00            198.51459
2019-02-27/07:50:30.00            199.52077
2019-02-27/07:50:40.00            200.49947
2019-02-27/07:50:50.00            201.45127
2019-02-27/07:51:00.00            202.37677
2019-02-27/07:51:10.00            203.27659
2019-02-27/07:51:20.00            204.15138
2019-02-27/07:51:30.00            205.00178
2019-02-27/07:51:40.00            205.82846
2019-02-27/07:51:50.00            206.63207
2019-02-27/07:52:00.00            207.41330
2019-02-27/07:52:10.00            208.17279
2019-02-27/07:52:20.00            208.91120
2019-02-27/07:52:30.00            209.62918
2019-02-27/07:52:40.00            210.32737
2019-02-27/07:52:50.00            211.00639
2019-02-27/07:53:00.00            211.66686
2019-02-27/07:53:10.00            212.30939
2019-02-27/07:53:20.00            212.93455
2019-02-27/07:53:30.00            213.54292
2019-02-27/07:53:40.00            214.13506
2019-02-27/07:53:50.00            214.71151
2019-02-27/07:54:00.00            215.27279
2019-02-27/07:54:10.00            215.81942
2019-02-27/07:54:20.00            216.35189
2019-02-27/07:54:30.00            216.87067
2019-02-27/07:54:40.00            217.37623
2019-02-27/07:54:50.00            217.86902
2019-02-27/07:55:00.00            218.34947
2019-02-27/07:55:10.00            218.81800
2019-02-27/07:55:20.00            219.27500
2019-02-27/07:55:30.00            219.72088
2019-02-27/07:55:40.00            220.15599
2019-02-27/07:55:50.00            220.58072
2019-02-27/07:56:00.00            220.99540
2019-02-27/07:56:10.00            221.40037
2019-02-27/07:56:20.00            221.79595
2019-02-27/07:56:30.00            222.18247
2019-02-27/07:56:40.00            222.56022
2019-02-27/07:56:50.00            222.92948
2019-02-27/07:57:00.00            223.29055
2019-02-27/07:57:10.00            223.64369
2019-02-27/07:57:20.00            223.98916
2019-02-27/07:57:30.00            224.32722
2019-02-27/07:57:40.00            224.65809
2019-02-27/07:57:50.00            224.98203
2019-02-27/07:58:00.00            225.29924
2019-02-27/07:58:10.00            225.60996
2019-02-27/07:58:20.00            225.91438
2019-02-27/07:58:30.00            226.21271
2019-02-27/07:58:40.00            226.50514
2019-02-27/07:58:50.00            226.79186
2019-02-27/07:59:00.00            227.07306
2019-02-27/07:59:10.00            227.34890
2019-02-27/07:59:20.00            227.61955
2019-02-27/07:59:30.00            227.88518
2019-02-27/07:59:40.00            228.14595
2019-02-27/07:59:50.00            228.40201
2019-02-27/08:00:00.00            228.65349
2019-02-27/08:00:10.00            228.90056
2019-02-27/08:00:20.00            229.14334
2019-02-27/08:00:30.00            229.38195
2019-02-27/08:00:40.00            229.61655
2019-02-27/08:00:50.00            229.84724
2019-02-27/08:01:00.00            230.07414
2019-02-27/08:01:10.00            230.29738
2019-02-27/08:01:20.00            230.51707
2019-02-27/08:01:30.00            230.73331
2019-02-27/08:01:40.00            230.94620
2019-02-27/08:01:50.00            231.15586
2019-02-27/08:02:00.00            231.36238
2019-02-27/08:02:10.00            231.56586
2019-02-27/08:02:20.00            231.76638
2019-02-27/08:02:30.00            231.96404
2019-02-27/08:02:40.00            232.15893
2019-02-27/08:02:50.00            232.35113
2019-02-27/08:03:00.00            232.54073
2019-02-27/08:03:10.00            232.72780
2019-02-27/08:03:20.00            232.91241
2019-02-27/08:03:30.00            233.09466
2019-02-27/08:03:40.00            233.27460
2019-02-27/08:03:50.00            233.45232
2019-02-27/08:04:00.00            233.62788
2019-02-27/08:04:10.00            233.80134
2019-02-27/08:04:20.00            233.97278
2019-02-27/08:04:30.00            234.14225
2019-02-27/08:04:40.00            234.30983
2019-02-27/08:04:50.00            234.47556
2019-02-27/08:05:00.00            234.63951
2019-02-27/08:05:10.00            234.80174
2019-02-27/08:05:20.00            234.96230
2019-02-27/08:05:30.00            235.12125
2019-02-27/08:05:40.00            235.27863
2019-02-27/08:05:50.00            235.43451
2019-02-27/08:06:00.00            235.58893
2019-02-27/08:06:10.00            235.74195
2019-02-27/08:06:20.00            235.89360
2019-02-27/08:06:30.00            236.04395
2019-02-27/08:06:40.00            236.19304
2019-02-27/08:06:50.00            236.34090
2019-02-27/08:07:00.00            236.48759
2019-02-27/08:07:10.00            236.63315
2019-02-27/08:07:20.00            236.77763
2019-02-27/08:07:30.00            236.92106
2019-02-27/08:07:40.00            237.06349
2019-02-27/08:07:50.00            237.20495
2019-02-27/08:08:00.00            237.34549
2019-02-27/08:08:10.00            237.48515
2019-02-27/08:08:20.00            237.62395
2019-02-27/08:08:30.00            237.76195
2019-02-27/08:08:40.00            237.89917
2019-02-27/08:08:50.00            238.03566
2019-02-27/08:09:00.00            238.17144
2019-02-27/08:09:10.00            238.30655
2019-02-27/08:09:20.00            238.44102
2019-02-27/08:09:30.00            238.57489
2019-02-27/08:09:40.00            238.70819
2019-02-27/08:09:50.00            238.84096
2019-02-27/08:10:00.00            238.97322
2019-02-27/08:10:10.00            239.10500
2019-02-27/08:10:20.00            239.23634
2019-02-27/08:10:30.00            239.36727
2019-02-27/08:10:40.00            239.49782
2019-02-27/08:10:50.00            239.62801
2019-02-27/08:11:00.00            239.75788
2019-02-27/08:11:10.00            239.88746
2019-02-27/08:11:20.00            240.01677
2019-02-27/08:11:30.00            240.14585
2019-02-27/08:11:40.00            240.27472
2019-02-27/08:11:50.00            240.40341
2019-02-27/08:12:00.00            240.53195
2019-02-27/08:12:10.00            240.66037
2019-02-27/08:12:20.00            240.78869
2019-02-27/08:12:30.00            240.91694
2019-02-27/08:12:40.00            241.04515
2019-02-27/08:12:50.00            241.17334
2019-02-27/08:13:00.00            241.30154
2019-02-27/08:13:10.00            241.42979
2019-02-27/08:13:20.00            241.55809
2019-02-27/08:13:30.00            241.68649
2019-02-27/08:13:40.00            241.81501
2019-02-27/08:13:50.00            241.94367
2019-02-27/08:14:00.00            242.07250
2019-02-27/08:14:10.00            242.20152
2019-02-27/08:14:20.00            242.33077
2019-02-27/08:14:30.00            242.46026
2019-02-27/08:14:40.00            242.59003
2019-02-27/08:14:50.00            242.72010
2019-02-27/08:15:00.00            242.85050
2019-02-27/08:15:10.00            242.98124
2019-02-27/08:15:20.00            243.11237
2019-02-27/08:15:30.00            243.24389
2019-02-27/08:15:40.00            243.37585
2019-02-27/08:15:50.00            243.50826
2019-02-27/08:16:00.00            243.64116
2019-02-27/08:16:10.00            243.77456
2019-02-27/08:16:20.00            243.90850
2019-02-27/08:16:30.00            244.04300
2019-02-27/08:16:40.00            244.17809
2019-02-27/08:16:50.00            244.31380
2019-02-27/08:17:00.00            244.45014
2019-02-27/08:17:10.00            244.58716
2019-02-27/08:17:20.00            244.72487
2019-02-27/08:17:30.00            244.86331
2019-02-27/08:17:40.00            245.00249
2019-02-27/08:17:50.00            245.14246
2019-02-27/08:18:00.00            245.28323
2019-02-27/08:18:10.00            245.42484
2019-02-27/08:18:20.00            245.56731
2019-02-27/08:18:30.00            245.71068
2019-02-27/08:18:40.00            245.85497
2019-02-27/08:18:50.00            246.00021
2019-02-27/08:19:00.00            246.14643
2019-02-27/08:19:10.00            246.29366
2019-02-27/08:19:20.00            246.44193
2019-02-27/08:19:30.00            246.59128
2019-02-27/08:19:40.00            246.74172
2019-02-27/08:19:50.00            246.89331
2019-02-27/08:20:00.00            247.04605
2019-02-27/08:20:10.00            247.20000
2019-02-27/08:20:20.00            247.35518
2019-02-27/08:20:30.00            247.51162
2019-02-27/08:20:40.00            247.66935
2019-02-27/08:20:50.00            247.82842
2019-02-27/08:21:00.00            247.98885
2019-02-27/08:21:10.00            248.15069
2019-02-27/08:21:20.00            248.31395
2019-02-27/08:21:30.00            248.47869
2019-02-27/08:21:40.00            248.64494
2019-02-27/08:21:50.00            248.81273
2019-02-27/08:22:00.00            248.98210
2019-02-27/08:22:10.00            249.15309
2019-02-27/08:22:20.00            249.32574
2019-02-27/08:22:30.00            249.50009
2019-02-27/08:22:40.00            249.67617
2019-02-27/08:22:50.00            249.85403
2019-02-27/08:23:00.00            250.03372
2019-02-27/08:23:10.00            250.21526
2019-02-27/08:23:20.00            250.39871
2019-02-27/08:23:30.00            250.58410
2019-02-27/08:23:40.00            250.77148
2019-02-27/08:23:50.00            250.96090
2019-02-27/08:24:00.00            251.15241
2019-02-27/08:24:10.00            251.34604
2019-02-27/08:24:20.00            251.54184
2019-02-27/08:24:30.00            251.73987
2019-02-27/08:24:40.00            251.94018
2019-02-27/08:24:50.00            252.14280
2019-02-27/08:25:00.00            252.34780
2019-02-27/08:25:10.00            252.55522
2019-02-27/08:25:20.00            252.76512
2019-02-27/08:25:30.00            252.97756
2019-02-27/08:25:40.00            253.19258
2019-02-27/08:25:50.00            253.41024
2019-02-27/08:26:00.00            253.63060
2019-02-27/08:26:10.00            253.85372
2019-02-27/08:26:20.00            254.07965
2019-02-27/08:26:30.00            254.30846
2019-02-27/08:26:40.00            254.54021
2019-02-27/08:26:50.00            254.77496
2019-02-27/08:27:00.00            255.01277
2019-02-27/08:27:10.00            255.25371
2019-02-27/08:27:20.00            255.49784
2019-02-27/08:27:30.00            255.74523
2019-02-27/08:27:40.00            255.99595
2019-02-27/08:27:50.00            256.25008
2019-02-27/08:28:00.00            256.50767
2019-02-27/08:28:10.00            256.76881
2019-02-27/08:28:20.00            257.03357
2019-02-27/08:28:30.00            257.30202
2019-02-27/08:28:40.00            257.57424
2019-02-27/08:28:50.00            257.85031
2019-02-27/08:29:00.00            258.13031
2019-02-27/08:29:10.00            258.41432
2019-02-27/08:29:20.00            258.70241
2019-02-27/08:29:30.00            258.99469
2019-02-27/08:29:40.00            259.29122
2019-02-27/08:29:50.00            259.59211
2019-02-27/08:30:00.00            259.89743
2019-02-27/08:30:10.00            260.20728
2019-02-27/08:30:20.00            260.52175
2019-02-27/08:30:30.00            260.84093
2019-02-27/08:30:40.00            261.16492
2019-02-27/08:30:50.00            261.49381
2019-02-27/08:31:00.00            261.82771
2019-02-27/08:31:10.00            262.16670
2019-02-27/08:31:20.00            262.51090
2019-02-27/08:31:30.00            262.86040
2019-02-27/08:31:40.00            263.21531
2019-02-27/08:31:50.00            263.57573
2019-02-27/08:32:00.00            263.94178
2019-02-27/08:32:10.00            264.31355
2019-02-27/08:32:20.00            264.69116
2019-02-27/08:32:30.00            265.07472
2019-02-27/08:32:40.00            265.46433
2019-02-27/08:32:50.00            265.86012
2019-02-27/08:33:00.00            266.26220
2019-02-27/08:33:10.00            266.67068
2019-02-27/08:33:20.00            267.08568
2019-02-27/08:33:30.00            267.50731
2019-02-27/08:33:40.00            267.93570
2019-02-27/08:33:50.00            268.37095
2019-02-27/08:34:00.00            268.81319
2019-02-27/08:34:10.00            269.26254
2019-02-27/08:34:20.00            269.71911
2019-02-27/08:34:30.00            270.18302
2019-02-27/08:34:40.00            270.65440
2019-02-27/08:34:50.00            271.13336
2019-02-27/08:35:00.00            271.62001
2019-02-27/08:35:10.00            272.11447
2019-02-27/08:35:20.00            272.61686
2019-02-27/08:35:30.00            273.12728
2019-02-27/08:35:40.00            273.64586
2019-02-27/08:35:50.00            274.17270
2019-02-27/08:36:00.00            274.70790
2019-02-27/08:36:10.00            275.25158
2019-02-27/08:36:20.00            275.80383
2019-02-27/08:36:30.00            276.36474
2019-02-27/08:36:40.00            276.93442
2019-02-27/08:36:50.00            277.51295
2019-02-27/08:37:00.00            278.10041
2019-02-27/08:37:10.00            278.69689
2019-02-27/08:37:20.00            279.30246
2019-02-27/08:37:30.00            279.91717
2019-02-27/08:37:40.00            280.54110
2019-02-27/08:37:50.00            281.17430
2019-02-27/08:38:00.00            281.81680
2019-02-27/08:38:10.00            282.46865
2019-02-27/08:38:20.00            283.12987
2019-02-27/08:38:30.00            283.80048
2019-02-27/08:38:40.00            284.48048
2019-02-27/08:38:50.00            285.16987
2019-02-27/08:39:00.00            285.86864
2019-02-27/08:39:10.00            286.57675
2019-02-27/08:39:20.00            287.29416
2019-02-27/08:39:30.00            288.02083
2019-02-27/08:39:40.00            288.75668
2019-02-27/08:39:50.00            289.50163
2019-02-27/08:40:00.00            290.25558
2019-02-27/08:40:10.00            291.01841
2019-02-27/08:40:20.00            291.79002
2019-02-27/08:40:30.00            292.57023
2019-02-27/08:40:40.00            293.35889
2019-02-27/08:40:50.00            294.15584
2019-02-27/08:41:00.00            294.96086
2019-02-27/08:41:10.00            295.77375
2019-02-27/08:41:20.00            296.59427
2019-02-27/08:41:30.00            297.42218
2019-02-27/08:41:40.00            298.25721
2019-02-27/08:41:50.00            299.09907
2019-02-27/08:42:00.00            299.94748
2019-02-27/08:42:10.00            300.80211
2019-02-27/08:42:20.00            301.66263
2019-02-27/08:42:30.00            302.52870
2019-02-27/08:42:40.00            303.39994
2019-02-27/08:42:50.00            304.27598
2019-02-27/08:43:00.00            305.15643
2019-02-27/08:43:10.00            306.04088
2019-02-27/08:43:20.00            306.92892
2019-02-27/08:43:30.00            307.82012
2019-02-27/08:43:40.00            308.71405
2019-02-27/08:43:50.00            309.61026
2019-02-27/08:44:00.00            310.50829
2019-02-27/08:44:10.00            311.40769
2019-02-27/08:44:20.00            312.30800
2019-02-27/08:44:30.00            313.20876
2019-02-27/08:44:40.00            314.10949
2019-02-27/08:44:50.00            315.00972
2019-02-27/08:45:00.00            315.90900
2019-02-27/08:45:10.00            316.80687
2019-02-27/08:45:20.00            317.70285
2019-02-27/08:45:30.00            318.59650
2019-02-27/08:45:40.00            319.48737
2019-02-27/08:45:50.00            320.37502
2019-02-27/08:46:00.00            321.25902
2019-02-27/08:46:10.00            322.13896
2019-02-27/08:46:20.00            323.01442
2019-02-27/08:46:30.00            323.88501
2019-02-27/08:46:40.00            324.75036
2019-02-27/08:46:50.00            325.61008
2019-02-27/08:47:00.00            326.46384
2019-02-27/08:47:10.00            327.31128
2019-02-27/08:47:20.00            328.15210
2019-02-27/08:47:30.00            328.98599
2019-02-27/08:47:40.00            329.81265
2019-02-27/08:47:50.00            330.63183
2019-02-27/08:48:00.00            331.44327
2019-02-27/08:48:10.00            332.24672
2019-02-27/08:48:20.00            333.04199
2019-02-27/08:48:30.00            333.82886
2019-02-27/08:48:40.00            334.60715
2019-02-27/08:48:50.00            335.37669
2019-02-27/08:49:00.00            336.13734
2019-02-27/08:49:10.00            336.88897
2019-02-27/08:49:20.00            337.63144
2019-02-27/08:49:30.00            338.36468
2019-02-27/08:49:40.00            339.08858
2019-02-27/08:49:50.00            339.80307
2019-02-27/08:50:00.00            340.50810
2019-02-27/08:50:10.00            341.20362
2019-02-27/08:50:20.00            341.88960
2019-02-27/08:50:30.00            342.56603
2019-02-27/08:50:40.00            343.23288
2019-02-27/08:50:50.00            343.89017
2019-02-27/08:51:00.00            344.53791
2019-02-27/08:51:10.00            345.17613
2019-02-27/08:51:20.00            345.80485
2019-02-27/08:51:30.00            346.42412
2019-02-27/08:51:40.00            347.03398
2019-02-27/08:51:50.00            347.63450
2019-02-27/08:52:00.00            348.22573
2019-02-27/08:52:10.00            348.80776
2019-02-27/08:52:20.00            349.38065
2019-02-27/08:52:30.00            349.94449
2019-02-27/08:52:40.00            350.49936
2019-02-27/08:52:50.00            351.04536
2019-02-27/08:53:00.00            351.58257
2019-02-27/08:53:10.00            352.11111
2019-02-27/08:53:20.00            352.63107
2019-02-27/08:53:30.00            353.14256
2019-02-27/08:53:40.00            353.64569
2019-02-27/08:53:50.00            354.14056
2019-02-27/08:54:00.00            354.62729
2019-02-27/08:54:10.00            355.10598
2019-02-27/08:54:20.00            355.57677
2019-02-27/08:54:30.00            356.03975
2019-02-27/08:54:40.00            356.49505
2019-02-27/08:54:50.00            356.94279
2019-02-27/08:55:00.00            357.38307
2019-02-27/08:55:10.00            357.81603
2019-02-27/08:55:20.00            358.24177
2019-02-27/08:55:30.00            358.66041
2019-02-27/08:55:40.00            359.07208
2019-02-27/08:55:50.00            359.47687
2019-02-27/08:56:00.00            359.87492
2019-02-27/08:56:10.00           0.26633997
2019-02-27/08:56:20.00           0.65123589
2019-02-27/08:56:30.00            1.0297246
2019-02-27/08:56:40.00            1.4019178
2019-02-27/08:56:50.00            1.7679262
2019-02-27/08:57:00.00            2.1278594
2019-02-27/08:57:10.00            2.4818255
2019-02-27/08:57:20.00            2.8299315
2019-02-27/08:57:30.00            3.1722825
2019-02-27/08:57:40.00            3.5089833
2019-02-27/08:57:50.00            3.8401359
2019-02-27/08:58:00.00            4.1658417
2019-02-27/08:58:10.00            4.4861998
2019-02-27/08:58:20.00            4.8013094
2019-02-27/08:58:30.00            5.1112659
2019-02-27/08:58:40.00            5.4161648
2019-02-27/08:58:50.00            5.7160997
2019-02-27/08:59:00.00            6.0111626
2019-02-27/08:59:10.00            6.3014423
2019-02-27/08:59:20.00            6.5870291
2019-02-27/08:59:30.00            6.8680101
2019-02-27/08:59:40.00            7.1444699
2019-02-27/08:59:50.00            7.4164925
2019-02-27/09:00:00.00            7.6841612
2019-02-27/09:00:10.00            7.9475567
2019-02-27/09:00:20.00            8.2067580
2019-02-27/09:00:30.00            8.4618433
2019-02-27/09:00:40.00            8.7128890
2019-02-27/09:00:50.00            8.9599684
2019-02-27/09:01:00.00            9.2031576
2019-02-27/09:01:10.00            9.4425276
2019-02-27/09:01:20.00            9.6781475
2019-02-27/09:01:30.00            9.9100885
2019-02-27/09:01:40.00            10.138417
2019-02-27/09:01:50.00            10.363200
2019-02-27/09:02:00.00            10.584503
2019-02-27/09:02:10.00            10.802390
2019-02-27/09:02:20.00            11.016921
2019-02-27/09:02:30.00            11.228160
2019-02-27/09:02:40.00            11.436167
2019-02-27/09:02:50.00            11.640999
2019-02-27/09:03:00.00            11.842714
2019-02-27/09:03:10.00            12.041369
2019-02-27/09:03:20.00            12.237019
2019-02-27/09:03:30.00            12.429717
2019-02-27/09:03:40.00            12.619517
2019-02-27/09:03:50.00            12.806472
2019-02-27/09:04:00.00            12.990630
2019-02-27/09:04:10.00            13.172042
2019-02-27/09:04:20.00            13.350757
2019-02-27/09:04:30.00            13.526823
2019-02-27/09:04:40.00            13.700286
2019-02-27/09:04:50.00            13.871192
2019-02-27/09:05:00.00            14.039586
2019-02-27/09:05:10.00            14.205511
2019-02-27/09:05:20.00            14.369010
2019-02-27/09:05:30.00            14.530126
2019-02-27/09:05:40.00            14.688900
2019-02-27/09:05:50.00            14.845371
2019-02-27/09:06:00.00            14.999582
2019-02-27/09:06:10.00            15.151567
2019-02-27/09:06:20.00            15.301367
2019-02-27/09:06:30.00            15.449018
2019-02-27/09:06:40.00            15.594557
2019-02-27/09:06:50.00            15.738019
2019-02-27/09:07:00.00            15.879439
2019-02-27/09:07:10.00            16.018851
2019-02-27/09:07:20.00            16.156290
2019-02-27/09:07:30.00            16.291787
2019-02-27/09:07:40.00            16.425375
2019-02-27/09:07:50.00            16.557085
2019-02-27/09:08:00.00            16.686949
2019-02-27/09:08:10.00            16.814995
2019-02-27/09:08:20.00            16.941255
2019-02-27/09:08:30.00            17.065757
2019-02-27/09:08:40.00            17.188530
2019-02-27/09:08:50.00            17.309601
2019-02-27/09:09:00.00            17.428997
2019-02-27/09:09:10.00            17.546748
2019-02-27/09:09:20.00            17.662874
2019-02-27/09:09:30.00            17.777408
2019-02-27/09:09:40.00            17.890370
2019-02-27/09:09:50.00            18.001785
2019-02-27/09:10:00.00            18.111681
2019-02-27/09:10:10.00            18.220079
2019-02-27/09:10:20.00            18.327004
2019-02-27/09:10:30.00            18.432476
2019-02-27/09:10:40.00            18.536519
2019-02-27/09:10:50.00            18.639158
2019-02-27/09:11:00.00            18.740409
2019-02-27/09:11:10.00            18.840297
2019-02-27/09:11:20.00            18.938841
2019-02-27/09:11:30.00            19.036063
2019-02-27/09:11:40.00            19.131980
2019-02-27/09:11:50.00            19.226616
2019-02-27/09:12:00.00            19.319986
2019-02-27/09:12:10.00            19.412110
2019-02-27/09:12:20.00            19.503010
2019-02-27/09:12:30.00            19.592697
2019-02-27/09:12:40.00            19.681198
2019-02-27/09:12:50.00            19.768524
2019-02-27/09:13:00.00            19.854692
2019-02-27/09:13:10.00            19.939722
2019-02-27/09:13:20.00            20.023629
2019-02-27/09:13:30.00            20.106429
2019-02-27/09:13:40.00            20.188139
2019-02-27/09:13:50.00            20.268773
2019-02-27/09:14:00.00            20.348347
2019-02-27/09:14:10.00            20.426878
2019-02-27/09:14:20.00            20.504378
2019-02-27/09:14:30.00            20.580863
2019-02-27/09:14:40.00            20.656349
2019-02-27/09:14:50.00            20.730846
2019-02-27/09:15:00.00            20.804370
2019-02-27/09:15:10.00            20.876935
2019-02-27/09:15:20.00            20.948553
2019-02-27/09:15:30.00            21.019238
2019-02-27/09:15:40.00            21.089002
2019-02-27/09:15:50.00            21.157859
2019-02-27/09:16:00.00            21.225820
2019-02-27/09:16:10.00            21.292898
2019-02-27/09:16:20.00            21.359106
2019-02-27/09:16:30.00            21.424453
2019-02-27/09:16:40.00            21.488952
2019-02-27/09:16:50.00            21.552616
2019-02-27/09:17:00.00            21.615452
2019-02-27/09:17:10.00            21.677475
2019-02-27/09:17:20.00            21.738694
2019-02-27/09:17:30.00            21.799120
2019-02-27/09:17:40.00            21.858764
2019-02-27/09:17:50.00            21.917632
2019-02-27/09:18:00.00            21.975742
2019-02-27/09:18:10.00            22.033097
2019-02-27/09:18:20.00            22.089710
2019-02-27/09:18:30.00            22.145589
2019-02-27/09:18:40.00            22.200745
2019-02-27/09:18:50.00            22.255187
2019-02-27/09:19:00.00            22.308925
2019-02-27/09:19:10.00            22.361962
2019-02-27/09:19:20.00            22.414316
2019-02-27/09:19:30.00            22.465990
2019-02-27/09:19:40.00            22.516993
2019-02-27/09:19:50.00            22.567335
2019-02-27/09:20:00.00            22.617022
2019-02-27/09:20:10.00            22.666063
2019-02-27/09:20:20.00            22.714468
2019-02-27/09:20:30.00            22.762242
2019-02-27/09:20:40.00            22.809394
2019-02-27/09:20:50.00            22.855934
2019-02-27/09:21:00.00            22.901864
2019-02-27/09:21:10.00            22.947198
2019-02-27/09:21:20.00            22.991936
2019-02-27/09:21:30.00            23.036092
2019-02-27/09:21:40.00            23.079669
2019-02-27/09:21:50.00            23.122675
2019-02-27/09:22:00.00            23.165117
2019-02-27/09:22:10.00            23.207001
2019-02-27/09:22:20.00            23.248334
2019-02-27/09:22:30.00            23.289124
2019-02-27/09:22:40.00            23.329377
2019-02-27/09:22:50.00            23.369096
2019-02-27/09:23:00.00            23.408290
2019-02-27/09:23:10.00            23.446968
2019-02-27/09:23:20.00            23.485130
2019-02-27/09:23:30.00            23.522785
2019-02-27/09:23:40.00            23.559939
2019-02-27/09:23:50.00            23.596597
2019-02-27/09:24:00.00            23.632766
2019-02-27/09:24:10.00            23.668452
2019-02-27/09:24:20.00            23.703658
2019-02-27/09:24:30.00            23.738389
2019-02-27/09:24:40.00            23.772654
2019-02-27/09:24:50.00            23.806457
2019-02-27/09:25:00.00            23.839802
2019-02-27/09:25:10.00            23.872694
2019-02-27/09:25:20.00            23.905140
2019-02-27/09:25:30.00            23.937144
2019-02-27/09:25:40.00            23.968710
2019-02-27/09:25:50.00            23.999846
2019-02-27/09:26:00.00            24.030550
2019-02-27/09:26:10.00            24.060834
2019-02-27/09:26:20.00            24.090700
2019-02-27/09:26:30.00            24.120153
2019-02-27/09:26:40.00            24.149193
2019-02-27/09:26:50.00            24.177831
2019-02-27/09:27:00.00            24.206068
2019-02-27/09:27:10.00            24.233910
2019-02-27/09:27:20.00            24.261359
2019-02-27/09:27:30.00            24.288422
2019-02-27/09:27:40.00            24.315100
2019-02-27/09:27:50.00            24.341401
2019-02-27/09:28:00.00            24.367325
2019-02-27/09:28:10.00            24.392878
2019-02-27/09:28:20.00            24.418065
2019-02-27/09:28:30.00            24.442889
2019-02-27/09:28:40.00            24.467351
2019-02-27/09:28:50.00            24.491459
2019-02-27/09:29:00.00            24.515215
2019-02-27/09:29:10.00            24.538621
2019-02-27/09:29:20.00            24.561685
2019-02-27/09:29:30.00            24.584405
2019-02-27/09:29:40.00            24.606789
2019-02-27/09:29:50.00            24.628838
2019-02-27/09:30:00.00            24.650556
2019-02-27/09:30:10.00            24.671948
2019-02-27/09:30:20.00            24.693015
2019-02-27/09:30:30.00            24.713762
2019-02-27/09:30:40.00            24.734190
2019-02-27/09:30:50.00            24.754308
2019-02-27/09:31:00.00            24.774111
2019-02-27/09:31:10.00            24.793607
2019-02-27/09:31:20.00            24.812799
2019-02-27/09:31:30.00            24.831690
2019-02-27/09:31:40.00            24.850280
2019-02-27/09:31:50.00            24.868576
2019-02-27/09:32:00.00            24.886578
2019-02-27/09:32:10.00            24.904292
2019-02-27/09:32:20.00            24.921719
2019-02-27/09:32:30.00            24.938860
2019-02-27/09:32:40.00            24.955721
2019-02-27/09:32:50.00            24.972303
2019-02-27/09:33:00.00            24.988609
2019-02-27/09:33:10.00            25.004642
2019-02-27/09:33:20.00            25.020405
2019-02-27/09:33:30.00            25.035901
2019-02-27/09:33:40.00            25.051130
2019-02-27/09:33:50.00            25.066097
2019-02-27/09:34:00.00            25.080803
2019-02-27/09:34:10.00            25.095252
2019-02-27/09:34:20.00            25.109448
2019-02-27/09:34:30.00            25.123390
2019-02-27/09:34:40.00            25.137079
2019-02-27/09:34:50.00            25.150524
2019-02-27/09:35:00.00            25.163723
2019-02-27/09:35:10.00            25.176676
2019-02-27/09:35:20.00            25.189389
2019-02-27/09:35:30.00            25.201865
2019-02-27/09:35:40.00            25.214104
2019-02-27/09:35:50.00            25.226109
2019-02-27/09:36:00.00            25.237882
2019-02-27/09:36:10.00            25.249425
2019-02-27/09:36:20.00            25.260741
2019-02-27/09:36:30.00            25.271831
2019-02-27/09:36:40.00            25.282697
2019-02-27/09:36:50.00            25.293345
2019-02-27/09:37:00.00            25.303769
2019-02-27/09:37:10.00            25.313978
2019-02-27/09:37:20.00            25.323971
2019-02-27/09:37:30.00            25.333752
2019-02-27/09:37:40.00            25.343321
2019-02-27/09:37:50.00            25.352681
2019-02-27/09:38:00.00            25.361834
2019-02-27/09:38:10.00            25.370781
2019-02-27/09:38:20.00            25.379524
2019-02-27/09:38:30.00            25.388066
2019-02-27/09:38:40.00            25.396407
2019-02-27/09:38:50.00            25.404552
2019-02-27/09:39:00.00            25.412499
2019-02-27/09:39:10.00            25.420252
2019-02-27/09:39:20.00            25.427809
2019-02-27/09:39:30.00            25.435181
2019-02-27/09:39:40.00            25.442359
2019-02-27/09:39:50.00            25.449348
2019-02-27/09:40:00.00            25.456155
2019-02-27/09:40:10.00            25.462776
2019-02-27/09:40:20.00            25.469215
2019-02-27/09:40:30.00            25.475472
2019-02-27/09:40:40.00            25.481552
2019-02-27/09:40:50.00            25.487451
2019-02-27/09:41:00.00            25.493175
2019-02-27/09:41:10.00            25.498722
2019-02-27/09:41:20.00            25.504099
2019-02-27/09:41:30.00            25.509304
2019-02-27/09:41:40.00            25.514337
2019-02-27/09:41:50.00            25.519201
2019-02-27/09:42:00.00            25.523900
2019-02-27/09:42:10.00            25.528432
2019-02-27/09:42:20.00            25.532799
2019-02-27/09:42:30.00            25.537004
2019-02-27/09:42:40.00            25.541049
2019-02-27/09:42:50.00            25.544931
2019-02-27/09:43:00.00            25.548655
2019-02-27/09:43:10.00            25.552225
2019-02-27/09:43:20.00            25.555636
2019-02-27/09:43:30.00            25.558893
2019-02-27/09:43:40.00            25.561996
2019-02-27/09:43:50.00            25.564948
2019-02-27/09:44:00.00            25.567749
2019-02-27/09:44:10.00            25.570401
2019-02-27/09:44:20.00            25.572905
2019-02-27/09:44:30.00            25.575262
2019-02-27/09:44:40.00            25.577473
2019-02-27/09:44:50.00            25.579541
2019-02-27/09:45:00.00            25.581467
2019-02-27/09:45:10.00            25.583248
2019-02-27/09:45:20.00            25.584891
2019-02-27/09:45:30.00            25.586393
2019-02-27/09:45:40.00            25.587757
2019-02-27/09:45:50.00            25.588984
2019-02-27/09:46:00.00            25.590075
2019-02-27/09:46:10.00            25.591030
2019-02-27/09:46:20.00            25.591854
2019-02-27/09:46:30.00            25.592546
2019-02-27/09:46:40.00            25.593105
2019-02-27/09:46:50.00            25.593533
2019-02-27/09:47:00.00            25.593834
2019-02-27/09:47:10.00            25.594004
2019-02-27/09:47:20.00            25.594048
2019-02-27/09:47:30.00            25.593966
2019-02-27/09:47:40.00            25.593760
2019-02-27/09:47:50.00            25.593431
2019-02-27/09:48:00.00            25.592979
2019-02-27/09:48:10.00            25.592404
2019-02-27/09:48:20.00            25.591710
2019-02-27/09:48:30.00            25.590894
2019-02-27/09:48:40.00            25.589960
2019-02-27/09:48:50.00            25.588909
2019-02-27/09:49:00.00            25.587740
2019-02-27/09:49:10.00            25.586458
2019-02-27/09:49:20.00            25.585058
2019-02-27/09:49:30.00            25.583545
2019-02-27/09:49:40.00            25.581919
2019-02-27/09:49:50.00            25.580183
2019-02-27/09:50:00.00            25.578333
2019-02-27/09:50:10.00            25.576374
2019-02-27/09:50:20.00            25.574307
2019-02-27/09:50:30.00            25.572130
2019-02-27/09:50:40.00            25.569846
2019-02-27/09:50:50.00            25.567456
2019-02-27/09:51:00.00            25.564962
2019-02-27/09:51:10.00            25.562360
2019-02-27/09:51:20.00            25.559657
2019-02-27/09:51:30.00            25.556850
2019-02-27/09:51:40.00            25.553940
2019-02-27/09:51:50.00            25.550930
2019-02-27/09:52:00.00            25.547818
2019-02-27/09:52:10.00            25.544606
2019-02-27/09:52:20.00            25.541297
2019-02-27/09:52:30.00            25.537890
2019-02-27/09:52:40.00            25.534386
2019-02-27/09:52:50.00            25.530785
2019-02-27/09:53:00.00            25.527088
2019-02-27/09:53:10.00            25.523295
2019-02-27/09:53:20.00            25.519411
2019-02-27/09:53:30.00            25.515431
2019-02-27/09:53:40.00            25.511361
2019-02-27/09:53:50.00            25.507198
2019-02-27/09:54:00.00            25.502944
2019-02-27/09:54:10.00            25.498599
2019-02-27/09:54:20.00            25.494166
2019-02-27/09:54:30.00            25.489644
2019-02-27/09:54:40.00            25.485033
2019-02-27/09:54:50.00            25.480337
2019-02-27/09:55:00.00            25.475553
2019-02-27/09:55:10.00            25.470685
2019-02-27/09:55:20.00            25.465730
2019-02-27/09:55:30.00            25.460692
2019-02-27/09:55:40.00            25.455568
2019-02-27/09:55:50.00            25.450363
2019-02-27/09:56:00.00            25.445075
2019-02-27/09:56:10.00            25.439707
2019-02-27/09:56:20.00            25.434257
2019-02-27/09:56:30.00            25.428728
2019-02-27/09:56:40.00            25.423117
2019-02-27/09:56:50.00            25.417428
2019-02-27/09:57:00.00            25.411660
2019-02-27/09:57:10.00            25.405817
2019-02-27/09:57:20.00            25.399897
2019-02-27/09:57:30.00            25.393898
2019-02-27/09:57:40.00            25.387826
2019-02-27/09:57:50.00            25.381678
2019-02-27/09:58:00.00            25.375456
2019-02-27/09:58:10.00            25.369160
2019-02-27/09:58:20.00            25.362791
2019-02-27/09:58:30.00            25.356349
2019-02-27/09:58:40.00            25.349836
2019-02-27/09:58:50.00            25.343250
2019-02-27/09:59:00.00            25.336596
2019-02-27/09:59:10.00            25.329871
2019-02-27/09:59:20.00            25.323075
2019-02-27/09:59:30.00            25.316213
2019-02-27/09:59:40.00            25.309281
2019-02-27/09:59:50.00            25.302282
2019-02-27/10:00:00.00            25.295216
2019-02-27/10:00:10.00            25.288082
2019-02-27/10:00:20.00            25.280883
2019-02-27/10:00:30.00            25.273620
2019-02-27/10:00:40.00            25.266290
2019-02-27/10:00:50.00            25.258897
2019-02-27/10:01:00.00            25.251440
2019-02-27/10:01:10.00            25.243921
2019-02-27/10:01:20.00            25.236339
2019-02-27/10:01:30.00            25.228694
2019-02-27/10:01:40.00            25.220988
2019-02-27/10:01:50.00            25.213222
2019-02-27/10:02:00.00            25.205395
2019-02-27/10:02:10.00            25.197508
2019-02-27/10:02:20.00            25.189561
2019-02-27/10:02:30.00            25.181555
2019-02-27/10:02:40.00            25.173492
2019-02-27/10:02:50.00            25.165371
2019-02-27/10:03:00.00            25.157193
2019-02-27/10:03:10.00            25.148959
2019-02-27/10:03:20.00            25.140668
2019-02-27/10:03:30.00            25.132320
2019-02-27/10:03:40.00            25.123919
2019-02-27/10:03:50.00            25.115462
2019-02-27/10:04:00.00            25.106950
2019-02-27/10:04:10.00            25.098387
2019-02-27/10:04:20.00            25.089768
2019-02-27/10:04:30.00            25.081098
2019-02-27/10:04:40.00            25.072376
2019-02-27/10:04:50.00            25.063602
2019-02-27/10:05:00.00            25.054776
2019-02-27/10:05:10.00            25.045898
2019-02-27/10:05:20.00            25.036972
2019-02-27/10:05:30.00            25.027995
2019-02-27/10:05:40.00            25.018970
2019-02-27/10:05:50.00            25.009895
2019-02-27/10:06:00.00            25.000772
2019-02-27/10:06:10.00            24.991601
2019-02-27/10:06:20.00            24.982383
2019-02-27/10:06:30.00            24.973117
2019-02-27/10:06:40.00            24.963806
2019-02-27/10:06:50.00            24.954447
2019-02-27/10:07:00.00            24.945042
2019-02-27/10:07:10.00            24.935594
2019-02-27/10:07:20.00            24.926100
2019-02-27/10:07:30.00            24.916561
2019-02-27/10:07:40.00            24.906981
2019-02-27/10:07:50.00            24.897353
2019-02-27/10:08:00.00            24.887686
2019-02-27/10:08:10.00            24.877975
2019-02-27/10:08:20.00            24.868221
2019-02-27/10:08:30.00            24.858427
2019-02-27/10:08:40.00            24.848590
2019-02-27/10:08:50.00            24.838713
2019-02-27/10:09:00.00            24.828796
2019-02-27/10:09:10.00            24.818839
2019-02-27/10:09:20.00            24.808842
2019-02-27/10:09:30.00            24.798806
2019-02-27/10:09:40.00            24.788732
2019-02-27/10:09:50.00            24.778619
2019-02-27/10:10:00.00            24.768466
2019-02-27/10:10:10.00            24.758278
2019-02-27/10:10:20.00            24.748051
2019-02-27/10:10:30.00            24.737789
2019-02-27/10:10:40.00            24.727490
2019-02-27/10:10:50.00            24.717156
2019-02-27/10:11:00.00            24.706787
2019-02-27/10:11:10.00            24.696382
2019-02-27/10:11:20.00            24.685943
2019-02-27/10:11:30.00            24.675468
2019-02-27/10:11:40.00            24.664960
2019-02-27/10:11:50.00            24.654419
2019-02-27/10:12:00.00            24.643844
2019-02-27/10:12:10.00            24.633237
2019-02-27/10:12:20.00            24.622598
2019-02-27/10:12:30.00            24.611927
2019-02-27/10:12:40.00            24.601223
2019-02-27/10:12:50.00            24.590488
2019-02-27/10:13:00.00            24.579724
2019-02-27/10:13:10.00            24.568930
2019-02-27/10:13:20.00            24.558105
2019-02-27/10:13:30.00            24.547250
2019-02-27/10:13:40.00            24.536366
2019-02-27/10:13:50.00            24.525454
2019-02-27/10:14:00.00            24.514513
2019-02-27/10:14:10.00            24.503541
2019-02-27/10:14:20.00            24.492545
2019-02-27/10:14:30.00            24.481521
2019-02-27/10:14:40.00            24.470468
2019-02-27/10:14:50.00            24.459390
2019-02-27/10:15:00.00            24.448285
2019-02-27/10:15:10.00            24.437155
2019-02-27/10:15:20.00            24.426001
2019-02-27/10:15:30.00            24.414819
2019-02-27/10:15:40.00            24.403613
2019-02-27/10:15:50.00            24.392383
2019-02-27/10:16:00.00            24.381129
2019-02-27/10:16:10.00            24.369850
2019-02-27/10:16:20.00            24.358550
2019-02-27/10:16:30.00            24.347226
2019-02-27/10:16:40.00            24.335878
2019-02-27/10:16:50.00            24.324508
2019-02-27/10:17:00.00            24.313117
2019-02-27/10:17:10.00            24.301705
2019-02-27/10:17:20.00            24.290270
2019-02-27/10:17:30.00            24.278816
2019-02-27/10:17:40.00            24.267342
2019-02-27/10:17:50.00            24.255846
2019-02-27/10:18:00.00            24.244331
2019-02-27/10:18:10.00            24.232795
2019-02-27/10:18:20.00            24.221241
2019-02-27/10:18:30.00            24.209670
2019-02-27/10:18:40.00            24.198078
2019-02-27/10:18:50.00            24.186469
2019-02-27/10:19:00.00            24.174842
2019-02-27/10:19:10.00            24.163198
2019-02-27/10:19:20.00            24.151537
2019-02-27/10:19:30.00            24.139860
2019-02-27/10:19:40.00            24.128166
2019-02-27/10:19:50.00            24.116455
2019-02-27/10:20:00.00            24.104730
2019-02-27/10:20:10.00            24.092989
2019-02-27/10:20:20.00            24.081233
2019-02-27/10:20:30.00            24.069461
2019-02-27/10:20:40.00            24.057677
2019-02-27/10:20:50.00            24.045878
2019-02-27/10:21:00.00            24.034066
2019-02-27/10:21:10.00            24.022240
2019-02-27/10:21:20.00            24.010401
2019-02-27/10:21:30.00            23.998549
2019-02-27/10:21:40.00            23.986685
2019-02-27/10:21:50.00            23.974809
2019-02-27/10:22:00.00            23.962922
2019-02-27/10:22:10.00            23.951025
2019-02-27/10:22:20.00            23.939115
2019-02-27/10:22:30.00            23.927196
2019-02-27/10:22:40.00            23.915266
2019-02-27/10:22:50.00            23.903326
2019-02-27/10:23:00.00            23.891376
2019-02-27/10:23:10.00            23.879418
2019-02-27/10:23:20.00            23.867449
2019-02-27/10:23:30.00            23.855473
2019-02-27/10:23:40.00            23.843490
2019-02-27/10:23:50.00            23.831496
2019-02-27/10:24:00.00            23.819497
2019-02-27/10:24:10.00            23.807490
2019-02-27/10:24:20.00            23.795476
2019-02-27/10:24:30.00            23.783455
2019-02-27/10:24:40.00            23.771428
2019-02-27/10:24:50.00            23.759395
2019-02-27/10:25:00.00            23.747358
2019-02-27/10:25:10.00            23.735315
2019-02-27/10:25:20.00            23.723266
2019-02-27/10:25:30.00            23.711213
2019-02-27/10:25:40.00            23.699156
2019-02-27/10:25:50.00            23.687094
2019-02-27/10:26:00.00            23.675030
2019-02-27/10:26:10.00            23.662961
2019-02-27/10:26:20.00            23.650892
2019-02-27/10:26:30.00            23.638818
2019-02-27/10:26:40.00            23.626743
2019-02-27/10:26:50.00            23.614665
2019-02-27/10:27:00.00            23.602587
2019-02-27/10:27:10.00            23.590506
2019-02-27/10:27:20.00            23.578425
2019-02-27/10:27:30.00            23.566344
2019-02-27/10:27:40.00            23.554262
2019-02-27/10:27:50.00            23.542180
2019-02-27/10:28:00.00            23.530099
2019-02-27/10:28:10.00            23.518019
2019-02-27/10:28:20.00            23.505939
2019-02-27/10:28:30.00            23.493862
2019-02-27/10:28:40.00            23.481785
2019-02-27/10:28:50.00            23.469712
2019-02-27/10:29:00.00            23.457639
2019-02-27/10:29:10.00            23.445572
2019-02-27/10:29:20.00            23.433507
2019-02-27/10:29:30.00            23.421445
2019-02-27/10:29:40.00            23.409385
2019-02-27/10:29:50.00            23.397332
2019-02-27/10:30:00.00            23.385283
2019-02-27/10:30:10.00            23.373238
2019-02-27/10:30:20.00            23.361198
2019-02-27/10:30:30.00            23.349165
2019-02-27/10:30:40.00            23.337137
2019-02-27/10:30:50.00            23.325114
2019-02-27/10:31:00.00            23.313099
2019-02-27/10:31:10.00            23.301091
2019-02-27/10:31:20.00            23.289090
2019-02-27/10:31:30.00            23.277097
2019-02-27/10:31:40.00            23.265110
2019-02-27/10:31:50.00            23.253134
2019-02-27/10:32:00.00            23.241165
2019-02-27/10:32:10.00            23.229204
2019-02-27/10:32:20.00            23.217254
2019-02-27/10:32:30.00            23.205315
2019-02-27/10:32:40.00            23.193384
2019-02-27/10:32:50.00            23.181464
2019-02-27/10:33:00.00            23.169553
2019-02-27/10:33:10.00            23.157657
2019-02-27/10:33:20.00            23.145769
2019-02-27/10:33:30.00            23.133894
2019-02-27/10:33:40.00            23.122031
2019-02-27/10:33:50.00            23.110180
2019-02-27/10:34:00.00            23.098343
2019-02-27/10:34:10.00            23.086519
2019-02-27/10:34:20.00            23.074709
2019-02-27/10:34:30.00            23.062911
2019-02-27/10:34:40.00            23.051129
2019-02-27/10:34:50.00            23.039362
2019-02-27/10:35:00.00            23.027609
2019-02-27/10:35:10.00            23.015872
2019-02-27/10:35:20.00            23.004150
2019-02-27/10:35:30.00            22.992447
2019-02-27/10:35:40.00            22.980758
2019-02-27/10:35:50.00            22.969086
2019-02-27/10:36:00.00            22.957431
2019-02-27/10:36:10.00            22.945795
2019-02-27/10:36:20.00            22.934175
2019-02-27/10:36:30.00            22.922575
2019-02-27/10:36:40.00            22.910993
2019-02-27/10:36:50.00            22.899430
2019-02-27/10:37:00.00            22.887889
2019-02-27/10:37:10.00            22.876365
2019-02-27/10:37:20.00            22.864862
2019-02-27/10:37:30.00            22.853380
2019-02-27/10:37:40.00            22.841919
2019-02-27/10:37:50.00            22.830480
2019-02-27/10:38:00.00            22.819062
2019-02-27/10:38:10.00            22.807667
2019-02-27/10:38:20.00            22.796294
2019-02-27/10:38:30.00            22.784944
2019-02-27/10:38:40.00            22.773619
2019-02-27/10:38:50.00            22.762316
2019-02-27/10:39:00.00            22.751038
2019-02-27/10:39:10.00            22.739784
2019-02-27/10:39:20.00            22.728556
2019-02-27/10:39:30.00            22.717352
2019-02-27/10:39:40.00            22.706175
2019-02-27/10:39:50.00            22.695024
2019-02-27/10:40:00.00            22.683900
2019-02-27/10:40:10.00            22.672802
2019-02-27/10:40:20.00            22.661733
2019-02-27/10:40:30.00            22.650690
2019-02-27/10:40:40.00            22.639677
2019-02-27/10:40:50.00            22.628693
2019-02-27/10:41:00.00            22.617736
2019-02-27/10:41:10.00            22.606811
2019-02-27/10:41:20.00            22.595914
2019-02-27/10:41:30.00            22.585049
2019-02-27/10:41:40.00            22.574215
2019-02-27/10:41:50.00            22.563411
2019-02-27/10:42:00.00            22.552639
2019-02-27/10:42:10.00            22.541900
2019-02-27/10:42:20.00            22.531194
2019-02-27/10:42:30.00            22.520519
2019-02-27/10:42:40.00            22.509880
2019-02-27/10:42:50.00            22.499274
2019-02-27/10:43:00.00            22.488702
2019-02-27/10:43:10.00            22.478164
2019-02-27/10:43:20.00            22.467663
2019-02-27/10:43:30.00            22.457198
2019-02-27/10:43:40.00            22.446769
2019-02-27/10:43:50.00            22.436375
2019-02-27/10:44:00.00            22.426020
2019-02-27/10:44:10.00            22.415701
2019-02-27/10:44:20.00            22.405422
2019-02-27/10:44:30.00            22.395179
2019-02-27/10:44:40.00            22.384978
2019-02-27/10:44:50.00            22.374815
2019-02-27/10:45:00.00            22.364692
2019-02-27/10:45:10.00            22.354612
2019-02-27/10:45:20.00            22.344571
2019-02-27/10:45:30.00            22.334570
2019-02-27/10:45:40.00            22.324612
2019-02-27/10:45:50.00            22.314697
2019-02-27/10:46:00.00            22.304826
2019-02-27/10:46:10.00            22.294996
2019-02-27/10:46:20.00            22.285213
2019-02-27/10:46:30.00            22.275473
2019-02-27/10:46:40.00            22.265778
2019-02-27/10:46:50.00            22.256129
2019-02-27/10:47:00.00            22.246524
2019-02-27/10:47:10.00            22.236969
2019-02-27/10:47:20.00            22.227460
2019-02-27/10:47:30.00            22.217998
2019-02-27/10:47:40.00            22.208585
2019-02-27/10:47:50.00            22.199220
2019-02-27/10:48:00.00            22.189904
2019-02-27/10:48:10.00            22.180638
2019-02-27/10:48:20.00            22.171424
2019-02-27/10:48:30.00            22.162260
2019-02-27/10:48:40.00            22.153146
2019-02-27/10:48:50.00            22.144086
2019-02-27/10:49:00.00            22.135077
2019-02-27/10:49:10.00            22.126124
2019-02-27/10:49:20.00            22.117221
2019-02-27/10:49:30.00            22.108376
2019-02-27/10:49:40.00            22.099584
2019-02-27/10:49:50.00            22.090848
2019-02-27/10:50:00.00            22.082168
2019-02-27/10:50:10.00            22.073547
2019-02-27/10:50:20.00            22.064981
2019-02-27/10:50:30.00            22.056472
2019-02-27/10:50:40.00            22.048023
2019-02-27/10:50:50.00            22.039633
2019-02-27/10:51:00.00            22.031303
2019-02-27/10:51:10.00            22.023034
2019-02-27/10:51:20.00            22.014826
2019-02-27/10:51:30.00            22.006679
2019-02-27/10:51:40.00            21.998594
2019-02-27/10:51:50.00            21.990572
2019-02-27/10:52:00.00            21.982615
2019-02-27/10:52:10.00            21.974722
2019-02-27/10:52:20.00            21.966894
2019-02-27/10:52:30.00            21.959131
2019-02-27/10:52:40.00            21.951434
2019-02-27/10:52:50.00            21.943806
2019-02-27/10:53:00.00            21.936245
2019-02-27/10:53:10.00            21.928750
2019-02-27/10:53:20.00            21.921326
2019-02-27/10:53:30.00            21.913971
2019-02-27/10:53:40.00            21.906689
2019-02-27/10:53:50.00            21.899477
2019-02-27/10:54:00.00            21.892337
2019-02-27/10:54:10.00            21.885268
2019-02-27/10:54:20.00            21.878274
2019-02-27/10:54:30.00            21.871354
2019-02-27/10:54:40.00            21.864507
2019-02-27/10:54:50.00            21.857738
2019-02-27/10:55:00.00            21.851046
2019-02-27/10:55:10.00            21.844429
2019-02-27/10:55:20.00            21.837890
2019-02-27/10:55:30.00            21.831431
2019-02-27/10:55:40.00            21.825052
2019-02-27/10:55:50.00            21.818751
2019-02-27/10:56:00.00            21.812533
2019-02-27/10:56:10.00            21.806397
2019-02-27/10:56:20.00            21.800344
2019-02-27/10:56:30.00            21.794374
2019-02-27/10:56:40.00            21.788488
2019-02-27/10:56:50.00            21.782687
2019-02-27/10:57:00.00            21.776973
2019-02-27/10:57:10.00            21.771348
2019-02-27/10:57:20.00            21.765808
2019-02-27/10:57:30.00            21.760358
2019-02-27/10:57:40.00            21.754997
2019-02-27/10:57:50.00            21.749726
2019-02-27/10:58:00.00            21.744547
2019-02-27/10:58:10.00            21.739459
2019-02-27/10:58:20.00            21.734467
2019-02-27/10:58:30.00            21.729567
2019-02-27/10:58:40.00            21.724764
2019-02-27/10:58:50.00            21.720055
2019-02-27/10:59:00.00            21.715445
2019-02-27/10:59:10.00            21.710931
2019-02-27/10:59:20.00            21.706518
2019-02-27/10:59:30.00            21.702204
2019-02-27/10:59:40.00            21.697991
2019-02-27/10:59:50.00            21.693879
2019-02-27/11:00:00.00            21.689870
2019-02-27/11:00:10.00            21.685965
2019-02-27/11:00:20.00            21.682168
2019-02-27/11:00:30.00            21.678473
2019-02-27/11:00:40.00            21.674888
2019-02-27/11:00:50.00            21.671409
2019-02-27/11:01:00.00            21.668040
2019-02-27/11:01:10.00            21.664781
2019-02-27/11:01:20.00            21.661635
2019-02-27/11:01:30.00            21.658601
2019-02-27/11:01:40.00            21.655679
2019-02-27/11:01:50.00            21.652874
2019-02-27/11:02:00.00            21.650186
2019-02-27/11:02:10.00            21.647612
2019-02-27/11:02:20.00            21.645158
2019-02-27/11:02:30.00            21.642824
2019-02-27/11:02:40.00            21.640610
2019-02-27/11:02:50.00            21.638518
2019-02-27/11:03:00.00            21.636549
2019-02-27/11:03:10.00            21.634704
2019-02-27/11:03:20.00            21.632985
2019-02-27/11:03:30.00            21.631394
2019-02-27/11:03:40.00            21.629932
2019-02-27/11:03:50.00            21.628597
2019-02-27/11:04:00.00            21.627394
2019-02-27/11:04:10.00            21.626325
2019-02-27/11:04:20.00            21.625386
2019-02-27/11:04:30.00            21.624583
2019-02-27/11:04:40.00            21.623919
2019-02-27/11:04:50.00            21.623391
2019-02-27/11:05:00.00            21.623001
2019-02-27/11:05:10.00            21.622753
2019-02-27/11:05:20.00            21.622646
2019-02-27/11:05:30.00            21.622681
2019-02-27/11:05:40.00            21.622864
2019-02-27/11:05:50.00            21.623191
2019-02-27/11:06:00.00            21.623670
2019-02-27/11:06:10.00            21.624295
2019-02-27/11:06:20.00            21.625071
2019-02-27/11:06:30.00            21.625999
2019-02-27/11:06:40.00            21.627083
2019-02-27/11:06:50.00            21.628323
2019-02-27/11:07:00.00            21.629718
2019-02-27/11:07:10.00            21.631274
2019-02-27/11:07:20.00            21.632991
2019-02-27/11:07:30.00            21.634869
2019-02-27/11:07:40.00            21.636911
2019-02-27/11:07:50.00            21.639122
2019-02-27/11:08:00.00            21.641497
2019-02-27/11:08:10.00            21.644042
2019-02-27/11:08:20.00            21.646757
2019-02-27/11:08:30.00            21.649647
2019-02-27/11:08:40.00            21.652713
2019-02-27/11:08:50.00            21.655954
2019-02-27/11:09:00.00            21.659375
2019-02-27/11:09:10.00            21.662975
2019-02-27/11:09:20.00            21.666758
2019-02-27/11:09:30.00            21.670725
2019-02-27/11:09:40.00            21.674879
2019-02-27/11:09:50.00            21.679221
2019-02-27/11:10:00.00            21.683755
2019-02-27/11:10:10.00            21.688479
2019-02-27/11:10:20.00            21.693399
2019-02-27/11:10:30.00            21.698517
2019-02-27/11:10:40.00            21.703832
2019-02-27/11:10:50.00            21.709348
2019-02-27/11:11:00.00            21.715071
2019-02-27/11:11:10.00            21.720995
2019-02-27/11:11:20.00            21.727129
2019-02-27/11:11:30.00            21.733472
2019-02-27/11:11:40.00            21.740029
2019-02-27/11:11:50.00            21.746801
2019-02-27/11:12:00.00            21.753790
2019-02-27/11:12:10.00            21.761000
2019-02-27/11:12:20.00            21.768429
2019-02-27/11:12:30.00            21.776084
2019-02-27/11:12:40.00            21.783968
2019-02-27/11:12:50.00            21.792080
2019-02-27/11:13:00.00            21.800425
2019-02-27/11:13:10.00            21.809007
2019-02-27/11:13:20.00            21.817824
2019-02-27/11:13:30.00            21.826883
2019-02-27/11:13:40.00            21.836186
2019-02-27/11:13:50.00            21.845734
2019-02-27/11:14:00.00            21.855533
2019-02-27/11:14:10.00            21.865580
2019-02-27/11:14:20.00            21.875885
2019-02-27/11:14:30.00            21.886446
2019-02-27/11:14:40.00            21.897268
2019-02-27/11:14:50.00            21.908355
2019-02-27/11:15:00.00            21.919711
2019-02-27/11:15:10.00            21.931333
2019-02-27/11:15:20.00            21.943230
2019-02-27/11:15:30.00            21.955406
2019-02-27/11:15:40.00            21.967859
2019-02-27/11:15:50.00            21.980598
2019-02-27/11:16:00.00            21.993622
2019-02-27/11:16:10.00            22.006938
2019-02-27/11:16:20.00            22.020545
2019-02-27/11:16:30.00            22.034452
2019-02-27/11:16:40.00            22.048657
2019-02-27/11:16:50.00            22.063169
2019-02-27/11:17:00.00            22.077989
2019-02-27/11:17:10.00            22.093121
2019-02-27/11:17:20.00            22.108568
2019-02-27/11:17:30.00            22.124338
2019-02-27/11:17:40.00            22.140429
2019-02-27/11:17:50.00            22.156852
2019-02-27/11:18:00.00            22.173602
2019-02-27/11:18:10.00            22.190691
2019-02-27/11:18:20.00            22.208121
2019-02-27/11:18:30.00            22.225897
2019-02-27/11:18:40.00            22.244018
2019-02-27/11:18:50.00            22.262498
2019-02-27/11:19:00.00            22.281333
2019-02-27/11:19:10.00            22.300533
2019-02-27/11:19:20.00            22.320099
2019-02-27/11:19:30.00            22.340041
2019-02-27/11:19:40.00            22.360355
2019-02-27/11:19:50.00            22.381056
2019-02-27/11:20:00.00            22.402143
2019-02-27/11:20:10.00            22.423620
2019-02-27/11:20:20.00            22.445498
2019-02-27/11:20:30.00            22.467777
2019-02-27/11:20:40.00            22.490465
2019-02-27/11:20:50.00            22.513569
2019-02-27/11:21:00.00            22.537089
2019-02-27/11:21:10.00            22.561036
2019-02-27/11:21:20.00            22.585413
2019-02-27/11:21:30.00            22.610227
2019-02-27/11:21:40.00            22.635484
2019-02-27/11:21:50.00            22.661190
2019-02-27/11:22:00.00            22.687351
2019-02-27/11:22:10.00            22.713971
2019-02-27/11:22:20.00            22.741062
2019-02-27/11:22:30.00            22.768627
2019-02-27/11:22:40.00            22.796674
2019-02-27/11:22:50.00            22.825207
2019-02-27/11:23:00.00            22.854234
2019-02-27/11:23:10.00            22.883763
2019-02-27/11:23:20.00            22.913805
2019-02-27/11:23:30.00            22.944360
2019-02-27/11:23:40.00            22.975440
2019-02-27/11:23:50.00            23.007050
2019-02-27/11:24:00.00            23.039199
2019-02-27/11:24:10.00            23.071898
2019-02-27/11:24:20.00            23.105148
2019-02-27/11:24:30.00            23.138965
2019-02-27/11:24:40.00            23.173351
2019-02-27/11:24:50.00            23.208319
2019-02-27/11:25:00.00            23.243876
2019-02-27/11:25:10.00            23.280028
2019-02-27/11:25:20.00            23.316790
2019-02-27/11:25:30.00            23.354167
2019-02-27/11:25:40.00            23.392169
2019-02-27/11:25:50.00            23.430807
2019-02-27/11:26:00.00            23.470092
2019-02-27/11:26:10.00            23.510029
2019-02-27/11:26:20.00            23.550631
2019-02-27/11:26:30.00            23.591909
2019-02-27/11:26:40.00            23.633874
2019-02-27/11:26:50.00            23.676536
2019-02-27/11:27:00.00            23.719906
2019-02-27/11:27:10.00            23.763996
2019-02-27/11:27:20.00            23.808817
2019-02-27/11:27:30.00            23.854381
2019-02-27/11:27:40.00            23.900699
2019-02-27/11:27:50.00            23.947787
2019-02-27/11:28:00.00            23.995653
2019-02-27/11:28:10.00            24.044312
2019-02-27/11:28:20.00            24.093777
2019-02-27/11:28:30.00            24.144059
2019-02-27/11:28:40.00            24.195178
2019-02-27/11:28:50.00            24.247144
2019-02-27/11:29:00.00            24.299968
2019-02-27/11:29:10.00            24.353673
2019-02-27/11:29:20.00            24.408267
2019-02-27/11:29:30.00            24.463767
2019-02-27/11:29:40.00            24.520188
2019-02-27/11:29:50.00            24.577549
2019-02-27/11:30:00.00            24.635865
2019-02-27/11:30:10.00            24.695153
2019-02-27/11:30:20.00            24.755431
2019-02-27/11:30:30.00            24.816711
2019-02-27/11:30:40.00            24.879019
2019-02-27/11:30:50.00            24.942371
2019-02-27/11:31:00.00            25.006782
2019-02-27/11:31:10.00            25.072278
2019-02-27/11:31:20.00            25.138871
2019-02-27/11:31:30.00            25.206588
2019-02-27/11:31:40.00            25.275447
2019-02-27/11:31:50.00            25.345468
2019-02-27/11:32:00.00            25.416676
2019-02-27/11:32:10.00            25.489092
2019-02-27/11:32:20.00            25.562738
2019-02-27/11:32:30.00            25.637638
2019-02-27/11:32:40.00            25.713815
2019-02-27/11:32:50.00            25.791298
2019-02-27/11:33:00.00            25.870107
2019-02-27/11:33:10.00            25.950274
2019-02-27/11:33:20.00            26.031820
2019-02-27/11:33:30.00            26.114774
2019-02-27/11:33:40.00            26.199166
2019-02-27/11:33:50.00            26.285023
2019-02-27/11:34:00.00            26.372376
2019-02-27/11:34:10.00            26.461253
2019-02-27/11:34:20.00            26.551690
2019-02-27/11:34:30.00            26.643714
2019-02-27/11:34:40.00            26.737360
2019-02-27/11:34:50.00            26.832660
2019-02-27/11:35:00.00            26.929654
2019-02-27/11:35:10.00            27.028372
2019-02-27/11:35:20.00            27.128854
2019-02-27/11:35:30.00            27.231136
2019-02-27/11:35:40.00            27.335259
2019-02-27/11:35:50.00            27.441259
2019-02-27/11:36:00.00            27.549182
2019-02-27/11:36:10.00            27.659068
2019-02-27/11:36:20.00            27.770959
2019-02-27/11:36:30.00            27.884901
2019-02-27/11:36:40.00            28.000942
2019-02-27/11:36:50.00            28.119125
2019-02-27/11:37:00.00            28.239504
2019-02-27/11:37:10.00            28.362125
2019-02-27/11:37:20.00            28.487041
2019-02-27/11:37:30.00            28.614306
2019-02-27/11:37:40.00            28.743976
2019-02-27/11:37:50.00            28.876104
2019-02-27/11:38:00.00            29.010752
2019-02-27/11:38:10.00            29.147977
2019-02-27/11:38:20.00            29.287843
2019-02-27/11:38:30.00            29.430414
2019-02-27/11:38:40.00            29.575757
2019-02-27/11:38:50.00            29.723936
2019-02-27/11:39:00.00            29.875029
2019-02-27/11:39:10.00            30.029099
2019-02-27/11:39:20.00            30.186225
2019-02-27/11:39:30.00            30.346486
2019-02-27/11:39:40.00            30.509961
2019-02-27/11:39:50.00            30.676732
2019-02-27/11:40:00.00            30.846882
2019-02-27/11:40:10.00            31.020500
2019-02-27/11:40:20.00            31.197680
2019-02-27/11:40:30.00            31.378512
2019-02-27/11:40:40.00            31.563095
2019-02-27/11:40:50.00            31.751531
2019-02-27/11:41:00.00            31.943920
2019-02-27/11:41:10.00            32.140373
2019-02-27/11:41:20.00            32.341000
2019-02-27/11:41:30.00            32.545913
2019-02-27/11:41:40.00            32.755237
2019-02-27/11:41:50.00            32.969092
2019-02-27/11:42:00.00            33.187606
2019-02-27/11:42:10.00            33.410908
2019-02-27/11:42:20.00            33.639143
2019-02-27/11:42:30.00            33.872446
2019-02-27/11:42:40.00            34.110964
2019-02-27/11:42:50.00            34.354855
2019-02-27/11:43:00.00            34.604270
2019-02-27/11:43:10.00            34.859375
2019-02-27/11:43:20.00            35.120343
2019-02-27/11:43:30.00            35.387346
2019-02-27/11:43:40.00            35.660571
2019-02-27/11:43:50.00            35.940202
2019-02-27/11:44:00.00            36.226438
2019-02-27/11:44:10.00            36.519484
2019-02-27/11:44:20.00            36.819545
2019-02-27/11:44:30.00            37.126848
2019-02-27/11:44:40.00            37.441619
2019-02-27/11:44:50.00            37.764093
2019-02-27/11:45:00.00            38.094514
2019-02-27/11:45:10.00            38.433140
2019-02-27/11:45:20.00            38.780231
2019-02-27/11:45:30.00            39.136067
2019-02-27/11:45:40.00            39.500925
2019-02-27/11:45:50.00            39.875108
2019-02-27/11:46:00.00            40.258916
2019-02-27/11:46:10.00            40.652673
2019-02-27/11:46:20.00            41.056708
2019-02-27/11:46:30.00            41.471361
2019-02-27/11:46:40.00            41.896990
2019-02-27/11:46:50.00            42.333962
2019-02-27/11:47:00.00            42.782662
2019-02-27/11:47:10.00            43.243482
2019-02-27/11:47:20.00            43.716835
2019-02-27/11:47:30.00            44.203148
2019-02-27/11:47:40.00            44.702856
2019-02-27/11:47:50.00            45.216419
2019-02-27/11:48:00.00            45.744308
2019-02-27/11:48:10.00            46.287005
2019-02-27/11:48:20.00            46.845016
2019-02-27/11:48:30.00            47.418859
2019-02-27/11:48:40.00            48.009065
2019-02-27/11:48:50.00            48.616188
2019-02-27/11:49:00.00            49.240789
2019-02-27/11:49:10.00            49.883448
2019-02-27/11:49:20.00            50.544762
2019-02-27/11:49:30.00            51.225334
2019-02-27/11:49:40.00            51.925792
2019-02-27/11:49:50.00            52.646759
2019-02-27/11:50:00.00            53.388885
2019-02-27/11:50:10.00            54.152815
2019-02-27/11:50:20.00            54.939207
2019-02-27/11:50:30.00            55.748720
2019-02-27/11:50:40.00            56.582015
2019-02-27/11:50:50.00            57.439750
2019-02-27/11:51:00.00            58.322578
2019-02-27/11:51:10.00            59.231143
2019-02-27/11:51:20.00            60.166065
2019-02-27/11:51:30.00            61.127953
2019-02-27/11:51:40.00            62.117382
2019-02-27/11:51:50.00            63.134896
2019-02-27/11:52:00.00            64.181001
2019-02-27/11:52:10.00            65.256144
2019-02-27/11:52:20.00            66.360728
2019-02-27/11:52:30.00            67.495072
2019-02-27/11:52:40.00            68.659436
2019-02-27/11:52:50.00            69.853980
2019-02-27/11:53:00.00            71.078769
2019-02-27/11:53:10.00            72.333762
2019-02-27/11:53:20.00            73.618800
2019-02-27/11:53:30.00            74.933588
2019-02-27/11:53:40.00            76.277696
2019-02-27/11:53:50.00            77.650544
2019-02-27/11:54:00.00            79.051394
2019-02-27/11:54:10.00            80.479340
2019-02-27/11:54:20.00            81.933310
2019-02-27/11:54:30.00            83.412056
2019-02-27/11:54:40.00            84.914156
2019-02-27/11:54:50.00            86.438011
2019-02-27/11:55:00.00            87.981857
2019-02-27/11:55:10.00            89.543765
2019-02-27/11:55:20.00            91.121655
2019-02-27/11:55:30.00            92.713306
2019-02-27/11:55:40.00            94.316378
2019-02-27/11:55:50.00            95.928421
2019-02-27/11:56:00.00            97.546905
2019-02-27/11:56:10.00            99.169243
2019-02-27/11:56:20.00            100.79280
2019-02-27/11:56:30.00            102.41495
2019-02-27/11:56:40.00            104.03307
2019-02-27/11:56:50.00            105.64457
2019-02-27/11:57:00.00            107.24694
2019-02-27/11:57:10.00            108.83775
2019-02-27/11:57:20.00            110.41467
2019-02-27/11:57:30.00            111.97552
2019-02-27/11:57:40.00            113.51823
2019-02-27/11:57:50.00            115.04090
2019-02-27/11:58:00.00            116.54180
2019-02-27/11:58:10.00            118.01937
2019-02-27/11:58:20.00            119.47221
2019-02-27/11:58:30.00            120.89910
2019-02-27/11:58:40.00            122.29900
2019-02-27/11:58:50.00            123.67105
2019-02-27/11:59:00.00            125.01452
2019-02-27/11:59:10.00            126.32886
2019-02-27/11:59:20.00            127.61368
2019-02-27/11:59:30.00            128.86870
2019-02-27/11:59:40.00            130.09378
2019-02-27/11:59:50.00            131.28891
2019-02-27/12:00:00.00            132.45416
2019-02-27/12:00:10.00            133.58972
2019-02-27/12:00:20.00            134.69586
2019-02-27/12:00:30.00            135.77291
2019-02-27/12:00:40.00            136.82128
2019-02-27/12:00:50.00            137.84144
2019-02-27/12:01:00.00            138.83390
2019-02-27/12:01:10.00            139.79921
2019-02-27/12:01:20.00            140.73794
2019-02-27/12:01:30.00            141.65072
2019-02-27/12:01:40.00            142.53817
2019-02-27/12:01:50.00            143.40094
2019-02-27/12:02:00.00            144.23968
2019-02-27/12:02:10.00            145.05505
2019-02-27/12:02:20.00            145.84771
2019-02-27/12:02:30.00            146.61833
2019-02-27/12:02:40.00            147.36756
2019-02-27/12:02:50.00            148.09605
2019-02-27/12:03:00.00            148.80444
2019-02-27/12:03:10.00            149.49336
2019-02-27/12:03:20.00            150.16344
2019-02-27/12:03:30.00            150.81527
2019-02-27/12:03:40.00            151.44946
2019-02-27/12:03:50.00            152.06658
2019-02-27/12:04:00.00            152.66720
2019-02-27/12:04:10.00            153.25186
2019-02-27/12:04:20.00            153.82110
2019-02-27/12:04:30.00            154.37543
2019-02-27/12:04:40.00            154.91535
2019-02-27/12:04:50.00            155.44136
2019-02-27/12:05:00.00            155.95391
2019-02-27/12:05:10.00            156.45347
2019-02-27/12:05:20.00            156.94047
2019-02-27/12:05:30.00            157.41534
2019-02-27/12:05:40.00            157.87848
2019-02-27/12:05:50.00            158.33030
2019-02-27/12:06:00.00            158.77118
2019-02-27/12:06:10.00            159.20148
2019-02-27/12:06:20.00            159.62155
2019-02-27/12:06:30.00            160.03175
2019-02-27/12:06:40.00            160.43240
2019-02-27/12:06:50.00            160.82383
2019-02-27/12:07:00.00            161.20632
2019-02-27/12:07:10.00            161.58019
2019-02-27/12:07:20.00            161.94572
2019-02-27/12:07:30.00            162.30318
2019-02-27/12:07:40.00            162.65284
2019-02-27/12:07:50.00            162.99496
2019-02-27/12:08:00.00            163.32977
2019-02-27/12:08:10.00            163.65752
2019-02-27/12:08:20.00            163.97843
2019-02-27/12:08:30.00            164.29273
2019-02-27/12:08:40.00            164.60063
2019-02-27/12:08:50.00            164.90234
2019-02-27/12:09:00.00            165.19805
2019-02-27/12:09:10.00            165.48795
2019-02-27/12:09:20.00            165.77222
2019-02-27/12:09:30.00            166.05105
2019-02-27/12:09:40.00            166.32461
2019-02-27/12:09:50.00            166.59306
2019-02-27/12:10:00.00            166.85657
2019-02-27/12:10:10.00            167.11527
2019-02-27/12:10:20.00            167.36934
2019-02-27/12:10:30.00            167.61891
2019-02-27/12:10:40.00            167.86411
2019-02-27/12:10:50.00            168.10509
2019-02-27/12:11:00.00            168.34198
2019-02-27/12:11:10.00            168.57489
2019-02-27/12:11:20.00            168.80396
2019-02-27/12:11:30.00            169.02930
2019-02-27/12:11:40.00            169.25102
2019-02-27/12:11:50.00            169.46924
2019-02-27/12:12:00.00            169.68406
2019-02-27/12:12:10.00            169.89559
2019-02-27/12:12:20.00            170.10392
2019-02-27/12:12:30.00            170.30916
2019-02-27/12:12:40.00            170.51139
2019-02-27/12:12:50.00            170.71072
2019-02-27/12:13:00.00            170.90722
2019-02-27/12:13:10.00            171.10099
2019-02-27/12:13:20.00            171.29211
2019-02-27/12:13:30.00            171.48065
2019-02-27/12:13:40.00            171.66671
2019-02-27/12:13:50.00            171.85035
2019-02-27/12:14:00.00            172.03165
2019-02-27/12:14:10.00            172.21068
2019-02-27/12:14:20.00            172.38751
2019-02-27/12:14:30.00            172.56221
2019-02-27/12:14:40.00            172.73485
2019-02-27/12:14:50.00            172.90548
2019-02-27/12:15:00.00            173.07419
2019-02-27/12:15:10.00            173.24102
2019-02-27/12:15:20.00            173.40603
2019-02-27/12:15:30.00            173.56929
2019-02-27/12:15:40.00            173.73085
2019-02-27/12:15:50.00            173.89076
2019-02-27/12:16:00.00            174.04908
2019-02-27/12:16:10.00            174.20587
2019-02-27/12:16:20.00            174.36117
2019-02-27/12:16:30.00            174.51503
2019-02-27/12:16:40.00            174.66751
2019-02-27/12:16:50.00            174.81865
2019-02-27/12:17:00.00            174.96850
2019-02-27/12:17:10.00            175.11709
2019-02-27/12:17:20.00            175.26449
2019-02-27/12:17:30.00            175.41074
2019-02-27/12:17:40.00            175.55586
2019-02-27/12:17:50.00            175.69992
2019-02-27/12:18:00.00            175.84294
2019-02-27/12:18:10.00            175.98497
2019-02-27/12:18:20.00            176.12605
2019-02-27/12:18:30.00            176.26622
2019-02-27/12:18:40.00            176.40552
2019-02-27/12:18:50.00            176.54397
2019-02-27/12:19:00.00            176.68163
2019-02-27/12:19:10.00            176.81852
2019-02-27/12:19:20.00            176.95469
2019-02-27/12:19:30.00            177.09016
2019-02-27/12:19:40.00            177.22497
2019-02-27/12:19:50.00            177.35916
2019-02-27/12:20:00.00            177.49275
2019-02-27/12:20:10.00            177.62578
2019-02-27/12:20:20.00            177.75829
2019-02-27/12:20:30.00            177.89030
2019-02-27/12:20:40.00            178.02185
2019-02-27/12:20:50.00            178.15296
2019-02-27/12:21:00.00            178.28368
2019-02-27/12:21:10.00            178.41402
2019-02-27/12:21:20.00            178.54401
2019-02-27/12:21:30.00            178.67370
2019-02-27/12:21:40.00            178.80310
2019-02-27/12:21:50.00            178.93224
2019-02-27/12:22:00.00            179.06116
2019-02-27/12:22:10.00            179.18988
2019-02-27/12:22:20.00            179.31843
2019-02-27/12:22:30.00            179.44684
2019-02-27/12:22:40.00            179.57513
2019-02-27/12:22:50.00            179.70333
2019-02-27/12:23:00.00            179.83148
2019-02-27/12:23:10.00            179.95959
2019-02-27/12:23:20.00            180.08772
2019-02-27/12:23:30.00            180.21584
2019-02-27/12:23:40.00            180.34401
2019-02-27/12:23:50.00            180.47226
2019-02-27/12:24:00.00            180.60060
2019-02-27/12:24:10.00            180.72908
2019-02-27/12:24:20.00            180.85770
2019-02-27/12:24:30.00            180.98650
2019-02-27/12:24:40.00            181.11550
2019-02-27/12:24:50.00            181.24474
2019-02-27/12:25:00.00            181.37423
2019-02-27/12:25:10.00            181.50400
2019-02-27/12:25:20.00            181.63408
2019-02-27/12:25:30.00            181.76449
2019-02-27/12:25:40.00            181.89527
2019-02-27/12:25:50.00            182.02642
2019-02-27/12:26:00.00            182.15799
2019-02-27/12:26:10.00            182.29000
2019-02-27/12:26:20.00            182.42247
2019-02-27/12:26:30.00            182.55543
2019-02-27/12:26:40.00            182.68890
2019-02-27/12:26:50.00            182.82292
2019-02-27/12:27:00.00            182.95750
2019-02-27/12:27:10.00            183.09268
2019-02-27/12:27:20.00            183.22848
2019-02-27/12:27:30.00            183.36493
2019-02-27/12:27:40.00            183.50206
2019-02-27/12:27:50.00            183.63988
2019-02-27/12:28:00.00            183.77844
2019-02-27/12:28:10.00            183.91776
2019-02-27/12:28:20.00            184.05786
2019-02-27/12:28:30.00            184.19878
2019-02-27/12:28:40.00            184.34053
2019-02-27/12:28:50.00            184.48316
2019-02-27/12:29:00.00            184.62669
2019-02-27/12:29:10.00            184.77114
2019-02-27/12:29:20.00            184.91656
2019-02-27/12:29:30.00            185.06296
2019-02-27/12:29:40.00            185.21037
2019-02-27/12:29:50.00            185.35884
2019-02-27/12:30:00.00            185.50838
2019-02-27/12:30:10.00            185.65903
2019-02-27/12:30:20.00            185.81082
2019-02-27/12:30:30.00            185.96378
2019-02-27/12:30:40.00            186.11795
2019-02-27/12:30:50.00            186.27335
2019-02-27/12:31:00.00            186.43002
2019-02-27/12:31:10.00            186.58800
2019-02-27/12:31:20.00            186.74731
2019-02-27/12:31:30.00            186.90799
2019-02-27/12:31:40.00            187.07008
2019-02-27/12:31:50.00            187.23360
2019-02-27/12:32:00.00            187.39861
2019-02-27/12:32:10.00            187.56512
2019-02-27/12:32:20.00            187.73319
2019-02-27/12:32:30.00            187.90284
2019-02-27/12:32:40.00            188.07412
2019-02-27/12:32:50.00            188.24706
2019-02-27/12:33:00.00            188.42170
2019-02-27/12:33:10.00            188.59809
2019-02-27/12:33:20.00            188.77626
2019-02-27/12:33:30.00            188.95626
2019-02-27/12:33:40.00            189.13812
2019-02-27/12:33:50.00            189.32189
2019-02-27/12:34:00.00            189.50761
2019-02-27/12:34:10.00            189.69532
2019-02-27/12:34:20.00            189.88508
2019-02-27/12:34:30.00            190.07693
2019-02-27/12:34:40.00            190.27090
2019-02-27/12:34:50.00            190.46706
2019-02-27/12:35:00.00            190.66545
2019-02-27/12:35:10.00            190.86611
2019-02-27/12:35:20.00            191.06910
2019-02-27/12:35:30.00            191.27447
2019-02-27/12:35:40.00            191.48227
2019-02-27/12:35:50.00            191.69254
2019-02-27/12:36:00.00            191.90536
2019-02-27/12:36:10.00            192.12076
2019-02-27/12:36:20.00            192.33882
2019-02-27/12:36:30.00            192.55957
2019-02-27/12:36:40.00            192.78309
2019-02-27/12:36:50.00            193.00942
2019-02-27/12:37:00.00            193.23863
2019-02-27/12:37:10.00            193.47079
2019-02-27/12:37:20.00            193.70594
2019-02-27/12:37:30.00            193.94417
2019-02-27/12:37:40.00            194.18552
2019-02-27/12:37:50.00            194.43007
2019-02-27/12:38:00.00            194.67789
2019-02-27/12:38:10.00            194.92903
2019-02-27/12:38:20.00            195.18358
2019-02-27/12:38:30.00            195.44161
2019-02-27/12:38:40.00            195.70317
2019-02-27/12:38:50.00            195.96836
2019-02-27/12:39:00.00            196.23724
2019-02-27/12:39:10.00            196.50989
2019-02-27/12:39:20.00            196.78639
2019-02-27/12:39:30.00            197.06683
2019-02-27/12:39:40.00            197.35126
2019-02-27/12:39:50.00            197.63979
2019-02-27/12:40:00.00            197.93250
2019-02-27/12:40:10.00            198.22946
2019-02-27/12:40:20.00            198.53078
2019-02-27/12:40:30.00            198.83653
2019-02-27/12:40:40.00            199.14680
2019-02-27/12:40:50.00            199.46169
2019-02-27/12:41:00.00            199.78129
2019-02-27/12:41:10.00            200.10569
2019-02-27/12:41:20.00            200.43500
2019-02-27/12:41:30.00            200.76929
2019-02-27/12:41:40.00            201.10869
2019-02-27/12:41:50.00            201.45328
2019-02-27/12:42:00.00            201.80317
2019-02-27/12:42:10.00            202.15846
2019-02-27/12:42:20.00            202.51925
2019-02-27/12:42:30.00            202.88566
2019-02-27/12:42:40.00            203.25779
2019-02-27/12:42:50.00            203.63574
2019-02-27/12:43:00.00            204.01963
2019-02-27/12:43:10.00            204.40957
2019-02-27/12:43:20.00            204.80567
2019-02-27/12:43:30.00            205.20804
2019-02-27/12:43:40.00            205.61680
2019-02-27/12:43:50.00            206.03207
2019-02-27/12:44:00.00            206.45394
2019-02-27/12:44:10.00            206.88256
2019-02-27/12:44:20.00            207.31802
2019-02-27/12:44:30.00            207.76045
2019-02-27/12:44:40.00            208.20997
2019-02-27/12:44:50.00            208.66669
2019-02-27/12:45:00.00            209.13073
2019-02-27/12:45:10.00            209.60220
2019-02-27/12:45:20.00            210.08123
2019-02-27/12:45:30.00            210.56792
2019-02-27/12:45:40.00            211.06239
2019-02-27/12:45:50.00            211.56476
2019-02-27/12:46:00.00            212.07514
2019-02-27/12:46:10.00            212.59363
2019-02-27/12:46:20.00            213.12035
2019-02-27/12:46:30.00            213.65539
2019-02-27/12:46:40.00            214.19886
2019-02-27/12:46:50.00            214.75087
2019-02-27/12:47:00.00            215.31150
2019-02-27/12:47:10.00            215.88085
2019-02-27/12:47:20.00            216.45899
2019-02-27/12:47:30.00            217.04603
2019-02-27/12:47:40.00            217.64203
2019-02-27/12:47:50.00            218.24707
2019-02-27/12:48:00.00            218.86120
2019-02-27/12:48:10.00            219.48448
2019-02-27/12:48:20.00            220.11698
2019-02-27/12:48:30.00            220.75872
2019-02-27/12:48:40.00            221.40974
2019-02-27/12:48:50.00            222.07007
2019-02-27/12:49:00.00            222.73972
2019-02-27/12:49:10.00            223.41870
2019-02-27/12:49:20.00            224.10699
2019-02-27/12:49:30.00            224.80459
2019-02-27/12:49:40.00            225.51146
2019-02-27/12:49:50.00            226.22756
2019-02-27/12:50:00.00            226.95283
2019-02-27/12:50:10.00            227.68721
2019-02-27/12:50:20.00            228.43061
2019-02-27/12:50:30.00            229.18293
2019-02-27/12:50:40.00            229.94406
2019-02-27/12:50:50.00            230.71387
2019-02-27/12:51:00.00            231.49222
2019-02-27/12:51:10.00            232.27893
2019-02-27/12:51:20.00            233.07384
2019-02-27/12:51:30.00            233.87674
2019-02-27/12:51:40.00            234.68743
2019-02-27/12:51:50.00            235.50567
2019-02-27/12:52:00.00            236.33122
2019-02-27/12:52:10.00            237.16382
2019-02-27/12:52:20.00            238.00317
2019-02-27/12:52:30.00            238.84899
2019-02-27/12:52:40.00            239.70096
2019-02-27/12:52:50.00            240.55874
2019-02-27/12:53:00.00            241.42200
2019-02-27/12:53:10.00            242.29038
2019-02-27/12:53:20.00            243.16348
2019-02-27/12:53:30.00            244.04094
2019-02-27/12:53:40.00            244.92235
2019-02-27/12:53:50.00            245.80729
2019-02-27/12:54:00.00            246.69534
2019-02-27/12:54:10.00            247.58608
2019-02-27/12:54:20.00            248.47905
2019-02-27/12:54:30.00            249.37382
2019-02-27/12:54:40.00            250.26992
2019-02-27/12:54:50.00            251.16692
2019-02-27/12:55:00.00            252.06433
2019-02-27/12:55:10.00            252.96170
2019-02-27/12:55:20.00            253.85857
2019-02-27/12:55:30.00            254.75447
2019-02-27/12:55:40.00            255.64896
2019-02-27/12:55:50.00            256.54158
2019-02-27/12:56:00.00            257.43187
2019-02-27/12:56:10.00            258.31939
2019-02-27/12:56:20.00            259.20372
2019-02-27/12:56:30.00            260.08443
2019-02-27/12:56:40.00            260.96109
2019-02-27/12:56:50.00            261.83332
2019-02-27/12:57:00.00            262.70072
2019-02-27/12:57:10.00            263.56290
2019-02-27/12:57:20.00            264.41951
2019-02-27/12:57:30.00            265.27020
2019-02-27/12:57:40.00            266.11464
2019-02-27/12:57:50.00            266.95251
2019-02-27/12:58:00.00            267.78349
2019-02-27/12:58:10.00            268.60733
2019-02-27/12:58:20.00            269.42373
2019-02-27/12:58:30.00            270.23246
2019-02-27/12:58:40.00            271.03328
2019-02-27/12:58:50.00            271.82597
2019-02-27/12:59:00.00            272.61034
2019-02-27/12:59:10.00            273.38620
2019-02-27/12:59:20.00            274.15339
2019-02-27/12:59:30.00            274.91175
2019-02-27/12:59:40.00            275.66116
2019-02-27/12:59:50.00            276.40150
2019-02-27/13:00:00.00            277.13267
2019-02-27/13:00:10.00            277.85458
2019-02-27/13:00:20.00            278.56715
2019-02-27/13:00:30.00            279.27034
2019-02-27/13:00:40.00            279.96409
2019-02-27/13:00:50.00            280.64837
2019-02-27/13:01:00.00            281.32316
2019-02-27/13:01:10.00            281.98845
2019-02-27/13:01:20.00            282.64424
2019-02-27/13:01:30.00            283.29056
2019-02-27/13:01:40.00            283.92741
2019-02-27/13:01:50.00            284.55483
2019-02-27/13:02:00.00            285.17286
2019-02-27/13:02:10.00            285.78155
2019-02-27/13:02:20.00            286.38096
2019-02-27/13:02:30.00            286.97114
2019-02-27/13:02:40.00            287.55217
2019-02-27/13:02:50.00            288.12412
2019-02-27/13:03:00.00            288.68706
2019-02-27/13:03:10.00            289.24110
2019-02-27/13:03:20.00            289.78631
2019-02-27/13:03:30.00            290.32279
2019-02-27/13:03:40.00            290.85064
2019-02-27/13:03:50.00            291.36996
2019-02-27/13:04:00.00            291.88085
2019-02-27/13:04:10.00            292.38342
2019-02-27/13:04:20.00            292.87778
2019-02-27/13:04:30.00            293.36403
2019-02-27/13:04:40.00            293.84229
2019-02-27/13:04:50.00            294.31267
2019-02-27/13:05:00.00            294.77529
2019-02-27/13:05:10.00            295.23026
2019-02-27/13:05:20.00            295.67770
2019-02-27/13:05:30.00            296.11772
2019-02-27/13:05:40.00            296.55044
2019-02-27/13:05:50.00            296.97597
2019-02-27/13:06:00.00            297.39444
2019-02-27/13:06:10.00            297.80595
2019-02-27/13:06:20.00            298.21062
2019-02-27/13:06:30.00            298.60857
2019-02-27/13:06:40.00            298.99990
2019-02-27/13:06:50.00            299.38474
2019-02-27/13:07:00.00            299.76319
2019-02-27/13:07:10.00            300.13537
2019-02-27/13:07:20.00            300.50138
2019-02-27/13:07:30.00            300.86134
2019-02-27/13:07:40.00            301.21534
2019-02-27/13:07:50.00            301.56350
2019-02-27/13:08:00.00            301.90592
2019-02-27/13:08:10.00            302.24271
2019-02-27/13:08:20.00            302.57397
2019-02-27/13:08:30.00            302.89979
2019-02-27/13:08:40.00            303.22027
2019-02-27/13:08:50.00            303.53552
2019-02-27/13:09:00.00            303.84563
2019-02-27/13:09:10.00            304.15069
2019-02-27/13:09:20.00            304.45080
2019-02-27/13:09:30.00            304.74605
2019-02-27/13:09:40.00            305.03652
2019-02-27/13:09:50.00            305.32231
2019-02-27/13:10:00.00            305.60350
2019-02-27/13:10:10.00            305.88018
2019-02-27/13:10:20.00            306.15242
2019-02-27/13:10:30.00            306.42032
2019-02-27/13:10:40.00            306.68396
2019-02-27/13:10:50.00            306.94340
2019-02-27/13:11:00.00            307.19874
2019-02-27/13:11:10.00            307.45004
2019-02-27/13:11:20.00            307.69738
2019-02-27/13:11:30.00            307.94084
2019-02-27/13:11:40.00            308.18048
2019-02-27/13:11:50.00            308.41637
2019-02-27/13:12:00.00            308.64859
2019-02-27/13:12:10.00            308.87720
2019-02-27/13:12:20.00            309.10227
2019-02-27/13:12:30.00            309.32386
2019-02-27/13:12:40.00            309.54204
2019-02-27/13:12:50.00            309.75686
2019-02-27/13:13:00.00            309.96840
2019-02-27/13:13:10.00            310.17670
2019-02-27/13:13:20.00            310.38184
2019-02-27/13:13:30.00            310.58385
2019-02-27/13:13:40.00            310.78281
2019-02-27/13:13:50.00            310.97876
2019-02-27/13:14:00.00            311.17177
2019-02-27/13:14:10.00            311.36187
2019-02-27/13:14:20.00            311.54914
2019-02-27/13:14:30.00            311.73361
2019-02-27/13:14:40.00            311.91533
2019-02-27/13:14:50.00            312.09435
2019-02-27/13:15:00.00            312.27073
2019-02-27/13:15:10.00            312.44450
2019-02-27/13:15:20.00            312.61572
2019-02-27/13:15:30.00            312.78442
2019-02-27/13:15:40.00            312.95066
2019-02-27/13:15:50.00            313.11447
2019-02-27/13:16:00.00            313.27590
2019-02-27/13:16:10.00            313.43498
2019-02-27/13:16:20.00            313.59176
2019-02-27/13:16:30.00            313.74628
2019-02-27/13:16:40.00            313.89857
2019-02-27/13:16:50.00            314.04868
2019-02-27/13:17:00.00            314.19664
2019-02-27/13:17:10.00            314.34249
2019-02-27/13:17:20.00            314.48626
2019-02-27/13:17:30.00            314.62798
2019-02-27/13:17:40.00            314.76770
2019-02-27/13:17:50.00            314.90544
2019-02-27/13:18:00.00            315.04124
2019-02-27/13:18:10.00            315.17513
2019-02-27/13:18:20.00            315.30714
2019-02-27/13:18:30.00            315.43730
2019-02-27/13:18:40.00            315.56565
2019-02-27/13:18:50.00            315.69220
[truncated: 3,408,773 more chars]
