# Supplementary material for: Miniature Dungey-like cycle at Mars
Source: Nat Commun. 2026 Jul 23;17:6129. doi: 10.1038/s41467-026-75019-3 (PMC13396348; doi:10.1038/s41467-026-75019-3)
Supplement: Supplementary file 3 — Source data [file 41467_2026_75019_MOESM3_ESM.zip › data_files/Fig_maven_20190303_112600_mvn_sta_ca_Anode.txt]

Panel        1:  mvn_sta_ca_A
ytitle=STA ca!CPhi [deg]
ztitle=Energy Flux
Time               Y=      -157.500     -135.000     -112.500     -90.0000     -67.5000     -45.0000     -22.5000      0.00000      22.5000      45.0000      67.5000      90.0000      112.500      135.000      157.500      180.000
2019-03-03/11:25:05.64          0.00000      0.00000      0.00000      6176.70      32064.4      157950.  1.64045e+06  4.47993e+06      972953.      58521.7      10275.5      0.00000      10652.4      0.00000      0.00000      0.00000
2019-03-03/11:25:09.64          6795.41      0.00000      8150.98      0.00000      72221.1      131826.  1.86813e+06  4.57055e+06      866680.      39445.1      8748.39      0.00000      0.00000      0.00000      0.00000      0.00000
2019-03-03/11:25:13.64          6061.96      6852.24      0.00000      14618.5      24430.5      183124.  1.70212e+06  4.43231e+06      956429.      33499.0      0.00000      34812.7      0.00000      0.00000      6934.58      7096.46
2019-03-03/11:25:17.64          0.00000      0.00000      7539.00      5006.00      31596.6      202504.  1.69700e+06  3.59623e+06  1.01971e+06      76092.1      7832.61      0.00000      0.00000      6199.96      7351.96      0.00000
2019-03-03/11:25:21.64          0.00000      6400.47      0.00000      6400.47      50422.0      111823.  1.66161e+06  3.73987e+06  1.01510e+06      52785.8      8258.67      0.00000      0.00000      0.00000      0.00000      0.00000
2019-03-03/11:25:25.64          0.00000      0.00000      0.00000      6263.95      38444.6      186468.  1.50138e+06  3.87453e+06  1.18845e+06      75542.7      8670.52      19944.0      0.00000      0.00000      0.00000      0.00000
2019-03-03/11:25:29.64          0.00000      5750.23      0.00000      23167.2      45120.7      190382.  1.38696e+06  3.37731e+06  1.11316e+06      76644.6      12448.4      0.00000      0.00000      6163.13      8175.93      6964.89
2019-03-03/11:25:33.64          0.00000      5471.22      6877.92      0.00000      36386.2      161725.  1.51525e+06  3.60301e+06  1.16556e+06      101423.      0.00000      18270.3      0.00000      7438.23      0.00000      0.00000
2019-03-03/11:25:37.64          0.00000      7332.50      5129.08      0.00000      22643.7      237682.  1.54950e+06  4.01381e+06  1.22040e+06      68470.1      13883.7      0.00000      0.00000      0.00000      0.00000      0.00000
2019-03-03/11:25:41.64          0.00000      0.00000      5014.49      0.00000      42409.6      189252.  1.64811e+06  4.31469e+06  1.30194e+06      73954.8      15200.0      0.00000      0.00000      0.00000      0.00000      0.00000
2019-03-03/11:25:45.64          0.00000      6277.17      0.00000      14819.6      61473.5      331134.  3.04616e+06  7.94373e+06  2.24506e+06      166915.      19123.5      0.00000      8682.61      6358.69      0.00000      0.00000
2019-03-03/11:25:49.64          0.00000      0.00000      0.00000      12935.1      46913.0      258816.  3.03057e+06  7.55523e+06  2.11249e+06      135260.      9499.99      0.00000      9499.99      0.00000      0.00000      0.00000
2019-03-03/11:25:53.64          8482.52      6406.79      12530.3      6142.05      56415.2      278062.  3.38332e+06  7.74964e+06  2.14132e+06      123569.      14737.2      0.00000      0.00000      6506.39      0.00000      0.00000
2019-03-03/11:25:57.64          0.00000      7563.07      0.00000      16910.8      44320.3      312038.  3.46257e+06  8.07892e+06  2.16972e+06      156078.      0.00000      0.00000      0.00000      0.00000      6630.26      0.00000
2019-03-03/11:26:01.64          0.00000      0.00000      0.00000      6637.11      54502.2      296939.  3.56985e+06  8.54892e+06  2.15542e+06      110852.      6667.64      15883.9      0.00000      0.00000      0.00000      9126.15
2019-03-03/11:26:05.64          0.00000      12790.0      0.00000      20565.8      54533.0      394691.  3.66330e+06  8.25034e+06  2.63270e+06      129182.      7003.35      58108.9      0.00000      0.00000      0.00000      0.00000
2019-03-03/11:26:09.64          0.00000      0.00000      13213.3      23233.4      39044.8      225129.  3.52425e+06  8.43147e+06  2.54256e+06      128575.      42332.4      33677.2      0.00000      0.00000      0.00000      5259.96
2019-03-03/11:26:13.64          0.00000      0.00000      6133.16      0.00000      79970.8      369321.  4.09217e+06  8.48318e+06  2.60746e+06      153663.      31879.5      0.00000      6544.01      0.00000      0.00000      0.00000
2019-03-03/11:26:17.64          0.00000      0.00000      0.00000      10193.6      101706.      249588.  4.39048e+06  9.05893e+06  2.51901e+06      117882.      25357.8      0.00000      0.00000      5457.39      0.00000      0.00000
2019-03-03/11:26:21.64          0.00000      0.00000      0.00000      0.00000      48049.9      269133.  3.47560e+06  1.55688e+07  1.88829e+06      196282.      0.00000      0.00000      0.00000      0.00000      0.00000      101447.
2019-03-03/11:26:25.64          0.00000      50160.4      0.00000      0.00000      0.00000      212545.  3.69419e+06  1.42131e+07  1.64244e+06      166351.      0.00000      0.00000      0.00000      0.00000      0.00000      0.00000
2019-03-03/11:26:29.64          0.00000      7493.89      0.00000      0.00000      66806.9      354753.  3.06686e+06  1.60592e+07  1.85947e+06      296867.      0.00000      0.00000      0.00000      0.00000      0.00000      0.00000
2019-03-03/11:26:33.64          0.00000      0.00000      0.00000      0.00000      61728.8      405898.  3.51674e+06  1.39180e+07  2.23971e+06      261716.      61728.8      0.00000      16347.2      0.00000      0.00000      0.00000
2019-03-03/11:26:37.64          0.00000      0.00000      0.00000      0.00000      70834.9      230460.  3.31278e+06  1.47988e+07  2.43182e+06      134142.      54081.2      0.00000      0.00000      0.00000      0.00000      0.00000
2019-03-03/11:26:41.64          69900.0      0.00000      0.00000      7054.54      120271.      825285.  4.07058e+06  1.56283e+07  2.49182e+06      507234.      54382.6      0.00000      0.00000      14723.2      0.00000      0.00000
2019-03-03/11:26:45.64          49878.9      0.00000      0.00000      4835.99      0.00000      304994.  3.08323e+06  1.64125e+07  1.82035e+06      156895.      0.00000      0.00000      51362.5      0.00000      0.00000      0.00000
2019-03-03/11:26:49.64          0.00000      0.00000      0.00000      7549.37      0.00000      276433.  3.35544e+06  1.64669e+07  2.49298e+06      151224.      0.00000      0.00000      0.00000      0.00000      0.00000      0.00000
2019-03-03/11:26:53.64          0.00000      0.00000      0.00000      0.00000      0.00000      712164.  4.31472e+06  1.80620e+07  2.92304e+06      176740.      0.00000      0.00000      0.00000      0.00000      0.00000      0.00000
2019-03-03/11:26:57.64          52539.1      0.00000      76035.0      8172.33      54897.7      498985.  3.78350e+06  1.69850e+07  3.28843e+06      185139.      51866.7      0.00000      0.00000      0.00000      0.00000      54440.1
2019-03-03/11:27:01.64          0.00000      0.00000      0.00000      115126.      127520.      127520.  3.24777e+06  1.94987e+07  3.05583e+06      376894.      57643.3      0.00000      0.00000      0.00000      61181.5      0.00000
2019-03-03/11:27:05.64          0.00000      0.00000      0.00000      0.00000      113878.      293491.  3.41830e+06  2.05022e+07  2.47030e+06      465421.      60391.0      49826.7      50474.2      0.00000      53041.0      0.00000
2019-03-03/11:27:09.64          0.00000      0.00000      0.00000      0.00000      52848.3      366139.  4.41754e+06  2.13971e+07  2.74857e+06      340024.      0.00000      0.00000      0.00000      0.00000      0.00000      0.00000
2019-03-03/11:27:13.64          51605.5      0.00000      0.00000      0.00000      107611.      454045.  4.20401e+06  2.23149e+07  3.42890e+06      480896.      117883.      0.00000      0.00000      0.00000      0.00000      101871.
2019-03-03/11:27:17.64          0.00000      0.00000      0.00000      51546.9      51546.9      334920.  3.75627e+06  2.67555e+07  3.19212e+06      449353.      0.00000      0.00000      0.00000      0.00000      0.00000      54405.0
2019-03-03/11:27:21.64          0.00000      83982.6      0.00000      0.00000      75668.5      224369.  5.26824e+06  2.76520e+07  4.35058e+06      511967.      8764.19      0.00000      0.00000      0.00000      0.00000      0.00000
2019-03-03/11:27:25.64          5895.51      0.00000      64248.8      0.00000      211510.      362175.  5.34756e+06  3.01649e+07  4.85740e+06      53045.7      0.00000      0.00000      0.00000      76789.0      0.00000      167213.
2019-03-03/11:27:29.64          7302.98      0.00000      0.00000      0.00000      0.00000      389426.  5.88824e+06  3.38556e+07  4.71345e+06      239821.      0.00000      0.00000      0.00000      0.00000      0.00000      0.00000
2019-03-03/11:27:33.64          56686.4      0.00000      7648.97      0.00000      124265.      175927.  5.34780e+06  3.36277e+07  4.76417e+06      452680.      0.00000      0.00000      0.00000      0.00000      0.00000      58021.5
2019-03-03/11:27:37.64          0.00000      0.00000      0.00000      0.00000      117528.      159253.  5.45739e+06  3.04778e+07  4.25479e+06      309475.      149281.      0.00000      0.00000      0.00000      0.00000      0.00000
2019-03-03/11:27:41.64          51925.7      0.00000      72462.2      59847.3      49381.0      547567.  3.71404e+06  2.64632e+07  9.81672e+06  1.00744e+06      0.00000      0.00000      0.00000      0.00000      6398.10      114143.
2019-03-03/11:27:45.64          0.00000      0.00000      0.00000      50914.2      306232.      422544.  3.24413e+06  2.46285e+07  6.47733e+06  1.02868e+06      0.00000      125825.      0.00000      0.00000      0.00000      0.00000
2019-03-03/11:27:49.64          73967.1      65025.5      0.00000      0.00000  1.04547e+06  3.44306e+06  1.25289e+07  4.31740e+06  1.09172e+06      805509.      9188.80      0.00000      144505.      53659.1      52820.0      76902.8
2019-03-03/11:27:53.64          7502.09      13526.0      0.00000      0.00000      76070.8  1.40146e+06  3.42501e+06  2.22946e+07  5.76450e+06      0.00000      20026.2      0.00000      35926.7      18175.9      5336.92      15004.2
2019-03-03/11:27:57.64          59930.3      0.00000      0.00000      6242.34      0.00000      329875.  3.42934e+06  3.83823e+07  7.67552e+06      0.00000      0.00000      0.00000      0.00000      0.00000      0.00000      0.00000
2019-03-03/11:28:01.64          0.00000      0.00000      0.00000      0.00000      64637.1      198713.  2.44171e+06  4.57494e+07  6.14455e+06      0.00000      0.00000      0.00000      0.00000      0.00000      0.00000      0.00000
2019-03-03/11:28:05.64          0.00000      0.00000      0.00000      68016.2      0.00000      456078.  2.33356e+06  2.81260e+07  3.13442e+06      0.00000      0.00000      0.00000      0.00000      0.00000      0.00000      132291.
2019-03-03/11:28:09.64          0.00000      63291.2      0.00000      71640.7      156295.      914586.  4.97964e+06  5.65454e+06      430587.      0.00000      0.00000      0.00000      0.00000      0.00000      0.00000      0.00000
2019-03-03/11:28:13.64          48281.5      69950.3      60331.2      252269.      857971.  1.56896e+06  1.40291e+07  2.67344e+06      341034.      4685.48      0.00000      0.00000      0.00000      0.00000      0.00000      0.00000
2019-03-03/11:28:17.64          6966.18      0.00000      50231.7      648392.  4.90231e+06  1.25394e+07  6.89506e+06      555684.      160009.      49604.6      0.00000      0.00000      119421.      97883.8      50254.7      0.00000
2019-03-03/11:28:21.64          0.00000      0.00000      180131.      50413.9      243539.      93545.2  3.95385e+06  6.70796e+07  4.48285e+06      57833.2      0.00000      0.00000      0.00000      0.00000      70268.6      58052.6
2019-03-03/11:28:25.64          0.00000      5765.01      0.00000      0.00000      15058.2      13865.6  5.24219e+06  6.65571e+07  5.02342e+06      77697.3      91321.3      0.00000      0.00000      0.00000      0.00000      61379.1
2019-03-03/11:28:29.64          6953.11      0.00000      0.00000      0.00000      0.00000      94082.2  4.86014e+06  7.98336e+07  6.56417e+06      0.00000      92279.0      94082.2      0.00000      6979.05      0.00000      66505.8
2019-03-03/11:28:33.64          0.00000      0.00000      0.00000      90473.1      17033.2      0.00000  4.60825e+06  7.50117e+07  7.12676e+06      82957.7      0.00000      0.00000      0.00000      8516.61      0.00000      260098.
2019-03-03/11:28:37.64          0.00000      0.00000      0.00000      0.00000      6827.82      0.00000  3.15565e+06  5.73290e+07  5.72631e+06      0.00000      0.00000      0.00000      0.00000      0.00000      0.00000      0.00000
2019-03-03/11:28:41.64          0.00000      0.00000      0.00000      0.00000      0.00000      0.00000  2.51190e+06  5.10882e+07  4.05204e+06      82411.8      0.00000      0.00000      0.00000      0.00000      0.00000      59996.4
2019-03-03/11:28:45.64          0.00000      0.00000      7660.61      7796.10      0.00000      0.00000  3.86069e+06  4.99176e+07  6.02854e+06      15023.0      0.00000      0.00000      0.00000      0.00000      0.00000      126406.
2019-03-03/11:28:49.64          0.00000      0.00000      0.00000      0.00000      0.00000      57779.3  2.18302e+06  4.14589e+07  3.42340e+06      119248.      0.00000      68899.2      0.00000      0.00000      0.00000      57779.3
2019-03-03/11:28:53.64          0.00000      0.00000      0.00000      0.00000      0.00000      0.00000  2.41377e+06  3.33144e+07  3.11766e+06      0.00000      0.00000      0.00000      0.00000      0.00000      0.00000      0.00000
2019-03-03/11:28:57.64          56926.8      0.00000      0.00000      0.00000      7971.14      57599.1  2.78529e+06  3.08748e+07  3.48777e+06      121854.      0.00000      0.00000      0.00000      0.00000      0.00000      0.00000
2019-03-03/11:29:01.64          0.00000      0.00000      0.00000      0.00000      0.00000      63708.4  4.09744e+06  3.22092e+07  3.33655e+06      0.00000      0.00000      0.00000      0.00000      0.00000      0.00000      54665.5
2019-03-03/11:29:05.64          0.00000      0.00000      0.00000      0.00000      0.00000      0.00000  2.71401e+06  2.64683e+07  2.09563e+06      0.00000      0.00000      0.00000      0.00000      0.00000      55904.5      0.00000
2019-03-03/11:29:09.64          0.00000      0.00000      0.00000      0.00000      0.00000      0.00000  2.00210e+06  1.98178e+07  1.54421e+06      0.00000      0.00000      0.00000      0.00000      0.00000      0.00000      0.00000
2019-03-03/11:29:13.64          0.00000      0.00000      0.00000      0.00000      0.00000      48560.5  2.49868e+06  1.45380e+07      662458.      0.00000      0.00000      0.00000      0.00000      0.00000      0.00000      0.00000
2019-03-03/11:29:17.64          0.00000      0.00000      0.00000      0.00000      0.00000      107448.  1.72696e+06  1.19223e+07  1.49202e+06      0.00000      0.00000      0.00000      0.00000      0.00000      0.00000      0.00000
2019-03-03/11:29:21.64          0.00000      0.00000      0.00000      0.00000      37219.4      0.00000  1.93231e+06  1.13684e+07      861016.      57093.5      0.00000      0.00000      0.00000      0.00000      0.00000      0.00000
2019-03-03/11:29:25.64          7983.54      0.00000      0.00000      0.00000      55522.0      55113.7  1.65274e+06  1.09384e+07  1.21860e+06      603484.      0.00000      0.00000      0.00000      0.00000      0.00000      0.00000
2019-03-03/11:29:29.64          107010.      0.00000      0.00000      0.00000      76234.6      398365.  4.21779e+06  2.18067e+07  5.68236e+06      728854.      0.00000      0.00000      0.00000      0.00000      0.00000      0.00000
2019-03-03/11:29:33.64          55608.6      0.00000      0.00000      0.00000      66060.0      428088.  3.19941e+06  1.83458e+07  4.38336e+06      859267.      0.00000      0.00000      0.00000      0.00000      0.00000      55608.6
2019-03-03/11:29:37.64          0.00000      0.00000      55116.0      0.00000      0.00000      173477.  1.98019e+06  1.04427e+07  2.46685e+06      338305.      0.00000      0.00000      0.00000      0.00000      0.00000      0.00000
2019-03-03/11:29:41.64          204921.      51944.9      0.00000      0.00000      106650.      257996.  5.19171e+06  4.47743e+07  2.06338e+07  1.92601e+06      0.00000      0.00000      0.00000      0.00000      0.00000      51427.5
2019-03-03/11:29:45.64          52872.7      0.00000      0.00000      53445.3      52531.8      477650.  4.81986e+06  5.51508e+07  2.40339e+07  5.27293e+06      108229.      52310.5      0.00000      51542.4      0.00000      160384.
2019-03-03/11:29:49.64          51270.1      102175.      52868.9      103167.      0.00000      261633.  3.93987e+06  4.84287e+07  2.69630e+07  4.06284e+06      617570.      0.00000      0.00000      50373.2      0.00000      103808.
2019-03-03/11:29:53.64          0.00000      0.00000      0.00000      0.00000      0.00000      50656.5  2.66620e+06  2.41842e+07  2.58739e+06      100193.      0.00000      0.00000      0.00000      51206.1      0.00000      0.00000
2019-03-03/11:29:57.64          54240.8      0.00000      0.00000      0.00000      0.00000      283331.  4.18953e+07  1.98219e+08  2.06298e+07      897808.      0.00000      0.00000      0.00000      0.00000      0.00000      218316.
2019-03-03/11:30:01.64          0.00000      52151.0      0.00000      0.00000      0.00000      53160.6  4.27114e+06  7.31811e+06      259868.      0.00000      0.00000      0.00000      0.00000      0.00000      0.00000      0.00000
                               
