# Supplementary material for: Miniature Dungey-like cycle at Mars
Source: Nat Commun. 2026 Jul 23;17:6129. doi: 10.1038/s41467-026-75019-3 (PMC13396348; doi:10.1038/s41467-026-75019-3)
Supplement: Supplementary file 3 — Source data [file 41467_2026_75019_MOESM3_ESM.zip › data_files/Fig_maven_20211102_204700_j_b.txt]

Panel        1:  jpar
ytitle=j!D//!N_B [uA/m!U2!N]
2021-11-02/20:45:30.02                 -NaN
2021-11-02/20:45:30.05                 -NaN
2021-11-02/20:45:30.08                 -NaN
2021-11-02/20:45:30.12                 -NaN
2021-11-02/20:45:30.15                 -NaN
2021-11-02/20:45:30.18                 -NaN
2021-11-02/20:45:30.21                 -NaN
2021-11-02/20:45:30.24                 -NaN
2021-11-02/20:45:30.27                 -NaN
2021-11-02/20:45:30.30                 -NaN
2021-11-02/20:45:30.33                 -NaN
2021-11-02/20:45:30.37                 -NaN
2021-11-02/20:45:30.40                 -NaN
2021-11-02/20:45:30.43                 -NaN
2021-11-02/20:45:30.46                 -NaN
2021-11-02/20:45:30.49                 -NaN
2021-11-02/20:45:30.52                 -NaN
2021-11-02/20:45:30.55                 -NaN
2021-11-02/20:45:30.58                 -NaN
2021-11-02/20:45:30.62                 -NaN
2021-11-02/20:45:30.65                 -NaN
2021-11-02/20:45:30.68                 -NaN
2021-11-02/20:45:30.71                 -NaN
2021-11-02/20:45:30.74                 -NaN
2021-11-02/20:45:30.77                 -NaN
2021-11-02/20:45:30.80                 -NaN
2021-11-02/20:45:30.83                 -NaN
2021-11-02/20:45:30.87                 -NaN
2021-11-02/20:45:30.90                 -NaN
2021-11-02/20:45:30.93                 -NaN
2021-11-02/20:45:30.96                 -NaN
2021-11-02/20:45:30.99                 -NaN
2021-11-02/20:45:31.02                 -NaN
2021-11-02/20:45:31.05                 -NaN
2021-11-02/20:45:31.08                 -NaN
2021-11-02/20:45:31.12                 -NaN
2021-11-02/20:45:31.15                 -NaN
2021-11-02/20:45:31.18                 -NaN
2021-11-02/20:45:31.21                 -NaN
2021-11-02/20:45:31.24                 -NaN
2021-11-02/20:45:31.27                 -NaN
2021-11-02/20:45:31.30                 -NaN
2021-11-02/20:45:31.33                 -NaN
2021-11-02/20:45:31.37                 -NaN
2021-11-02/20:45:31.40                 -NaN
2021-11-02/20:45:31.43                 -NaN
2021-11-02/20:45:31.46                 -NaN
2021-11-02/20:45:31.49                 -NaN
2021-11-02/20:45:31.52                 -NaN
2021-11-02/20:45:31.55                 -NaN
2021-11-02/20:45:31.58                 -NaN
2021-11-02/20:45:31.62                 -NaN
2021-11-02/20:45:31.65                 -NaN
2021-11-02/20:45:31.68                 -NaN
2021-11-02/20:45:31.71                 -NaN
2021-11-02/20:45:31.74                 -NaN
2021-11-02/20:45:31.77                 -NaN
2021-11-02/20:45:31.80                 -NaN
2021-11-02/20:45:31.83                 -NaN
2021-11-02/20:45:31.87                 -NaN
2021-11-02/20:45:31.90                 -NaN
2021-11-02/20:45:31.93                 -NaN
2021-11-02/20:45:31.96                 -NaN
2021-11-02/20:45:31.99                 -NaN
2021-11-02/20:45:32.02                 -NaN
2021-11-02/20:45:32.05                 -NaN
2021-11-02/20:45:32.08                 -NaN
2021-11-02/20:45:32.12                 -NaN
2021-11-02/20:45:32.15                 -NaN
2021-11-02/20:45:32.18                 -NaN
2021-11-02/20:45:32.21                 -NaN
2021-11-02/20:45:32.24                 -NaN
2021-11-02/20:45:32.27                 -NaN
2021-11-02/20:45:32.30                 -NaN
2021-11-02/20:45:32.33                 -NaN
2021-11-02/20:45:32.37                 -NaN
2021-11-02/20:45:32.40                 -NaN
2021-11-02/20:45:32.43                 -NaN
2021-11-02/20:45:32.46                 -NaN
2021-11-02/20:45:32.49                 -NaN
2021-11-02/20:45:32.52                 -NaN
2021-11-02/20:45:32.55                 -NaN
2021-11-02/20:45:32.58                 -NaN
2021-11-02/20:45:32.62                 -NaN
2021-11-02/20:45:32.65                 -NaN
2021-11-02/20:45:32.68                 -NaN
2021-11-02/20:45:32.71                 -NaN
2021-11-02/20:45:32.74                 -NaN
2021-11-02/20:45:32.77                 -NaN
2021-11-02/20:45:32.80                 -NaN
2021-11-02/20:45:32.83                 -NaN
2021-11-02/20:45:32.87                 -NaN
2021-11-02/20:45:32.90                 -NaN
2021-11-02/20:45:32.93                 -NaN
2021-11-02/20:45:32.96                 -NaN
2021-11-02/20:45:32.99                 -NaN
2021-11-02/20:45:33.02                 -NaN
2021-11-02/20:45:33.05                 -NaN
2021-11-02/20:45:33.08                 -NaN
2021-11-02/20:45:33.12                 -NaN
2021-11-02/20:45:33.15                 -NaN
2021-11-02/20:45:33.18                 -NaN
2021-11-02/20:45:33.21                 -NaN
2021-11-02/20:45:33.24                 -NaN
2021-11-02/20:45:33.27                 -NaN
2021-11-02/20:45:33.30                 -NaN
2021-11-02/20:45:33.33                 -NaN
2021-11-02/20:45:33.37                 -NaN
2021-11-02/20:45:33.40                 -NaN
2021-11-02/20:45:33.43                 -NaN
2021-11-02/20:45:33.46                 -NaN
2021-11-02/20:45:33.49                 -NaN
2021-11-02/20:45:33.52                 -NaN
2021-11-02/20:45:33.55                 -NaN
2021-11-02/20:45:33.58                 -NaN
2021-11-02/20:45:33.62                 -NaN
2021-11-02/20:45:33.65                 -NaN
2021-11-02/20:45:33.68                 -NaN
2021-11-02/20:45:33.71                 -NaN
2021-11-02/20:45:33.74                 -NaN
2021-11-02/20:45:33.77                 -NaN
2021-11-02/20:45:33.80                 -NaN
2021-11-02/20:45:33.83                 -NaN
2021-11-02/20:45:33.87                 -NaN
2021-11-02/20:45:33.90                 -NaN
2021-11-02/20:45:33.93                 -NaN
2021-11-02/20:45:33.96                 -NaN
2021-11-02/20:45:33.99                 -NaN
2021-11-02/20:45:34.02                 -NaN
2021-11-02/20:45:34.05                 -NaN
2021-11-02/20:45:34.08                 -NaN
2021-11-02/20:45:34.12                 -NaN
2021-11-02/20:45:34.15                 -NaN
2021-11-02/20:45:34.18                 -NaN
2021-11-02/20:45:34.21                 -NaN
2021-11-02/20:45:34.24                 -NaN
2021-11-02/20:45:34.27                 -NaN
2021-11-02/20:45:34.30                 -NaN
2021-11-02/20:45:34.33                 -NaN
2021-11-02/20:45:34.37                 -NaN
2021-11-02/20:45:34.40                 -NaN
2021-11-02/20:45:34.43                 -NaN
2021-11-02/20:45:34.46                 -NaN
2021-11-02/20:45:34.49                 -NaN
2021-11-02/20:45:34.52                 -NaN
2021-11-02/20:45:34.55                 -NaN
2021-11-02/20:45:34.58                 -NaN
2021-11-02/20:45:34.62                 -NaN
2021-11-02/20:45:34.65                 -NaN
2021-11-02/20:45:34.68                 -NaN
2021-11-02/20:45:34.71                 -NaN
2021-11-02/20:45:34.74                 -NaN
2021-11-02/20:45:34.77                 -NaN
2021-11-02/20:45:34.80                 -NaN
2021-11-02/20:45:34.83                 -NaN
2021-11-02/20:45:34.87                 -NaN
2021-11-02/20:45:34.90                 -NaN
2021-11-02/20:45:34.93                 -NaN
2021-11-02/20:45:34.96                 -NaN
2021-11-02/20:45:34.99                 -NaN
2021-11-02/20:45:35.02                 -NaN
2021-11-02/20:45:35.05                 -NaN
2021-11-02/20:45:35.08                 -NaN
2021-11-02/20:45:35.12                 -NaN
2021-11-02/20:45:35.15                 -NaN
2021-11-02/20:45:35.18                 -NaN
2021-11-02/20:45:35.21                 -NaN
2021-11-02/20:45:35.24                 -NaN
2021-11-02/20:45:35.27                 -NaN
2021-11-02/20:45:35.30                 -NaN
2021-11-02/20:45:35.33                 -NaN
2021-11-02/20:45:35.37                 -NaN
2021-11-02/20:45:35.40                 -NaN
2021-11-02/20:45:35.43                 -NaN
2021-11-02/20:45:35.46                 -NaN
2021-11-02/20:45:35.49                 -NaN
2021-11-02/20:45:35.52                 -NaN
2021-11-02/20:45:35.55                 -NaN
2021-11-02/20:45:35.58                 -NaN
2021-11-02/20:45:35.62                 -NaN
2021-11-02/20:45:35.65                 -NaN
2021-11-02/20:45:35.68                 -NaN
2021-11-02/20:45:35.71                 -NaN
2021-11-02/20:45:35.74                 -NaN
2021-11-02/20:45:35.77                 -NaN
2021-11-02/20:45:35.80                 -NaN
2021-11-02/20:45:35.83                 -NaN
2021-11-02/20:45:35.87                 -NaN
2021-11-02/20:45:35.90                 -NaN
2021-11-02/20:45:35.93                 -NaN
2021-11-02/20:45:35.96                 -NaN
2021-11-02/20:45:35.99                 -NaN
2021-11-02/20:45:36.02                 -NaN
2021-11-02/20:45:36.05                 -NaN
2021-11-02/20:45:36.08                 -NaN
2021-11-02/20:45:36.12                 -NaN
2021-11-02/20:45:36.15                 -NaN
2021-11-02/20:45:36.18                 -NaN
2021-11-02/20:45:36.21                 -NaN
2021-11-02/20:45:36.24                 -NaN
2021-11-02/20:45:36.27                 -NaN
2021-11-02/20:45:36.30                 -NaN
2021-11-02/20:45:36.33                 -NaN
2021-11-02/20:45:36.37                 -NaN
2021-11-02/20:45:36.40                 -NaN
2021-11-02/20:45:36.43                 -NaN
2021-11-02/20:45:36.46                 -NaN
2021-11-02/20:45:36.49                 -NaN
2021-11-02/20:45:36.52                 -NaN
2021-11-02/20:45:36.55                 -NaN
2021-11-02/20:45:36.58                 -NaN
2021-11-02/20:45:36.62                 -NaN
2021-11-02/20:45:36.65                 -NaN
2021-11-02/20:45:36.68                 -NaN
2021-11-02/20:45:36.71                 -NaN
2021-11-02/20:45:36.74                 -NaN
2021-11-02/20:45:36.77                 -NaN
2021-11-02/20:45:36.80                 -NaN
2021-11-02/20:45:36.83                 -NaN
2021-11-02/20:45:36.87                 -NaN
2021-11-02/20:45:36.90                 -NaN
2021-11-02/20:45:36.93                 -NaN
2021-11-02/20:45:36.96                 -NaN
2021-11-02/20:45:36.99                 -NaN
2021-11-02/20:45:37.02                 -NaN
2021-11-02/20:45:37.05                 -NaN
2021-11-02/20:45:37.08                 -NaN
2021-11-02/20:45:37.12                 -NaN
2021-11-02/20:45:37.15                 -NaN
2021-11-02/20:45:37.18                 -NaN
2021-11-02/20:45:37.21                 -NaN
2021-11-02/20:45:37.24                 -NaN
2021-11-02/20:45:37.27                 -NaN
2021-11-02/20:45:37.30                 -NaN
2021-11-02/20:45:37.33                 -NaN
2021-11-02/20:45:37.37                 -NaN
2021-11-02/20:45:37.40                 -NaN
2021-11-02/20:45:37.43                 -NaN
2021-11-02/20:45:37.46                 -NaN
2021-11-02/20:45:37.49                 -NaN
2021-11-02/20:45:37.52                 -NaN
2021-11-02/20:45:37.55                 -NaN
2021-11-02/20:45:37.58                 -NaN
2021-11-02/20:45:37.62                 -NaN
2021-11-02/20:45:37.65                 -NaN
2021-11-02/20:45:37.68                 -NaN
2021-11-02/20:45:37.71                 -NaN
2021-11-02/20:45:37.74                 -NaN
2021-11-02/20:45:37.77                 -NaN
2021-11-02/20:45:37.80                 -NaN
2021-11-02/20:45:37.83                 -NaN
2021-11-02/20:45:37.87                 -NaN
2021-11-02/20:45:37.90                 -NaN
2021-11-02/20:45:37.93                 -NaN
2021-11-02/20:45:37.96                 -NaN
2021-11-02/20:45:37.99                 -NaN
2021-11-02/20:45:38.02                 -NaN
2021-11-02/20:45:38.05                 -NaN
2021-11-02/20:45:38.08                 -NaN
2021-11-02/20:45:38.12                 -NaN
2021-11-02/20:45:38.15                 -NaN
2021-11-02/20:45:38.18                 -NaN
2021-11-02/20:45:38.21                 -NaN
2021-11-02/20:45:38.24                 -NaN
2021-11-02/20:45:38.27                 -NaN
2021-11-02/20:45:38.30                 -NaN
2021-11-02/20:45:38.33                 -NaN
2021-11-02/20:45:38.37                 -NaN
2021-11-02/20:45:38.40                 -NaN
2021-11-02/20:45:38.43                 -NaN
2021-11-02/20:45:38.46                 -NaN
2021-11-02/20:45:38.49                 -NaN
2021-11-02/20:45:38.52                 -NaN
2021-11-02/20:45:38.55                 -NaN
2021-11-02/20:45:38.58                 -NaN
2021-11-02/20:45:38.62                 -NaN
2021-11-02/20:45:38.65                 -NaN
2021-11-02/20:45:38.68                 -NaN
2021-11-02/20:45:38.71                 -NaN
2021-11-02/20:45:38.74                 -NaN
2021-11-02/20:45:38.77                 -NaN
2021-11-02/20:45:38.80                 -NaN
2021-11-02/20:45:38.83                 -NaN
2021-11-02/20:45:38.87                 -NaN
2021-11-02/20:45:38.90                 -NaN
2021-11-02/20:45:38.93                 -NaN
2021-11-02/20:45:38.96                 -NaN
2021-11-02/20:45:38.99                 -NaN
2021-11-02/20:45:39.02                 -NaN
2021-11-02/20:45:39.05                 -NaN
2021-11-02/20:45:39.08                 -NaN
2021-11-02/20:45:39.12                 -NaN
2021-11-02/20:45:39.15                 -NaN
2021-11-02/20:45:39.18                 -NaN
2021-11-02/20:45:39.21                 -NaN
2021-11-02/20:45:39.24                 -NaN
2021-11-02/20:45:39.27                 -NaN
2021-11-02/20:45:39.30                 -NaN
2021-11-02/20:45:39.33                 -NaN
2021-11-02/20:45:39.37                 -NaN
2021-11-02/20:45:39.40                 -NaN
2021-11-02/20:45:39.43                 -NaN
2021-11-02/20:45:39.46                 -NaN
2021-11-02/20:45:39.49                 -NaN
2021-11-02/20:45:39.52                 -NaN
2021-11-02/20:45:39.55                 -NaN
2021-11-02/20:45:39.58                 -NaN
2021-11-02/20:45:39.62                 -NaN
2021-11-02/20:45:39.65                 -NaN
2021-11-02/20:45:39.68                 -NaN
2021-11-02/20:45:39.71                 -NaN
2021-11-02/20:45:39.74                 -NaN
2021-11-02/20:45:39.77                 -NaN
2021-11-02/20:45:39.80                 -NaN
2021-11-02/20:45:39.83                 -NaN
2021-11-02/20:45:39.87                 -NaN
2021-11-02/20:45:39.90                 -NaN
2021-11-02/20:45:39.93                 -NaN
2021-11-02/20:45:39.96                 -NaN
2021-11-02/20:45:39.99                 -NaN
2021-11-02/20:45:40.02                 -NaN
2021-11-02/20:45:40.05                 -NaN
2021-11-02/20:45:40.08                 -NaN
2021-11-02/20:45:40.12                 -NaN
2021-11-02/20:45:40.15                 -NaN
2021-11-02/20:45:40.18                 -NaN
2021-11-02/20:45:40.21                 -NaN
2021-11-02/20:45:40.24                 -NaN
2021-11-02/20:45:40.27                 -NaN
2021-11-02/20:45:40.30                 -NaN
2021-11-02/20:45:40.33                 -NaN
2021-11-02/20:45:40.37                 -NaN
2021-11-02/20:45:40.40                 -NaN
2021-11-02/20:45:40.43                 -NaN
2021-11-02/20:45:40.46                 -NaN
2021-11-02/20:45:40.49                 -NaN
2021-11-02/20:45:40.52                 -NaN
2021-11-02/20:45:40.55                 -NaN
2021-11-02/20:45:40.58                 -NaN
2021-11-02/20:45:40.62                 -NaN
2021-11-02/20:45:40.65                 -NaN
2021-11-02/20:45:40.68                 -NaN
2021-11-02/20:45:40.71                 -NaN
2021-11-02/20:45:40.74                 -NaN
2021-11-02/20:45:40.77                 -NaN
2021-11-02/20:45:40.80                 -NaN
2021-11-02/20:45:40.83                 -NaN
2021-11-02/20:45:40.87                 -NaN
2021-11-02/20:45:40.90                 -NaN
2021-11-02/20:45:40.93                 -NaN
2021-11-02/20:45:40.96                 -NaN
2021-11-02/20:45:40.99                 -NaN
2021-11-02/20:45:41.02                 -NaN
2021-11-02/20:45:41.05                 -NaN
2021-11-02/20:45:41.08                 -NaN
2021-11-02/20:45:41.12                 -NaN
2021-11-02/20:45:41.15                 -NaN
2021-11-02/20:45:41.18                 -NaN
2021-11-02/20:45:41.21                 -NaN
2021-11-02/20:45:41.24                 -NaN
2021-11-02/20:45:41.27                 -NaN
2021-11-02/20:45:41.30                 -NaN
2021-11-02/20:45:41.33                 -NaN
2021-11-02/20:45:41.37                 -NaN
2021-11-02/20:45:41.40                 -NaN
2021-11-02/20:45:41.43                 -NaN
2021-11-02/20:45:41.46                 -NaN
2021-11-02/20:45:41.49                 -NaN
2021-11-02/20:45:41.52                 -NaN
2021-11-02/20:45:41.55                 -NaN
2021-11-02/20:45:41.58                 -NaN
2021-11-02/20:45:41.62                 -NaN
2021-11-02/20:45:41.65                 -NaN
2021-11-02/20:45:41.68                 -NaN
2021-11-02/20:45:41.71                 -NaN
2021-11-02/20:45:41.74                 -NaN
2021-11-02/20:45:41.77                 -NaN
2021-11-02/20:45:41.80                 -NaN
2021-11-02/20:45:41.83                 -NaN
2021-11-02/20:45:41.87                 -NaN
2021-11-02/20:45:41.90                 -NaN
2021-11-02/20:45:41.93                 -NaN
2021-11-02/20:45:41.96                 -NaN
2021-11-02/20:45:41.99                 -NaN
2021-11-02/20:45:42.02                 -NaN
2021-11-02/20:45:42.05                 -NaN
2021-11-02/20:45:42.08                 -NaN
2021-11-02/20:45:42.12                 -NaN
2021-11-02/20:45:42.15                 -NaN
2021-11-02/20:45:42.18                 -NaN
2021-11-02/20:45:42.21                 -NaN
2021-11-02/20:45:42.24                 -NaN
2021-11-02/20:45:42.27                 -NaN
2021-11-02/20:45:42.30                 -NaN
2021-11-02/20:45:42.33                 -NaN
2021-11-02/20:45:42.37                 -NaN
2021-11-02/20:45:42.40                 -NaN
2021-11-02/20:45:42.43                 -NaN
2021-11-02/20:45:42.46                 -NaN
2021-11-02/20:45:42.49                 -NaN
2021-11-02/20:45:42.52                 -NaN
2021-11-02/20:45:42.55                 -NaN
2021-11-02/20:45:42.58                 -NaN
2021-11-02/20:45:42.62                 -NaN
2021-11-02/20:45:42.65                 -NaN
2021-11-02/20:45:42.68                 -NaN
2021-11-02/20:45:42.71                 -NaN
2021-11-02/20:45:42.74                 -NaN
2021-11-02/20:45:42.77                 -NaN
2021-11-02/20:45:42.80                 -NaN
2021-11-02/20:45:42.83                 -NaN
2021-11-02/20:45:42.87                 -NaN
2021-11-02/20:45:42.90                 -NaN
2021-11-02/20:45:42.93                 -NaN
2021-11-02/20:45:42.96                 -NaN
2021-11-02/20:45:42.99                 -NaN
2021-11-02/20:45:43.02                 -NaN
2021-11-02/20:45:43.05                 -NaN
2021-11-02/20:45:43.08                 -NaN
2021-11-02/20:45:43.12                 -NaN
2021-11-02/20:45:43.15                 -NaN
2021-11-02/20:45:43.18                 -NaN
2021-11-02/20:45:43.21                 -NaN
2021-11-02/20:45:43.24                 -NaN
2021-11-02/20:45:43.27                 -NaN
2021-11-02/20:45:43.30                 -NaN
2021-11-02/20:45:43.33                 -NaN
2021-11-02/20:45:43.37                 -NaN
2021-11-02/20:45:43.40                 -NaN
2021-11-02/20:45:43.43                 -NaN
2021-11-02/20:45:43.46                 -NaN
2021-11-02/20:45:43.49                 -NaN
2021-11-02/20:45:43.52                 -NaN
2021-11-02/20:45:43.55                 -NaN
2021-11-02/20:45:43.58                 -NaN
2021-11-02/20:45:43.62                 -NaN
2021-11-02/20:45:43.65                 -NaN
2021-11-02/20:45:43.68                 -NaN
2021-11-02/20:45:43.71                 -NaN
2021-11-02/20:45:43.74                 -NaN
2021-11-02/20:45:43.77                 -NaN
2021-11-02/20:45:43.80                 -NaN
2021-11-02/20:45:43.83                 -NaN
2021-11-02/20:45:43.87                 -NaN
2021-11-02/20:45:43.90                 -NaN
2021-11-02/20:45:43.93                 -NaN
2021-11-02/20:45:43.96                 -NaN
2021-11-02/20:45:43.99                 -NaN
2021-11-02/20:45:44.02                 -NaN
2021-11-02/20:45:44.05                 -NaN
2021-11-02/20:45:44.08                 -NaN
2021-11-02/20:45:44.12                 -NaN
2021-11-02/20:45:44.15                 -NaN
2021-11-02/20:45:44.18                 -NaN
2021-11-02/20:45:44.21                 -NaN
2021-11-02/20:45:44.24                 -NaN
2021-11-02/20:45:44.27                 -NaN
2021-11-02/20:45:44.30                 -NaN
2021-11-02/20:45:44.33                 -NaN
2021-11-02/20:45:44.37                 -NaN
2021-11-02/20:45:44.40                 -NaN
2021-11-02/20:45:44.43                 -NaN
2021-11-02/20:45:44.46                 -NaN
2021-11-02/20:45:44.49                 -NaN
2021-11-02/20:45:44.52                 -NaN
2021-11-02/20:45:44.55                 -NaN
2021-11-02/20:45:44.58                 -NaN
2021-11-02/20:45:44.62                 -NaN
2021-11-02/20:45:44.65                 -NaN
2021-11-02/20:45:44.68                 -NaN
2021-11-02/20:45:44.71                 -NaN
2021-11-02/20:45:44.74                 -NaN
2021-11-02/20:45:44.77                 -NaN
2021-11-02/20:45:44.80                 -NaN
2021-11-02/20:45:44.83                 -NaN
2021-11-02/20:45:44.87                 -NaN
2021-11-02/20:45:44.90                 -NaN
2021-11-02/20:45:44.93                 -NaN
2021-11-02/20:45:44.96                 -NaN
2021-11-02/20:45:44.99                 -NaN
2021-11-02/20:45:45.02                 -NaN
2021-11-02/20:45:45.05                 -NaN
2021-11-02/20:45:45.08                 -NaN
2021-11-02/20:45:45.12                 -NaN
2021-11-02/20:45:45.15                 -NaN
2021-11-02/20:45:45.18                 -NaN
2021-11-02/20:45:45.21                 -NaN
2021-11-02/20:45:45.24                 -NaN
2021-11-02/20:45:45.27                 -NaN
2021-11-02/20:45:45.30                 -NaN
2021-11-02/20:45:45.33                 -NaN
2021-11-02/20:45:45.37                 -NaN
2021-11-02/20:45:45.40                 -NaN
2021-11-02/20:45:45.43                 -NaN
2021-11-02/20:45:45.46                 -NaN
2021-11-02/20:45:45.49                 -NaN
2021-11-02/20:45:45.52                 -NaN
2021-11-02/20:45:45.55                 -NaN
2021-11-02/20:45:45.58                 -NaN
2021-11-02/20:45:45.62                 -NaN
2021-11-02/20:45:45.65                 -NaN
2021-11-02/20:45:45.68                 -NaN
2021-11-02/20:45:45.71                 -NaN
2021-11-02/20:45:45.74                 -NaN
2021-11-02/20:45:45.77                 -NaN
2021-11-02/20:45:45.80                 -NaN
2021-11-02/20:45:45.83                 -NaN
2021-11-02/20:45:45.87                 -NaN
2021-11-02/20:45:45.90                 -NaN
2021-11-02/20:45:45.93                 -NaN
2021-11-02/20:45:45.96                 -NaN
2021-11-02/20:45:45.99                 -NaN
2021-11-02/20:45:46.02                 -NaN
2021-11-02/20:45:46.05                 -NaN
2021-11-02/20:45:46.08                 -NaN
2021-11-02/20:45:46.12                 -NaN
2021-11-02/20:45:46.15                 -NaN
2021-11-02/20:45:46.18                 -NaN
2021-11-02/20:45:46.21                 -NaN
2021-11-02/20:45:46.24                 -NaN
2021-11-02/20:45:46.27                 -NaN
2021-11-02/20:45:46.30                 -NaN
2021-11-02/20:45:46.33                 -NaN
2021-11-02/20:45:46.37                 -NaN
2021-11-02/20:45:46.40                 -NaN
2021-11-02/20:45:46.43                 -NaN
2021-11-02/20:45:46.46                 -NaN
2021-11-02/20:45:46.49                 -NaN
2021-11-02/20:45:46.52                 -NaN
2021-11-02/20:45:46.55                 -NaN
2021-11-02/20:45:46.58                 -NaN
2021-11-02/20:45:46.62                 -NaN
2021-11-02/20:45:46.65                 -NaN
2021-11-02/20:45:46.68                 -NaN
2021-11-02/20:45:46.71                 -NaN
2021-11-02/20:45:46.74                 -NaN
2021-11-02/20:45:46.77                 -NaN
2021-11-02/20:45:46.80                 -NaN
2021-11-02/20:45:46.83                 -NaN
2021-11-02/20:45:46.87                 -NaN
2021-11-02/20:45:46.90                 -NaN
2021-11-02/20:45:46.93                 -NaN
2021-11-02/20:45:46.96                 -NaN
2021-11-02/20:45:46.99                 -NaN
2021-11-02/20:45:47.02                 -NaN
2021-11-02/20:45:47.05                 -NaN
2021-11-02/20:45:47.08                 -NaN
2021-11-02/20:45:47.12                 -NaN
2021-11-02/20:45:47.15                 -NaN
2021-11-02/20:45:47.18                 -NaN
2021-11-02/20:45:47.21                 -NaN
2021-11-02/20:45:47.24                 -NaN
2021-11-02/20:45:47.27                 -NaN
2021-11-02/20:45:47.30                 -NaN
2021-11-02/20:45:47.33                 -NaN
2021-11-02/20:45:47.37                 -NaN
2021-11-02/20:45:47.40                 -NaN
2021-11-02/20:45:47.43                 -NaN
2021-11-02/20:45:47.46                 -NaN
2021-11-02/20:45:47.49                 -NaN
2021-11-02/20:45:47.52                 -NaN
2021-11-02/20:45:47.55                 -NaN
2021-11-02/20:45:47.58                 -NaN
2021-11-02/20:45:47.62                 -NaN
2021-11-02/20:45:47.65                 -NaN
2021-11-02/20:45:47.68                 -NaN
2021-11-02/20:45:47.71                 -NaN
2021-11-02/20:45:47.74                 -NaN
2021-11-02/20:45:47.77                 -NaN
2021-11-02/20:45:47.80                 -NaN
2021-11-02/20:45:47.83                 -NaN
2021-11-02/20:45:47.87                 -NaN
2021-11-02/20:45:47.90                 -NaN
2021-11-02/20:45:47.93                 -NaN
2021-11-02/20:45:47.96                 -NaN
2021-11-02/20:45:47.99                 -NaN
2021-11-02/20:45:48.02                 -NaN
2021-11-02/20:45:48.05                 -NaN
2021-11-02/20:45:48.08                 -NaN
2021-11-02/20:45:48.12                 -NaN
2021-11-02/20:45:48.15                 -NaN
2021-11-02/20:45:48.18                 -NaN
2021-11-02/20:45:48.21                 -NaN
2021-11-02/20:45:48.24                 -NaN
2021-11-02/20:45:48.27                 -NaN
2021-11-02/20:45:48.30                 -NaN
2021-11-02/20:45:48.33                 -NaN
2021-11-02/20:45:48.37                 -NaN
2021-11-02/20:45:48.40                 -NaN
2021-11-02/20:45:48.43                 -NaN
2021-11-02/20:45:48.46                 -NaN
2021-11-02/20:45:48.49                 -NaN
2021-11-02/20:45:48.52                 -NaN
2021-11-02/20:45:48.55                 -NaN
2021-11-02/20:45:48.58                 -NaN
2021-11-02/20:45:48.62                 -NaN
2021-11-02/20:45:48.65                 -NaN
2021-11-02/20:45:48.68                 -NaN
2021-11-02/20:45:48.71                 -NaN
2021-11-02/20:45:48.74                 -NaN
2021-11-02/20:45:48.77                 -NaN
2021-11-02/20:45:48.80                 -NaN
2021-11-02/20:45:48.83                 -NaN
2021-11-02/20:45:48.87                 -NaN
2021-11-02/20:45:48.90                 -NaN
2021-11-02/20:45:48.93                 -NaN
2021-11-02/20:45:48.96                 -NaN
2021-11-02/20:45:48.99                 -NaN
2021-11-02/20:45:49.02                 -NaN
2021-11-02/20:45:49.05                 -NaN
2021-11-02/20:45:49.08                 -NaN
2021-11-02/20:45:49.12                 -NaN
2021-11-02/20:45:49.15                 -NaN
2021-11-02/20:45:49.18                 -NaN
2021-11-02/20:45:49.21                 -NaN
2021-11-02/20:45:49.24                 -NaN
2021-11-02/20:45:49.27                 -NaN
2021-11-02/20:45:49.30                 -NaN
2021-11-02/20:45:49.33                 -NaN
2021-11-02/20:45:49.37                 -NaN
2021-11-02/20:45:49.40                 -NaN
2021-11-02/20:45:49.43                 -NaN
2021-11-02/20:45:49.46                 -NaN
2021-11-02/20:45:49.49                 -NaN
2021-11-02/20:45:49.52                 -NaN
2021-11-02/20:45:49.55                 -NaN
2021-11-02/20:45:49.58                 -NaN
2021-11-02/20:45:49.62                 -NaN
2021-11-02/20:45:49.65                 -NaN
2021-11-02/20:45:49.68                 -NaN
2021-11-02/20:45:49.71                 -NaN
2021-11-02/20:45:49.74                 -NaN
2021-11-02/20:45:49.77                 -NaN
2021-11-02/20:45:49.80                 -NaN
2021-11-02/20:45:49.83                 -NaN
2021-11-02/20:45:49.87                 -NaN
2021-11-02/20:45:49.90                 -NaN
2021-11-02/20:45:49.93                 -NaN
2021-11-02/20:45:49.96                 -NaN
2021-11-02/20:45:49.99                 -NaN
2021-11-02/20:45:50.02                 -NaN
2021-11-02/20:45:50.05                 -NaN
2021-11-02/20:45:50.08                 -NaN
2021-11-02/20:45:50.12                 -NaN
2021-11-02/20:45:50.15                 -NaN
2021-11-02/20:45:50.18                 -NaN
2021-11-02/20:45:50.21                 -NaN
2021-11-02/20:45:50.24                 -NaN
2021-11-02/20:45:50.27                 -NaN
2021-11-02/20:45:50.30                 -NaN
2021-11-02/20:45:50.33                 -NaN
2021-11-02/20:45:50.37                 -NaN
2021-11-02/20:45:50.40                 -NaN
2021-11-02/20:45:50.43                 -NaN
2021-11-02/20:45:50.46                 -NaN
2021-11-02/20:45:50.49                 -NaN
2021-11-02/20:45:50.52                 -NaN
2021-11-02/20:45:50.55                 -NaN
2021-11-02/20:45:50.58                 -NaN
2021-11-02/20:45:50.62                 -NaN
2021-11-02/20:45:50.65                 -NaN
2021-11-02/20:45:50.68                 -NaN
2021-11-02/20:45:50.71                 -NaN
2021-11-02/20:45:50.74                 -NaN
2021-11-02/20:45:50.77                 -NaN
2021-11-02/20:45:50.80                 -NaN
2021-11-02/20:45:50.83                 -NaN
2021-11-02/20:45:50.87                 -NaN
2021-11-02/20:45:50.90                 -NaN
2021-11-02/20:45:50.93                 -NaN
2021-11-02/20:45:50.96                 -NaN
2021-11-02/20:45:50.99                 -NaN
2021-11-02/20:45:51.02                 -NaN
2021-11-02/20:45:51.05                 -NaN
2021-11-02/20:45:51.08                 -NaN
2021-11-02/20:45:51.12                 -NaN
2021-11-02/20:45:51.15                 -NaN
2021-11-02/20:45:51.18                 -NaN
2021-11-02/20:45:51.21                 -NaN
2021-11-02/20:45:51.24                 -NaN
2021-11-02/20:45:51.27                 -NaN
2021-11-02/20:45:51.30                 -NaN
2021-11-02/20:45:51.33                 -NaN
2021-11-02/20:45:51.37                 -NaN
2021-11-02/20:45:51.40                 -NaN
2021-11-02/20:45:51.43                 -NaN
2021-11-02/20:45:51.46                 -NaN
2021-11-02/20:45:51.49                 -NaN
2021-11-02/20:45:51.52                 -NaN
2021-11-02/20:45:51.55                 -NaN
2021-11-02/20:45:51.58                 -NaN
2021-11-02/20:45:51.62                 -NaN
2021-11-02/20:45:51.65                 -NaN
2021-11-02/20:45:51.68                 -NaN
2021-11-02/20:45:51.71                 -NaN
2021-11-02/20:45:51.74                 -NaN
2021-11-02/20:45:51.77                 -NaN
2021-11-02/20:45:51.80                 -NaN
2021-11-02/20:45:51.83                 -NaN
2021-11-02/20:45:51.87                 -NaN
2021-11-02/20:45:51.90                 -NaN
2021-11-02/20:45:51.93                 -NaN
2021-11-02/20:45:51.96                 -NaN
2021-11-02/20:45:51.99                 -NaN
2021-11-02/20:45:52.02                 -NaN
2021-11-02/20:45:52.05                 -NaN
2021-11-02/20:45:52.08                 -NaN
2021-11-02/20:45:52.12                 -NaN
2021-11-02/20:45:52.15                 -NaN
2021-11-02/20:45:52.18                 -NaN
2021-11-02/20:45:52.21                 -NaN
2021-11-02/20:45:52.24                 -NaN
2021-11-02/20:45:52.27                 -NaN
2021-11-02/20:45:52.30                 -NaN
2021-11-02/20:45:52.33                 -NaN
2021-11-02/20:45:52.37                 -NaN
2021-11-02/20:45:52.40                 -NaN
2021-11-02/20:45:52.43                 -NaN
2021-11-02/20:45:52.46                 -NaN
2021-11-02/20:45:52.49                 -NaN
2021-11-02/20:45:52.52                 -NaN
2021-11-02/20:45:52.55                 -NaN
2021-11-02/20:45:52.58                 -NaN
2021-11-02/20:45:52.62                 -NaN
2021-11-02/20:45:52.65                 -NaN
2021-11-02/20:45:52.68                 -NaN
2021-11-02/20:45:52.71                 -NaN
2021-11-02/20:45:52.74                 -NaN
2021-11-02/20:45:52.77                 -NaN
2021-11-02/20:45:52.80                 -NaN
2021-11-02/20:45:52.83                 -NaN
2021-11-02/20:45:52.87                 -NaN
2021-11-02/20:45:52.90                 -NaN
2021-11-02/20:45:52.93                 -NaN
2021-11-02/20:45:52.96                 -NaN
2021-11-02/20:45:52.99                 -NaN
2021-11-02/20:45:53.02                 -NaN
2021-11-02/20:45:53.05                 -NaN
2021-11-02/20:45:53.08                 -NaN
2021-11-02/20:45:53.12                 -NaN
2021-11-02/20:45:53.15                 -NaN
2021-11-02/20:45:53.18                 -NaN
2021-11-02/20:45:53.21                 -NaN
2021-11-02/20:45:53.24                 -NaN
2021-11-02/20:45:53.27                 -NaN
2021-11-02/20:45:53.30                 -NaN
2021-11-02/20:45:53.33                 -NaN
2021-11-02/20:45:53.37                 -NaN
2021-11-02/20:45:53.40                 -NaN
2021-11-02/20:45:53.43                 -NaN
2021-11-02/20:45:53.46                 -NaN
2021-11-02/20:45:53.49                 -NaN
2021-11-02/20:45:53.52                 -NaN
2021-11-02/20:45:53.55                 -NaN
2021-11-02/20:45:53.58                 -NaN
2021-11-02/20:45:53.62                 -NaN
2021-11-02/20:45:53.65                 -NaN
2021-11-02/20:45:53.68                 -NaN
2021-11-02/20:45:53.71                 -NaN
2021-11-02/20:45:53.74                 -NaN
2021-11-02/20:45:53.77                 -NaN
2021-11-02/20:45:53.80                 -NaN
2021-11-02/20:45:53.83                 -NaN
2021-11-02/20:45:53.87                 -NaN
2021-11-02/20:45:53.90                 -NaN
2021-11-02/20:45:53.93                 -NaN
2021-11-02/20:45:53.96                 -NaN
2021-11-02/20:45:53.99                 -NaN
2021-11-02/20:45:54.02                 -NaN
2021-11-02/20:45:54.05                 -NaN
2021-11-02/20:45:54.08                 -NaN
2021-11-02/20:45:54.12                 -NaN
2021-11-02/20:45:54.15                 -NaN
2021-11-02/20:45:54.18                 -NaN
2021-11-02/20:45:54.21                 -NaN
2021-11-02/20:45:54.24                 -NaN
2021-11-02/20:45:54.27                 -NaN
2021-11-02/20:45:54.30                 -NaN
2021-11-02/20:45:54.33                 -NaN
2021-11-02/20:45:54.37                 -NaN
2021-11-02/20:45:54.40                 -NaN
2021-11-02/20:45:54.43                 -NaN
2021-11-02/20:45:54.46                 -NaN
2021-11-02/20:45:54.49                 -NaN
2021-11-02/20:45:54.52                 -NaN
2021-11-02/20:45:54.55                 -NaN
2021-11-02/20:45:54.58                 -NaN
2021-11-02/20:45:54.62                 -NaN
2021-11-02/20:45:54.65                 -NaN
2021-11-02/20:45:54.68                 -NaN
2021-11-02/20:45:54.71                 -NaN
2021-11-02/20:45:54.74                 -NaN
2021-11-02/20:45:54.77                 -NaN
2021-11-02/20:45:54.80                 -NaN
2021-11-02/20:45:54.83                 -NaN
2021-11-02/20:45:54.87                 -NaN
2021-11-02/20:45:54.90                 -NaN
2021-11-02/20:45:54.93                 -NaN
2021-11-02/20:45:54.96                 -NaN
2021-11-02/20:45:54.99                 -NaN
2021-11-02/20:45:55.02                 -NaN
2021-11-02/20:45:55.05                 -NaN
2021-11-02/20:45:55.08                 -NaN
2021-11-02/20:45:55.12                 -NaN
2021-11-02/20:45:55.15                 -NaN
2021-11-02/20:45:55.18                 -NaN
2021-11-02/20:45:55.21                 -NaN
2021-11-02/20:45:55.24                 -NaN
2021-11-02/20:45:55.27                 -NaN
2021-11-02/20:45:55.30                 -NaN
2021-11-02/20:45:55.33                 -NaN
2021-11-02/20:45:55.37                 -NaN
2021-11-02/20:45:55.40                 -NaN
2021-11-02/20:45:55.43                 -NaN
2021-11-02/20:45:55.46                 -NaN
2021-11-02/20:45:55.49                 -NaN
2021-11-02/20:45:55.52                 -NaN
2021-11-02/20:45:55.55                 -NaN
2021-11-02/20:45:55.58                 -NaN
2021-11-02/20:45:55.62                 -NaN
2021-11-02/20:45:55.65                 -NaN
2021-11-02/20:45:55.68                 -NaN
2021-11-02/20:45:55.71                 -NaN
2021-11-02/20:45:55.74                 -NaN
2021-11-02/20:45:55.77                 -NaN
2021-11-02/20:45:55.80                 -NaN
2021-11-02/20:45:55.83                 -NaN
2021-11-02/20:45:55.87                 -NaN
2021-11-02/20:45:55.90                 -NaN
2021-11-02/20:45:55.93                 -NaN
2021-11-02/20:45:55.96                 -NaN
2021-11-02/20:45:55.99                 -NaN
2021-11-02/20:45:56.02                 -NaN
2021-11-02/20:45:56.05                 -NaN
2021-11-02/20:45:56.08                 -NaN
2021-11-02/20:45:56.12                 -NaN
2021-11-02/20:45:56.15                 -NaN
2021-11-02/20:45:56.18                 -NaN
2021-11-02/20:45:56.21                 -NaN
2021-11-02/20:45:56.24                 -NaN
2021-11-02/20:45:56.27                 -NaN
2021-11-02/20:45:56.30                 -NaN
2021-11-02/20:45:56.33                 -NaN
2021-11-02/20:45:56.37                 -NaN
2021-11-02/20:45:56.40                 -NaN
2021-11-02/20:45:56.43                 -NaN
2021-11-02/20:45:56.46                 -NaN
2021-11-02/20:45:56.49                 -NaN
2021-11-02/20:45:56.52                 -NaN
2021-11-02/20:45:56.55                 -NaN
2021-11-02/20:45:56.58                 -NaN
2021-11-02/20:45:56.62                 -NaN
2021-11-02/20:45:56.65                 -NaN
2021-11-02/20:45:56.68                 -NaN
2021-11-02/20:45:56.71                 -NaN
2021-11-02/20:45:56.74                 -NaN
2021-11-02/20:45:56.77                 -NaN
2021-11-02/20:45:56.80                 -NaN
2021-11-02/20:45:56.83                 -NaN
2021-11-02/20:45:56.87                 -NaN
2021-11-02/20:45:56.90                 -NaN
2021-11-02/20:45:56.93                 -NaN
2021-11-02/20:45:56.96                 -NaN
2021-11-02/20:45:56.99                 -NaN
2021-11-02/20:45:57.02                 -NaN
2021-11-02/20:45:57.05                 -NaN
2021-11-02/20:45:57.08                 -NaN
2021-11-02/20:45:57.12                 -NaN
2021-11-02/20:45:57.15                 -NaN
2021-11-02/20:45:57.18                 -NaN
2021-11-02/20:45:57.21                 -NaN
2021-11-02/20:45:57.24                 -NaN
2021-11-02/20:45:57.27                 -NaN
2021-11-02/20:45:57.30                 -NaN
2021-11-02/20:45:57.33                 -NaN
2021-11-02/20:45:57.37                 -NaN
2021-11-02/20:45:57.40                 -NaN
2021-11-02/20:45:57.43                 -NaN
2021-11-02/20:45:57.46                 -NaN
2021-11-02/20:45:57.49                 -NaN
2021-11-02/20:45:57.52                 -NaN
2021-11-02/20:45:57.55                 -NaN
2021-11-02/20:45:57.58                 -NaN
2021-11-02/20:45:57.62                 -NaN
2021-11-02/20:45:57.65                 -NaN
2021-11-02/20:45:57.68                 -NaN
2021-11-02/20:45:57.71                 -NaN
2021-11-02/20:45:57.74                 -NaN
2021-11-02/20:45:57.77                 -NaN
2021-11-02/20:45:57.80                 -NaN
2021-11-02/20:45:57.83                 -NaN
2021-11-02/20:45:57.87                 -NaN
2021-11-02/20:45:57.90                 -NaN
2021-11-02/20:45:57.93                 -NaN
2021-11-02/20:45:57.96                 -NaN
2021-11-02/20:45:57.99                 -NaN
2021-11-02/20:45:58.02                 -NaN
2021-11-02/20:45:58.05                 -NaN
2021-11-02/20:45:58.08                 -NaN
2021-11-02/20:45:58.12                 -NaN
2021-11-02/20:45:58.15                 -NaN
2021-11-02/20:45:58.18                 -NaN
2021-11-02/20:45:58.21                 -NaN
2021-11-02/20:45:58.24                 -NaN
2021-11-02/20:45:58.27                 -NaN
2021-11-02/20:45:58.30                 -NaN
2021-11-02/20:45:58.33                 -NaN
2021-11-02/20:45:58.37                 -NaN
2021-11-02/20:45:58.40                 -NaN
2021-11-02/20:45:58.43                 -NaN
2021-11-02/20:45:58.46                 -NaN
2021-11-02/20:45:58.49                 -NaN
2021-11-02/20:45:58.52                 -NaN
2021-11-02/20:45:58.55                 -NaN
2021-11-02/20:45:58.58                 -NaN
2021-11-02/20:45:58.62                 -NaN
2021-11-02/20:45:58.65                 -NaN
2021-11-02/20:45:58.68                 -NaN
2021-11-02/20:45:58.71                 -NaN
2021-11-02/20:45:58.74                 -NaN
2021-11-02/20:45:58.77                 -NaN
2021-11-02/20:45:58.80                 -NaN
2021-11-02/20:45:58.83                 -NaN
2021-11-02/20:45:58.87                 -NaN
2021-11-02/20:45:58.90                 -NaN
2021-11-02/20:45:58.93                 -NaN
2021-11-02/20:45:58.96                 -NaN
2021-11-02/20:45:58.99                 -NaN
2021-11-02/20:45:59.02                 -NaN
2021-11-02/20:45:59.05                 -NaN
2021-11-02/20:45:59.08                 -NaN
2021-11-02/20:45:59.12                 -NaN
2021-11-02/20:45:59.15                 -NaN
2021-11-02/20:45:59.18                 -NaN
2021-11-02/20:45:59.21                 -NaN
2021-11-02/20:45:59.24                 -NaN
2021-11-02/20:45:59.27                 -NaN
2021-11-02/20:45:59.30                 -NaN
2021-11-02/20:45:59.33                 -NaN
2021-11-02/20:45:59.37                 -NaN
2021-11-02/20:45:59.40                 -NaN
2021-11-02/20:45:59.43                 -NaN
2021-11-02/20:45:59.46                 -NaN
2021-11-02/20:45:59.49                 -NaN
2021-11-02/20:45:59.52                 -NaN
2021-11-02/20:45:59.55                 -NaN
2021-11-02/20:45:59.58                 -NaN
2021-11-02/20:45:59.62                 -NaN
2021-11-02/20:45:59.65                 -NaN
2021-11-02/20:45:59.68                 -NaN
2021-11-02/20:45:59.71                 -NaN
2021-11-02/20:45:59.74                 -NaN
2021-11-02/20:45:59.77                 -NaN
2021-11-02/20:45:59.80                 -NaN
2021-11-02/20:45:59.83                 -NaN
2021-11-02/20:45:59.87                 -NaN
2021-11-02/20:45:59.90                 -NaN
2021-11-02/20:45:59.93                 -NaN
2021-11-02/20:45:59.96                 -NaN
2021-11-02/20:45:59.99                 -NaN
2021-11-02/20:46:00.02          0.051121728
2021-11-02/20:46:00.05          0.053729314
2021-11-02/20:46:00.08          0.022200969
2021-11-02/20:46:00.12          0.066562512
2021-11-02/20:46:00.15          0.037831708
2021-11-02/20:46:00.18          0.036912510
2021-11-02/20:46:00.21          0.040619377
2021-11-02/20:46:00.24          0.023712548
2021-11-02/20:46:00.27       -0.00070934222
2021-11-02/20:46:00.30        -0.0072463084
2021-11-02/20:46:00.33         -0.010199667
2021-11-02/20:46:00.37          0.012848626
2021-11-02/20:46:00.40         -0.041425917
2021-11-02/20:46:00.43         -0.033613620
2021-11-02/20:46:00.46        -0.0065023553
2021-11-02/20:46:00.49          0.029975942
2021-11-02/20:46:00.52          0.025868164
2021-11-02/20:46:00.55          0.032192940
2021-11-02/20:46:00.58          0.025547080
2021-11-02/20:46:00.62          0.036263134
2021-11-02/20:46:00.65         -0.047611466
2021-11-02/20:46:00.68       -0.00025670547
2021-11-02/20:46:00.71          0.060049019
2021-11-02/20:46:00.74         0.0073450587
2021-11-02/20:46:00.77          0.017846119
2021-11-02/20:46:00.80         -0.037986664
2021-11-02/20:46:00.83         -0.017334195
2021-11-02/20:46:00.87          0.042406589
2021-11-02/20:46:00.90          0.047596824
2021-11-02/20:46:00.93          0.067204601
2021-11-02/20:46:00.96         0.0022706970
2021-11-02/20:46:00.99         0.0047324765
2021-11-02/20:46:01.02          0.042333429
2021-11-02/20:46:01.05         -0.042482946
2021-11-02/20:46:01.08          0.026762293
2021-11-02/20:46:01.12          0.017163160
2021-11-02/20:46:01.15         0.0030970866
2021-11-02/20:46:01.18         -0.049915035
2021-11-02/20:46:01.21          0.014069152
2021-11-02/20:46:01.24         -0.032384548
2021-11-02/20:46:01.27         -0.033080414
2021-11-02/20:46:01.30         -0.048374726
2021-11-02/20:46:01.33          0.010014059
2021-11-02/20:46:01.37         0.0071215763
2021-11-02/20:46:01.40          0.018262623
2021-11-02/20:46:01.43         -0.057531893
2021-11-02/20:46:01.46        -0.0061569415
2021-11-02/20:46:01.49         -0.019801647
2021-11-02/20:46:01.52          0.013817428
2021-11-02/20:46:01.55         -0.013583300
2021-11-02/20:46:01.58          0.014809511
2021-11-02/20:46:01.62         -0.055675777
2021-11-02/20:46:01.65         -0.040021394
2021-11-02/20:46:01.68         -0.077696744
2021-11-02/20:46:01.71          0.046663400
2021-11-02/20:46:01.74         -0.023769355
2021-11-02/20:46:01.77         0.0031919575
2021-11-02/20:46:01.80          0.055727415
2021-11-02/20:46:01.83          0.030665100
2021-11-02/20:46:01.87          0.010025996
2021-11-02/20:46:01.90          0.065665457
2021-11-02/20:46:01.93          0.010491263
2021-11-02/20:46:01.96          0.071161203
2021-11-02/20:46:01.99         -0.022435709
2021-11-02/20:46:02.02         0.0059181604
2021-11-02/20:46:02.05         -0.071448458
2021-11-02/20:46:02.08         -0.077975440
2021-11-02/20:46:02.12          0.013862335
2021-11-02/20:46:02.15         -0.011703174
2021-11-02/20:46:02.18         0.0038047864
2021-11-02/20:46:02.21          0.026674633
2021-11-02/20:46:02.24         -0.048982109
2021-11-02/20:46:02.27         -0.012042823
2021-11-02/20:46:02.30         -0.047330511
2021-11-02/20:46:02.33         0.0028582058
2021-11-02/20:46:02.37          0.025029498
2021-11-02/20:46:02.40         -0.066005847
2021-11-02/20:46:02.43         -0.042815090
2021-11-02/20:46:02.46         -0.073394953
2021-11-02/20:46:02.49         -0.038531831
2021-11-02/20:46:02.52          0.041567106
2021-11-02/20:46:02.55         -0.015007639
2021-11-02/20:46:02.58          0.051335770
2021-11-02/20:46:02.62          0.028096781
2021-11-02/20:46:02.65          0.036235646
2021-11-02/20:46:02.68         0.0077464095
2021-11-02/20:46:02.71         0.0069179301
2021-11-02/20:46:02.74          0.034180127
2021-11-02/20:46:02.77          0.015129399
2021-11-02/20:46:02.80         -0.050175169
2021-11-02/20:46:02.83         -0.014229799
2021-11-02/20:46:02.87         -0.024719084
2021-11-02/20:46:02.90         -0.016081490
2021-11-02/20:46:02.93         -0.061973017
2021-11-02/20:46:02.96          0.050236587
2021-11-02/20:46:02.99          0.015431615
2021-11-02/20:46:03.02          0.079315675
2021-11-02/20:46:03.05          0.018667735
2021-11-02/20:46:03.08          0.065581812
2021-11-02/20:46:03.12         0.0074729281
2021-11-02/20:46:03.15          0.048684042
2021-11-02/20:46:03.18          0.050167646
2021-11-02/20:46:03.21          0.028200378
2021-11-02/20:46:03.24         -0.052430355
2021-11-02/20:46:03.27          0.021087019
2021-11-02/20:46:03.30         -0.051927044
2021-11-02/20:46:03.33         -0.016503148
2021-11-02/20:46:03.37         -0.021300816
2021-11-02/20:46:03.40          0.063984101
2021-11-02/20:46:03.43       -0.00044950610
2021-11-02/20:46:03.46          0.014860901
2021-11-02/20:46:03.49        0.00010518275
2021-11-02/20:46:03.52          0.082099842
2021-11-02/20:46:03.55          0.025051707
2021-11-02/20:46:03.58          0.011049842
2021-11-02/20:46:03.62          0.041616246
2021-11-02/20:46:03.65          0.010447994
2021-11-02/20:46:03.68         -0.043582858
2021-11-02/20:46:03.71        -0.0097401878
2021-11-02/20:46:03.74         -0.022387122
2021-11-02/20:46:03.77          0.017921842
2021-11-02/20:46:03.80         -0.039758255
2021-11-02/20:46:03.83          0.039205534
2021-11-02/20:46:03.87          0.045024821
2021-11-02/20:46:03.90          0.018881267
2021-11-02/20:46:03.93          0.011737608
2021-11-02/20:46:03.96          0.059187950
2021-11-02/20:46:03.99          0.032292175
2021-11-02/20:46:04.02         0.0089153867
2021-11-02/20:46:04.05         -0.023832178
2021-11-02/20:46:04.08          0.019327175
2021-11-02/20:46:04.12         -0.020894917
2021-11-02/20:46:04.15         -0.071114894
2021-11-02/20:46:04.18         -0.021807418
2021-11-02/20:46:04.21          0.042270069
2021-11-02/20:46:04.24          0.010438206
2021-11-02/20:46:04.27        -0.0038717058
2021-11-02/20:46:04.30          0.033341241
2021-11-02/20:46:04.33          0.037989995
2021-11-02/20:46:04.37          0.015380088
2021-11-02/20:46:04.40         -0.020414964
2021-11-02/20:46:04.43          0.019213624
2021-11-02/20:46:04.46        -0.0060365722
2021-11-02/20:46:04.49         -0.065894947
2021-11-02/20:46:04.52         -0.055377971
2021-11-02/20:46:04.55         -0.043907746
2021-11-02/20:46:04.58         -0.028560178
2021-11-02/20:46:04.62          0.020361507
2021-11-02/20:46:04.65          0.030535733
2021-11-02/20:46:04.68          0.037647076
2021-11-02/20:46:04.71          0.037720913
2021-11-02/20:46:04.74          0.017160454
2021-11-02/20:46:04.77          0.059714642
2021-11-02/20:46:04.80          0.027768595
2021-11-02/20:46:04.83         0.0058091504
2021-11-02/20:46:04.87          0.016077698
2021-11-02/20:46:04.90         -0.022743427
2021-11-02/20:46:04.93         -0.050589138
2021-11-02/20:46:04.96         -0.012312104
2021-11-02/20:46:04.99          0.017714404
2021-11-02/20:46:05.02          0.020221477
2021-11-02/20:46:05.05        -0.0055871860
2021-11-02/20:46:05.08         0.0091272583
2021-11-02/20:46:05.12          0.032931321
2021-11-02/20:46:05.15         -0.026278298
2021-11-02/20:46:05.18         -0.021163897
2021-11-02/20:46:05.21          0.013225461
2021-11-02/20:46:05.24         -0.033930970
2021-11-02/20:46:05.27        -0.0042058344
2021-11-02/20:46:05.30         -0.040026763
2021-11-02/20:46:05.33         -0.057958319
2021-11-02/20:46:05.37         -0.076090556
2021-11-02/20:46:05.40         -0.036819386
2021-11-02/20:46:05.43         0.0044867083
2021-11-02/20:46:05.46          0.038010464
2021-11-02/20:46:05.49         -0.037109827
2021-11-02/20:46:05.52          0.011730381
2021-11-02/20:46:05.55         -0.018479695
2021-11-02/20:46:05.58         0.0073438678
2021-11-02/20:46:05.62         -0.013505328
2021-11-02/20:46:05.65         0.0054649152
2021-11-02/20:46:05.68          0.027079605
2021-11-02/20:46:05.71          0.017196963
2021-11-02/20:46:05.74         -0.038874103
2021-11-02/20:46:05.77          0.023926095
2021-11-02/20:46:05.80         -0.028230456
2021-11-02/20:46:05.83         -0.049846493
2021-11-02/20:46:05.87         -0.015107769
2021-11-02/20:46:05.90          0.023026245
2021-11-02/20:46:05.93          0.046787031
2021-11-02/20:46:05.96          0.020512550
2021-11-02/20:46:05.99       -0.00065516399
2021-11-02/20:46:06.02         -0.034546660
2021-11-02/20:46:06.05        -0.0072428123
2021-11-02/20:46:06.08          0.030475888
2021-11-02/20:46:06.12          0.021949432
2021-11-02/20:46:06.15         0.0043594176
2021-11-02/20:46:06.18        -0.0041549959
2021-11-02/20:46:06.21         0.0032386084
2021-11-02/20:46:06.24         -0.015907423
2021-11-02/20:46:06.27         -0.014902870
2021-11-02/20:46:06.30          0.020526738
2021-11-02/20:46:06.33          0.013149727
2021-11-02/20:46:06.37        -0.0030366280
2021-11-02/20:46:06.40         -0.017229116
2021-11-02/20:46:06.43         -0.046033416
2021-11-02/20:46:06.46         -0.017125130
2021-11-02/20:46:06.49        -0.0093562560
2021-11-02/20:46:06.52         -0.035403699
2021-11-02/20:46:06.55         -0.059555213
2021-11-02/20:46:06.58         -0.021988115
2021-11-02/20:46:06.62         -0.020168501
2021-11-02/20:46:06.65         -0.042417970
2021-11-02/20:46:06.68         -0.040009576
2021-11-02/20:46:06.71          0.039454791
2021-11-02/20:46:06.74          0.034310418
2021-11-02/20:46:06.77         0.0012982119
2021-11-02/20:46:06.80          0.017348205
2021-11-02/20:46:06.83          0.017812575
2021-11-02/20:46:06.87         0.0099601452
2021-11-02/20:46:06.90         0.0056239475
2021-11-02/20:46:06.93          0.011781058
2021-11-02/20:46:06.96          0.040241977
2021-11-02/20:46:06.99         -0.030788457
2021-11-02/20:46:07.02        -0.0067441022
2021-11-02/20:46:07.05         -0.025368156
2021-11-02/20:46:07.08         -0.011240457
2021-11-02/20:46:07.12          0.022879606
2021-11-02/20:46:07.15          0.044056460
2021-11-02/20:46:07.18          0.032071099
2021-11-02/20:46:07.21          0.016550810
2021-11-02/20:46:07.24         0.0051611151
2021-11-02/20:46:07.27          0.029049177
2021-11-02/20:46:07.30         0.0045363225
2021-11-02/20:46:07.33          0.050613225
2021-11-02/20:46:07.37          0.034926832
2021-11-02/20:46:07.40          0.036217583
2021-11-02/20:46:07.43          0.021883107
2021-11-02/20:46:07.46         0.0018924491
2021-11-02/20:46:07.49        -0.0038605262
2021-11-02/20:46:07.52          0.050103556
2021-11-02/20:46:07.55          0.048585117
2021-11-02/20:46:07.58          0.035886706
2021-11-02/20:46:07.62         -0.025909814
2021-11-02/20:46:07.65         -0.026722213
2021-11-02/20:46:07.68        -0.0012544519
2021-11-02/20:46:07.71         0.0064553379
2021-11-02/20:46:07.74         -0.038378540
2021-11-02/20:46:07.77         0.0041926288
2021-11-02/20:46:07.80         -0.020570964
2021-11-02/20:46:07.83        0.00011276557
2021-11-02/20:46:07.87        -0.0051235676
2021-11-02/20:46:07.90          0.017251097
2021-11-02/20:46:07.93          0.058012915
2021-11-02/20:46:07.96          0.039987585
2021-11-02/20:46:07.99         0.0026790946
2021-11-02/20:46:08.02          0.036864149
2021-11-02/20:46:08.05          0.013487453
2021-11-02/20:46:08.08         0.0066319500
2021-11-02/20:46:08.12          0.019428711
2021-11-02/20:46:08.15          0.016524126
2021-11-02/20:46:08.18          0.050364603
2021-11-02/20:46:08.21        -0.0095154813
2021-11-02/20:46:08.24         0.0042425911
2021-11-02/20:46:08.27         -0.012009673
2021-11-02/20:46:08.30          0.010714681
2021-11-02/20:46:08.33          0.057949163
2021-11-02/20:46:08.37          0.054810563
2021-11-02/20:46:08.40         0.0073835513
2021-11-02/20:46:08.43          0.011384154
2021-11-02/20:46:08.46         0.0048908290
2021-11-02/20:46:08.49          0.040432528
2021-11-02/20:46:08.52         -0.016020546
2021-11-02/20:46:08.55          0.042269057
2021-11-02/20:46:08.58         -0.017722814
2021-11-02/20:46:08.62         -0.036828390
2021-11-02/20:46:08.65        -0.0083126078
2021-11-02/20:46:08.68         -0.018475027
2021-11-02/20:46:08.71         -0.025977606
2021-11-02/20:46:08.74          0.020570397
2021-11-02/20:46:08.77          0.028350541
2021-11-02/20:46:08.80         0.0010848499
2021-11-02/20:46:08.83         0.0047588690
2021-11-02/20:46:08.87          0.049622195
2021-11-02/20:46:08.90          0.040063033
2021-11-02/20:46:08.93          0.011782549
2021-11-02/20:46:08.96          0.037163957
2021-11-02/20:46:08.99          0.063926337
2021-11-02/20:46:09.02         -0.025850826
2021-11-02/20:46:09.05         -0.043837597
2021-11-02/20:46:09.08        0.00028584584
2021-11-02/20:46:09.12         -0.053761752
2021-11-02/20:46:09.15        -0.0074894679
2021-11-02/20:46:09.18         0.0032422772
2021-11-02/20:46:09.21         -0.021370761
2021-11-02/20:46:09.24         -0.036227333
2021-11-02/20:46:09.27         -0.034513912
2021-11-02/20:46:09.30         -0.028373161
2021-11-02/20:46:09.33         -0.029683396
2021-11-02/20:46:09.37         0.0073654173
2021-11-02/20:46:09.40          0.054190222
2021-11-02/20:46:09.43         -0.016221743
2021-11-02/20:46:09.46         -0.041253635
2021-11-02/20:46:09.49        -0.0082535202
2021-11-02/20:46:09.52         0.0033693781
2021-11-02/20:46:09.55         -0.014550046
2021-11-02/20:46:09.58          0.023862219
2021-11-02/20:46:09.62         0.0044269298
2021-11-02/20:46:09.65          0.023685284
2021-11-02/20:46:09.68        -0.0052084486
2021-11-02/20:46:09.71          0.047288358
2021-11-02/20:46:09.74        -0.0083946550
2021-11-02/20:46:09.77         -0.025194831
2021-11-02/20:46:09.80         -0.026695773
2021-11-02/20:46:09.83         -0.021556239
2021-11-02/20:46:09.87         -0.045912714
2021-11-02/20:46:09.90        -0.0089246410
2021-11-02/20:46:09.93         -0.045787802
2021-11-02/20:46:09.96         -0.014998791
2021-11-02/20:46:09.99         -0.073811769
2021-11-02/20:46:10.02          0.053158269
2021-11-02/20:46:10.05          0.049088433
2021-11-02/20:46:10.08          0.020056611
2021-11-02/20:46:10.12        -0.0032774371
2021-11-02/20:46:10.15          0.012920031
2021-11-02/20:46:10.18          0.014760321
2021-11-02/20:46:10.21          0.039458991
2021-11-02/20:46:10.24         0.0030095769
2021-11-02/20:46:10.27         0.0071286428
2021-11-02/20:46:10.30         -0.073266757
2021-11-02/20:46:10.33         -0.037981516
2021-11-02/20:46:10.37        -0.0080101831
2021-11-02/20:46:10.40          0.038476829
2021-11-02/20:46:10.43          0.022314930
2021-11-02/20:46:10.46          0.036256481
2021-11-02/20:46:10.49         -0.029829249
2021-11-02/20:46:10.52         0.0030342376
2021-11-02/20:46:10.55        -0.0039375186
2021-11-02/20:46:10.58          0.044984883
2021-11-02/20:46:10.62          0.021769086
2021-11-02/20:46:10.65         -0.043208003
2021-11-02/20:46:10.68         -0.062862830
2021-11-02/20:46:10.71         -0.024131044
2021-11-02/20:46:10.74         -0.029161580
2021-11-02/20:46:10.77         -0.017936815
2021-11-02/20:46:10.80         -0.042106587
2021-11-02/20:46:10.83         0.0037475671
2021-11-02/20:46:10.87          0.044892637
2021-11-02/20:46:10.90          0.016878866
2021-11-02/20:46:10.93          0.033293526
2021-11-02/20:46:10.96          0.024377957
2021-11-02/20:46:10.99          0.053745711
2021-11-02/20:46:11.02          0.013921665
2021-11-02/20:46:11.05          0.019725983
2021-11-02/20:46:11.08          0.050009001
2021-11-02/20:46:11.12        5.6997307e-05
2021-11-02/20:46:11.15         -0.063170756
2021-11-02/20:46:11.18         -0.048520499
2021-11-02/20:46:11.21          0.012524851
2021-11-02/20:46:11.24          0.013994761
2021-11-02/20:46:11.27         -0.038332097
2021-11-02/20:46:11.30         0.0024278242
2021-11-02/20:46:11.33          0.010660401
2021-11-02/20:46:11.37         -0.018709252
2021-11-02/20:46:11.40          0.069391270
2021-11-02/20:46:11.43          0.031086842
2021-11-02/20:46:11.46          0.036085179
2021-11-02/20:46:11.49          0.010844831
2021-11-02/20:46:11.52          0.039543942
2021-11-02/20:46:11.55          0.037750534
2021-11-02/20:46:11.58       -0.00057151127
2021-11-02/20:46:11.62         -0.026694459
2021-11-02/20:46:11.65          0.019688306
2021-11-02/20:46:11.68         -0.014642692
2021-11-02/20:46:11.71          0.021914566
2021-11-02/20:46:11.74         -0.013862573
2021-11-02/20:46:11.77          0.026037796
2021-11-02/20:46:11.80         0.0033374937
2021-11-02/20:46:11.83         -0.017440272
2021-11-02/20:46:11.87         -0.042457517
2021-11-02/20:46:11.90          0.028565257
2021-11-02/20:46:11.93         0.0067471888
2021-11-02/20:46:11.96         -0.011639892
2021-11-02/20:46:11.99         -0.018932928
2021-11-02/20:46:12.02          0.014652268
2021-11-02/20:46:12.05        -0.0077645809
2021-11-02/20:46:12.08          0.040346282
2021-11-02/20:46:12.12         -0.011974000
2021-11-02/20:46:12.15          0.052191807
2021-11-02/20:46:12.18       -0.00046208330
2021-11-02/20:46:12.21         0.0079744677
2021-11-02/20:46:12.24          0.018621782
2021-11-02/20:46:12.27          0.012323009
2021-11-02/20:46:12.30          0.017859393
2021-11-02/20:46:12.33         0.0016585249
2021-11-02/20:46:12.37         -0.076901488
2021-11-02/20:46:12.40         -0.014819064
2021-11-02/20:46:12.43        -0.0056809342
2021-11-02/20:46:12.46          0.046326957
2021-11-02/20:46:12.49          0.016339373
2021-11-02/20:46:12.52         0.0018747197
2021-11-02/20:46:12.55         0.0091551636
2021-11-02/20:46:12.58          0.038801199
2021-11-02/20:46:12.62          0.040071008
2021-11-02/20:46:12.65          0.040574232
2021-11-02/20:46:12.68          0.045939632
2021-11-02/20:46:12.71          0.027478431
2021-11-02/20:46:12.74         -0.025108955
2021-11-02/20:46:12.77         -0.037478517
2021-11-02/20:46:12.80         -0.044515829
2021-11-02/20:46:12.83         0.0081327674
2021-11-02/20:46:12.87         -0.014484341
2021-11-02/20:46:12.90          0.013052960
2021-11-02/20:46:12.93        -0.0097356131
2021-11-02/20:46:12.96          0.011083627
2021-11-02/20:46:12.99         0.0029870796
2021-11-02/20:46:13.02          0.029716637
2021-11-02/20:46:13.05          0.041840640
2021-11-02/20:46:13.08          0.050522685
2021-11-02/20:46:13.12         0.0034563564
2021-11-02/20:46:13.15         -0.021072022
2021-11-02/20:46:13.18         -0.059173230
2021-11-02/20:46:13.21        -0.0087748356
2021-11-02/20:46:13.24         -0.025712094
2021-11-02/20:46:13.27         -0.021013931
2021-11-02/20:46:13.30         -0.019224506
2021-11-02/20:46:13.33         -0.032195830
2021-11-02/20:46:13.37        -0.0039799255
2021-11-02/20:46:13.40         -0.010413387
2021-11-02/20:46:13.43         0.0091736940
2021-11-02/20:46:13.46        0.00040559379
2021-11-02/20:46:13.49        -0.0036247940
2021-11-02/20:46:13.52          0.015441624
2021-11-02/20:46:13.55          0.010018664
2021-11-02/20:46:13.58         -0.025659749
2021-11-02/20:46:13.62         0.0050802760
2021-11-02/20:46:13.65         -0.033569473
2021-11-02/20:46:13.68        -0.0059773627
2021-11-02/20:46:13.71          0.031857147
2021-11-02/20:46:13.74          0.021219653
2021-11-02/20:46:13.77          0.054890363
2021-11-02/20:46:13.80          0.011352850
2021-11-02/20:46:13.83         -0.012341408
2021-11-02/20:46:13.87          0.020488557
2021-11-02/20:46:13.90        -0.0083187533
2021-11-02/20:46:13.93        -0.0051098012
2021-11-02/20:46:13.96        -0.0074444777
2021-11-02/20:46:13.99         -0.036908655
2021-11-02/20:46:14.02         -0.012302241
2021-11-02/20:46:14.05         -0.043933489
2021-11-02/20:46:14.08          0.016263028
2021-11-02/20:46:14.12         -0.012753612
2021-11-02/20:46:14.15         -0.028554615
2021-11-02/20:46:14.18          0.010623566
2021-11-02/20:46:14.21          0.048080569
2021-11-02/20:46:14.24        -0.0099796264
2021-11-02/20:46:14.27         -0.017504206
2021-11-02/20:46:14.30          0.011318444
2021-11-02/20:46:14.33          0.026570500
2021-11-02/20:46:14.37         -0.033934151
2021-11-02/20:46:14.40        -0.0061552645
2021-11-02/20:46:14.43         0.0095283712
2021-11-02/20:46:14.46          0.021008370
2021-11-02/20:46:14.49          0.012920085
2021-11-02/20:46:14.52          0.054472687
2021-11-02/20:46:14.55          0.029153845
2021-11-02/20:46:14.58        -0.0037587578
2021-11-02/20:46:14.62         -0.016766930
2021-11-02/20:46:14.65         0.0078735092
2021-11-02/20:46:14.68         0.0068175832
2021-11-02/20:46:14.71         0.0097178762
2021-11-02/20:46:14.74         -0.020617452
2021-11-02/20:46:14.77         -0.022675856
2021-11-02/20:46:14.80         -0.052693088
2021-11-02/20:46:14.83         -0.044295764
2021-11-02/20:46:14.87        -0.0079078536
2021-11-02/20:46:14.90         -0.013845386
2021-11-02/20:46:14.93         -0.012401456
2021-11-02/20:46:14.96         0.0090112634
2021-11-02/20:46:14.99         0.0093720632
2021-11-02/20:46:15.02          0.021238567
2021-11-02/20:46:15.05         0.0031009200
2021-11-02/20:46:15.08         0.0011104744
2021-11-02/20:46:15.12          0.027159895
2021-11-02/20:46:15.15          0.017697125
2021-11-02/20:46:15.18         -0.022844162
2021-11-02/20:46:15.21         -0.030677916
2021-11-02/20:46:15.24         -0.024982174
2021-11-02/20:46:15.27         -0.036319766
2021-11-02/20:46:15.30         -0.042485829
2021-11-02/20:46:15.33         -0.058485423
2021-11-02/20:46:15.37         -0.015533593
2021-11-02/20:46:15.40         0.0025494278
2021-11-02/20:46:15.43         0.0039558475
2021-11-02/20:46:15.46         0.0030214401
2021-11-02/20:46:15.49          0.034778688
2021-11-02/20:46:15.52          0.012516738
2021-11-02/20:46:15.55         -0.013291348
2021-11-02/20:46:15.58       -2.9361244e-05
2021-11-02/20:46:15.62         -0.015178301
2021-11-02/20:46:15.65         0.0053923718
2021-11-02/20:46:15.68         -0.024916065
2021-11-02/20:46:15.71         -0.038318715
2021-11-02/20:46:15.74         -0.010088036
2021-11-02/20:46:15.77         -0.015036205
2021-11-02/20:46:15.80         0.0053426814
2021-11-02/20:46:15.83          0.022290415
2021-11-02/20:46:15.87        -0.0064830823
2021-11-02/20:46:15.90          0.051725327
2021-11-02/20:46:15.93          0.018150059
2021-11-02/20:46:15.96          0.028986660
2021-11-02/20:46:15.99         0.0045196282
2021-11-02/20:46:16.02          0.019423643
2021-11-02/20:46:16.05         -0.037541605
2021-11-02/20:46:16.08         -0.029788340
2021-11-02/20:46:16.12         -0.034365688
2021-11-02/20:46:16.15         0.0063203073
2021-11-02/20:46:16.18         -0.014676180
2021-11-02/20:46:16.21        0.00046397915
2021-11-02/20:46:16.24        -0.0053509935
2021-11-02/20:46:16.27        -0.0052343970
2021-11-02/20:46:16.30         0.0046261307
2021-11-02/20:46:16.33          0.051323558
2021-11-02/20:46:16.37          0.030937107
2021-11-02/20:46:16.40          0.041786346
2021-11-02/20:46:16.43         -0.012588663
2021-11-02/20:46:16.46          0.016758995
2021-11-02/20:46:16.49        -0.0092335638
2021-11-02/20:46:16.52        -0.0056387921
2021-11-02/20:46:16.55         0.0059624790
2021-11-02/20:46:16.58         0.0044516359
2021-11-02/20:46:16.62          0.021544527
2021-11-02/20:46:16.65         0.0067951800
2021-11-02/20:46:16.68        -0.0059573158
2021-11-02/20:46:16.71          0.014263651
2021-11-02/20:46:16.74         -0.018369732
2021-11-02/20:46:16.77          0.015162582
2021-11-02/20:46:16.80        -0.0024252307
2021-11-02/20:46:16.83         -0.016874967
2021-11-02/20:46:16.87        -0.0020953905
2021-11-02/20:46:16.90         -0.028099753
2021-11-02/20:46:16.93         -0.036158532
2021-11-02/20:46:16.96          0.041312197
2021-11-02/20:46:16.99          0.042091756
2021-11-02/20:46:17.02          0.039977710
2021-11-02/20:46:17.05          0.015979754
2021-11-02/20:46:17.08         0.0033738790
2021-11-02/20:46:17.12          0.036408812
2021-11-02/20:46:17.15          0.052672373
2021-11-02/20:46:17.18         0.0014537416
2021-11-02/20:46:17.21          0.042883558
2021-11-02/20:46:17.24         -0.021870744
2021-11-02/20:46:17.27         0.0020142236
2021-11-02/20:46:17.30         0.0047519901
2021-11-02/20:46:17.33         -0.013544307
2021-11-02/20:46:17.37         0.0087677664
2021-11-02/20:46:17.40          0.029651881
2021-11-02/20:46:17.43         -0.017829989
2021-11-02/20:46:17.46          0.025512685
2021-11-02/20:46:17.49          0.027488812
2021-11-02/20:46:17.52          0.027208864
2021-11-02/20:46:17.55         0.0045501037
2021-11-02/20:46:17.58          0.030423443
2021-11-02/20:46:17.62          0.045280005
2021-11-02/20:46:17.65          0.036076586
2021-11-02/20:46:17.68       -0.00059589345
2021-11-02/20:46:17.71        -0.0048908059
2021-11-02/20:46:17.74        -0.0025727899
2021-11-02/20:46:17.77        -0.0018307701
2021-11-02/20:46:17.80          0.012895987
2021-11-02/20:46:17.83         -0.014945401
2021-11-02/20:46:17.87         -0.028512238
2021-11-02/20:46:17.90       -0.00022445690
2021-11-02/20:46:17.93          0.031607606
2021-11-02/20:46:17.96          0.022096755
2021-11-02/20:46:17.99          0.030267297
2021-11-02/20:46:18.02          0.057750121
2021-11-02/20:46:18.05        0.00043037699
2021-11-02/20:46:18.08         -0.014243867
2021-11-02/20:46:18.12        -0.0085539351
2021-11-02/20:46:18.15         0.0083727087
2021-11-02/20:46:18.18         -0.025656762
2021-11-02/20:46:18.21         -0.025895897
2021-11-02/20:46:18.24        0.00029511782
2021-11-02/20:46:18.27         0.0072668471
2021-11-02/20:46:18.30         -0.037589574
2021-11-02/20:46:18.33          0.037423083
2021-11-02/20:46:18.37          0.027542292
2021-11-02/20:46:18.40          0.033184068
2021-11-02/20:46:18.43       -0.00025285839
2021-11-02/20:46:18.46          0.044531029
2021-11-02/20:46:18.49        -0.0016777554
2021-11-02/20:46:18.52         -0.014166623
2021-11-02/20:46:18.55         -0.022445640
2021-11-02/20:46:18.58         -0.011422061
2021-11-02/20:46:18.62         -0.019524551
2021-11-02/20:46:18.65         0.0015343637
2021-11-02/20:46:18.68         0.0063629996
2021-11-02/20:46:18.71          0.035322881
2021-11-02/20:46:18.74         -0.011992868
2021-11-02/20:46:18.77          0.015852069
2021-11-02/20:46:18.80          0.022356522
2021-11-02/20:46:18.83        -0.0044811748
2021-11-02/20:46:18.87          0.026139357
2021-11-02/20:46:18.90         0.0032085959
2021-11-02/20:46:18.93         -0.051475035
2021-11-02/20:46:18.96         -0.036634360
2021-11-02/20:46:18.99         -0.039357615
2021-11-02/20:46:19.02         -0.011016017
2021-11-02/20:46:19.05         -0.022308916
2021-11-02/20:46:19.08         -0.023166170
2021-11-02/20:46:19.12          0.024858600
2021-11-02/20:46:19.15        -0.0050172935
2021-11-02/20:46:19.18         -0.023623167
2021-11-02/20:46:19.21          0.017604327
2021-11-02/20:46:19.24          0.038014711
2021-11-02/20:46:19.27          0.024553217
2021-11-02/20:46:19.30         -0.023390523
2021-11-02/20:46:19.33        -0.0053599586
2021-11-02/20:46:19.37         0.0094291738
2021-11-02/20:46:19.40         -0.015452883
2021-11-02/20:46:19.43       -0.00066079010
2021-11-02/20:46:19.46        -0.0062699982
2021-11-02/20:46:19.49          0.019880701
2021-11-02/20:46:19.52          0.015993894
2021-11-02/20:46:19.55         0.0074970973
2021-11-02/20:46:19.58          0.032234122
2021-11-02/20:46:19.62         0.0061964819
2021-11-02/20:46:19.65         0.0035699210
2021-11-02/20:46:19.68          0.016723876
2021-11-02/20:46:19.71          0.012180093
2021-11-02/20:46:19.74          0.016484044
2021-11-02/20:46:19.77         0.0091603432
2021-11-02/20:46:19.80        -0.0070218317
2021-11-02/20:46:19.83        -0.0084107153
2021-11-02/20:46:19.87         -0.016699060
2021-11-02/20:46:19.90         -0.011675813
2021-11-02/20:46:19.93         -0.014785067
2021-11-02/20:46:19.96         -0.010795341
2021-11-02/20:46:19.99         -0.016405846
2021-11-02/20:46:20.02        -0.0041483334
2021-11-02/20:46:20.05        -0.0024357519
2021-11-02/20:46:20.08         -0.027187379
2021-11-02/20:46:20.12        -0.0040754367
2021-11-02/20:46:20.15         -0.022667899
2021-11-02/20:46:20.18        -0.0048829352
2021-11-02/20:46:20.21        -0.0024482454
2021-11-02/20:46:20.24         -0.015662474
2021-11-02/20:46:20.27         -0.022389247
2021-11-02/20:46:20.30        -0.0031085500
2021-11-02/20:46:20.33         0.0069942862
2021-11-02/20:46:20.37          0.013424805
2021-11-02/20:46:20.40         -0.024592221
2021-11-02/20:46:20.43          0.054214587
2021-11-02/20:46:20.46          0.037448316
2021-11-02/20:46:20.49          0.020851275
2021-11-02/20:46:20.52         0.0097056775
2021-11-02/20:46:20.55          0.015446336
2021-11-02/20:46:20.58         0.0071037133
2021-11-02/20:46:20.62         -0.010524416
2021-11-02/20:46:20.65        -0.0038181538
2021-11-02/20:46:20.68          0.015837519
2021-11-02/20:46:20.71         -0.024811939
2021-11-02/20:46:20.74         -0.023854896
2021-11-02/20:46:20.77         -0.012168183
2021-11-02/20:46:20.80        0.00055005045
2021-11-02/20:46:20.83         0.0024263755
2021-11-02/20:46:20.87          0.010053928
2021-11-02/20:46:20.90         0.0041423038
2021-11-02/20:46:20.93        -0.0056145214
2021-11-02/20:46:20.96         -0.018927337
2021-11-02/20:46:20.99         -0.038393841
2021-11-02/20:46:21.02         -0.015217738
2021-11-02/20:46:21.05         -0.023616971
2021-11-02/20:46:21.08         -0.020391915
2021-11-02/20:46:21.12       -4.2527654e-05
2021-11-02/20:46:21.15         -0.011031975
2021-11-02/20:46:21.18         0.0031631800
2021-11-02/20:46:21.21          0.014181246
2021-11-02/20:46:21.24          0.011923450
2021-11-02/20:46:21.27          0.031978199
2021-11-02/20:46:21.30          0.018209207
2021-11-02/20:46:21.33         0.0053118835
2021-11-02/20:46:21.37         0.0093893796
2021-11-02/20:46:21.40         -0.017185572
2021-11-02/20:46:21.43         -0.020562436
2021-11-02/20:46:21.46         -0.031127102
2021-11-02/20:46:21.49         -0.015394095
2021-11-02/20:46:21.52        -0.0069500504
2021-11-02/20:46:21.55         0.0012886372
2021-11-02/20:46:21.58        -0.0092493867
2021-11-02/20:46:21.62        -0.0028446892
2021-11-02/20:46:21.65        -0.0053440827
2021-11-02/20:46:21.68          0.017553854
2021-11-02/20:46:21.71          0.010191971
2021-11-02/20:46:21.74         0.0048115605
2021-11-02/20:46:21.77        -0.0052410327
2021-11-02/20:46:21.80         0.0090685954
2021-11-02/20:46:21.83        -0.0053586748
2021-11-02/20:46:21.87         -0.010481823
2021-11-02/20:46:21.90         0.0066002905
2021-11-02/20:46:21.93         0.0077155861
2021-11-02/20:46:21.96        -0.0032490469
2021-11-02/20:46:21.99        -0.0034052690
2021-11-02/20:46:22.02          0.010176876
2021-11-02/20:46:22.05         0.0047279797
2021-11-02/20:46:22.08          0.015258600
2021-11-02/20:46:22.12        -0.0020773228
2021-11-02/20:46:22.15         0.0089556815
2021-11-02/20:46:22.18         0.0092744720
2021-11-02/20:46:22.21        0.00068896323
2021-11-02/20:46:22.24         0.0043294484
2021-11-02/20:46:22.27        -0.0092298037
2021-11-02/20:46:22.30         -0.015677757
2021-11-02/20:46:22.33          0.014048458
2021-11-02/20:46:22.37         0.0049993459
2021-11-02/20:46:22.40        -0.0042572372
2021-11-02/20:46:22.43         0.0090089380
2021-11-02/20:46:22.46          0.018591388
2021-11-02/20:46:22.49        0.00083285414
2021-11-02/20:46:22.52          0.013527004
2021-11-02/20:46:22.55          0.037678567
2021-11-02/20:46:22.58          0.025057693
2021-11-02/20:46:22.62        -0.0082082583
2021-11-02/20:46:22.65         -0.016019291
2021-11-02/20:46:22.68          0.022674387
2021-11-02/20:46:22.71         0.0039113552
2021-11-02/20:46:22.74        -0.0074227426
2021-11-02/20:46:22.77          0.015253377
2021-11-02/20:46:22.80         -0.028079744
2021-11-02/20:46:22.83         -0.020047311
2021-11-02/20:46:22.87         -0.010309097
2021-11-02/20:46:22.90          0.020326966
2021-11-02/20:46:22.93          0.020408513
2021-11-02/20:46:22.96         -0.010868646
2021-11-02/20:46:22.99        -0.0025994574
2021-11-02/20:46:23.02         -0.012305896
2021-11-02/20:46:23.05         -0.034026127
2021-11-02/20:46:23.08        -0.0036126685
2021-11-02/20:46:23.12          0.011141342
2021-11-02/20:46:23.15          0.013434597
2021-11-02/20:46:23.18        -0.0090863208
2021-11-02/20:46:23.21         -0.015086393
2021-11-02/20:46:23.24         0.0081686037
2021-11-02/20:46:23.27          0.012390296
2021-11-02/20:46:23.30          0.010967017
2021-11-02/20:46:23.33          0.036599543
2021-11-02/20:46:23.37          0.023095862
2021-11-02/20:46:23.40         0.0048244165
2021-11-02/20:46:23.43         -0.013762068
2021-11-02/20:46:23.46          0.013174553
2021-11-02/20:46:23.49          0.012437847
2021-11-02/20:46:23.52         0.0033174112
2021-11-02/20:46:23.55         -0.010318919
2021-11-02/20:46:23.58        -0.0097495803
2021-11-02/20:46:23.62        -0.0022148265
2021-11-02/20:46:23.65          0.011410499
2021-11-02/20:46:23.68          0.017957348
2021-11-02/20:46:23.71          0.014647351
2021-11-02/20:46:23.74        -0.0098402101
2021-11-02/20:46:23.77         -0.012774023
2021-11-02/20:46:23.80         -0.011117886
2021-11-02/20:46:23.83          0.019258127
2021-11-02/20:46:23.87        -0.0020650566
2021-11-02/20:46:23.90         -0.014700621
2021-11-02/20:46:23.93         0.0051852212
2021-11-02/20:46:23.96       -0.00065954978
2021-11-02/20:46:23.99         0.0060679122
2021-11-02/20:46:24.02         0.0082661724
2021-11-02/20:46:24.05          0.021018848
2021-11-02/20:46:24.08          0.039639978
2021-11-02/20:46:24.12         0.0095816488
2021-11-02/20:46:24.15          0.034544963
2021-11-02/20:46:24.18          0.026083260
2021-11-02/20:46:24.21         0.0033211813
2021-11-02/20:46:24.24        -0.0077567425
2021-11-02/20:46:24.27         -0.010946331
2021-11-02/20:46:24.30         -0.016586058
2021-11-02/20:46:24.33         0.0016529244
2021-11-02/20:46:24.37         -0.013296683
2021-11-02/20:46:24.40         -0.013435675
2021-11-02/20:46:24.43         -0.019812738
2021-11-02/20:46:24.46        -0.0055087187
2021-11-02/20:46:24.49        0.00016936630
2021-11-02/20:46:24.52         0.0048793922
2021-11-02/20:46:24.55         0.0067227243
2021-11-02/20:46:24.58        5.1826027e-05
2021-11-02/20:46:24.62        -0.0048378036
2021-11-02/20:46:24.65        -0.0099284342
2021-11-02/20:46:24.68         -0.016388611
2021-11-02/20:46:24.71         -0.010381934
2021-11-02/20:46:24.74         0.0075724445
2021-11-02/20:46:24.77         -0.012021613
2021-11-02/20:46:24.80         -0.021401182
2021-11-02/20:46:24.83         0.0058648323
2021-11-02/20:46:24.87          0.010190282
2021-11-02/20:46:24.90         -0.011059009
2021-11-02/20:46:24.93        -0.0029695741
2021-11-02/20:46:24.96          0.025118130
2021-11-02/20:46:24.99         0.0074395214
2021-11-02/20:46:25.02         -0.020588832
2021-11-02/20:46:25.05        -0.0054029099
2021-11-02/20:46:25.08        -0.0018484254
2021-11-02/20:46:25.12         -0.019147485
2021-11-02/20:46:25.15         -0.012000518
2021-11-02/20:46:25.18         0.0030714642
2021-11-02/20:46:25.21       -0.00035759362
2021-11-02/20:46:25.24        -0.0068208592
2021-11-02/20:46:25.27        -0.0036302397
2021-11-02/20:46:25.30          0.026081681
2021-11-02/20:46:25.33          0.019577935
2021-11-02/20:46:25.37          0.038411103
2021-11-02/20:46:25.40          0.024591329
2021-11-02/20:46:25.43          0.019654777
2021-11-02/20:46:25.46        -0.0098242182
2021-11-02/20:46:25.49        -0.0086657650
2021-11-02/20:46:25.52        -0.0036761381
2021-11-02/20:46:25.55          0.014528350
2021-11-02/20:46:25.58         -0.022978932
2021-11-02/20:46:25.62         -0.012022697
2021-11-02/20:46:25.65         -0.025829408
2021-11-02/20:46:25.68       -0.00017000971
2021-11-02/20:46:25.71        -0.0044811021
2021-11-02/20:46:25.74         0.0050558681
2021-11-02/20:46:25.77        2.1951163e-05
2021-11-02/20:46:25.80         0.0043892642
2021-11-02/20:46:25.83        -0.0067262841
2021-11-02/20:46:25.87        0.00095416182
2021-11-02/20:46:25.90        -0.0036482800
2021-11-02/20:46:25.93        -0.0056882648
2021-11-02/20:46:25.96        -0.0088135250
2021-11-02/20:46:25.99        -0.0040283155
2021-11-02/20:46:26.02        -0.0086352420
2021-11-02/20:46:26.05          0.012913960
2021-11-02/20:46:26.08         -0.022083101
2021-11-02/20:46:26.12          0.010362104
2021-11-02/20:46:26.15         0.0042227998
2021-11-02/20:46:26.18        -0.0023122387
2021-11-02/20:46:26.21          0.025444315
2021-11-02/20:46:26.24         0.0097464833
2021-11-02/20:46:26.27         0.0028707023
2021-11-02/20:46:26.30          0.010889540
2021-11-02/20:46:26.33        -0.0055308505
2021-11-02/20:46:26.37          0.018053643
2021-11-02/20:46:26.40         -0.014084203
2021-11-02/20:46:26.43        -0.0051571614
2021-11-02/20:46:26.46         0.0013674766
2021-11-02/20:46:26.49         -0.012228342
2021-11-02/20:46:26.52       -0.00096280628
2021-11-02/20:46:26.55         0.0027585663
2021-11-02/20:46:26.58       -0.00076124197
2021-11-02/20:46:26.62         0.0059557357
2021-11-02/20:46:26.65         0.0030308459
2021-11-02/20:46:26.68         0.0025732077
2021-11-02/20:46:26.71         0.0014806798
2021-11-02/20:46:26.74         0.0044946071
2021-11-02/20:46:26.77        -0.0050031761
2021-11-02/20:46:26.80         -0.022173329
2021-11-02/20:46:26.83        -0.0022911722
2021-11-02/20:46:26.87         0.0090779201
2021-11-02/20:46:26.90          0.014733061
2021-11-02/20:46:26.93         0.0032315954
2021-11-02/20:46:26.96          0.011631764
2021-11-02/20:46:26.99          0.018243572
2021-11-02/20:46:27.02          0.032044450
2021-11-02/20:46:27.05         0.0063733951
2021-11-02/20:46:27.08         0.0064426788
2021-11-02/20:46:27.12         -0.015872601
2021-11-02/20:46:27.15        -0.0033241156
2021-11-02/20:46:27.18        -0.0035711035
2021-11-02/20:46:27.21        -0.0019050071
2021-11-02/20:46:27.24         -0.012528515
2021-11-02/20:46:27.27         -0.019060961
2021-11-02/20:46:27.30         -0.034343559
2021-11-02/20:46:27.33        -0.0051742392
2021-11-02/20:46:27.37        -0.0019913099
2021-11-02/20:46:27.40          0.027252439
2021-11-02/20:46:27.43         0.0020752884
2021-11-02/20:46:27.46         -0.011482001
2021-11-02/20:46:27.49         -0.012400956
2021-11-02/20:46:27.52         0.0015137950
2021-11-02/20:46:27.55          0.013845868
2021-11-02/20:46:27.58         0.0075263224
2021-11-02/20:46:27.62         0.0081812609
2021-11-02/20:46:27.65          0.013614460
2021-11-02/20:46:27.68        -0.0036458621
2021-11-02/20:46:27.71          0.011940971
2021-11-02/20:46:27.74          0.016496243
2021-11-02/20:46:27.77          0.014278258
2021-11-02/20:46:27.80          0.016770144
2021-11-02/20:46:27.83         0.0031799858
2021-11-02/20:46:27.87         0.0080408045
2021-11-02/20:46:27.90         0.0024001244
2021-11-02/20:46:27.93          0.015914920
2021-11-02/20:46:27.96         0.0019877987
2021-11-02/20:46:27.99         -0.010181015
2021-11-02/20:46:28.02         -0.024407408
2021-11-02/20:46:28.05       -0.00087231529
2021-11-02/20:46:28.08         -0.010818686
2021-11-02/20:46:28.12        -0.0028430275
2021-11-02/20:46:28.15         -0.013430266
2021-11-02/20:46:28.18        -0.0029228155
2021-11-02/20:46:28.21        -0.0085896071
2021-11-02/20:46:28.24        0.00016318853
2021-11-02/20:46:28.27         0.0084008136
2021-11-02/20:46:28.30          0.015051470
2021-11-02/20:46:28.33        -0.0028613468
2021-11-02/20:46:28.37        -0.0044320098
2021-11-02/20:46:28.40        -0.0014401745
2021-11-02/20:46:28.43         0.0017291436
2021-11-02/20:46:28.46        -0.0016314817
2021-11-02/20:46:28.49        -0.0052561527
2021-11-02/20:46:28.52         -0.011228999
2021-11-02/20:46:28.55         -0.012301542
2021-11-02/20:46:28.58         0.0032561466
2021-11-02/20:46:28.62         0.0096567226
2021-11-02/20:46:28.65         0.0093297528
2021-11-02/20:46:28.68        -0.0048470672
2021-11-02/20:46:28.71         0.0023063369
2021-11-02/20:46:28.74        -0.0048233310
2021-11-02/20:46:28.77          0.011614489
2021-11-02/20:46:28.80         0.0027896325
2021-11-02/20:46:28.83         0.0067047401
2021-11-02/20:46:28.87         -0.017736952
2021-11-02/20:46:28.90       -0.00085292779
2021-11-02/20:46:28.93        -0.0056461143
2021-11-02/20:46:28.96         0.0041016959
2021-11-02/20:46:28.99        5.1655909e-05
2021-11-02/20:46:29.02          0.010318000
2021-11-02/20:46:29.05         -0.014873924
2021-11-02/20:46:29.08        0.00081602866
2021-11-02/20:46:29.12        -0.0036858727
2021-11-02/20:46:29.15          0.013337593
2021-11-02/20:46:29.18         -0.014611108
2021-11-02/20:46:29.21        -0.0019772602
2021-11-02/20:46:29.24         -0.018917737
2021-11-02/20:46:29.27        -0.0034089182
2021-11-02/20:46:29.30         -0.015340706
2021-11-02/20:46:29.33        -0.0085458945
2021-11-02/20:46:29.37         0.0016684564
2021-11-02/20:46:29.40         0.0071976217
2021-11-02/20:46:29.43        -0.0047232394
2021-11-02/20:46:29.46          0.023891884
2021-11-02/20:46:29.49         0.0059748152
2021-11-02/20:46:29.52          0.022574975
2021-11-02/20:46:29.55          0.011192057
2021-11-02/20:46:29.58          0.012263476
2021-11-02/20:46:29.62          0.011111474
2021-11-02/20:46:29.65       -0.00063692416
2021-11-02/20:46:29.68         -0.010763126
2021-11-02/20:46:29.71       -0.00078161124
2021-11-02/20:46:29.74         -0.017610619
2021-11-02/20:46:29.77         -0.011059510
2021-11-02/20:46:29.80        -0.0023929040
2021-11-02/20:46:29.83        -0.0072347485
2021-11-02/20:46:29.87        -0.0018601003
2021-11-02/20:46:29.90        5.3500696e-05
2021-11-02/20:46:29.93         0.0027053978
2021-11-02/20:46:29.96         0.0054752421
2021-11-02/20:46:29.99         0.0084481045
2021-11-02/20:46:30.02        -0.0017672027
2021-11-02/20:46:30.05          0.013704872
2021-11-02/20:46:30.08        -0.0041525048
2021-11-02/20:46:30.12         0.0044850428
2021-11-02/20:46:30.15         -0.012925497
2021-11-02/20:46:30.18        -0.0056734102
2021-11-02/20:46:30.21          0.011672267
2021-11-02/20:46:30.24         0.0075969566
2021-11-02/20:46:30.27         0.0052955587
2021-11-02/20:46:30.30         0.0078862829
2021-11-02/20:46:30.33        0.00027116239
2021-11-02/20:46:30.37          0.015228861
2021-11-02/20:46:30.40        -0.0020001670
2021-11-02/20:46:30.43          0.013404480
2021-11-02/20:46:30.46         0.0051222455
2021-11-02/20:46:30.49         -0.012672995
2021-11-02/20:46:30.52        -0.0028563710
2021-11-02/20:46:30.55         -0.011179843
2021-11-02/20:46:30.58         0.0056248196
2021-11-02/20:46:30.62         0.0019742542
2021-11-02/20:46:30.65        -0.0048000520
2021-11-02/20:46:30.68          0.014327815
2021-11-02/20:46:30.71        -0.0012610016
2021-11-02/20:46:30.74        -0.0013671501
2021-11-02/20:46:30.77         0.0085743282
2021-11-02/20:46:30.80        -0.0025204013
2021-11-02/20:46:30.83         0.0084393210
2021-11-02/20:46:30.87        -0.0025663904
2021-11-02/20:46:30.90         0.0015791198
2021-11-02/20:46:30.93        -0.0010167497
2021-11-02/20:46:30.96         -0.011367265
2021-11-02/20:46:30.99         0.0067196943
2021-11-02/20:46:31.02          0.013951914
2021-11-02/20:46:31.05         0.0061791178
2021-11-02/20:46:31.08          0.010629958
2021-11-02/20:46:31.12         0.0052148879
2021-11-02/20:46:31.15         0.0055446497
2021-11-02/20:46:31.18         0.0049564946
2021-11-02/20:46:31.21         0.0036677686
2021-11-02/20:46:31.24         0.0030019227
2021-11-02/20:46:31.27       -0.00071943491
2021-11-02/20:46:31.30        -0.0040698325
2021-11-02/20:46:31.33        -0.0072533039
2021-11-02/20:46:31.37        -0.0091186871
2021-11-02/20:46:31.40         0.0030413966
2021-11-02/20:46:31.43         0.0076747179
2021-11-02/20:46:31.46          0.011806313
2021-11-02/20:46:31.49        -0.0013437117
2021-11-02/20:46:31.52         0.0052900104
2021-11-02/20:46:31.55         0.0089489845
2021-11-02/20:46:31.58          0.012341485
2021-11-02/20:46:31.62        -0.0094803785
2021-11-02/20:46:31.65       -2.3039979e-05
2021-11-02/20:46:31.68        -0.0058213940
2021-11-02/20:46:31.71        -0.0078921014
2021-11-02/20:46:31.74         -0.011888510
2021-11-02/20:46:31.77        0.00058731524
2021-11-02/20:46:31.80         0.0019504584
2021-11-02/20:46:31.83        -0.0024120499
2021-11-02/20:46:31.87        -0.0032562378
2021-11-02/20:46:31.90          0.011439877
2021-11-02/20:46:31.93         0.0075716997
2021-11-02/20:46:31.96         0.0029290202
2021-11-02/20:46:31.99       -0.00011602248
2021-11-02/20:46:32.02         0.0016465216
2021-11-02/20:46:32.05         0.0013908291
2021-11-02/20:46:32.08        -0.0034929174
2021-11-02/20:46:32.12        -0.0051690775
2021-11-02/20:46:32.15        -0.0075575465
2021-11-02/20:46:32.18        -0.0017863314
2021-11-02/20:46:32.21         0.0012583296
2021-11-02/20:46:32.24         0.0023066837
2021-11-02/20:46:32.27         0.0087058091
2021-11-02/20:46:32.30        0.00034627824
2021-11-02/20:46:32.33         0.0055343522
2021-11-02/20:46:32.37         0.0041324694
2021-11-02/20:46:32.40        0.00059833841
2021-11-02/20:46:32.43         0.0019604746
2021-11-02/20:46:32.46         0.0070769317
2021-11-02/20:46:32.49         0.0026619207
2021-11-02/20:46:32.52         0.0016619223
2021-11-02/20:46:32.55        -0.0060669221
2021-11-02/20:46:32.58         0.0015071025
2021-11-02/20:46:32.62        0.00067829180
2021-11-02/20:46:32.65         0.0028646002
2021-11-02/20:46:32.68         0.0085974591
2021-11-02/20:46:32.71         0.0060849015
2021-11-02/20:46:32.74         0.0062683573
2021-11-02/20:46:32.77         0.0037882829
2021-11-02/20:46:32.80         0.0026577814
2021-11-02/20:46:32.83         0.0021797370
2021-11-02/20:46:32.87         0.0035040452
2021-11-02/20:46:32.90        0.00014262591
2021-11-02/20:46:32.93         0.0024618829
2021-11-02/20:46:32.96        -0.0017671059
2021-11-02/20:46:32.99        -0.0070944717
2021-11-02/20:46:33.02        -0.0037270908
2021-11-02/20:46:33.05         0.0047553631
2021-11-02/20:46:33.08         0.0010443318
2021-11-02/20:46:33.12         0.0050433976
2021-11-02/20:46:33.15        -0.0010413875
2021-11-02/20:46:33.18         0.0039675336
2021-11-02/20:46:33.21         0.0048675711
2021-11-02/20:46:33.24         0.0047571213
2021-11-02/20:46:33.27         0.0044414451
2021-11-02/20:46:33.30        -0.0041082844
2021-11-02/20:46:33.33        -0.0080686944
2021-11-02/20:46:33.37         -0.010176720
2021-11-02/20:46:33.40        -0.0074728752
2021-11-02/20:46:33.43        -0.0017705530
2021-11-02/20:46:33.46        -0.0038064781
2021-11-02/20:46:33.49        -0.0064759802
2021-11-02/20:46:33.52        -0.0031428413
2021-11-02/20:46:33.55         0.0071627534
2021-11-02/20:46:33.58         0.0020101141
2021-11-02/20:46:33.62        0.00035086549
2021-11-02/20:46:33.65          0.010273100
2021-11-02/20:46:33.68         0.0033837170
2021-11-02/20:46:33.71         0.0065707024
2021-11-02/20:46:33.74         0.0056975307
2021-11-02/20:46:33.77         0.0039223318
2021-11-02/20:46:33.80        -0.0041994668
2021-11-02/20:46:33.83        -0.0051204257
2021-11-02/20:46:33.87         0.0054740084
2021-11-02/20:46:33.90        0.00090052881
2021-11-02/20:46:33.93         0.0034793226
2021-11-02/20:46:33.96         0.0059117464
2021-11-02/20:46:33.99        0.00062314709
2021-11-02/20:46:34.02        -0.0051631236
2021-11-02/20:46:34.05        -0.0029736062
2021-11-02/20:46:34.08         0.0057789747
2021-11-02/20:46:34.12         0.0036832343
2021-11-02/20:46:34.15        -0.0011312209
2021-11-02/20:46:34.18        -0.0036003838
2021-11-02/20:46:34.21        -0.0052984584
2021-11-02/20:46:34.24        -0.0021614636
2021-11-02/20:46:34.27        -0.0034989287
2021-11-02/20:46:34.30         0.0017862693
2021-11-02/20:46:34.33       -0.00033701368
2021-11-02/20:46:34.37       -0.00032460514
2021-11-02/20:46:34.40        -0.0043011727
2021-11-02/20:46:34.43        -0.0013160798
2021-11-02/20:46:34.46         0.0064774431
2021-11-02/20:46:34.49        0.00029717133
2021-11-02/20:46:34.52        -0.0023646171
2021-11-02/20:46:34.55        0.00075802742
2021-11-02/20:46:34.58        -0.0041811363
2021-11-02/20:46:34.62         0.0026889175
2021-11-02/20:46:34.65       -0.00028469062
2021-11-02/20:46:34.68         0.0068585853
2021-11-02/20:46:34.71        0.00065072784
2021-11-02/20:46:34.74         0.0046313861
2021-11-02/20:46:34.77         0.0037745678
2021-11-02/20:46:34.80         0.0036614097
2021-11-02/20:46:34.83       -0.00012747232
2021-11-02/20:46:34.87         0.0018320287
2021-11-02/20:46:34.90        -0.0026830764
2021-11-02/20:46:34.93       -0.00028253251
2021-11-02/20:46:34.96        -0.0043481164
2021-11-02/20:46:34.99        -0.0025938580
2021-11-02/20:46:35.02        -0.0050928147
2021-11-02/20:46:35.05        -0.0035739717
2021-11-02/20:46:35.08        -0.0037527466
2021-11-02/20:46:35.12        -0.0024581192
2021-11-02/20:46:35.15        0.00065104746
2021-11-02/20:46:35.18         0.0028464713
2021-11-02/20:46:35.21        0.00041551659
2021-11-02/20:46:35.24         0.0010850480
2021-11-02/20:46:35.27         0.0022775240
2021-11-02/20:46:35.30         0.0018356185
2021-11-02/20:46:35.33         0.0018372683
2021-11-02/20:46:35.37        -0.0025989774
2021-11-02/20:46:35.40       -0.00016031622
2021-11-02/20:46:35.43         0.0021145545
2021-11-02/20:46:35.46       -0.00012853577
2021-11-02/20:46:35.49       -0.00073062734
2021-11-02/20:46:35.52        -0.0015123425
2021-11-02/20:46:35.55       -0.00061398570
2021-11-02/20:46:35.58        -0.0016918663
2021-11-02/20:46:35.62       -0.00096741041
2021-11-02/20:46:35.65         0.0021736024
2021-11-02/20:46:35.68        0.00074008535
2021-11-02/20:46:35.71        -0.0020192970
2021-11-02/20:46:35.74        -0.0017465796
2021-11-02/20:46:35.77        -0.0020523036
2021-11-02/20:46:35.80        -0.0013307607
2021-11-02/20:46:35.83        -0.0014436257
2021-11-02/20:46:35.87        -0.0013049815
2021-11-02/20:46:35.90        0.00094508093
2021-11-02/20:46:35.93        9.9253042e-05
2021-11-02/20:46:35.96        0.00070590779
2021-11-02/20:46:35.99        0.00041736960
2021-11-02/20:46:36.02        0.00058650296
2021-11-02/20:46:36.05        0.00022643349
2021-11-02/20:46:36.08        0.00090000018
2021-11-02/20:46:36.12        0.00073498357
2021-11-02/20:46:36.15         0.0016682717
2021-11-02/20:46:36.18       -0.00057141844
2021-11-02/20:46:36.21        -0.0019012562
2021-11-02/20:46:36.24       -0.00072187376
2021-11-02/20:46:36.27       -0.00098494020
2021-11-02/20:46:36.30        -0.0020702044
2021-11-02/20:46:36.33         0.0014365340
2021-11-02/20:46:36.37         0.0015675750
2021-11-02/20:46:36.40        0.00079903983
2021-11-02/20:46:36.43        -0.0020956452
2021-11-02/20:46:36.46        -0.0014048220
2021-11-02/20:46:36.49        0.00060350788
2021-11-02/20:46:36.52        0.00060686846
2021-11-02/20:46:36.55         0.0019257631
2021-11-02/20:46:36.58         0.0015058084
2021-11-02/20:46:36.62        -0.0011120641
2021-11-02/20:46:36.65       -0.00039113748
2021-11-02/20:46:36.68       -0.00074450165
2021-11-02/20:46:36.71        0.00082152801
2021-11-02/20:46:36.74        0.00084897129
2021-11-02/20:46:36.77         0.0011709426
2021-11-02/20:46:36.80       -8.2089576e-05
2021-11-02/20:46:36.83       -0.00062562147
2021-11-02/20:46:36.87       -0.00088689319
2021-11-02/20:46:36.90         0.0010221061
2021-11-02/20:46:36.93        0.00037948951
2021-11-02/20:46:36.96        0.00014217676
2021-11-02/20:46:36.99       -0.00019579596
2021-11-02/20:46:37.02        0.00032998078
2021-11-02/20:46:37.05        0.00033747552
2021-11-02/20:46:37.08        0.00043596546
2021-11-02/20:46:37.12       -0.00032905404
2021-11-02/20:46:37.15        0.00041918448
2021-11-02/20:46:37.18        0.00025669880
2021-11-02/20:46:37.21        0.00025771897
2021-11-02/20:46:37.24       -0.00013341740
2021-11-02/20:46:37.27        0.00024271507
2021-11-02/20:46:37.30       -0.00015817686
2021-11-02/20:46:37.33       -0.00013665620
2021-11-02/20:46:37.37       -0.00025045053
2021-11-02/20:46:37.40        0.00016042433
2021-11-02/20:46:37.43        7.6257364e-05
2021-11-02/20:46:37.46       -8.1029198e-05
2021-11-02/20:46:37.49       -7.2657850e-05
2021-11-02/20:46:37.52        1.4880322e-06
2021-11-02/20:46:37.55       -4.4601685e-05
2021-11-02/20:46:37.58        8.5422103e-05
2021-11-02/20:46:37.62       -1.9187206e-05
2021-11-02/20:46:37.65       -7.8885418e-05
2021-11-02/20:46:37.68       -6.8349106e-05
2021-11-02/20:46:37.71       -0.00012405884
2021-11-02/20:46:37.74       -6.6579928e-05
2021-11-02/20:46:37.77       -0.00010345121
2021-11-02/20:46:37.80       -0.00052343331
2021-11-02/20:46:37.83        8.5626007e-05
2021-11-02/20:46:37.87       -0.00035688823
2021-11-02/20:46:37.90       -0.00044884402
2021-11-02/20:46:37.93       -0.00026393025
2021-11-02/20:46:37.96       -0.00070299404
2021-11-02/20:46:37.99       -0.00031166900
2021-11-02/20:46:38.02       -2.7778530e-05
2021-11-02/20:46:38.05       -4.1870455e-05
2021-11-02/20:46:38.08        0.00029037828
2021-11-02/20:46:38.12        0.00065940630
2021-11-02/20:46:38.15       -0.00023171601
2021-11-02/20:46:38.18        0.00030570359
2021-11-02/20:46:38.21        0.00096841978
2021-11-02/20:46:38.24        0.00072469613
2021-11-02/20:46:38.27        0.00048837031
2021-11-02/20:46:38.30        0.00014369166
2021-11-02/20:46:38.33         0.0010869369
2021-11-02/20:46:38.37        0.00042518765
2021-11-02/20:46:38.40        -0.0011733618
2021-11-02/20:46:38.43        0.00052884526
2021-11-02/20:46:38.46         0.0012284571
2021-11-02/20:46:38.49       -0.00010560974
2021-11-02/20:46:38.52        0.00083781475
2021-11-02/20:46:38.55        -0.0013614677
2021-11-02/20:46:38.58        -0.0014524437
2021-11-02/20:46:38.62        -0.0027763264
2021-11-02/20:46:38.65        0.00033295048
2021-11-02/20:46:38.68       -0.00098136339
2021-11-02/20:46:38.71        -0.0019417825
2021-11-02/20:46:38.74        -0.0025777838
2021-11-02/20:46:38.77       -0.00032992900
2021-11-02/20:46:38.80        0.00043670161
2021-11-02/20:46:38.83         0.0011217768
2021-11-02/20:46:38.87        0.00028623241
2021-11-02/20:46:38.90         0.0021502268
2021-11-02/20:46:38.93         0.0022178800
2021-11-02/20:46:38.96         0.0016943187
2021-11-02/20:46:38.99         0.0014498000
2021-11-02/20:46:39.02       -0.00041844573
2021-11-02/20:46:39.05        0.00042105769
2021-11-02/20:46:39.08        -0.0020207688
2021-11-02/20:46:39.12        -0.0017420491
2021-11-02/20:46:39.15         0.0020770151
2021-11-02/20:46:39.18        4.7735432e-05
2021-11-02/20:46:39.21        -0.0032039184
2021-11-02/20:46:39.24         0.0010979479
2021-11-02/20:46:39.27       -0.00036866846
2021-11-02/20:46:39.30         0.0037235874
2021-11-02/20:46:39.33         0.0026635571
2021-11-02/20:46:39.37         0.0017889993
2021-11-02/20:46:39.40         0.0011104014
2021-11-02/20:46:39.43        3.2542354e-05
2021-11-02/20:46:39.46       -0.00016716999
2021-11-02/20:46:39.49        0.00069710683
2021-11-02/20:46:39.52        -0.0017839462
2021-11-02/20:46:39.55        0.00074786645
2021-11-02/20:46:39.58         0.0010495257
2021-11-02/20:46:39.62         0.0011114733
2021-11-02/20:46:39.65        -0.0014773643
2021-11-02/20:46:39.68         0.0034569122
2021-11-02/20:46:39.71         0.0012249600
2021-11-02/20:46:39.74         0.0024749206
2021-11-02/20:46:39.77         0.0010816853
2021-11-02/20:46:39.80        -0.0013189411
2021-11-02/20:46:39.83       -0.00068635199
2021-11-02/20:46:39.87        -0.0031380326
2021-11-02/20:46:39.90        -0.0057342428
2021-11-02/20:46:39.93        -0.0020776141
2021-11-02/20:46:39.96        -0.0023243433
2021-11-02/20:46:39.99        0.00054967307
2021-11-02/20:46:40.02       -0.00034591834
2021-11-02/20:46:40.05         0.0030087602
2021-11-02/20:46:40.08         0.0021356510
2021-11-02/20:46:40.12        -0.0013358774
2021-11-02/20:46:40.15         0.0058580202
2021-11-02/20:46:40.18         0.0054541281
2021-11-02/20:46:40.21         0.0060014350
2021-11-02/20:46:40.24       -8.6571882e-05
2021-11-02/20:46:40.27         0.0023818980
2021-11-02/20:46:40.30       -0.00075646707
2021-11-02/20:46:40.33        -0.0047429868
2021-11-02/20:46:40.37         0.0017063406
2021-11-02/20:46:40.40         0.0051416075
2021-11-02/20:46:40.43        0.00062524663
2021-11-02/20:46:40.46       -5.3899171e-05
2021-11-02/20:46:40.49        -0.0020497420
2021-11-02/20:46:40.52         0.0028847087
2021-11-02/20:46:40.55         0.0014823689
2021-11-02/20:46:40.58         0.0021545372
2021-11-02/20:46:40.62         0.0027606416
2021-11-02/20:46:40.65        0.00059412822
2021-11-02/20:46:40.68        -0.0043976789
2021-11-02/20:46:40.71         -0.011751943
2021-11-02/20:46:40.74        -0.0045996604
2021-11-02/20:46:40.77         0.0022838845
2021-11-02/20:46:40.80         0.0023562175
2021-11-02/20:46:40.83        -0.0040381364
2021-11-02/20:46:40.87        -0.0039885222
2021-11-02/20:46:40.90        -0.0036694405
2021-11-02/20:46:40.93       -0.00059590503
2021-11-02/20:46:40.96         0.0033917722
2021-11-02/20:46:40.99         0.0087358494
2021-11-02/20:46:41.02         0.0027953714
2021-11-02/20:46:41.05        -0.0014898691
2021-11-02/20:46:41.08         0.0012139339
2021-11-02/20:46:41.12        -0.0029989622
2021-11-02/20:46:41.15       -0.00046080455
2021-11-02/20:46:41.18        0.00093968010
2021-11-02/20:46:41.21        -0.0013316816
2021-11-02/20:46:41.24         0.0023960794
2021-11-02/20:46:41.27        0.00039410470
2021-11-02/20:46:41.30         0.0011158374
2021-11-02/20:46:41.33         0.0025137241
2021-11-02/20:46:41.37       -0.00055058601
2021-11-02/20:46:41.40         0.0078760375
2021-11-02/20:46:41.43        -0.0017521131
2021-11-02/20:46:41.46         0.0063181675
2021-11-02/20:46:41.49         0.0045174980
2021-11-02/20:46:41.52        -0.0038089889
2021-11-02/20:46:41.55        -0.0049710988
2021-11-02/20:46:41.58         0.0019231725
2021-11-02/20:46:41.62       -7.4375879e-05
2021-11-02/20:46:41.65        -0.0018991149
2021-11-02/20:46:41.68        -0.0050784563
2021-11-02/20:46:41.71         0.0094499474
2021-11-02/20:46:41.74         0.0010893517
2021-11-02/20:46:41.77         0.0049914587
2021-11-02/20:46:41.80       -0.00042798552
2021-11-02/20:46:41.83         0.0076668993
2021-11-02/20:46:41.87         0.0016287011
2021-11-02/20:46:41.90        -0.0036035527
2021-11-02/20:46:41.93        -0.0035571813
2021-11-02/20:46:41.96         0.0025229061
2021-11-02/20:46:41.99        -0.0058337368
2021-11-02/20:46:42.02         0.0031667328
2021-11-02/20:46:42.05        -0.0010939649
2021-11-02/20:46:42.08         0.0057298837
2021-11-02/20:46:42.12        0.00017264346
2021-11-02/20:46:42.15         0.0043696155
2021-11-02/20:46:42.18         0.0063002090
2021-11-02/20:46:42.21         0.0077369780
2021-11-02/20:46:42.24         0.0041013844
2021-11-02/20:46:42.27          0.013646175
2021-11-02/20:46:42.30       -0.00014561803
2021-11-02/20:46:42.33        -0.0032403063
2021-11-02/20:46:42.37         0.0037251347
2021-11-02/20:46:42.40         0.0053111039
2021-11-02/20:46:42.43        0.00039704003
2021-11-02/20:46:42.46         0.0056213030
2021-11-02/20:46:42.49        -0.0030283422
2021-11-02/20:46:42.52         0.0018024302
2021-11-02/20:46:42.55         0.0015794410
2021-11-02/20:46:42.58         0.0057154751
2021-11-02/20:46:42.62         0.0015348641
2021-11-02/20:46:42.65       -0.00099551604
2021-11-02/20:46:42.68        -0.0070117913
2021-11-02/20:46:42.71        -0.0063634612
2021-11-02/20:46:42.74         -0.011572262
2021-11-02/20:46:42.77         0.0038775389
2021-11-02/20:46:42.80        -0.0025361616
2021-11-02/20:46:42.83        -0.0052465790
2021-11-02/20:46:42.87        -0.0097387633
2021-11-02/20:46:42.90        -0.0010433748
2021-11-02/20:46:42.93        -0.0030027347
2021-11-02/20:46:42.96         0.0046935088
2021-11-02/20:46:42.99         0.0079858167
2021-11-02/20:46:43.02         0.0091841152
2021-11-02/20:46:43.05        -0.0070916434
2021-11-02/20:46:43.08         0.0017763346
2021-11-02/20:46:43.12        -0.0035081451
2021-11-02/20:46:43.15        -0.0019176029
2021-11-02/20:46:43.18        -0.0048939000
2021-11-02/20:46:43.21       -0.00061779949
2021-11-02/20:46:43.24        -0.0045616669
2021-11-02/20:46:43.27        -0.0083670664
2021-11-02/20:46:43.30        0.00072767101
2021-11-02/20:46:43.33         0.0061986607
2021-11-02/20:46:43.37         0.0071160169
2021-11-02/20:46:43.40         0.0076644320
2021-11-02/20:46:43.43         0.0041338147
2021-11-02/20:46:43.46         0.0044044950
2021-11-02/20:46:43.49         0.0064725068
2021-11-02/20:46:43.52         0.0028880274
2021-11-02/20:46:43.55        -0.0018663176
2021-11-02/20:46:43.58         0.0028718189
2021-11-02/20:46:43.62         0.0058803342
2021-11-02/20:46:43.65         -0.010340797
2021-11-02/20:46:43.68         -0.016717611
2021-11-02/20:46:43.71        -0.0024298425
2021-11-02/20:46:43.74         0.0095840668
2021-11-02/20:46:43.77         0.0037511415
2021-11-02/20:46:43.80          0.014634624
2021-11-02/20:46:43.83          0.017834930
2021-11-02/20:46:43.87        0.00023565370
2021-11-02/20:46:43.90        -0.0042420026
2021-11-02/20:46:43.93          0.012492146
2021-11-02/20:46:43.96          0.016849529
2021-11-02/20:46:43.99         0.0072944022
2021-11-02/20:46:44.02        -0.0022922858
2021-11-02/20:46:44.05        -0.0013803189
2021-11-02/20:46:44.08         -0.016105957
2021-11-02/20:46:44.12         -0.019973753
2021-11-02/20:46:44.15         0.0033985595
2021-11-02/20:46:44.18          0.014687941
2021-11-02/20:46:44.21        -0.0028704617
2021-11-02/20:46:44.24        -0.0046859914
2021-11-02/20:46:44.27        -0.0021563882
2021-11-02/20:46:44.30        -0.0054600218
2021-11-02/20:46:44.33        -0.0084754119
2021-11-02/20:46:44.37        -0.0085536716
2021-11-02/20:46:44.40         0.0025475047
2021-11-02/20:46:44.43        -0.0070765148
2021-11-02/20:46:44.46         -0.012456089
2021-11-02/20:46:44.49         -0.010169275
2021-11-02/20:46:44.52       -0.00078046470
2021-11-02/20:46:44.55         0.0026252154
2021-11-02/20:46:44.58         0.0041761099
2021-11-02/20:46:44.62         0.0069479966
2021-11-02/20:46:44.65          0.015307221
2021-11-02/20:46:44.68          0.010236413
2021-11-02/20:46:44.71         0.0045413520
2021-11-02/20:46:44.74         -0.011598543
2021-11-02/20:46:44.77         0.0061117046
2021-11-02/20:46:44.80        -0.0030969703
2021-11-02/20:46:44.83         0.0029837752
2021-11-02/20:46:44.87        -0.0076129840
2021-11-02/20:46:44.90        -0.0034096095
2021-11-02/20:46:44.93        -0.0074631461
2021-11-02/20:46:44.96       -0.00024211950
2021-11-02/20:46:44.99        -0.0016059338
2021-11-02/20:46:45.02          0.013877030
2021-11-02/20:46:45.05         0.0084904921
2021-11-02/20:46:45.08          0.013896353
2021-11-02/20:46:45.12        -0.0075199395
2021-11-02/20:46:45.15          0.013888063
2021-11-02/20:46:45.18         0.0014401380
2021-11-02/20:46:45.21         0.0031287636
2021-11-02/20:46:45.24         0.0010119141
2021-11-02/20:46:45.27        -0.0050311630
2021-11-02/20:46:45.30        -0.0073833861
2021-11-02/20:46:45.33        -0.0082589707
2021-11-02/20:46:45.37        -0.0056692565
2021-11-02/20:46:45.40         0.0032683867
2021-11-02/20:46:45.43         -0.012491567
2021-11-02/20:46:45.46        -0.0012586413
2021-11-02/20:46:45.49         0.0062911088
2021-11-02/20:46:45.52        -0.0014520534
2021-11-02/20:46:45.55         0.0052497801
2021-11-02/20:46:45.58         0.0058155970
2021-11-02/20:46:45.62         0.0028103757
2021-11-02/20:46:45.65         0.0053599127
2021-11-02/20:46:45.68         0.0059614012
2021-11-02/20:46:45.71         0.0094926191
2021-11-02/20:46:45.74         0.0090997319
2021-11-02/20:46:45.77         0.0044703463
2021-11-02/20:46:45.80          0.011060871
2021-11-02/20:46:45.83         0.0057334594
2021-11-02/20:46:45.87         0.0011958555
2021-11-02/20:46:45.90        -0.0047387826
2021-11-02/20:46:45.93        -0.0087210213
2021-11-02/20:46:45.96        -0.0041493434
2021-11-02/20:46:45.99        -0.0040520770
2021-11-02/20:46:46.02         0.0033090325
2021-11-02/20:46:46.05         0.0031976475
2021-11-02/20:46:46.08         -0.017741070
2021-11-02/20:46:46.12        -0.0027754108
2021-11-02/20:46:46.15        -0.0014403271
2021-11-02/20:46:46.18          0.012835327
2021-11-02/20:46:46.21          0.010469633
2021-11-02/20:46:46.24        -0.0012964196
2021-11-02/20:46:46.27          0.013358591
2021-11-02/20:46:46.30         0.0010392131
2021-11-02/20:46:46.33         0.0092202094
2021-11-02/20:46:46.37         0.0091995092
2021-11-02/20:46:46.40         0.0088833101
2021-11-02/20:46:46.43         0.0051140515
2021-11-02/20:46:46.46         -0.011756884
2021-11-02/20:46:46.49         -0.012240685
2021-11-02/20:46:46.52        -0.0068903844
2021-11-02/20:46:46.55         -0.029331695
2021-11-02/20:46:46.58        -0.0054535604
2021-11-02/20:46:46.62         -0.010937966
2021-11-02/20:46:46.65         0.0071926845
2021-11-02/20:46:46.68         -0.016862060
2021-11-02/20:46:46.71        -0.0069444644
2021-11-02/20:46:46.74         0.0082865641
2021-11-02/20:46:46.77         0.0069879306
2021-11-02/20:46:46.80         -0.014985008
2021-11-02/20:46:46.83          0.015727174
2021-11-02/20:46:46.87         -0.013273734
2021-11-02/20:46:46.90         -0.021070487
2021-11-02/20:46:46.93         -0.014541471
2021-11-02/20:46:46.96        -0.0051271534
2021-11-02/20:46:46.99         0.0021256449
2021-11-02/20:46:47.02        -0.0020714465
2021-11-02/20:46:47.05        -0.0037287972
2021-11-02/20:46:47.08          0.012228948
2021-11-02/20:46:47.12        -0.0018395414
2021-11-02/20:46:47.15         0.0049806384
2021-11-02/20:46:47.18         0.0073051462
2021-11-02/20:46:47.21         0.0041136179
2021-11-02/20:46:47.24          0.019625919
2021-11-02/20:46:47.27         0.0010323737
2021-11-02/20:46:47.30         -0.012750657
2021-11-02/20:46:47.33        -0.0062889743
2021-11-02/20:46:47.37         0.0065033926
2021-11-02/20:46:47.40          0.014271245
2021-11-02/20:46:47.43         0.0068305713
2021-11-02/20:46:47.46          0.021497439
2021-11-02/20:46:47.49          0.010003263
2021-11-02/20:46:47.52        -0.0010808316
2021-11-02/20:46:47.55         0.0085069723
2021-11-02/20:46:47.58          0.011034175
2021-11-02/20:46:47.62         0.0017779381
2021-11-02/20:46:47.65        -0.0041244278
2021-11-02/20:46:47.68         0.0046907768
2021-11-02/20:46:47.71          0.010573651
2021-11-02/20:46:47.74         -0.021789619
2021-11-02/20:46:47.77        -0.0075282724
2021-11-02/20:46:47.80        0.00080566303
2021-11-02/20:46:47.83         0.0020151322
2021-11-02/20:46:47.87       -0.00068752485
2021-11-02/20:46:47.90          0.013872814
2021-11-02/20:46:47.93          0.017472114
2021-11-02/20:46:47.96         0.0026660171
2021-11-02/20:46:47.99        -0.0010922504
2021-11-02/20:46:48.02          0.014465463
2021-11-02/20:46:48.05         0.0073016360
2021-11-02/20:46:48.08        -0.0032828782
2021-11-02/20:46:48.12         -0.014559678
2021-11-02/20:46:48.15        0.00058461920
2021-11-02/20:46:48.18         -0.011309414
2021-11-02/20:46:48.21         0.0075125009
2021-11-02/20:46:48.24         -0.016580041
2021-11-02/20:46:48.27         0.0015028101
2021-11-02/20:46:48.30        -0.0063782904
2021-11-02/20:46:48.33        -0.0013541599
2021-11-02/20:46:48.37        -0.0053137231
2021-11-02/20:46:48.40          0.010831158
2021-11-02/20:46:48.43         0.0083981998
2021-11-02/20:46:48.46          0.014860786
2021-11-02/20:46:48.49        -0.0058242045
2021-11-02/20:46:48.52         0.0015447769
2021-11-02/20:46:48.55         -0.017924778
2021-11-02/20:46:48.58         0.0059189267
2021-11-02/20:46:48.62       -0.00082730001
2021-11-02/20:46:48.65        -0.0083100629
2021-11-02/20:46:48.68        -0.0078906487
2021-11-02/20:46:48.71        -0.0021001417
2021-11-02/20:46:48.74         -0.016621761
2021-11-02/20:46:48.77         0.0035064037
2021-11-02/20:46:48.80         0.0023458401
2021-11-02/20:46:48.83         0.0078158886
2021-11-02/20:46:48.87        -0.0078335270
2021-11-02/20:46:48.90         -0.019375791
2021-11-02/20:46:48.93         0.0014446090
2021-11-02/20:46:48.96         0.0026924118
2021-11-02/20:46:48.99          0.013840932
2021-11-02/20:46:49.02          0.032653629
2021-11-02/20:46:49.05         0.0060776296
2021-11-02/20:46:49.08        -0.0036914708
2021-11-02/20:46:49.12         0.0043140202
2021-11-02/20:46:49.15          0.021425117
2021-11-02/20:46:49.18         0.0076312972
2021-11-02/20:46:49.21       -0.00013208279
2021-11-02/20:46:49.24        -0.0025298258
2021-11-02/20:46:49.27         -0.033868156
2021-11-02/20:46:49.30         -0.030589089
2021-11-02/20:46:49.33         -0.026865366
2021-11-02/20:46:49.37        -0.0018604721
2021-11-02/20:46:49.40          0.012043278
2021-11-02/20:46:49.43         0.0067994432
2021-11-02/20:46:49.46          0.017443473
2021-11-02/20:46:49.49          0.015873695
2021-11-02/20:46:49.52          0.018346858
2021-11-02/20:46:49.55          0.012455691
2021-11-02/20:46:49.58          0.022011569
2021-11-02/20:46:49.62         0.0053175189
2021-11-02/20:46:49.65         0.0041621877
2021-11-02/20:46:49.68         -0.013117804
2021-11-02/20:46:49.71        -0.0078503969
2021-11-02/20:46:49.74         -0.020671451
2021-11-02/20:46:49.77        -0.0048512126
2021-11-02/20:46:49.80         0.0031750341
2021-11-02/20:46:49.83          0.014289051
2021-11-02/20:46:49.87         0.0017935753
2021-11-02/20:46:49.90         0.0054310503
2021-11-02/20:46:49.93         0.0056188904
2021-11-02/20:46:49.96         0.0060790156
2021-11-02/20:46:49.99         -0.013029613
2021-11-02/20:46:50.02         0.0044461059
2021-11-02/20:46:50.05        -0.0013177043
2021-11-02/20:46:50.08         -0.020885154
2021-11-02/20:46:50.12        -0.0070563013
2021-11-02/20:46:50.15         -0.023373510
2021-11-02/20:46:50.18         0.0047710805
2021-11-02/20:46:50.21          0.013335803
2021-11-02/20:46:50.24       -0.00015479017
2021-11-02/20:46:50.27         0.0087429432
2021-11-02/20:46:50.30         0.0089088779
2021-11-02/20:46:50.33         0.0015605004
2021-11-02/20:46:50.37         0.0045481331
2021-11-02/20:46:50.40         -0.012577151
2021-11-02/20:46:50.43         0.0083763551
2021-11-02/20:46:50.46          0.012017418
2021-11-02/20:46:50.49         -0.018444636
2021-11-02/20:46:50.52         -0.010958082
2021-11-02/20:46:50.55         -0.036544824
2021-11-02/20:46:50.58        -0.0081081727
2021-11-02/20:46:50.62        -0.0053158538
2021-11-02/20:46:50.65        -0.0024733100
2021-11-02/20:46:50.68        -0.0071617086
2021-11-02/20:46:50.71        0.00053485003
2021-11-02/20:46:50.74         -0.028758298
2021-11-02/20:46:50.77        -0.0087881829
2021-11-02/20:46:50.80         -0.014948386
2021-11-02/20:46:50.83         0.0050224350
2021-11-02/20:46:50.87         -0.025278583
2021-11-02/20:46:50.90         -0.010510903
2021-11-02/20:46:50.93         -0.028555621
2021-11-02/20:46:50.96         -0.014663184
2021-11-02/20:46:50.99         -0.020183217
2021-11-02/20:46:51.02        -0.0042837584
2021-11-02/20:46:51.05         0.0061725267
2021-11-02/20:46:51.08         0.0083659365
2021-11-02/20:46:51.12        -0.0024827498
2021-11-02/20:46:51.15          0.018768677
2021-11-02/20:46:51.18        0.00086214607
2021-11-02/20:46:51.21          0.013100571
2021-11-02/20:46:51.24          0.028131868
2021-11-02/20:46:51.27          0.025479315
2021-11-02/20:46:51.30         0.0097126445
2021-11-02/20:46:51.33         -0.019733636
2021-11-02/20:46:51.37         -0.010346679
2021-11-02/20:46:51.40          0.011213419
2021-11-02/20:46:51.43          0.023052792
2021-11-02/20:46:51.46          0.011340807
2021-11-02/20:46:51.49          0.014864280
2021-11-02/20:46:51.52         0.0053711184
2021-11-02/20:46:51.55         -0.016166731
2021-11-02/20:46:51.58        -0.0063827380
2021-11-02/20:46:51.62          0.026675667
2021-11-02/20:46:51.65          0.016960109
2021-11-02/20:46:51.68        -0.0032581228
2021-11-02/20:46:51.71        -0.0034890073
2021-11-02/20:46:51.74         -0.012192358
2021-11-02/20:46:51.77        -0.0070871724
2021-11-02/20:46:51.80         0.0014115063
2021-11-02/20:46:51.83          0.017443803
2021-11-02/20:46:51.87        -0.0050635432
2021-11-02/20:46:51.90        -0.0035054311
2021-11-02/20:46:51.93         0.0062240582
2021-11-02/20:46:51.96          0.033782777
2021-11-02/20:46:51.99        -0.0084473566
2021-11-02/20:46:52.02          0.038447010
2021-11-02/20:46:52.05          0.018330531
2021-11-02/20:46:52.08         0.0010714822
2021-11-02/20:46:52.12         -0.012449670
2021-11-02/20:46:52.15          0.024453911
2021-11-02/20:46:52.18        -0.0022960814
2021-11-02/20:46:52.21          0.015261028
2021-11-02/20:46:52.24        -0.0030989402
2021-11-02/20:46:52.27          0.032121430
2021-11-02/20:46:52.30        -0.0057122856
2021-11-02/20:46:52.33          0.018342651
2021-11-02/20:46:52.37          0.027111988
2021-11-02/20:46:52.40          0.024628142
2021-11-02/20:46:52.43         0.0020608859
2021-11-02/20:46:52.46          0.026536055
2021-11-02/20:46:52.49        -0.0060557134
2021-11-02/20:46:52.52        -0.0039942596
2021-11-02/20:46:52.55         -0.060302497
2021-11-02/20:46:52.58         0.0010589918
2021-11-02/20:46:52.62        -0.0084121486
2021-11-02/20:46:52.65         0.0059936551
2021-11-02/20:46:52.68        -0.0065631903
2021-11-02/20:46:52.71          0.014794735
2021-11-02/20:46:52.74         -0.021196460
2021-11-02/20:46:52.77        -0.0057553799
2021-11-02/20:46:52.80        -0.0012822742
2021-11-02/20:46:52.83          0.048295675
2021-11-02/20:46:52.87         -0.025112927
2021-11-02/20:46:52.90        -0.0026847001
2021-11-02/20:46:52.93         -0.012840066
2021-11-02/20:46:52.96         -0.017699906
2021-11-02/20:46:52.99         -0.028037731
2021-11-02/20:46:53.02          0.015157492
2021-11-02/20:46:53.05         0.0034980544
2021-11-02/20:46:53.08          0.013934437
2021-11-02/20:46:53.12         -0.018997645
2021-11-02/20:46:53.15        -0.0033759412
2021-11-02/20:46:53.18        -0.0076628359
2021-11-02/20:46:53.21         0.0025231892
2021-11-02/20:46:53.24          0.015281441
2021-11-02/20:46:53.27          0.040215942
2021-11-02/20:46:53.30         0.0084440001
2021-11-02/20:46:53.33        -0.0052426915
2021-11-02/20:46:53.37         -0.012788622
2021-11-02/20:46:53.40         0.0076376420
2021-11-02/20:46:53.43          0.029103641
2021-11-02/20:46:53.46          0.036631481
2021-11-02/20:46:53.49        2.8408029e-05
2021-11-02/20:46:53.52          0.020358310
2021-11-02/20:46:53.55        -0.0078060421
2021-11-02/20:46:53.58          0.018129111
2021-11-02/20:46:53.62          0.020734995
2021-11-02/20:46:53.65          0.015663974
2021-11-02/20:46:53.68         0.0055318961
2021-11-02/20:46:53.71         0.0035206455
2021-11-02/20:46:53.74         -0.041759354
2021-11-02/20:46:53.77         -0.017493685
2021-11-02/20:46:53.80         -0.018566118
2021-11-02/20:46:53.83          0.013583897
2021-11-02/20:46:53.87        -0.0031841940
2021-11-02/20:46:53.90          0.011544784
2021-11-02/20:46:53.93        -0.0020301777
2021-11-02/20:46:53.96          0.031774976
2021-11-02/20:46:53.99          0.015199795
2021-11-02/20:46:54.02          0.024223267
2021-11-02/20:46:54.05          0.043359052
2021-11-02/20:46:54.08          0.034412579
2021-11-02/20:46:54.12        -0.0052826989
2021-11-02/20:46:54.15         -0.030353615
2021-11-02/20:46:54.18         -0.033385150
2021-11-02/20:46:54.21        -0.0097592469
2021-11-02/20:46:54.24        -0.0013575876
2021-11-02/20:46:54.27         -0.012573809
2021-11-02/20:46:54.30         0.0065355940
2021-11-02/20:46:54.33         -0.038006732
2021-11-02/20:46:54.37         -0.032712646
2021-11-02/20:46:54.40         0.0065591552
2021-11-02/20:46:54.43         0.0039336832
2021-11-02/20:46:54.46          0.024992990
2021-11-02/20:46:54.49          0.019286960
2021-11-02/20:46:54.52         -0.012657028
2021-11-02/20:46:54.55         -0.010290755
2021-11-02/20:46:54.58         0.0011840910
2021-11-02/20:46:54.62         0.0065482384
2021-11-02/20:46:54.65          0.015187196
2021-11-02/20:46:54.68        -0.0058583678
2021-11-02/20:46:54.71          0.020699873
2021-11-02/20:46:54.74        -0.0085028604
2021-11-02/20:46:54.77        -0.0082512033
2021-11-02/20:46:54.80         -0.016035980
2021-11-02/20:46:54.83         -0.010197597
2021-11-02/20:46:54.87         0.0066921878
2021-11-02/20:46:54.90          0.025790119
2021-11-02/20:46:54.93          0.013994787
2021-11-02/20:46:54.96         -0.017914070
2021-11-02/20:46:54.99         -0.024108120
2021-11-02/20:46:55.02         0.0039402856
2021-11-02/20:46:55.05        -0.0041821850
2021-11-02/20:46:55.08          0.010778091
2021-11-02/20:46:55.12          0.014581776
2021-11-02/20:46:55.15        -0.0084343398
2021-11-02/20:46:55.18         -0.015398502
2021-11-02/20:46:55.21        -0.0014709968
2021-11-02/20:46:55.24          0.011906449
2021-11-02/20:46:55.27          0.024314107
2021-11-02/20:46:55.30         0.0099348397
2021-11-02/20:46:55.33          0.028390541
2021-11-02/20:46:55.37         0.0057440967
2021-11-02/20:46:55.40         -0.012980219
2021-11-02/20:46:55.43         0.0025650651
2021-11-02/20:46:55.46         0.0058942118
2021-11-02/20:46:55.49         -0.012950554
2021-11-02/20:46:55.52         0.0086846702
2021-11-02/20:46:55.55        -0.0059444512
2021-11-02/20:46:55.58          0.021168708
2021-11-02/20:46:55.62         -0.015021719
2021-11-02/20:46:55.65          0.017743477
2021-11-02/20:46:55.68          0.026984005
2021-11-02/20:46:55.71        -0.0043663150
2021-11-02/20:46:55.74         0.0047646387
2021-11-02/20:46:55.77         0.0022850587
2021-11-02/20:46:55.80         -0.031953016
2021-11-02/20:46:55.83        -0.0089881363
2021-11-02/20:46:55.87         -0.037315083
2021-11-02/20:46:55.90         -0.019461030
2021-11-02/20:46:55.93         -0.032436682
2021-11-02/20:46:55.96       -0.00074663746
2021-11-02/20:46:55.99        -0.0041705972
2021-11-02/20:46:56.02         0.0047791043
2021-11-02/20:46:56.05        -0.0071665862
2021-11-02/20:46:56.08          0.036513562
2021-11-02/20:46:56.12         0.0039762335
2021-11-02/20:46:56.15        -0.0080387405
2021-11-02/20:46:56.18        -0.0010210291
2021-11-02/20:46:56.21        -0.0015669335
2021-11-02/20:46:56.24         -0.022590763
2021-11-02/20:46:56.27         0.0011259625
2021-11-02/20:46:56.30         -0.037503821
2021-11-02/20:46:56.33         -0.014375968
2021-11-02/20:46:56.37         -0.011587851
2021-11-02/20:46:56.40          0.027150367
2021-11-02/20:46:56.43          0.025682782
2021-11-02/20:46:56.46          0.031532461
2021-11-02/20:46:56.49          0.022197109
2021-11-02/20:46:56.52         0.0099974961
2021-11-02/20:46:56.55         0.0067724939
2021-11-02/20:46:56.58          0.012421401
2021-11-02/20:46:56.62          0.028181879
2021-11-02/20:46:56.65         0.0052223629
2021-11-02/20:46:56.68         -0.015544454
2021-11-02/20:46:56.71        -0.0029432499
2021-11-02/20:46:56.74         -0.024244730
2021-11-02/20:46:56.77         -0.029190401
2021-11-02/20:46:56.80        -0.0012712926
2021-11-02/20:46:56.83         0.0053980097
2021-11-02/20:46:56.87          0.012568704
2021-11-02/20:46:56.90         -0.024856603
2021-11-02/20:46:56.93        -0.0021545799
2021-11-02/20:46:56.96         -0.014246651
2021-11-02/20:46:56.99         -0.047943224
2021-11-02/20:46:57.02        0.00092236557
2021-11-02/20:46:57.05         0.0048581981
2021-11-02/20:46:57.08          0.014011333
2021-11-02/20:46:57.12         -0.018158331
2021-11-02/20:46:57.15         -0.018435608
2021-11-02/20:46:57.18         0.0036619245
2021-11-02/20:46:57.21         -0.014755462
2021-11-02/20:46:57.24       -0.00094159278
2021-11-02/20:46:57.27          0.062467415
2021-11-02/20:46:57.30          0.011034333
2021-11-02/20:46:57.33          0.010641168
2021-11-02/20:46:57.37         -0.020172491
2021-11-02/20:46:57.40         -0.022986593
2021-11-02/20:46:57.43        -0.0072108098
2021-11-02/20:46:57.46         0.0090457684
2021-11-02/20:46:57.49        -0.0046526921
2021-11-02/20:46:57.52         -0.018459262
2021-11-02/20:46:57.55         -0.074481804
2021-11-02/20:46:57.58         -0.025809886
2021-11-02/20:46:57.62          0.015222952
2021-11-02/20:46:57.65          0.021937804
2021-11-02/20:46:57.68          0.012368480
2021-11-02/20:46:57.71          0.029377064
2021-11-02/20:46:57.74        -0.0013009552
2021-11-02/20:46:57.77         0.0071206957
2021-11-02/20:46:57.80         0.0089575770
2021-11-02/20:46:57.83          0.047850848
2021-11-02/20:46:57.87          0.010365331
2021-11-02/20:46:57.90         -0.011051512
2021-11-02/20:46:57.93         0.0093053813
2021-11-02/20:46:57.96        -0.0055203591
2021-11-02/20:46:57.99         -0.021241569
2021-11-02/20:46:58.02          0.019991214
2021-11-02/20:46:58.05          0.012154438
2021-11-02/20:46:58.08          0.011895880
2021-11-02/20:46:58.12          0.022984844
2021-11-02/20:46:58.15          0.026733322
2021-11-02/20:46:58.18         0.0038836164
2021-11-02/20:46:58.21         -0.018512784
2021-11-02/20:46:58.24          0.033240673
2021-11-02/20:46:58.27         0.0081736044
2021-11-02/20:46:58.30        -0.0098810704
2021-11-02/20:46:58.33         -0.017685735
2021-11-02/20:46:58.37         -0.013692883
2021-11-02/20:46:58.40         -0.011589380
2021-11-02/20:46:58.43        -0.0026612557
2021-11-02/20:46:58.46         0.0042975062
2021-11-02/20:46:58.49         0.0058562836
2021-11-02/20:46:58.52         0.0044120857
2021-11-02/20:46:58.55          0.035154271
2021-11-02/20:46:58.58         -0.031669383
2021-11-02/20:46:58.62          0.022484508
2021-11-02/20:46:58.65          0.038030977
2021-11-02/20:46:58.68          0.027636612
2021-11-02/20:46:58.71        -0.0010995846
2021-11-02/20:46:58.74         -0.013224881
2021-11-02/20:46:58.77         -0.017599086
2021-11-02/20:46:58.80         -0.015345832
2021-11-02/20:46:58.83         -0.030565381
2021-11-02/20:46:58.87          0.071034834
2021-11-02/20:46:58.90          0.036241739
2021-11-02/20:46:58.93         0.0052299160
2021-11-02/20:46:58.96          0.020533021
2021-11-02/20:46:58.99         0.0060467231
2021-11-02/20:46:59.02          0.012758183
2021-11-02/20:46:59.05          0.034600050
2021-11-02/20:46:59.08          0.030675842
2021-11-02/20:46:59.12          0.031486162
2021-11-02/20:46:59.15         -0.029119943
2021-11-02/20:46:59.18         -0.068059296
2021-11-02/20:46:59.21          0.016367068
2021-11-02/20:46:59.24         -0.027121399
2021-11-02/20:46:59.27          0.015104580
2021-11-02/20:46:59.30          0.013398833
2021-11-02/20:46:59.33          0.014624382
2021-11-02/20:46:59.37        0.00037324771
2021-11-02/20:46:59.40         -0.010803363
2021-11-02/20:46:59.43         0.0033305214
2021-11-02/20:46:59.46          0.059623417
2021-11-02/20:46:59.49         -0.014116419
2021-11-02/20:46:59.52         0.0071701454
2021-11-02/20:46:59.55         -0.051298477
2021-11-02/20:46:59.58         0.0015104859
2021-11-02/20:46:59.62         0.0064667779
2021-11-02/20:46:59.65        -0.0069912751
2021-11-02/20:46:59.68          0.019931318
2021-11-02/20:46:59.71        -0.0082768847
2021-11-02/20:46:59.74         0.0074020591
2021-11-02/20:46:59.77          0.042419932
2021-11-02/20:46:59.80          0.014249077
2021-11-02/20:46:59.83          0.072672914
2021-11-02/20:46:59.87          0.023519887
2021-11-02/20:46:59.90        -0.0063143314
2021-11-02/20:46:59.93          0.018257795
2021-11-02/20:46:59.96         -0.022037892
2021-11-02/20:46:59.99        -0.0066808331
2021-11-02/20:47:00.02         -0.018740916
2021-11-02/20:47:00.05         -0.017132746
2021-11-02/20:47:00.08         -0.011888823
2021-11-02/20:47:00.12         -0.011794558
2021-11-02/20:47:00.15        -0.0053092367
2021-11-02/20:47:00.18         0.0092662529
2021-11-02/20:47:00.21         -0.010237611
2021-11-02/20:47:00.24          0.020693299
2021-11-02/20:47:00.27          0.046674948
2021-11-02/20:47:00.30         0.0056090175
2021-11-02/20:47:00.33         -0.029837734
2021-11-02/20:47:00.37        -0.0080763598
2021-11-02/20:47:00.40         -0.034649504
2021-11-02/20:47:00.43          0.015059354
2021-11-02/20:47:00.46         -0.024494900
2021-11-02/20:47:00.49         0.0015915010
2021-11-02/20:47:00.52        -0.0015040682
2021-11-02/20:47:00.55         -0.028643585
2021-11-02/20:47:00.58         -0.017799534
2021-11-02/20:47:00.62         0.0044690473
2021-11-02/20:47:00.65        -0.0080622684
2021-11-02/20:47:00.68          0.030028974
2021-11-02/20:47:00.71        0.00036515522
2021-11-02/20:47:00.74         -0.015367696
2021-11-02/20:47:00.77         0.0024547327
2021-11-02/20:47:00.80         -0.023144417
2021-11-02/20:47:00.83         0.0045253914
2021-11-02/20:47:00.87         0.0053375507
2021-11-02/20:47:00.90         0.0094911492
2021-11-02/20:47:00.93        -0.0011352030
2021-11-02/20:47:00.96        0.00059295646
2021-11-02/20:47:00.99         -0.039099596
2021-11-02/20:47:01.02          0.015751571
2021-11-02/20:47:01.05        -0.0010383137
2021-11-02/20:47:01.08          0.022751394
2021-11-02/20:47:01.12          0.012580360
2021-11-02/20:47:01.15          0.010333904
2021-11-02/20:47:01.18        -0.0027573522
2021-11-02/20:47:01.21        -0.0091922833
2021-11-02/20:47:01.24         -0.024755283
2021-11-02/20:47:01.27          0.020400898
2021-11-02/20:47:01.30          0.018782115
2021-11-02/20:47:01.33        -0.0087828088
2021-11-02/20:47:01.37         -0.014180053
2021-11-02/20:47:01.40        -0.0045489767
2021-11-02/20:47:01.43         -0.014924931
2021-11-02/20:47:01.46        -0.0081973659
2021-11-02/20:47:01.49          0.017645361
2021-11-02/20:47:01.52         0.0079503079
2021-11-02/20:47:01.55         -0.023792918
2021-11-02/20:47:01.58         -0.014108706
2021-11-02/20:47:01.62         -0.046462418
2021-11-02/20:47:01.65         -0.012200134
2021-11-02/20:47:01.68         0.0020981184
2021-11-02/20:47:01.71        -0.0034552643
2021-11-02/20:47:01.74        -0.0083134418
2021-11-02/20:47:01.77       -5.1844824e-05
2021-11-02/20:47:01.80         0.0017858062
2021-11-02/20:47:01.83          0.019684657
2021-11-02/20:47:01.87        -0.0042409593
2021-11-02/20:47:01.90          0.036413529
2021-11-02/20:47:01.93         0.0089054745
2021-11-02/20:47:01.96        -0.0024812444
2021-11-02/20:47:01.99          0.019411364
2021-11-02/20:47:02.02          0.016274608
2021-11-02/20:47:02.05          0.032829138
2021-11-02/20:47:02.08          0.020038847
2021-11-02/20:47:02.12         -0.026416598
2021-11-02/20:47:02.15          0.022309639
2021-11-02/20:47:02.18          0.028135435
2021-11-02/20:47:02.21          0.020041394
2021-11-02/20:47:02.24        -0.0091610500
2021-11-02/20:47:02.27         0.0069324932
2021-11-02/20:47:02.30          0.029745179
2021-11-02/20:47:02.33        0.00015681277
2021-11-02/20:47:02.37         0.0045258923
2021-11-02/20:47:02.40          0.042005509
2021-11-02/20:47:02.43          0.017157536
2021-11-02/20:47:02.46        -0.0096423371
2021-11-02/20:47:02.49         0.0042531224
2021-11-02/20:47:02.52          0.010278789
2021-11-02/20:47:02.55         0.0013140261
2021-11-02/20:47:02.58         -0.016254435
2021-11-02/20:47:02.62         -0.016871344
2021-11-02/20:47:02.65         -0.022467880
2021-11-02/20:47:02.68          0.014062732
2021-11-02/20:47:02.71        -0.0065453847
2021-11-02/20:47:02.74          0.015463893
2021-11-02/20:47:02.77         -0.010433372
2021-11-02/20:47:02.80         0.0080249883
2021-11-02/20:47:02.83          0.033465913
2021-11-02/20:47:02.87          0.022059112
2021-11-02/20:47:02.90         0.0012694800
2021-11-02/20:47:02.93          0.019636654
2021-11-02/20:47:02.96         0.0020159805
2021-11-02/20:47:02.99         0.0045394997
2021-11-02/20:47:03.02        -0.0029448103
2021-11-02/20:47:03.05          0.026890182
2021-11-02/20:47:03.08        -0.0041190617
2021-11-02/20:47:03.12         -0.017016595
2021-11-02/20:47:03.15         -0.044381281
2021-11-02/20:47:03.18         -0.022808594
2021-11-02/20:47:03.21         -0.011941650
2021-11-02/20:47:03.24         -0.011479107
2021-11-02/20:47:03.27          0.018078080
2021-11-02/20:47:03.30          0.038034731
2021-11-02/20:47:03.33        -0.0089679474
2021-11-02/20:47:03.37          0.020258804
2021-11-02/20:47:03.40          0.012832943
2021-11-02/20:47:03.43          0.053479487
2021-11-02/20:47:03.46          0.029641276
2021-11-02/20:47:03.49          0.041698191
2021-11-02/20:47:03.52          0.045104819
2021-11-02/20:47:03.55         0.0010426047
2021-11-02/20:47:03.58         -0.012180769
2021-11-02/20:47:03.62         0.0035908575
2021-11-02/20:47:03.65          0.037371601
2021-11-02/20:47:03.68        -0.0081329123
2021-11-02/20:47:03.71          0.015256882
2021-11-02/20:47:03.74         0.0089764502
2021-11-02/20:47:03.77          0.045237047
2021-11-02/20:47:03.80         0.0010424330
2021-11-02/20:47:03.83          0.042848266
2021-11-02/20:47:03.87          0.044067251
2021-11-02/20:47:03.90          0.053695533
2021-11-02/20:47:03.93         0.0036726929
2021-11-02/20:47:03.96          0.012270754
2021-11-02/20:47:03.99         -0.045203723
2021-11-02/20:47:04.02          0.030269710
2021-11-02/20:47:04.05         -0.032894917
2021-11-02/20:47:04.08          0.011647190
2021-11-02/20:47:04.12         -0.010526112
2021-11-02/20:47:04.15         -0.031189297
2021-11-02/20:47:04.18         -0.012336721
2021-11-02/20:47:04.21          0.024895247
2021-11-02/20:47:04.24          0.046835927
2021-11-02/20:47:04.27          0.043783418
2021-11-02/20:47:04.30          0.044116861
2021-11-02/20:47:04.33          0.039463046
2021-11-02/20:47:04.37         0.0031046274
2021-11-02/20:47:04.40         -0.040992856
2021-11-02/20:47:04.43          0.014636567
2021-11-02/20:47:04.46          0.015128121
2021-11-02/20:47:04.49         -0.037143670
2021-11-02/20:47:04.52         -0.037593248
2021-11-02/20:47:04.55          0.014164977
2021-11-02/20:47:04.58         -0.036193650
2021-11-02/20:47:04.62          0.021701574
2021-11-02/20:47:04.65          0.027103371
2021-11-02/20:47:04.68          0.031027692
2021-11-02/20:47:04.71         0.0062563066
2021-11-02/20:47:04.74       -9.6633970e-05
2021-11-02/20:47:04.77         0.0044136399
2021-11-02/20:47:04.80        -0.0064497044
2021-11-02/20:47:04.83        -0.0062790959
2021-11-02/20:47:04.87        -0.0075687334
2021-11-02/20:47:04.90         -0.051588328
2021-11-02/20:47:04.93         -0.061946604
2021-11-02/20:47:04.96        -0.0011930987
2021-11-02/20:47:04.99         0.0087238476
2021-11-02/20:47:05.02         -0.020887469
2021-11-02/20:47:05.05          0.013687085
2021-11-02/20:47:05.08          0.034081713
2021-11-02/20:47:05.12          0.011783017
2021-11-02/20:47:05.15          0.011561841
2021-11-02/20:47:05.18         -0.040669406
2021-11-02/20:47:05.21          0.052008288
2021-11-02/20:47:05.24         -0.022658013
2021-11-02/20:47:05.27         0.0027735529
2021-11-02/20:47:05.30          0.027239009
2021-11-02/20:47:05.33         0.0028067873
2021-11-02/20:47:05.37         -0.019269095
2021-11-02/20:47:05.40         -0.016234164
2021-11-02/20:47:05.43          0.022770677
2021-11-02/20:47:05.46          0.038058423
2021-11-02/20:47:05.49         -0.030920474
2021-11-02/20:47:05.52          0.034361377
2021-11-02/20:47:05.55         0.0096748134
2021-11-02/20:47:05.58         -0.017611583
2021-11-02/20:47:05.62         -0.011313166
2021-11-02/20:47:05.65          0.031095017
2021-11-02/20:47:05.68          0.041310811
2021-11-02/20:47:05.71          0.026225225
2021-11-02/20:47:05.74          0.047949545
2021-11-02/20:47:05.77          0.048217110
2021-11-02/20:47:05.80          0.031669344
2021-11-02/20:47:05.83          0.012837433
2021-11-02/20:47:05.87          0.036151629
2021-11-02/20:47:05.90          0.039012566
2021-11-02/20:47:05.93          0.013529750
2021-11-02/20:47:05.96          0.024295442
2021-11-02/20:47:05.99         -0.025742835
2021-11-02/20:47:06.02         -0.014302241
2021-11-02/20:47:06.05         -0.060026470
2021-11-02/20:47:06.08         -0.013976261
2021-11-02/20:47:06.12         -0.012676711
2021-11-02/20:47:06.15         -0.022724044
2021-11-02/20:47:06.18        -0.0094879290
2021-11-02/20:47:06.21         0.0024409689
2021-11-02/20:47:06.24        -0.0046809812
2021-11-02/20:47:06.27          0.060310772
2021-11-02/20:47:06.30          0.019249128
2021-11-02/20:47:06.33          0.030043200
2021-11-02/20:47:06.37          0.028505448
2021-11-02/20:47:06.40          0.014761107
2021-11-02/20:47:06.43          0.033690682
2021-11-02/20:47:06.46          0.022322985
2021-11-02/20:47:06.49          0.040152343
2021-11-02/20:47:06.52         -0.019947842
2021-11-02/20:47:06.55         -0.016717837
2021-11-02/20:47:06.58          0.011541652
2021-11-02/20:47:06.62          0.065580698
2021-11-02/20:47:06.65          0.036949732
2021-11-02/20:47:06.68          0.033129250
2021-11-02/20:47:06.71          0.042417538
2021-11-02/20:47:06.74          0.031882859
2021-11-02/20:47:06.77         -0.021676686
2021-11-02/20:47:06.80          0.030601961
2021-11-02/20:47:06.83         0.0059670949
2021-11-02/20:47:06.87         -0.026076156
2021-11-02/20:47:06.90        -0.0078163141
2021-11-02/20:47:06.93         -0.033281860
2021-11-02/20:47:06.96         -0.014723585
2021-11-02/20:47:06.99         -0.014075129
2021-11-02/20:47:07.02        -0.0075912575
2021-11-02/20:47:07.05          0.036321900
2021-11-02/20:47:07.08         0.0071244380
2021-11-02/20:47:07.12         -0.011281424
2021-11-02/20:47:07.15          0.027120831
2021-11-02/20:47:07.18       -0.00064495671
2021-11-02/20:47:07.21          0.032006872
2021-11-02/20:47:07.24          0.010288562
2021-11-02/20:47:07.27          0.012432790
2021-11-02/20:47:07.30        -0.0023424181
2021-11-02/20:47:07.33          0.016569750
2021-11-02/20:47:07.37         0.0064546521
2021-11-02/20:47:07.40          0.033850814
2021-11-02/20:47:07.43          0.041648086
2021-11-02/20:47:07.46          0.025731274
2021-11-02/20:47:07.49          0.029072611
2021-11-02/20:47:07.52          0.032365358
2021-11-02/20:47:07.55          0.019226135
2021-11-02/20:47:07.58          0.019736549
2021-11-02/20:47:07.62         -0.014689621
2021-11-02/20:47:07.65          0.036459618
2021-11-02/20:47:07.68          0.029707245
2021-11-02/20:47:07.71         -0.016252295
2021-11-02/20:47:07.74          0.034014210
2021-11-02/20:47:07.77        -0.0065665043
2021-11-02/20:47:07.80          0.046588287
2021-11-02/20:47:07.83          0.019436671
2021-11-02/20:47:07.87          0.023076814
2021-11-02/20:47:07.90          0.043610802
2021-11-02/20:47:07.93         -0.013684981
2021-11-02/20:47:07.96        -0.0080528376
2021-11-02/20:47:07.99          0.015651312
2021-11-02/20:47:08.02         -0.023386496
2021-11-02/20:47:08.05         0.0014401054
2021-11-02/20:47:08.08         -0.035649547
2021-11-02/20:47:08.12         -0.015220061
2021-11-02/20:47:08.15         -0.012650048
2021-11-02/20:47:08.18         -0.046617970
2021-11-02/20:47:08.21       -0.00030579891
2021-11-02/20:47:08.24          0.036604242
2021-11-02/20:47:08.27          0.045997230
2021-11-02/20:47:08.30          0.034816725
2021-11-02/20:47:08.33         -0.019089773
2021-11-02/20:47:08.37         0.0095020631
2021-11-02/20:47:08.40          0.056458835
2021-11-02/20:47:08.43          0.013165110
2021-11-02/20:47:08.46          0.053744416
2021-11-02/20:47:08.49         0.0039544070
2021-11-02/20:47:08.52         -0.016558622
2021-11-02/20:47:08.55         -0.016530336
2021-11-02/20:47:08.58         -0.019064529
2021-11-02/20:47:08.62          0.048625712
2021-11-02/20:47:08.65          0.043077122
2021-11-02/20:47:08.68        -0.0026002868
2021-11-02/20:47:08.71          0.055408639
2021-11-02/20:47:08.74         -0.024651503
2021-11-02/20:47:08.77          0.075168965
2021-11-02/20:47:08.80          0.016205162
2021-11-02/20:47:08.83         0.0047655645
2021-11-02/20:47:08.87          0.036109257
2021-11-02/20:47:08.90         -0.025294894
2021-11-02/20:47:08.93         -0.032488109
2021-11-02/20:47:08.96         -0.074730754
2021-11-02/20:47:08.99         -0.032548798
2021-11-02/20:47:09.02          0.058412766
2021-11-02/20:47:09.05          0.015662880
2021-11-02/20:47:09.08          0.012948253
2021-11-02/20:47:09.12          0.015598261
2021-11-02/20:47:09.15        -0.0046138387
2021-11-02/20:47:09.18          0.016789381
2021-11-02/20:47:09.21          0.018330986
2021-11-02/20:47:09.24          0.078674778
2021-11-02/20:47:09.27        -0.0066502630
2021-11-02/20:47:09.30         -0.044873921
2021-11-02/20:47:09.33         -0.038270532
2021-11-02/20:47:09.37          0.039905598
2021-11-02/20:47:09.40          0.043522911
2021-11-02/20:47:09.43          0.035637527
2021-11-02/20:47:09.46          0.058376886
2021-11-02/20:47:09.49          0.050196418
2021-11-02/20:47:09.52        -0.0085074645
2021-11-02/20:47:09.55          0.058863336
2021-11-02/20:47:09.58          0.056466511
2021-11-02/20:47:09.62          0.067624916
2021-11-02/20:47:09.65         -0.034191624
2021-11-02/20:47:09.68         -0.028576119
2021-11-02/20:47:09.71        -0.0059703901
2021-11-02/20:47:09.74          0.010744428
2021-11-02/20:47:09.77         -0.029459821
2021-11-02/20:47:09.80          0.029168843
2021-11-02/20:47:09.83          0.012700997
2021-11-02/20:47:09.87        0.00070643760
2021-11-02/20:47:09.90         -0.020401125
2021-11-02/20:47:09.93          0.011583879
2021-11-02/20:47:09.96          0.023523590
2021-11-02/20:47:09.99          0.015229778
2021-11-02/20:47:10.02          0.033457787
2021-11-02/20:47:10.05          0.016804984
2021-11-02/20:47:10.08         -0.017850827
2021-11-02/20:47:10.12         -0.036812401
2021-11-02/20:47:10.15         -0.019179391
2021-11-02/20:47:10.18         -0.025001982
2021-11-02/20:47:10.21        -0.0080827281
2021-11-02/20:47:10.24         -0.011826936
2021-11-02/20:47:10.27          0.026849204
2021-11-02/20:47:10.30         -0.034206072
2021-11-02/20:47:10.33       -0.00039619222
2021-11-02/20:47:10.36        -0.0041639884
2021-11-02/20:47:10.40          0.050995479
2021-11-02/20:47:10.43          0.070729797
2021-11-02/20:47:10.46          0.049656601
2021-11-02/20:47:10.49         -0.021324520
2021-11-02/20:47:10.52          0.028009429
2021-11-02/20:47:10.55         -0.035417682
2021-11-02/20:47:10.58        -0.0040618398
2021-11-02/20:47:10.61        -0.0069571636
2021-11-02/20:47:10.65          0.023546025
2021-11-02/20:47:10.68         -0.026160256
2021-11-02/20:47:10.71         -0.061202017
2021-11-02/20:47:10.74         -0.052119905
2021-11-02/20:47:10.77          0.040690191
2021-11-02/20:47:10.80        -0.0073477399
2021-11-02/20:47:10.83         0.0081820316
2021-11-02/20:47:10.86         -0.019590478
2021-11-02/20:47:10.90         -0.032934742
2021-11-02/20:47:10.93         -0.026263515
2021-11-02/20:47:10.96          0.013222300
2021-11-02/20:47:10.99         0.0036929389
2021-11-02/20:47:11.02          0.027675141
2021-11-02/20:47:11.05          0.015870674
2021-11-02/20:47:11.08          0.027486491
2021-11-02/20:47:11.11          0.027566545
2021-11-02/20:47:11.15          0.049778559
2021-11-02/20:47:11.18          0.090874475
2021-11-02/20:47:11.21          0.073802987
2021-11-02/20:47:11.24          0.024422790
2021-11-02/20:47:11.27         -0.014492424
2021-11-02/20:47:11.30         -0.059019744
2021-11-02/20:47:11.33        -0.0086938655
2021-11-02/20:47:11.36         -0.023998837
2021-11-02/20:47:11.40          0.053936804
2021-11-02/20:47:11.43        -0.0011582719
2021-11-02/20:47:11.46         -0.018627035
2021-11-02/20:47:11.49         -0.062505477
2021-11-02/20:47:11.52         -0.024381150
2021-11-02/20:47:11.55          0.042272216
2021-11-02/20:47:11.58          0.048596721
2021-11-02/20:47:11.61          0.023239729
2021-11-02/20:47:11.65          0.067817899
2021-11-02/20:47:11.68         -0.093785652
2021-11-02/20:47:11.71         -0.063174740
2021-11-02/20:47:11.74         -0.010097907
2021-11-02/20:47:11.77          0.032130684
2021-11-02/20:47:11.80          0.043392061
2021-11-02/20:47:11.83         0.0097164097
2021-11-02/20:47:11.86          0.053510776
2021-11-02/20:47:11.90          0.041913120
2021-11-02/20:47:11.93         -0.017389419
2021-11-02/20:47:11.96          0.050724711
2021-11-02/20:47:11.99          0.079207342
2021-11-02/20:47:12.02          0.061877595
2021-11-02/20:47:12.05          0.069295618
2021-11-02/20:47:12.08         -0.017629666
2021-11-02/20:47:12.11         -0.015502193
2021-11-02/20:47:12.15         -0.040819870
2021-11-02/20:47:12.18         -0.023060877
2021-11-02/20:47:12.21         0.0010898713
2021-11-02/20:47:12.24         0.0080780898
2021-11-02/20:47:12.27         -0.024281106
2021-11-02/20:47:12.30         -0.020793489
2021-11-02/20:47:12.33         -0.028905077
2021-11-02/20:47:12.36         -0.017684382
2021-11-02/20:47:12.40         0.0050772218
2021-11-02/20:47:12.43          0.019857698
2021-11-02/20:47:12.46          0.026266048
2021-11-02/20:47:12.49         -0.031670476
2021-11-02/20:47:12.52         -0.045006364
2021-11-02/20:47:12.55          0.015609990
2021-11-02/20:47:12.58         0.0013337843
2021-11-02/20:47:12.61         -0.013937914
2021-11-02/20:47:12.65          0.026424786
2021-11-02/20:47:12.68          0.050724395
2021-11-02/20:47:12.71         0.0070832869
2021-11-02/20:47:12.74          0.014444588
2021-11-02/20:47:12.77          0.087283885
2021-11-02/20:47:12.80          0.078084597
2021-11-02/20:47:12.83          0.066112826
2021-11-02/20:47:12.86          0.032323197
2021-11-02/20:47:12.90          0.023813203
2021-11-02/20:47:12.93         -0.018811749
2021-11-02/20:47:12.96         0.0064208993
2021-11-02/20:47:12.99          0.041909060
2021-11-02/20:47:13.02         -0.025678628
2021-11-02/20:47:13.05         -0.044930262
2021-11-02/20:47:13.08         -0.031051607
2021-11-02/20:47:13.11         -0.024811945
2021-11-02/20:47:13.15        -0.0082087899
2021-11-02/20:47:13.18        -0.0098747411
2021-11-02/20:47:13.21          0.065356890
2021-11-02/20:47:13.24          0.034190814
2021-11-02/20:47:13.27         0.0086491102
2021-11-02/20:47:13.30         0.0010048879
2021-11-02/20:47:13.33         -0.015182757
2021-11-02/20:47:13.36          0.038922972
2021-11-02/20:47:13.40          0.036926194
2021-11-02/20:47:13.43          0.023670450
2021-11-02/20:47:13.46          0.034212713
2021-11-02/20:47:13.49          0.064093483
2021-11-02/20:47:13.52          0.012580994
2021-11-02/20:47:13.55          0.062403162
2021-11-02/20:47:13.58          0.061807818
2021-11-02/20:47:13.61          0.071025931
2021-11-02/20:47:13.65          0.046722288
2021-11-02/20:47:13.68         -0.013982977
2021-11-02/20:47:13.71         -0.022215650
2021-11-02/20:47:13.74         -0.010108337
2021-11-02/20:47:13.77         -0.044953891
2021-11-02/20:47:13.80         -0.015119709
2021-11-02/20:47:13.83         -0.055586669
2021-11-02/20:47:13.86         -0.053029219
2021-11-02/20:47:13.90         -0.059603063
2021-11-02/20:47:13.93         -0.037208272
2021-11-02/20:47:13.96         0.0036505648
2021-11-02/20:47:13.99          0.041543197
2021-11-02/20:47:14.02          0.078499097
2021-11-02/20:47:14.05          0.022805590
2021-11-02/20:47:14.08          0.011451811
2021-11-02/20:47:14.11         0.0093608027
2021-11-02/20:47:14.15          0.044082725
2021-11-02/20:47:14.18          0.069776691
2021-11-02/20:47:14.21          0.041305822
2021-11-02/20:47:14.24          0.028349577
2021-11-02/20:47:14.27         -0.044893575
2021-11-02/20:47:14.30         -0.042425313
2021-11-02/20:47:14.33        -0.0071947731
2021-11-02/20:47:14.36          0.029732862
2021-11-02/20:47:14.40         -0.014235113
2021-11-02/20:47:14.43         -0.015642731
2021-11-02/20:47:14.46         0.0072962595
2021-11-02/20:47:14.49         -0.026606968
2021-11-02/20:47:14.52         -0.036758181
2021-11-02/20:47:14.55          0.037015652
2021-11-02/20:47:14.58         -0.013256163
2021-11-02/20:47:14.61         -0.045942104
2021-11-02/20:47:14.65         -0.047869887
2021-11-02/20:47:14.68        -0.0027789860
2021-11-02/20:47:14.71        -0.0066321468
2021-11-02/20:47:14.74        -0.0012024822
2021-11-02/20:47:14.77          0.046783546
2021-11-02/20:47:14.80          0.013715913
2021-11-02/20:47:14.83          0.037462794
2021-11-02/20:47:14.86         0.0026271466
2021-11-02/20:47:14.90          0.050118032
2021-11-02/20:47:14.93          0.020783937
2021-11-02/20:47:14.96          0.045881658
2021-11-02/20:47:14.99          0.025945519
2021-11-02/20:47:15.02         -0.040703717
2021-11-02/20:47:15.05         -0.066287019
2021-11-02/20:47:15.08         -0.012150026
2021-11-02/20:47:15.11         -0.020050756
2021-11-02/20:47:15.15          0.056913940
2021-11-02/20:47:15.18          0.012265136
2021-11-02/20:47:15.21          0.043258651
2021-11-02/20:47:15.24        -0.0079991127
2021-11-02/20:47:15.27          0.038310137
2021-11-02/20:47:15.30          0.050548277
2021-11-02/20:47:15.33          0.065040977
2021-11-02/20:47:15.36          0.044962185
2021-11-02/20:47:15.40          0.026261323
2021-11-02/20:47:15.43         0.0078893431
2021-11-02/20:47:15.46         0.0060686478
2021-11-02/20:47:15.49         -0.013170640
2021-11-02/20:47:15.52         0.0063206786
2021-11-02/20:47:15.55         0.0012554380
2021-11-02/20:47:15.58          0.044434835
2021-11-02/20:47:15.61         -0.030446329
2021-11-02/20:47:15.65          0.039343328
2021-11-02/20:47:15.68         -0.022441622
2021-11-02/20:47:15.71        -0.0060546408
2021-11-02/20:47:15.74        -0.0037067636
2021-11-02/20:47:15.77          0.042913276
2021-11-02/20:47:15.80          0.058676664
2021-11-02/20:47:15.83          0.017092023
2021-11-02/20:47:15.86         -0.047839577
2021-11-02/20:47:15.90          0.021305661
2021-11-02/20:47:15.93         -0.023405502
2021-11-02/20:47:15.96          0.070856889
2021-11-02/20:47:15.99          0.050973345
2021-11-02/20:47:16.02          0.080916102
2021-11-02/20:47:16.05         -0.021211370
2021-11-02/20:47:16.08        -0.0054583308
2021-11-02/20:47:16.11          0.019102892
2021-11-02/20:47:16.15          0.041122627
2021-11-02/20:47:16.18         -0.020476749
2021-11-02/20:47:16.21          0.047173291
2021-11-02/20:47:16.24          0.020855937
2021-11-02/20:47:16.27         -0.045916642
2021-11-02/20:47:16.30         -0.037512499
2021-11-02/20:47:16.33          0.058342741
2021-11-02/20:47:16.36          0.055688210
2021-11-02/20:47:16.40           0.10833950
2021-11-02/20:47:16.43         0.0030324901
2021-11-02/20:47:16.46          0.062765331
2021-11-02/20:47:16.49        -0.0031290712
2021-11-02/20:47:16.52         -0.031163431
2021-11-02/20:47:16.55          0.023125011
2021-11-02/20:47:16.58         0.0034701651
2021-11-02/20:47:16.61         -0.058941003
2021-11-02/20:47:16.65       -0.00047536749
2021-11-02/20:47:16.68          -0.10351052
2021-11-02/20:47:16.71        -0.0073233292
2021-11-02/20:47:16.74         0.0081556714
2021-11-02/20:47:16.77          0.084004361
2021-11-02/20:47:16.80          0.049695799
2021-11-02/20:47:16.83          0.050622048
2021-11-02/20:47:16.86          0.026350332
2021-11-02/20:47:16.90          0.056885737
2021-11-02/20:47:16.93         -0.035706877
2021-11-02/20:47:16.96          0.029179649
2021-11-02/20:47:16.99          0.010067766
2021-11-02/20:47:17.02        -0.0019445948
2021-11-02/20:47:17.05         -0.062453596
2021-11-02/20:47:17.08         -0.021995580
2021-11-02/20:47:17.11         -0.026072572
2021-11-02/20:47:17.15         0.0015193811
2021-11-02/20:47:17.18          0.010993397
2021-11-02/20:47:17.21          0.057933230
2021-11-02/20:47:17.24         -0.022586751
2021-11-02/20:47:17.27          0.039693366
2021-11-02/20:47:17.30          0.057391677
2021-11-02/20:47:17.33          0.058199285
2021-11-02/20:47:17.36          0.010669661
2021-11-02/20:47:17.40          0.052281213
2021-11-02/20:47:17.43          0.035936959
2021-11-02/20:47:17.46          0.057581083
2021-11-02/20:47:17.49          0.016505671
2021-11-02/20:47:17.52          0.078798936
2021-11-02/20:47:17.55          0.044002687
2021-11-02/20:47:17.58        -0.0071867096
2021-11-02/20:47:17.61          0.017380242
2021-11-02/20:47:17.65          0.033483439
2021-11-02/20:47:17.68         -0.044792100
2021-11-02/20:47:17.71        -0.0032018286
2021-11-02/20:47:17.74         -0.027959202
2021-11-02/20:47:17.77         0.0062653655
2021-11-02/20:47:17.80         0.0092417759
2021-11-02/20:47:17.83        -0.0076828923
2021-11-02/20:47:17.86         0.0029548631
2021-11-02/20:47:17.90         -0.034198278
2021-11-02/20:47:17.93         -0.014540224
2021-11-02/20:47:17.96          0.045976877
2021-11-02/20:47:17.99          0.059969440
2021-11-02/20:47:18.02          0.025431048
2021-11-02/20:47:18.05          0.046851040
2021-11-02/20:47:18.08          0.019124971
2021-11-02/20:47:18.11          0.035098705
2021-11-02/20:47:18.15          0.066710560
2021-11-02/20:47:18.18          0.039970085
2021-11-02/20:47:18.21         -0.019608492
2021-11-02/20:47:18.24       -3.9772337e-05
2021-11-02/20:47:18.27         -0.037277579
2021-11-02/20:47:18.30          0.032218262
2021-11-02/20:47:18.33        -0.0019517309
2021-11-02/20:47:18.36         -0.015637632
2021-11-02/20:47:18.40          0.026372189
2021-11-02/20:47:18.43          0.015080902
2021-11-02/20:47:18.46          0.017105947
2021-11-02/20:47:18.49          0.046301522
2021-11-02/20:47:18.52          0.072817521
2021-11-02/20:47:18.55          0.035189254
2021-11-02/20:47:18.58         -0.046649286
2021-11-02/20:47:18.61         -0.026915404
2021-11-02/20:47:18.65          0.021814285
2021-11-02/20:47:18.68          0.022030392
2021-11-02/20:47:18.71          0.015809986
2021-11-02/20:47:18.74         -0.038454758
2021-11-02/20:47:18.77         0.0094492457
2021-11-02/20:47:18.80         -0.012144126
2021-11-02/20:47:18.83         -0.012881489
2021-11-02/20:47:18.86          0.027317995
2021-11-02/20:47:18.90         -0.032819233
2021-11-02/20:47:18.93          0.022636158
2021-11-02/20:47:18.96         -0.010680866
2021-11-02/20:47:18.99         -0.069454692
2021-11-02/20:47:19.02          0.011265580
2021-11-02/20:47:19.05          0.017660952
2021-11-02/20:47:19.08        -0.0013879030
2021-11-02/20:47:19.11          0.085407261
2021-11-02/20:47:19.15           0.10540224
2021-11-02/20:47:19.18          0.087768860
2021-11-02/20:47:19.21          0.027996520
2021-11-02/20:47:19.24          0.038685493
2021-11-02/20:47:19.27          0.097253022
2021-11-02/20:47:19.30          0.095230878
2021-11-02/20:47:19.33           0.10035565
2021-11-02/20:47:19.36          0.059309257
2021-11-02/20:47:19.40         -0.057173614
2021-11-02/20:47:19.43         -0.086176984
2021-11-02/20:47:19.46       -0.00022356435
2021-11-02/20:47:19.49         -0.026766361
2021-11-02/20:47:19.52         -0.027369877
2021-11-02/20:47:19.55         -0.029226169
2021-11-02/20:47:19.58          0.016748051
2021-11-02/20:47:19.61        -0.0017445906
2021-11-02/20:47:19.65          0.033446236
2021-11-02/20:47:19.68          0.041261970
2021-11-02/20:47:19.71          0.056881129
2021-11-02/20:47:19.74          0.067370336
2021-11-02/20:47:19.77          0.048506084
2021-11-02/20:47:19.80          0.010727736
2021-11-02/20:47:19.83         0.0041957983
2021-11-02/20:47:19.86         -0.024030089
2021-11-02/20:47:19.90          0.065056127
2021-11-02/20:47:19.93          0.045453087
2021-11-02/20:47:19.96          0.017973946
2021-11-02/20:47:19.99         0.0096290473
2021-11-02/20:47:20.02        -0.0025769278
2021-11-02/20:47:20.05          0.049062786
2021-11-02/20:47:20.08          0.039584827
2021-11-02/20:47:20.11          0.084858552
2021-11-02/20:47:20.15          0.058880156
2021-11-02/20:47:20.18         -0.052737233
2021-11-02/20:47:20.21         -0.068685666
2021-11-02/20:47:20.24         -0.015082006
2021-11-02/20:47:20.27          0.051634276
2021-11-02/20:47:20.30          0.010733215
2021-11-02/20:47:20.33          0.010438964
2021-11-02/20:47:20.36         0.0081010573
2021-11-02/20:47:20.40         0.0092771854
2021-11-02/20:47:20.43         0.0097945011
2021-11-02/20:47:20.46         0.0086489348
2021-11-02/20:47:20.49          0.055400206
2021-11-02/20:47:20.52          0.092425884
2021-11-02/20:47:20.55          0.035484684
2021-11-02/20:47:20.58          0.037056204
2021-11-02/20:47:20.61         -0.062191728
2021-11-02/20:47:20.65         -0.013993309
2021-11-02/20:47:20.68         -0.067952714
2021-11-02/20:47:20.71          0.026153049
2021-11-02/20:47:20.74         -0.010633831
2021-11-02/20:47:20.77         -0.045263961
2021-11-02/20:47:20.80         -0.043022072
2021-11-02/20:47:20.83         -0.057621962
2021-11-02/20:47:20.86        -0.0046507747
2021-11-02/20:47:20.90          0.020566152
2021-11-02/20:47:20.93          0.044554705
2021-11-02/20:47:20.96          0.071981045
2021-11-02/20:47:20.99         -0.074938919
2021-11-02/20:47:21.02          0.017987824
2021-11-02/20:47:21.05         -0.064705403
2021-11-02/20:47:21.08          0.016927816
2021-11-02/20:47:21.11         0.0031269396
2021-11-02/20:47:21.15          0.024073332
2021-11-02/20:47:21.18         0.0061436889
2021-11-02/20:47:21.21          0.016865422
2021-11-02/20:47:21.24         -0.016596272
2021-11-02/20:47:21.27          0.014492711
2021-11-02/20:47:21.30          0.030414317
2021-11-02/20:47:21.33          0.092733159
2021-11-02/20:47:21.36          0.022233700
2021-11-02/20:47:21.40          0.045722662
2021-11-02/20:47:21.43         -0.084625329
2021-11-02/20:47:21.46          0.026299972
2021-11-02/20:47:21.49         -0.014940461
2021-11-02/20:47:21.52        -0.0053659473
2021-11-02/20:47:21.55          0.018767454
2021-11-02/20:47:21.58         -0.054241757
2021-11-02/20:47:21.61         0.0057437287
2021-11-02/20:47:21.65          0.018722753
2021-11-02/20:47:21.68         -0.012671742
2021-11-02/20:47:21.71          0.033972316
2021-11-02/20:47:21.74         -0.018019754
2021-11-02/20:47:21.77          0.032134696
2021-11-02/20:47:21.80          0.014606488
2021-11-02/20:47:21.83          0.061217946
2021-11-02/20:47:21.86          0.041054062
2021-11-02/20:47:21.90         0.0013696153
2021-11-02/20:47:21.93        -0.0048565858
2021-11-02/20:47:21.96         -0.010157390
2021-11-02/20:47:21.99         -0.010584584
2021-11-02/20:47:22.02          0.032560153
2021-11-02/20:47:22.05          0.010225800
2021-11-02/20:47:22.08          0.088304604
2021-11-02/20:47:22.11         -0.024708662
2021-11-02/20:47:22.15         -0.034829753
2021-11-02/20:47:22.18          0.020934296
2021-11-02/20:47:22.21          0.015813012
2021-11-02/20:47:22.24          0.019809816
2021-11-02/20:47:22.27          0.020416260
2021-11-02/20:47:22.30         -0.024464652
2021-11-02/20:47:22.33         0.0026673682
2021-11-02/20:47:22.36         -0.024745117
2021-11-02/20:47:22.40          0.033701051
2021-11-02/20:47:22.43          0.017665936
2021-11-02/20:47:22.46         -0.012793020
2021-11-02/20:47:22.49         0.0020058847
2021-11-02/20:47:22.52          0.051524763
2021-11-02/20:47:22.55          0.014309988
2021-11-02/20:47:22.58          0.089422319
2021-11-02/20:47:22.61          0.052985124
2021-11-02/20:47:22.65         -0.023318449
2021-11-02/20:47:22.68         -0.065287187
2021-11-02/20:47:22.71          0.043955030
2021-11-02/20:47:22.74          0.033304412
2021-11-02/20:47:22.77          0.023171978
2021-11-02/20:47:22.80         -0.039141208
2021-11-02/20:47:22.83          0.055525867
2021-11-02/20:47:22.86         -0.031282202
2021-11-02/20:47:22.90         -0.040769216
2021-11-02/20:47:22.93         0.0096086666
2021-11-02/20:47:22.96          0.023138036
2021-11-02/20:47:22.99         -0.051577337
2021-11-02/20:47:23.02         -0.016454152
2021-11-02/20:47:23.05         -0.044780471
2021-11-02/20:47:23.08         -0.013659180
2021-11-02/20:47:23.11         -0.091620777
2021-11-02/20:47:23.15         -0.060629863
2021-11-02/20:47:23.18         -0.012421912
2021-11-02/20:47:23.21         -0.012218269
2021-11-02/20:47:23.24          0.012198213
2021-11-02/20:47:23.27          0.083132766
2021-11-02/20:47:23.30          0.044825280
2021-11-02/20:47:23.33         -0.022992620
2021-11-02/20:47:23.36         -0.043034719
2021-11-02/20:47:23.40          0.035025222
2021-11-02/20:47:23.43          0.055091874
2021-11-02/20:47:23.46         -0.018038622
2021-11-02/20:47:23.49         -0.023751995
2021-11-02/20:47:23.52         -0.050870665
2021-11-02/20:47:23.55         -0.035753718
2021-11-02/20:47:23.58         0.0021077649
2021-11-02/20:47:23.61         0.0044152787
2021-11-02/20:47:23.65           0.10177892
2021-11-02/20:47:23.68          0.080986766
2021-11-02/20:47:23.71          0.052809635
2021-11-02/20:47:23.74          0.034275982
2021-11-02/20:47:23.77        -0.0086699200
2021-11-02/20:47:23.80       -0.00080229369
2021-11-02/20:47:23.83          0.031249063
2021-11-02/20:47:23.86         -0.030544030
2021-11-02/20:47:23.90          0.047207225
2021-11-02/20:47:23.93         0.0054475751
2021-11-02/20:47:23.96         -0.011189467
2021-11-02/20:47:23.99         -0.027316097
2021-11-02/20:47:24.02         -0.040907189
2021-11-02/20:47:24.05          0.032612845
2021-11-02/20:47:24.08           0.13504628
2021-11-02/20:47:24.11         0.0023436079
2021-11-02/20:47:24.15         0.0019992360
2021-11-02/20:47:24.18         -0.056180495
2021-11-02/20:47:24.21         -0.023575481
2021-11-02/20:47:24.24         -0.024479306
2021-11-02/20:47:24.27          0.033854995
2021-11-02/20:47:24.30          0.027647643
2021-11-02/20:47:24.33          0.012127758
2021-11-02/20:47:24.36        -0.0046007772
2021-11-02/20:47:24.40          0.037782193
2021-11-02/20:47:24.43          0.082342297
2021-11-02/20:47:24.46           0.11063860
2021-11-02/20:47:24.49          0.067017976
2021-11-02/20:47:24.52          0.030656517
2021-11-02/20:47:24.55         -0.019371872
2021-11-02/20:47:24.58          0.020278352
2021-11-02/20:47:24.61         -0.017185724
2021-11-02/20:47:24.65          0.012574648
2021-11-02/20:47:24.68         -0.037580696
2021-11-02/20:47:24.71         -0.042184019
2021-11-02/20:47:24.74         -0.070105739
2021-11-02/20:47:24.77         -0.079760350
2021-11-02/20:47:24.80          0.050538716
2021-11-02/20:47:24.83         0.0030345952
2021-11-02/20:47:24.86         -0.026458848
2021-11-02/20:47:24.90          0.058013364
2021-11-02/20:47:24.93        -0.0050780716
2021-11-02/20:47:24.96         -0.029203397
2021-11-02/20:47:24.99         -0.041645210
2021-11-02/20:47:25.02         0.0084822258
2021-11-02/20:47:25.05          0.051743317
2021-11-02/20:47:25.08         -0.080902050
2021-11-02/20:47:25.11        -0.0088160318
2021-11-02/20:47:25.15          0.064437231
2021-11-02/20:47:25.18         0.0037228381
2021-11-02/20:47:25.21        -0.0078628886
2021-11-02/20:47:25.24          0.040413751
2021-11-02/20:47:25.27          0.053107671
2021-11-02/20:47:25.30          0.084058451
2021-11-02/20:47:25.33          0.036822056
2021-11-02/20:47:25.36          0.063160754
2021-11-02/20:47:25.40         -0.011737526
2021-11-02/20:47:25.43         -0.038286384
2021-11-02/20:47:25.46         -0.010122108
2021-11-02/20:47:25.49         -0.034278302
2021-11-02/20:47:25.52         0.0059565262
2021-11-02/20:47:25.55        -0.0069393010
2021-11-02/20:47:25.58          0.016835255
2021-11-02/20:47:25.61        -0.0051026084
2021-11-02/20:47:25.65         -0.011362000
2021-11-02/20:47:25.68          0.076161423
2021-11-02/20:47:25.71          0.047105477
2021-11-02/20:47:25.74          0.053115114
2021-11-02/20:47:25.77          0.023661554
2021-11-02/20:47:25.80          0.015593766
2021-11-02/20:47:25.83          0.016674640
2021-11-02/20:47:25.86         -0.043439762
2021-11-02/20:47:25.90         -0.019187450
2021-11-02/20:47:25.93         -0.026457077
2021-11-02/20:47:25.96        -0.0043193525
2021-11-02/20:47:25.99          0.019019743
2021-11-02/20:47:26.02         -0.045273017
2021-11-02/20:47:26.05        -0.0065801722
2021-11-02/20:47:26.08         -0.024185173
2021-11-02/20:47:26.11          0.017713795
2021-11-02/20:47:26.15         -0.012376904
2021-11-02/20:47:26.18        -0.0074695729
2021-11-02/20:47:26.21         0.0050245809
2021-11-02/20:47:26.24         -0.053326557
2021-11-02/20:47:26.27         -0.044116493
2021-11-02/20:47:26.30        -0.0084985506
2021-11-02/20:47:26.33         -0.046715172
2021-11-02/20:47:26.36         0.0061806978
2021-11-02/20:47:26.40          0.056787177
2021-11-02/20:47:26.43          0.022236792
2021-11-02/20:47:26.46        -0.0080813086
2021-11-02/20:47:26.49          0.019664229
2021-11-02/20:47:26.52          0.053134317
2021-11-02/20:47:26.55          0.061005592
2021-11-02/20:47:26.58          0.045716341
2021-11-02/20:47:26.61          0.084444842
2021-11-02/20:47:26.65          0.061528657
2021-11-02/20:47:26.68         -0.010139007
2021-11-02/20:47:26.71          0.045867010
2021-11-02/20:47:26.74          0.034534340
2021-11-02/20:47:26.77          0.083409761
2021-11-02/20:47:26.80           0.10070643
2021-11-02/20:47:26.83          0.061714967
2021-11-02/20:47:26.86          0.047240182
2021-11-02/20:47:26.90          0.025190262
2021-11-02/20:47:26.93        -0.0059415302
2021-11-02/20:47:26.96        0.00080280640
2021-11-02/20:47:26.99          0.022630165
2021-11-02/20:47:27.02          0.041753625
2021-11-02/20:47:27.05         -0.063298813
2021-11-02/20:47:27.08         -0.032637995
2021-11-02/20:47:27.11         -0.044127748
2021-11-02/20:47:27.15         0.0077373812
2021-11-02/20:47:27.18          0.066904531
2021-11-02/20:47:27.21           0.10092505
2021-11-02/20:47:27.24          0.033554765
2021-11-02/20:47:27.27         0.0085245925
2021-11-02/20:47:27.30          0.010469966
2021-11-02/20:47:27.33          0.082715496
2021-11-02/20:47:27.36        -0.0058768436
2021-11-02/20:47:27.40          0.035906460
2021-11-02/20:47:27.43        -0.0069485912
2021-11-02/20:47:27.46         -0.061221389
2021-11-02/20:47:27.49         -0.070977949
2021-11-02/20:47:27.52          0.026893505
2021-11-02/20:47:27.55         -0.041839284
2021-11-02/20:47:27.58         0.0073797429
2021-11-02/20:47:27.61         -0.020668408
2021-11-02/20:47:27.65          0.032489397
2021-11-02/20:47:27.68         -0.027333047
2021-11-02/20:47:27.71          0.043582523
2021-11-02/20:47:27.74          0.018605570
2021-11-02/20:47:27.77          0.059285022
2021-11-02/20:47:27.80         0.0036859794
2021-11-02/20:47:27.83          0.080898275
2021-11-02/20:47:27.86          0.010697623
2021-11-02/20:47:27.90         0.0050730358
2021-11-02/20:47:27.93        -0.0093857711
2021-11-02/20:47:27.96          0.025911036
2021-11-02/20:47:27.99          0.043935159
2021-11-02/20:47:28.02          0.032944589
2021-11-02/20:47:28.05          0.025851688
2021-11-02/20:47:28.08          0.019789558
2021-11-02/20:47:28.11        -0.0035131799
2021-11-02/20:47:28.15          0.024806715
2021-11-02/20:47:28.18          0.068923240
2021-11-02/20:47:28.21          0.076435415
2021-11-02/20:47:28.24         0.0051322640
2021-11-02/20:47:28.27         -0.076744585
2021-11-02/20:47:28.30         -0.027715963
2021-11-02/20:47:28.33       -4.6972031e-05
2021-11-02/20:47:28.36         -0.016909863
2021-11-02/20:47:28.40          0.039695019
2021-11-02/20:47:28.43          0.032947066
2021-11-02/20:47:28.46         0.0029787511
2021-11-02/20:47:28.49         -0.070816317
2021-11-02/20:47:28.52          0.035684247
2021-11-02/20:47:28.55          0.067936115
2021-11-02/20:47:28.58          0.050368740
2021-11-02/20:47:28.61         0.0037883643
2021-11-02/20:47:28.65          0.042620707
2021-11-02/20:47:28.68          0.011745971
2021-11-02/20:47:28.71          0.028798325
2021-11-02/20:47:28.74         -0.059691189
2021-11-02/20:47:28.77          0.020773884
2021-11-02/20:47:28.80          0.015407497
2021-11-02/20:47:28.83         0.0014732683
2021-11-02/20:47:28.86          0.020567448
2021-11-02/20:47:28.90         0.0043396068
2021-11-02/20:47:28.93         -0.044250881
2021-11-02/20:47:28.96          0.026019494
2021-11-02/20:47:28.99          0.013590391
2021-11-02/20:47:29.02         0.0015902692
2021-11-02/20:47:29.05          0.032334427
2021-11-02/20:47:29.08          0.028697816
2021-11-02/20:47:29.11          0.025554606
2021-11-02/20:47:29.15          0.038755630
2021-11-02/20:47:29.18          0.012378748
2021-11-02/20:47:29.21          0.037006739
2021-11-02/20:47:29.24          0.010334541
2021-11-02/20:47:29.27          0.033159197
2021-11-02/20:47:29.30          0.040373545
2021-11-02/20:47:29.33          0.045332497
2021-11-02/20:47:29.36          0.030638788
2021-11-02/20:47:29.40          0.068505578
2021-11-02/20:47:29.43        -0.0070140936
2021-11-02/20:47:29.46          0.016996494
2021-11-02/20:47:29.49          0.030295192
2021-11-02/20:47:29.52          0.021266733
2021-11-02/20:47:29.55          0.013610972
2021-11-02/20:47:29.58           0.11661552
2021-11-02/20:47:29.61          0.016056212
2021-11-02/20:47:29.65         0.0097979617
2021-11-02/20:47:29.68          0.033826875
2021-11-02/20:47:29.71          0.060118521
2021-11-02/20:47:29.74         0.0096986481
2021-11-02/20:47:29.77          0.070919158
2021-11-02/20:47:29.80          0.011314629
2021-11-02/20:47:29.83         -0.092057774
2021-11-02/20:47:29.86         -0.070987945
2021-11-02/20:47:29.90        -0.0072084811
2021-11-02/20:47:29.93          0.043961881
2021-11-02/20:47:29.96         -0.041647752
2021-11-02/20:47:29.99         0.0046230370
2021-11-02/20:47:30.02          0.088373245
2021-11-02/20:47:30.05          0.038846760
2021-11-02/20:47:30.08          0.047574231
2021-11-02/20:47:30.11           0.13660866
2021-11-02/20:47:30.15          0.075302261
2021-11-02/20:47:30.18          0.061535069
2021-11-02/20:47:30.21         -0.026368674
2021-11-02/20:47:30.24          0.022314696
2021-11-02/20:47:30.27          0.030995995
2021-11-02/20:47:30.30         -0.031971596
2021-11-02/20:47:30.33          0.023187724
2021-11-02/20:47:30.36         -0.015307710
2021-11-02/20:47:30.40         -0.020722408
2021-11-02/20:47:30.43          0.022328406
2021-11-02/20:47:30.46        -0.0069633020
2021-11-02/20:47:30.49          0.068783191
2021-11-02/20:47:30.52          0.082506127
2021-11-02/20:47:30.55          0.073449856
2021-11-02/20:47:30.58          0.015836088
2021-11-02/20:47:30.61         -0.041027282
2021-11-02/20:47:30.65          0.012046392
2021-11-02/20:47:30.68        -0.0045731557
2021-11-02/20:47:30.71         -0.021275665
2021-11-02/20:47:30.74          0.031997504
2021-11-02/20:47:30.77          0.034031821
2021-11-02/20:47:30.80         -0.097920221
2021-11-02/20:47:30.83         -0.083916992
2021-11-02/20:47:30.86         -0.018139942
2021-11-02/20:47:30.90          0.030151422
2021-11-02/20:47:30.93          0.029157671
2021-11-02/20:47:30.96          0.060961965
2021-11-02/20:47:30.99         0.0067821137
2021-11-02/20:47:31.02         -0.024149172
2021-11-02/20:47:31.05          -0.10041663
2021-11-02/20:47:31.08         0.0014656326
2021-11-02/20:47:31.11          0.027478876
2021-11-02/20:47:31.15          0.039934261
2021-11-02/20:47:31.18         -0.054487892
2021-11-02/20:47:31.21         -0.052199230
2021-11-02/20:47:31.24         -0.064018188
2021-11-02/20:47:31.27          0.025456841
2021-11-02/20:47:31.30          0.032846278
2021-11-02/20:47:31.33          0.080472325
2021-11-02/20:47:31.36          0.074671652
2021-11-02/20:47:31.40        -0.0069800011
2021-11-02/20:47:31.43         -0.020642491
2021-11-02/20:47:31.46          0.023058560
2021-11-02/20:47:31.49        4.7697534e-05
2021-11-02/20:47:31.52         -0.013778106
2021-11-02/20:47:31.55         0.0070734573
2021-11-02/20:47:31.58         -0.011214318
2021-11-02/20:47:31.61         -0.023228814
2021-11-02/20:47:31.65         -0.040678531
2021-11-02/20:47:31.68          0.029873116
2021-11-02/20:47:31.71          0.080230452
2021-11-02/20:47:31.74          0.032470116
2021-11-02/20:47:31.77          0.059538717
2021-11-02/20:47:31.80         0.0080430302
2021-11-02/20:47:31.83          0.049516596
2021-11-02/20:47:31.86          0.030814675
2021-11-02/20:47:31.90          0.056316063
2021-11-02/20:47:31.93          0.024625278
2021-11-02/20:47:31.96         0.0054714161
2021-11-02/20:47:31.99         -0.013579322
2021-11-02/20:47:32.02          0.042346851
2021-11-02/20:47:32.05         -0.045971114
2021-11-02/20:47:32.08          0.096777407
2021-11-02/20:47:32.11         -0.026188934
2021-11-02/20:47:32.15          0.034976788
2021-11-02/20:47:32.18        0.00058992844
2021-11-02/20:47:32.21         -0.016142705
2021-11-02/20:47:32.24         0.0023347206
2021-11-02/20:47:32.27          0.054955293
2021-11-02/20:47:32.30         -0.030286097
2021-11-02/20:47:32.33          0.070281324
2021-11-02/20:47:32.36       -0.00032742099
2021-11-02/20:47:32.40           0.10990817
2021-11-02/20:47:32.43          0.010848394
2021-11-02/20:47:32.46        -0.0098896301
2021-11-02/20:47:32.49          0.097800426
2021-11-02/20:47:32.52          0.097314639
2021-11-02/20:47:32.55         0.0051391893
2021-11-02/20:47:32.58          0.042578610
2021-11-02/20:47:32.61          0.028982349
2021-11-02/20:47:32.65          0.063921094
2021-11-02/20:47:32.68         -0.065455348
2021-11-02/20:47:32.71          0.035852543
2021-11-02/20:47:32.74          0.025424718
2021-11-02/20:47:32.77         -0.015160981
2021-11-02/20:47:32.80         -0.028620955
2021-11-02/20:47:32.83          0.022371120
2021-11-02/20:47:32.86         -0.040415768
2021-11-02/20:47:32.90          0.030339728
2021-11-02/20:47:32.93          0.063147432
2021-11-02/20:47:32.96          0.036874687
2021-11-02/20:47:32.99         0.0021655992
2021-11-02/20:47:33.02         -0.031539646
2021-11-02/20:47:33.05          0.056820090
2021-11-02/20:47:33.08          0.047904686
2021-11-02/20:47:33.11         -0.034366360
2021-11-02/20:47:33.15          0.019876435
2021-11-02/20:47:33.18         -0.049541583
2021-11-02/20:47:33.21         -0.059216574
2021-11-02/20:47:33.24         -0.017346186
2021-11-02/20:47:33.27         -0.027253402
2021-11-02/20:47:33.30          0.072850122
2021-11-02/20:47:33.33         -0.067024251
2021-11-02/20:47:33.36          -0.10071807
2021-11-02/20:47:33.40         0.0035068241
2021-11-02/20:47:33.43        0.00011191880
2021-11-02/20:47:33.46          0.071579002
2021-11-02/20:47:33.49        -0.0031775727
2021-11-02/20:47:33.52         -0.028195404
2021-11-02/20:47:33.55         -0.015971118
2021-11-02/20:47:33.58         0.0020084373
2021-11-02/20:47:33.61          0.058980436
2021-11-02/20:47:33.65          0.093950979
2021-11-02/20:47:33.68          0.041603592
2021-11-02/20:47:33.71          0.045197928
2021-11-02/20:47:33.74         0.0085313879
2021-11-02/20:47:33.77          0.053645898
2021-11-02/20:47:33.80           0.12837332
2021-11-02/20:47:33.83          0.052684980
2021-11-02/20:47:33.86          0.071529943
2021-11-02/20:47:33.90         -0.061606124
2021-11-02/20:47:33.93         -0.071245277
2021-11-02/20:47:33.96         -0.040490123
2021-11-02/20:47:33.99          0.014306046
2021-11-02/20:47:34.02          0.075745501
2021-11-02/20:47:34.05         0.0067772851
2021-11-02/20:47:34.08          -0.10529409
2021-11-02/20:47:34.11         -0.041374280
2021-11-02/20:47:34.15        -0.0087079185
2021-11-02/20:47:34.18           0.16856287
2021-11-02/20:47:34.21           0.11455182
2021-11-02/20:47:34.24          0.050163232
2021-11-02/20:47:34.27          0.048871557
2021-11-02/20:47:34.30         -0.036074842
2021-11-02/20:47:34.33         -0.024181544
2021-11-02/20:47:34.36          0.076688274
2021-11-02/20:47:34.40          0.077294747
2021-11-02/20:47:34.43          0.052555942
2021-11-02/20:47:34.46          0.030503877
2021-11-02/20:47:34.49          0.045267212
2021-11-02/20:47:34.52          0.023564545
2021-11-02/20:47:34.55        -0.0050606960
2021-11-02/20:47:34.58         -0.019522139
2021-11-02/20:47:34.61          0.077429255
2021-11-02/20:47:34.65         -0.031479318
2021-11-02/20:47:34.68         0.0035795398
2021-11-02/20:47:34.71         -0.033401490
2021-11-02/20:47:34.74          -0.11859602
2021-11-02/20:47:34.77         -0.081260930
2021-11-02/20:47:34.80          0.012436536
2021-11-02/20:47:34.83          0.071901225
2021-11-02/20:47:34.86          0.081631854
2021-11-02/20:47:34.90         -0.062397239
2021-11-02/20:47:34.93          0.013234054
2021-11-02/20:47:34.96         -0.031981149
2021-11-02/20:47:34.99          0.019610943
2021-11-02/20:47:35.02          0.037113283
2021-11-02/20:47:35.05        -0.0090966437
2021-11-02/20:47:35.08        -0.0076724262
2021-11-02/20:47:35.11         -0.082807616
2021-11-02/20:47:35.15          -0.12192680
2021-11-02/20:47:35.18         -0.030619409
2021-11-02/20:47:35.21          0.053314318
2021-11-02/20:47:35.24          0.038509021
2021-11-02/20:47:35.27         -0.022114176
2021-11-02/20:47:35.30         -0.018213119
2021-11-02/20:47:35.33          0.043501115
2021-11-02/20:47:35.36        -0.0070227357
2021-11-02/20:47:35.40          0.024053586
2021-11-02/20:47:35.43          0.070576822
2021-11-02/20:47:35.46        -0.0081191774
2021-11-02/20:47:35.49        -0.0019474245
2021-11-02/20:47:35.52        -0.0024964231
2021-11-02/20:47:35.55         -0.051994427
2021-11-02/20:47:35.58         -0.010482103
2021-11-02/20:47:35.61         -0.061199750
2021-11-02/20:47:35.65          0.021560829
2021-11-02/20:47:35.68        0.00027999789
2021-11-02/20:47:35.71         -0.019748205
2021-11-02/20:47:35.74          0.021792040
2021-11-02/20:47:35.77         -0.045840486
2021-11-02/20:47:35.80         -0.048279909
2021-11-02/20:47:35.83       -0.00047726802
2021-11-02/20:47:35.86         -0.069051711
2021-11-02/20:47:35.90         -0.019528684
2021-11-02/20:47:35.93         -0.096564038
2021-11-02/20:47:35.96         -0.079476084
2021-11-02/20:47:35.99         -0.092543035
2021-11-02/20:47:36.02         0.0064110685
2021-11-02/20:47:36.05         -0.082128658
2021-11-02/20:47:36.08          0.019382388
2021-11-02/20:47:36.11         0.0088088568
2021-11-02/20:47:36.15          0.070557699
2021-11-02/20:47:36.18          0.050921016
2021-11-02/20:47:36.21          0.070985112
2021-11-02/20:47:36.24          0.021648878
2021-11-02/20:47:36.27         -0.011595770
2021-11-02/20:47:36.30          -0.13313536
2021-11-02/20:47:36.33         -0.021195257
2021-11-02/20:47:36.36          -0.10967762
2021-11-02/20:47:36.40         -0.076127027
2021-11-02/20:47:36.43         -0.088269919
2021-11-02/20:47:36.46         -0.033965257
2021-11-02/20:47:36.49        -0.0050473006
2021-11-02/20:47:36.52         -0.069664810
2021-11-02/20:47:36.55         -0.010847532
2021-11-02/20:47:36.58          0.054348529
2021-11-02/20:47:36.61        -0.0058908315
2021-11-02/20:47:36.65         -0.019194632
2021-11-02/20:47:36.68         -0.090075548
2021-11-02/20:47:36.71         0.0075585681
2021-11-02/20:47:36.74         -0.040092716
2021-11-02/20:47:36.77         -0.058259054
2021-11-02/20:47:36.80          0.073334821
2021-11-02/20:47:36.83          0.037138640
2021-11-02/20:47:36.86         -0.018872054
2021-11-02/20:47:36.90          0.016936984
2021-11-02/20:47:36.93          0.064415561
2021-11-02/20:47:36.96          0.082025634
2021-11-02/20:47:36.99        -0.0084926076
2021-11-02/20:47:37.02          0.017786978
2021-11-02/20:47:37.05         -0.047254890
2021-11-02/20:47:37.08         -0.014882762
2021-11-02/20:47:37.11        -0.0047380856
2021-11-02/20:47:37.15          0.028098171
2021-11-02/20:47:37.18          0.063566659
2021-11-02/20:47:37.21        -0.0063953267
2021-11-02/20:47:37.24        -0.0051866840
2021-11-02/20:47:37.27       -0.00037364723
2021-11-02/20:47:37.30          0.020562836
2021-11-02/20:47:37.33          0.091359227
2021-11-02/20:47:37.36          0.025636019
2021-11-02/20:47:37.40           0.13426187
2021-11-02/20:47:37.43          0.093647441
2021-11-02/20:47:37.46          0.015775152
2021-11-02/20:47:37.49         0.0070716927
2021-11-02/20:47:37.52          0.065867976
2021-11-02/20:47:37.55           0.12821689
2021-11-02/20:47:37.58          0.057451009
2021-11-02/20:47:37.61          0.028695464
2021-11-02/20:47:37.65          0.064318377
2021-11-02/20:47:37.68         -0.080307542
2021-11-02/20:47:37.71         0.0015916410
2021-11-02/20:47:37.74          0.088307425
2021-11-02/20:47:37.77           0.10692951
2021-11-02/20:47:37.80          0.094150378
2021-11-02/20:47:37.83          0.079855487
2021-11-02/20:47:37.86           0.15595216
2021-11-02/20:47:37.90          0.040830216
2021-11-02/20:47:37.93          0.045194769
2021-11-02/20:47:37.96           0.14870829
2021-11-02/20:47:37.99           0.12351008
2021-11-02/20:47:38.02          0.064899465
2021-11-02/20:47:38.05          0.035905237
2021-11-02/20:47:38.08          0.056263708
2021-11-02/20:47:38.11          0.034419712
2021-11-02/20:47:38.15          0.032695337
2021-11-02/20:47:38.18           0.15478979
2021-11-02/20:47:38.21          0.087761413
2021-11-02/20:47:38.24          0.067852491
2021-11-02/20:47:38.27         -0.046238606
2021-11-02/20:47:38.30         -0.089416726
2021-11-02/20:47:38.33          0.042991824
2021-11-02/20:47:38.36          0.022286700
2021-11-02/20:47:38.40          0.025628937
2021-11-02/20:47:38.43         -0.062666904
2021-11-02/20:47:38.46         -0.031649247
2021-11-02/20:47:38.49       -0.00065525389
2021-11-02/20:47:38.52        -0.0018527267
2021-11-02/20:47:38.55           0.15994583
2021-11-02/20:47:38.58           0.15573225
2021-11-02/20:47:38.61           0.14828849
2021-11-02/20:47:38.65          0.071019007
2021-11-02/20:47:38.68          0.062611836
2021-11-02/20:47:38.71          0.065852154
2021-11-02/20:47:38.74         -0.019966194
2021-11-02/20:47:38.77          0.038823729
2021-11-02/20:47:38.80         -0.032433159
2021-11-02/20:47:38.83         -0.072773400
2021-11-02/20:47:38.86         -0.071236771
2021-11-02/20:47:38.90         -0.073892449
2021-11-02/20:47:38.93          0.046245232
2021-11-02/20:47:38.96          0.019672146
2021-11-02/20:47:38.99         0.0087519959
2021-11-02/20:47:39.02          0.071583101
2021-11-02/20:47:39.05          0.046122712
2021-11-02/20:47:39.08           0.11683709
2021-11-02/20:47:39.11          0.079401807
2021-11-02/20:47:39.15          0.057907075
2021-11-02/20:47:39.18          0.050178435
2021-11-02/20:47:39.21         -0.082946035
2021-11-02/20:47:39.24          0.035999496
2021-11-02/20:47:39.27          0.055216597
2021-11-02/20:47:39.30          0.010775938
2021-11-02/20:47:39.33          0.025016809
2021-11-02/20:47:39.36          0.089314342
2021-11-02/20:47:39.40          0.037235500
2021-11-02/20:47:39.43           0.10021469
2021-11-02/20:47:39.46          0.072282808
2021-11-02/20:47:39.49           0.12377739
2021-11-02/20:47:39.52         -0.012725228
2021-11-02/20:47:39.55       -0.00052555220
2021-11-02/20:47:39.58          0.068584840
2021-11-02/20:47:39.61         -0.034480871
2021-11-02/20:47:39.65         -0.079477392
2021-11-02/20:47:39.68         0.0012341064
2021-11-02/20:47:39.71          0.025359972
2021-11-02/20:47:39.74          0.043579177
2021-11-02/20:47:39.77         -0.032796721
2021-11-02/20:47:39.80        -0.0017736854
2021-11-02/20:47:39.83         -0.037621022
2021-11-02/20:47:39.86         -0.056388958
2021-11-02/20:47:39.90          0.016461374
2021-11-02/20:47:39.93        -0.0020240921
2021-11-02/20:47:39.96         -0.077547120
2021-11-02/20:47:39.99         -0.089356826
2021-11-02/20:47:40.02         -0.091988571
2021-11-02/20:47:40.05         -0.040412694
2021-11-02/20:47:40.08          0.023393623
2021-11-02/20:47:40.11          0.046253460
2021-11-02/20:47:40.15          0.069765398
2021-11-02/20:47:40.18          0.013132610
2021-11-02/20:47:40.21          0.071620951
2021-11-02/20:47:40.24           0.12248218
2021-11-02/20:47:40.27           0.11978299
2021-11-02/20:47:40.30           0.10736371
2021-11-02/20:47:40.33           0.14801975
2021-11-02/20:47:40.36          0.068306000
2021-11-02/20:47:40.40          0.076532443
2021-11-02/20:47:40.43           0.13297746
2021-11-02/20:47:40.46           0.17198987
2021-11-02/20:47:40.49          0.058294958
2021-11-02/20:47:40.52           0.13539308
2021-11-02/20:47:40.55           0.10962995
2021-11-02/20:47:40.58           0.12804287
2021-11-02/20:47:40.61          0.075148233
2021-11-02/20:47:40.65          0.093454574
2021-11-02/20:47:40.68           0.13266548
2021-11-02/20:47:40.71          0.068102623
2021-11-02/20:47:40.74          0.038468022
2021-11-02/20:47:40.77          0.038274148
2021-11-02/20:47:40.80        -0.0056482017
2021-11-02/20:47:40.83          0.047476569
2021-11-02/20:47:40.86          0.048638098
2021-11-02/20:47:40.90           0.13954924
2021-11-02/20:47:40.93          0.034331134
2021-11-02/20:47:40.96           0.11663089
2021-11-02/20:47:40.99          0.016289290
2021-11-02/20:47:41.02           0.12791608
2021-11-02/20:47:41.05          0.035434711
2021-11-02/20:47:41.08          0.059126347
2021-11-02/20:47:41.11          0.045198495
2021-11-02/20:47:41.15         0.0016752055
2021-11-02/20:47:41.18          -0.14869919
2021-11-02/20:47:41.21          0.010710312
2021-11-02/20:47:41.24          -0.10148428
2021-11-02/20:47:41.27          0.041126740
2021-11-02/20:47:41.30          -0.13846802
2021-11-02/20:47:41.33         -0.029478489
2021-11-02/20:47:41.36          -0.12003612
2021-11-02/20:47:41.40         -0.097656320
2021-11-02/20:47:41.43         -0.099708415
2021-11-02/20:47:41.46         -0.072209280
2021-11-02/20:47:41.49          -0.11893338
2021-11-02/20:47:41.52          -0.16256417
2021-11-02/20:47:41.55          -0.24103895
2021-11-02/20:47:41.58          -0.21392201
2021-11-02/20:47:41.61          -0.17830824
2021-11-02/20:47:41.65          -0.15081628
2021-11-02/20:47:41.68          -0.23714020
2021-11-02/20:47:41.71          -0.26523161
2021-11-02/20:47:41.74          -0.21550171
2021-11-02/20:47:41.77          -0.23038016
2021-11-02/20:47:41.80          -0.21732992
2021-11-02/20:47:41.83          -0.23363716
2021-11-02/20:47:41.86          -0.19280008
2021-11-02/20:47:41.90          -0.33306574
2021-11-02/20:47:41.93          -0.45858346
2021-11-02/20:47:41.96          -0.45258590
2021-11-02/20:47:41.99          -0.54968084
2021-11-02/20:47:42.02          -0.55278763
2021-11-02/20:47:42.05          -0.60208118
2021-11-02/20:47:42.08          -0.71424123
2021-11-02/20:47:42.11          -0.76625577
2021-11-02/20:47:42.15          -0.85214959
2021-11-02/20:47:42.18          -0.83897704
2021-11-02/20:47:42.21          -0.77837349
2021-11-02/20:47:42.24          -0.75555388
2021-11-02/20:47:42.27          -0.68689236
2021-11-02/20:47:42.30          -0.74125247
2021-11-02/20:47:42.33          -0.77525095
2021-11-02/20:47:42.36          -0.73886230
2021-11-02/20:47:42.40          -0.78595642
2021-11-02/20:47:42.43          -0.66192577
2021-11-02/20:47:42.46          -0.53948524
2021-11-02/20:47:42.49          -0.50289915
2021-11-02/20:47:42.52          -0.54054043
2021-11-02/20:47:42.55          -0.58003856
2021-11-02/20:47:42.58          -0.50121660
2021-11-02/20:47:42.61          -0.42657997
2021-11-02/20:47:42.65          -0.41173487
2021-11-02/20:47:42.68          -0.45933008
2021-11-02/20:47:42.71          -0.46436176
2021-11-02/20:47:42.74          -0.53415135
2021-11-02/20:47:42.77          -0.55013009
2021-11-02/20:47:42.80          -0.49124981
2021-11-02/20:47:42.83          -0.49810964
2021-11-02/20:47:42.86          -0.50842082
2021-11-02/20:47:42.90          -0.51643219
2021-11-02/20:47:42.93          -0.51581177
2021-11-02/20:47:42.96          -0.39002943
2021-11-02/20:47:42.99          -0.45027799
2021-11-02/20:47:43.02          -0.32450460
2021-11-02/20:47:43.05          -0.38757760
2021-11-02/20:47:43.08          -0.44713651
2021-11-02/20:47:43.11          -0.43773636
2021-11-02/20:47:43.15          -0.41636905
2021-11-02/20:47:43.18          -0.40374080
2021-11-02/20:47:43.21          -0.41992150
2021-11-02/20:47:43.24          -0.46609567
2021-11-02/20:47:43.27          -0.41224977
2021-11-02/20:47:43.30          -0.54851653
2021-11-02/20:47:43.33          -0.53200232
2021-11-02/20:47:43.36          -0.52308357
2021-11-02/20:47:43.40          -0.42719397
2021-11-02/20:47:43.43          -0.43883351
2021-11-02/20:47:43.46          -0.52051037
2021-11-02/20:47:43.49          -0.61169775
2021-11-02/20:47:43.52          -0.52089175
2021-11-02/20:47:43.55          -0.58153001
2021-11-02/20:47:43.58          -0.55939721
2021-11-02/20:47:43.61          -0.48341978
2021-11-02/20:47:43.65          -0.46320912
2021-11-02/20:47:43.68          -0.56412834
2021-11-02/20:47:43.71          -0.61845800
2021-11-02/20:47:43.74          -0.53399569
2021-11-02/20:47:43.77          -0.43373650
2021-11-02/20:47:43.80          -0.50005390
2021-11-02/20:47:43.83          -0.42643915
2021-11-02/20:47:43.86          -0.45049358
2021-11-02/20:47:43.90          -0.50115605
2021-11-02/20:47:43.93          -0.55434774
2021-11-02/20:47:43.96          -0.42326174
2021-11-02/20:47:43.99          -0.44974356
2021-11-02/20:47:44.02          -0.49196345
2021-11-02/20:47:44.05          -0.52811043
2021-11-02/20:47:44.08          -0.41718599
2021-11-02/20:47:44.11          -0.42970168
2021-11-02/20:47:44.15          -0.43551757
2021-11-02/20:47:44.18          -0.36399609
2021-11-02/20:47:44.21          -0.25810796
2021-11-02/20:47:44.24          -0.42044615
2021-11-02/20:47:44.27          -0.38895362
2021-11-02/20:47:44.30          -0.46060337
2021-11-02/20:47:44.33          -0.40633415
2021-11-02/20:47:44.36          -0.53519592
2021-11-02/20:47:44.40          -0.45885687
2021-11-02/20:47:44.43          -0.54292440
2021-11-02/20:47:44.46          -0.64532966
2021-11-02/20:47:44.49          -0.66813284
2021-11-02/20:47:44.52          -0.60393416
2021-11-02/20:47:44.55          -0.54949863
2021-11-02/20:47:44.58          -0.46436606
2021-11-02/20:47:44.61          -0.50095055
2021-11-02/20:47:44.65          -0.51968143
2021-11-02/20:47:44.68          -0.65086743
2021-11-02/20:47:44.71          -0.58259189
2021-11-02/20:47:44.74          -0.55998201
2021-11-02/20:47:44.77          -0.61366543
2021-11-02/20:47:44.80          -0.61482065
2021-11-02/20:47:44.83          -0.57174516
2021-11-02/20:47:44.86          -0.61342880
2021-11-02/20:47:44.90          -0.66507845
2021-11-02/20:47:44.93          -0.52302430
2021-11-02/20:47:44.96          -0.51424055
2021-11-02/20:47:44.99          -0.49217252
2021-11-02/20:47:45.02          -0.50354521
2021-11-02/20:47:45.05          -0.48740572
2021-11-02/20:47:45.08          -0.39114421
2021-11-02/20:47:45.11          -0.53273633
2021-11-02/20:47:45.15          -0.55075957
2021-11-02/20:47:45.18          -0.39651280
2021-11-02/20:47:45.21          -0.47605915
2021-11-02/20:47:45.24          -0.43778059
2021-11-02/20:47:45.27          -0.40026750
2021-11-02/20:47:45.30          -0.34602858
2021-11-02/20:47:45.33          -0.19961211
2021-11-02/20:47:45.36          -0.27715344
2021-11-02/20:47:45.40          -0.14496181
2021-11-02/20:47:45.43          -0.19518789
2021-11-02/20:47:45.46          -0.15196934
2021-11-02/20:47:45.49          -0.15429736
2021-11-02/20:47:45.52          -0.11741442
2021-11-02/20:47:45.55          -0.15010003
2021-11-02/20:47:45.58         -0.081998822
2021-11-02/20:47:45.61          -0.19062833
2021-11-02/20:47:45.65          -0.16993738
2021-11-02/20:47:45.68          -0.20726361
2021-11-02/20:47:45.71         -0.059861230
2021-11-02/20:47:45.74         -0.090066480
2021-11-02/20:47:45.77         -0.045635779
2021-11-02/20:47:45.80          -0.12332254
2021-11-02/20:47:45.83         -0.059872633
2021-11-02/20:47:45.86          -0.13464692
2021-11-02/20:47:45.90         -0.057908393
2021-11-02/20:47:45.93          -0.11112572
2021-11-02/20:47:45.96         -0.066209560
2021-11-02/20:47:45.99          -0.13687106
2021-11-02/20:47:46.02          -0.10456758
2021-11-02/20:47:46.05          -0.12055605
2021-11-02/20:47:46.08         -0.059048894
2021-11-02/20:47:46.11         0.0085978605
2021-11-02/20:47:46.15          0.047979018
2021-11-02/20:47:46.18        -0.0047956944
2021-11-02/20:47:46.21          0.065038692
2021-11-02/20:47:46.24         0.0073406415
2021-11-02/20:47:46.27          0.045475364
2021-11-02/20:47:46.30          0.070427402
2021-11-02/20:47:46.33          0.069880185
2021-11-02/20:47:46.36          0.097191213
2021-11-02/20:47:46.40         -0.011467089
2021-11-02/20:47:46.43         0.0052404646
2021-11-02/20:47:46.46         -0.019715921
2021-11-02/20:47:46.49         -0.012260775
2021-11-02/20:47:46.52          0.026790652
2021-11-02/20:47:46.55          0.060276964
2021-11-02/20:47:46.58          0.014450251
2021-11-02/20:47:46.61         -0.012845899
2021-11-02/20:47:46.65          0.022998814
2021-11-02/20:47:46.68          0.084596351
2021-11-02/20:47:46.71          0.092536607
2021-11-02/20:47:46.74          0.077126001
2021-11-02/20:47:46.77          0.066330697
2021-11-02/20:47:46.80          0.071944963
2021-11-02/20:47:46.83          0.066277505
2021-11-02/20:47:46.86           0.16324197
2021-11-02/20:47:46.90           0.18969572
2021-11-02/20:47:46.93          0.078610676
2021-11-02/20:47:46.96          0.098711608
2021-11-02/20:47:46.99          0.078298956
2021-11-02/20:47:47.02         0.0053016923
2021-11-02/20:47:47.05          0.027016611
2021-11-02/20:47:47.08          0.094785982
2021-11-02/20:47:47.11           0.16341934
2021-11-02/20:47:47.15          0.012920677
2021-11-02/20:47:47.18          0.025256478
2021-11-02/20:47:47.21          0.044813236
2021-11-02/20:47:47.24          0.034244121
2021-11-02/20:47:47.27          0.095843903
2021-11-02/20:47:47.30           0.19595529
2021-11-02/20:47:47.33           0.22008532
2021-11-02/20:47:47.36           0.16511885
2021-11-02/20:47:47.40           0.13795056
2021-11-02/20:47:47.43           0.16874940
2021-11-02/20:47:47.46           0.18653777
2021-11-02/20:47:47.49           0.19555893
2021-11-02/20:47:47.52           0.18794624
2021-11-02/20:47:47.55          0.083665936
2021-11-02/20:47:47.58          0.092196864
2021-11-02/20:47:47.61          0.036258260
2021-11-02/20:47:47.65          0.093387045
2021-11-02/20:47:47.68          0.017869252
2021-11-02/20:47:47.71          0.017358401
2021-11-02/20:47:47.74           0.10022459
2021-11-02/20:47:47.77           0.15117188
2021-11-02/20:47:47.80          0.071964703
2021-11-02/20:47:47.83           0.15211193
2021-11-02/20:47:47.86           0.22008516
2021-11-02/20:47:47.90           0.31282896
2021-11-02/20:47:47.93           0.21756660
2021-11-02/20:47:47.96           0.35265300
2021-11-02/20:47:47.99           0.30810680
2021-11-02/20:47:48.02           0.27339520
2021-11-02/20:47:48.05           0.25803353
2021-11-02/20:47:48.08           0.35119205
2021-11-02/20:47:48.11           0.22603234
2021-11-02/20:47:48.15           0.12681896
2021-11-02/20:47:48.18           0.15134836
2021-11-02/20:47:48.21           0.16310897
2021-11-02/20:47:48.24          0.069335894
2021-11-02/20:47:48.27           0.12569011
2021-11-02/20:47:48.30         -0.067742641
2021-11-02/20:47:48.33         -0.041417205
2021-11-02/20:47:48.36          0.014658947
2021-11-02/20:47:48.40          0.095807168
2021-11-02/20:47:48.43           0.15245318
2021-11-02/20:47:48.46          0.020545786
2021-11-02/20:47:48.49           0.11373402
2021-11-02/20:47:48.52           0.13749083
2021-11-02/20:47:48.55           0.20178619
2021-11-02/20:47:48.58           0.32590393
2021-11-02/20:47:48.61           0.35485790
2021-11-02/20:47:48.65           0.34950574
2021-11-02/20:47:48.68           0.34106211
2021-11-02/20:47:48.71           0.29548747
2021-11-02/20:47:48.74           0.32506233
2021-11-02/20:47:48.77          0.069945980
2021-11-02/20:47:48.80          0.022795523
2021-11-02/20:47:48.83         0.0027279601
2021-11-02/20:47:48.86         -0.040950238
2021-11-02/20:47:48.90       -0.00034992775
2021-11-02/20:47:48.93          -0.12551935
2021-11-02/20:47:48.96          -0.13900803
2021-11-02/20:47:48.99          -0.22028825
2021-11-02/20:47:49.02          -0.23762073
2021-11-02/20:47:49.05         -0.072639125
2021-11-02/20:47:49.08          -0.11631397
2021-11-02/20:47:49.11          -0.15284187
2021-11-02/20:47:49.15         -0.057217420
2021-11-02/20:47:49.18          -0.14775507
2021-11-02/20:47:49.21          -0.11575921
2021-11-02/20:47:49.24         -0.060461979
2021-11-02/20:47:49.27           0.14269024
2021-11-02/20:47:49.30           0.17882840
2021-11-02/20:47:49.33           0.23902814
2021-11-02/20:47:49.36           0.41132301
2021-11-02/20:47:49.40           0.35687738
2021-11-02/20:47:49.43           0.24280141
2021-11-02/20:47:49.46           0.22407133
2021-11-02/20:47:49.49           0.12885355
2021-11-02/20:47:49.52         -0.060278707
2021-11-02/20:47:49.55          -0.17927268
2021-11-02/20:47:49.58          -0.18633098
2021-11-02/20:47:49.61          -0.35602686
2021-11-02/20:47:49.65          -0.43707578
2021-11-02/20:47:49.68          -0.35182884
2021-11-02/20:47:49.71          -0.18159738
2021-11-02/20:47:49.74         -0.076413627
2021-11-02/20:47:49.77          0.055649498
2021-11-02/20:47:49.80           0.28313311
2021-11-02/20:47:49.83           0.37040712
2021-11-02/20:47:49.86           0.43033651
2021-11-02/20:47:49.90           0.53406859
2021-11-02/20:47:49.93           0.43931687
2021-11-02/20:47:49.96           0.43283865
2021-11-02/20:47:49.99           0.37180768
2021-11-02/20:47:50.02           0.27442850
2021-11-02/20:47:50.05           0.12046028
2021-11-02/20:47:50.08          0.028669241
2021-11-02/20:47:50.11          -0.17769924
2021-11-02/20:47:50.15          -0.21099120
2021-11-02/20:47:50.18          -0.20170096
2021-11-02/20:47:50.21          -0.11282564
2021-11-02/20:47:50.24          -0.12149993
2021-11-02/20:47:50.27         -0.081446471
2021-11-02/20:47:50.30          -0.12646781
2021-11-02/20:47:50.33          0.033920944
2021-11-02/20:47:50.36           0.12267235
2021-11-02/20:47:50.40           0.31779738
2021-11-02/20:47:50.43           0.30710971
2021-11-02/20:47:50.46           0.27316126
2021-11-02/20:47:50.49           0.25552459
2021-11-02/20:47:50.52           0.27870238
2021-11-02/20:47:50.55           0.22874152
2021-11-02/20:47:50.58           0.18172258
2021-11-02/20:47:50.61           0.12289393
2021-11-02/20:47:50.65          0.073990731
2021-11-02/20:47:50.68         -0.044174072
2021-11-02/20:47:50.71          0.012267535
2021-11-02/20:47:50.74         -0.053713990
2021-11-02/20:47:50.77          0.017762172
2021-11-02/20:47:50.80         -0.018171309
2021-11-02/20:47:50.83          0.016606754
2021-11-02/20:47:50.86          0.032459804
2021-11-02/20:47:50.90          0.096286950
2021-11-02/20:47:50.93           0.10970484
2021-11-02/20:47:50.96           0.22682942
2021-11-02/20:47:50.99           0.13634942
2021-11-02/20:47:51.02           0.28724960
2021-11-02/20:47:51.05           0.18097864
2021-11-02/20:47:51.08           0.19943202
2021-11-02/20:47:51.11           0.14399465
2021-11-02/20:47:51.15           0.22846540
2021-11-02/20:47:51.18           0.18592234
2021-11-02/20:47:51.21           0.24322714
2021-11-02/20:47:51.24           0.21105699
2021-11-02/20:47:51.27           0.20559330
2021-11-02/20:47:51.30           0.15446188
2021-11-02/20:47:51.33           0.19374210
2021-11-02/20:47:51.36           0.23476193
2021-11-02/20:47:51.40           0.22497584
2021-11-02/20:47:51.43           0.11031655
2021-11-02/20:47:51.46           0.14084255
2021-11-02/20:47:51.49          0.035437672
2021-11-02/20:47:51.52          0.044452628
2021-11-02/20:47:51.55        -0.0038563448
2021-11-02/20:47:51.58         -0.029335154
2021-11-02/20:47:51.61         -0.041259020
2021-11-02/20:47:51.65         -0.038394516
2021-11-02/20:47:51.68         -0.073740718
2021-11-02/20:47:51.71          0.042732097
2021-11-02/20:47:51.74         -0.015285769
2021-11-02/20:47:51.77          0.076961294
2021-11-02/20:47:51.80          0.023382799
2021-11-02/20:47:51.83          0.093488756
2021-11-02/20:47:51.86          0.062433124
2021-11-02/20:47:51.90           0.21108752
2021-11-02/20:47:51.93          0.077913163
2021-11-02/20:47:51.96           0.10520761
2021-11-02/20:47:51.99          0.096139732
2021-11-02/20:47:52.02          0.097985866
2021-11-02/20:47:52.05          0.062838423
2021-11-02/20:47:52.08          0.046261903
2021-11-02/20:47:52.11           0.11158827
2021-11-02/20:47:52.15           0.20361300
2021-11-02/20:47:52.18           0.13469443
2021-11-02/20:47:52.21           0.20417054
2021-11-02/20:47:52.24           0.16396954
2021-11-02/20:47:52.27           0.15311482
2021-11-02/20:47:52.30           0.17467771
2021-11-02/20:47:52.33           0.15012111
2021-11-02/20:47:52.36           0.17426810
2021-11-02/20:47:52.40           0.11841821
2021-11-02/20:47:52.43          0.028930824
2021-11-02/20:47:52.46         -0.084859158
2021-11-02/20:47:52.49         -0.070694258
2021-11-02/20:47:52.52         -0.025708448
2021-11-02/20:47:52.55         -0.010823426
2021-11-02/20:47:52.58          0.027608744
2021-11-02/20:47:52.61         -0.012893739
2021-11-02/20:47:52.65         -0.080609127
2021-11-02/20:47:52.68         -0.016453347
2021-11-02/20:47:52.71           0.11340859
2021-11-02/20:47:52.74           0.12493263
2021-11-02/20:47:52.77          0.049197194
2021-11-02/20:47:52.80          0.079648850
2021-11-02/20:47:52.83          0.096429761
2021-11-02/20:47:52.86          0.085192522
2021-11-02/20:47:52.90           0.20284863
2021-11-02/20:47:52.93           0.18815947
2021-11-02/20:47:52.96           0.17557153
2021-11-02/20:47:52.99           0.15602385
2021-11-02/20:47:53.02           0.19636408
2021-11-02/20:47:53.05           0.26641450
2021-11-02/20:47:53.08           0.24571922
2021-11-02/20:47:53.11           0.22510706
2021-11-02/20:47:53.15           0.21417479
2021-11-02/20:47:53.18           0.12709796
2021-11-02/20:47:53.21           0.22766707
2021-11-02/20:47:53.24           0.24691342
2021-11-02/20:47:53.27           0.25735805
2021-11-02/20:47:53.30           0.25167548
2021-11-02/20:47:53.33           0.27728189
2021-11-02/20:47:53.36           0.24286370
2021-11-02/20:47:53.40           0.28406724
2021-11-02/20:47:53.43           0.25854225
2021-11-02/20:47:53.46           0.27371356
2021-11-02/20:47:53.49           0.21082531
2021-11-02/20:47:53.52           0.23354821
2021-11-02/20:47:53.55          0.064139352
2021-11-02/20:47:53.58           0.13072169
2021-11-02/20:47:53.61         -0.036987018
2021-11-02/20:47:53.65        -0.0046799586
2021-11-02/20:47:53.68         -0.018997850
2021-11-02/20:47:53.71          0.049217222
2021-11-02/20:47:53.74          0.019634009
2021-11-02/20:47:53.77          0.063672828
2021-11-02/20:47:53.80        -0.0059534259
2021-11-02/20:47:53.83          0.025340668
2021-11-02/20:47:53.86         -0.042307388
2021-11-02/20:47:53.90          0.099880328
2021-11-02/20:47:53.93           0.12391047
2021-11-02/20:47:53.96          0.072332560
2021-11-02/20:47:53.99          0.050098893
2021-11-02/20:47:54.02          0.038081848
2021-11-02/20:47:54.05          0.081619241
2021-11-02/20:47:54.08           0.15719289
2021-11-02/20:47:54.11           0.24389326
2021-11-02/20:47:54.15           0.20464921
2021-11-02/20:47:54.18           0.20082194
2021-11-02/20:47:54.21           0.22847905
2021-11-02/20:47:54.24           0.23422125
2021-11-02/20:47:54.27           0.20526818
2021-11-02/20:47:54.30           0.19261101
2021-11-02/20:47:54.33           0.20510092
2021-11-02/20:47:54.36          0.096128668
2021-11-02/20:47:54.40          0.099099100
2021-11-02/20:47:54.43           0.16969092
2021-11-02/20:47:54.46           0.13947932
2021-11-02/20:47:54.49           0.20689373
2021-11-02/20:47:54.52           0.20387509
2021-11-02/20:47:54.55           0.11921643
2021-11-02/20:47:54.58           0.17779193
2021-11-02/20:47:54.61           0.18669993
2021-11-02/20:47:54.65           0.19009323
2021-11-02/20:47:54.68           0.13077927
2021-11-02/20:47:54.71          0.051418716
2021-11-02/20:47:54.74           0.10222849
2021-11-02/20:47:54.77         -0.043662895
2021-11-02/20:47:54.80         0.0067985380
2021-11-02/20:47:54.83           0.14465103
2021-11-02/20:47:54.86           0.13166660
2021-11-02/20:47:54.90          0.089048413
2021-11-02/20:47:54.93          0.081967220
2021-11-02/20:47:54.96           0.15164536
2021-11-02/20:47:54.99           0.17009445
2021-11-02/20:47:55.02           0.14455950
2021-11-02/20:47:55.05           0.17990926
2021-11-02/20:47:55.08           0.21689498
2021-11-02/20:47:55.11           0.15488512
2021-11-02/20:47:55.15           0.10025412
2021-11-02/20:47:55.18           0.14384585
2021-11-02/20:47:55.21           0.19795032
2021-11-02/20:47:55.24           0.18109413
2021-11-02/20:47:55.27           0.18519368
2021-11-02/20:47:55.30           0.18622627
2021-11-02/20:47:55.33           0.30372593
2021-11-02/20:47:55.36           0.15883508
2021-11-02/20:47:55.40           0.16321829
2021-11-02/20:47:55.43           0.29036635
2021-11-02/20:47:55.46           0.31914696
2021-11-02/20:47:55.49           0.25092252
2021-11-02/20:47:55.52           0.20232824
2021-11-02/20:47:55.55           0.21133446
2021-11-02/20:47:55.58           0.28214341
2021-11-02/20:47:55.61           0.24018799
2021-11-02/20:47:55.65           0.31535694
2021-11-02/20:47:55.68           0.37520713
2021-11-02/20:47:55.71           0.30094524
2021-11-02/20:47:55.74           0.27124347
2021-11-02/20:47:55.77           0.26456107
2021-11-02/20:47:55.80           0.35978988
2021-11-02/20:47:55.83           0.36978256
2021-11-02/20:47:55.86           0.39089238
2021-11-02/20:47:55.90           0.34696812
2021-11-02/20:47:55.93           0.25422218
2021-11-02/20:47:55.96           0.19428755
2021-11-02/20:47:55.99           0.27820303
2021-11-02/20:47:56.02           0.27812698
2021-11-02/20:47:56.05           0.38398470
2021-11-02/20:47:56.08           0.29260748
2021-11-02/20:47:56.11           0.33103417
2021-11-02/20:47:56.15           0.25681485
2021-11-02/20:47:56.18           0.21878306
2021-11-02/20:47:56.21           0.40381421
2021-11-02/20:47:56.24           0.43288097
2021-11-02/20:47:56.27           0.38689608
2021-11-02/20:47:56.30           0.35328965
2021-11-02/20:47:56.33           0.27743882
2021-11-02/20:47:56.36           0.24851747
2021-11-02/20:47:56.40           0.33276639
2021-11-02/20:47:56.43           0.39133096
2021-11-02/20:47:56.46           0.42270519
2021-11-02/20:47:56.49           0.27808562
2021-11-02/20:47:56.52           0.34292735
2021-11-02/20:47:56.55           0.32111498
2021-11-02/20:47:56.58           0.34628650
2021-11-02/20:47:56.61           0.31356196
2021-11-02/20:47:56.65           0.36505541
2021-11-02/20:47:56.68           0.21608078
2021-11-02/20:47:56.71           0.17589679
2021-11-02/20:47:56.74           0.14205348
2021-11-02/20:47:56.77           0.20150232
2021-11-02/20:47:56.80           0.13545135
2021-11-02/20:47:56.83           0.25613080
2021-11-02/20:47:56.86          0.079813570
2021-11-02/20:47:56.90           0.11655514
2021-11-02/20:47:56.93           0.23889556
2021-11-02/20:47:56.96           0.29944403
2021-11-02/20:47:56.99           0.27791936
2021-11-02/20:47:57.02           0.26656864
2021-11-02/20:47:57.05           0.32009257
2021-11-02/20:47:57.08           0.30795987
2021-11-02/20:47:57.11           0.16164767
2021-11-02/20:47:57.15           0.29544238
2021-11-02/20:47:57.18           0.30402133
2021-11-02/20:47:57.21           0.22614642
2021-11-02/20:47:57.24           0.20430375
2021-11-02/20:47:57.27           0.31843808
2021-11-02/20:47:57.30           0.31457164
2021-11-02/20:47:57.33           0.28711783
2021-11-02/20:47:57.36           0.37585540
2021-11-02/20:47:57.40           0.49107105
2021-11-02/20:47:57.43           0.47350395
2021-11-02/20:47:57.46           0.52025503
2021-11-02/20:47:57.49           0.38944484
2021-11-02/20:47:57.52           0.50563544
2021-11-02/20:47:57.55           0.36098633
2021-11-02/20:47:57.58           0.37285441
2021-11-02/20:47:57.61           0.35858635
2021-11-02/20:47:57.65           0.31577085
2021-11-02/20:47:57.68           0.29048707
2021-11-02/20:47:57.71           0.30718389
2021-11-02/20:47:57.74           0.26227207
2021-11-02/20:47:57.77           0.41850263
2021-11-02/20:47:57.80           0.30744846
2021-11-02/20:47:57.83           0.41765787
2021-11-02/20:47:57.86           0.32967834
2021-11-02/20:47:57.90           0.33538008
2021-11-02/20:47:57.93           0.29223886
2021-11-02/20:47:57.96           0.31785058
2021-11-02/20:47:57.99           0.28409762
2021-11-02/20:47:58.02           0.31995494
2021-11-02/20:47:58.05           0.28088825
2021-11-02/20:47:58.08           0.34827106
2021-11-02/20:47:58.11           0.21358547
2021-11-02/20:47:58.15           0.40835285
2021-11-02/20:47:58.18           0.34874045
2021-11-02/20:47:58.21           0.43663598
2021-11-02/20:47:58.24           0.30689282
2021-11-02/20:47:58.27           0.41025543
2021-11-02/20:47:58.30           0.37249348
2021-11-02/20:47:58.33           0.36113781
2021-11-02/20:47:58.36           0.34283199
2021-11-02/20:47:58.40           0.38539349
2021-11-02/20:47:58.43           0.27089034
2021-11-02/20:47:58.46           0.29843691
2021-11-02/20:47:58.49           0.24664765
2021-11-02/20:47:58.52           0.31985387
2021-11-02/20:47:58.55           0.27493523
2021-11-02/20:47:58.58           0.38244984
2021-11-02/20:47:58.61           0.42940388
2021-11-02/20:47:58.65           0.34683137
2021-11-02/20:47:58.68           0.36087988
2021-11-02/20:47:58.71           0.34908756
2021-11-02/20:47:58.74           0.41550307
2021-11-02/20:47:58.77           0.34132161
2021-11-02/20:47:58.80           0.34437682
2021-11-02/20:47:58.83           0.31512679
2021-11-02/20:47:58.86           0.20113618
2021-11-02/20:47:58.90           0.17323157
2021-11-02/20:47:58.93           0.25925503
2021-11-02/20:47:58.96           0.31873043
2021-11-02/20:47:58.99           0.31172884
2021-11-02/20:47:59.02           0.37422756
2021-11-02/20:47:59.05           0.41423730
2021-11-02/20:47:59.08           0.45418727
2021-11-02/20:47:59.11           0.37297248
2021-11-02/20:47:59.15           0.47533206
2021-11-02/20:47:59.18           0.44655564
2021-11-02/20:47:59.21           0.44380314
2021-11-02/20:47:59.24           0.36900427
2021-11-02/20:47:59.27           0.49831218
2021-11-02/20:47:59.30           0.46694568
2021-11-02/20:47:59.33           0.55801282
2021-11-02/20:47:59.36           0.41562217
2021-11-02/20:47:59.40           0.59715522
2021-11-02/20:47:59.43           0.54901388
2021-11-02/20:47:59.46           0.62011650
2021-11-02/20:47:59.49           0.57956872
2021-11-02/20:47:59.52           0.54839220
2021-11-02/20:47:59.55           0.54788614
2021-11-02/20:47:59.58           0.42095233
2021-11-02/20:47:59.61           0.40412423
2021-11-02/20:47:59.65           0.43252275
2021-11-02/20:47:59.68           0.39873980
2021-11-02/20:47:59.71           0.50527619
2021-11-02/20:47:59.74           0.34853247
2021-11-02/20:47:59.77           0.37598245
2021-11-02/20:47:59.80           0.42066641
2021-11-02/20:47:59.83           0.38194993
2021-11-02/20:47:59.86           0.41106417
2021-11-02/20:47:59.90           0.33600853
2021-11-02/20:47:59.93           0.34902067
2021-11-02/20:47:59.96           0.30866891
2021-11-02/20:47:59.99           0.13098756
2021-11-02/20:48:00.02           0.22831102
2021-11-02/20:48:00.05           0.12922975
2021-11-02/20:48:00.08           0.14860142
2021-11-02/20:48:00.11          0.097972048
2021-11-02/20:48:00.15           0.13287202
2021-11-02/20:48:00.18          0.035875321
2021-11-02/20:48:00.21          0.076861876
2021-11-02/20:48:00.24          0.077137774
2021-11-02/20:48:00.27          0.082942889
2021-11-02/20:48:00.30          0.078045865
2021-11-02/20:48:00.33           0.11054253
2021-11-02/20:48:00.36          0.045435443
2021-11-02/20:48:00.40          0.045642744
2021-11-02/20:48:00.43          0.071787019
2021-11-02/20:48:00.46          0.086157608
2021-11-02/20:48:00.49          0.016798950
2021-11-02/20:48:00.52          0.069872567
2021-11-02/20:48:00.55           0.10216257
2021-11-02/20:48:00.58          0.063615357
2021-11-02/20:48:00.61          0.089408469
2021-11-02/20:48:00.65           0.17592371
2021-11-02/20:48:00.68           0.18135835
2021-11-02/20:48:00.71          0.070900755
2021-11-02/20:48:00.74           0.15754712
2021-11-02/20:48:00.77           0.19325252
2021-11-02/20:48:00.80          0.092826363
2021-11-02/20:48:00.83           0.10388945
2021-11-02/20:48:00.86           0.11294294
2021-11-02/20:48:00.90           0.18328418
2021-11-02/20:48:00.93          0.040212590
2021-11-02/20:48:00.96          0.080451740
2021-11-02/20:48:00.99           0.10852702
2021-11-02/20:48:01.02           0.16709177
2021-11-02/20:48:01.05           0.13314900
2021-11-02/20:48:01.08           0.18405476
2021-11-02/20:48:01.11           0.17218228
2021-11-02/20:48:01.15           0.19281573
2021-11-02/20:48:01.18          0.047414385
2021-11-02/20:48:01.21           0.25735400
2021-11-02/20:48:01.24           0.34824802
2021-11-02/20:48:01.27           0.36133005
2021-11-02/20:48:01.30           0.20347927
2021-11-02/20:48:01.33           0.30694115
2021-11-02/20:48:01.36           0.33757467
2021-11-02/20:48:01.40           0.30948771
2021-11-02/20:48:01.43           0.18817573
2021-11-02/20:48:01.46           0.27965313
2021-11-02/20:48:01.49           0.12184619
2021-11-02/20:48:01.52          0.062249054
2021-11-02/20:48:01.55        0.00073794476
2021-11-02/20:48:01.58          0.062509388
2021-11-02/20:48:01.61          0.046786532
2021-11-02/20:48:01.65         -0.010278791
2021-11-02/20:48:01.68         -0.036853494
2021-11-02/20:48:01.71          0.052057629
2021-11-02/20:48:01.74         -0.034994526
2021-11-02/20:48:01.77          0.073089471
2021-11-02/20:48:01.80        -0.0066136431
2021-11-02/20:48:01.83          0.078376336
2021-11-02/20:48:01.86         0.0070384575
2021-11-02/20:48:01.90         -0.044309906
2021-11-02/20:48:01.93         -0.010919111
2021-11-02/20:48:01.96         0.0039804418
2021-11-02/20:48:01.99         -0.032299414
2021-11-02/20:48:02.02           0.14736685
2021-11-02/20:48:02.05          0.075049440
2021-11-02/20:48:02.08          0.016422904
2021-11-02/20:48:02.11          0.042618456
2021-11-02/20:48:02.15           0.17198239
2021-11-02/20:48:02.18           0.21010128
2021-11-02/20:48:02.21           0.21910461
2021-11-02/20:48:02.24           0.19415758
2021-11-02/20:48:02.27           0.21023294
2021-11-02/20:48:02.30           0.12149527
2021-11-02/20:48:02.33           0.14326842
2021-11-02/20:48:02.36           0.22952332
2021-11-02/20:48:02.40           0.13659484
2021-11-02/20:48:02.43           0.16129562
2021-11-02/20:48:02.46          0.038658763
2021-11-02/20:48:02.49         -0.019233253
2021-11-02/20:48:02.52          0.046526292
2021-11-02/20:48:02.55          0.015527937
2021-11-02/20:48:02.58          0.061079200
2021-11-02/20:48:02.61          0.046836417
2021-11-02/20:48:02.65         -0.073203279
2021-11-02/20:48:02.68          0.031794772
2021-11-02/20:48:02.71          0.013513437
2021-11-02/20:48:02.74          0.029679363
2021-11-02/20:48:02.77          0.014323757
2021-11-02/20:48:02.80         -0.027887665
2021-11-02/20:48:02.83          0.098210341
2021-11-02/20:48:02.86        -0.0057204717
2021-11-02/20:48:02.90       -0.00043695911
2021-11-02/20:48:02.93          0.065248398
2021-11-02/20:48:02.96          0.060202632
2021-11-02/20:48:02.99          0.018467240
2021-11-02/20:48:03.02          0.094901876
2021-11-02/20:48:03.05          0.060454113
2021-11-02/20:48:03.08           0.12210052
2021-11-02/20:48:03.11         0.0031753755
2021-11-02/20:48:03.15          0.026502141
2021-11-02/20:48:03.18          0.039280080
2021-11-02/20:48:03.21          0.046968681
2021-11-02/20:48:03.24         -0.069796327
2021-11-02/20:48:03.27         -0.042188825
2021-11-02/20:48:03.30         -0.024626713
2021-11-02/20:48:03.33          0.031961747
2021-11-02/20:48:03.36         -0.086570441
2021-11-02/20:48:03.40          0.012395748
2021-11-02/20:48:03.43           0.11305637
2021-11-02/20:48:03.46         0.0031758021
2021-11-02/20:48:03.49        0.00095353746
2021-11-02/20:48:03.52          0.039314877
2021-11-02/20:48:03.55         -0.026602508
2021-11-02/20:48:03.58         -0.032076197
2021-11-02/20:48:03.61          0.019719458
2021-11-02/20:48:03.65           0.12240354
2021-11-02/20:48:03.68           0.10474512
2021-11-02/20:48:03.71          0.038889272
2021-11-02/20:48:03.74          0.061094711
2021-11-02/20:48:03.77          0.044984728
2021-11-02/20:48:03.80          0.020158528
2021-11-02/20:48:03.83           0.10364780
2021-11-02/20:48:03.86           0.12262507
2021-11-02/20:48:03.90          0.032178450
2021-11-02/20:48:03.93         -0.082773329
2021-11-02/20:48:03.96         0.0089610164
2021-11-02/20:48:03.99         -0.080303765
2021-11-02/20:48:04.02         -0.088041323
2021-11-02/20:48:04.05         -0.030755558
2021-11-02/20:48:04.08          0.052893538
2021-11-02/20:48:04.11          0.035045885
2021-11-02/20:48:04.15         -0.020065417
2021-11-02/20:48:04.18          0.070905074
2021-11-02/20:48:04.21           0.15766081
2021-11-02/20:48:04.24          0.041007833
2021-11-02/20:48:04.27          0.069308565
2021-11-02/20:48:04.30           0.16687083
2021-11-02/20:48:04.33           0.13694868
2021-11-02/20:48:04.36          0.073220646
2021-11-02/20:48:04.40          0.031574977
2021-11-02/20:48:04.43          0.066258985
2021-11-02/20:48:04.46         -0.017479991
2021-11-02/20:48:04.49         -0.022989917
2021-11-02/20:48:04.52          0.057086694
2021-11-02/20:48:04.55          0.061161842
2021-11-02/20:48:04.58        -0.0083216421
2021-11-02/20:48:04.61        -0.0087043195
2021-11-02/20:48:04.65          0.046621663
2021-11-02/20:48:04.68           0.10020227
2021-11-02/20:48:04.71          0.052192590
2021-11-02/20:48:04.74          0.042892009
2021-11-02/20:48:04.77          0.065292286
2021-11-02/20:48:04.80          0.027199194
2021-11-02/20:48:04.83         -0.053355287
2021-11-02/20:48:04.86          0.057291362
2021-11-02/20:48:04.90           0.10708855
2021-11-02/20:48:04.93           0.11298782
2021-11-02/20:48:04.96          0.067228188
2021-11-02/20:48:04.99          0.040558077
2021-11-02/20:48:05.02          0.063443565
2021-11-02/20:48:05.05          0.055906466
2021-11-02/20:48:05.08          0.045113679
2021-11-02/20:48:05.11          0.069102478
2021-11-02/20:48:05.15         -0.013420190
2021-11-02/20:48:05.18          -0.10050983
2021-11-02/20:48:05.21         -0.029892378
2021-11-02/20:48:05.24         -0.062667521
2021-11-02/20:48:05.27          0.064043116
2021-11-02/20:48:05.30          0.031768047
2021-11-02/20:48:05.33           0.12506481
2021-11-02/20:48:05.36          0.019155923
2021-11-02/20:48:05.40          0.040318226
2021-11-02/20:48:05.43          0.052489998
2021-11-02/20:48:05.46           0.16057552
2021-11-02/20:48:05.49        0.00098092864
2021-11-02/20:48:05.52         -0.016969201
2021-11-02/20:48:05.55          -0.11932201
2021-11-02/20:48:05.58         -0.037350201
2021-11-02/20:48:05.61         -0.083840130
2021-11-02/20:48:05.65         -0.075454744
2021-11-02/20:48:05.68         -0.017799295
2021-11-02/20:48:05.71         -0.043277961
2021-11-02/20:48:05.74          -0.13855810
2021-11-02/20:48:05.77         -0.027641269
2021-11-02/20:48:05.80          0.023477738
2021-11-02/20:48:05.83          0.043200502
2021-11-02/20:48:05.86          0.053002013
2021-11-02/20:48:05.90         -0.051023660
2021-11-02/20:48:05.93         -0.064117507
2021-11-02/20:48:05.96         -0.054633131
2021-11-02/20:48:05.99         -0.030665400
2021-11-02/20:48:06.02          0.073879416
2021-11-02/20:48:06.05          0.057827995
2021-11-02/20:48:06.08         -0.058095881
2021-11-02/20:48:06.11        -0.0082101026
2021-11-02/20:48:06.15         -0.050489366
2021-11-02/20:48:06.18         -0.058121534
2021-11-02/20:48:06.21          0.079697705
2021-11-02/20:48:06.24          0.031986284
2021-11-02/20:48:06.27          0.049205873
2021-11-02/20:48:06.30         -0.038163802
2021-11-02/20:48:06.33         -0.064115830
2021-11-02/20:48:06.36          0.068036284
2021-11-02/20:48:06.40          -0.12011869
2021-11-02/20:48:06.43         -0.059355141
2021-11-02/20:48:06.46          0.060857140
2021-11-02/20:48:06.49         -0.084856917
2021-11-02/20:48:06.52         -0.074445687
2021-11-02/20:48:06.55         -0.082828968
2021-11-02/20:48:06.58          0.025344091
2021-11-02/20:48:06.61         0.0097987797
2021-11-02/20:48:06.65          -0.11547872
2021-11-02/20:48:06.68        -0.0064225014
2021-11-02/20:48:06.71          -0.11306159
2021-11-02/20:48:06.74          -0.17619423
2021-11-02/20:48:06.77         -0.091314914
2021-11-02/20:48:06.80         -0.041689208
2021-11-02/20:48:06.83         -0.015624905
2021-11-02/20:48:06.86          -0.12339809
2021-11-02/20:48:06.90          -0.15936483
2021-11-02/20:48:06.93         -0.068619115
2021-11-02/20:48:06.96         -0.021325841
2021-11-02/20:48:06.99         -0.045881661
2021-11-02/20:48:07.02          0.014905695
2021-11-02/20:48:07.05         -0.073459456
2021-11-02/20:48:07.08         -0.072557063
2021-11-02/20:48:07.11          -0.15105712
2021-11-02/20:48:07.15         -0.092276833
2021-11-02/20:48:07.18          -0.11502523
2021-11-02/20:48:07.21          -0.12138673
2021-11-02/20:48:07.24          -0.15085830
2021-11-02/20:48:07.27         -0.068737165
2021-11-02/20:48:07.30          -0.13543358
2021-11-02/20:48:07.33         -0.084682910
2021-11-02/20:48:07.36          -0.12881337
2021-11-02/20:48:07.40          0.016098220
2021-11-02/20:48:07.43          -0.10967662
2021-11-02/20:48:07.46        -0.0026342009
2021-11-02/20:48:07.49          -0.11936670
2021-11-02/20:48:07.52         0.0013731062
2021-11-02/20:48:07.55         -0.032268164
2021-11-02/20:48:07.58         -0.016515224
2021-11-02/20:48:07.61         -0.065982392
2021-11-02/20:48:07.65         -0.012622069
2021-11-02/20:48:07.68         -0.099671643
2021-11-02/20:48:07.71         -0.058977836
2021-11-02/20:48:07.74         -0.051624080
2021-11-02/20:48:07.77           0.10389358
2021-11-02/20:48:07.80         -0.013828845
2021-11-02/20:48:07.83         -0.018749647
2021-11-02/20:48:07.86         -0.062363563
2021-11-02/20:48:07.90         0.0025170986
2021-11-02/20:48:07.93         -0.027152555
2021-11-02/20:48:07.96          0.019869898
2021-11-02/20:48:07.99         -0.031708833
2021-11-02/20:48:08.02         -0.067437028
2021-11-02/20:48:08.05          -0.20734221
2021-11-02/20:48:08.08          -0.13597806
2021-11-02/20:48:08.11         -0.086437861
2021-11-02/20:48:08.15         -0.054920733
2021-11-02/20:48:08.18         -0.085512113
2021-11-02/20:48:08.21         -0.060345704
2021-11-02/20:48:08.24         -0.093574053
2021-11-02/20:48:08.27          -0.10177625
2021-11-02/20:48:08.30          -0.12434007
2021-11-02/20:48:08.33         -0.056847467
2021-11-02/20:48:08.36         -0.017515974
2021-11-02/20:48:08.40         -0.034572623
2021-11-02/20:48:08.43         -0.091914417
2021-11-02/20:48:08.46          0.029593381
2021-11-02/20:48:08.49          0.063386471
2021-11-02/20:48:08.52         -0.046559219
2021-11-02/20:48:08.55        -0.0097111943
2021-11-02/20:48:08.58          0.040995942
2021-11-02/20:48:08.61          0.096206711
2021-11-02/20:48:08.65        -0.0049323003
2021-11-02/20:48:08.68         -0.014858334
2021-11-02/20:48:08.71         0.0010544008
2021-11-02/20:48:08.74         -0.094312658
2021-11-02/20:48:08.77          -0.12274149
2021-11-02/20:48:08.80         0.0041729830
2021-11-02/20:48:08.83         -0.010444459
2021-11-02/20:48:08.86         -0.053271124
2021-11-02/20:48:08.90         -0.025448820
2021-11-02/20:48:08.93         0.0036083565
2021-11-02/20:48:08.96         -0.027201930
2021-11-02/20:48:08.99         -0.038054316
2021-11-02/20:48:09.02          0.051254155
2021-11-02/20:48:09.05         0.0017395187
2021-11-02/20:48:09.08         -0.085833048
2021-11-02/20:48:09.11          0.041854451
2021-11-02/20:48:09.15         -0.077055405
2021-11-02/20:48:09.18         -0.083925851
2021-11-02/20:48:09.21          -0.11701515
2021-11-02/20:48:09.24         -0.023658066
2021-11-02/20:48:09.27         -0.060949537
2021-11-02/20:48:09.30         -0.079765240
2021-11-02/20:48:09.33         -0.028508290
2021-11-02/20:48:09.36         -0.093014500
2021-11-02/20:48:09.40         -0.099490185
2021-11-02/20:48:09.43         -0.018808209
2021-11-02/20:48:09.46         0.0067713435
2021-11-02/20:48:09.49          0.082144785
2021-11-02/20:48:09.52         -0.077190583
2021-11-02/20:48:09.55          0.036391956
2021-11-02/20:48:09.58         -0.074311641
2021-11-02/20:48:09.61         -0.055657752
2021-11-02/20:48:09.65          0.066926044
2021-11-02/20:48:09.68         -0.011036520
2021-11-02/20:48:09.71           0.10479307
2021-11-02/20:48:09.74          0.015679197
2021-11-02/20:48:09.77         -0.025970510
2021-11-02/20:48:09.80         -0.049070472
2021-11-02/20:48:09.83          0.010370243
2021-11-02/20:48:09.86           0.11786307
2021-11-02/20:48:09.90          0.076162297
2021-11-02/20:48:09.93          0.066133996
2021-11-02/20:48:09.96          0.068480987
2021-11-02/20:48:09.99         -0.047978295
2021-11-02/20:48:10.02          0.098248797
2021-11-02/20:48:10.05         0.0021846484
2021-11-02/20:48:10.08           0.11974927
2021-11-02/20:48:10.11          0.062635123
2021-11-02/20:48:10.15         -0.018727729
2021-11-02/20:48:10.18         -0.027478212
2021-11-02/20:48:10.21          0.083365320
2021-11-02/20:48:10.24          0.053034654
2021-11-02/20:48:10.27          0.099343510
2021-11-02/20:48:10.30          0.013924110
2021-11-02/20:48:10.33          0.070747221
2021-11-02/20:48:10.36         -0.015113752
2021-11-02/20:48:10.40       -0.00013092001
2021-11-02/20:48:10.43          0.069328705
2021-11-02/20:48:10.46          0.074423995
2021-11-02/20:48:10.49        -0.0084495279
2021-11-02/20:48:10.52          0.024519533
2021-11-02/20:48:10.55         0.0029785423
2021-11-02/20:48:10.58        -0.0039256464
2021-11-02/20:48:10.61          0.012344213
2021-11-02/20:48:10.65          0.071860807
2021-11-02/20:48:10.68          0.033877118
2021-11-02/20:48:10.71          0.029116159
2021-11-02/20:48:10.74         -0.047142328
2021-11-02/20:48:10.77          -0.10720472
2021-11-02/20:48:10.80         -0.059347031
2021-11-02/20:48:10.83         -0.022786471
2021-11-02/20:48:10.86          -0.11461840
2021-11-02/20:48:10.90         -0.062523839
2021-11-02/20:48:10.93         -0.051197525
2021-11-02/20:48:10.96         -0.028473896
2021-11-02/20:48:10.99         0.0014220711
2021-11-02/20:48:11.02          0.071686216
2021-11-02/20:48:11.05          0.013940885
2021-11-02/20:48:11.08          0.044359189
2021-11-02/20:48:11.11         -0.040551826
2021-11-02/20:48:11.15           0.11877139
2021-11-02/20:48:11.18         -0.085498071
2021-11-02/20:48:11.21         -0.032064774
2021-11-02/20:48:11.24          0.065192879
2021-11-02/20:48:11.27         -0.025877510
2021-11-02/20:48:11.30         -0.045125756
2021-11-02/20:48:11.33          0.024959253
2021-11-02/20:48:11.36         -0.040997235
2021-11-02/20:48:11.40           0.10541216
2021-11-02/20:48:11.43          0.021294122
2021-11-02/20:48:11.46           0.11453352
2021-11-02/20:48:11.49          0.072632510
2021-11-02/20:48:11.52         -0.054697839
2021-11-02/20:48:11.55          0.020667333
2021-11-02/20:48:11.58         0.0043862933
2021-11-02/20:48:11.61          0.037107547
2021-11-02/20:48:11.65          0.056967139
2021-11-02/20:48:11.68        -0.0024034063
2021-11-02/20:48:11.71         -0.056294759
2021-11-02/20:48:11.74          0.011909871
2021-11-02/20:48:11.77          0.026644454
2021-11-02/20:48:11.80           0.10123154
2021-11-02/20:48:11.83          0.011090674
2021-11-02/20:48:11.86         -0.021973010
2021-11-02/20:48:11.90         -0.035006999
2021-11-02/20:48:11.93         -0.072860961
2021-11-02/20:48:11.96         -0.026161616
2021-11-02/20:48:11.99         0.0035696751
2021-11-02/20:48:12.02        -0.0040332587
2021-11-02/20:48:12.05          -0.11204757
2021-11-02/20:48:12.08          -0.10234160
2021-11-02/20:48:12.11         -0.037175048
2021-11-02/20:48:12.15          0.084673559
2021-11-02/20:48:12.18          0.048339863
2021-11-02/20:48:12.21          0.068181962
2021-11-02/20:48:12.24          0.041678315
2021-11-02/20:48:12.27          0.031787200
2021-11-02/20:48:12.30         -0.029506775
2021-11-02/20:48:12.33          0.071950272
2021-11-02/20:48:12.36          0.051218067
2021-11-02/20:48:12.40          0.070611805
2021-11-02/20:48:12.43         -0.046859957
2021-11-02/20:48:12.46         -0.013192093
2021-11-02/20:48:12.49          0.041444758
2021-11-02/20:48:12.52         0.0098363538
2021-11-02/20:48:12.55         -0.020154442
2021-11-02/20:48:12.58           0.10035218
2021-11-02/20:48:12.61           0.12924777
2021-11-02/20:48:12.65          0.051864698
2021-11-02/20:48:12.68         -0.022575187
2021-11-02/20:48:12.71          0.013286909
2021-11-02/20:48:12.74          0.029331463
2021-11-02/20:48:12.77          0.081128383
2021-11-02/20:48:12.80          0.015526707
2021-11-02/20:48:12.83          0.042014581
2021-11-02/20:48:12.86         -0.025935275
2021-11-02/20:48:12.90          0.014536163
2021-11-02/20:48:12.93          0.085383815
2021-11-02/20:48:12.96          0.066258508
2021-11-02/20:48:12.99          0.037619073
2021-11-02/20:48:13.02          0.086611229
2021-11-02/20:48:13.05         -0.032894683
2021-11-02/20:48:13.08         0.0084061689
2021-11-02/20:48:13.11          0.034302439
2021-11-02/20:48:13.15          0.024387645
2021-11-02/20:48:13.18         -0.052753208
2021-11-02/20:48:13.21          -0.15271371
2021-11-02/20:48:13.24          -0.10717495
2021-11-02/20:48:13.27         -0.045083460
2021-11-02/20:48:13.30         -0.062812686
2021-11-02/20:48:13.33         0.0066737668
2021-11-02/20:48:13.36         -0.015975140
2021-11-02/20:48:13.40         0.0060653161
2021-11-02/20:48:13.43         -0.055868186
2021-11-02/20:48:13.46          0.048751302
2021-11-02/20:48:13.49          0.070226713
2021-11-02/20:48:13.52          0.081363371
2021-11-02/20:48:13.55          0.086201307
2021-11-02/20:48:13.58          0.015306580
2021-11-02/20:48:13.61         -0.018148189
2021-11-02/20:48:13.65         0.0080794844
2021-11-02/20:48:13.68          0.052698921
2021-11-02/20:48:13.71           0.13470736
2021-11-02/20:48:13.74          0.049105126
2021-11-02/20:48:13.77          0.066542258
2021-11-02/20:48:13.80          0.033816660
2021-11-02/20:48:13.83          0.012246403
2021-11-02/20:48:13.86        0.00042378906
2021-11-02/20:48:13.90          0.063857313
2021-11-02/20:48:13.93          0.020840624
2021-11-02/20:48:13.96        0.00079952414
2021-11-02/20:48:13.99         -0.070127536
2021-11-02/20:48:14.02         -0.064707373
2021-11-02/20:48:14.05        0.00070254952
2021-11-02/20:48:14.08          0.039600279
2021-11-02/20:48:14.11         -0.010361377
2021-11-02/20:48:14.15          0.095070911
2021-11-02/20:48:14.18        -0.0097607141
2021-11-02/20:48:14.21          0.092357332
2021-11-02/20:48:14.24          0.039526985
2021-11-02/20:48:14.27           0.10072171
2021-11-02/20:48:14.30          0.054439776
2021-11-02/20:48:14.33          0.021431308
2021-11-02/20:48:14.36          0.067262441
2021-11-02/20:48:14.40          0.036176743
2021-11-02/20:48:14.43          0.011624997
2021-11-02/20:48:14.46          0.052901969
2021-11-02/20:48:14.49          0.034921979
2021-11-02/20:48:14.52         -0.039112684
2021-11-02/20:48:14.55          0.061152418
2021-11-02/20:48:14.58          0.037112219
2021-11-02/20:48:14.61         -0.016986450
2021-11-02/20:48:14.65         -0.037160853
2021-11-02/20:48:14.68          0.086197068
2021-11-02/20:48:14.71          0.080458643
2021-11-02/20:48:14.74         -0.045683888
2021-11-02/20:48:14.77         -0.017186905
2021-11-02/20:48:14.80          0.040175198
2021-11-02/20:48:14.83         -0.013337118
2021-11-02/20:48:14.86           0.13643479
2021-11-02/20:48:14.90          0.053070846
2021-11-02/20:48:14.93        -0.0068004328
2021-11-02/20:48:14.96          0.027708702
2021-11-02/20:48:14.99         -0.019427944
2021-11-02/20:48:15.02          0.086586980
2021-11-02/20:48:15.05         0.0028642720
2021-11-02/20:48:15.08         0.0034109019
2021-11-02/20:48:15.11          0.014634560
2021-11-02/20:48:15.15          -0.11319546
2021-11-02/20:48:15.18          0.028987530
2021-11-02/20:48:15.21          0.059648994
2021-11-02/20:48:15.24         -0.060434158
2021-11-02/20:48:15.27       -0.00058452534
2021-11-02/20:48:15.30        -0.0097836195
2021-11-02/20:48:15.33         -0.049965627
2021-11-02/20:48:15.36         -0.014540549
2021-11-02/20:48:15.40         -0.010078098
2021-11-02/20:48:15.43        -0.0071829096
2021-11-02/20:48:15.46          0.029331663
2021-11-02/20:48:15.49         -0.012881354
2021-11-02/20:48:15.52          0.031511341
2021-11-02/20:48:15.55         -0.056402859
2021-11-02/20:48:15.58        -0.0021461231
2021-11-02/20:48:15.61          0.047056935
2021-11-02/20:48:15.65           0.14575685
2021-11-02/20:48:15.68          0.026020920
2021-11-02/20:48:15.71           0.12737969
2021-11-02/20:48:15.74        -0.0029197946
2021-11-02/20:48:15.77         -0.025585997
2021-11-02/20:48:15.80          0.016782095
2021-11-02/20:48:15.83           0.11712067
2021-11-02/20:48:15.86         -0.021792908
2021-11-02/20:48:15.90          0.028702125
2021-11-02/20:48:15.93         -0.077733880
2021-11-02/20:48:15.96         -0.060787871
2021-11-02/20:48:15.99          -0.12883606
2021-11-02/20:48:16.02         -0.018413604
2021-11-02/20:48:16.05          0.045053749
2021-11-02/20:48:16.08          0.030377722
2021-11-02/20:48:16.11         -0.010148056
2021-11-02/20:48:16.15          0.031166349
2021-11-02/20:48:16.18          0.054557191
2021-11-02/20:48:16.21          0.068125207
2021-11-02/20:48:16.24           0.14969128
2021-11-02/20:48:16.27          0.068857888
2021-11-02/20:48:16.30         -0.080303879
2021-11-02/20:48:16.33          0.031230519
2021-11-02/20:48:16.36          0.012058936
2021-11-02/20:48:16.40          0.046210241
2021-11-02/20:48:16.43           0.14333681
2021-11-02/20:48:16.46          0.035305805
2021-11-02/20:48:16.49         -0.038140375
2021-11-02/20:48:16.52         0.0084448391
2021-11-02/20:48:16.55           0.11213619
2021-11-02/20:48:16.58           0.13875596
2021-11-02/20:48:16.61          0.090628088
2021-11-02/20:48:16.65           0.12294491
2021-11-02/20:48:16.68          0.047483626
2021-11-02/20:48:16.71          0.010090331
2021-11-02/20:48:16.74          0.015778387
2021-11-02/20:48:16.77           0.19197848
2021-11-02/20:48:16.80          0.095044121
2021-11-02/20:48:16.83          0.064303302
2021-11-02/20:48:16.86          0.070191657
2021-11-02/20:48:16.90          0.029195814
2021-11-02/20:48:16.93         -0.029125043
2021-11-02/20:48:16.96          0.097160280
2021-11-02/20:48:16.99         -0.012114012
2021-11-02/20:48:17.02         -0.021343546
2021-11-02/20:48:17.05          -0.12522396
2021-11-02/20:48:17.08         -0.054668147
2021-11-02/20:48:17.11          -0.16937085
2021-11-02/20:48:17.15         -0.042816135
2021-11-02/20:48:17.18         -0.039978240
2021-11-02/20:48:17.21         -0.016617638
2021-11-02/20:48:17.24          -0.13946439
2021-11-02/20:48:17.27         -0.039372223
2021-11-02/20:48:17.30          0.025354206
2021-11-02/20:48:17.33          0.072762253
2021-11-02/20:48:17.36         -0.060484433
2021-11-02/20:48:17.40           0.12504359
2021-11-02/20:48:17.43          0.012462693
2021-11-02/20:48:17.46          0.018397752
2021-11-02/20:48:17.49         -0.085893170
2021-11-02/20:48:17.52         -0.024205708
2021-11-02/20:48:17.55         -0.048993844
2021-11-02/20:48:17.58        -0.0029794173
2021-11-02/20:48:17.61         -0.083741020
2021-11-02/20:48:17.65         -0.026127781
2021-11-02/20:48:17.68        -0.0084765324
2021-11-02/20:48:17.71          0.048751082
2021-11-02/20:48:17.74          0.035555326
2021-11-02/20:48:17.77          0.095412211
2021-11-02/20:48:17.80          0.052305995
2021-11-02/20:48:17.83         -0.053758593
2021-11-02/20:48:17.86         -0.016651128
2021-11-02/20:48:17.90          0.057161370
2021-11-02/20:48:17.93          0.035300909
2021-11-02/20:48:17.96         -0.079768991
2021-11-02/20:48:17.99         -0.056219209
2021-11-02/20:48:18.02         -0.010163584
2021-11-02/20:48:18.05         -0.015989350
2021-11-02/20:48:18.08         -0.016440135
2021-11-02/20:48:18.11           0.15412892
2021-11-02/20:48:18.15          0.067289925
2021-11-02/20:48:18.18         -0.040394545
2021-11-02/20:48:18.21          0.043598335
2021-11-02/20:48:18.24          0.038102082
2021-11-02/20:48:18.27          0.052469795
2021-11-02/20:48:18.30          0.050174068
2021-11-02/20:48:18.33          0.010514040
2021-11-02/20:48:18.36          -0.11551787
2021-11-02/20:48:18.40         -0.055447537
2021-11-02/20:48:18.43        -0.0051444382
2021-11-02/20:48:18.46          0.060535847
2021-11-02/20:48:18.49          0.018906339
2021-11-02/20:48:18.52         -0.014806028
2021-11-02/20:48:18.55          0.016838269
2021-11-02/20:48:18.58         -0.051103982
2021-11-02/20:48:18.61         0.0048855383
2021-11-02/20:48:18.65           0.18996854
2021-11-02/20:48:18.68          0.066346807
2021-11-02/20:48:18.71          0.034610882
2021-11-02/20:48:18.74        -0.0053945089
2021-11-02/20:48:18.77          0.015611227
2021-11-02/20:48:18.80          0.084383253
2021-11-02/20:48:18.83           0.10156905
2021-11-02/20:48:18.86           0.12911175
2021-11-02/20:48:18.90           0.15214538
2021-11-02/20:48:18.93         0.0065954665
2021-11-02/20:48:18.96          0.068144070
2021-11-02/20:48:18.99          0.067959762
2021-11-02/20:48:19.02          0.053409925
2021-11-02/20:48:19.05          0.040336384
2021-11-02/20:48:19.08         0.0078840894
2021-11-02/20:48:19.11         -0.067867104
2021-11-02/20:48:19.15        -0.0025050967
2021-11-02/20:48:19.18         -0.036686059
2021-11-02/20:48:19.21         -0.046468083
2021-11-02/20:48:19.24         -0.022805390
2021-11-02/20:48:19.27          0.072715363
2021-11-02/20:48:19.30          0.091276400
2021-11-02/20:48:19.33          0.024730348
2021-11-02/20:48:19.36          0.052810841
2021-11-02/20:48:19.40          0.076586973
2021-11-02/20:48:19.43         0.0055277582
2021-11-02/20:48:19.46         -0.012255928
2021-11-02/20:48:19.49          0.050225643
2021-11-02/20:48:19.52          0.056117941
2021-11-02/20:48:19.55         -0.023688989
2021-11-02/20:48:19.58         -0.047212953
2021-11-02/20:48:19.61         0.0047349674
2021-11-02/20:48:19.65           0.11216051
2021-11-02/20:48:19.68          0.079260866
2021-11-02/20:48:19.71        -0.0048569982
2021-11-02/20:48:19.74          0.074482216
2021-11-02/20:48:19.77          0.068116015
2021-11-02/20:48:19.80          0.014940991
2021-11-02/20:48:19.83         -0.013255867
2021-11-02/20:48:19.86         -0.044155380
2021-11-02/20:48:19.90         -0.033447568
2021-11-02/20:48:19.93         -0.059677948
2021-11-02/20:48:19.96         -0.012738456
2021-11-02/20:48:19.99         -0.034490813
2021-11-02/20:48:20.02        -0.0045458228
2021-11-02/20:48:20.05         0.0097227432
2021-11-02/20:48:20.08          0.082073505
2021-11-02/20:48:20.11          0.084687417
2021-11-02/20:48:20.15           0.21034251
2021-11-02/20:48:20.18           0.16439959
2021-11-02/20:48:20.21           0.16908707
2021-11-02/20:48:20.24           0.10631439
2021-11-02/20:48:20.27           0.22339017
2021-11-02/20:48:20.30           0.14480972
2021-11-02/20:48:20.33           0.18114675
2021-11-02/20:48:20.36           0.13844531
2021-11-02/20:48:20.40          0.099946038
2021-11-02/20:48:20.43          0.046023536
2021-11-02/20:48:20.46           0.16172917
2021-11-02/20:48:20.49         0.0051642845
2021-11-02/20:48:20.52           0.10982082
2021-11-02/20:48:20.55          0.082509422
2021-11-02/20:48:20.58           0.10893919
2021-11-02/20:48:20.61         0.0094517279
2021-11-02/20:48:20.65        -0.0076286355
2021-11-02/20:48:20.68          0.099784499
2021-11-02/20:48:20.71          0.050136944
2021-11-02/20:48:20.74         -0.054878617
2021-11-02/20:48:20.77          0.030751178
2021-11-02/20:48:20.80         -0.027568223
2021-11-02/20:48:20.83          0.021617472
2021-11-02/20:48:20.86         -0.040513481
2021-11-02/20:48:20.90          0.031588752
2021-11-02/20:48:20.93          0.096725658
2021-11-02/20:48:20.96         0.0085174488
2021-11-02/20:48:20.99          0.045166149
2021-11-02/20:48:21.02          0.042123473
2021-11-02/20:48:21.05          0.065014530
2021-11-02/20:48:21.08          0.012662115
2021-11-02/20:48:21.11         -0.035775723
2021-11-02/20:48:21.15          0.038528462
2021-11-02/20:48:21.18          0.040219858
2021-11-02/20:48:21.21        -0.0091626578
2021-11-02/20:48:21.24          -0.11626803
2021-11-02/20:48:21.27         -0.064246764
2021-11-02/20:48:21.30         -0.037197980
2021-11-02/20:48:21.33          0.018902419
2021-11-02/20:48:21.36         -0.074632459
2021-11-02/20:48:21.40         -0.080531952
2021-11-02/20:48:21.43          -0.13958582
2021-11-02/20:48:21.46          -0.14320280
2021-11-02/20:48:21.49          -0.14077561
2021-11-02/20:48:21.52         -0.022094292
2021-11-02/20:48:21.55         -0.070143383
2021-11-02/20:48:21.58         -0.063575444
2021-11-02/20:48:21.61          -0.16519423
2021-11-02/20:48:21.65        -0.0038323730
2021-11-02/20:48:21.68         -0.011450603
2021-11-02/20:48:21.71          0.083791136
2021-11-02/20:48:21.74           0.12394728
2021-11-02/20:48:21.77          0.017262702
2021-11-02/20:48:21.80         0.0014194848
2021-11-02/20:48:21.83        -0.0064722406
2021-11-02/20:48:21.86         -0.041679385
2021-11-02/20:48:21.90          0.078671205
2021-11-02/20:48:21.93         -0.086743513
2021-11-02/20:48:21.96          0.029580660
2021-11-02/20:48:21.99         -0.060884075
2021-11-02/20:48:22.02         -0.045726449
2021-11-02/20:48:22.05          0.033555631
2021-11-02/20:48:22.08          0.044766403
2021-11-02/20:48:22.11          0.060778439
2021-11-02/20:48:22.15           0.17822067
2021-11-02/20:48:22.18          0.016685796
2021-11-02/20:48:22.21           0.12118942
2021-11-02/20:48:22.24         -0.010529856
2021-11-02/20:48:22.27          0.054394319
2021-11-02/20:48:22.30         0.0030835349
2021-11-02/20:48:22.33          0.051343861
2021-11-02/20:48:22.36        -0.0020200028
2021-11-02/20:48:22.40          0.036520579
2021-11-02/20:48:22.43        -0.0066664083
2021-11-02/20:48:22.46          0.049701684
2021-11-02/20:48:22.49        -0.0069234571
2021-11-02/20:48:22.52           0.13129991
2021-11-02/20:48:22.55          0.078978178
2021-11-02/20:48:22.58          0.075319977
2021-11-02/20:48:22.61        -0.0085370065
2021-11-02/20:48:22.65          0.080499926
2021-11-02/20:48:22.68          0.014214102
2021-11-02/20:48:22.71         -0.015120065
2021-11-02/20:48:22.74          0.053825053
2021-11-02/20:48:22.77          0.091529049
2021-11-02/20:48:22.80         -0.058632745
2021-11-02/20:48:22.83          0.060376478
2021-11-02/20:48:22.86          0.090887721
2021-11-02/20:48:22.90          0.083784175
2021-11-02/20:48:22.93        -0.0032290168
2021-11-02/20:48:22.96          0.022793947
2021-11-02/20:48:22.99          0.054153242
2021-11-02/20:48:23.02         -0.073259086
2021-11-02/20:48:23.05         -0.026720697
2021-11-02/20:48:23.08          0.024253733
2021-11-02/20:48:23.11         -0.032805838
2021-11-02/20:48:23.15         -0.050311942
2021-11-02/20:48:23.18         -0.078934928
2021-11-02/20:48:23.21          0.032840942
2021-11-02/20:48:23.24          0.065986953
2021-11-02/20:48:23.27          0.052967879
2021-11-02/20:48:23.30          0.088418904
2021-11-02/20:48:23.33          0.038822519
2021-11-02/20:48:23.36          0.040579636
2021-11-02/20:48:23.40          0.039641985
2021-11-02/20:48:23.43          0.054395811
2021-11-02/20:48:23.46           0.10154553
2021-11-02/20:48:23.49         -0.037501605
2021-11-02/20:48:23.52         -0.020784856
2021-11-02/20:48:23.55         -0.069678274
2021-11-02/20:48:23.58          0.014172341
2021-11-02/20:48:23.61          0.050963471
2021-11-02/20:48:23.65          0.092629641
2021-11-02/20:48:23.68          0.068896062
2021-11-02/20:48:23.71          0.073735588
2021-11-02/20:48:23.74         0.0071153394
2021-11-02/20:48:23.77           0.13163273
2021-11-02/20:48:23.80          0.095763189
2021-11-02/20:48:23.83           0.13594626
2021-11-02/20:48:23.86          0.036672404
2021-11-02/20:48:23.90          0.026620937
2021-11-02/20:48:23.93         -0.042726603
2021-11-02/20:48:23.96          0.087704782
2021-11-02/20:48:23.99          0.035358430
2021-11-02/20:48:24.02          0.096428679
2021-11-02/20:48:24.05          0.092892358
2021-11-02/20:48:24.08          0.043158143
2021-11-02/20:48:24.11          0.030936685
2021-11-02/20:48:24.15          0.085582545
2021-11-02/20:48:24.18          0.074539063
2021-11-02/20:48:24.21           0.11227932
2021-11-02/20:48:24.24          0.034194828
2021-11-02/20:48:24.27          0.053013297
2021-11-02/20:48:24.30         0.0061022891
2021-11-02/20:48:24.33         -0.027641245
2021-11-02/20:48:24.36          0.089824360
2021-11-02/20:48:24.40          0.068908515
2021-11-02/20:48:24.43        -0.0047207757
2021-11-02/20:48:24.46          0.029580224
2021-11-02/20:48:24.49          0.038026645
2021-11-02/20:48:24.52          0.033361820
2021-11-02/20:48:24.55          0.058365837
2021-11-02/20:48:24.58          0.035371736
2021-11-02/20:48:24.61          0.023260611
2021-11-02/20:48:24.65         -0.010333530
2021-11-02/20:48:24.68         0.0037098052
2021-11-02/20:48:24.71         -0.048728804
2021-11-02/20:48:24.74          0.059273895
2021-11-02/20:48:24.77       -0.00081304266
2021-11-02/20:48:24.80         -0.027653586
2021-11-02/20:48:24.83         -0.052160687
2021-11-02/20:48:24.86         -0.034619905
2021-11-02/20:48:24.90          0.028246578
2021-11-02/20:48:24.93         -0.025217123
2021-11-02/20:48:24.96         -0.076059637
2021-11-02/20:48:24.99           0.13311163
2021-11-02/20:48:25.02         -0.045797589
2021-11-02/20:48:25.05         -0.049258253
2021-11-02/20:48:25.08         -0.010454425
2021-11-02/20:48:25.11         -0.028817246
2021-11-02/20:48:25.15          0.022493445
2021-11-02/20:48:25.18         -0.040828490
2021-11-02/20:48:25.21          0.052950351
2021-11-02/20:48:25.24          0.052805354
2021-11-02/20:48:25.27         -0.068056359
2021-11-02/20:48:25.30         0.0012719932
2021-11-02/20:48:25.33          0.080196631
2021-11-02/20:48:25.36          0.038276659
2021-11-02/20:48:25.40          0.078195850
2021-11-02/20:48:25.43        -0.0053358076
2021-11-02/20:48:25.46          0.035050360
2021-11-02/20:48:25.49         0.0020524961
2021-11-02/20:48:25.52          0.041440913
2021-11-02/20:48:25.55          0.030070713
2021-11-02/20:48:25.58          0.041549709
2021-11-02/20:48:25.61         0.0098443170
2021-11-02/20:48:25.65          0.058223375
2021-11-02/20:48:25.68          0.030314488
2021-11-02/20:48:25.71           0.11105915
2021-11-02/20:48:25.74          0.093056719
2021-11-02/20:48:25.77          0.089512912
2021-11-02/20:48:25.80          0.097176041
2021-11-02/20:48:25.83          0.093093704
2021-11-02/20:48:25.86           0.10812871
2021-11-02/20:48:25.90           0.11333068
2021-11-02/20:48:25.93          0.029534731
2021-11-02/20:48:25.96         -0.018945140
2021-11-02/20:48:25.99           0.11200916
2021-11-02/20:48:26.02           0.13518921
2021-11-02/20:48:26.05          0.088113126
2021-11-02/20:48:26.08           0.10519890
2021-11-02/20:48:26.11           0.10074778
2021-11-02/20:48:26.15          0.034542305
2021-11-02/20:48:26.18           0.12083905
2021-11-02/20:48:26.21          0.095835644
2021-11-02/20:48:26.24          0.065336197
2021-11-02/20:48:26.27         0.0054438618
2021-11-02/20:48:26.30        -0.0073121413
2021-11-02/20:48:26.33        -0.0072038548
2021-11-02/20:48:26.36         -0.039428612
2021-11-02/20:48:26.40          0.035366825
2021-11-02/20:48:26.43          0.017673521
2021-11-02/20:48:26.46         -0.032912548
2021-11-02/20:48:26.49          0.024284849
2021-11-02/20:48:26.52          0.094714102
2021-11-02/20:48:26.55         -0.056001132
2021-11-02/20:48:26.58         -0.043479635
2021-11-02/20:48:26.61        -0.0091978280
2021-11-02/20:48:26.65         -0.064670979
2021-11-02/20:48:26.68         -0.024923340
2021-11-02/20:48:26.71         -0.028675127
2021-11-02/20:48:26.74         -0.036941393
2021-11-02/20:48:26.77         -0.066506907
2021-11-02/20:48:26.80         -0.031063151
2021-11-02/20:48:26.83          0.051877024
2021-11-02/20:48:26.86          0.078519389
2021-11-02/20:48:26.90          0.065266861
2021-11-02/20:48:26.93           0.11222157
2021-11-02/20:48:26.96         -0.042499219
2021-11-02/20:48:26.99         -0.023479942
2021-11-02/20:48:27.02         -0.029634319
2021-11-02/20:48:27.05         -0.016252701
2021-11-02/20:48:27.08         -0.051342960
2021-11-02/20:48:27.11          0.013827087
2021-11-02/20:48:27.15         -0.060240590
2021-11-02/20:48:27.18         -0.045839755
2021-11-02/20:48:27.21         -0.058802308
2021-11-02/20:48:27.24       -0.00082102585
2021-11-02/20:48:27.27          0.063669487
2021-11-02/20:48:27.30          0.067717420
2021-11-02/20:48:27.33          0.011312143
2021-11-02/20:48:27.36        0.00072000343
2021-11-02/20:48:27.40         -0.019478591
2021-11-02/20:48:27.43         -0.010639376
2021-11-02/20:48:27.46         -0.016601451
2021-11-02/20:48:27.49         -0.055914298
2021-11-02/20:48:27.52         -0.039618792
2021-11-02/20:48:27.55         -0.016931394
2021-11-02/20:48:27.58         -0.014570676
2021-11-02/20:48:27.61          0.033686774
2021-11-02/20:48:27.65          0.093074683
2021-11-02/20:48:27.68          0.026460641
2021-11-02/20:48:27.71          0.042509698
2021-11-02/20:48:27.74         0.0047517035
2021-11-02/20:48:27.77          0.019512787
2021-11-02/20:48:27.80          0.065489482
2021-11-02/20:48:27.83        -0.0016081853
2021-11-02/20:48:27.86          -0.12013322
2021-11-02/20:48:27.90         -0.079626926
2021-11-02/20:48:27.93          -0.10121983
2021-11-02/20:48:27.96         -0.064307969
2021-11-02/20:48:27.99         -0.070764601
2021-11-02/20:48:28.02         -0.045419738
2021-11-02/20:48:28.05         -0.019412402
2021-11-02/20:48:28.08         0.0097775076
2021-11-02/20:48:28.11          0.018293753
2021-11-02/20:48:28.15          0.071634657
2021-11-02/20:48:28.18         0.0010471209
2021-11-02/20:48:28.21          0.034004198
2021-11-02/20:48:28.24         -0.013489282
2021-11-02/20:48:28.27         -0.043923215
2021-11-02/20:48:28.30         -0.059961107
2021-11-02/20:48:28.33         -0.088913251
2021-11-02/20:48:28.36         -0.090567762
2021-11-02/20:48:28.40         -0.086163793
2021-11-02/20:48:28.43         -0.055820748
2021-11-02/20:48:28.46         -0.056070942
2021-11-02/20:48:28.49          -0.15892445
2021-11-02/20:48:28.52         -0.047237183
2021-11-02/20:48:28.55         -0.026311565
2021-11-02/20:48:28.58         -0.072470417
2021-11-02/20:48:28.61         -0.038871419
2021-11-02/20:48:28.65         -0.055211239
2021-11-02/20:48:28.68         -0.093012677
2021-11-02/20:48:28.71         -0.085579450
2021-11-02/20:48:28.74         -0.097592187
2021-11-02/20:48:28.77         0.0082722651
2021-11-02/20:48:28.80         -0.042623613
2021-11-02/20:48:28.83          -0.10539003
2021-11-02/20:48:28.86         -0.087984883
2021-11-02/20:48:28.90        -0.0092100651
2021-11-02/20:48:28.93         -0.017740516
2021-11-02/20:48:28.96        -0.0085856723
2021-11-02/20:48:28.99          0.038776927
2021-11-02/20:48:29.02         0.0085370899
2021-11-02/20:48:29.05         -0.067217654
2021-11-02/20:48:29.08          0.023437719
2021-11-02/20:48:29.11         -0.045958842
2021-11-02/20:48:29.15          0.088301363
2021-11-02/20:48:29.18         -0.029327387
2021-11-02/20:48:29.21        7.5055979e-05
2021-11-02/20:48:29.24          0.040272777
2021-11-02/20:48:29.27         -0.064270754
2021-11-02/20:48:29.30          0.019159582
2021-11-02/20:48:29.33          0.058385401
2021-11-02/20:48:29.36          0.022384739
2021-11-02/20:48:29.40          0.046951825
2021-11-02/20:48:29.43         -0.041118833
2021-11-02/20:48:29.46         -0.041103755
2021-11-02/20:48:29.49         -0.022937143
2021-11-02/20:48:29.52         -0.045412392
2021-11-02/20:48:29.55          0.026574935
2021-11-02/20:48:29.58         -0.018171633
2021-11-02/20:48:29.61        0.00033468367
2021-11-02/20:48:29.65         -0.066507390
2021-11-02/20:48:29.68          0.080000339
2021-11-02/20:48:29.71          0.020821908
2021-11-02/20:48:29.74          0.076208030
2021-11-02/20:48:29.77        0.00077069779
2021-11-02/20:48:29.80          0.011063739
2021-11-02/20:48:29.83         -0.069080470
2021-11-02/20:48:29.86          0.040351698
2021-11-02/20:48:29.90         -0.043146527
2021-11-02/20:48:29.93         -0.019997416
2021-11-02/20:48:29.96         -0.069631723
2021-11-02/20:48:29.99         -0.054286117
2021-11-02/20:48:30.02          0.018231035
2021-11-02/20:48:30.05          0.012275357
2021-11-02/20:48:30.08         0.0012880255
2021-11-02/20:48:30.11          0.082885970
2021-11-02/20:48:30.15         -0.037630753
2021-11-02/20:48:30.18          0.055861875
2021-11-02/20:48:30.21          0.013455496
2021-11-02/20:48:30.24         0.0018933545
2021-11-02/20:48:30.27         0.0039602991
2021-11-02/20:48:30.30         -0.048348352
2021-11-02/20:48:30.33         -0.076172006
2021-11-02/20:48:30.36         -0.026107124
2021-11-02/20:48:30.40         -0.077276276
2021-11-02/20:48:30.43         -0.071910686
2021-11-02/20:48:30.46         -0.060681966
2021-11-02/20:48:30.49        -0.0098652017
2021-11-02/20:48:30.52         -0.041653102
2021-11-02/20:48:30.55         -0.042165551
2021-11-02/20:48:30.58         -0.036547183
2021-11-02/20:48:30.61          0.049185316
2021-11-02/20:48:30.65         -0.018002893
2021-11-02/20:48:30.68         -0.060039523
2021-11-02/20:48:30.71          0.084408362
2021-11-02/20:48:30.74         -0.037574661
2021-11-02/20:48:30.77          0.026202511
2021-11-02/20:48:30.80          0.044138366
2021-11-02/20:48:30.83           0.11197879
2021-11-02/20:48:30.86          0.051270775
2021-11-02/20:48:30.90       -0.00071038356
2021-11-02/20:48:30.93         -0.048175468
2021-11-02/20:48:30.96          0.069690328
2021-11-02/20:48:30.99         -0.026142528
2021-11-02/20:48:31.02           0.13532241
2021-11-02/20:48:31.05          0.016569215
2021-11-02/20:48:31.08         -0.023292859
2021-11-02/20:48:31.11         -0.047959722
2021-11-02/20:48:31.15          0.084159229
2021-11-02/20:48:31.18          0.086919787
2021-11-02/20:48:31.21           0.15610691
2021-11-02/20:48:31.24          0.078859728
2021-11-02/20:48:31.27          0.078663000
2021-11-02/20:48:31.30          0.014340374
2021-11-02/20:48:31.33          0.057604353
2021-11-02/20:48:31.36          0.053097093
2021-11-02/20:48:31.40          0.082498606
2021-11-02/20:48:31.43          0.032151477
2021-11-02/20:48:31.46         -0.025820200
2021-11-02/20:48:31.49         -0.067352055
2021-11-02/20:48:31.52         -0.070129513
2021-11-02/20:48:31.55          0.031418012
2021-11-02/20:48:31.58          0.051467137
2021-11-02/20:48:31.61          0.045171448
2021-11-02/20:48:31.65          0.088716045
2021-11-02/20:48:31.68          0.041321559
2021-11-02/20:48:31.71          0.027950650
2021-11-02/20:48:31.74          0.038236105
2021-11-02/20:48:31.77        -0.0054201085
2021-11-02/20:48:31.80           0.12498748
2021-11-02/20:48:31.83         -0.015771790
2021-11-02/20:48:31.86         -0.051301091
2021-11-02/20:48:31.90         -0.079096943
2021-11-02/20:48:31.93         -0.066749518
2021-11-02/20:48:31.96         -0.031151682
2021-11-02/20:48:31.99         -0.013415777
2021-11-02/20:48:32.02          0.091657963
2021-11-02/20:48:32.05          0.095297638
2021-11-02/20:48:32.08          0.033024416
2021-11-02/20:48:32.11          0.019445088
2021-11-02/20:48:32.15          0.040039753
2021-11-02/20:48:32.18          0.013853271
2021-11-02/20:48:32.21          0.017969794
2021-11-02/20:48:32.24         -0.021413094
2021-11-02/20:48:32.27         -0.068801132
2021-11-02/20:48:32.30         -0.073322300
2021-11-02/20:48:32.33          0.051976472
2021-11-02/20:48:32.36         -0.053632105
2021-11-02/20:48:32.40          0.041742306
2021-11-02/20:48:32.43          0.015053174
2021-11-02/20:48:32.46          0.024723531
2021-11-02/20:48:32.49          0.039495929
2021-11-02/20:48:32.52          0.030740159
2021-11-02/20:48:32.55           0.10955278
2021-11-02/20:48:32.58        -0.0013529082
2021-11-02/20:48:32.61          -0.15436824
2021-11-02/20:48:32.65         -0.012570542
2021-11-02/20:48:32.68         -0.020293460
2021-11-02/20:48:32.71          0.010805141
2021-11-02/20:48:32.74         0.0075169593
2021-11-02/20:48:32.77         -0.013623797
2021-11-02/20:48:32.80         0.0086652240
2021-11-02/20:48:32.83          0.051956457
2021-11-02/20:48:32.86          0.021429286
2021-11-02/20:48:32.90           0.14913366
2021-11-02/20:48:32.93          0.026695230
2021-11-02/20:48:32.96         -0.031140557
2021-11-02/20:48:32.99         -0.033020405
2021-11-02/20:48:33.02         -0.011590471
2021-11-02/20:48:33.05          0.063387332
2021-11-02/20:48:33.08          0.052588122
2021-11-02/20:48:33.11         -0.066569741
2021-11-02/20:48:33.15        -0.0020894490
2021-11-02/20:48:33.18         -0.026701638
2021-11-02/20:48:33.21          0.017498444
2021-11-02/20:48:33.24         -0.020248917
2021-11-02/20:48:33.27         -0.010455172
2021-11-02/20:48:33.30         -0.017714664
2021-11-02/20:48:33.33         -0.082060471
2021-11-02/20:48:33.36          -0.10366040
2021-11-02/20:48:33.40         -0.061301640
2021-11-02/20:48:33.43         -0.073501328
2021-11-02/20:48:33.46         0.0054617717
2021-11-02/20:48:33.49         -0.061773781
2021-11-02/20:48:33.52          0.050835532
2021-11-02/20:48:33.55         -0.033945667
2021-11-02/20:48:33.58         0.0070628320
2021-11-02/20:48:33.61         -0.093141022
2021-11-02/20:48:33.65        -0.0033358609
2021-11-02/20:48:33.68          0.015281973
2021-11-02/20:48:33.71          0.035370698
2021-11-02/20:48:33.74          -0.12604068
2021-11-02/20:48:33.77         0.0056803979
2021-11-02/20:48:33.80          -0.11592209
2021-11-02/20:48:33.83         -0.050006247
2021-11-02/20:48:33.86         -0.044415905
2021-11-02/20:48:33.90           0.10572939
2021-11-02/20:48:33.93          0.060130597
2021-11-02/20:48:33.96         0.0015595378
2021-11-02/20:48:33.99         -0.014911825
2021-11-02/20:48:34.02          0.096126980
2021-11-02/20:48:34.05        -0.0084001309
2021-11-02/20:48:34.08           0.13358245
2021-11-02/20:48:34.11           0.10584261
2021-11-02/20:48:34.15          0.033843779
2021-11-02/20:48:34.18          0.025552714
2021-11-02/20:48:34.21          0.067305216
2021-11-02/20:48:34.24          0.055608635
2021-11-02/20:48:34.27          0.092602873
2021-11-02/20:48:34.30          0.074037934
2021-11-02/20:48:34.33           0.11364365
2021-11-02/20:48:34.36           0.11866268
2021-11-02/20:48:34.40           0.11825923
2021-11-02/20:48:34.43           0.19750085
2021-11-02/20:48:34.46           0.17645131
2021-11-02/20:48:34.49           0.12222849
2021-11-02/20:48:34.52          0.078483141
2021-11-02/20:48:34.55           0.10701373
2021-11-02/20:48:34.58          0.085418546
2021-11-02/20:48:34.61           0.13402631
2021-11-02/20:48:34.65           0.14673201
2021-11-02/20:48:34.68          0.077723360
2021-11-02/20:48:34.71       -4.2565764e-05
2021-11-02/20:48:34.74        0.00078523920
2021-11-02/20:48:34.77          0.036361146
2021-11-02/20:48:34.80           0.12435113
2021-11-02/20:48:34.83          0.053701425
2021-11-02/20:48:34.86          0.072678215
2021-11-02/20:48:34.90          0.063993407
2021-11-02/20:48:34.93          0.038528884
2021-11-02/20:48:34.96          0.034564749
2021-11-02/20:48:34.99          0.080699781
2021-11-02/20:48:35.02           0.10765373
2021-11-02/20:48:35.05          0.087684936
2021-11-02/20:48:35.08          0.057215463
2021-11-02/20:48:35.11          0.020890668
2021-11-02/20:48:35.15           0.10156146
2021-11-02/20:48:35.18          0.070306361
2021-11-02/20:48:35.21       -0.00065065504
2021-11-02/20:48:35.24          0.063043192
2021-11-02/20:48:35.27           0.11947522
2021-11-02/20:48:35.30          0.022392764
2021-11-02/20:48:35.33          0.077089534
2021-11-02/20:48:35.36          0.059770913
2021-11-02/20:48:35.40           0.13185723
2021-11-02/20:48:35.43         -0.027618554
2021-11-02/20:48:35.46          0.015473786
2021-11-02/20:48:35.49          0.040942416
2021-11-02/20:48:35.52         -0.031878974
2021-11-02/20:48:35.55          -0.11579947
2021-11-02/20:48:35.58          0.037542081
2021-11-02/20:48:35.61         -0.058236009
2021-11-02/20:48:35.65          0.013952037
2021-11-02/20:48:35.68         -0.063154217
2021-11-02/20:48:35.71          0.079019199
2021-11-02/20:48:35.74          0.015255744
2021-11-02/20:48:35.77         -0.032923622
2021-11-02/20:48:35.80          0.034838013
2021-11-02/20:48:35.83          0.083039822
2021-11-02/20:48:35.86        -0.0056682828
2021-11-02/20:48:35.90          0.027906688
2021-11-02/20:48:35.93         0.0023249159
2021-11-02/20:48:35.96          0.068472475
2021-11-02/20:48:35.99         -0.010615521
2021-11-02/20:48:36.02          0.087949642
2021-11-02/20:48:36.05          0.054864913
2021-11-02/20:48:36.08          0.079687737
2021-11-02/20:48:36.11          0.085984364
2021-11-02/20:48:36.15           0.16251932
2021-11-02/20:48:36.18          0.043319181
2021-11-02/20:48:36.21          0.070884358
2021-11-02/20:48:36.24          0.014401814
2021-11-02/20:48:36.27           0.10823921
2021-11-02/20:48:36.30         0.0097432291
2021-11-02/20:48:36.33          0.079607326
2021-11-02/20:48:36.36          0.075864762
2021-11-02/20:48:36.40          0.031250168
2021-11-02/20:48:36.43         -0.035599916
2021-11-02/20:48:36.46          0.081354160
2021-11-02/20:48:36.49         -0.012137786
2021-11-02/20:48:36.52          0.012654145
2021-11-02/20:48:36.55         0.0090134591
2021-11-02/20:48:36.58         -0.010761133
2021-11-02/20:48:36.61       -0.00041620713
2021-11-02/20:48:36.65         -0.052357456
2021-11-02/20:48:36.68          0.026767003
2021-11-02/20:48:36.71         0.0069342876
2021-11-02/20:48:36.74          0.017560625
2021-11-02/20:48:36.77          0.091386276
2021-11-02/20:48:36.80          0.014241801
2021-11-02/20:48:36.83          0.031077190
2021-11-02/20:48:36.86          0.045028538
2021-11-02/20:48:36.90         -0.020845978
2021-11-02/20:48:36.93          0.036019349
2021-11-02/20:48:36.96          0.011911923
2021-11-02/20:48:36.99         -0.010862748
2021-11-02/20:48:37.02          0.020409248
2021-11-02/20:48:37.05         0.0034315649
2021-11-02/20:48:37.08          0.010677343
2021-11-02/20:48:37.11         -0.065221669
2021-11-02/20:48:37.15          0.015541141
2021-11-02/20:48:37.18          0.029757919
2021-11-02/20:48:37.21          0.020143125
2021-11-02/20:48:37.24          0.028003402
2021-11-02/20:48:37.27          0.095505275
2021-11-02/20:48:37.30         -0.039249062
2021-11-02/20:48:37.33         -0.080583445
2021-11-02/20:48:37.36         -0.045854973
2021-11-02/20:48:37.40         -0.015291521
2021-11-02/20:48:37.43         -0.073716358
2021-11-02/20:48:37.46        -0.0029242757
2021-11-02/20:48:37.49         -0.081839453
2021-11-02/20:48:37.52         -0.092054462
2021-11-02/20:48:37.55         -0.090049693
2021-11-02/20:48:37.58         -0.026083246
2021-11-02/20:48:37.61         -0.022043573
2021-11-02/20:48:37.65          0.086808103
2021-11-02/20:48:37.68          0.056191652
2021-11-02/20:48:37.71          0.035104514
2021-11-02/20:48:37.74          -0.11636584
2021-11-02/20:48:37.77         -0.028987657
2021-11-02/20:48:37.80         -0.043334012
2021-11-02/20:48:37.83         -0.044286192
2021-11-02/20:48:37.86         -0.041888903
2021-11-02/20:48:37.90         -0.040139992
2021-11-02/20:48:37.93         -0.080455890
2021-11-02/20:48:37.96         -0.067871469
2021-11-02/20:48:37.99         -0.053958248
2021-11-02/20:48:38.02          0.081695765
2021-11-02/20:48:38.05          0.043697155
2021-11-02/20:48:38.08          0.050120801
2021-11-02/20:48:38.11         -0.038946324
2021-11-02/20:48:38.15         -0.076188548
2021-11-02/20:48:38.18         0.0055943640
2021-11-02/20:48:38.21         -0.069276228
2021-11-02/20:48:38.24        -0.0085469434
2021-11-02/20:48:38.27         -0.019790880
2021-11-02/20:48:38.30         -0.058962542
2021-11-02/20:48:38.33         -0.047387776
2021-11-02/20:48:38.36         -0.087984472
2021-11-02/20:48:38.40         -0.063915590
2021-11-02/20:48:38.43          0.029907797
2021-11-02/20:48:38.46         -0.091993309
2021-11-02/20:48:38.49          0.025707869
2021-11-02/20:48:38.52         -0.098584440
2021-11-02/20:48:38.55         -0.083592094
2021-11-02/20:48:38.58         -0.032629226
2021-11-02/20:48:38.61          -0.11236312
2021-11-02/20:48:38.65         -0.061733820
2021-11-02/20:48:38.68         -0.086130517
2021-11-02/20:48:38.71         -0.056170312
2021-11-02/20:48:38.74         -0.088770840
2021-11-02/20:48:38.77         -0.028777712
2021-11-02/20:48:38.80         0.0083822890
2021-11-02/20:48:38.83         -0.026717643
2021-11-02/20:48:38.86          -0.15207064
2021-11-02/20:48:38.90         -0.052647682
2021-11-02/20:48:38.93         -0.018694616
2021-11-02/20:48:38.96          0.093743372
2021-11-02/20:48:38.99         -0.014356119
2021-11-02/20:48:39.02          0.049079908
2021-11-02/20:48:39.05         -0.072829440
2021-11-02/20:48:39.08         -0.065377449
2021-11-02/20:48:39.11         -0.012054340
2021-11-02/20:48:39.15          0.092515179
2021-11-02/20:48:39.18           0.10965047
2021-11-02/20:48:39.21          0.049769261
2021-11-02/20:48:39.24         -0.030727409
2021-11-02/20:48:39.27          0.047099314
2021-11-02/20:48:39.30          0.043741135
2021-11-02/20:48:39.33         -0.027898281
2021-11-02/20:48:39.36         -0.020241561
2021-11-02/20:48:39.40        -0.0076424559
2021-11-02/20:48:39.43         -0.061279733
2021-11-02/20:48:39.46         -0.058280093
2021-11-02/20:48:39.49         -0.074035467
2021-11-02/20:48:39.52         -0.070213765
2021-11-02/20:48:39.55          -0.13261838
2021-11-02/20:48:39.58          -0.10491869
2021-11-02/20:48:39.61         -0.010272105
2021-11-02/20:48:39.65         0.0052659197
2021-11-02/20:48:39.68         -0.064505490
2021-11-02/20:48:39.71         -0.063715453
2021-11-02/20:48:39.74          -0.10221942
2021-11-02/20:48:39.77         -0.036583646
2021-11-02/20:48:39.80         -0.030993825
2021-11-02/20:48:39.83          -0.10974703
2021-11-02/20:48:39.86         -0.063163024
2021-11-02/20:48:39.90         -0.079559306
2021-11-02/20:48:39.93          -0.15139369
2021-11-02/20:48:39.96         -0.018004501
2021-11-02/20:48:39.99         -0.084560317
2021-11-02/20:48:40.02         -0.043093349
2021-11-02/20:48:40.05          -0.16752226
2021-11-02/20:48:40.08          -0.11496079
2021-11-02/20:48:40.11         -0.027327451
2021-11-02/20:48:40.15         -0.050434891
2021-11-02/20:48:40.18         -0.066424310
2021-11-02/20:48:40.21         -0.062722880
2021-11-02/20:48:40.24          -0.11774359
2021-11-02/20:48:40.27         -0.050999300
2021-11-02/20:48:40.30         -0.068470982
2021-11-02/20:48:40.33          0.074337613
2021-11-02/20:48:40.36         -0.073813303
2021-11-02/20:48:40.40        -0.0094407210
2021-11-02/20:48:40.43         -0.079683544
2021-11-02/20:48:40.46         -0.010621168
2021-11-02/20:48:40.49          0.016896439
2021-11-02/20:48:40.52         -0.070748459
2021-11-02/20:48:40.55         -0.073955268
2021-11-02/20:48:40.58          -0.10690327
2021-11-02/20:48:40.61          -0.14739451
2021-11-02/20:48:40.65       -0.00025201616
2021-11-02/20:48:40.68        -0.0065948904
2021-11-02/20:48:40.71          0.067614485
2021-11-02/20:48:40.74          0.036859106
2021-11-02/20:48:40.77          0.024365142
2021-11-02/20:48:40.80           0.12493655
2021-11-02/20:48:40.83          0.069309832
2021-11-02/20:48:40.86           0.12661235
2021-11-02/20:48:40.90          0.084861202
2021-11-02/20:48:40.93          0.010674924
2021-11-02/20:48:40.96         -0.016287287
2021-11-02/20:48:40.99         -0.096637035
2021-11-02/20:48:41.02         -0.099945166
2021-11-02/20:48:41.05          0.019232161
2021-11-02/20:48:41.08         -0.087397689
2021-11-02/20:48:41.11         -0.021812689
2021-11-02/20:48:41.15         -0.028175041
2021-11-02/20:48:41.18         -0.013198307
2021-11-02/20:48:41.21        -0.0058746334
2021-11-02/20:48:41.24         -0.013238679
2021-11-02/20:48:41.27       -0.00065381828
2021-11-02/20:48:41.30         0.0040333281
2021-11-02/20:48:41.33         -0.070882923
2021-11-02/20:48:41.36          -0.11139719
2021-11-02/20:48:41.40         0.0028937413
2021-11-02/20:48:41.43        -0.0091616438
2021-11-02/20:48:41.46          0.022848100
2021-11-02/20:48:41.49         -0.032673560
2021-11-02/20:48:41.52         -0.020151255
2021-11-02/20:48:41.55          0.083972898
2021-11-02/20:48:41.58         0.0022625067
2021-11-02/20:48:41.61         -0.011018329
2021-11-02/20:48:41.65        -0.0017018069
2021-11-02/20:48:41.68         -0.028787265
2021-11-02/20:48:41.71         -0.057319718
2021-11-02/20:48:41.74          -0.11707350
2021-11-02/20:48:41.77         -0.069176198
2021-11-02/20:48:41.80         -0.053140551
2021-11-02/20:48:41.83         -0.083664720
2021-11-02/20:48:41.86         -0.025413253
2021-11-02/20:48:41.90         -0.073547222
2021-11-02/20:48:41.93          0.026730014
2021-11-02/20:48:41.96        -0.0056063162
2021-11-02/20:48:41.99          0.035534610
2021-11-02/20:48:42.02          0.056030520
2021-11-02/20:48:42.05          0.020429448
2021-11-02/20:48:42.08        -0.0095669428
2021-11-02/20:48:42.11         -0.058702195
2021-11-02/20:48:42.15        -0.0063496783
2021-11-02/20:48:42.18        -0.0029170860
2021-11-02/20:48:42.21          0.018169138
2021-11-02/20:48:42.24         -0.051206327
2021-11-02/20:48:42.27       -0.00095895969
2021-11-02/20:48:42.30         -0.010741587
2021-11-02/20:48:42.33          0.041632855
2021-11-02/20:48:42.36          0.035206734
2021-11-02/20:48:42.40          0.056067295
2021-11-02/20:48:42.43        9.4832535e-05
2021-11-02/20:48:42.46          0.019624895
2021-11-02/20:48:42.49         -0.062947437
2021-11-02/20:48:42.52          0.022511690
2021-11-02/20:48:42.55         -0.053525598
2021-11-02/20:48:42.58         -0.021916666
2021-11-02/20:48:42.61         -0.067159673
2021-11-02/20:48:42.65          0.038046307
2021-11-02/20:48:42.68         -0.060295525
2021-11-02/20:48:42.71          0.045478401
2021-11-02/20:48:42.74          0.057269378
2021-11-02/20:48:42.77           0.10887685
2021-11-02/20:48:42.80         -0.020600434
2021-11-02/20:48:42.83       -0.00092872207
2021-11-02/20:48:42.86         -0.067429812
2021-11-02/20:48:42.90         0.0045191225
2021-11-02/20:48:42.93          -0.14069108
2021-11-02/20:48:42.96         -0.016979010
2021-11-02/20:48:42.99          -0.13597358
2021-11-02/20:48:43.02          -0.13302162
2021-11-02/20:48:43.05          -0.12521268
2021-11-02/20:48:43.08          0.011277968
2021-11-02/20:48:43.11         -0.022663565
2021-11-02/20:48:43.15          0.038782348
2021-11-02/20:48:43.18         0.0095075389
2021-11-02/20:48:43.21        -0.0031552427
2021-11-02/20:48:43.24         -0.052101488
2021-11-02/20:48:43.27         0.0038862911
2021-11-02/20:48:43.30         0.0051837007
2021-11-02/20:48:43.33         -0.072565541
2021-11-02/20:48:43.36         -0.097814034
2021-11-02/20:48:43.40        -0.0012096091
2021-11-02/20:48:43.43         -0.038466953
2021-11-02/20:48:43.46         -0.010379915
2021-11-02/20:48:43.49          0.027800231
2021-11-02/20:48:43.52          0.085721773
2021-11-02/20:48:43.55          0.038774140
2021-11-02/20:48:43.58         -0.034636502
2021-11-02/20:48:43.61          0.028929113
2021-11-02/20:48:43.65          0.014205060
2021-11-02/20:48:43.68         -0.021718578
2021-11-02/20:48:43.71          0.022122805
2021-11-02/20:48:43.74        -0.0087977927
2021-11-02/20:48:43.77         -0.034670302
2021-11-02/20:48:43.80         -0.038831897
2021-11-02/20:48:43.83         -0.031244476
2021-11-02/20:48:43.86          0.048071659
2021-11-02/20:48:43.90          0.036145599
2021-11-02/20:48:43.93          0.013577225
2021-11-02/20:48:43.96          0.019552972
2021-11-02/20:48:43.99         -0.052139260
2021-11-02/20:48:44.02        -0.0067958723
2021-11-02/20:48:44.05         -0.047902693
2021-11-02/20:48:44.08         -0.061152646
2021-11-02/20:48:44.11          0.038437849
2021-11-02/20:48:44.15         -0.033683876
2021-11-02/20:48:44.18          0.013600588
2021-11-02/20:48:44.21         0.0079881408
2021-11-02/20:48:44.24          0.076018126
2021-11-02/20:48:44.27          0.036974425
2021-11-02/20:48:44.30         -0.047902079
2021-11-02/20:48:44.33          0.019799100
2021-11-02/20:48:44.36          0.064765697
2021-11-02/20:48:44.40        -0.0078117188
2021-11-02/20:48:44.43          0.021937749
2021-11-02/20:48:44.46         -0.047917389
2021-11-02/20:48:44.49        -0.0063346152
2021-11-02/20:48:44.52          -0.13630810
2021-11-02/20:48:44.55          -0.13648098
2021-11-02/20:48:44.58         -0.041200160
2021-11-02/20:48:44.61        -0.0078342148
2021-11-02/20:48:44.65         -0.035147223
2021-11-02/20:48:44.68         -0.054575964
2021-11-02/20:48:44.71         -0.033947109
2021-11-02/20:48:44.74         -0.049775590
2021-11-02/20:48:44.77          0.011304942
2021-11-02/20:48:44.80          0.034832925
2021-11-02/20:48:44.83         0.0015337146
2021-11-02/20:48:44.86         -0.010259603
2021-11-02/20:48:44.90         -0.030728220
2021-11-02/20:48:44.93         -0.042051518
2021-11-02/20:48:44.96          0.029317763
2021-11-02/20:48:44.99         -0.017548002
2021-11-02/20:48:45.02          0.059309826
2021-11-02/20:48:45.05         -0.015283411
2021-11-02/20:48:45.08          0.016088240
2021-11-02/20:48:45.11           0.10254970
2021-11-02/20:48:45.15          0.072358680
2021-11-02/20:48:45.18          0.048465896
2021-11-02/20:48:45.21          0.066780641
2021-11-02/20:48:45.24         -0.032938390
2021-11-02/20:48:45.27        -0.0092451672
2021-11-02/20:48:45.30          0.044106459
2021-11-02/20:48:45.33          0.016414212
2021-11-02/20:48:45.36         0.0067887384
2021-11-02/20:48:45.40          0.050626987
2021-11-02/20:48:45.43         -0.019437708
2021-11-02/20:48:45.46          0.068456644
2021-11-02/20:48:45.49          0.052034342
2021-11-02/20:48:45.52          0.018814168
2021-11-02/20:48:45.55           0.12255201
2021-11-02/20:48:45.58        -0.0035915070
2021-11-02/20:48:45.61          0.024108254
2021-11-02/20:48:45.65          0.029410632
2021-11-02/20:48:45.68         -0.060421543
2021-11-02/20:48:45.71          0.033517833
2021-11-02/20:48:45.74         -0.029398999
2021-11-02/20:48:45.77        -0.0045986696
2021-11-02/20:48:45.80         -0.018714730
2021-11-02/20:48:45.83         -0.099096121
2021-11-02/20:48:45.86         -0.055101851
2021-11-02/20:48:45.90        -0.0023841272
2021-11-02/20:48:45.93         -0.038955662
2021-11-02/20:48:45.96         0.0021221309
2021-11-02/20:48:45.99         -0.085367931
2021-11-02/20:48:46.02          0.014989152
2021-11-02/20:48:46.05         -0.082814444
2021-11-02/20:48:46.08          0.014409326
2021-11-02/20:48:46.11         -0.032438898
2021-11-02/20:48:46.15        -0.0012395877
2021-11-02/20:48:46.18         -0.038782913
2021-11-02/20:48:46.21         -0.031337023
2021-11-02/20:48:46.24         -0.040143300
2021-11-02/20:48:46.27         -0.015635402
2021-11-02/20:48:46.30         -0.083854372
2021-11-02/20:48:46.33         -0.027671673
2021-11-02/20:48:46.36         -0.052345646
2021-11-02/20:48:46.40         -0.052047977
2021-11-02/20:48:46.43          -0.11972776
2021-11-02/20:48:46.46         -0.039516365
2021-11-02/20:48:46.49        -0.0061698546
2021-11-02/20:48:46.52         -0.012116728
2021-11-02/20:48:46.55          0.032878797
2021-11-02/20:48:46.58         -0.012235681
2021-11-02/20:48:46.61         0.0056641775
2021-11-02/20:48:46.65         -0.012135648
2021-11-02/20:48:46.68           0.10143682
2021-11-02/20:48:46.71           0.16252480
2021-11-02/20:48:46.74         0.0019062620
2021-11-02/20:48:46.77          0.014001894
2021-11-02/20:48:46.80          0.046766999
2021-11-02/20:48:46.83          0.020224083
2021-11-02/20:48:46.86          0.075809742
2021-11-02/20:48:46.90          0.088373407
2021-11-02/20:48:46.93          0.056173945
2021-11-02/20:48:46.96          0.014329276
2021-11-02/20:48:46.99         -0.066706388
2021-11-02/20:48:47.02           0.10636417
2021-11-02/20:48:47.05       -0.00013189214
2021-11-02/20:48:47.08          0.013599557
2021-11-02/20:48:47.11          0.025719109
2021-11-02/20:48:47.15          0.031839032
2021-11-02/20:48:47.18         -0.035427112
2021-11-02/20:48:47.21         -0.022021439
2021-11-02/20:48:47.24         -0.056196747
2021-11-02/20:48:47.27          0.027704117
2021-11-02/20:48:47.30         -0.077785302
2021-11-02/20:48:47.33         -0.032227491
2021-11-02/20:48:47.36         -0.033987952
2021-11-02/20:48:47.40       -0.00069285742
2021-11-02/20:48:47.43          0.016539366
2021-11-02/20:48:47.46          0.023970313
2021-11-02/20:48:47.49         0.0086899862
2021-11-02/20:48:47.52         -0.059443980
2021-11-02/20:48:47.55          0.055830377
2021-11-02/20:48:47.58         -0.020804064
2021-11-02/20:48:47.61         -0.030720942
2021-11-02/20:48:47.65         -0.029674022
2021-11-02/20:48:47.68         -0.085568814
2021-11-02/20:48:47.71          -0.10943501
2021-11-02/20:48:47.74         -0.071629655
2021-11-02/20:48:47.77         -0.081062203
2021-11-02/20:48:47.80          0.052464899
2021-11-02/20:48:47.83         -0.051847247
2021-11-02/20:48:47.86          0.026252584
2021-11-02/20:48:47.90          0.028041195
2021-11-02/20:48:47.93         -0.031505369
2021-11-02/20:48:47.96          0.010362788
2021-11-02/20:48:47.99          0.025906120
2021-11-02/20:48:48.02        -0.0063952790
2021-11-02/20:48:48.05          0.016286582
2021-11-02/20:48:48.08         -0.071084098
2021-11-02/20:48:48.11         -0.050963460
2021-11-02/20:48:48.15         -0.018085804
2021-11-02/20:48:48.18         -0.026546395
2021-11-02/20:48:48.21          0.047769892
2021-11-02/20:48:48.24          0.030808983
2021-11-02/20:48:48.27          0.015507038
2021-11-02/20:48:48.30          0.042500773
2021-11-02/20:48:48.33          0.056535524
2021-11-02/20:48:48.36           0.12738073
2021-11-02/20:48:48.40          0.047751229
2021-11-02/20:48:48.43         -0.028577480
2021-11-02/20:48:48.46          0.024487737
2021-11-02/20:48:48.49         -0.062492442
2021-11-02/20:48:48.52         -0.060953265
2021-11-02/20:48:48.55         -0.027165379
2021-11-02/20:48:48.58          0.038434783
2021-11-02/20:48:48.61         -0.071276436
2021-11-02/20:48:48.65         -0.033582149
2021-11-02/20:48:48.68          0.049309404
2021-11-02/20:48:48.71          0.066816503
2021-11-02/20:48:48.74          0.026233623
2021-11-02/20:48:48.77          0.068277210
2021-11-02/20:48:48.80          0.059055264
2021-11-02/20:48:48.83         -0.010314851
2021-11-02/20:48:48.86          -0.13020188
2021-11-02/20:48:48.90         0.0087851937
2021-11-02/20:48:48.93         -0.069010357
2021-11-02/20:48:48.96         -0.073884265
2021-11-02/20:48:48.99         -0.057102323
2021-11-02/20:48:49.02        -0.0060416132
2021-11-02/20:48:49.05         -0.014158038
2021-11-02/20:48:49.08         0.0092872232
2021-11-02/20:48:49.11          0.058946925
2021-11-02/20:48:49.15          0.017431327
2021-11-02/20:48:49.18          0.013602187
2021-11-02/20:48:49.21         -0.045432181
2021-11-02/20:48:49.24         0.0085809555
2021-11-02/20:48:49.27         -0.010194662
2021-11-02/20:48:49.30         -0.030539147
2021-11-02/20:48:49.33         -0.033539990
2021-11-02/20:48:49.36         -0.052559259
2021-11-02/20:48:49.40        0.00058700954
2021-11-02/20:48:49.43          0.031014536
2021-11-02/20:48:49.46          0.014870753
2021-11-02/20:48:49.49          0.090564940
2021-11-02/20:48:49.52          0.036906123
2021-11-02/20:48:49.55          0.062054378
2021-11-02/20:48:49.58         -0.026819850
2021-11-02/20:48:49.61          0.017672279
2021-11-02/20:48:49.65          0.051921929
2021-11-02/20:48:49.68         -0.029929565
2021-11-02/20:48:49.71          0.011296891
2021-11-02/20:48:49.74         -0.019487502
2021-11-02/20:48:49.77         0.0064553700
2021-11-02/20:48:49.80          0.059701159
2021-11-02/20:48:49.83         -0.033049220
2021-11-02/20:48:49.86          0.040185420
2021-11-02/20:48:49.90          0.062051756
2021-11-02/20:48:49.93         -0.041095856
2021-11-02/20:48:49.96         -0.039064431
2021-11-02/20:48:49.99         -0.018119786
2021-11-02/20:48:50.02          0.057191433
2021-11-02/20:48:50.05         0.0032655642
2021-11-02/20:48:50.08          -0.12204231
2021-11-02/20:48:50.11         0.0092147580
2021-11-02/20:48:50.15         -0.069179578
2021-11-02/20:48:50.18         -0.013439351
2021-11-02/20:48:50.21          0.084569755
2021-11-02/20:48:50.24          0.045238365
2021-11-02/20:48:50.27          0.020752740
2021-11-02/20:48:50.30         -0.067448713
2021-11-02/20:48:50.33         -0.046799948
2021-11-02/20:48:50.36         -0.018760232
2021-11-02/20:48:50.40         -0.080595922
2021-11-02/20:48:50.43         -0.029035923
2021-11-02/20:48:50.46          -0.12529959
2021-11-02/20:48:50.49          -0.11595945
2021-11-02/20:48:50.52         -0.073251167
2021-11-02/20:48:50.55         -0.056969281
2021-11-02/20:48:50.58          0.014910570
2021-11-02/20:48:50.61         -0.013567855
2021-11-02/20:48:50.65         0.0032423927
2021-11-02/20:48:50.68         -0.046735355
2021-11-02/20:48:50.71          0.046737357
2021-11-02/20:48:50.74         -0.044466682
2021-11-02/20:48:50.77          0.050322164
2021-11-02/20:48:50.80         -0.010431365
2021-11-02/20:48:50.83          0.021062984
2021-11-02/20:48:50.86         -0.015253739
2021-11-02/20:48:50.90          0.096774045
2021-11-02/20:48:50.93         0.0032089971
2021-11-02/20:48:50.96          0.076639630
2021-11-02/20:48:50.99          0.018006008
2021-11-02/20:48:51.02           0.11494376
2021-11-02/20:48:51.05          0.029800118
2021-11-02/20:48:51.08          0.087292275
2021-11-02/20:48:51.11         -0.031870704
2021-11-02/20:48:51.15          0.049855992
2021-11-02/20:48:51.18         -0.068620619
2021-11-02/20:48:51.21          0.044425039
2021-11-02/20:48:51.24         -0.090262602
2021-11-02/20:48:51.27         -0.059184793
2021-11-02/20:48:51.30         0.0027988931
2021-11-02/20:48:51.33         -0.067586867
2021-11-02/20:48:51.36         -0.064679468
2021-11-02/20:48:51.40          0.059624523
2021-11-02/20:48:51.43        -0.0038046671
2021-11-02/20:48:51.46         -0.038442094
2021-11-02/20:48:51.49         -0.051411794
2021-11-02/20:48:51.52           0.12110842
2021-11-02/20:48:51.55          0.062348564
2021-11-02/20:48:51.58         -0.036143258
2021-11-02/20:48:51.61          0.056579739
2021-11-02/20:48:51.65        -0.0058932992
2021-11-02/20:48:51.68         -0.056782690
2021-11-02/20:48:51.71         -0.044515696
2021-11-02/20:48:51.74          0.079373806
2021-11-02/20:48:51.77          0.034436183
2021-11-02/20:48:51.80         0.0055572040
2021-11-02/20:48:51.83          0.015493051
2021-11-02/20:48:51.86         0.0089264409
2021-11-02/20:48:51.90          0.025970405
2021-11-02/20:48:51.93         0.0097137700
2021-11-02/20:48:51.96         -0.039976831
2021-11-02/20:48:51.99         0.0015646022
2021-11-02/20:48:52.02         0.0074242877
2021-11-02/20:48:52.05        0.00074617406
2021-11-02/20:48:52.08          -0.10634725
2021-11-02/20:48:52.11         -0.066374625
2021-11-02/20:48:52.15          0.049577458
2021-11-02/20:48:52.18         -0.013851296
2021-11-02/20:48:52.21          0.055061863
2021-11-02/20:48:52.24          0.033509640
2021-11-02/20:48:52.27          0.034496798
2021-11-02/20:48:52.30         -0.028022005
2021-11-02/20:48:52.33          0.028484575
2021-11-02/20:48:52.36          0.036389902
2021-11-02/20:48:52.40        0.00025038431
2021-11-02/20:48:52.43         0.0037295030
2021-11-02/20:48:52.46         -0.010681966
2021-11-02/20:48:52.49         -0.034250777
2021-11-02/20:48:52.52          0.079670161
2021-11-02/20:48:52.55         -0.060417481
2021-11-02/20:48:52.58         -0.048735566
2021-11-02/20:48:52.61         -0.050630035
2021-11-02/20:48:52.65          0.065780850
2021-11-02/20:48:52.68        -0.0044296339
2021-11-02/20:48:52.71         -0.012049645
2021-11-02/20:48:52.74          0.039892375
2021-11-02/20:48:52.77         -0.029530073
2021-11-02/20:48:52.80         -0.023177194
2021-11-02/20:48:52.83           0.10232183
2021-11-02/20:48:52.86          0.071158658
2021-11-02/20:48:52.90          0.058550557
2021-11-02/20:48:52.93         -0.013384635
2021-11-02/20:48:52.96          0.036756831
2021-11-02/20:48:52.99          0.026312240
2021-11-02/20:48:53.02          0.010246659
2021-11-02/20:48:53.05          0.078922001
2021-11-02/20:48:53.08         -0.019401899
2021-11-02/20:48:53.11         -0.064640289
2021-11-02/20:48:53.15         -0.066459343
2021-11-02/20:48:53.18         -0.037463943
2021-11-02/20:48:53.21          0.012160276
2021-11-02/20:48:53.24         -0.028983013
2021-11-02/20:48:53.27         -0.068025940
2021-11-02/20:48:53.30         -0.095813345
2021-11-02/20:48:53.33         -0.032199300
2021-11-02/20:48:53.36         -0.045104053
2021-11-02/20:48:53.40         -0.062506504
2021-11-02/20:48:53.43          0.057411539
2021-11-02/20:48:53.46         -0.042293872
2021-11-02/20:48:53.49         -0.089132802
2021-11-02/20:48:53.52         -0.041437499
2021-11-02/20:48:53.55         -0.060957410
2021-11-02/20:48:53.58          0.011845954
2021-11-02/20:48:53.61          -0.10038687
2021-11-02/20:48:53.65         -0.035803008
2021-11-02/20:48:53.68          0.023781707
2021-11-02/20:48:53.71         -0.042363774
2021-11-02/20:48:53.74          0.042233581
2021-11-02/20:48:53.77           0.10892483
2021-11-02/20:48:53.80          0.091405888
2021-11-02/20:48:53.83           0.15220794
2021-11-02/20:48:53.86          0.064960473
2021-11-02/20:48:53.90          0.088054833
2021-11-02/20:48:53.93          0.067069073
2021-11-02/20:48:53.96         0.0067171315
2021-11-02/20:48:53.99         -0.025778941
2021-11-02/20:48:54.02         0.0029976407
2021-11-02/20:48:54.05         -0.022828139
2021-11-02/20:48:54.08         -0.092846819
2021-11-02/20:48:54.11         -0.072920473
2021-11-02/20:48:54.15        -0.0066846362
2021-11-02/20:48:54.18        -0.0041815588
2021-11-02/20:48:54.21          0.013839128
2021-11-02/20:48:54.24         -0.013189138
2021-11-02/20:48:54.27          0.079020081
2021-11-02/20:48:54.30         -0.014515712
2021-11-02/20:48:54.33         -0.032268670
2021-11-02/20:48:54.36          0.056479325
2021-11-02/20:48:54.40          0.028868492
2021-11-02/20:48:54.43         -0.066642686
2021-11-02/20:48:54.46        0.00062853125
2021-11-02/20:48:54.49          0.011226533
2021-11-02/20:48:54.52          0.070675496
2021-11-02/20:48:54.55        -0.0041652245
2021-11-02/20:48:54.58        -0.0096829895
2021-11-02/20:48:54.61        -0.0084581561
2021-11-02/20:48:54.65         -0.030312779
2021-11-02/20:48:54.68          -0.15531134
2021-11-02/20:48:54.71         -0.020273425
2021-11-02/20:48:54.74         -0.036524537
2021-11-02/20:48:54.77          -0.12442720
2021-11-02/20:48:54.80          -0.12110855
2021-11-02/20:48:54.83         -0.081795747
2021-11-02/20:48:54.86         -0.067352458
2021-11-02/20:48:54.90         -0.092498518
2021-11-02/20:48:54.93          -0.10760176
2021-11-02/20:48:54.96           0.11393669
2021-11-02/20:48:54.99        -0.0012796964
2021-11-02/20:48:55.02          -0.10209176
2021-11-02/20:48:55.05         0.0084811103
2021-11-02/20:48:55.08          0.028285867
2021-11-02/20:48:55.11       -0.00029433087
2021-11-02/20:48:55.15         0.0075698896
2021-11-02/20:48:55.18          0.044821844
2021-11-02/20:48:55.21          0.023797988
2021-11-02/20:48:55.24         -0.080391062
2021-11-02/20:48:55.27          0.035605555
2021-11-02/20:48:55.30           0.10190122
2021-11-02/20:48:55.33          0.050067572
2021-11-02/20:48:55.36          0.060317225
2021-11-02/20:48:55.40          0.086521901
2021-11-02/20:48:55.43          0.065363157
2021-11-02/20:48:55.46          0.062893885
2021-11-02/20:48:55.49          0.045688702
2021-11-02/20:48:55.52          0.093629652
2021-11-02/20:48:55.55          0.028215317
2021-11-02/20:48:55.58         -0.077686234
2021-11-02/20:48:55.61        -0.0089420832
2021-11-02/20:48:55.65          0.039868702
2021-11-02/20:48:55.68        -0.0082425547
2021-11-02/20:48:55.71          0.024837633
2021-11-02/20:48:55.74         -0.013479537
2021-11-02/20:48:55.77          0.042218606
2021-11-02/20:48:55.80         -0.052227077
2021-11-02/20:48:55.83         -0.029494957
2021-11-02/20:48:55.86          0.075315495
2021-11-02/20:48:55.90         0.0060248308
2021-11-02/20:48:55.93          -0.16248676
2021-11-02/20:48:55.96          -0.10932733
2021-11-02/20:48:55.99          -0.10309620
2021-11-02/20:48:56.02         -0.083956740
2021-11-02/20:48:56.05         -0.037667398
2021-11-02/20:48:56.08        0.00019038294
2021-11-02/20:48:56.11        -0.0036009774
2021-11-02/20:48:56.15         -0.087448446
2021-11-02/20:48:56.18         -0.018639551
2021-11-02/20:48:56.21          0.065373292
2021-11-02/20:48:56.24          0.069286254
2021-11-02/20:48:56.27          0.035285138
2021-11-02/20:48:56.30          0.065993131
2021-11-02/20:48:56.33         0.0071286074
2021-11-02/20:48:56.36         -0.019655112
2021-11-02/20:48:56.40         -0.017559817
2021-11-02/20:48:56.43          0.088441553
2021-11-02/20:48:56.46          0.081014474
2021-11-02/20:48:56.49          0.018532835
2021-11-02/20:48:56.52        -0.0057462395
2021-11-02/20:48:56.55         -0.015388290
2021-11-02/20:48:56.58         0.0028677751
2021-11-02/20:48:56.61          0.067426726
2021-11-02/20:48:56.65          0.047028732
2021-11-02/20:48:56.68          0.053159914
2021-11-02/20:48:56.71         -0.022470642
2021-11-02/20:48:56.74         -0.038807761
2021-11-02/20:48:56.77        -0.0055569749
2021-11-02/20:48:56.80         -0.017457131
2021-11-02/20:48:56.83         -0.011916103
2021-11-02/20:48:56.86         -0.047346006
2021-11-02/20:48:56.90         -0.020287377
2021-11-02/20:48:56.93          0.084252672
2021-11-02/20:48:56.96         -0.032386000
2021-11-02/20:48:56.99          0.040821459
2021-11-02/20:48:57.02          0.051694042
2021-11-02/20:48:57.05          0.081073525
2021-11-02/20:48:57.08          0.052792009
2021-11-02/20:48:57.11         0.0049043229
2021-11-02/20:48:57.15          0.078049497
2021-11-02/20:48:57.18          0.013203361
2021-11-02/20:48:57.21         -0.034930742
2021-11-02/20:48:57.24         -0.025556253
2021-11-02/20:48:57.27         -0.068292722
2021-11-02/20:48:57.30         -0.048639756
2021-11-02/20:48:57.33         -0.061342992
2021-11-02/20:48:57.36         -0.032984136
2021-11-02/20:48:57.40          0.076379561
2021-11-02/20:48:57.43         -0.056211274
2021-11-02/20:48:57.46         -0.013358698
2021-11-02/20:48:57.49         -0.037696225
2021-11-02/20:48:57.52          0.012434614
2021-11-02/20:48:57.55        -0.0048156288
2021-11-02/20:48:57.58         -0.047032935
2021-11-02/20:48:57.61         -0.018043844
2021-11-02/20:48:57.65         -0.015827138
2021-11-02/20:48:57.68         -0.077194433
2021-11-02/20:48:57.71          0.022441841
2021-11-02/20:48:57.74          0.012891766
2021-11-02/20:48:57.77          0.066407519
2021-11-02/20:48:57.80         -0.044336212
2021-11-02/20:48:57.83          0.041173962
2021-11-02/20:48:57.86          0.038142872
2021-11-02/20:48:57.90          0.039103173
2021-11-02/20:48:57.93         0.0063654192
2021-11-02/20:48:57.96          0.084473369
2021-11-02/20:48:57.99         0.0047005545
2021-11-02/20:48:58.02         -0.016833351
2021-11-02/20:48:58.05          -0.10254938
2021-11-02/20:48:58.08           0.10367023
2021-11-02/20:48:58.11          0.024576745
2021-11-02/20:48:58.15          0.018322167
2021-11-02/20:48:58.18          0.047351910
2021-11-02/20:48:58.21          0.014359270
2021-11-02/20:48:58.24         -0.062072450
2021-11-02/20:48:58.27          0.021936919
2021-11-02/20:48:58.30        -0.0072121564
2021-11-02/20:48:58.33          0.034150569
2021-11-02/20:48:58.36         -0.035371933
2021-11-02/20:48:58.40         -0.071376928
2021-11-02/20:48:58.43         0.0071795910
2021-11-02/20:48:58.46         -0.071304552
2021-11-02/20:48:58.49          0.052884206
2021-11-02/20:48:58.52          0.045790578
2021-11-02/20:48:58.55          0.027197264
2021-11-02/20:48:58.58        -0.0099272337
2021-11-02/20:48:58.61          0.036422220
2021-11-02/20:48:58.65         -0.049026701
2021-11-02/20:48:58.68          0.038739370
2021-11-02/20:48:58.71         -0.015327382
2021-11-02/20:48:58.74          0.019951298
2021-11-02/20:48:58.77          -0.12805678
2021-11-02/20:48:58.80         -0.065036810
2021-11-02/20:48:58.83         -0.036497742
2021-11-02/20:48:58.86         0.0069678177
2021-11-02/20:48:58.90        -0.0065048179
2021-11-02/20:48:58.93         0.0044514872
2021-11-02/20:48:58.96         -0.047722929
2021-11-02/20:48:58.99         0.0027320702
2021-11-02/20:48:59.02          0.017494334
2021-11-02/20:48:59.05          0.014173137
2021-11-02/20:48:59.08          0.048912915
2021-11-02/20:48:59.11         0.0063074027
2021-11-02/20:48:59.15         -0.052261203
2021-11-02/20:48:59.18         -0.026251648
2021-11-02/20:48:59.21          0.025457348
2021-11-02/20:48:59.24          0.027255277
2021-11-02/20:48:59.27          0.078344932
2021-11-02/20:48:59.30         -0.024038608
2021-11-02/20:48:59.33          0.065645630
2021-11-02/20:48:59.36        -0.0045854560
2021-11-02/20:48:59.40        0.00060739532
2021-11-02/20:48:59.43          0.076651640
2021-11-02/20:48:59.46          0.039147381
2021-11-02/20:48:59.49          0.023326065
2021-11-02/20:48:59.52          0.015261240
2021-11-02/20:48:59.55          -0.11058387
2021-11-02/20:48:59.58          0.085944350
2021-11-02/20:48:59.61         -0.022346507
2021-11-02/20:48:59.65          0.045575863
2021-11-02/20:48:59.68         -0.010630050
2021-11-02/20:48:59.71          0.016254101
2021-11-02/20:48:59.74          0.023430556
2021-11-02/20:48:59.77         -0.034896597
2021-11-02/20:48:59.80          0.066959626
2021-11-02/20:48:59.83          0.074159279
2021-11-02/20:48:59.86         -0.033618377
2021-11-02/20:48:59.90          0.092709886
2021-11-02/20:48:59.93         0.0054462502
2021-11-02/20:48:59.96          0.038613790
2021-11-02/20:48:59.99         -0.017017778
2021-11-02/20:49:00.02         -0.049008951
2021-11-02/20:49:00.05          0.028824709
2021-11-02/20:49:00.08         -0.065191811
2021-11-02/20:49:00.11          0.025303756
2021-11-02/20:49:00.15          0.021815259
2021-11-02/20:49:00.18         -0.070933717
2021-11-02/20:49:00.21          0.040411628
2021-11-02/20:49:00.24         -0.065210155
2021-11-02/20:49:00.27          0.065864870
2021-11-02/20:49:00.30          0.018036866
2021-11-02/20:49:00.33          0.043231761
2021-11-02/20:49:00.36        -0.0034811544
2021-11-02/20:49:00.40         -0.031351271
2021-11-02/20:49:00.43         -0.070456319
2021-11-02/20:49:00.46          0.055670822
2021-11-02/20:49:00.49         -0.098996525
2021-11-02/20:49:00.52          0.051762761
2021-11-02/20:49:00.55          0.042125274
2021-11-02/20:49:00.58          0.031723868
2021-11-02/20:49:00.61         -0.051406771
2021-11-02/20:49:00.65          0.042163474
2021-11-02/20:49:00.68        -0.0033064572
2021-11-02/20:49:00.71          0.077969158
2021-11-02/20:49:00.74          0.038723756
2021-11-02/20:49:00.77       -0.00092788109
2021-11-02/20:49:00.80         0.0036995353
2021-11-02/20:49:00.83         -0.040786734
2021-11-02/20:49:00.86          0.020086834
2021-11-02/20:49:00.90          0.014494532
2021-11-02/20:49:00.93         -0.012483145
2021-11-02/20:49:00.96         -0.039315078
2021-11-02/20:49:00.99         -0.054184754
2021-11-02/20:49:01.02         -0.013732450
2021-11-02/20:49:01.05         0.0066091802
2021-11-02/20:49:01.08        -0.0020279904
2021-11-02/20:49:01.11          -0.10727823
2021-11-02/20:49:01.15         -0.040673015
2021-11-02/20:49:01.18         0.0040117515
2021-11-02/20:49:01.21         -0.044618453
2021-11-02/20:49:01.24          0.038274368
2021-11-02/20:49:01.27         -0.022421554
2021-11-02/20:49:01.30         -0.083741023
2021-11-02/20:49:01.33         -0.011402069
2021-11-02/20:49:01.36         -0.049706342
2021-11-02/20:49:01.40          0.061552070
2021-11-02/20:49:01.43         -0.050516577
2021-11-02/20:49:01.46        -0.0043086914
2021-11-02/20:49:01.49         -0.015708879
2021-11-02/20:49:01.52         -0.060461679
2021-11-02/20:49:01.55         -0.031257484
2021-11-02/20:49:01.58          0.033082029
2021-11-02/20:49:01.61         -0.052298701
2021-11-02/20:49:01.65         -0.026670885
2021-11-02/20:49:01.68          0.065708576
2021-11-02/20:49:01.71          0.032509171
2021-11-02/20:49:01.74         -0.029987972
2021-11-02/20:49:01.77          0.019708128
2021-11-02/20:49:01.80          0.041114879
2021-11-02/20:49:01.83          0.069100384
2021-11-02/20:49:01.86         -0.056943602
2021-11-02/20:49:01.90          0.074826606
2021-11-02/20:49:01.93          0.024050376
2021-11-02/20:49:01.96         -0.074195343
2021-11-02/20:49:01.99          0.031478549
2021-11-02/20:49:02.02        -0.0093122484
2021-11-02/20:49:02.05          0.025852879
2021-11-02/20:49:02.08          0.039654793
2021-11-02/20:49:02.11         -0.016232948
2021-11-02/20:49:02.15          0.038248293
2021-11-02/20:49:02.18        -0.0023747606
2021-11-02/20:49:02.21         0.0076724004
2021-11-02/20:49:02.24         -0.034432118
2021-11-02/20:49:02.27         -0.034395438
2021-11-02/20:49:02.30         -0.067556827
2021-11-02/20:49:02.33         -0.040246264
2021-11-02/20:49:02.36         -0.080136116
2021-11-02/20:49:02.40         -0.061464462
2021-11-02/20:49:02.43         -0.080140867
2021-11-02/20:49:02.46         -0.057864800
2021-11-02/20:49:02.49          0.026070746
2021-11-02/20:49:02.52          0.034296488
2021-11-02/20:49:02.55         -0.018113048
2021-11-02/20:49:02.58          0.041981197
2021-11-02/20:49:02.61         -0.030289215
2021-11-02/20:49:02.65         -0.053936267
2021-11-02/20:49:02.68         -0.035584477
2021-11-02/20:49:02.71          0.019549809
2021-11-02/20:49:02.74         -0.052901219
2021-11-02/20:49:02.77          -0.11289509
2021-11-02/20:49:02.80         -0.092281041
2021-11-02/20:49:02.83         -0.062854595
2021-11-02/20:49:02.86        -0.0086184022
2021-11-02/20:49:02.90         -0.028850473
2021-11-02/20:49:02.93         0.0051947064
2021-11-02/20:49:02.96          0.010832537
2021-11-02/20:49:02.99         -0.052084150
2021-11-02/20:49:03.02         -0.037159541
2021-11-02/20:49:03.05         -0.017777402
2021-11-02/20:49:03.08         -0.035302058
2021-11-02/20:49:03.11         -0.053207949
2021-11-02/20:49:03.15         -0.030647123
2021-11-02/20:49:03.18         -0.011643961
2021-11-02/20:49:03.21          0.043801903
2021-11-02/20:49:03.24          0.053015818
2021-11-02/20:49:03.27          0.064826474
2021-11-02/20:49:03.30          0.090980558
2021-11-02/20:49:03.33           0.11080182
2021-11-02/20:49:03.36          0.088623739
2021-11-02/20:49:03.40           0.11652780
2021-11-02/20:49:03.43          0.050314410
2021-11-02/20:49:03.46         0.0036728386
2021-11-02/20:49:03.49         -0.065520393
2021-11-02/20:49:03.52         -0.059007426
2021-11-02/20:49:03.55         -0.056725154
2021-11-02/20:49:03.58         -0.055320019
2021-11-02/20:49:03.61         -0.098745326
2021-11-02/20:49:03.65        -0.0084614202
2021-11-02/20:49:03.68         -0.050607952
2021-11-02/20:49:03.71         0.0061962326
2021-11-02/20:49:03.74          0.037714806
2021-11-02/20:49:03.77          0.072370944
2021-11-02/20:49:03.80          0.011750714
2021-11-02/20:49:03.83        -0.0026036604
2021-11-02/20:49:03.86          0.026721522
2021-11-02/20:49:03.90          0.029980065
2021-11-02/20:49:03.93         -0.054193355
2021-11-02/20:49:03.96        -0.0016458196
2021-11-02/20:49:03.99         -0.059149564
2021-11-02/20:49:04.02         -0.039448458
2021-11-02/20:49:04.05         -0.036216276
2021-11-02/20:49:04.08          0.044170660
2021-11-02/20:49:04.11        -0.0022071529
2021-11-02/20:49:04.15         -0.026118692
2021-11-02/20:49:04.18         -0.097361873
2021-11-02/20:49:04.21         -0.030735206
2021-11-02/20:49:04.24         -0.043536662
2021-11-02/20:49:04.27         -0.052162909
2021-11-02/20:49:04.30         -0.059938243
2021-11-02/20:49:04.33         -0.045067825
2021-11-02/20:49:04.36          -0.11779632
2021-11-02/20:49:04.40          0.046658969
2021-11-02/20:49:04.43         -0.039539966
2021-11-02/20:49:04.46          0.091484983
2021-11-02/20:49:04.49         0.0068193427
2021-11-02/20:49:04.52         -0.020612528
2021-11-02/20:49:04.55         -0.064796845
2021-11-02/20:49:04.58        -0.0050917720
2021-11-02/20:49:04.61         -0.032803961
2021-11-02/20:49:04.65        -0.0027435410
2021-11-02/20:49:04.68          -0.11494644
2021-11-02/20:49:04.71          0.026277937
2021-11-02/20:49:04.74         -0.046635422
2021-11-02/20:49:04.77          0.061929367
2021-11-02/20:49:04.80          0.058935238
2021-11-02/20:49:04.83           0.14438421
2021-11-02/20:49:04.86          0.055655642
2021-11-02/20:49:04.90          0.014846477
2021-11-02/20:49:04.93        -0.0097346754
2021-11-02/20:49:04.96          0.042369127
2021-11-02/20:49:04.99         -0.067574749
2021-11-02/20:49:05.02          0.032113873
2021-11-02/20:49:05.05         -0.081123736
2021-11-02/20:49:05.08          -0.10533257
2021-11-02/20:49:05.11          -0.17044747
2021-11-02/20:49:05.15         -0.052309155
2021-11-02/20:49:05.18         -0.046821419
2021-11-02/20:49:05.21          0.062218185
2021-11-02/20:49:05.24         -0.040506012
2021-11-02/20:49:05.27        -0.0074009218
2021-11-02/20:49:05.30         -0.023918511
2021-11-02/20:49:05.33          0.022191976
2021-11-02/20:49:05.36         0.0018413093
2021-11-02/20:49:05.40          0.053830015
2021-11-02/20:49:05.43         -0.081026517
2021-11-02/20:49:05.46       -0.00077183383
2021-11-02/20:49:05.49          -0.16399564
2021-11-02/20:49:05.52         -0.049915059
2021-11-02/20:49:05.55         -0.024115192
2021-11-02/20:49:05.58         -0.076944618
2021-11-02/20:49:05.61         -0.019396824
2021-11-02/20:49:05.65          0.048373562
2021-11-02/20:49:05.68         -0.016878589
2021-11-02/20:49:05.71           0.11659498
2021-11-02/20:49:05.74          0.016309717
2021-11-02/20:49:05.77           0.12418757
2021-11-02/20:49:05.80         -0.049594149
2021-11-02/20:49:05.83         -0.056357011
2021-11-02/20:49:05.86         -0.046429623
2021-11-02/20:49:05.90         -0.086027819
2021-11-02/20:49:05.93         -0.083269173
2021-11-02/20:49:05.96         0.0088739475
2021-11-02/20:49:05.99         -0.061298820
2021-11-02/20:49:06.02         -0.040628352
2021-11-02/20:49:06.05         -0.050164673
2021-11-02/20:49:06.08          0.093058711
2021-11-02/20:49:06.11          0.089315750
2021-11-02/20:49:06.15          0.063400915
2021-11-02/20:49:06.18          0.010453885
2021-11-02/20:49:06.21        -0.0041428950
2021-11-02/20:49:06.24         -0.069668668
2021-11-02/20:49:06.27         -0.037816632
2021-11-02/20:49:06.30          0.020930178
2021-11-02/20:49:06.33         -0.061757261
2021-11-02/20:49:06.36         -0.046910441
2021-11-02/20:49:06.40          -0.10666096
2021-11-02/20:49:06.43         -0.029537376
2021-11-02/20:49:06.46         0.0066127937
2021-11-02/20:49:06.49          0.014296679
2021-11-02/20:49:06.52         -0.046448597
2021-11-02/20:49:06.55         -0.038242933
2021-11-02/20:49:06.58         -0.064091398
2021-11-02/20:49:06.61        -0.0096824009
2021-11-02/20:49:06.65         -0.045740919
2021-11-02/20:49:06.68          0.023079898
2021-11-02/20:49:06.71          0.044576583
2021-11-02/20:49:06.74         -0.017213981
2021-11-02/20:49:06.77         -0.031756790
2021-11-02/20:49:06.80          0.076959891
2021-11-02/20:49:06.83        -0.0024093630
2021-11-02/20:49:06.86          0.056408241
2021-11-02/20:49:06.90          0.057065977
2021-11-02/20:49:06.93          0.045014934
2021-11-02/20:49:06.96        -0.0050991031
2021-11-02/20:49:06.99         -0.073626825
2021-11-02/20:49:07.02         -0.017221577
2021-11-02/20:49:07.05          0.037431598
2021-11-02/20:49:07.08         -0.035784185
2021-11-02/20:49:07.11          0.035546735
2021-11-02/20:49:07.15          0.069743121
2021-11-02/20:49:07.18          0.019307703
2021-11-02/20:49:07.21         0.0053024202
2021-11-02/20:49:07.24          0.091192246
2021-11-02/20:49:07.27          0.086244527
2021-11-02/20:49:07.30          0.033756951
2021-11-02/20:49:07.33         -0.034173172
2021-11-02/20:49:07.36          0.010288888
2021-11-02/20:49:07.40          0.082426030
2021-11-02/20:49:07.43         -0.097032487
2021-11-02/20:49:07.46         -0.042954191
2021-11-02/20:49:07.49         -0.014948428
2021-11-02/20:49:07.52         -0.091628499
2021-11-02/20:49:07.55         -0.081639384
2021-11-02/20:49:07.58         -0.027415240
2021-11-02/20:49:07.61         -0.015313199
2021-11-02/20:49:07.65         -0.040416231
2021-11-02/20:49:07.68          -0.12849666
2021-11-02/20:49:07.71        -0.0050377005
2021-11-02/20:49:07.74         -0.020247134
2021-11-02/20:49:07.77         -0.088138735
2021-11-02/20:49:07.80         -0.079712453
2021-11-02/20:49:07.83         -0.048877902
2021-11-02/20:49:07.86          -0.11054571
2021-11-02/20:49:07.90          -0.10740473
2021-11-02/20:49:07.93         -0.014363596
2021-11-02/20:49:07.96         -0.020321723
2021-11-02/20:49:07.99         -0.035143893
2021-11-02/20:49:08.02         -0.024410220
2021-11-02/20:49:08.05         -0.015249231
2021-11-02/20:49:08.08           0.10120793
2021-11-02/20:49:08.11         -0.027782350
2021-11-02/20:49:08.15          0.068008862
2021-11-02/20:49:08.18          0.074459478
2021-11-02/20:49:08.21        -0.0099664981
2021-11-02/20:49:08.24         -0.096025875
2021-11-02/20:49:08.27         -0.035603396
2021-11-02/20:49:08.30          -0.10942468
2021-11-02/20:49:08.33        -0.0048781303
2021-11-02/20:49:08.36         -0.058316144
2021-11-02/20:49:08.40         -0.023669235
2021-11-02/20:49:08.43         -0.041310189
2021-11-02/20:49:08.46         -0.063422861
2021-11-02/20:49:08.49        -0.0028342601
2021-11-02/20:49:08.52           0.13296561
2021-11-02/20:49:08.55         -0.025035883
2021-11-02/20:49:08.58           0.10306032
2021-11-02/20:49:08.61        -0.0056616853
2021-11-02/20:49:08.65        -0.0094811545
2021-11-02/20:49:08.68         -0.016223512
2021-11-02/20:49:08.71          0.027322941
2021-11-02/20:49:08.74         -0.018094601
2021-11-02/20:49:08.77         -0.075980145
2021-11-02/20:49:08.80          -0.11913295
2021-11-02/20:49:08.83         -0.027919822
2021-11-02/20:49:08.86         -0.089086927
2021-11-02/20:49:08.90          0.022659579
2021-11-02/20:49:08.93         -0.066484137
2021-11-02/20:49:08.96         -0.076444920
2021-11-02/20:49:08.99          -0.14654991
2021-11-02/20:49:09.02         -0.091775226
2021-11-02/20:49:09.05        -0.0099092131
2021-11-02/20:49:09.08         -0.045853819
2021-11-02/20:49:09.11         -0.099832665
2021-11-02/20:49:09.15         -0.079168666
2021-11-02/20:49:09.18          -0.11389499
2021-11-02/20:49:09.21         -0.032084408
2021-11-02/20:49:09.24         -0.037106309
2021-11-02/20:49:09.27          0.041956386
2021-11-02/20:49:09.30        -0.0020194463
2021-11-02/20:49:09.33         -0.034001464
2021-11-02/20:49:09.36         -0.033497597
2021-11-02/20:49:09.40         -0.013222354
2021-11-02/20:49:09.43         -0.032079396
2021-11-02/20:49:09.46          0.031528149
2021-11-02/20:49:09.49         -0.014144704
2021-11-02/20:49:09.52          0.038361593
2021-11-02/20:49:09.55         -0.064953976
2021-11-02/20:49:09.58          0.057642223
2021-11-02/20:49:09.61          0.022681833
2021-11-02/20:49:09.65          0.088298003
2021-11-02/20:49:09.68          0.053717501
2021-11-02/20:49:09.71          0.033418520
2021-11-02/20:49:09.74          -0.14276852
2021-11-02/20:49:09.77         -0.074232309
2021-11-02/20:49:09.80         -0.076325102
2021-11-02/20:49:09.83          0.059676262
2021-11-02/20:49:09.86         -0.057986702
2021-11-02/20:49:09.90         -0.036405800
2021-11-02/20:49:09.93          -0.13828807
2021-11-02/20:49:09.96         -0.039463648
2021-11-02/20:49:09.99         -0.016874508
2021-11-02/20:49:10.02          0.020836778
2021-11-02/20:49:10.05         -0.015288197
2021-11-02/20:49:10.08          0.032369699
2021-11-02/20:49:10.11         -0.045107401
2021-11-02/20:49:10.15         -0.039246535
2021-11-02/20:49:10.18          -0.11092165
2021-11-02/20:49:10.21         -0.036891449
2021-11-02/20:49:10.24          -0.10697687
2021-11-02/20:49:10.27          -0.10491956
2021-11-02/20:49:10.30         -0.058874654
2021-11-02/20:49:10.33         -0.019264165
2021-11-02/20:49:10.36         -0.079204294
2021-11-02/20:49:10.40         -0.013326210
2021-11-02/20:49:10.43         -0.054167255
2021-11-02/20:49:10.46          0.040050689
2021-11-02/20:49:10.49          0.051328960
2021-11-02/20:49:10.52          0.066822595
2021-11-02/20:49:10.55          0.039474501
2021-11-02/20:49:10.58          0.050523987
2021-11-02/20:49:10.61          0.038799114
2021-11-02/20:49:10.65         -0.010810145
2021-11-02/20:49:10.68         -0.083039670
2021-11-02/20:49:10.71         -0.012697588
2021-11-02/20:49:10.74          0.038316590
2021-11-02/20:49:10.77         -0.072768984
2021-11-02/20:49:10.80          -0.10051932
2021-11-02/20:49:10.83          0.063405059
2021-11-02/20:49:10.86          0.039285274
2021-11-02/20:49:10.90          0.021136847
2021-11-02/20:49:10.93         0.0011708960
2021-11-02/20:49:10.96          0.036476735
2021-11-02/20:49:10.99          0.030580777
2021-11-02/20:49:11.02         -0.036933796
2021-11-02/20:49:11.05          0.028360160
2021-11-02/20:49:11.08          0.064986957
2021-11-02/20:49:11.11         -0.055536545
2021-11-02/20:49:11.15          0.044929957
2021-11-02/20:49:11.18         -0.083546607
2021-11-02/20:49:11.21         0.0028804129
2021-11-02/20:49:11.24         -0.026402985
2021-11-02/20:49:11.27         -0.065555900
2021-11-02/20:49:11.30         -0.033543631
2021-11-02/20:49:11.33         -0.036262426
2021-11-02/20:49:11.36          -0.10999655
2021-11-02/20:49:11.40          -0.12819148
2021-11-02/20:49:11.43          -0.18904564
2021-11-02/20:49:11.46         -0.071323555
2021-11-02/20:49:11.49         -0.089410761
2021-11-02/20:49:11.52         -0.079904950
2021-11-02/20:49:11.55         -0.050863755
2021-11-02/20:49:11.58         -0.034557516
2021-11-02/20:49:11.61         -0.032470035
2021-11-02/20:49:11.65          0.019096793
2021-11-02/20:49:11.68         0.0076895869
2021-11-02/20:49:11.71         0.0039500044
2021-11-02/20:49:11.74          0.031284537
2021-11-02/20:49:11.77          0.018757827
2021-11-02/20:49:11.80         -0.071085985
2021-11-02/20:49:11.83         -0.016030974
2021-11-02/20:49:11.86         -0.036068288
2021-11-02/20:49:11.90         -0.066320335
2021-11-02/20:49:11.93         -0.041402176
2021-11-02/20:49:11.96         -0.023293390
2021-11-02/20:49:11.99          0.016071460
2021-11-02/20:49:12.02         -0.045398077
2021-11-02/20:49:12.05          0.025176809
2021-11-02/20:49:12.08           0.16290081
2021-11-02/20:49:12.11          0.039107843
2021-11-02/20:49:12.15         -0.014379893
2021-11-02/20:49:12.18         -0.026751782
2021-11-02/20:49:12.21          0.033127692
2021-11-02/20:49:12.24          0.048020876
2021-11-02/20:49:12.27          -0.11321215
2021-11-02/20:49:12.30         -0.050944583
2021-11-02/20:49:12.33         0.0065658096
2021-11-02/20:49:12.36          -0.14819049
2021-11-02/20:49:12.40         -0.042940240
2021-11-02/20:49:12.43        -0.0061203094
2021-11-02/20:49:12.46          0.013828680
2021-11-02/20:49:12.49         -0.097050578
2021-11-02/20:49:12.52         -0.092279622
2021-11-02/20:49:12.55        -0.0019404796
2021-11-02/20:49:12.58         -0.041041195
2021-11-02/20:49:12.61          -0.19690819
2021-11-02/20:49:12.65          -0.12585079
2021-11-02/20:49:12.68          -0.16917312
2021-11-02/20:49:12.71          -0.12074920
2021-11-02/20:49:12.74         -0.040898267
2021-11-02/20:49:12.77        -0.0087778271
2021-11-02/20:49:12.80         -0.073703454
2021-11-02/20:49:12.83        -0.0039312505
2021-11-02/20:49:12.86         -0.065619312
2021-11-02/20:49:12.90         -0.010770099
2021-11-02/20:49:12.93         -0.015760231
2021-11-02/20:49:12.96          0.069432641
2021-11-02/20:49:12.99        -0.0013169588
2021-11-02/20:49:13.02         -0.042776803
2021-11-02/20:49:13.05         -0.016565736
2021-11-02/20:49:13.08          0.057865366
2021-11-02/20:49:13.11         -0.040287872
2021-11-02/20:49:13.15          0.027078602
2021-11-02/20:49:13.18          0.011633724
2021-11-02/20:49:13.21          0.091288180
2021-11-02/20:49:13.24          0.087680509
2021-11-02/20:49:13.27          0.034580003
2021-11-02/20:49:13.30         -0.013506177
2021-11-02/20:49:13.33        0.00051422362
2021-11-02/20:49:13.36         -0.054569773
2021-11-02/20:49:13.40          0.024903099
2021-11-02/20:49:13.43         -0.034114007
2021-11-02/20:49:13.46          0.068315738
2021-11-02/20:49:13.49         -0.010030767
2021-11-02/20:49:13.52          -0.11108005
2021-11-02/20:49:13.55         -0.040519281
2021-11-02/20:49:13.58          0.051809163
2021-11-02/20:49:13.61         -0.027131655
2021-11-02/20:49:13.65          0.058749497
2021-11-02/20:49:13.68         -0.071355509
2021-11-02/20:49:13.71          0.024305149
2021-11-02/20:49:13.74          -0.12168979
2021-11-02/20:49:13.77         -0.052308080
2021-11-02/20:49:13.80          -0.11537955
2021-11-02/20:49:13.83         0.0069962181
2021-11-02/20:49:13.86         -0.083735700
2021-11-02/20:49:13.90         -0.042750799
2021-11-02/20:49:13.93          -0.13780352
2021-11-02/20:49:13.96         -0.029103598
2021-11-02/20:49:13.99          -0.10128687
2021-11-02/20:49:14.02         -0.010987862
2021-11-02/20:49:14.05         -0.052621194
2021-11-02/20:49:14.08          0.034196209
2021-11-02/20:49:14.11         -0.086041454
2021-11-02/20:49:14.15         -0.066182394
2021-11-02/20:49:14.18         -0.065857676
2021-11-02/20:49:14.21         -0.069678871
2021-11-02/20:49:14.24         -0.063536078
2021-11-02/20:49:14.27          0.059188902
2021-11-02/20:49:14.30         -0.040494037
2021-11-02/20:49:14.33          0.065189027
2021-11-02/20:49:14.36         -0.036882955
2021-11-02/20:49:14.40         -0.024306880
2021-11-02/20:49:14.43          0.024856111
2021-11-02/20:49:14.46          0.071696249
2021-11-02/20:49:14.49          0.066848414
2021-11-02/20:49:14.52          0.079425843
2021-11-02/20:49:14.55          -0.10228073
2021-11-02/20:49:14.58          0.020621513
2021-11-02/20:49:14.61          -0.11919189
2021-11-02/20:49:14.65          0.072844750
2021-11-02/20:49:14.68         -0.023364626
2021-11-02/20:49:14.71         -0.025609228
2021-11-02/20:49:14.74          -0.10953751
2021-11-02/20:49:14.77          0.013273745
2021-11-02/20:49:14.80         -0.091428717
2021-11-02/20:49:14.83          0.022606090
2021-11-02/20:49:14.86         -0.068172983
2021-11-02/20:49:14.90         -0.038820521
2021-11-02/20:49:14.93          -0.19557944
2021-11-02/20:49:14.96         -0.072652281
2021-11-02/20:49:14.99         -0.069103659
2021-11-02/20:49:15.02        -0.0037882120
2021-11-02/20:49:15.05         -0.046177025
2021-11-02/20:49:15.08         -0.075978125
2021-11-02/20:49:15.11          -0.10990340
2021-11-02/20:49:15.15         -0.030724967
2021-11-02/20:49:15.18          0.021739278
2021-11-02/20:49:15.21          0.068962407
2021-11-02/20:49:15.24        -0.0025784450
2021-11-02/20:49:15.27         -0.023307769
2021-11-02/20:49:15.30         -0.053050960
2021-11-02/20:49:15.33         -0.090246788
2021-11-02/20:49:15.36         0.0060667989
2021-11-02/20:49:15.40         -0.013501387
2021-11-02/20:49:15.43         -0.027215622
2021-11-02/20:49:15.46         -0.066588331
2021-11-02/20:49:15.49        0.00010713296
2021-11-02/20:49:15.52        -0.0037549561
2021-11-02/20:49:15.55          0.018160873
2021-11-02/20:49:15.58          0.060992603
2021-11-02/20:49:15.61          0.036050797
2021-11-02/20:49:15.65         0.0098970195
2021-11-02/20:49:15.68          0.029739723
2021-11-02/20:49:15.71         -0.057316548
2021-11-02/20:49:15.74        -0.0055869192
2021-11-02/20:49:15.77         -0.036987899
2021-11-02/20:49:15.80         -0.043508125
2021-11-02/20:49:15.83         -0.093446002
2021-11-02/20:49:15.86          -0.10570837
2021-11-02/20:49:15.90         -0.034970812
2021-11-02/20:49:15.93        0.00030763230
2021-11-02/20:49:15.96         -0.045710053
2021-11-02/20:49:15.99          0.010474184
2021-11-02/20:49:16.02         -0.068324547
2021-11-02/20:49:16.05         -0.074960031
2021-11-02/20:49:16.08        -0.0034423961
2021-11-02/20:49:16.11          0.021196771
2021-11-02/20:49:16.15        -0.0029306006
2021-11-02/20:49:16.18          -0.17592713
2021-11-02/20:49:16.21          -0.12476093
2021-11-02/20:49:16.24         -0.055570771
2021-11-02/20:49:16.27        -0.0032798628
2021-11-02/20:49:16.30          0.023163955
2021-11-02/20:49:16.33         -0.018161788
2021-11-02/20:49:16.36          -0.10396187
2021-11-02/20:49:16.40          -0.10468594
2021-11-02/20:49:16.43         -0.039973940
2021-11-02/20:49:16.46          0.072923844
2021-11-02/20:49:16.49          0.041017324
2021-11-02/20:49:16.52         0.0021765479
2021-11-02/20:49:16.55          -0.11720844
2021-11-02/20:49:16.58         -0.070106881
2021-11-02/20:49:16.61         -0.033540298
2021-11-02/20:49:16.65          0.051624418
2021-11-02/20:49:16.68          0.072364797
2021-11-02/20:49:16.71          0.030470115
2021-11-02/20:49:16.74         0.0031639921
2021-11-02/20:49:16.77         -0.023023316
2021-11-02/20:49:16.80         -0.026023799
2021-11-02/20:49:16.83          0.058658952
2021-11-02/20:49:16.86         -0.041735185
2021-11-02/20:49:16.90          0.029116209
2021-11-02/20:49:16.93         -0.072429606
2021-11-02/20:49:16.96         -0.038592920
2021-11-02/20:49:16.99         -0.090323158
2021-11-02/20:49:17.02         -0.081126574
2021-11-02/20:49:17.05          0.017083423
2021-11-02/20:49:17.08         -0.021139858
2021-11-02/20:49:17.11        -0.0070675947
2021-11-02/20:49:17.15          0.011037772
2021-11-02/20:49:17.18         -0.062780186
2021-11-02/20:49:17.21          0.013503878
2021-11-02/20:49:17.24          -0.10750766
2021-11-02/20:49:17.27         -0.031114181
2021-11-02/20:49:17.30         -0.013295342
2021-11-02/20:49:17.33          -0.13899308
2021-11-02/20:49:17.36          -0.10318322
2021-11-02/20:49:17.40         -0.064237931
2021-11-02/20:49:17.43         -0.080829061
2021-11-02/20:49:17.46         -0.029060210
2021-11-02/20:49:17.49         -0.089377825
2021-11-02/20:49:17.52          0.019431134
2021-11-02/20:49:17.55         -0.035654261
2021-11-02/20:49:17.58         -0.057244571
2021-11-02/20:49:17.61         -0.013842645
2021-11-02/20:49:17.65          0.055680703
2021-11-02/20:49:17.68         -0.087334704
2021-11-02/20:49:17.71        -0.0061825641
2021-11-02/20:49:17.74        -0.0049173172
2021-11-02/20:49:17.77          0.015312740
2021-11-02/20:49:17.80          0.045605631
2021-11-02/20:49:17.83        -0.0018720152
2021-11-02/20:49:17.86          0.026046225
2021-11-02/20:49:17.90          0.011842891
2021-11-02/20:49:17.93          0.024899206
2021-11-02/20:49:17.96          0.043680960
2021-11-02/20:49:17.99         -0.054106324
2021-11-02/20:49:18.02         -0.039140523
2021-11-02/20:49:18.05         -0.078254743
2021-11-02/20:49:18.08         -0.071372131
2021-11-02/20:49:18.11          -0.11696898
2021-11-02/20:49:18.15         -0.015385176
2021-11-02/20:49:18.18         -0.026193528
2021-11-02/20:49:18.21         -0.087186776
2021-11-02/20:49:18.24         -0.049891037
2021-11-02/20:49:18.27         -0.020347182
2021-11-02/20:49:18.30         -0.039810360
2021-11-02/20:49:18.33          0.015971749
2021-11-02/20:49:18.36         -0.056233874
2021-11-02/20:49:18.40         -0.024448636
2021-11-02/20:49:18.43         -0.071346680
2021-11-02/20:49:18.46         -0.094841876
2021-11-02/20:49:18.49         -0.079261135
2021-11-02/20:49:18.52         -0.069477247
2021-11-02/20:49:18.55          -0.10762385
2021-11-02/20:49:18.58         -0.048390555
2021-11-02/20:49:18.61         -0.090076726
2021-11-02/20:49:18.65         -0.055001457
2021-11-02/20:49:18.68         -0.013567710
2021-11-02/20:49:18.71        -0.0024463732
2021-11-02/20:49:18.74        -0.0022455221
2021-11-02/20:49:18.77         -0.034554255
2021-11-02/20:49:18.80         -0.044984294
2021-11-02/20:49:18.83         -0.013843367
2021-11-02/20:49:18.86         -0.058590302
2021-11-02/20:49:18.90         -0.035652102
2021-11-02/20:49:18.93        -0.0031872974
2021-11-02/20:49:18.96         0.0012796279
2021-11-02/20:49:18.99         -0.053155269
2021-11-02/20:49:19.02          0.079768945
2021-11-02/20:49:19.05          0.034516200
2021-11-02/20:49:19.08          0.050979799
2021-11-02/20:49:19.11          0.078803887
2021-11-02/20:49:19.15          0.033887690
2021-11-02/20:49:19.18          0.058047797
2021-11-02/20:49:19.21         -0.047200610
2021-11-02/20:49:19.24        -0.0023067984
2021-11-02/20:49:19.27         -0.024656249
2021-11-02/20:49:19.30          -0.10985248
2021-11-02/20:49:19.33         -0.024504927
2021-11-02/20:49:19.36         -0.037665819
2021-11-02/20:49:19.40        -0.0030306557
2021-11-02/20:49:19.43          0.041577856
2021-11-02/20:49:19.46         -0.050044309
2021-11-02/20:49:19.49         -0.024722162
2021-11-02/20:49:19.52         -0.063013257
2021-11-02/20:49:19.55         -0.055149757
2021-11-02/20:49:19.58          -0.13528460
2021-11-02/20:49:19.61          -0.10133241
2021-11-02/20:49:19.65          -0.14420297
2021-11-02/20:49:19.68          -0.10021384
2021-11-02/20:49:19.71          -0.15500284
2021-11-02/20:49:19.74         -0.057771553
2021-11-02/20:49:19.77       -0.00050629961
2021-11-02/20:49:19.80         -0.033761617
2021-11-02/20:49:19.83         -0.052018922
2021-11-02/20:49:19.86          0.065201838
2021-11-02/20:49:19.90         -0.030078191
2021-11-02/20:49:19.93          0.023357740
2021-11-02/20:49:19.96         -0.042274581
2021-11-02/20:49:19.99         -0.045353856
2021-11-02/20:49:20.02         -0.057232966
2021-11-02/20:49:20.05          -0.11095201
2021-11-02/20:49:20.08         -0.069879569
2021-11-02/20:49:20.11         -0.014519869
2021-11-02/20:49:20.15         -0.049889883
2021-11-02/20:49:20.18        -0.0060541543
2021-11-02/20:49:20.21         -0.019838336
2021-11-02/20:49:20.24         0.0015376156
2021-11-02/20:49:20.27          0.016905407
2021-11-02/20:49:20.30          0.028495212
2021-11-02/20:49:20.33          0.065583650
2021-11-02/20:49:20.36        -0.0090536920
2021-11-02/20:49:20.40         -0.046814975
2021-11-02/20:49:20.43         -0.093479838
2021-11-02/20:49:20.46         -0.045335029
2021-11-02/20:49:20.49         -0.028713906
2021-11-02/20:49:20.52         -0.066122906
2021-11-02/20:49:20.55         -0.080844604
2021-11-02/20:49:20.58         -0.067037832
2021-11-02/20:49:20.61          -0.13398372
2021-11-02/20:49:20.65         -0.038667298
2021-11-02/20:49:20.68         -0.072595335
2021-11-02/20:49:20.71          0.014194147
2021-11-02/20:49:20.74         0.0043845962
2021-11-02/20:49:20.77         -0.067134862
2021-11-02/20:49:20.80         -0.057346989
2021-11-02/20:49:20.83         -0.044894518
2021-11-02/20:49:20.86          -0.12287826
2021-11-02/20:49:20.90          0.010102394
2021-11-02/20:49:20.93          -0.10822122
2021-11-02/20:49:20.96          0.030901266
2021-11-02/20:49:20.99         0.0097593977
2021-11-02/20:49:21.02         -0.058144234
2021-11-02/20:49:21.05          0.024787282
2021-11-02/20:49:21.08          0.010799992
2021-11-02/20:49:21.11          0.018381675
2021-11-02/20:49:21.15          0.012990989
2021-11-02/20:49:21.18         -0.077277125
2021-11-02/20:49:21.21          0.010864079
2021-11-02/20:49:21.24         -0.052665153
2021-11-02/20:49:21.27         -0.072111375
2021-11-02/20:49:21.30         -0.065981516
2021-11-02/20:49:21.33          -0.12920664
2021-11-02/20:49:21.36         -0.017029506
2021-11-02/20:49:21.40         -0.054028676
2021-11-02/20:49:21.43          0.015169047
2021-11-02/20:49:21.46          0.043644206
2021-11-02/20:49:21.49          0.012375248
2021-11-02/20:49:21.52          0.035183732
2021-11-02/20:49:21.55         -0.062923727
2021-11-02/20:49:21.58          0.047887212
2021-11-02/20:49:21.61          0.068204384
2021-11-02/20:49:21.65         -0.084114486
2021-11-02/20:49:21.68         -0.075305722
2021-11-02/20:49:21.71         -0.041648811
2021-11-02/20:49:21.74          -0.11398151
2021-11-02/20:49:21.77         -0.057845829
2021-11-02/20:49:21.80          -0.10339738
2021-11-02/20:49:21.83          0.045599755
2021-11-02/20:49:21.86         -0.069008041
2021-11-02/20:49:21.90         -0.099077540
2021-11-02/20:49:21.93         -0.058632881
2021-11-02/20:49:21.96         -0.037819223
2021-11-02/20:49:21.99         -0.019788225
2021-11-02/20:49:22.02         -0.023301098
2021-11-02/20:49:22.05         -0.043330068
2021-11-02/20:49:22.08         -0.057217829
2021-11-02/20:49:22.11          -0.10962812
2021-11-02/20:49:22.15         -0.057921604
2021-11-02/20:49:22.18          0.019920694
2021-11-02/20:49:22.21         -0.046215033
2021-11-02/20:49:22.24        -0.0086932103
2021-11-02/20:49:22.27         -0.036118183
2021-11-02/20:49:22.30        0.00050711838
2021-11-02/20:49:22.33         -0.035226453
2021-11-02/20:49:22.36         -0.013443639
2021-11-02/20:49:22.40         0.0014595601
2021-11-02/20:49:22.43         -0.023408520
2021-11-02/20:49:22.46         -0.043183918
2021-11-02/20:49:22.49          0.026945751
2021-11-02/20:49:22.52          0.041463388
2021-11-02/20:49:22.55         0.0090705034
2021-11-02/20:49:22.58         0.0068072453
2021-11-02/20:49:22.61          0.081927261
2021-11-02/20:49:22.65          0.066452945
2021-11-02/20:49:22.68          0.036797322
2021-11-02/20:49:22.71          0.074459674
2021-11-02/20:49:22.74          0.012350378
2021-11-02/20:49:22.77         -0.021831140
2021-11-02/20:49:22.80         -0.068534401
2021-11-02/20:49:22.83         -0.065292590
2021-11-02/20:49:22.86         -0.056597008
2021-11-02/20:49:22.90          -0.11421139
2021-11-02/20:49:22.93         -0.095255710
2021-11-02/20:49:22.96         -0.088103553
2021-11-02/20:49:22.99          -0.12175151
2021-11-02/20:49:23.02         -0.063020042
2021-11-02/20:49:23.05         -0.072830589
2021-11-02/20:49:23.08          -0.10213612
2021-11-02/20:49:23.11         -0.052333267
2021-11-02/20:49:23.15         -0.087580273
2021-11-02/20:49:23.18         -0.074097192
2021-11-02/20:49:23.21         -0.059102577
2021-11-02/20:49:23.24         -0.013697495
2021-11-02/20:49:23.27         -0.071222303
2021-11-02/20:49:23.30         -0.040106227
2021-11-02/20:49:23.33          0.033969564
2021-11-02/20:49:23.36         -0.047946040
2021-11-02/20:49:23.40          0.035615721
2021-11-02/20:49:23.43          0.055389969
2021-11-02/20:49:23.46          0.044130368
2021-11-02/20:49:23.49         0.0066114897
2021-11-02/20:49:23.52          0.016861215
2021-11-02/20:49:23.55          0.038956079
2021-11-02/20:49:23.58          0.018553220
2021-11-02/20:49:23.61         -0.061728130
2021-11-02/20:49:23.65          0.092979505
2021-11-02/20:49:23.68         -0.038758100
2021-11-02/20:49:23.71        -0.0081590245
2021-11-02/20:49:23.74         -0.050450737
2021-11-02/20:49:23.77         -0.064027904
2021-11-02/20:49:23.80         -0.054606919
2021-11-02/20:49:23.83         -0.043369894
2021-11-02/20:49:23.86         -0.044292154
2021-11-02/20:49:23.90         -0.023589347
2021-11-02/20:49:23.93         -0.060968863
2021-11-02/20:49:23.96         -0.023208404
2021-11-02/20:49:23.99          -0.11445741
2021-11-02/20:49:24.02         -0.067665912
2021-11-02/20:49:24.05         -0.041966141
2021-11-02/20:49:24.08         -0.053134284
2021-11-02/20:49:24.11          0.022850344
2021-11-02/20:49:24.15         -0.039617890
2021-11-02/20:49:24.18         -0.023678907
2021-11-02/20:49:24.21         -0.017220629
2021-11-02/20:49:24.24         -0.067094132
2021-11-02/20:49:24.27          0.015006206
2021-11-02/20:49:24.30         -0.013480372
2021-11-02/20:49:24.33         -0.037593854
2021-11-02/20:49:24.36         -0.046845092
2021-11-02/20:49:24.40          -0.15958220
2021-11-02/20:49:24.43         -0.049048992
2021-11-02/20:49:24.46         -0.044119320
2021-11-02/20:49:24.49         -0.055109136
2021-11-02/20:49:24.52         -0.035304620
2021-11-02/20:49:24.55          0.024389072
2021-11-02/20:49:24.58          0.050884924
2021-11-02/20:49:24.61          0.052868962
2021-11-02/20:49:24.65          0.057217092
2021-11-02/20:49:24.68          0.060403688
2021-11-02/20:49:24.71        -0.0064616261
2021-11-02/20:49:24.74          0.031375055
2021-11-02/20:49:24.77        0.00040512100
2021-11-02/20:49:24.80          0.045398855
2021-11-02/20:49:24.83         -0.063576623
2021-11-02/20:49:24.86         -0.061440400
2021-11-02/20:49:24.90         -0.011106444
2021-11-02/20:49:24.93         -0.011981487
2021-11-02/20:49:24.96          0.078649843
2021-11-02/20:49:24.99          0.023994713
2021-11-02/20:49:25.02         -0.082042829
2021-11-02/20:49:25.05          0.012598264
2021-11-02/20:49:25.08         -0.065608839
2021-11-02/20:49:25.11          0.016444304
2021-11-02/20:49:25.15         -0.036771728
2021-11-02/20:49:25.18         -0.067209196
2021-11-02/20:49:25.21          -0.22253144
2021-11-02/20:49:25.24          -0.13569024
2021-11-02/20:49:25.27         -0.088727588
2021-11-02/20:49:25.30         -0.018538373
2021-11-02/20:49:25.33         -0.018904044
2021-11-02/20:49:25.36         -0.077749555
2021-11-02/20:49:25.40         -0.058465310
2021-11-02/20:49:25.43         -0.064255014
2021-11-02/20:49:25.46         -0.037617108
2021-11-02/20:49:25.49          0.081741717
2021-11-02/20:49:25.52         0.0030049208
2021-11-02/20:49:25.55         -0.061925057
2021-11-02/20:49:25.58         -0.058054037
2021-11-02/20:49:25.61          -0.12392315
2021-11-02/20:49:25.65          0.045945715
2021-11-02/20:49:25.68        -0.0051388042
2021-11-02/20:49:25.71          0.031387095
2021-11-02/20:49:25.74          0.038469319
2021-11-02/20:49:25.77          0.010889881
2021-11-02/20:49:25.80        -0.0050334196
2021-11-02/20:49:25.83          0.023369601
2021-11-02/20:49:25.86          0.054652142
2021-11-02/20:49:25.90         -0.015080636
2021-11-02/20:49:25.93         -0.053258081
2021-11-02/20:49:25.96         -0.063234435
2021-11-02/20:49:25.99         -0.072264825
2021-11-02/20:49:26.02         -0.082271032
2021-11-02/20:49:26.05          0.014494255
2021-11-02/20:49:26.08         -0.014108228
2021-11-02/20:49:26.11          0.027637373
2021-11-02/20:49:26.15         -0.044233412
2021-11-02/20:49:26.18          0.034093566
2021-11-02/20:49:26.21          0.038833997
2021-11-02/20:49:26.24          0.036880372
2021-11-02/20:49:26.27          0.023005236
2021-11-02/20:49:26.30         -0.061968924
2021-11-02/20:49:26.33          -0.12841465
2021-11-02/20:49:26.36          -0.10183826
2021-11-02/20:49:26.40         -0.080380053
2021-11-02/20:49:26.43         -0.061327462
2021-11-02/20:49:26.46         -0.032193983
2021-11-02/20:49:26.49         -0.096728951
2021-11-02/20:49:26.52          -0.10501726
2021-11-02/20:49:26.55         -0.058256640
2021-11-02/20:49:26.58          0.032014918
2021-11-02/20:49:26.61          0.039974706
2021-11-02/20:49:26.65          0.022136461
2021-11-02/20:49:26.68         -0.048649457
2021-11-02/20:49:26.71        -0.0023421155
2021-11-02/20:49:26.74         -0.071531986
2021-11-02/20:49:26.77          0.016206711
2021-11-02/20:49:26.80          0.030641839
2021-11-02/20:49:26.83          0.085114297
2021-11-02/20:49:26.86         -0.029745147
2021-11-02/20:49:26.90         0.0018147241
2021-11-02/20:49:26.93       -8.0676253e-05
2021-11-02/20:49:26.96          0.050509454
2021-11-02/20:49:26.99          0.013702216
2021-11-02/20:49:27.02          0.045735624
2021-11-02/20:49:27.05         -0.025141303
2021-11-02/20:49:27.08         -0.093556002
2021-11-02/20:49:27.11          -0.14465023
2021-11-02/20:49:27.15         -0.053202313
2021-11-02/20:49:27.18         -0.060178718
2021-11-02/20:49:27.21         -0.035126269
2021-11-02/20:49:27.24         -0.091623955
2021-11-02/20:49:27.27         -0.071477811
2021-11-02/20:49:27.30         -0.093033776
2021-11-02/20:49:27.33         -0.056556483
2021-11-02/20:49:27.36         0.0073426932
2021-11-02/20:49:27.40         -0.016882553
2021-11-02/20:49:27.43         -0.072205441
2021-11-02/20:49:27.46         -0.077575638
2021-11-02/20:49:27.49          -0.14139718
2021-11-02/20:49:27.52         -0.054495275
2021-11-02/20:49:27.55         -0.067767585
2021-11-02/20:49:27.58         -0.029802546
2021-11-02/20:49:27.61         -0.086540535
2021-11-02/20:49:27.65         -0.011532679
2021-11-02/20:49:27.68         -0.059788615
2021-11-02/20:49:27.71        -0.0019911977
2021-11-02/20:49:27.74         -0.066768469
2021-11-02/20:49:27.77        -0.0099358580
2021-11-02/20:49:27.80         -0.035759182
2021-11-02/20:49:27.83         -0.026984641
2021-11-02/20:49:27.86         -0.043198480
2021-11-02/20:49:27.90        -0.0097994580
2021-11-02/20:49:27.93         -0.016827090
2021-11-02/20:49:27.96        0.00096119391
2021-11-02/20:49:27.99         -0.076036429
2021-11-02/20:49:28.02          0.037400738
2021-11-02/20:49:28.05          0.054219342
2021-11-02/20:49:28.08       -0.00068500068
2021-11-02/20:49:28.11         -0.057012738
2021-11-02/20:49:28.15        -0.0074027553
2021-11-02/20:49:28.18         -0.021963297
2021-11-02/20:49:28.21         -0.096022175
2021-11-02/20:49:28.24         -0.027817164
2021-11-02/20:49:28.27         -0.023717428
2021-11-02/20:49:28.30          -0.10395120
2021-11-02/20:49:28.33         -0.045920896
2021-11-02/20:49:28.36         -0.080156997
2021-11-02/20:49:28.40         -0.012246377
2021-11-02/20:49:28.43         -0.076061310
2021-11-02/20:49:28.46         -0.026138085
2021-11-02/20:49:28.49          0.011410920
2021-11-02/20:49:28.52         -0.066544490
2021-11-02/20:49:28.55         -0.098023672
2021-11-02/20:49:28.58         -0.060730039
2021-11-02/20:49:28.61          -0.10452974
2021-11-02/20:49:28.65          0.033318438
2021-11-02/20:49:28.68         -0.056234185
2021-11-02/20:49:28.71         -0.044211380
2021-11-02/20:49:28.74         -0.070104467
2021-11-02/20:49:28.77         -0.047571571
2021-11-02/20:49:28.80        0.00084251977
2021-11-02/20:49:28.83          0.071489416
2021-11-02/20:49:28.86          0.075932295
2021-11-02/20:49:28.90          0.011754936
2021-11-02/20:49:28.93         -0.062479676
2021-11-02/20:49:28.96          0.065234357
2021-11-02/20:49:28.99          0.041051918
2021-11-02/20:49:29.02          0.043837550
2021-11-02/20:49:29.05         -0.017888361
2021-11-02/20:49:29.08        7.6432221e-05
2021-11-02/20:49:29.11         -0.054908274
2021-11-02/20:49:29.15         -0.049845868
2021-11-02/20:49:29.18         -0.012789294
2021-11-02/20:49:29.21          0.020893843
2021-11-02/20:49:29.24         -0.077607790
2021-11-02/20:49:29.27         -0.048469122
2021-11-02/20:49:29.30          -0.10596017
2021-11-02/20:49:29.33         -0.036193252
2021-11-02/20:49:29.36         -0.050202376
2021-11-02/20:49:29.40         -0.043396857
2021-11-02/20:49:29.43         -0.092226688
2021-11-02/20:49:29.46         -0.078246165
2021-11-02/20:49:29.49         -0.076651397
2021-11-02/20:49:29.52         -0.082209108
2021-11-02/20:49:29.55          -0.13306794
2021-11-02/20:49:29.58         -0.095269159
2021-11-02/20:49:29.61          -0.11348633
2021-11-02/20:49:29.65         -0.073590438
2021-11-02/20:49:29.68        -0.0018324742
2021-11-02/20:49:29.71         -0.019836318
2021-11-02/20:49:29.74        -0.0042514919
2021-11-02/20:49:29.77          0.021189746
2021-11-02/20:49:29.80         -0.095924906
2021-11-02/20:49:29.83         -0.044521262
2021-11-02/20:49:29.86         0.0088879179
2021-11-02/20:49:29.90        -0.0092561424
2021-11-02/20:49:29.93          0.011816478
2021-11-02/20:49:29.96         -0.034399494
2021-11-02/20:49:29.99         -0.014427309
2021-11-02/20:49:30.02         -0.070059275
2021-11-02/20:49:30.05         -0.024829279
2021-11-02/20:49:30.08          0.061215352
2021-11-02/20:49:30.11           0.10372665
2021-11-02/20:49:30.15          0.030109764
2021-11-02/20:49:30.18          0.047208313
2021-11-02/20:49:30.21         -0.029515769
2021-11-02/20:49:30.24         -0.042887836
2021-11-02/20:49:30.27         -0.034338970
2021-11-02/20:49:30.30          0.069549765
2021-11-02/20:49:30.33         -0.071891232
2021-11-02/20:49:30.36         -0.031124928
2021-11-02/20:49:30.40         -0.078168477
2021-11-02/20:49:30.43         -0.065235573
2021-11-02/20:49:30.46         -0.019045762
2021-11-02/20:49:30.49         -0.068615843
2021-11-02/20:49:30.52          0.014032639
2021-11-02/20:49:30.55        -0.0087243713
2021-11-02/20:49:30.58         -0.086416514
2021-11-02/20:49:30.61         -0.010067574
2021-11-02/20:49:30.65         0.0031458395
2021-11-02/20:49:30.68        -0.0030236897
2021-11-02/20:49:30.71         -0.044324787
2021-11-02/20:49:30.74         -0.051335797
2021-11-02/20:49:30.77        -0.0026334883
2021-11-02/20:49:30.80         -0.059180061
2021-11-02/20:49:30.83          0.024448549
2021-11-02/20:49:30.86         -0.024257204
2021-11-02/20:49:30.90         -0.042660611
2021-11-02/20:49:30.93         -0.015384928
2021-11-02/20:49:30.96         -0.039182309
2021-11-02/20:49:30.99         0.0012159299
2021-11-02/20:49:31.02         -0.024194460
2021-11-02/20:49:31.05         -0.017726476
2021-11-02/20:49:31.08         -0.038296235
2021-11-02/20:49:31.11          -0.13163417
2021-11-02/20:49:31.15         -0.039688698
2021-11-02/20:49:31.18        -0.0040964184
2021-11-02/20:49:31.21         -0.074649795
2021-11-02/20:49:31.24         -0.068359183
2021-11-02/20:49:31.27         -0.059164428
2021-11-02/20:49:31.30         -0.079112164
2021-11-02/20:49:31.33         -0.033708842
2021-11-02/20:49:31.36         -0.025403136
2021-11-02/20:49:31.40        -0.0076854909
2021-11-02/20:49:31.43         -0.029028500
2021-11-02/20:49:31.46          -0.11906322
2021-11-02/20:49:31.49         -0.048453787
2021-11-02/20:49:31.52         -0.011783551
2021-11-02/20:49:31.55         -0.013080895
2021-11-02/20:49:31.58         -0.036550793
2021-11-02/20:49:31.61         -0.013303133
2021-11-02/20:49:31.65         0.0050529933
2021-11-02/20:49:31.68         -0.077948424
2021-11-02/20:49:31.71         -0.058100161
2021-11-02/20:49:31.74          0.058737960
2021-11-02/20:49:31.77         -0.032668842
2021-11-02/20:49:31.80         -0.068157069
2021-11-02/20:49:31.83         -0.083095858
2021-11-02/20:49:31.86         -0.098063105
2021-11-02/20:49:31.90         -0.078055004
2021-11-02/20:49:31.93          -0.14139312
2021-11-02/20:49:31.96         -0.029273370
2021-11-02/20:49:31.99         -0.064855221
2021-11-02/20:49:32.02         -0.054319920
2021-11-02/20:49:32.05        -0.0014841898
2021-11-02/20:49:32.08          0.042594389
2021-11-02/20:49:32.11          0.018487454
2021-11-02/20:49:32.15          0.055683096
2021-11-02/20:49:32.18         -0.046246519
2021-11-02/20:49:32.21          0.038377492
2021-11-02/20:49:32.24          0.030293295
2021-11-02/20:49:32.27          0.010464964
2021-11-02/20:49:32.30         -0.025703113
2021-11-02/20:49:32.33         -0.039379310
2021-11-02/20:49:32.36          0.021992504
2021-11-02/20:49:32.40         -0.015216923
2021-11-02/20:49:32.43        -0.0016801937
2021-11-02/20:49:32.46           0.11913104
2021-11-02/20:49:32.49          0.022299844
2021-11-02/20:49:32.52         0.0042643665
2021-11-02/20:49:32.55        -0.0096540595
2021-11-02/20:49:32.58         0.0041361703
2021-11-02/20:49:32.61         -0.034802439
2021-11-02/20:49:32.65         -0.064929880
2021-11-02/20:49:32.68         -0.040966499
2021-11-02/20:49:32.71         -0.037691351
2021-11-02/20:49:32.74         -0.099599275
2021-11-02/20:49:32.77         -0.074293059
2021-11-02/20:49:32.80         -0.061978488
2021-11-02/20:49:32.83         -0.024727624
2021-11-02/20:49:32.86         0.0048648138
2021-11-02/20:49:32.90          0.022398619
2021-11-02/20:49:32.93         -0.062895598
2021-11-02/20:49:32.96        0.00045053155
2021-11-02/20:49:32.99         -0.017653694
2021-11-02/20:49:33.02         -0.039678478
2021-11-02/20:49:33.05         -0.028088335
2021-11-02/20:49:33.08         -0.067132211
2021-11-02/20:49:33.11         -0.061254414
2021-11-02/20:49:33.15         -0.059645226
2021-11-02/20:49:33.18         -0.017063743
2021-11-02/20:49:33.21          0.015388582
2021-11-02/20:49:33.24         -0.039789630
2021-11-02/20:49:33.27          0.014288208
2021-11-02/20:49:33.30          0.033266435
2021-11-02/20:49:33.33          0.014835026
2021-11-02/20:49:33.36          0.017386507
2021-11-02/20:49:33.40         0.0071990113
2021-11-02/20:49:33.43         -0.030869795
2021-11-02/20:49:33.46         -0.085236886
2021-11-02/20:49:33.49         -0.066791202
2021-11-02/20:49:33.52         -0.019490442
2021-11-02/20:49:33.55         -0.045010291
2021-11-02/20:49:33.58         -0.066340087
2021-11-02/20:49:33.61         -0.041433215
2021-11-02/20:49:33.65         -0.048222004
2021-11-02/20:49:33.68        -0.0044757498
2021-11-02/20:49:33.71         -0.031972259
2021-11-02/20:49:33.74          0.038284470
2021-11-02/20:49:33.77         -0.010937547
2021-11-02/20:49:33.80         -0.074088543
2021-11-02/20:49:33.83         -0.032463336
2021-11-02/20:49:33.86         -0.013556547
2021-11-02/20:49:33.90         -0.037871335
2021-11-02/20:49:33.93         -0.049775336
2021-11-02/20:49:33.96         -0.075778287
2021-11-02/20:49:33.99         -0.056401949
2021-11-02/20:49:34.02         -0.084596312
2021-11-02/20:49:34.05         -0.042459095
2021-11-02/20:49:34.08        0.00054770896
2021-11-02/20:49:34.11         -0.073857035
2021-11-02/20:49:34.15         -0.077734651
2021-11-02/20:49:34.18         -0.013431678
2021-11-02/20:49:34.21          0.030867495
2021-11-02/20:49:34.24         -0.012984508
2021-11-02/20:49:34.27         0.0060561653
2021-11-02/20:49:34.30          0.037691474
2021-11-02/20:49:34.33          0.018500669
2021-11-02/20:49:34.36         0.0035437954
2021-11-02/20:49:34.40          0.023776113
2021-11-02/20:49:34.43          0.024472146
2021-11-02/20:49:34.46          0.018880331
2021-11-02/20:49:34.49         -0.055858253
2021-11-02/20:49:34.52         -0.029766597
2021-11-02/20:49:34.55         -0.044259499
2021-11-02/20:49:34.58         -0.094146508
2021-11-02/20:49:34.61         -0.083394434
2021-11-02/20:49:34.65         -0.035788720
2021-11-02/20:49:34.68         -0.077251497
2021-11-02/20:49:34.71         -0.038236470
2021-11-02/20:49:34.74         -0.077357800
2021-11-02/20:49:34.77         -0.028672953
2021-11-02/20:49:34.80         -0.023783597
2021-11-02/20:49:34.83         -0.061531600
2021-11-02/20:49:34.86          0.037530463
2021-11-02/20:49:34.90         -0.019492162
2021-11-02/20:49:34.93          -0.11691322
2021-11-02/20:49:34.96         -0.069192949
2021-11-02/20:49:34.99         -0.087210403
2021-11-02/20:49:35.02         -0.051975680
2021-11-02/20:49:35.05         -0.086471032
2021-11-02/20:49:35.08         -0.073069740
2021-11-02/20:49:35.11         -0.014636490
2021-11-02/20:49:35.15         -0.067748456
2021-11-02/20:49:35.18         -0.039416160
2021-11-02/20:49:35.21          0.040191307
2021-11-02/20:49:35.24          0.044241386
2021-11-02/20:49:35.27          0.010708477
2021-11-02/20:49:35.30         -0.018746114
2021-11-02/20:49:35.33          0.070557935
2021-11-02/20:49:35.36         -0.010114271
2021-11-02/20:49:35.40          0.015077853
2021-11-02/20:49:35.43          0.011024893
2021-11-02/20:49:35.46          0.028840936
2021-11-02/20:49:35.49          0.028607438
2021-11-02/20:49:35.52         -0.023014481
2021-11-02/20:49:35.55         -0.047624629
2021-11-02/20:49:35.58          0.022586662
2021-11-02/20:49:35.61          0.032325735
2021-11-02/20:49:35.65         -0.026274034
2021-11-02/20:49:35.68          -0.10025826
2021-11-02/20:49:35.71         -0.052608576
2021-11-02/20:49:35.74         -0.099592287
2021-11-02/20:49:35.77         -0.088451210
2021-11-02/20:49:35.80         -0.090541900
2021-11-02/20:49:35.83         -0.021092301
2021-11-02/20:49:35.86         -0.074815906
2021-11-02/20:49:35.90          -0.14667423
2021-11-02/20:49:35.93         -0.066750715
2021-11-02/20:49:35.96        -0.0091771363
2021-11-02/20:49:35.99         -0.057795660
2021-11-02/20:49:36.02         -0.014641452
2021-11-02/20:49:36.05         -0.023322837
2021-11-02/20:49:36.08         -0.020110475
2021-11-02/20:49:36.11         -0.041970039
2021-11-02/20:49:36.15         -0.029506993
2021-11-02/20:49:36.18         0.0055835290
2021-11-02/20:49:36.21          0.020313206
2021-11-02/20:49:36.24         -0.075297301
2021-11-02/20:49:36.27         -0.041433673
2021-11-02/20:49:36.30         -0.017022141
2021-11-02/20:49:36.33         -0.051166247
2021-11-02/20:49:36.36        -0.0046356696
2021-11-02/20:49:36.40         -0.030652854
2021-11-02/20:49:36.43         -0.038599780
2021-11-02/20:49:36.46         -0.021246959
2021-11-02/20:49:36.49         -0.041323649
2021-11-02/20:49:36.52         0.0071282466
2021-11-02/20:49:36.55         -0.036254512
2021-11-02/20:49:36.58         -0.050146995
2021-11-02/20:49:36.61         -0.079687907
2021-11-02/20:49:36.65         -0.022362948
2021-11-02/20:49:36.68         -0.062557276
2021-11-02/20:49:36.71         -0.016824090
2021-11-02/20:49:36.74         -0.061327286
2021-11-02/20:49:36.77          0.017169366
2021-11-02/20:49:36.80          0.012883636
2021-11-02/20:49:36.83          0.027932930
2021-11-02/20:49:36.86         -0.035178277
2021-11-02/20:49:36.90          0.039174582
2021-11-02/20:49:36.93          -0.10713742
2021-11-02/20:49:36.96         -0.021732231
2021-11-02/20:49:36.99         -0.042800884
2021-11-02/20:49:37.02         -0.014015202
2021-11-02/20:49:37.05         -0.064309768
2021-11-02/20:49:37.08         -0.071154430
2021-11-02/20:49:37.11         -0.085631660
2021-11-02/20:49:37.15         -0.040399767
2021-11-02/20:49:37.18         -0.032149332
2021-11-02/20:49:37.21          0.019688384
2021-11-02/20:49:37.24         -0.041328617
2021-11-02/20:49:37.27         -0.027885949
2021-11-02/20:49:37.30         -0.095932783
2021-11-02/20:49:37.33         -0.087288363
2021-11-02/20:49:37.36        -0.0092563397
2021-11-02/20:49:37.40          0.012420996
2021-11-02/20:49:37.43          0.033817910
2021-11-02/20:49:37.46         -0.022488934
2021-11-02/20:49:37.49         -0.017746271
2021-11-02/20:49:37.52        -0.0056606288
2021-11-02/20:49:37.55          0.014085810
2021-11-02/20:49:37.58          0.020367229
2021-11-02/20:49:37.61          0.059870495
2021-11-02/20:49:37.65         -0.017590068
2021-11-02/20:49:37.68         -0.097718717
2021-11-02/20:49:37.71         -0.071600538
2021-11-02/20:49:37.74         -0.066385993
2021-11-02/20:49:37.77         -0.065471569
2021-11-02/20:49:37.80         -0.028625746
2021-11-02/20:49:37.83         -0.075524061
2021-11-02/20:49:37.86         -0.047358750
2021-11-02/20:49:37.90         -0.056654172
2021-11-02/20:49:37.93         -0.075255697
2021-11-02/20:49:37.96          0.022791723
2021-11-02/20:49:37.99          0.019721275
2021-11-02/20:49:38.02        -0.0039560564
2021-11-02/20:49:38.05         -0.040737731
2021-11-02/20:49:38.08         -0.064648300
2021-11-02/20:49:38.11         -0.050436209
2021-11-02/20:49:38.15          0.015454954
2021-11-02/20:49:38.18         -0.038695099
2021-11-02/20:49:38.21         0.0096542314
2021-11-02/20:49:38.24         -0.036091147
2021-11-02/20:49:38.27          0.023046724
2021-11-02/20:49:38.30          0.038575397
2021-11-02/20:49:38.33          0.035707019
2021-11-02/20:49:38.36          0.023050695
2021-11-02/20:49:38.40          0.018933577
2021-11-02/20:49:38.43        -0.0059024676
2021-11-02/20:49:38.46        -0.0071128211
2021-11-02/20:49:38.49         -0.032056213
2021-11-02/20:49:38.52          0.027325009
2021-11-02/20:49:38.55         -0.092363760
2021-11-02/20:49:38.58         -0.045632310
2021-11-02/20:49:38.61         -0.053938777
2021-11-02/20:49:38.65         -0.068991218
2021-11-02/20:49:38.68         -0.019346577
2021-11-02/20:49:38.71         -0.049891704
2021-11-02/20:49:38.74         -0.072396671
2021-11-02/20:49:38.77         -0.057790240
2021-11-02/20:49:38.80         -0.077635078
2021-11-02/20:49:38.83         -0.066389563
2021-11-02/20:49:38.86         -0.092557572
2021-11-02/20:49:38.90         -0.037897096
2021-11-02/20:49:38.93         -0.043029304
2021-11-02/20:49:38.96         -0.090285802
2021-11-02/20:49:38.99         -0.035560144
2021-11-02/20:49:39.02          0.030403126
2021-11-02/20:49:39.05        0.00027958165
2021-11-02/20:49:39.08         -0.011608806
2021-11-02/20:49:39.11         -0.017223268
2021-11-02/20:49:39.15        -0.0054602978
2021-11-02/20:49:39.18        -0.0059803745
2021-11-02/20:49:39.21          0.060379782
2021-11-02/20:49:39.24          0.014310696
2021-11-02/20:49:39.27         0.0027544634
2021-11-02/20:49:39.30         -0.068443852
2021-11-02/20:49:39.33         -0.036234855
2021-11-02/20:49:39.36         -0.017876235
2021-11-02/20:49:39.40          0.016090813
2021-11-02/20:49:39.43          0.018431207
2021-11-02/20:49:39.46          0.046617192
2021-11-02/20:49:39.49        -0.0032902831
2021-11-02/20:49:39.52          0.021940928
2021-11-02/20:49:39.55         -0.032767171
2021-11-02/20:49:39.58          0.039865904
2021-11-02/20:49:39.61          0.048468749
2021-11-02/20:49:39.65        -0.0034200975
2021-11-02/20:49:39.68         -0.038516616
2021-11-02/20:49:39.71        -0.0076816734
2021-11-02/20:49:39.74         -0.059082397
2021-11-02/20:49:39.77         -0.081961159
2021-11-02/20:49:39.80         -0.027619257
2021-11-02/20:49:39.83          0.033842866
2021-11-02/20:49:39.86         -0.015885533
2021-11-02/20:49:39.90         -0.078263572
2021-11-02/20:49:39.93         -0.041944972
2021-11-02/20:49:39.96         0.0061596440
2021-11-02/20:49:39.99         -0.058094128
2021-11-02/20:49:40.02         -0.051736467
2021-11-02/20:49:40.05         -0.017474976
2021-11-02/20:49:40.08         -0.033082832
2021-11-02/20:49:40.11          -0.11853605
2021-11-02/20:49:40.15         -0.063973058
2021-11-02/20:49:40.18         -0.028150350
2021-11-02/20:49:40.21         0.0082295365
2021-11-02/20:49:40.24         -0.056442347
2021-11-02/20:49:40.27        -0.0064168362
2021-11-02/20:49:40.30        -0.0019682720
2021-11-02/20:49:40.33        0.00096652278
2021-11-02/20:49:40.36        -0.0038034229
2021-11-02/20:49:40.40          0.056354607
2021-11-02/20:49:40.43        -0.0047107555
2021-11-02/20:49:40.46          0.016736964
2021-11-02/20:49:40.49         -0.033274446
2021-11-02/20:49:40.52          0.022498973
2021-11-02/20:49:40.55         0.0076296769
2021-11-02/20:49:40.58         -0.019364584
2021-11-02/20:49:40.61         -0.043090359
2021-11-02/20:49:40.65         -0.045050876
2021-11-02/20:49:40.68         -0.053942077
2021-11-02/20:49:40.71         0.0090478266
2021-11-02/20:49:40.74         -0.016469013
2021-11-02/20:49:40.77         -0.066299696
2021-11-02/20:49:40.80         -0.056470657
2021-11-02/20:49:40.83         -0.055236146
2021-11-02/20:49:40.86         -0.016025207
2021-11-02/20:49:40.90         0.0075795913
2021-11-02/20:49:40.93         -0.019486933
2021-11-02/20:49:40.96         -0.071364065
2021-11-02/20:49:40.99         -0.055709896
2021-11-02/20:49:41.02         -0.035807610
2021-11-02/20:49:41.05         0.0044995641
2021-11-02/20:49:41.08          0.017221051
2021-11-02/20:49:41.11         -0.020656339
2021-11-02/20:49:41.15         -0.032078287
2021-11-02/20:49:41.18         -0.049194060
2021-11-02/20:49:41.21         -0.028870803
2021-11-02/20:49:41.24          0.094457993
2021-11-02/20:49:41.27          0.015964233
2021-11-02/20:49:41.30         -0.037479214
2021-11-02/20:49:41.33         -0.031630274
2021-11-02/20:49:41.36        -0.0075616380
2021-11-02/20:49:41.40          0.049409128
2021-11-02/20:49:41.43          0.054915154
2021-11-02/20:49:41.46          0.052324305
2021-11-02/20:49:41.49          0.044790353
2021-11-02/20:49:41.52          0.029437851
2021-11-02/20:49:41.55         0.0022217225
2021-11-02/20:49:41.58        0.00012659769
2021-11-02/20:49:41.61         -0.048631902
2021-11-02/20:49:41.65         -0.055687624
2021-11-02/20:49:41.68         -0.096290795
2021-11-02/20:49:41.71         -0.037289012
2021-11-02/20:49:41.74         -0.084151679
2021-11-02/20:49:41.77         -0.051692440
2021-11-02/20:49:41.80          -0.11170566
2021-11-02/20:49:41.83         -0.030992095
2021-11-02/20:49:41.86         -0.033958150
2021-11-02/20:49:41.90          0.019523418
2021-11-02/20:49:41.93         -0.029065286
2021-11-02/20:49:41.96          0.014544801
2021-11-02/20:49:41.99          -0.13201396
2021-11-02/20:49:42.02         -0.043544195
2021-11-02/20:49:42.05         -0.094085426
2021-11-02/20:49:42.08         -0.034115938
2021-11-02/20:49:42.11         -0.099659533
2021-11-02/20:49:42.15         -0.014676876
2021-11-02/20:49:42.18         -0.041318270
2021-11-02/20:49:42.21         -0.054423523
2021-11-02/20:49:42.24         -0.048480088
2021-11-02/20:49:42.27          0.086459420
2021-11-02/20:49:42.30          0.047936926
2021-11-02/20:49:42.33          0.048517134
2021-11-02/20:49:42.36         -0.039658721
2021-11-02/20:49:42.40          0.063005981
2021-11-02/20:49:42.43        -0.0020598800
2021-11-02/20:49:42.46         -0.027330081
2021-11-02/20:49:42.49        -0.0036147849
2021-11-02/20:49:42.52          0.011950551
2021-11-02/20:49:42.55         -0.031643111
2021-11-02/20:49:42.58         -0.031735496
2021-11-02/20:49:42.61         -0.031440706
2021-11-02/20:49:42.65          0.014496699
2021-11-02/20:49:42.68         -0.045420821
2021-11-02/20:49:42.71         -0.064530394
2021-11-02/20:49:42.74         -0.021443083
2021-11-02/20:49:42.77        0.00021812293
2021-11-02/20:49:42.80         -0.055415792
2021-11-02/20:49:42.83         -0.065086894
2021-11-02/20:49:42.86          -0.10048318
2021-11-02/20:49:42.90         -0.037299189
2021-11-02/20:49:42.93         -0.016236347
2021-11-02/20:49:42.96        -0.0061903177
2021-11-02/20:49:42.99          0.050663271
2021-11-02/20:49:43.02         -0.053046526
2021-11-02/20:49:43.05        -0.0048235980
2021-11-02/20:49:43.08          0.026447898
2021-11-02/20:49:43.11          0.016068271
2021-11-02/20:49:43.15          0.017981357
2021-11-02/20:49:43.18         -0.016471241
2021-11-02/20:49:43.21         -0.063379377
2021-11-02/20:49:43.24         -0.081905123
2021-11-02/20:49:43.27         -0.051587140
2021-11-02/20:49:43.30          0.032293270
2021-11-02/20:49:43.33         -0.052328330
2021-11-02/20:49:43.36        0.00017302116
2021-11-02/20:49:43.40         -0.022676871
2021-11-02/20:49:43.43          0.024091693
2021-11-02/20:49:43.46         0.0064860817
2021-11-02/20:49:43.49        -0.0045218709
2021-11-02/20:49:43.52          0.028924006
2021-11-02/20:49:43.55         0.0039522677
2021-11-02/20:49:43.58         -0.026230485
2021-11-02/20:49:43.61         -0.041284847
2021-11-02/20:49:43.65         -0.055480864
2021-11-02/20:49:43.68        -0.0065588603
2021-11-02/20:49:43.71         -0.026378882
2021-11-02/20:49:43.74         -0.023063915
2021-11-02/20:49:43.77          0.027849319
2021-11-02/20:49:43.80          0.018269157
2021-11-02/20:49:43.83         0.0012266088
2021-11-02/20:49:43.86        -0.0022870852
2021-11-02/20:49:43.90         0.0081350585
2021-11-02/20:49:43.93         -0.033613085
2021-11-02/20:49:43.96         -0.023998742
2021-11-02/20:49:43.99         -0.042317762
2021-11-02/20:49:44.02         -0.055682607
2021-11-02/20:49:44.05         -0.050442212
2021-11-02/20:49:44.08         -0.041814073
2021-11-02/20:49:44.11         -0.032402998
2021-11-02/20:49:44.15          0.036751818
2021-11-02/20:49:44.18          0.037426901
2021-11-02/20:49:44.21          0.014202845
2021-11-02/20:49:44.24        -0.0081835508
2021-11-02/20:49:44.27        -0.0021550753
2021-11-02/20:49:44.30        -0.0065481551
2021-11-02/20:49:44.33         -0.036394152
2021-11-02/20:49:44.36         -0.032171656
2021-11-02/20:49:44.40         -0.010063429
2021-11-02/20:49:44.43         -0.087753644
2021-11-02/20:49:44.46         -0.067750620
2021-11-02/20:49:44.49         -0.041708981
2021-11-02/20:49:44.52         -0.021185769
2021-11-02/20:49:44.55          0.037672232
2021-11-02/20:49:44.58          0.012220810
2021-11-02/20:49:44.61         0.0064355427
2021-11-02/20:49:44.65         -0.038900246
2021-11-02/20:49:44.68         -0.072626064
2021-11-02/20:49:44.71          0.013268696
2021-11-02/20:49:44.74         -0.024220841
2021-11-02/20:49:44.77         -0.092253275
2021-11-02/20:49:44.80         -0.051721051
2021-11-02/20:49:44.83         -0.048659037
2021-11-02/20:49:44.86         -0.064578787
2021-11-02/20:49:44.90         -0.065712365
2021-11-02/20:49:44.93         -0.026795130
2021-11-02/20:49:44.96         -0.037731412
2021-11-02/20:49:44.99         -0.067498503
2021-11-02/20:49:45.02         -0.095513329
2021-11-02/20:49:45.05         -0.019660637
2021-11-02/20:49:45.08         -0.041605886
2021-11-02/20:49:45.11         -0.075545672
2021-11-02/20:49:45.15        -0.0048365011
2021-11-02/20:49:45.18         -0.021222830
2021-11-02/20:49:45.21          0.020557885
2021-11-02/20:49:45.24          0.023059706
2021-11-02/20:49:45.27          0.026060011
2021-11-02/20:49:45.30          0.071094484
2021-11-02/20:49:45.33          0.036650400
2021-11-02/20:49:45.36          0.031997096
2021-11-02/20:49:45.40           0.12335971
2021-11-02/20:49:45.43          0.055912888
2021-11-02/20:49:45.46          0.098914335
2021-11-02/20:49:45.49        -0.0059391341
2021-11-02/20:49:45.52         0.0031668496
2021-11-02/20:49:45.55          0.032220254
2021-11-02/20:49:45.58          0.020359405
2021-11-02/20:49:45.61         -0.013014371
2021-11-02/20:49:45.65         -0.029199451
2021-11-02/20:49:45.68          -0.10690204
2021-11-02/20:49:45.71         -0.052746857
2021-11-02/20:49:45.74          -0.12913544
2021-11-02/20:49:45.77         -0.014349271
2021-11-02/20:49:45.80         0.0014839338
2021-11-02/20:49:45.83         -0.039437052
2021-11-02/20:49:45.86         -0.063103727
2021-11-02/20:49:45.90         -0.049590103
2021-11-02/20:49:45.93         -0.045812792
2021-11-02/20:49:45.96         -0.066352894
2021-11-02/20:49:45.99         -0.062220012
2021-11-02/20:49:46.02         -0.018447240
2021-11-02/20:49:46.05         -0.055671229
2021-11-02/20:49:46.08         -0.072193904
2021-11-02/20:49:46.11         -0.066076549
2021-11-02/20:49:46.15          0.018455183
2021-11-02/20:49:46.18          0.073870173
2021-11-02/20:49:46.21          0.047104757
2021-11-02/20:49:46.24          0.053200883
2021-11-02/20:49:46.27          0.029650991
2021-11-02/20:49:46.30          0.031538712
2021-11-02/20:49:46.33          0.027467365
2021-11-02/20:49:46.36          0.036905054
2021-11-02/20:49:46.40          0.054392404
2021-11-02/20:49:46.43         -0.028203867
2021-11-02/20:49:46.46         -0.069589319
2021-11-02/20:49:46.49         -0.040376035
2021-11-02/20:49:46.52          0.011368658
2021-11-02/20:49:46.55          0.028365526
2021-11-02/20:49:46.58         -0.032566050
2021-11-02/20:49:46.61         -0.078382478
2021-11-02/20:49:46.65         -0.062116106
2021-11-02/20:49:46.68         -0.079210958
2021-11-02/20:49:46.71         -0.044869512
2021-11-02/20:49:46.74         -0.015354259
2021-11-02/20:49:46.77         -0.021310108
2021-11-02/20:49:46.80         -0.063232710
2021-11-02/20:49:46.83         -0.071079700
2021-11-02/20:49:46.86         -0.029654957
2021-11-02/20:49:46.90         -0.020326953
2021-11-02/20:49:46.93          0.040836686
2021-11-02/20:49:46.96          0.017600647
2021-11-02/20:49:46.99          0.013472360
2021-11-02/20:49:47.02         -0.045918204
2021-11-02/20:49:47.05         -0.065637585
2021-11-02/20:49:47.08         -0.032192141
2021-11-02/20:49:47.11        -0.0085293085
2021-11-02/20:49:47.15          0.021560465
2021-11-02/20:49:47.18          0.016181994
2021-11-02/20:49:47.21         -0.048595295
2021-11-02/20:49:47.24          0.019581380
2021-11-02/20:49:47.27          0.030428590
2021-11-02/20:49:47.30          0.048646520
2021-11-02/20:49:47.33          0.038589007
2021-11-02/20:49:47.36          0.023015377
2021-11-02/20:49:47.40          0.020058296
2021-11-02/20:49:47.43         0.0092557608
2021-11-02/20:49:47.46       -0.00047887523
2021-11-02/20:49:47.49         -0.022300983
2021-11-02/20:49:47.52         -0.061037567
2021-11-02/20:49:47.55         -0.049366176
2021-11-02/20:49:47.58         -0.023373120
2021-11-02/20:49:47.61        -0.0064986040
2021-11-02/20:49:47.65         -0.011938591
2021-11-02/20:49:47.68         -0.025502141
2021-11-02/20:49:47.71         -0.038518213
2021-11-02/20:49:47.74         -0.021670806
2021-11-02/20:49:47.77         -0.013616390
2021-11-02/20:49:47.80         -0.022582833
2021-11-02/20:49:47.83         0.0017107946
2021-11-02/20:49:47.86         -0.083504231
2021-11-02/20:49:47.90         -0.085680037
2021-11-02/20:49:47.93         -0.050982270
2021-11-02/20:49:47.96        -0.0052003076
2021-11-02/20:49:47.99         -0.042059344
2021-11-02/20:49:48.02         -0.049417844
2021-11-02/20:49:48.05         -0.033266268
2021-11-02/20:49:48.08        -0.0015626132
2021-11-02/20:49:48.11         -0.039751985
2021-11-02/20:49:48.15          0.060570106
2021-11-02/20:49:48.18          0.079745693
2021-11-02/20:49:48.21          0.050305052
2021-11-02/20:49:48.24         -0.015820671
2021-11-02/20:49:48.27          0.012251081
2021-11-02/20:49:48.30          0.024217775
2021-11-02/20:49:48.33          0.017304530
2021-11-02/20:49:48.36         0.0010737859
2021-11-02/20:49:48.40          0.042941095
2021-11-02/20:49:48.43         -0.030999748
2021-11-02/20:49:48.46         -0.047977837
2021-11-02/20:49:48.49         -0.027177578
2021-11-02/20:49:48.52        -0.0047218210
2021-11-02/20:49:48.55          0.013002382
2021-11-02/20:49:48.58         -0.052947459
2021-11-02/20:49:48.61          0.012197455
2021-11-02/20:49:48.65         0.0066816169
2021-11-02/20:49:48.68         -0.070967267
2021-11-02/20:49:48.71         -0.018928248
2021-11-02/20:49:48.74         -0.055281573
2021-11-02/20:49:48.77         -0.065041791
2021-11-02/20:49:48.80         -0.029626847
2021-11-02/20:49:48.83         -0.022281725
2021-11-02/20:49:48.86          0.019779486
2021-11-02/20:49:48.90         -0.050983041
2021-11-02/20:49:48.93         -0.024890455
2021-11-02/20:49:48.96        -0.0010147438
2021-11-02/20:49:48.99         -0.045710408
2021-11-02/20:49:49.02          0.010155385
2021-11-02/20:49:49.05         -0.029005153
2021-11-02/20:49:49.08         -0.027150789
2021-11-02/20:49:49.11         -0.085808193
2021-11-02/20:49:49.15         -0.026901689
2021-11-02/20:49:49.18         -0.012152322
2021-11-02/20:49:49.21         -0.041738111
2021-11-02/20:49:49.24         -0.015340261
2021-11-02/20:49:49.27          0.018095238
2021-11-02/20:49:49.30         -0.018524361
2021-11-02/20:49:49.33          0.036261543
2021-11-02/20:49:49.36         0.0022731787
2021-11-02/20:49:49.40          0.060372071
2021-11-02/20:49:49.43        -0.0081185486
2021-11-02/20:49:49.46         -0.042438234
2021-11-02/20:49:49.49        -0.0080765169
2021-11-02/20:49:49.52         0.0032379321
2021-11-02/20:49:49.55       -0.00040061847
2021-11-02/20:49:49.58         -0.018733877
2021-11-02/20:49:49.61         -0.033177809
2021-11-02/20:49:49.65         -0.031252174
2021-11-02/20:49:49.68         -0.017655087
2021-11-02/20:49:49.71         -0.012584087
2021-11-02/20:49:49.74         -0.021844685
2021-11-02/20:49:49.77         -0.029097710
2021-11-02/20:49:49.80         -0.032977609
2021-11-02/20:49:49.83         -0.050587418
2021-11-02/20:49:49.86        0.00054549715
2021-11-02/20:49:49.90         -0.022798280
2021-11-02/20:49:49.93         -0.025792688
2021-11-02/20:49:49.96         -0.018424828
2021-11-02/20:49:49.99         -0.010250727
2021-11-02/20:49:50.02          0.010627682
2021-11-02/20:49:50.05          0.020095886
2021-11-02/20:49:50.08          0.014728755
2021-11-02/20:49:50.11          0.055371303
2021-11-02/20:49:50.15          0.045228259
2021-11-02/20:49:50.18         0.0019196411
2021-11-02/20:49:50.21          0.053926164
2021-11-02/20:49:50.24         0.0040406741
2021-11-02/20:49:50.27         -0.011112758
2021-11-02/20:49:50.30          0.011805192
2021-11-02/20:49:50.33         -0.020975989
2021-11-02/20:49:50.36         -0.040694890
2021-11-02/20:49:50.40         -0.037085057
2021-11-02/20:49:50.43         -0.062854557
2021-11-02/20:49:50.46        -0.0096858098
2021-11-02/20:49:50.49         -0.055324052
2021-11-02/20:49:50.52         -0.010572160
2021-11-02/20:49:50.55          0.013114332
2021-11-02/20:49:50.58         -0.039989378
2021-11-02/20:49:50.61         -0.027457240
2021-11-02/20:49:50.65         -0.041330710
2021-11-02/20:49:50.68         -0.047371839
2021-11-02/20:49:50.71         -0.022901613
2021-11-02/20:49:50.74         -0.059211640
2021-11-02/20:49:50.77         -0.074844655
2021-11-02/20:49:50.80         -0.058588666
2021-11-02/20:49:50.83         -0.047345552
2021-11-02/20:49:50.86         -0.016428167
2021-11-02/20:49:50.90          0.012304821
2021-11-02/20:49:50.93          0.024708207
2021-11-02/20:49:50.96         0.0070703739
2021-11-02/20:49:50.99          0.023892201
2021-11-02/20:49:51.02         0.0094539727
2021-11-02/20:49:51.05          0.017392780
2021-11-02/20:49:51.08          0.028840734
2021-11-02/20:49:51.11        -0.0044293669
2021-11-02/20:49:51.15         0.0048628998
2021-11-02/20:49:51.18         -0.022037740
2021-11-02/20:49:51.21         -0.014357322
2021-11-02/20:49:51.24          0.028929673
2021-11-02/20:49:51.27         -0.014292230
2021-11-02/20:49:51.30         -0.021040144
2021-11-02/20:49:51.33          0.029344106
2021-11-02/20:49:51.36         -0.016587062
2021-11-02/20:49:51.40         -0.019280358
2021-11-02/20:49:51.43         -0.022723221
2021-11-02/20:49:51.46         -0.059634320
2021-11-02/20:49:51.49         -0.031124908
2021-11-02/20:49:51.52         -0.036125480
2021-11-02/20:49:51.55         -0.025088180
2021-11-02/20:49:51.58        -0.0075117868
2021-11-02/20:49:51.61         -0.033793901
2021-11-02/20:49:51.65          0.017378324
2021-11-02/20:49:51.68          0.031138456
2021-11-02/20:49:51.71          0.012210134
2021-11-02/20:49:51.74         0.0081434249
2021-11-02/20:49:51.77         -0.015725068
2021-11-02/20:49:51.80         -0.050614941
2021-11-02/20:49:51.83         -0.034619349
2021-11-02/20:49:51.86         -0.018719626
2021-11-02/20:49:51.90         -0.015523504
2021-11-02/20:49:51.93         -0.065850997
2021-11-02/20:49:51.96         -0.038008412
2021-11-02/20:49:51.99         -0.015396037
2021-11-02/20:49:52.02          0.032353777
2021-11-02/20:49:52.05          0.017630047
2021-11-02/20:49:52.08          0.029981061
2021-11-02/20:49:52.11          0.020700625
2021-11-02/20:49:52.15         0.0063389224
2021-11-02/20:49:52.18         -0.023178814
2021-11-02/20:49:52.21          0.014248376
2021-11-02/20:49:52.24         -0.019648934
2021-11-02/20:49:52.27         -0.015054187
2021-11-02/20:49:52.30         -0.049428013
2021-11-02/20:49:52.33         -0.033084170
2021-11-02/20:49:52.36         -0.015837608
2021-11-02/20:49:52.40         -0.042313668
2021-11-02/20:49:52.43         -0.020856454
2021-11-02/20:49:52.46          0.010854542
2021-11-02/20:49:52.49          0.014991212
2021-11-02/20:49:52.52          0.036712089
2021-11-02/20:49:52.55          0.024009520
2021-11-02/20:49:52.58          0.012593586
2021-11-02/20:49:52.61         -0.023769807
2021-11-02/20:49:52.65         -0.033219636
2021-11-02/20:49:52.68         -0.021842960
2021-11-02/20:49:52.71         0.0043570789
2021-11-02/20:49:52.74         -0.020090281
2021-11-02/20:49:52.77         -0.051485018
2021-11-02/20:49:52.80         -0.062674348
2021-11-02/20:49:52.83        -0.0053678948
2021-11-02/20:49:52.86        -0.0052089968
2021-11-02/20:49:52.90          0.055250144
2021-11-02/20:49:52.93          0.027897621
2021-11-02/20:49:52.96          0.041684970
2021-11-02/20:49:52.99         0.0016860842
2021-11-02/20:49:53.02        -0.0082504518
2021-11-02/20:49:53.05         -0.010252463
2021-11-02/20:49:53.08          0.039792953
2021-11-02/20:49:53.11         -0.032165087
2021-11-02/20:49:53.15         -0.020170870
2021-11-02/20:49:53.18         -0.055095027
2021-11-02/20:49:53.21         -0.024160233
2021-11-02/20:49:53.24         -0.010384050
2021-11-02/20:49:53.27          0.029915129
2021-11-02/20:49:53.30         -0.028762987
2021-11-02/20:49:53.33         -0.041444179
2021-11-02/20:49:53.36         -0.061773149
2021-11-02/20:49:53.40         -0.057732069
2021-11-02/20:49:53.43         -0.025012294
2021-11-02/20:49:53.46         -0.056428026
2021-11-02/20:49:53.49         -0.071196299
2021-11-02/20:49:53.52         -0.024411458
2021-11-02/20:49:53.55         -0.054171193
2021-11-02/20:49:53.58        -0.0090093783
2021-11-02/20:49:53.61        -0.0045279741
2021-11-02/20:49:53.65        -0.0071393589
2021-11-02/20:49:53.68         -0.017381916
2021-11-02/20:49:53.71         -0.020947930
2021-11-02/20:49:53.74          0.054816345
2021-11-02/20:49:53.77          0.030055887
2021-11-02/20:49:53.80         0.0080093606
2021-11-02/20:49:53.83        -0.0037435268
2021-11-02/20:49:53.86         -0.019909957
2021-11-02/20:49:53.90        -0.0010629549
2021-11-02/20:49:53.93         0.0064958933
2021-11-02/20:49:53.96          0.057158384
2021-11-02/20:49:53.99          0.016387731
2021-11-02/20:49:54.02         -0.018583476
2021-11-02/20:49:54.05          0.046348122
2021-11-02/20:49:54.08         0.0041357651
2021-11-02/20:49:54.11       -0.00098907861
2021-11-02/20:49:54.15       -0.00091034408
2021-11-02/20:49:54.18        -0.0028521721
2021-11-02/20:49:54.21         -0.034895887
2021-11-02/20:49:54.24         -0.072032400
2021-11-02/20:49:54.27         -0.040645898
2021-11-02/20:49:54.30         -0.049715967
2021-11-02/20:49:54.33         -0.056957283
2021-11-02/20:49:54.36         -0.040555058
2021-11-02/20:49:54.40         -0.061738149
2021-11-02/20:49:54.43         -0.016853899
2021-11-02/20:49:54.46         -0.018394893
2021-11-02/20:49:54.49         0.0081379430
2021-11-02/20:49:54.52          0.050103856
2021-11-02/20:49:54.55         0.0092745013
2021-11-02/20:49:54.58         0.0019827204
2021-11-02/20:49:54.61         -0.027455932
2021-11-02/20:49:54.65         -0.023971504
2021-11-02/20:49:54.68          0.047370697
2021-11-02/20:49:54.71          0.020842324
2021-11-02/20:49:54.74        -0.0039490210
2021-11-02/20:49:54.77         -0.014530981
2021-11-02/20:49:54.80         0.0058277545
2021-11-02/20:49:54.83          0.038299430
2021-11-02/20:49:54.86        -0.0047805929
2021-11-02/20:49:54.90         -0.011503203
2021-11-02/20:49:54.93          0.033123983
2021-11-02/20:49:54.96         -0.018058174
2021-11-02/20:49:54.99         -0.015212629
2021-11-02/20:49:55.02        -0.0056460902
2021-11-02/20:49:55.05         -0.025076690
2021-11-02/20:49:55.08         -0.012474988
2021-11-02/20:49:55.11         -0.032354599
2021-11-02/20:49:55.15          0.022198379
2021-11-02/20:49:55.18         0.0066361306
2021-11-02/20:49:55.21         -0.045367328
2021-11-02/20:49:55.24         -0.038828952
2021-11-02/20:49:55.27        -0.0076017820
2021-11-02/20:49:55.30         -0.037984533
2021-11-02/20:49:55.33         -0.020419181
2021-11-02/20:49:55.36         -0.071880927
2021-11-02/20:49:55.40         -0.051645316
2021-11-02/20:49:55.43         -0.065858786
2021-11-02/20:49:55.46         -0.028144121
2021-11-02/20:49:55.49         -0.060808787
2021-11-02/20:49:55.52        -0.0027464793
2021-11-02/20:49:55.55         -0.022287844
2021-11-02/20:49:55.58          0.029886319
2021-11-02/20:49:55.61          0.026311432
2021-11-02/20:49:55.65         0.0091261458
2021-11-02/20:49:55.68          0.010307752
2021-11-02/20:49:55.71          0.053929639
2021-11-02/20:49:55.74          0.015360968
2021-11-02/20:49:55.77          0.040988174
2021-11-02/20:49:55.80          0.026540514
2021-11-02/20:49:55.83          0.012292349
2021-11-02/20:49:55.86        -0.0061560495
2021-11-02/20:49:55.90        -0.0097202606
2021-11-02/20:49:55.93          0.026474747
2021-11-02/20:49:55.96          0.050285186
2021-11-02/20:49:55.99         -0.013849660
2021-11-02/20:49:56.02          0.013691000
2021-11-02/20:49:56.05         -0.024568548
2021-11-02/20:49:56.08         -0.056557761
2021-11-02/20:49:56.11         0.0067561446
2021-11-02/20:49:56.15        -0.0085199986
2021-11-02/20:49:56.18         -0.032125760
2021-11-02/20:49:56.21         -0.044314737
2021-11-02/20:49:56.24         -0.060542077
2021-11-02/20:49:56.27         -0.028739397
2021-11-02/20:49:56.30         -0.061480604
2021-11-02/20:49:56.33          0.010810865
2021-11-02/20:49:56.36          0.015522251
2021-11-02/20:49:56.40         -0.056759862
2021-11-02/20:49:56.43         -0.034711156
2021-11-02/20:49:56.46        -0.0029566845
2021-11-02/20:49:56.49          0.018220305
2021-11-02/20:49:56.52          0.022395016
2021-11-02/20:49:56.55          0.018632097
2021-11-02/20:49:56.58          0.019915108
2021-11-02/20:49:56.61         -0.019439624
2021-11-02/20:49:56.65          0.014581840
2021-11-02/20:49:56.68          0.019937446
2021-11-02/20:49:56.71          0.022933695
2021-11-02/20:49:56.74          0.029568946
2021-11-02/20:49:56.77         -0.018755254
2021-11-02/20:49:56.80         -0.020283976
2021-11-02/20:49:56.83          0.013509636
2021-11-02/20:49:56.86          0.020757254
2021-11-02/20:49:56.90          0.015844092
2021-11-02/20:49:56.93         -0.011318462
2021-11-02/20:49:56.96       -0.00018611367
2021-11-02/20:49:56.99         -0.030898670
2021-11-02/20:49:57.02         -0.028493972
2021-11-02/20:49:57.05         -0.014290172
2021-11-02/20:49:57.08         -0.023183810
2021-11-02/20:49:57.11         -0.061818350
2021-11-02/20:49:57.15         -0.052895581
2021-11-02/20:49:57.18        -0.0096126231
2021-11-02/20:49:57.21         -0.020750764
2021-11-02/20:49:57.24         -0.017672650
2021-11-02/20:49:57.27         -0.016567367
2021-11-02/20:49:57.30         -0.024131912
2021-11-02/20:49:57.33         -0.021413727
2021-11-02/20:49:57.36         -0.014048267
2021-11-02/20:49:57.40       -0.00083452615
2021-11-02/20:49:57.43         0.0032908595
2021-11-02/20:49:57.46         -0.014406364
2021-11-02/20:49:57.49        -0.0028966715
2021-11-02/20:49:57.52       -0.00074477407
2021-11-02/20:49:57.55          0.017876808
2021-11-02/20:49:57.58        -0.0031066714
2021-11-02/20:49:57.61          0.025928368
2021-11-02/20:49:57.65          0.050536010
2021-11-02/20:49:57.68          0.046411192
2021-11-02/20:49:57.71          0.031839852
2021-11-02/20:49:57.74          0.014313522
2021-11-02/20:49:57.77       -0.00043085179
2021-11-02/20:49:57.80        -0.0062648666
2021-11-02/20:49:57.83          0.021430899
2021-11-02/20:49:57.86          0.027861690
2021-11-02/20:49:57.90        -0.0041323334
2021-11-02/20:49:57.93         -0.040454256
2021-11-02/20:49:57.96         -0.017911112
2021-11-02/20:49:57.99        -0.0029581801
2021-11-02/20:49:58.02         -0.013202959
2021-11-02/20:49:58.05         -0.014089619
2021-11-02/20:49:58.08          0.021597835
2021-11-02/20:49:58.11         -0.031915262
2021-11-02/20:49:58.15         -0.014028351
2021-11-02/20:49:58.18         -0.038798766
2021-11-02/20:49:58.21        -0.0054065584
2021-11-02/20:49:58.24         -0.025736851
2021-11-02/20:49:58.27         -0.029739308
2021-11-02/20:49:58.30        -0.0099144693
2021-11-02/20:49:58.33        -0.0085978884
2021-11-02/20:49:58.36         -0.012575318
2021-11-02/20:49:58.40          0.020532915
2021-11-02/20:49:58.43         0.0097677375
2021-11-02/20:49:58.46          0.013896923
2021-11-02/20:49:58.49          0.018252024
2021-11-02/20:49:58.52          0.019390862
2021-11-02/20:49:58.55         -0.013427716
2021-11-02/20:49:58.58        0.00028568904
2021-11-02/20:49:58.61          0.021654809
2021-11-02/20:49:58.65        0.00058423633
2021-11-02/20:49:58.68        -0.0026042562
2021-11-02/20:49:58.71         0.0050031670
2021-11-02/20:49:58.74       -9.2736943e-05
2021-11-02/20:49:58.77         -0.040329595
2021-11-02/20:49:58.80         -0.038861201
2021-11-02/20:49:58.83         0.0064703430
2021-11-02/20:49:58.86         -0.017382977
2021-11-02/20:49:58.90         -0.055078662
2021-11-02/20:49:58.93         -0.016231204
2021-11-02/20:49:58.96         -0.022610661
2021-11-02/20:49:58.99         -0.032604327
2021-11-02/20:49:59.02        -0.0082797318
2021-11-02/20:49:59.05         0.0045721201
2021-11-02/20:49:59.08          0.014491658
2021-11-02/20:49:59.11          0.018783248
2021-11-02/20:49:59.15          0.023887048
2021-11-02/20:49:59.18          0.030129744
2021-11-02/20:49:59.21        -0.0073216288
2021-11-02/20:49:59.24         0.0086557999
2021-11-02/20:49:59.27          0.012028857
2021-11-02/20:49:59.30         -0.012007255
2021-11-02/20:49:59.33         -0.028916511
2021-11-02/20:49:59.36         -0.011850539
2021-11-02/20:49:59.40         -0.012338390
2021-11-02/20:49:59.43          0.013538310
2021-11-02/20:49:59.46          0.013511877
2021-11-02/20:49:59.49        -0.0040976688
2021-11-02/20:49:59.52        -0.0054207896
2021-11-02/20:49:59.55          0.010896200
2021-11-02/20:49:59.58         0.0069886191
2021-11-02/20:49:59.61          0.024772004
2021-11-02/20:49:59.65          0.017994447
2021-11-02/20:49:59.68         0.0036573217
2021-11-02/20:49:59.71         -0.052653674
2021-11-02/20:49:59.74         -0.022749118
2021-11-02/20:49:59.77         -0.013352406
2021-11-02/20:49:59.80         -0.021720130
2021-11-02/20:49:59.83        -0.0078053034
2021-11-02/20:49:59.86        -0.0055474339
2021-11-02/20:49:59.90         0.0027972105
2021-11-02/20:49:59.93         -0.013591502
2021-11-02/20:49:59.96         0.0038399969
2021-11-02/20:49:59.99                 -NaN
2021-11-02/20:50:00.02                 -NaN
2021-11-02/20:50:00.05                 -NaN
2021-11-02/20:50:00.08                 -NaN
2021-11-02/20:50:00.11                 -NaN
2021-11-02/20:50:00.15                 -NaN
2021-11-02/20:50:00.18                 -NaN
2021-11-02/20:50:00.21                 -NaN
2021-11-02/20:50:00.24                 -NaN
2021-11-02/20:50:00.27                 -NaN
2021-11-02/20:50:00.30                 -NaN
2021-11-02/20:50:00.33                 -NaN
2021-11-02/20:50:00.36                 -NaN
2021-11-02/20:50:00.40                 -NaN
2021-11-02/20:50:00.43                 -NaN
2021-11-02/20:50:00.46                 -NaN
2021-11-02/20:50:00.49                 -NaN
2021-11-02/20:50:00.52                 -NaN
2021-11-02/20:50:00.55                 -NaN
2021-11-02/20:50:00.58                 -NaN
2021-11-02/20:50:00.61                 -NaN
2021-11-02/20:50:00.65                 -NaN
2021-11-02/20:50:00.68                 -NaN
2021-11-02/20:50:00.71                 -NaN
2021-11-02/20:50:00.74                 -NaN
2021-11-02/20:50:00.77                 -NaN
2021-11-02/20:50:00.80                 -NaN
2021-11-02/20:50:00.83                 -NaN
2021-11-02/20:50:00.86                 -NaN
2021-11-02/20:50:00.90                 -NaN
2021-11-02/20:50:00.93                 -NaN
2021-11-02/20:50:00.96                 -NaN
2021-11-02/20:50:00.99                 -NaN
2021-11-02/20:50:01.02                 -NaN
2021-11-02/20:50:01.05                 -NaN
2021-11-02/20:50:01.08                 -NaN
2021-11-02/20:50:01.11                 -NaN
2021-11-02/20:50:01.15                 -NaN
2021-11-02/20:50:01.18                 -NaN
2021-11-02/20:50:01.21                 -NaN
2021-11-02/20:50:01.24                 -NaN
2021-11-02/20:50:01.27                 -NaN
2021-11-02/20:50:01.30                 -NaN
2021-11-02/20:50:01.33                 -NaN
2021-11-02/20:50:01.36                 -NaN
2021-11-02/20:50:01.40                 -NaN
2021-11-02/20:50:01.43                 -NaN
2021-11-02/20:50:01.46                 -NaN
2021-11-02/20:50:01.49                 -NaN
2021-11-02/20:50:01.52                 -NaN
2021-11-02/20:50:01.55                 -NaN
2021-11-02/20:50:01.58                 -NaN
2021-11-02/20:50:01.61                 -NaN
2021-11-02/20:50:01.65                 -NaN
2021-11-02/20:50:01.68                 -NaN
2021-11-02/20:50:01.71                 -NaN
2021-11-02/20:50:01.74                 -NaN
2021-11-02/20:50:01.77                 -NaN
2021-11-02/20:50:01.80                 -NaN
2021-11-02/20:50:01.83                 -NaN
2021-11-02/20:50:01.86                 -NaN
2021-11-02/20:50:01.90                 -NaN
2021-11-02/20:50:01.93                 -NaN
2021-11-02/20:50:01.96                 -NaN
2021-11-02/20:50:01.99                 -NaN
2021-11-02/20:50:02.02                 -NaN
2021-11-02/20:50:02.05                 -NaN
2021-11-02/20:50:02.08                 -NaN
2021-11-02/20:50:02.11                 -NaN
2021-11-02/20:50:02.15                 -NaN
2021-11-02/20:50:02.18                 -NaN
2021-11-02/20:50:02.21                 -NaN
2021-11-02/20:50:02.24                 -NaN
2021-11-02/20:50:02.27                 -NaN
2021-11-02/20:50:02.30                 -NaN
2021-11-02/20:50:02.33                 -NaN
2021-11-02/20:50:02.36                 -NaN
2021-11-02/20:50:02.40                 -NaN
2021-11-02/20:50:02.43                 -NaN
2021-11-02/20:50:02.46                 -NaN
2021-11-02/20:50:02.49                 -NaN
2021-11-02/20:50:02.52                 -NaN
2021-11-02/20:50:02.55                 -NaN
2021-11-02/20:50:02.58                 -NaN
2021-11-02/20:50:02.61                 -NaN
2021-11-02/20:50:02.65                 -NaN
2021-11-02/20:50:02.68                 -NaN
2021-11-02/20:50:02.71                 -NaN
2021-11-02/20:50:02.74                 -NaN
2021-11-02/20:50:02.77                 -NaN
2021-11-02/20:50:02.80                 -NaN
2021-11-02/20:50:02.83                 -NaN
2021-11-02/20:50:02.86                 -NaN
2021-11-02/20:50:02.90                 -NaN
2021-11-02/20:50:02.93                 -NaN
2021-11-02/20:50:02.96                 -NaN
2021-11-02/20:50:02.99                 -NaN
2021-11-02/20:50:03.02                 -NaN
2021-11-02/20:50:03.05                 -NaN
2021-11-02/20:50:03.08                 -NaN
2021-11-02/20:50:03.11                 -NaN
2021-11-02/20:50:03.15                 -NaN
2021-11-02/20:50:03.18                 -NaN
2021-11-02/20:50:03.21                 -NaN
2021-11-02/20:50:03.24                 -NaN
2021-11-02/20:50:03.27                 -NaN
2021-11-02/20:50:03.30                 -NaN
2021-11-02/20:50:03.33                 -NaN
2021-11-02/20:50:03.36                 -NaN
2021-11-02/20:50:03.40                 -NaN
2021-11-02/20:50:03.43                 -NaN
2021-11-02/20:50:03.46                 -NaN
2021-11-02/20:50:03.49                 -NaN
2021-11-02/20:50:03.52                 -NaN
2021-11-02/20:50:03.55                 -NaN
2021-11-02/20:50:03.58                 -NaN
2021-11-02/20:50:03.61                 -NaN
2021-11-02/20:50:03.65                 -NaN
2021-11-02/20:50:03.68                 -NaN
2021-11-02/20:50:03.71                 -NaN
2021-11-02/20:50:03.74                 -NaN
2021-11-02/20:50:03.77                 -NaN
2021-11-02/20:50:03.80                 -NaN
2021-11-02/20:50:03.83                 -NaN
2021-11-02/20:50:03.86                 -NaN
2021-11-02/20:50:03.90                 -NaN
2021-11-02/20:50:03.93                 -NaN
2021-11-02/20:50:03.96                 -NaN
2021-11-02/20:50:03.99                 -NaN
2021-11-02/20:50:04.02                 -NaN
2021-11-02/20:50:04.05                 -NaN
2021-11-02/20:50:04.08                 -NaN
2021-11-02/20:50:04.11                 -NaN
2021-11-02/20:50:04.15                 -NaN
2021-11-02/20:50:04.18                 -NaN
2021-11-02/20:50:04.21                 -NaN
2021-11-02/20:50:04.24                 -NaN
2021-11-02/20:50:04.27                 -NaN
2021-11-02/20:50:04.30                 -NaN
2021-11-02/20:50:04.33                 -NaN
2021-11-02/20:50:04.36                 -NaN
2021-11-02/20:50:04.40                 -NaN
2021-11-02/20:50:04.43                 -NaN
2021-11-02/20:50:04.46                 -NaN
2021-11-02/20:50:04.49                 -NaN
2021-11-02/20:50:04.52                 -NaN
2021-11-02/20:50:04.55                 -NaN
2021-11-02/20:50:04.58                 -NaN
2021-11-02/20:50:04.61                 -NaN
2021-11-02/20:50:04.65                 -NaN
2021-11-02/20:50:04.68                 -NaN
2021-11-02/20:50:04.71                 -NaN
2021-11-02/20:50:04.74                 -NaN
2021-11-02/20:50:04.77                 -NaN
2021-11-02/20:50:04.80                 -NaN
2021-11-02/20:50:04.83                 -NaN
2021-11-02/20:50:04.86                 -NaN
2021-11-02/20:50:04.90                 -NaN
2021-11-02/20:50:04.93                 -NaN
2021-11-02/20:50:04.96                 -NaN
2021-11-02/20:50:04.99                 -NaN
2021-11-02/20:50:05.02                 -NaN
2021-11-02/20:50:05.05                 -NaN
2021-11-02/20:50:05.08                 -NaN
2021-11-02/20:50:05.11                 -NaN
2021-11-02/20:50:05.15                 -NaN
2021-11-02/20:50:05.18                 -NaN
2021-11-02/20:50:05.21                 -NaN
2021-11-02/20:50:05.24                 -NaN
2021-11-02/20:50:05.27                 -NaN
2021-11-02/20:50:05.30                 -NaN
2021-11-02/20:50:05.33                 -NaN
2021-11-02/20:50:05.36                 -NaN
2021-11-02/20:50:05.40                 -NaN
2021-11-02/20:50:05.43                 -NaN
2021-11-02/20:50:05.46                 -NaN
2021-11-02/20:50:05.49                 -NaN
2021-11-02/20:50:05.52                 -NaN
2021-11-02/20:50:05.55                 -NaN
2021-11-02/20:50:05.58                 -NaN
2021-11-02/20:50:05.61                 -NaN
2021-11-02/20:50:05.65                 -NaN
2021-11-02/20:50:05.68                 -NaN
2021-11-02/20:50:05.71                 -NaN
2021-11-02/20:50:05.74                 -NaN
2021-11-02/20:50:05.77                 -NaN
2021-11-02/20:50:05.80                 -NaN
2021-11-02/20:50:05.83                 -NaN
2021-11-02/20:50:05.86                 -NaN
2021-11-02/20:50:05.90                 -NaN
2021-11-02/20:50:05.93                 -NaN
2021-11-02/20:50:05.96                 -NaN
2021-11-02/20:50:05.99                 -NaN
2021-11-02/20:50:06.02                 -NaN
2021-11-02/20:50:06.05                 -NaN
2021-11-02/20:50:06.08                 -NaN
2021-11-02/20:50:06.11                 -NaN
2021-11-02/20:50:06.15                 -NaN
2021-11-02/20:50:06.18                 -NaN
2021-11-02/20:50:06.21                 -NaN
2021-11-02/20:50:06.24                 -NaN
2021-11-02/20:50:06.27                 -NaN
2021-11-02/20:50:06.30                 -NaN
2021-11-02/20:50:06.33                 -NaN
2021-11-02/20:50:06.36                 -NaN
2021-11-02/20:50:06.40                 -NaN
2021-11-02/20:50:06.43                 -NaN
2021-11-02/20:50:06.46                 -NaN
2021-11-02/20:50:06.49                 -NaN
2021-11-02/20:50:06.52                 -NaN
2021-11-02/20:50:06.55                 -NaN
2021-11-02/20:50:06.58                 -NaN
2021-11-02/20:50:06.61                 -NaN
2021-11-02/20:50:06.65                 -NaN
2021-11-02/20:50:06.68                 -NaN
2021-11-02/20:50:06.71                 -NaN
2021-11-02/20:50:06.74                 -NaN
2021-11-02/20:50:06.77                 -NaN
2021-11-02/20:50:06.80                 -NaN
2021-11-02/20:50:06.83                 -NaN
2021-11-02/20:50:06.86                 -NaN
2021-11-02/20:50:06.90                 -NaN
2021-11-02/20:50:06.93                 -NaN
2021-11-02/20:50:06.96                 -NaN
2021-11-02/20:50:06.99                 -NaN
2021-11-02/20:50:07.02                 -NaN
2021-11-02/20:50:07.05                 -NaN
2021-11-02/20:50:07.08                 -NaN
2021-11-02/20:50:07.11                 -NaN
2021-11-02/20:50:07.15                 -NaN
2021-11-02/20:50:07.18                 -NaN
2021-11-02/20:50:07.21                 -NaN
2021-11-02/20:50:07.24                 -NaN
2021-11-02/20:50:07.27                 -NaN
2021-11-02/20:50:07.30                 -NaN
2021-11-02/20:50:07.33                 -NaN
2021-11-02/20:50:07.36                 -NaN
2021-11-02/20:50:07.40                 -NaN
2021-11-02/20:50:07.43                 -NaN
2021-11-02/20:50:07.46                 -NaN
2021-11-02/20:50:07.49                 -NaN
2021-11-02/20:50:07.52                 -NaN
2021-11-02/20:50:07.55                 -NaN
2021-11-02/20:50:07.58                 -NaN
2021-11-02/20:50:07.61                 -NaN
2021-11-02/20:50:07.65                 -NaN
2021-11-02/20:50:07.68                 -NaN
2021-11-02/20:50:07.71                 -NaN
2021-11-02/20:50:07.74                 -NaN
2021-11-02/20:50:07.77                 -NaN
2021-11-02/20:50:07.80                 -NaN
2021-11-02/20:50:07.83                 -NaN
2021-11-02/20:50:07.86                 -NaN
2021-11-02/20:50:07.90                 -NaN
2021-11-02/20:50:07.93                 -NaN
2021-11-02/20:50:07.96                 -NaN
2021-11-02/20:50:07.99                 -NaN
2021-11-02/20:50:08.02                 -NaN
2021-11-02/20:50:08.05                 -NaN
2021-11-02/20:50:08.08                 -NaN
2021-11-02/20:50:08.11                 -NaN
2021-11-02/20:50:08.15                 -NaN
2021-11-02/20:50:08.18                 -NaN
2021-11-02/20:50:08.21                 -NaN
2021-11-02/20:50:08.24                 -NaN
2021-11-02/20:50:08.27                 -NaN
2021-11-02/20:50:08.30                 -NaN
2021-11-02/20:50:08.33                 -NaN
2021-11-02/20:50:08.36                 -NaN
2021-11-02/20:50:08.40                 -NaN
2021-11-02/20:50:08.43                 -NaN
2021-11-02/20:50:08.46                 -NaN
2021-11-02/20:50:08.49                 -NaN
2021-11-02/20:50:08.52                 -NaN
2021-11-02/20:50:08.55                 -NaN
2021-11-02/20:50:08.58                 -NaN
2021-11-02/20:50:08.61                 -NaN
2021-11-02/20:50:08.65                 -NaN
2021-11-02/20:50:08.68                 -NaN
2021-11-02/20:50:08.71                 -NaN
2021-11-02/20:50:08.74                 -NaN
2021-11-02/20:50:08.77                 -NaN
2021-11-02/20:50:08.80                 -NaN
2021-11-02/20:50:08.83                 -NaN
2021-11-02/20:50:08.86                 -NaN
2021-11-02/20:50:08.90                 -NaN
2021-11-02/20:50:08.93                 -NaN
2021-11-02/20:50:08.96                 -NaN
2021-11-02/20:50:08.99                 -NaN
2021-11-02/20:50:09.02                 -NaN
2021-11-02/20:50:09.05                 -NaN
2021-11-02/20:50:09.08                 -NaN
2021-11-02/20:50:09.11                 -NaN
2021-11-02/20:50:09.15                 -NaN
2021-11-02/20:50:09.18                 -NaN
2021-11-02/20:50:09.21                 -NaN
2021-11-02/20:50:09.24                 -NaN
2021-11-02/20:50:09.27                 -NaN
2021-11-02/20:50:09.30                 -NaN
2021-11-02/20:50:09.33                 -NaN
2021-11-02/20:50:09.36                 -NaN
2021-11-02/20:50:09.40                 -NaN
2021-11-02/20:50:09.43                 -NaN
2021-11-02/20:50:09.46                 -NaN
2021-11-02/20:50:09.49                 -NaN
2021-11-02/20:50:09.52                 -NaN
2021-11-02/20:50:09.55                 -NaN
2021-11-02/20:50:09.58                 -NaN
2021-11-02/20:50:09.61                 -NaN
2021-11-02/20:50:09.65                 -NaN
2021-11-02/20:50:09.68                 -NaN
2021-11-02/20:50:09.71                 -NaN
2021-11-02/20:50:09.74                 -NaN
2021-11-02/20:50:09.77                 -NaN
2021-11-02/20:50:09.80                 -NaN
2021-11-02/20:50:09.83                 -NaN
2021-11-02/20:50:09.86                 -NaN
2021-11-02/20:50:09.90                 -NaN
2021-11-02/20:50:09.93                 -NaN
2021-11-02/20:50:09.96                 -NaN
2021-11-02/20:50:09.99                 -NaN
2021-11-02/20:50:10.02                 -NaN
2021-11-02/20:50:10.05                 -NaN
2021-11-02/20:50:10.08                 -NaN
2021-11-02/20:50:10.11                 -NaN
2021-11-02/20:50:10.15                 -NaN
2021-11-02/20:50:10.18                 -NaN
2021-11-02/20:50:10.21                 -NaN
2021-11-02/20:50:10.24                 -NaN
2021-11-02/20:50:10.27                 -NaN
2021-11-02/20:50:10.30                 -NaN
2021-11-02/20:50:10.33                 -NaN
2021-11-02/20:50:10.36                 -NaN
2021-11-02/20:50:10.40                 -NaN
2021-11-02/20:50:10.43                 -NaN
2021-11-02/20:50:10.46                 -NaN
2021-11-02/20:50:10.49                 -NaN
2021-11-02/20:50:10.52                 -NaN
2021-11-02/20:50:10.55                 -NaN
2021-11-02/20:50:10.58                 -NaN
2021-11-02/20:50:10.61                 -NaN
2021-11-02/20:50:10.65                 -NaN
2021-11-02/20:50:10.68                 -NaN
2021-11-02/20:50:10.71                 -NaN
2021-11-02/20:50:10.74                 -NaN
2021-11-02/20:50:10.77                 -NaN
2021-11-02/20:50:10.80                 -NaN
2021-11-02/20:50:10.83                 -NaN
2021-11-02/20:50:10.86                 -NaN
2021-11-02/20:50:10.90                 -NaN
2021-11-02/20:50:10.93                 -NaN
2021-11-02/20:50:10.96                 -NaN
2021-11-02/20:50:10.99                 -NaN
2021-11-02/20:50:11.02                 -NaN
2021-11-02/20:50:11.05                 -NaN
2021-11-02/20:50:11.08                 -NaN
2021-11-02/20:50:11.11                 -NaN
2021-11-02/20:50:11.15                 -NaN
2021-11-02/20:50:11.18                 -NaN
2021-11-02/20:50:11.21                 -NaN
2021-11-02/20:50:11.24                 -NaN
2021-11-02/20:50:11.27                 -NaN
2021-11-02/20:50:11.30                 -NaN
2021-11-02/20:50:11.33                 -NaN
2021-11-02/20:50:11.36                 -NaN
2021-11-02/20:50:11.40                 -NaN
2021-11-02/20:50:11.43                 -NaN
2021-11-02/20:50:11.46                 -NaN
2021-11-02/20:50:11.49                 -NaN
2021-11-02/20:50:11.52                 -NaN
2021-11-02/20:50:11.55                 -NaN
2021-11-02/20:50:11.58                 -NaN
2021-11-02/20:50:11.61                 -NaN
2021-11-02/20:50:11.65                 -NaN
2021-11-02/20:50:11.68                 -NaN
2021-11-02/20:50:11.71                 -NaN
2021-11-02/20:50:11.74                 -NaN
2021-11-02/20:50:11.77                 -NaN
2021-11-02/20:50:11.80                 -NaN
2021-11-02/20:50:11.83                 -NaN
2021-11-02/20:50:11.86                 -NaN
2021-11-02/20:50:11.90                 -NaN
2021-11-02/20:50:11.93                 -NaN
2021-11-02/20:50:11.96                 -NaN
2021-11-02/20:50:11.99                 -NaN
2021-11-02/20:50:12.02                 -NaN
2021-11-02/20:50:12.05                 -NaN
2021-11-02/20:50:12.08                 -NaN
2021-11-02/20:50:12.11                 -NaN
2021-11-02/20:50:12.15                 -NaN
2021-11-02/20:50:12.18                 -NaN
2021-11-02/20:50:12.21                 -NaN
2021-11-02/20:50:12.24                 -NaN
2021-11-02/20:50:12.27                 -NaN
2021-11-02/20:50:12.30                 -NaN
2021-11-02/20:50:12.33                 -NaN
2021-11-02/20:50:12.36                 -NaN
2021-11-02/20:50:12.40                 -NaN
2021-11-02/20:50:12.43                 -NaN
2021-11-02/20:50:12.46                 -NaN
2021-11-02/20:50:12.49                 -NaN
2021-11-02/20:50:12.52                 -NaN
2021-11-02/20:50:12.55                 -NaN
2021-11-02/20:50:12.58                 -NaN
2021-11-02/20:50:12.61                 -NaN
2021-11-02/20:50:12.65                 -NaN
2021-11-02/20:50:12.68                 -NaN
2021-11-02/20:50:12.71                 -NaN
2021-11-02/20:50:12.74                 -NaN
2021-11-02/20:50:12.77                 -NaN
2021-11-02/20:50:12.80                 -NaN
2021-11-02/20:50:12.83                 -NaN
2021-11-02/20:50:12.86                 -NaN
2021-11-02/20:50:12.90                 -NaN
2021-11-02/20:50:12.93                 -NaN
2021-11-02/20:50:12.96                 -NaN
2021-11-02/20:50:12.99                 -NaN
2021-11-02/20:50:13.02                 -NaN
2021-11-02/20:50:13.05                 -NaN
2021-11-02/20:50:13.08                 -NaN
2021-11-02/20:50:13.11                 -NaN
2021-11-02/20:50:13.15                 -NaN
2021-11-02/20:50:13.18                 -NaN
2021-11-02/20:50:13.21                 -NaN
2021-11-02/20:50:13.24                 -NaN
2021-11-02/20:50:13.27                 -NaN
2021-11-02/20:50:13.30                 -NaN
2021-11-02/20:50:13.33                 -NaN
2021-11-02/20:50:13.36                 -NaN
2021-11-02/20:50:13.40                 -NaN
2021-11-02/20:50:13.43                 -NaN
2021-11-02/20:50:13.46                 -NaN
2021-11-02/20:50:13.49                 -NaN
2021-11-02/20:50:13.52                 -NaN
2021-11-02/20:50:13.55                 -NaN
2021-11-02/20:50:13.58                 -NaN
2021-11-02/20:50:13.61                 -NaN
2021-11-02/20:50:13.65                 -NaN
2021-11-02/20:50:13.68                 -NaN
2021-11-02/20:50:13.71                 -NaN
2021-11-02/20:50:13.74                 -NaN
2021-11-02/20:50:13.77                 -NaN
2021-11-02/20:50:13.80                 -NaN
2021-11-02/20:50:13.83                 -NaN
2021-11-02/20:50:13.86                 -NaN
2021-11-02/20:50:13.90                 -NaN
2021-11-02/20:50:13.93                 -NaN
2021-11-02/20:50:13.96                 -NaN
2021-11-02/20:50:13.99                 -NaN
2021-11-02/20:50:14.02                 -NaN
[truncated: 22,473 more chars]
