# Supplementary material for: Miniature Dungey-like cycle at Mars
Source: Nat Commun. 2026 Jul 23;17:6129. doi: 10.1038/s41467-026-75019-3 (PMC13396348; doi:10.1038/s41467-026-75019-3)
Supplement: Supplementary file 3 — Source data [file 41467_2026_75019_MOESM3_ESM.zip › data_files/Fig_maven_20180113_190000_dL.txt]

Panel        1:  dL
ytitle=dL [km]
dL!Dr!N dL!DNS!N dL!DEW!N
2018-01-13/18:58:30.03        -0.021676061     0.069178960     0.099241483
2018-01-13/18:58:30.06        -0.021675894     0.069178024     0.099245800
2018-01-13/18:58:30.09        -0.022375235     0.071409527      0.10245315
2018-01-13/18:58:30.13        -0.021675894     0.069177202     0.099256118
2018-01-13/18:58:30.16        -0.021676061     0.069177330     0.099261957
2018-01-13/18:58:30.19        -0.021675894     0.069176394     0.099266267
2018-01-13/18:58:30.22        -0.022375235     0.071407844      0.10247427
2018-01-13/18:58:30.25        -0.021675894     0.069175573     0.099276574
2018-01-13/18:58:30.28        -0.021676061     0.069175700     0.099282407
2018-01-13/18:58:30.31        -0.021675894     0.069174764     0.099286711
2018-01-13/18:58:30.34        -0.022375235     0.071406162      0.10249536
2018-01-13/18:58:30.38        -0.021675894     0.069173943     0.099297006
2018-01-13/18:58:30.41        -0.021676061     0.069174071     0.099302833
2018-01-13/18:58:30.44        -0.021675894     0.069173134     0.099307132
2018-01-13/18:58:30.47        -0.022375235     0.071404480      0.10251644
2018-01-13/18:58:30.50        -0.021675894     0.069172313     0.099317415
2018-01-13/18:58:30.53        -0.021845476     0.069713079      0.10009946
2018-01-13/18:58:30.56        -0.021845471     0.069712656      0.10010453
2018-01-13/18:58:30.59        -0.021866664     0.069779869      0.10020682
2018-01-13/18:58:30.63        -0.021845471     0.069711828      0.10011488
2018-01-13/18:58:30.66        -0.021845476     0.069711437      0.10012000
2018-01-13/18:58:30.69        -0.021845471     0.069711013      0.10012507
2018-01-13/18:58:30.72        -0.021866664     0.069778225      0.10022737
2018-01-13/18:58:30.75        -0.021845471     0.069710186      0.10013541
2018-01-13/18:58:30.78        -0.021845476     0.069709794      0.10014051
2018-01-13/18:58:30.81        -0.021845471     0.069709371      0.10014557
2018-01-13/18:58:30.84        -0.021866664     0.069776581      0.10024789
2018-01-13/18:58:30.88        -0.021845471     0.069708543      0.10015590
2018-01-13/18:58:30.91        -0.021845476     0.069708152      0.10016100
2018-01-13/18:58:30.94        -0.021845471     0.069707728      0.10016606
2018-01-13/18:58:30.97        -0.021866664     0.069774937      0.10026839
2018-01-13/18:58:31.00        -0.021845471     0.069706901      0.10017638
2018-01-13/18:58:31.03        -0.021845476     0.069706509      0.10018147
2018-01-13/18:58:31.06        -0.021845471     0.069706086      0.10018652
2018-01-13/18:58:31.09        -0.021866664     0.069773293      0.10028887
2018-01-13/18:58:31.13        -0.021845471     0.069705258      0.10019682
2018-01-13/18:58:31.16        -0.021845476     0.069704867      0.10020192
2018-01-13/18:58:31.19        -0.021845471     0.069704443      0.10020696
2018-01-13/18:58:31.22        -0.021866664     0.069771649      0.10030932
2018-01-13/18:58:31.25        -0.021845471     0.069703616      0.10021725
2018-01-13/18:58:31.28        -0.021845476     0.069703224      0.10022234
2018-01-13/18:58:31.31        -0.021845471     0.069702801      0.10022737
2018-01-13/18:58:31.34        -0.021866664     0.069770005      0.10032975
2018-01-13/18:58:31.38        -0.021845471     0.069701973      0.10023765
2018-01-13/18:58:31.41        -0.021845476     0.069701582      0.10024273
2018-01-13/18:58:31.44        -0.021845471     0.069701158      0.10024776
2018-01-13/18:58:31.47        -0.021866664     0.069768361      0.10035015
2018-01-13/18:58:31.50        -0.021845471     0.069700331      0.10025803
2018-01-13/18:58:31.53        -0.021845476     0.069699939      0.10026310
2018-01-13/18:58:31.56        -0.021845471     0.069699516      0.10026813
2018-01-13/18:58:31.59        -0.021866664     0.069766717      0.10037053
2018-01-13/18:58:31.63        -0.021845471     0.069698688      0.10027838
2018-01-13/18:58:31.66        -0.021845476     0.069698297      0.10028345
2018-01-13/18:58:31.69        -0.021845471     0.069697873      0.10028847
2018-01-13/18:58:31.72        -0.021866664     0.069765072      0.10039089
2018-01-13/18:58:31.75        -0.021845471     0.069697046      0.10029871
2018-01-13/18:58:31.78        -0.021845476     0.069696654      0.10030378
2018-01-13/18:58:31.81        -0.021845471     0.069696231      0.10030879
2018-01-13/18:58:31.84        -0.021866664     0.069763428      0.10041122
2018-01-13/18:58:31.88        -0.021845471     0.069695403      0.10031902
2018-01-13/18:58:31.91        -0.021845476     0.069695012      0.10032408
2018-01-13/18:58:31.94        -0.021845471     0.069694588      0.10032908
2018-01-13/18:58:31.97        -0.021866664     0.069761784      0.10043153
2018-01-13/18:58:32.00        -0.021845471     0.069693761      0.10033930
2018-01-13/18:58:32.03        -0.021845476     0.069693369      0.10034435
2018-01-13/18:58:32.06        -0.021845471     0.069692946      0.10034935
2018-01-13/18:58:32.09        -0.021866664     0.069760140      0.10045181
2018-01-13/18:58:32.13        -0.021845471     0.069692118      0.10035956
2018-01-13/18:58:32.16        -0.021845476     0.069691727      0.10036460
2018-01-13/18:58:32.19        -0.021845471     0.069691303      0.10036960
2018-01-13/18:58:32.22        -0.021866664     0.069758496      0.10047207
2018-01-13/18:58:32.25        -0.021845471     0.069690476      0.10037980
2018-01-13/18:58:32.28        -0.021845476     0.069690084      0.10038483
2018-01-13/18:58:32.31        -0.021845471     0.069689661      0.10038982
2018-01-13/18:58:32.34        -0.021866664     0.069756852      0.10049231
2018-01-13/18:58:32.38        -0.021845471     0.069688833      0.10040001
2018-01-13/18:58:32.41        -0.021845476     0.069688442      0.10040504
2018-01-13/18:58:32.44        -0.021845471     0.069688018      0.10041002
2018-01-13/18:58:32.47        -0.021866664     0.069755208      0.10051252
2018-01-13/18:58:32.50        -0.021845471     0.069687191      0.10042019
2018-01-13/18:58:32.53        -0.021845476     0.069686799      0.10042522
2018-01-13/18:58:32.56        -0.021845471     0.069686376      0.10043020
2018-01-13/18:58:32.59        -0.021866664     0.069753564      0.10053271
2018-01-13/18:58:32.63        -0.021845471     0.069685548      0.10044036
2018-01-13/18:58:32.66        -0.021845476     0.069685157      0.10044538
2018-01-13/18:58:32.69        -0.021845471     0.069684733      0.10045035
2018-01-13/18:58:32.72        -0.021866664     0.069751920      0.10055287
2018-01-13/18:58:32.75        -0.021845471     0.069683906      0.10046049
2018-01-13/18:58:32.78        -0.021845476     0.069683514      0.10046551
2018-01-13/18:58:32.81        -0.021845471     0.069683091      0.10047047
2018-01-13/18:58:32.84        -0.021866664     0.069750276      0.10057301
2018-01-13/18:58:32.88        -0.021845471     0.069682263      0.10048061
2018-01-13/18:58:32.91        -0.021845476     0.069681872      0.10048562
2018-01-13/18:58:32.94        -0.021845471     0.069681448      0.10049058
2018-01-13/18:58:32.97        -0.021866664     0.069748632      0.10059313
2018-01-13/18:58:33.00        -0.021845471     0.069680621      0.10050070
2018-01-13/18:58:33.03        -0.021845476     0.069680229      0.10050570
2018-01-13/18:58:33.06        -0.021845471     0.069679806      0.10051066
2018-01-13/18:58:33.09        -0.021866664     0.069746987      0.10061322
2018-01-13/18:58:33.13        -0.021845471     0.069678978      0.10052077
2018-01-13/18:58:33.16        -0.021845476     0.069678587      0.10052576
2018-01-13/18:58:33.19        -0.021845471     0.069678163      0.10053071
2018-01-13/18:58:33.22        -0.021866664     0.069745343      0.10063329
2018-01-13/18:58:33.25        -0.021845471     0.069677336      0.10054081
2018-01-13/18:58:33.28        -0.021845476     0.069676944      0.10054580
2018-01-13/18:58:33.31        -0.021845471     0.069676521      0.10055074
2018-01-13/18:58:33.34        -0.021866664     0.069743699      0.10065333
2018-01-13/18:58:33.38        -0.021845471     0.069675693      0.10056083
2018-01-13/18:58:33.41        -0.021845476     0.069675302      0.10056581
2018-01-13/18:58:33.44        -0.021845471     0.069674878      0.10057075
2018-01-13/18:58:33.47        -0.021866664     0.069742055      0.10067335
2018-01-13/18:58:33.50        -0.021845471     0.069674051      0.10058082
2018-01-13/18:58:33.53        -0.021845476     0.069673659      0.10058580
2018-01-13/18:58:33.56        -0.021845471     0.069673236      0.10059073
2018-01-13/18:58:33.59        -0.021866664     0.069740411      0.10069335
2018-01-13/18:58:33.63        -0.021845471     0.069672408      0.10060079
2018-01-13/18:58:33.66        -0.021845476     0.069672017      0.10060576
2018-01-13/18:58:33.69        -0.021845471     0.069671593      0.10061069
2018-01-13/18:58:33.72        -0.021866664     0.069738767      0.10071332
2018-01-13/18:58:33.75        -0.021845471     0.069670766      0.10062074
2018-01-13/18:58:33.78        -0.021845476     0.069670374      0.10062570
2018-01-13/18:58:33.81        -0.021845471     0.069669951      0.10063062
2018-01-13/18:58:33.84        -0.021866664     0.069737123      0.10073327
2018-01-13/18:58:33.88        -0.021845471     0.069669123      0.10064066
2018-01-13/18:58:33.91        -0.021845476     0.069668732      0.10064562
2018-01-13/18:58:33.94        -0.021845471     0.069668308      0.10065053
2018-01-13/18:58:33.97        -0.021866664     0.069735479      0.10075319
2018-01-13/18:58:34.00        -0.021845471     0.069667481      0.10066056
2018-01-13/18:58:34.03        -0.021845476     0.069667089      0.10066551
2018-01-13/18:58:34.06        -0.021845471     0.069666666      0.10067042
2018-01-13/18:58:34.09        -0.021866664     0.069733835      0.10077309
2018-01-13/18:58:34.13        -0.021845471     0.069665838      0.10068043
2018-01-13/18:58:34.16        -0.021845476     0.069665447      0.10068538
2018-01-13/18:58:34.19        -0.021845471     0.069665023      0.10069028
2018-01-13/18:58:34.22        -0.021866664     0.069732191      0.10079297
2018-01-13/18:58:34.25        -0.021845471     0.069664196      0.10070028
2018-01-13/18:58:34.28        -0.021845476     0.069663804      0.10070523
2018-01-13/18:58:34.31        -0.021845471     0.069663381      0.10071012
2018-01-13/18:58:34.34        -0.021866664     0.069730547      0.10081282
2018-01-13/18:58:34.38        -0.021845471     0.069662553      0.10072011
2018-01-13/18:58:34.41        -0.021845476     0.069662162      0.10072504
2018-01-13/18:58:34.44        -0.021845471     0.069661738      0.10072993
2018-01-13/18:58:34.47        -0.021866664     0.069728902      0.10083264
2018-01-13/18:58:34.50        -0.021845471     0.069660911      0.10073991
2018-01-13/18:58:34.53        -0.021845476     0.069660519      0.10074484
2018-01-13/18:58:34.56        -0.021845471     0.069660096      0.10074972
2018-01-13/18:58:34.59        -0.021866664     0.069727258      0.10085245
2018-01-13/18:58:34.63        -0.021845471     0.069659268      0.10075969
2018-01-13/18:58:34.66        -0.021845476     0.069658877      0.10076461
2018-01-13/18:58:34.69        -0.021845471     0.069658453      0.10076949
2018-01-13/18:58:34.72        -0.021866664     0.069725614      0.10087223
2018-01-13/18:58:34.75        -0.021845471     0.069657626      0.10077944
2018-01-13/18:58:34.78        -0.021845476     0.069657234      0.10078436
2018-01-13/18:58:34.81        -0.021845471     0.069656811      0.10078923
2018-01-13/18:58:34.84        -0.021866664     0.069723970      0.10089198
2018-01-13/18:58:34.88        -0.021845471     0.069655983      0.10079917
2018-01-13/18:58:34.91        -0.021845476     0.069655592      0.10080408
2018-01-13/18:58:34.94        -0.021845471     0.069655168      0.10080895
2018-01-13/18:58:34.97        -0.021866664     0.069722326      0.10091171
2018-01-13/18:58:35.00        -0.021845471     0.069654341      0.10081887
2018-01-13/18:58:35.03        -0.021845476     0.069653949      0.10082378
2018-01-13/18:58:35.06        -0.021845471     0.069653526      0.10082864
2018-01-13/18:58:35.09        -0.021866664     0.069720682      0.10093141
2018-01-13/18:58:35.13        -0.021845471     0.069652698      0.10083855
2018-01-13/18:58:35.16        -0.021845476     0.069652307      0.10084345
2018-01-13/18:58:35.19        -0.021845471     0.069651883      0.10084831
2018-01-13/18:58:35.22        -0.021866664     0.069719038      0.10095110
2018-01-13/18:58:35.25        -0.021845471     0.069651056      0.10085821
2018-01-13/18:58:35.28        -0.021845476     0.069650664      0.10086310
2018-01-13/18:58:35.31        -0.021845471     0.069650241      0.10086795
2018-01-13/18:58:35.34        -0.021866664     0.069717394      0.10097075
2018-01-13/18:58:35.38        -0.021845471     0.069649413      0.10087784
2018-01-13/18:58:35.41        -0.021845476     0.069649022      0.10088273
2018-01-13/18:58:35.44        -0.021845471     0.069648598      0.10088757
2018-01-13/18:58:35.47        -0.021866664     0.069715750      0.10099039
2018-01-13/18:58:35.50        -0.021845471     0.069647771      0.10089745
2018-01-13/18:58:35.53        -0.021845476     0.069647379      0.10090233
2018-01-13/18:58:35.56        -0.021845471     0.069646956      0.10090717
2018-01-13/18:58:35.59        -0.021866664     0.069714106      0.10100999
2018-01-13/18:58:35.63        -0.021845471     0.069646128      0.10091703
2018-01-13/18:58:35.66        -0.021845476     0.069645737      0.10092191
2018-01-13/18:58:35.69        -0.021845471     0.069645313      0.10092674
2018-01-13/18:58:35.72        -0.021866664     0.069712462      0.10102958
2018-01-13/18:58:35.75        -0.021845471     0.069644486      0.10093659
2018-01-13/18:58:35.78        -0.021845476     0.069644094      0.10094146
2018-01-13/18:58:35.81        -0.021845471     0.069643671      0.10094628
2018-01-13/18:58:35.84        -0.021866664     0.069710817      0.10104914
2018-01-13/18:58:35.88        -0.021845471     0.069642843      0.10095613
2018-01-13/18:58:35.91        -0.021845476     0.069642452      0.10096099
2018-01-13/18:58:35.94        -0.021845471     0.069642028      0.10096581
2018-01-13/18:58:35.97        -0.021866664     0.069709173      0.10106867
2018-01-13/18:58:36.00        -0.021845471     0.069641201      0.10097564
2018-01-13/18:58:36.03        -0.021845476     0.069640809      0.10098049
2018-01-13/18:58:36.06        -0.021845471     0.069640386      0.10098530
2018-01-13/18:58:36.09        -0.021866664     0.069707529      0.10108818
2018-01-13/18:58:36.13        -0.021845471     0.069639558      0.10099512
2018-01-13/18:58:36.16        -0.021845476     0.069639167      0.10099997
2018-01-13/18:58:36.19        -0.021845471     0.069638743      0.10100478
2018-01-13/18:58:36.22        -0.021866664     0.069705885      0.10110767
2018-01-13/18:58:36.25        -0.021845471     0.069637916      0.10101458
2018-01-13/18:58:36.28        -0.021845476     0.069637524      0.10101943
2018-01-13/18:58:36.31        -0.021845471     0.069637101      0.10102423
2018-01-13/18:58:36.34        -0.021866664     0.069704241      0.10112713
2018-01-13/18:58:36.38        -0.021845471     0.069636273      0.10103402
2018-01-13/18:58:36.41        -0.021845476     0.069635882      0.10103886
2018-01-13/18:58:36.44        -0.021845471     0.069635458      0.10104365
2018-01-13/18:58:36.47        -0.021866664     0.069702597      0.10114657
2018-01-13/18:58:36.50        -0.021845471     0.069634631      0.10105343
2018-01-13/18:58:36.53        -0.021845476     0.069634239      0.10105827
2018-01-13/18:58:36.56        -0.021845471     0.069633816      0.10106305
2018-01-13/18:58:36.59        -0.021866664     0.069700953      0.10116598
2018-01-13/18:58:36.63        -0.021845471     0.069632988      0.10107282
2018-01-13/18:58:36.66        -0.021845476     0.069632597      0.10107765
2018-01-13/18:58:36.69        -0.021845471     0.069632173      0.10108243
2018-01-13/18:58:36.72        -0.021866664     0.069699309      0.10118537
2018-01-13/18:58:36.75        -0.021845471     0.069631346      0.10109219
2018-01-13/18:58:36.78        -0.021845476     0.069630954      0.10109701
2018-01-13/18:58:36.81        -0.021845471     0.069630531      0.10110178
2018-01-13/18:58:36.84        -0.021866664     0.069697665      0.10120474
2018-01-13/18:58:36.88        -0.021845471     0.069629703      0.10111153
2018-01-13/18:58:36.91        -0.021845476     0.069629312      0.10111634
2018-01-13/18:58:36.94        -0.021845471     0.069628888      0.10112111
2018-01-13/18:58:36.97        -0.021866664     0.069696021      0.10122408
2018-01-13/18:58:37.00        -0.021845471     0.069628061      0.10113084
2018-01-13/18:58:37.03        -0.021845476     0.069627669      0.10113565
2018-01-13/18:58:37.06        -0.021845471     0.069627246      0.10114041
2018-01-13/18:58:37.09        -0.021866664     0.069694377      0.10124339
2018-01-13/18:58:37.13        -0.021845471     0.069626418      0.10115013
2018-01-13/18:58:37.16        -0.021845476     0.069626027      0.10115494
2018-01-13/18:58:37.19        -0.021845471     0.069625603      0.10115969
2018-01-13/18:58:37.22        -0.021866664     0.069692732      0.10126268
2018-01-13/18:58:37.25        -0.021845471     0.069624776      0.10116940
2018-01-13/18:58:37.28        -0.021845476     0.069624384      0.10117420
2018-01-13/18:58:37.31        -0.021845471     0.069623961      0.10117895
2018-01-13/18:58:37.34        -0.021866664     0.069691088      0.10128195
2018-01-13/18:58:37.38        -0.021845471     0.069623133      0.10118864
2018-01-13/18:58:37.41        -0.021845476     0.069622742      0.10119343
2018-01-13/18:58:37.44        -0.021845471     0.069622318      0.10119817
2018-01-13/18:58:37.47        -0.021866664     0.069689444      0.10130119
2018-01-13/18:58:37.50        -0.021845471     0.069621491      0.10120786
2018-01-13/18:58:37.53        -0.021845476     0.069621099      0.10121264
2018-01-13/18:58:37.56        -0.021845471     0.069620676      0.10121738
2018-01-13/18:58:37.59        -0.021866664     0.069687800      0.10132041
2018-01-13/18:58:37.63        -0.021845471     0.069619848      0.10122705
2018-01-13/18:58:37.66        -0.021845476     0.069619457      0.10123183
2018-01-13/18:58:37.69        -0.021845471     0.069619033      0.10123656
2018-01-13/18:58:37.72        -0.021866664     0.069686156      0.10133960
2018-01-13/18:58:37.75        -0.021845471     0.069618206      0.10124622
2018-01-13/18:58:37.78        -0.021845476     0.069617814      0.10125099
2018-01-13/18:58:37.81        -0.021845471     0.069617391      0.10125572
2018-01-13/18:58:37.84        -0.021866664     0.069684512      0.10135877
2018-01-13/18:58:37.88        -0.021845471     0.069616563      0.10126536
2018-01-13/18:58:37.91        -0.021845476     0.069616172      0.10127013
2018-01-13/18:58:37.94        -0.021845471     0.069615748      0.10127485
2018-01-13/18:58:37.97        -0.021866664     0.069682868      0.10137792
2018-01-13/18:58:38.00        -0.021845471     0.069614921      0.10128448
2018-01-13/18:58:38.03        -0.021845476     0.069614529      0.10128924
2018-01-13/18:58:38.06        -0.021845471     0.069614106      0.10129395
2018-01-13/18:58:38.09        -0.021866664     0.069681224      0.10139703
2018-01-13/18:58:38.13        -0.021845471     0.069613278      0.10130358
2018-01-13/18:58:38.16        -0.021845476     0.069612887      0.10130833
2018-01-13/18:58:38.19        -0.021845471     0.069612463      0.10131304
2018-01-13/18:58:38.22        -0.021866664     0.069679580      0.10141613
2018-01-13/18:58:38.25        -0.021845471     0.069611636      0.10132265
2018-01-13/18:58:38.28        -0.021845476     0.069611244      0.10132739
2018-01-13/18:58:38.31        -0.021845471     0.069610821      0.10133210
2018-01-13/18:58:38.34        -0.021866664     0.069677936      0.10143520
2018-01-13/18:58:38.38        -0.021845471     0.069609993      0.10134169
2018-01-13/18:58:38.41        -0.021845476     0.069609602      0.10134643
2018-01-13/18:58:38.44        -0.021845471     0.069609178      0.10135113
2018-01-13/18:58:38.47        -0.021866664     0.069676291      0.10145425
2018-01-13/18:58:38.50        -0.021845471     0.069608351      0.10136071
2018-01-13/18:58:38.53        -0.021845476     0.069607959      0.10136545
2018-01-13/18:58:38.56        -0.021845471     0.069607536      0.10137014
2018-01-13/18:58:38.59        -0.021866664     0.069674647      0.10147327
2018-01-13/18:58:38.63        -0.021845471     0.069606708      0.10137971
2018-01-13/18:58:38.66        -0.021845476     0.069606317      0.10138444
2018-01-13/18:58:38.69        -0.021845471     0.069605893      0.10138912
2018-01-13/18:58:38.72        -0.021866664     0.069673003      0.10149226
2018-01-13/18:58:38.75        -0.021845471     0.069605066      0.10139868
2018-01-13/18:58:38.78        -0.021845476     0.069604674      0.10140340
2018-01-13/18:58:38.81        -0.021845471     0.069604251      0.10140808
2018-01-13/18:58:38.84        -0.021866664     0.069671359      0.10151123
2018-01-13/18:58:38.88        -0.021845471     0.069603423      0.10141763
2018-01-13/18:58:38.91        -0.021845476     0.069603032      0.10142235
2018-01-13/18:58:38.94        -0.021845471     0.069602608      0.10142702
2018-01-13/18:58:38.97        -0.021866664     0.069669715      0.10153018
2018-01-13/18:58:39.00        -0.021845471     0.069601781      0.10143655
2018-01-13/18:58:39.03        -0.021845476     0.069601389      0.10144126
2018-01-13/18:58:39.06        -0.021845471     0.069600966      0.10144593
2018-01-13/18:58:39.09        -0.021866664     0.069668071      0.10154910
2018-01-13/18:58:39.13        -0.021845471     0.069600138      0.10145545
2018-01-13/18:58:39.16        -0.021845476     0.069599747      0.10146015
2018-01-13/18:58:39.19        -0.021845471     0.069599323      0.10146481
2018-01-13/18:58:39.22        -0.021866664     0.069666427      0.10156800
2018-01-13/18:58:39.25        -0.021845471     0.069598496      0.10147432
2018-01-13/18:58:39.28        -0.021845476     0.069598104      0.10147902
2018-01-13/18:58:39.31        -0.021845471     0.069597681      0.10148367
2018-01-13/18:58:39.34        -0.021866664     0.069664783      0.10158687
2018-01-13/18:58:39.38        -0.021845471     0.069596853      0.10149317
2018-01-13/18:58:39.41        -0.021845476     0.069596462      0.10149786
2018-01-13/18:58:39.44        -0.021845471     0.069596038      0.10150251
2018-01-13/18:58:39.47        -0.021866664     0.069663139      0.10160572
2018-01-13/18:58:39.50        -0.021837787     0.069654217      0.10144585
2018-01-13/18:58:39.53        -0.021826448     0.069740930      0.10135290
2018-01-13/18:58:39.56        -0.021815099     0.069827610      0.10125992
2018-01-13/18:58:39.59        -0.021824581     0.069984622      0.10126240
2018-01-13/18:58:39.63        -0.021792045     0.070003798      0.10107105
2018-01-13/18:58:39.66        -0.021780706     0.070090510      0.10097816
2018-01-13/18:58:39.69        -0.021769357     0.070177189      0.10088524
2018-01-13/18:58:39.72        -0.021778840     0.070334198      0.10088779
2018-01-13/18:58:39.75        -0.021746304     0.070353375      0.10069649
2018-01-13/18:58:39.78        -0.021734965     0.070440086      0.10060365
2018-01-13/18:58:39.81        -0.021723616     0.070526763      0.10051078
2018-01-13/18:58:39.84        -0.021733098     0.070683770      0.10051341
2018-01-13/18:58:39.88        -0.021700562     0.070702947      0.10032214
2018-01-13/18:58:39.91        -0.021689223     0.070789657      0.10022936
2018-01-13/18:58:39.94        -0.021677874     0.070876333      0.10013655
2018-01-13/18:58:39.97        -0.021687356     0.071033337      0.10013925
2018-01-13/18:58:40.00        -0.021654820     0.071052515     0.099948021
2018-01-13/18:58:40.03        -0.021643481     0.071139223     0.099855297
2018-01-13/18:58:40.06        -0.021632133     0.071225898     0.099762540
2018-01-13/18:58:40.09        -0.021641615     0.071382899     0.099765317
2018-01-13/18:58:40.13        -0.021609079     0.071402077     0.099574124
2018-01-13/18:58:40.16        -0.021597740     0.071488785     0.099481455
2018-01-13/18:58:40.19        -0.021586391     0.071575459     0.099388754
2018-01-13/18:58:40.22        -0.021595873     0.071732457     0.099391606
2018-01-13/18:58:40.25        -0.021563337     0.071751635     0.099200451
2018-01-13/18:58:40.28        -0.021551998     0.071838342     0.099107838
2018-01-13/18:58:40.31        -0.021540649     0.071925015     0.099015192
2018-01-13/18:58:40.34        -0.021550132     0.072082010     0.099018121
2018-01-13/18:58:40.38        -0.021517596     0.072101189     0.098827003
2018-01-13/18:58:40.41        -0.021506257     0.072187894     0.098734445
2018-01-13/18:58:40.44        -0.021494908     0.072274566     0.098641856
2018-01-13/18:58:40.47        -0.021504390     0.072431558     0.098644860
2018-01-13/18:58:40.50        -0.021471854     0.072450737     0.098453779
2018-01-13/18:58:40.53        -0.021468200     0.072478435     0.098427424
2018-01-13/18:58:40.56        -0.021468195     0.072478002     0.098432523
2018-01-13/18:58:40.59        -0.021489021     0.072547888     0.098533221
2018-01-13/18:58:40.63        -0.021468195     0.072477154     0.098442930
2018-01-13/18:58:40.66        -0.021468200     0.072476754     0.098448071
2018-01-13/18:58:40.69        -0.021468195     0.072476320     0.098453166
2018-01-13/18:58:40.72        -0.021489021     0.072546205     0.098553878
2018-01-13/18:58:40.75        -0.021468195     0.072475473     0.098463561
2018-01-13/18:58:40.78        -0.021468200     0.072475073     0.098468697
2018-01-13/18:58:40.81        -0.021468195     0.072474639     0.098473786
2018-01-13/18:58:40.84        -0.021489021     0.072544522     0.098574512
2018-01-13/18:58:40.88        -0.021468195     0.072473792     0.098484170
2018-01-13/18:58:40.91        -0.021468200     0.072473391     0.098489300
2018-01-13/18:58:40.94        -0.021468195     0.072472958     0.098494384
2018-01-13/18:58:40.97        -0.021489021     0.072542839     0.098595125
2018-01-13/18:58:41.00        -0.021468195     0.072472110     0.098504757
2018-01-13/18:58:41.03        -0.021468200     0.072471710     0.098509882
2018-01-13/18:58:41.06        -0.021468195     0.072471276     0.098514960
2018-01-13/18:58:41.09        -0.021489021     0.072541156     0.098615715
2018-01-13/18:58:41.13        -0.021468195     0.072470429     0.098525322
2018-01-13/18:58:41.16        -0.021468200     0.072470029     0.098530441
2018-01-13/18:58:41.19        -0.021468195     0.072469595     0.098535514
2018-01-13/18:58:41.22        -0.021489021     0.072539473     0.098636283
2018-01-13/18:58:41.25        -0.021468195     0.072468748     0.098545864
2018-01-13/18:58:41.28        -0.021468200     0.072468347     0.098550978
2018-01-13/18:58:41.31        -0.021468195     0.072467914     0.098556045
2018-01-13/18:58:41.34        -0.021489021     0.072537790     0.098656829
2018-01-13/18:58:41.38        -0.021468195     0.072467066     0.098566385
2018-01-13/18:58:41.41        -0.021468200     0.072466666     0.098571494
2018-01-13/18:58:41.44        -0.021468195     0.072466232     0.098576555
2018-01-13/18:58:41.47        -0.021489021     0.072536107     0.098677353
2018-01-13/18:58:41.50        -0.021468195     0.072465385     0.098586884
2018-01-13/18:58:41.53        -0.021468200     0.072464985     0.098591987
2018-01-13/18:58:41.56        -0.021468195     0.072464551     0.098597043
2018-01-13/18:58:41.59        -0.021489021     0.072534424     0.098697855
2018-01-13/18:58:41.63        -0.021468195     0.072463704     0.098607360
2018-01-13/18:58:41.66        -0.021468200     0.072463303     0.098612457
2018-01-13/18:58:41.69        -0.021468195     0.072462870     0.098617508
2018-01-13/18:58:41.72        -0.021489021     0.072532741     0.098718335
2018-01-13/18:58:41.75        -0.021468195     0.072462022     0.098627814
2018-01-13/18:58:41.78        -0.021468200     0.072461622     0.098632906
2018-01-13/18:58:41.81        -0.021468195     0.072461188     0.098637951
2018-01-13/18:58:41.84        -0.021489021     0.072531058     0.098738792
2018-01-13/18:58:41.88        -0.021468195     0.072460341     0.098648246
2018-01-13/18:58:41.91        -0.021468200     0.072459941     0.098653333
2018-01-13/18:58:41.94        -0.021468195     0.072459507     0.098658372
2018-01-13/18:58:41.97        -0.021489021     0.072529375     0.098759228
2018-01-13/18:58:42.00        -0.021468195     0.072458660     0.098668656
2018-01-13/18:58:42.03        -0.021468200     0.072458259     0.098673737
2018-01-13/18:58:42.06        -0.021468195     0.072457826     0.098678771
2018-01-13/18:58:42.09        -0.021468200     0.072457425     0.098683850
2018-01-13/18:58:42.13        -0.021468195     0.072456978     0.098689044
2018-01-13/18:58:42.16        -0.021468200     0.072456578     0.098694119
2018-01-13/18:58:42.19        -0.021468195     0.072456144     0.098699148
2018-01-13/18:58:42.22        -0.021468200     0.072455744     0.098704221
2018-01-13/18:58:42.25        -0.021468195     0.072455297     0.098709409
2018-01-13/18:58:42.28        -0.021468200     0.072454897     0.098714480
2018-01-13/18:58:42.31        -0.021468195     0.072454463     0.098719503
2018-01-13/18:58:42.34        -0.021468200     0.072454063     0.098724570
2018-01-13/18:58:42.38        -0.021468195     0.072453616     0.098729753
2018-01-13/18:58:42.41        -0.021468200     0.072453215     0.098734817
2018-01-13/18:58:42.44        -0.021468195     0.072452782     0.098739835
2018-01-13/18:58:42.47        -0.021468200     0.072452381     0.098744897
2018-01-13/18:58:42.50        -0.021468195     0.072451934     0.098750074
2018-01-13/18:58:42.53        -0.021468200     0.072451534     0.098755133
2018-01-13/18:58:42.56        -0.021468195     0.072451100     0.098760145
2018-01-13/18:58:42.59        -0.021468200     0.072450700     0.098765201
2018-01-13/18:58:42.63        -0.021468195     0.072450253     0.098770373
2018-01-13/18:58:42.66        -0.021468200     0.072449853     0.098775426
2018-01-13/18:58:42.69        -0.021468195     0.072449419     0.098780433
2018-01-13/18:58:42.72        -0.021468200     0.072449019     0.098785484
2018-01-13/18:58:42.75        -0.021468195     0.072448572     0.098790649
2018-01-13/18:58:42.78        -0.021468200     0.072448171     0.098795697
2018-01-13/18:58:42.81        -0.021468195     0.072447738     0.098800698
2018-01-13/18:58:42.84        -0.021468200     0.072447337     0.098805744
2018-01-13/18:58:42.88        -0.021468195     0.072446890     0.098810904
2018-01-13/18:58:42.91        -0.021468200     0.072446490     0.098815946
2018-01-13/18:58:42.94        -0.021468195     0.072446056     0.098820942
2018-01-13/18:58:42.97        -0.021468200     0.072445656     0.098825981
2018-01-13/18:58:43.00        -0.021468195     0.072445209     0.098831136
2018-01-13/18:58:43.03        -0.021468200     0.072444809     0.098836173
2018-01-13/18:58:43.06        -0.021468195     0.072444375     0.098841163
2018-01-13/18:58:43.09        -0.021468200     0.072443975     0.098846197
2018-01-13/18:58:43.13        -0.021489016     0.072513795     0.098947137
2018-01-13/18:58:43.16        -0.021468200     0.072443127     0.098856377
2018-01-13/18:58:43.19        -0.021468195     0.072442694     0.098861361
2018-01-13/18:58:43.22        -0.021468200     0.072442293     0.098866390
2018-01-13/18:58:43.25        -0.021489016     0.072512112     0.098967344
2018-01-13/18:58:43.28        -0.021468200     0.072441446     0.098876559
2018-01-13/18:58:43.31        -0.021468195     0.072441012     0.098881538
2018-01-13/18:58:43.34        -0.021468200     0.072440612     0.098886561
2018-01-13/18:58:43.38        -0.021489016     0.072510429     0.098987529
2018-01-13/18:58:43.41        -0.021468200     0.072439765     0.098896719
2018-01-13/18:58:43.44        -0.021468195     0.072439331     0.098901692
2018-01-13/18:58:43.47        -0.021468200     0.072438931     0.098906710
2018-01-13/18:58:43.50        -0.021489016     0.072508746     0.099007691
2018-01-13/18:58:43.53        -0.021468200     0.072438083     0.098916856
2018-01-13/18:58:43.56        -0.021468195     0.072437650     0.098921824
2018-01-13/18:58:43.59        -0.021468200     0.072437249     0.098926836
2018-01-13/18:58:43.63        -0.021489016     0.072507063     0.099027831
2018-01-13/18:58:43.66        -0.021468200     0.072436402     0.098936971
2018-01-13/18:58:43.69        -0.021468195     0.072435968     0.098941933
2018-01-13/18:58:43.72        -0.021468200     0.072435568     0.098946940
2018-01-13/18:58:43.75        -0.021489016     0.072505380     0.099047949
2018-01-13/18:58:43.78        -0.021468200     0.072434721     0.098957064
2018-01-13/18:58:43.81        -0.021468195     0.072434287     0.098962020
2018-01-13/18:58:43.84        -0.021468200     0.072433887     0.098967021
2018-01-13/18:58:43.88        -0.021489016     0.072503697     0.099068044
2018-01-13/18:58:43.91        -0.021468200     0.072433039     0.098977134
2018-01-13/18:58:43.94        -0.021468195     0.072432606     0.098982085
2018-01-13/18:58:43.97        -0.021468200     0.072432205     0.098987080
2018-01-13/18:58:44.00        -0.021489016     0.072502014     0.099088117
2018-01-13/18:58:44.03        -0.021468200     0.072431358     0.098997182
2018-01-13/18:58:44.06        -0.021468195     0.072430924     0.099002127
2018-01-13/18:58:44.09        -0.021468200     0.072430524     0.099007117
2018-01-13/18:58:44.13        -0.021489016     0.072500331     0.099108168
2018-01-13/18:58:44.16        -0.021468200     0.072429677     0.099017207
2018-01-13/18:58:44.19        -0.021468195     0.072429243     0.099022147
2018-01-13/18:58:44.22        -0.021468200     0.072428843     0.099027131
2018-01-13/18:58:44.25        -0.021489016     0.072498648     0.099128196
2018-01-13/18:58:44.28        -0.021468200     0.072427995     0.099037210
2018-01-13/18:58:44.31        -0.021468195     0.072427562     0.099042144
2018-01-13/18:58:44.34        -0.021468200     0.072427162     0.099047123
2018-01-13/18:58:44.38        -0.021489016     0.072496965     0.099148202
2018-01-13/18:58:44.41        -0.021468200     0.072426314     0.099057191
2018-01-13/18:58:44.44        -0.021468195     0.072425880     0.099062119
2018-01-13/18:58:44.47        -0.021468200     0.072425480     0.099067093
2018-01-13/18:58:44.50        -0.021489016     0.072495282     0.099168185
2018-01-13/18:58:44.53        -0.021468200     0.072424633     0.099077149
2018-01-13/18:58:44.56        -0.021468195     0.072424199     0.099082072
2018-01-13/18:58:44.59        -0.021468200     0.072423799     0.099087040
2018-01-13/18:58:44.63        -0.021489016     0.072493599     0.099188145
2018-01-13/18:58:44.66        -0.021468200     0.072422951     0.099097085
2018-01-13/18:58:44.69        -0.021468195     0.072422518     0.099102002
2018-01-13/18:58:44.72        -0.021468200     0.072422118     0.099106964
2018-01-13/18:58:44.75        -0.021489016     0.072491916     0.099208084
2018-01-13/18:58:44.78        -0.021468200     0.072421270     0.099116998
2018-01-13/18:58:44.81        -0.021468195     0.072420836     0.099121910
2018-01-13/18:58:44.84        -0.021468200     0.072420436     0.099126867
2018-01-13/18:58:44.88        -0.021489016     0.072490233     0.099227999
2018-01-13/18:58:44.91        -0.021468200     0.072419589     0.099136889
2018-01-13/18:58:44.94        -0.021468195     0.072419155     0.099141795
2018-01-13/18:58:44.97        -0.021468200     0.072418755     0.099146746
2018-01-13/18:58:45.00        -0.021489016     0.072488550     0.099247893
2018-01-13/18:58:45.03        -0.021468200     0.072417907     0.099156757
2018-01-13/18:58:45.06        -0.021468195     0.072417474     0.099161658
2018-01-13/18:58:45.09        -0.021468200     0.072417074     0.099166603
2018-01-13/18:58:45.13        -0.021489016     0.072486867     0.099267763
2018-01-13/18:58:45.16        -0.021468200     0.072416226     0.099176603
2018-01-13/18:58:45.19        -0.021468195     0.072415792     0.099181498
2018-01-13/18:58:45.22        -0.021468200     0.072415392     0.099186438
2018-01-13/18:58:45.25        -0.021489016     0.072485184     0.099287612
2018-01-13/18:58:45.28        -0.021468200     0.072414545     0.099196426
2018-01-13/18:58:45.31        -0.021468195     0.072414111     0.099201316
2018-01-13/18:58:45.34        -0.021468200     0.072413711     0.099206250
2018-01-13/18:58:45.38        -0.021489016     0.072483501     0.099307437
2018-01-13/18:58:45.41        -0.021468200     0.072412863     0.099216227
2018-01-13/18:58:45.44        -0.021468195     0.072412430     0.099221111
2018-01-13/18:58:45.47        -0.021468200     0.072412030     0.099226040
2018-01-13/18:58:45.50        -0.021489016     0.072481818     0.099327240
2018-01-13/18:58:45.53        -0.021468200     0.072411182     0.099236005
2018-01-13/18:58:45.56        -0.021468195     0.072410748     0.099240884
2018-01-13/18:58:45.59        -0.021468200     0.072410348     0.099245807
2018-01-13/18:58:45.63        -0.021489016     0.072480135     0.099347021
2018-01-13/18:58:45.66        -0.021468200     0.072409501     0.099255761
2018-01-13/18:58:45.69        -0.021468195     0.072409067     0.099260634
2018-01-13/18:58:45.72        -0.021468200     0.072408667     0.099265551
2018-01-13/18:58:45.75        -0.021489016     0.072478452     0.099366779
2018-01-13/18:58:45.78        -0.021468200     0.072407820     0.099275494
2018-01-13/18:58:45.81        -0.021468195     0.072407386     0.099280361
2018-01-13/18:58:45.84        -0.021468200     0.072406986     0.099285273
2018-01-13/18:58:45.88        -0.021489016     0.072476769     0.099386514
2018-01-13/18:58:45.91        -0.021468200     0.072406138     0.099295205
2018-01-13/18:58:45.94        -0.021468195     0.072405704     0.099300066
2018-01-13/18:58:45.97        -0.021468200     0.072405304     0.099304973
2018-01-13/18:58:46.00        -0.021489016     0.072475087     0.099406227
2018-01-13/18:58:46.03        -0.021468200     0.072404457     0.099314892
2018-01-13/18:58:46.06        -0.021468195     0.072404023     0.099319749
2018-01-13/18:58:46.09        -0.021468200     0.072403623     0.099324649
2018-01-13/18:58:46.13        -0.021489016     0.072473404     0.099425917
2018-01-13/18:58:46.16        -0.021468200     0.072402776     0.099334558
2018-01-13/18:58:46.19        -0.021468195     0.072402342     0.099339408
2018-01-13/18:58:46.22        -0.021468200     0.072401942     0.099344304
2018-01-13/18:58:46.25        -0.021489016     0.072471721     0.099445585
2018-01-13/18:58:46.28        -0.021468200     0.072401094     0.099354201
2018-01-13/18:58:46.31        -0.021468195     0.072400660     0.099359046
2018-01-13/18:58:46.34        -0.021468200     0.072400260     0.099363935
2018-01-13/18:58:46.38        -0.021489016     0.072470038     0.099465230
2018-01-13/18:58:46.41        -0.021468200     0.072399413     0.099373821
2018-01-13/18:58:46.44        -0.021468195     0.072398979     0.099378660
2018-01-13/18:58:46.47        -0.021468200     0.072398579     0.099383544
2018-01-13/18:58:46.50        -0.021489016     0.072468355     0.099484852
2018-01-13/18:58:46.53        -0.021468200     0.072397732     0.099393418
2018-01-13/18:58:46.56        -0.021468195     0.072397298     0.099398252
2018-01-13/18:58:46.59        -0.021468200     0.072396898     0.099403130
2018-01-13/18:58:46.63        -0.021489016     0.072466672     0.099504451
2018-01-13/18:58:46.66        -0.021468200     0.072396050     0.099412993
2018-01-13/18:58:46.69        -0.021468195     0.072395617     0.099417821
2018-01-13/18:58:46.72        -0.021468200     0.072395216     0.099422694
2018-01-13/18:58:46.75        -0.021489016     0.072464989     0.099524028
2018-01-13/18:58:46.78        -0.021468200     0.072394369     0.099432545
2018-01-13/18:58:46.81        -0.021468195     0.072393935     0.099437368
2018-01-13/18:58:46.84        -0.021468200     0.072393535     0.099442235
2018-01-13/18:58:46.88        -0.021489016     0.072463306     0.099543582
2018-01-13/18:58:46.91        -0.021468200     0.072392688     0.099452075
2018-01-13/18:58:46.94        -0.021468195     0.072392254     0.099456892
2018-01-13/18:58:46.97        -0.021468200     0.072391854     0.099461753
2018-01-13/18:58:47.00        -0.021489016     0.072461623     0.099563114
2018-01-13/18:58:47.03        -0.021468200     0.072391006     0.099471582
2018-01-13/18:58:47.06        -0.021468195     0.072390573     0.099476393
2018-01-13/18:58:47.09        -0.021468200     0.072390172     0.099481249
2018-01-13/18:58:47.13        -0.021489016     0.072459940     0.099582623
2018-01-13/18:58:47.16        -0.021468200     0.072389325     0.099491066
2018-01-13/18:58:47.19        -0.021468195     0.072388891     0.099495871
2018-01-13/18:58:47.22        -0.021468200     0.072388491     0.099500722
2018-01-13/18:58:47.25        -0.021489016     0.072458257     0.099602109
2018-01-13/18:58:47.28        -0.021468200     0.072387644     0.099510527
2018-01-13/18:58:47.31        -0.021468195     0.072387210     0.099515327
2018-01-13/18:58:47.34        -0.021468200     0.072386810     0.099520172
2018-01-13/18:58:47.38        -0.021489016     0.072456574     0.099621572
2018-01-13/18:58:47.41        -0.021468200     0.072385962     0.099529966
2018-01-13/18:58:47.44        -0.021468195     0.072385529     0.099534760
2018-01-13/18:58:47.47        -0.021468200     0.072385128     0.099539599
2018-01-13/18:58:47.50        -0.021489016     0.072454891     0.099641013
2018-01-13/18:58:47.53        -0.021468200     0.072384281     0.099549382
2018-01-13/18:58:47.56        -0.021468195     0.072383847     0.099554171
2018-01-13/18:58:47.59        -0.021468200     0.072383447     0.099559004
2018-01-13/18:58:47.63        -0.021489016     0.072453208     0.099660430
2018-01-13/18:58:47.66        -0.021468200     0.072382600     0.099568775
2018-01-13/18:58:47.69        -0.021468195     0.072382166     0.099573558
2018-01-13/18:58:47.72        -0.021468200     0.072381766     0.099578386
2018-01-13/18:58:47.75        -0.021489016     0.072451525     0.099679825
2018-01-13/18:58:47.78        -0.021468200     0.072380918     0.099588146
2018-01-13/18:58:47.81        -0.021468195     0.072380485     0.099592923
2018-01-13/18:58:47.84        -0.021468200     0.072380084     0.099597745
2018-01-13/18:58:47.88        -0.021489016     0.072449842     0.099699197
2018-01-13/18:58:47.91        -0.021468200     0.072379237     0.099607493
2018-01-13/18:58:47.94        -0.021468195     0.072378803     0.099612265
2018-01-13/18:58:47.97        -0.021468200     0.072378403     0.099617081
2018-01-13/18:58:48.00        -0.021489016     0.072448159     0.099718547
2018-01-13/18:58:48.03        -0.021468200     0.072377556     0.099626818
2018-01-13/18:58:48.06        -0.021468195     0.072377122     0.099631584
2018-01-13/18:58:48.09        -0.021468200     0.072376722     0.099636395
2018-01-13/18:58:48.13        -0.021489016     0.072446476     0.099737874
2018-01-13/18:58:48.16        -0.021468200     0.072375874     0.099646120
2018-01-13/18:58:48.19        -0.021468195     0.072375441     0.099650881
2018-01-13/18:58:48.22        -0.021468200     0.072375040     0.099655686
2018-01-13/18:58:48.25        -0.021489016     0.072444793     0.099757177
2018-01-13/18:58:48.28        -0.021468200     0.072374193     0.099665400
2018-01-13/18:58:48.31        -0.021468195     0.072373759     0.099670154
2018-01-13/18:58:48.34        -0.021468200     0.072373359     0.099674954
2018-01-13/18:58:48.38        -0.021489016     0.072443110     0.099776458
2018-01-13/18:58:48.41        -0.021468200     0.072372512     0.099684656
2018-01-13/18:58:48.44        -0.021468195     0.072372078     0.099689405
2018-01-13/18:58:48.47        -0.021468200     0.072371678     0.099694199
2018-01-13/18:58:48.50        -0.021489016     0.072441427     0.099795716
2018-01-13/18:58:48.53        -0.021468200     0.072370830     0.099703890
2018-01-13/18:58:48.56        -0.021468195     0.072370397     0.099708633
2018-01-13/18:58:48.59        -0.021468200     0.072369996     0.099713421
2018-01-13/18:58:48.63        -0.021489016     0.072439744     0.099814952
2018-01-13/18:58:48.66        -0.021468200     0.072369149     0.099723101
2018-01-13/18:58:48.69        -0.021468195     0.072368715     0.099727838
2018-01-13/18:58:48.72        -0.021468200     0.072368315     0.099732621
2018-01-13/18:58:48.75        -0.021489016     0.072438061     0.099834164
2018-01-13/18:58:48.78        -0.021468200     0.072367468     0.099742289
2018-01-13/18:58:48.81        -0.021468195     0.072367034     0.099747021
2018-01-13/18:58:48.84        -0.021468200     0.072366634     0.099751798
2018-01-13/18:58:48.88        -0.021489016     0.072436378     0.099853353
2018-01-13/18:58:48.91        -0.021468200     0.072365786     0.099761454
2018-01-13/18:58:48.94        -0.021468195     0.072365353     0.099766180
2018-01-13/18:58:48.97        -0.021468200     0.072364952     0.099770951
2018-01-13/18:58:49.00        -0.021489016     0.072434696     0.099872520
2018-01-13/18:58:49.03        -0.021468200     0.072364105     0.099780596
2018-01-13/18:58:49.06        -0.021468195     0.072363671     0.099785317
2018-01-13/18:58:49.09        -0.021468200     0.072363271     0.099790082
2018-01-13/18:58:49.13        -0.021489016     0.072433013     0.099891664
2018-01-13/18:58:49.16        -0.021468200     0.072362424     0.099799715
2018-01-13/18:58:49.19        -0.021468195     0.072361990     0.099804430
2018-01-13/18:58:49.22        -0.021468200     0.072361590     0.099809190
2018-01-13/18:58:49.25        -0.021489016     0.072431330     0.099910784
2018-01-13/18:58:49.28        -0.021468200     0.072360742     0.099818812
2018-01-13/18:58:49.31        -0.021468195     0.072360309     0.099823521
2018-01-13/18:58:49.34        -0.021468200     0.072359908     0.099828275
2018-01-13/18:58:49.38        -0.021489016     0.072429647     0.099929882
2018-01-13/18:58:49.41        -0.021468200     0.072359061     0.099837886
2018-01-13/18:58:49.44        -0.021468195     0.072358627     0.099842589
2018-01-13/18:58:49.47        -0.021468200     0.072358227     0.099847337
2018-01-13/18:58:49.50        -0.021481239     0.072484468     0.099882343
2018-01-13/18:58:49.53        -0.021448944     0.072497296     0.099691995
2018-01-13/18:58:49.56        -0.021437460     0.072580273     0.099598381
2018-01-13/18:58:49.59        -0.021425985     0.072663284     0.099504824
2018-01-13/18:58:49.63        -0.021434952     0.072819120     0.099505001
2018-01-13/18:58:49.66        -0.021402656     0.072831948     0.099314684
2018-01-13/18:58:49.69        -0.021391172     0.072914924     0.099221119
2018-01-13/18:58:49.72        -0.021379697     0.072997934     0.099127611
2018-01-13/18:58:49.75        -0.021388664     0.073153767     0.099127857
2018-01-13/18:58:49.78        -0.021356368     0.073166596     0.098937570
2018-01-13/18:58:49.81        -0.021344884     0.073249571     0.098844054
2018-01-13/18:58:49.84        -0.021333410     0.073332580     0.098750595
2018-01-13/18:58:49.88        -0.021342376     0.073488411     0.098750910
2018-01-13/18:58:49.91        -0.021310080     0.073501241     0.098560654
2018-01-13/18:58:49.94        -0.021298596     0.073584215     0.098467186
2018-01-13/18:58:49.97        -0.021287122     0.073667223     0.098373777
2018-01-13/18:58:50.00        -0.021296088     0.073823050     0.098374161
2018-01-13/18:58:50.03        -0.021263793     0.073835881     0.098183936
2018-01-13/18:58:50.06        -0.021252308     0.073918854     0.098090517
2018-01-13/18:58:50.09        -0.021240834     0.074001861     0.097997157
2018-01-13/18:58:50.13        -0.021249801     0.074157686     0.097997610
2018-01-13/18:58:50.16        -0.021217505     0.074170517     0.097807416
2018-01-13/18:58:50.19        -0.021206021     0.074253489     0.097714047
2018-01-13/18:58:50.22        -0.021194546     0.074336495     0.097620735
2018-01-13/18:58:50.25        -0.021203513     0.074492317     0.097621258
2018-01-13/18:58:50.28        -0.021171217     0.074505149     0.097431094
2018-01-13/18:58:50.31        -0.021159733     0.074588120     0.097337775
2018-01-13/18:58:50.34        -0.021148258     0.074671125     0.097244513
2018-01-13/18:58:50.38        -0.021157225     0.074826945     0.097245105
2018-01-13/18:58:50.41        -0.021124929     0.074839777     0.097054972
2018-01-13/18:58:50.44        -0.021113445     0.074922747     0.096961702
2018-01-13/18:58:50.47        -0.021101971     0.075005751     0.096868489
2018-01-13/18:58:50.50        -0.021110937     0.075161568     0.096869151
2018-01-13/18:58:50.53        -0.021086418     0.075117896     0.096745663
2018-01-13/18:58:50.56        -0.021086413     0.075117454     0.096750769
2018-01-13/18:58:50.59        -0.021086418     0.075117046     0.096755918
2018-01-13/18:58:50.63        -0.021106864     0.075189449     0.096854949
2018-01-13/18:58:50.66        -0.021086418     0.075116181     0.096766333
2018-01-13/18:58:50.69        -0.021086413     0.075115739     0.096771434
2018-01-13/18:58:50.72        -0.021086418     0.075115331     0.096776578
2018-01-13/18:58:50.75        -0.021106864     0.075187732     0.096875624
2018-01-13/18:58:50.78        -0.021086418     0.075114467     0.096786983
2018-01-13/18:58:50.81        -0.021086413     0.075114024     0.096792079
2018-01-13/18:58:50.84        -0.021086418     0.075113616     0.096797218
2018-01-13/18:58:50.88        -0.021106864     0.075186016     0.096896278
2018-01-13/18:58:50.91        -0.021086418     0.075112752     0.096807613
2018-01-13/18:58:50.94        -0.021086413     0.075112309     0.096812703
2018-01-13/18:58:50.97        -0.021086418     0.075111901     0.096817837
2018-01-13/18:58:51.00        -0.021106864     0.075184300     0.096916912
2018-01-13/18:58:51.03        -0.021086418     0.075111037     0.096828221
2018-01-13/18:58:51.06        -0.021086413     0.075110595     0.096833307
2018-01-13/18:58:51.09        -0.021086418     0.075110187     0.096838436
2018-01-13/18:58:51.13        -0.021106864     0.075182583     0.096937526
2018-01-13/18:58:51.16        -0.021086418     0.075109322     0.096848810
2018-01-13/18:58:51.19        -0.021086413     0.075108880     0.096853890
2018-01-13/18:58:51.22        -0.021086418     0.075108472     0.096859014
2018-01-13/18:58:51.25        -0.021106864     0.075180867     0.096958119
2018-01-13/18:58:51.28        -0.021086418     0.075107608     0.096869378
2018-01-13/18:58:51.31        -0.021086413     0.075107165     0.096874453
2018-01-13/18:58:51.34        -0.021086418     0.075106757     0.096879572
2018-01-13/18:58:51.38        -0.021106864     0.075179150     0.096978692
2018-01-13/18:58:51.41        -0.021086418     0.075105893     0.096889925
2018-01-13/18:58:51.44        -0.021086413     0.075105450     0.096894996
2018-01-13/18:58:51.47        -0.021086418     0.075105042     0.096900109
2018-01-13/18:58:51.50        -0.021106864     0.075177434     0.096999244
2018-01-13/18:58:51.53        -0.021086418     0.075104178     0.096910453
2018-01-13/18:58:51.56        -0.021086413     0.075103736     0.096915518
2018-01-13/18:58:51.59        -0.021086418     0.075103328     0.096920626
2018-01-13/18:58:51.63        -0.021106864     0.075175718     0.097019775
2018-01-13/18:58:51.66        -0.021086418     0.075102463     0.096930959
2018-01-13/18:58:51.69        -0.021086413     0.075102021     0.096936019
2018-01-13/18:58:51.72        -0.021086418     0.075101613     0.096941123
2018-01-13/18:58:51.75        -0.021106864     0.075174001     0.097040287
2018-01-13/18:58:51.78        -0.021086418     0.075100749     0.096951445
2018-01-13/18:58:51.81        -0.021086413     0.075100306     0.096956500
2018-01-13/18:58:51.84        -0.021086418     0.075099898     0.096961599
2018-01-13/18:58:51.88        -0.021106864     0.075172285     0.097060777
2018-01-13/18:58:51.91        -0.021086418     0.075099034     0.096971911
2018-01-13/18:58:51.94        -0.021086413     0.075098591     0.096976960
2018-01-13/18:58:51.97        -0.021086418     0.075098183     0.096982054
2018-01-13/18:58:52.00        -0.021106864     0.075170568     0.097081247
2018-01-13/18:58:52.03        -0.021086418     0.075097319     0.096992356
2018-01-13/18:58:52.06        -0.021086413     0.075096877     0.096997400
2018-01-13/18:58:52.09        -0.021086418     0.075096469     0.097002489
2018-01-13/18:58:52.13        -0.021106864     0.075168852     0.097101696
2018-01-13/18:58:52.16        -0.021086418     0.075095604     0.097012780
2018-01-13/18:58:52.19        -0.021086413     0.075095162     0.097017820
2018-01-13/18:58:52.22        -0.021086418     0.075094754     0.097022903
2018-01-13/18:58:52.25        -0.021106864     0.075167136     0.097122125
2018-01-13/18:58:52.28        -0.021086418     0.075093890     0.097033184
2018-01-13/18:58:52.31        -0.021086413     0.075093447     0.097038218
2018-01-13/18:58:52.34        -0.021086418     0.075093039     0.097043296
2018-01-13/18:58:52.38        -0.021106864     0.075165419     0.097142533
2018-01-13/18:58:52.41        -0.021086418     0.075092175     0.097053567
2018-01-13/18:58:52.44        -0.021086413     0.075091732     0.097058597
2018-01-13/18:58:52.47        -0.021086418     0.075091324     0.097063670
2018-01-13/18:58:52.50        -0.021106864     0.075163703     0.097162921
2018-01-13/18:58:52.53        -0.021086418     0.075090460     0.097073930
2018-01-13/18:58:52.56        -0.021086413     0.075090018     0.097078954
2018-01-13/18:58:52.59        -0.021086418     0.075089610     0.097084022
2018-01-13/18:58:52.63        -0.021106864     0.075161986     0.097183288
2018-01-13/18:58:52.66        -0.021086418     0.075088745     0.097094272
2018-01-13/18:58:52.69        -0.021086413     0.075088303     0.097099291
2018-01-13/18:58:52.72        -0.021086418     0.075087895     0.097104354
2018-01-13/18:58:52.75        -0.021106864     0.075160270     0.097203634
2018-01-13/18:58:52.78        -0.021086418     0.075087031     0.097114593
2018-01-13/18:58:52.81        -0.021086413     0.075086588     0.097119607
2018-01-13/18:58:52.84        -0.021086418     0.075086180     0.097124665
2018-01-13/18:58:52.88        -0.021106864     0.075158554     0.097223960
2018-01-13/18:58:52.91        -0.021086418     0.075085316     0.097134894
2018-01-13/18:58:52.94        -0.021086413     0.075084873     0.097139903
2018-01-13/18:58:52.97        -0.021086418     0.075084465     0.097144956
2018-01-13/18:58:53.00        -0.021106864     0.075156837     0.097244265
2018-01-13/18:58:53.03        -0.021086418     0.075083601     0.097155174
2018-01-13/18:58:53.06        -0.021086413     0.075083159     0.097160178
2018-01-13/18:58:53.09        -0.021086418     0.075082751     0.097165226
2018-01-13/18:58:53.13        -0.021106864     0.075155121     0.097264550
2018-01-13/18:58:53.16        -0.021086418     0.075081886     0.097175434
2018-01-13/18:58:53.19        -0.021086413     0.075081444     0.097180433
2018-01-13/18:58:53.22        -0.021086418     0.075081036     0.097185475
2018-01-13/18:58:53.25        -0.021106864     0.075153404     0.097284813
2018-01-13/18:58:53.28        -0.021086418     0.075080172     0.097195673
2018-01-13/18:58:53.31        -0.021086413     0.075079729     0.097200666
2018-01-13/18:58:53.34        -0.021086418     0.075079321     0.097205704
2018-01-13/18:58:53.38        -0.021106864     0.075151688     0.097305056
2018-01-13/18:58:53.41        -0.021086418     0.075078457     0.097215891
2018-01-13/18:58:53.44        -0.021086413     0.075078014     0.097220879
2018-01-13/18:58:53.47        -0.021086418     0.075077606     0.097225911
2018-01-13/18:58:53.50        -0.021106864     0.075149971     0.097325279
2018-01-13/18:58:53.53        -0.021086418     0.075076742     0.097236088
2018-01-13/18:58:53.56        -0.021086413     0.075076300     0.097241072
2018-01-13/18:58:53.59        -0.021086418     0.075075892     0.097246099
2018-01-13/18:58:53.63        -0.021106864     0.075148255     0.097345480
2018-01-13/18:58:53.66        -0.021086418     0.075075027     0.097256265
2018-01-13/18:58:53.69        -0.021086413     0.075074585     0.097261243
2018-01-13/18:58:53.72        -0.021086418     0.075074177     0.097266265
2018-01-13/18:58:53.75        -0.021106864     0.075146539     0.097365661
2018-01-13/18:58:53.78        -0.021086418     0.075073313     0.097276421
2018-01-13/18:58:53.81        -0.021086413     0.075072870     0.097281394
2018-01-13/18:58:53.84        -0.021086418     0.075072462     0.097286411
2018-01-13/18:58:53.88        -0.021106864     0.075144822     0.097385821
2018-01-13/18:58:53.91        -0.021086418     0.075071598     0.097296557
2018-01-13/18:58:53.94        -0.021086413     0.075071155     0.097301525
2018-01-13/18:58:53.97        -0.021086418     0.075070747     0.097306536
2018-01-13/18:58:54.00        -0.021106864     0.075143106     0.097405961
2018-01-13/18:58:54.03        -0.021086418     0.075069883     0.097316671
2018-01-13/18:58:54.06        -0.021086413     0.075069441     0.097321634
2018-01-13/18:58:54.09        -0.021086418     0.075069033     0.097326641
2018-01-13/18:58:54.13        -0.021106864     0.075141389     0.097426079
2018-01-13/18:58:54.16        -0.021086418     0.075068168     0.097336765
2018-01-13/18:58:54.19        -0.021086413     0.075067726     0.097341723
2018-01-13/18:58:54.22        -0.021086418     0.075067318     0.097346724
2018-01-13/18:58:54.25        -0.021106864     0.075139673     0.097446177
2018-01-13/18:58:54.28        -0.021086418     0.075066454     0.097356838
2018-01-13/18:58:54.31        -0.021086413     0.075066011     0.097361791
2018-01-13/18:58:54.34        -0.021086418     0.075065603     0.097366787
2018-01-13/18:58:54.38        -0.021106864     0.075137957     0.097466254
2018-01-13/18:58:54.41        -0.021086418     0.075064739     0.097376891
2018-01-13/18:58:54.44        -0.021086413     0.075064296     0.097381838
2018-01-13/18:58:54.47        -0.021086418     0.075063888     0.097386829
2018-01-13/18:58:54.50        -0.021106864     0.075136240     0.097486310
2018-01-13/18:58:54.53        -0.021086418     0.075063024     0.097396922
2018-01-13/18:58:54.56        -0.021086413     0.075062582     0.097401864
2018-01-13/18:58:54.59        -0.021086418     0.075062174     0.097406850
2018-01-13/18:58:54.63        -0.021106864     0.075134524     0.097506346
2018-01-13/18:58:54.66        -0.021086418     0.075061310     0.097416933
2018-01-13/18:58:54.69        -0.021086413     0.075060867     0.097421870
2018-01-13/18:58:54.72        -0.021086418     0.075060459     0.097426851
2018-01-13/18:58:54.75        -0.021106864     0.075132807     0.097526360
2018-01-13/18:58:54.78        -0.021086418     0.075059595     0.097436923
2018-01-13/18:58:54.81        -0.021086413     0.075059152     0.097441855
2018-01-13/18:58:54.84        -0.021086418     0.075058744     0.097446830
2018-01-13/18:58:54.88        -0.021106864     0.075131091     0.097546354
2018-01-13/18:58:54.91        -0.021086418     0.075057880     0.097456892
2018-01-13/18:58:54.94        -0.021086413     0.075057437     0.097461819
2018-01-13/18:58:54.97        -0.021086418     0.075057029     0.097466789
2018-01-13/18:58:55.00        -0.021106864     0.075129375     0.097566327
2018-01-13/18:58:55.03        -0.021086418     0.075056165     0.097476840
2018-01-13/18:58:55.06        -0.021086413     0.075055723     0.097481762
2018-01-13/18:58:55.09        -0.021086418     0.075055315     0.097486727
2018-01-13/18:58:55.13        -0.021106864     0.075127658     0.097586279
2018-01-13/18:58:55.16        -0.021086418     0.075054451     0.097496768
2018-01-13/18:58:55.19        -0.021086413     0.075054008     0.097501684
2018-01-13/18:58:55.22        -0.021086418     0.075053600     0.097506644
2018-01-13/18:58:55.25        -0.021106864     0.075125942     0.097606210
2018-01-13/18:58:55.28        -0.021086418     0.075052736     0.097516675
2018-01-13/18:58:55.31        -0.021086413     0.075052293     0.097521586
2018-01-13/18:58:55.34        -0.021086418     0.075051885     0.097526540
2018-01-13/18:58:55.38        -0.021106864     0.075124225     0.097626121
2018-01-13/18:58:55.41        -0.021086418     0.075051021     0.097536560
2018-01-13/18:58:55.44        -0.021086413     0.075050578     0.097541466
2018-01-13/18:58:55.47        -0.021086418     0.075050170     0.097546416
2018-01-13/18:58:55.50        -0.021106864     0.075122509     0.097646010
2018-01-13/18:58:55.53        -0.021086418     0.075049306     0.097556425
2018-01-13/18:58:55.56        -0.021086413     0.075048864     0.097561326
2018-01-13/18:58:55.59        -0.021086418     0.075048456     0.097566270
2018-01-13/18:58:55.63        -0.021106864     0.075120792     0.097665878
2018-01-13/18:58:55.66        -0.021086418     0.075047592     0.097576269
2018-01-13/18:58:55.69        -0.021086413     0.075047149     0.097581165
2018-01-13/18:58:55.72        -0.021086418     0.075046741     0.097586104
2018-01-13/18:58:55.75        -0.021106864     0.075119076     0.097685726
2018-01-13/18:58:55.78        -0.021086418     0.075045877     0.097596092
2018-01-13/18:58:55.81        -0.021086413     0.075045434     0.097600983
2018-01-13/18:58:55.84        -0.021086418     0.075045026     0.097605917
2018-01-13/18:58:55.88        -0.021106864     0.075117360     0.097705553
2018-01-13/18:58:55.91        -0.021086418     0.075044162     0.097615894
2018-01-13/18:58:55.94        -0.021086413     0.075043719     0.097620779
2018-01-13/18:58:55.97        -0.021086418     0.075043312     0.097625708
2018-01-13/18:58:56.00        -0.021106864     0.075115643     0.097725358
2018-01-13/18:58:56.03        -0.021086418     0.075042447     0.097635676
2018-01-13/18:58:56.06        -0.021086413     0.075042005     0.097640555
2018-01-13/18:58:56.09        -0.021086418     0.075041597     0.097645479
2018-01-13/18:58:56.13        -0.021106864     0.075113927     0.097745143
2018-01-13/18:58:56.16        -0.021086418     0.075040733     0.097655436
2018-01-13/18:58:56.19        -0.021086413     0.075040290     0.097660311
2018-01-13/18:58:56.22        -0.021086418     0.075039882     0.097665229
2018-01-13/18:58:56.25        -0.021106864     0.075112210     0.097764907
2018-01-13/18:58:56.28        -0.021086418     0.075039018     0.097675175
2018-01-13/18:58:56.31        -0.021086413     0.075038575     0.097680045
2018-01-13/18:58:56.34        -0.021086418     0.075038167     0.097684958
2018-01-13/18:58:56.38        -0.021106864     0.075110494     0.097784650
2018-01-13/18:58:56.41        -0.021086418     0.075037303     0.097694894
2018-01-13/18:58:56.44        -0.021086413     0.075036860     0.097699758
2018-01-13/18:58:56.47        -0.021086418     0.075036453     0.097704666
2018-01-13/18:58:56.50        -0.021106864     0.075108778     0.097804371
2018-01-13/18:58:56.53        -0.021086418     0.075035588     0.097714591
2018-01-13/18:58:56.56        -0.021086413     0.075035146     0.097719450
2018-01-13/18:58:56.59        -0.021086418     0.075034738     0.097724353
2018-01-13/18:58:56.63        -0.021106864     0.075107061     0.097824072
2018-01-13/18:58:56.66        -0.021086418     0.075033874     0.097734267
2018-01-13/18:58:56.69        -0.021086413     0.075033431     0.097739121
2018-01-13/18:58:56.72        -0.021086418     0.075033023     0.097744019
2018-01-13/18:58:56.75        -0.021106864     0.075105345     0.097843752
2018-01-13/18:58:56.78        -0.021086418     0.075032159     0.097753923
2018-01-13/18:58:56.81        -0.021086413     0.075031716     0.097758771
2018-01-13/18:58:56.84        -0.021086418     0.075031308     0.097763664
2018-01-13/18:58:56.88        -0.021106864     0.075103628     0.097863411
2018-01-13/18:58:56.91        -0.021086418     0.075030444     0.097773557
2018-01-13/18:58:56.94        -0.021086413     0.075030001     0.097778401
2018-01-13/18:58:56.97        -0.021086418     0.075029594     0.097783288
2018-01-13/18:58:57.00        -0.021106864     0.075101912     0.097883048
2018-01-13/18:58:57.03        -0.021086418     0.075028729     0.097793171
2018-01-13/18:58:57.06        -0.021086413     0.075028287     0.097798009
2018-01-13/18:58:57.09        -0.021086418     0.075027879     0.097802891
2018-01-13/18:58:57.13        -0.021106864     0.075100196     0.097902665
2018-01-13/18:58:57.16        -0.021086418     0.075027015     0.097812763
2018-01-13/18:58:57.19        -0.021086413     0.075026572     0.097817596
2018-01-13/18:58:57.22        -0.021086418     0.075026164     0.097822473
2018-01-13/18:58:57.25        -0.021106864     0.075098479     0.097922261
2018-01-13/18:58:57.28        -0.021086418     0.075025300     0.097832334
2018-01-13/18:58:57.31        -0.021086413     0.075024857     0.097837162
2018-01-13/18:58:57.34        -0.021086418     0.075024449     0.097842034
2018-01-13/18:58:57.38        -0.021106864     0.075096763     0.097941835
2018-01-13/18:58:57.41        -0.021086418     0.075023585     0.097851885
2018-01-13/18:58:57.44        -0.021086413     0.075023142     0.097856707
2018-01-13/18:58:57.47        -0.021086418     0.075022735     0.097861574
2018-01-13/18:58:57.50        -0.021106864     0.075095046     0.097961389
2018-01-13/18:58:57.53        -0.021086418     0.075021870     0.097871414
2018-01-13/18:58:57.56        -0.021086413     0.075021428     0.097876231
2018-01-13/18:58:57.59        -0.021086418     0.075021020     0.097881092
2018-01-13/18:58:57.63        -0.021106864     0.075093330     0.097980921
2018-01-13/18:58:57.66        -0.021086418     0.075020156     0.097890922
2018-01-13/18:58:57.69        -0.021086413     0.075019713     0.097895734
2018-01-13/18:58:57.72        -0.021086418     0.075019305     0.097900590
2018-01-13/18:58:57.75        -0.021106864     0.075091614     0.098000432
2018-01-13/18:58:57.78        -0.021086418     0.075018441     0.097910409
2018-01-13/18:58:57.81        -0.021086413     0.075017998     0.097915216
2018-01-13/18:58:57.84        -0.021086418     0.075017590     0.097920067
2018-01-13/18:58:57.88        -0.021106864     0.075089897     0.098019922
2018-01-13/18:58:57.91        -0.021086418     0.075016726     0.097929875
2018-01-13/18:58:57.94        -0.021086413     0.075016283     0.097934676
2018-01-13/18:58:57.97        -0.021086418     0.075015876     0.097939522
2018-01-13/18:58:58.00        -0.021106864     0.075088181     0.098039391
2018-01-13/18:58:58.03        -0.021086418     0.075015011     0.097949320
2018-01-13/18:58:58.06        -0.021086413     0.075014569     0.097954116
2018-01-13/18:58:58.09        -0.021086418     0.075014161     0.097958956
2018-01-13/18:58:58.13        -0.021106864     0.075086464     0.098058839
2018-01-13/18:58:58.16        -0.021086418     0.075013297     0.097968743
2018-01-13/18:58:58.19        -0.021086413     0.075012854     0.097973534
2018-01-13/18:58:58.22        -0.021086418     0.075012446     0.097978370
2018-01-13/18:58:58.25        -0.021106864     0.075084748     0.098078266
2018-01-13/18:58:58.28        -0.021086418     0.075011582     0.097988146
2018-01-13/18:58:58.31        -0.021086413     0.075011139     0.097992932
2018-01-13/18:58:58.34        -0.021086418     0.075010731     0.097997762
2018-01-13/18:58:58.38        -0.021106864     0.075083031     0.098097671
2018-01-13/18:58:58.41        -0.021086418     0.075009867     0.098007527
2018-01-13/18:58:58.44        -0.021086413     0.075009424     0.098012308
2018-01-13/18:58:58.47        -0.021086418     0.075009017     0.098017133
2018-01-13/18:58:58.50        -0.021106864     0.075081315     0.098117056
2018-01-13/18:58:58.53        -0.021086418     0.075008152     0.098026888
2018-01-13/18:58:58.56        -0.021086413     0.075007710     0.098031663
2018-01-13/18:58:58.59        -0.021086418     0.075007302     0.098036482
2018-01-13/18:58:58.63        -0.021106864     0.075079599     0.098136419
2018-01-13/18:58:58.66        -0.021086418     0.075006438     0.098046227
2018-01-13/18:58:58.69        -0.021086413     0.075005995     0.098050997
2018-01-13/18:58:58.72        -0.021086418     0.075005587     0.098055811
2018-01-13/18:58:58.75        -0.021106864     0.075077882     0.098155761
2018-01-13/18:58:58.78        -0.021086418     0.075004723     0.098065545
2018-01-13/18:58:58.81        -0.021086413     0.075004280     0.098070309
2018-01-13/18:58:58.84        -0.021086418     0.075003872     0.098075118
2018-01-13/18:58:58.88        -0.021106864     0.075076166     0.098175082
2018-01-13/18:58:58.91        -0.021086418     0.075003008     0.098084841
2018-01-13/18:58:58.94        -0.021086413     0.075002565     0.098089601
2018-01-13/18:58:58.97        -0.021086418     0.075002158     0.098094405
2018-01-13/18:58:59.00        -0.021106864     0.075074449     0.098194381
2018-01-13/18:58:59.03        -0.021086418     0.075001293     0.098104117
2018-01-13/18:58:59.06        -0.021086413     0.075000851     0.098108871
2018-01-13/18:58:59.09        -0.021086418     0.075000443     0.098113670
2018-01-13/18:58:59.13        -0.021106864     0.075072733     0.098213660
2018-01-13/18:58:59.16        -0.021086418     0.074999579     0.098123371
2018-01-13/18:58:59.19        -0.021086413     0.074999136     0.098128120
2018-01-13/18:58:59.22        -0.021086418     0.074998728     0.098132913
2018-01-13/18:58:59.25        -0.021106864     0.075071017     0.098232917
2018-01-13/18:58:59.28        -0.021086418     0.074997864     0.098142604
2018-01-13/18:58:59.31        -0.021086413     0.074997421     0.098147348
2018-01-13/18:58:59.34        -0.021086418     0.074997013     0.098152136
2018-01-13/18:58:59.38        -0.021106864     0.075069300     0.098252153
2018-01-13/18:58:59.41        -0.021086418     0.074996149     0.098161816
2018-01-13/18:58:59.44        -0.021086413     0.074995706     0.098166555
2018-01-13/18:58:59.47        -0.021086418     0.074995299     0.098171337
2018-01-13/18:58:59.50        -0.021099011     0.075121659     0.098204560
2018-01-13/18:58:59.53        -0.021066972     0.075128335     0.098015587
2018-01-13/18:58:59.56        -0.021055374     0.075207718     0.097921720
2018-01-13/18:58:59.59        -0.021043786     0.075287135     0.097827908
2018-01-13/18:58:59.63        -0.021052265     0.075441818     0.097826195
2018-01-13/18:58:59.66        -0.021020226     0.075448495     0.097637246
2018-01-13/18:58:59.69        -0.021008629     0.075527876     0.097543423
2018-01-13/18:58:59.72        -0.020997040     0.075607293     0.097449654
2018-01-13/18:58:59.75        -0.021005520     0.075761973     0.097448005
2018-01-13/18:58:59.78        -0.020973481     0.075768651     0.097259080
2018-01-13/18:58:59.81        -0.020961883     0.075848032     0.097165299
2018-01-13/18:58:59.84        -0.020950295     0.075927447     0.097071574
2018-01-13/18:58:59.88        -0.020958774     0.076082125     0.097069988
2018-01-13/18:58:59.91        -0.020926735     0.076088804     0.096881088
2018-01-13/18:58:59.94        -0.020915138     0.076168183     0.096787350
2018-01-13/18:58:59.97        -0.020903550     0.076247598     0.096693668
2018-01-13/18:59:00.00        -0.020912029     0.076402273     0.096692145
2018-01-13/18:59:00.03        -0.020879990     0.076408953     0.096503270
2018-01-13/18:59:00.06        -0.020868392     0.076488332     0.096409575
2018-01-13/18:59:00.09        -0.020856804     0.076567746     0.096315937
2018-01-13/18:59:00.13        -0.020865283     0.076722418     0.096314477
2018-01-13/18:59:00.16        -0.020833244     0.076729099     0.096125626
2018-01-13/18:59:00.19        -0.020821647     0.076808477     0.096031975
2018-01-13/18:59:00.22        -0.020810059     0.076887890     0.095938380
2018-01-13/18:59:00.25        -0.020818538     0.077042560     0.095936984
2018-01-13/18:59:00.28        -0.020786499     0.077049241     0.095748158
2018-01-13/18:59:00.31        -0.020774901     0.077128618     0.095654550
2018-01-13/18:59:00.34        -0.020763313     0.077208031     0.095560998
2018-01-13/18:59:00.38        -0.020771792     0.077362698     0.095559665
2018-01-13/18:59:00.41        -0.020739753     0.077369380     0.095370865
2018-01-13/18:59:00.44        -0.020728156     0.077448757     0.095277301
2018-01-13/18:59:00.47        -0.020716568     0.077528168     0.095183792
2018-01-13/18:59:00.50        -0.020725047     0.077682833     0.095182523
2018-01-13/18:59:00.53        -0.020700861     0.077635441     0.095060554
2018-01-13/18:59:00.56        -0.020700856     0.077634990     0.095065647
2018-01-13/18:59:00.59        -0.020700861     0.077634576     0.095070782
2018-01-13/18:59:00.63        -0.020720933     0.077709413     0.095168165
2018-01-13/18:59:00.66        -0.020700861     0.077633698     0.095081170
2018-01-13/18:59:00.69        -0.020700856     0.077633247     0.095086258
2018-01-13/18:59:00.72        -0.020700861     0.077632833     0.095091388
2018-01-13/18:59:00.75        -0.020720933     0.077707669     0.095188787
2018-01-13/18:59:00.78        -0.020700861     0.077631955     0.095101767
2018-01-13/18:59:00.81        -0.020700856     0.077631504     0.095106850
2018-01-13/18:59:00.84        -0.020700861     0.077631090     0.095111976
2018-01-13/18:59:00.88        -0.020720933     0.077705924     0.095209389
2018-01-13/18:59:00.91        -0.020700861     0.077630212     0.095122345
2018-01-13/18:59:00.94        -0.020700856     0.077629761     0.095127423
2018-01-13/18:59:00.97        -0.020700861     0.077629347     0.095132544
2018-01-13/18:59:01.00        -0.020720933     0.077704179     0.095229973
2018-01-13/18:59:01.03        -0.020700861     0.077628469     0.095142904
2018-01-13/18:59:01.06        -0.020700856     0.077628018     0.095147978
2018-01-13/18:59:01.09        -0.020700861     0.077627604     0.095153094
2018-01-13/18:59:01.13        -0.020720933     0.077702435     0.095250538
2018-01-13/18:59:01.16        -0.020700861     0.077626726     0.095163444
2018-01-13/18:59:01.19        -0.020700856     0.077626275     0.095168513
2018-01-13/18:59:01.22        -0.020700861     0.077625861     0.095173625
2018-01-13/18:59:01.25        -0.020720933     0.077700690     0.095271084
2018-01-13/18:59:01.28        -0.020700861     0.077624983     0.095183965
2018-01-13/18:59:01.31        -0.020700856     0.077624532     0.095189030
2018-01-13/18:59:01.34        -0.020700861     0.077624118     0.095194137
2018-01-13/18:59:01.38        -0.020720933     0.077698945     0.095291611
2018-01-13/18:59:01.41        -0.020700861     0.077623240     0.095204468
2018-01-13/18:59:01.44        -0.020700856     0.077622789     0.095209527
2018-01-13/18:59:01.47        -0.020700861     0.077622375     0.095214630
2018-01-13/18:59:01.50        -0.020720933     0.077697201     0.095312119
2018-01-13/18:59:01.53        -0.020700861     0.077621497     0.095224951
2018-01-13/18:59:01.56        -0.020700856     0.077621046     0.095230006
2018-01-13/18:59:01.59        -0.020700861     0.077620632     0.095235104
2018-01-13/18:59:01.63        -0.020720933     0.077695456     0.095332608
2018-01-13/18:59:01.66        -0.020700861     0.077619754     0.095245415
2018-01-13/18:59:01.69        -0.020700856     0.077619303     0.095250466
2018-01-13/18:59:01.72        -0.020700861     0.077618889     0.095255559
2018-01-13/18:59:01.75        -0.020720933     0.077693711     0.095353078
2018-01-13/18:59:01.78        -0.020700861     0.077618011     0.095265861
2018-01-13/18:59:01.81        -0.020700856     0.077617560     0.095270906
2018-01-13/18:59:01.84        -0.020700861     0.077617146     0.095275995
2018-01-13/18:59:01.88        -0.020720933     0.077691966     0.095373529
2018-01-13/18:59:01.91        -0.020700861     0.077616268     0.095286287
2018-01-13/18:59:01.94        -0.020700856     0.077615817     0.095291328
2018-01-13/18:59:01.97        -0.020700861     0.077615403     0.095296412
2018-01-13/18:59:02.00        -0.020720933     0.077690222     0.095393961
2018-01-13/18:59:02.03        -0.020700861     0.077614525     0.095306695
2018-01-13/18:59:02.06        -0.020700856     0.077614075     0.095311731
2018-01-13/18:59:02.09        -0.020700861     0.077613660     0.095316810
2018-01-13/18:59:02.13        -0.020720933     0.077688477     0.095414374
2018-01-13/18:59:02.16        -0.020700861     0.077612782     0.095327083
2018-01-13/18:59:02.19        -0.020700856     0.077612332     0.095332114
2018-01-13/18:59:02.22        -0.020700861     0.077611917     0.095337189
2018-01-13/18:59:02.25        -0.020720933     0.077686732     0.095434768
2018-01-13/18:59:02.28        -0.020700861     0.077611039     0.095347452
2018-01-13/18:59:02.31        -0.020700856     0.077610589     0.095352479
2018-01-13/18:59:02.34        -0.020700861     0.077610174     0.095357548
2018-01-13/18:59:02.38        -0.020720933     0.077684988     0.095455143
2018-01-13/18:59:02.41        -0.020700861     0.077609296     0.095367803
2018-01-13/18:59:02.44        -0.020700856     0.077608846     0.095372824
2018-01-13/18:59:02.47        -0.020700861     0.077608431     0.095377889
2018-01-13/18:59:02.50        -0.020720933     0.077683243     0.095475498
2018-01-13/18:59:02.53        -0.020700861     0.077607553     0.095388134
2018-01-13/18:59:02.56        -0.020700856     0.077607103     0.095393151
2018-01-13/18:59:02.59        -0.020700861     0.077606688     0.095398211
2018-01-13/18:59:02.63        -0.020720933     0.077681498     0.095495835
2018-01-13/18:59:02.66        -0.020700861     0.077605810     0.095408446
2018-01-13/18:59:02.69        -0.020700856     0.077605360     0.095413458
2018-01-13/18:59:02.72        -0.020700861     0.077604945     0.095418514
2018-01-13/18:59:02.75        -0.020720933     0.077679754     0.095516153
2018-01-13/18:59:02.78        -0.020700861     0.077604067     0.095428739
2018-01-13/18:59:02.81        -0.020700856     0.077603617     0.095433747
2018-01-13/18:59:02.84        -0.020700861     0.077603202     0.095438798
2018-01-13/18:59:02.88        -0.020720933     0.077678009     0.095536451
2018-01-13/18:59:02.91        -0.020700861     0.077602324     0.095449013
2018-01-13/18:59:02.94        -0.020700856     0.077601874     0.095454016
2018-01-13/18:59:02.97        -0.020700861     0.077601459     0.095459062
2018-01-13/18:59:03.00        -0.020720933     0.077676264     0.095556731
2018-01-13/18:59:03.03        -0.020700861     0.077600581     0.095469268
2018-01-13/18:59:03.06        -0.020700856     0.077600131     0.095474266
2018-01-13/18:59:03.09        -0.020700861     0.077599716     0.095479308
2018-01-13/18:59:03.13        -0.020720933     0.077674520     0.095576991
2018-01-13/18:59:03.16        -0.020700861     0.077598838     0.095489504
2018-01-13/18:59:03.19        -0.020700856     0.077598388     0.095494497
2018-01-13/18:59:03.22        -0.020700861     0.077597973     0.095499534
2018-01-13/18:59:03.25        -0.020720933     0.077672775     0.095597232
2018-01-13/18:59:03.28        -0.020700861     0.077597095     0.095509721
2018-01-13/18:59:03.31        -0.020700856     0.077596645     0.095514709
2018-01-13/18:59:03.34        -0.020700861     0.077596230     0.095519741
2018-01-13/18:59:03.38        -0.020720933     0.077671030     0.095617454
2018-01-13/18:59:03.41        -0.020700861     0.077595352     0.095529918
2018-01-13/18:59:03.44        -0.020700856     0.077594902     0.095534902
2018-01-13/18:59:03.47        -0.020700861     0.077594487     0.095539929
2018-01-13/18:59:03.50        -0.020720933     0.077669286     0.095637657
2018-01-13/18:59:03.53        -0.020700861     0.077593609     0.095550097
2018-01-13/18:59:03.56        -0.020700856     0.077593159     0.095555076
2018-01-13/18:59:03.59        -0.020700861     0.077592744     0.095560098
2018-01-13/18:59:03.63        -0.020720933     0.077667541     0.095657841
2018-01-13/18:59:03.66        -0.020700861     0.077591866     0.095570256
2018-01-13/18:59:03.69        -0.020700856     0.077591416     0.095575231
2018-01-13/18:59:03.72        -0.020700861     0.077591001     0.095580248
2018-01-13/18:59:03.75        -0.020720933     0.077665796     0.095678005
2018-01-13/18:59:03.78        -0.020700861     0.077590123     0.095590396
2018-01-13/18:59:03.81        -0.020700856     0.077589673     0.095595366
2018-01-13/18:59:03.84        -0.020700861     0.077589258     0.095600379
2018-01-13/18:59:03.88        -0.020720933     0.077664052     0.095698150
2018-01-13/18:59:03.91        -0.020700861     0.077588380     0.095610517
2018-01-13/18:59:03.94        -0.020700856     0.077587930     0.095615482
2018-01-13/18:59:03.97        -0.020700861     0.077587515     0.095620490
2018-01-13/18:59:04.00        -0.020720933     0.077662307     0.095718276
2018-01-13/18:59:04.03        -0.020700861     0.077586637     0.095630619
2018-01-13/18:59:04.06        -0.020700856     0.077586187     0.095635579
2018-01-13/18:59:04.09        -0.020700861     0.077585772     0.095640582
2018-01-13/18:59:04.13        -0.020720933     0.077660562     0.095738383
2018-01-13/18:59:04.16        -0.020700861     0.077584894     0.095650701
2018-01-13/18:59:04.19        -0.020700856     0.077584444     0.095655657
2018-01-13/18:59:04.22        -0.020700861     0.077584029     0.095660655
2018-01-13/18:59:04.25        -0.020720933     0.077658817     0.095758471
2018-01-13/18:59:04.28        -0.020700861     0.077583151     0.095670765
2018-01-13/18:59:04.31        -0.020700856     0.077582701     0.095675715
2018-01-13/18:59:04.34        -0.020700861     0.077582286     0.095680709
2018-01-13/18:59:04.38        -0.020720933     0.077657073     0.095778539
2018-01-13/18:59:04.41        -0.020700861     0.077581408     0.095690809
2018-01-13/18:59:04.44        -0.020700856     0.077580958     0.095695755
2018-01-13/18:59:04.47        -0.020700861     0.077580543     0.095700744
2018-01-13/18:59:04.50        -0.020720933     0.077655328     0.095798589
2018-01-13/18:59:04.53        -0.020700861     0.077579665     0.095710834
2018-01-13/18:59:04.56        -0.020700856     0.077579215     0.095715775
2018-01-13/18:59:04.59        -0.020700861     0.077578800     0.095720759
2018-01-13/18:59:04.63        -0.020720933     0.077653583     0.095818618
2018-01-13/18:59:04.66        -0.020700861     0.077577922     0.095730839
2018-01-13/18:59:04.69        -0.020700856     0.077577472     0.095735776
2018-01-13/18:59:04.72        -0.020700861     0.077577057     0.095740755
2018-01-13/18:59:04.75        -0.020720933     0.077651839     0.095838629
2018-01-13/18:59:04.78        -0.020700861     0.077576179     0.095750826
2018-01-13/18:59:04.81        -0.020700856     0.077575729     0.095755757
2018-01-13/18:59:04.84        -0.020700861     0.077575314     0.095760732
2018-01-13/18:59:04.88        -0.020720933     0.077650094     0.095858620
2018-01-13/18:59:04.91        -0.020700861     0.077574436     0.095770793
2018-01-13/18:59:04.94        -0.020700856     0.077573986     0.095775720
2018-01-13/18:59:04.97        -0.020700861     0.077573571     0.095780690
2018-01-13/18:59:05.00        -0.020720933     0.077648349     0.095878592
2018-01-13/18:59:05.03        -0.020700861     0.077572693     0.095790741
2018-01-13/18:59:05.06        -0.020700856     0.077572243     0.095795663
2018-01-13/18:59:05.09        -0.020700861     0.077571828     0.095800628
2018-01-13/18:59:05.13        -0.020720933     0.077646605     0.095898545
2018-01-13/18:59:05.16        -0.020700861     0.077570950     0.095810669
2018-01-13/18:59:05.19        -0.020700856     0.077570500     0.095815587
2018-01-13/18:59:05.22        -0.020700861     0.077570085     0.095820547
2018-01-13/18:59:05.25        -0.020720933     0.077644860     0.095918479
2018-01-13/18:59:05.28        -0.020700861     0.077569207     0.095830579
2018-01-13/18:59:05.31        -0.020700856     0.077568757     0.095835491
2018-01-13/18:59:05.34        -0.020700861     0.077568342     0.095840447
2018-01-13/18:59:05.38        -0.020720933     0.077643115     0.095938393
2018-01-13/18:59:05.41        -0.020700861     0.077567464     0.095850469
2018-01-13/18:59:05.44        -0.020700856     0.077567014     0.095855376
2018-01-13/18:59:05.47        -0.020700861     0.077566599     0.095860327
2018-01-13/18:59:05.50        -0.020720933     0.077641371     0.095958288
2018-01-13/18:59:05.53        -0.020700861     0.077565721     0.095870339
2018-01-13/18:59:05.56        -0.020700856     0.077565271     0.095875242
2018-01-13/18:59:05.59        -0.020700861     0.077564856     0.095880188
2018-01-13/18:59:05.63        -0.020720933     0.077639626     0.095978163
2018-01-13/18:59:05.66        -0.020700861     0.077563978     0.095890191
2018-01-13/18:59:05.69        -0.020700856     0.077563528     0.095895089
2018-01-13/18:59:05.72        -0.020700861     0.077563113     0.095900030
2018-01-13/18:59:05.75        -0.020720933     0.077637881     0.095998019
2018-01-13/18:59:05.78        -0.020700861     0.077562235     0.095910023
2018-01-13/18:59:05.81        -0.020700856     0.077561785     0.095914916
2018-01-13/18:59:05.84        -0.020700861     0.077561370     0.095919852
2018-01-13/18:59:05.88        -0.020720933     0.077636137     0.096017856
2018-01-13/18:59:05.91        -0.020700861     0.077560492     0.095929835
2018-01-13/18:59:05.94        -0.020700856     0.077560042     0.095934723
2018-01-13/18:59:05.97        -0.020700861     0.077559627     0.095939655
2018-01-13/18:59:06.00        -0.020720933     0.077634392     0.096037673
2018-01-13/18:59:06.03        -0.020700861     0.077558749     0.095949628
2018-01-13/18:59:06.06        -0.020700856     0.077558299     0.095954512
2018-01-13/18:59:06.09        -0.020700861     0.077557884     0.095959439
2018-01-13/18:59:06.13        -0.020720933     0.077632647     0.096057471
2018-01-13/18:59:06.16        -0.020700861     0.077557006     0.095969402
2018-01-13/18:59:06.19        -0.020700856     0.077556556     0.095974281
2018-01-13/18:59:06.22        -0.020700861     0.077556141     0.095979203
2018-01-13/18:59:06.25        -0.020720933     0.077630903     0.096077249
2018-01-13/18:59:06.28        -0.020700861     0.077555263     0.095989157
2018-01-13/18:59:06.31        -0.020700856     0.077554813     0.095994031
2018-01-13/18:59:06.34        -0.020700861     0.077554398     0.095998948
2018-01-13/18:59:06.38        -0.020720933     0.077629158     0.096097009
2018-01-13/18:59:06.41        -0.020700861     0.077553520     0.096008892
2018-01-13/18:59:06.44        -0.020700856     0.077553070     0.096013761
2018-01-13/18:59:06.47        -0.020700861     0.077552655     0.096018673
2018-01-13/18:59:06.50        -0.020720933     0.077627413     0.096116748
2018-01-13/18:59:06.53        -0.020700861     0.077551777     0.096028607
2018-01-13/18:59:06.56        -0.020700856     0.077551327     0.096033472
2018-01-13/18:59:06.59        -0.020700861     0.077550912     0.096038379
2018-01-13/18:59:06.63        -0.020720933     0.077625669     0.096136468
2018-01-13/18:59:06.66        -0.020700861     0.077550034     0.096048304
2018-01-13/18:59:06.69        -0.020700856     0.077549584     0.096053163
2018-01-13/18:59:06.72        -0.020700861     0.077549169     0.096058066
2018-01-13/18:59:06.75        -0.020720933     0.077623924     0.096156169
2018-01-13/18:59:06.78        -0.020700861     0.077548291     0.096067980
2018-01-13/18:59:06.81        -0.020700856     0.077547841     0.096072835
2018-01-13/18:59:06.84        -0.020700861     0.077547426     0.096077733
2018-01-13/18:59:06.88        -0.020720933     0.077622179     0.096175851
2018-01-13/18:59:06.91        -0.020700861     0.077546548     0.096087638
2018-01-13/18:59:06.94        -0.020700856     0.077546098     0.096092488
2018-01-13/18:59:06.97        -0.020700861     0.077545683     0.096097381
2018-01-13/18:59:07.00        -0.020720933     0.077620434     0.096195512
2018-01-13/18:59:07.03        -0.020700861     0.077544805     0.096107276
2018-01-13/18:59:07.06        -0.020700856     0.077544355     0.096112121
2018-01-13/18:59:07.09        -0.020700861     0.077543940     0.096117009
2018-01-13/18:59:07.13        -0.020720933     0.077618690     0.096215155
2018-01-13/18:59:07.16        -0.020700861     0.077543062     0.096126894
2018-01-13/18:59:07.19        -0.020700856     0.077542612     0.096131734
2018-01-13/18:59:07.22        -0.020700861     0.077542198     0.096136618
2018-01-13/18:59:07.25        -0.020720933     0.077616945     0.096234778
2018-01-13/18:59:07.28        -0.020700861     0.077541319     0.096146493
2018-01-13/18:59:07.31        -0.020700856     0.077540869     0.096151328
2018-01-13/18:59:07.34        -0.020700861     0.077540455     0.096156207
2018-01-13/18:59:07.38        -0.020720933     0.077615200     0.096254381
2018-01-13/18:59:07.41        -0.020700861     0.077539576     0.096166073
2018-01-13/18:59:07.44        -0.020700856     0.077539126     0.096170903
2018-01-13/18:59:07.47        -0.020700861     0.077538712     0.096175777
2018-01-13/18:59:07.50        -0.020720933     0.077613456     0.096273965
2018-01-13/18:59:07.53        -0.020700861     0.077537833     0.096185633
2018-01-13/18:59:07.56        -0.020700856     0.077537383     0.096190458
2018-01-13/18:59:07.59        -0.020700861     0.077536969     0.096195327
2018-01-13/18:59:07.63        -0.020720933     0.077611711     0.096293529
2018-01-13/18:59:07.66        -0.020700861     0.077536090     0.096205173
2018-01-13/18:59:07.69        -0.020700856     0.077535640     0.096209994
2018-01-13/18:59:07.72        -0.020700861     0.077535226     0.096214858
2018-01-13/18:59:07.75        -0.020720933     0.077609966     0.096313074
2018-01-13/18:59:07.78        -0.020700861     0.077534347     0.096224694
2018-01-13/18:59:07.81        -0.020700856     0.077533897     0.096229510
2018-01-13/18:59:07.84        -0.020700861     0.077533483     0.096234369
2018-01-13/18:59:07.88        -0.020720933     0.077608222     0.096332599
2018-01-13/18:59:07.91        -0.020700861     0.077532604     0.096244196
2018-01-13/18:59:07.94        -0.020700856     0.077532154     0.096249007
2018-01-13/18:59:07.97        -0.020700861     0.077531740     0.096253861
2018-01-13/18:59:08.00        -0.020720933     0.077606477     0.096352105
2018-01-13/18:59:08.03        -0.020700861     0.077530861     0.096263677
2018-01-13/18:59:08.06        -0.020700856     0.077530411     0.096268484
2018-01-13/18:59:08.09        -0.020700861     0.077529997     0.096273333
2018-01-13/18:59:08.13        -0.020720933     0.077604732     0.096371591
2018-01-13/18:59:08.16        -0.020700861     0.077529118     0.096283140
2018-01-13/18:59:08.19        -0.020700856     0.077528668     0.096287941
2018-01-13/18:59:08.22        -0.020700861     0.077528254     0.096292786
2018-01-13/18:59:08.25        -0.020720933     0.077602988     0.096391058
2018-01-13/18:59:08.28        -0.020700861     0.077527375     0.096302583
2018-01-13/18:59:08.31        -0.020700856     0.077526925     0.096307379
2018-01-13/18:59:08.34        -0.020700861     0.077526511     0.096312219
2018-01-13/18:59:08.38        -0.020720933     0.077601243     0.096410505
2018-01-13/18:59:08.41        -0.020700861     0.077525632     0.096322006
2018-01-13/18:59:08.44        -0.020700856     0.077525182     0.096326797
2018-01-13/18:59:08.47        -0.020700861     0.077524768     0.096331632
2018-01-13/18:59:08.50        -0.020720933     0.077599498     0.096429932
2018-01-13/18:59:08.53        -0.020700861     0.077523889     0.096341409
2018-01-13/18:59:08.56        -0.020700856     0.077523439     0.096346196
2018-01-13/18:59:08.59        -0.020700861     0.077523025     0.096351026
2018-01-13/18:59:08.63        -0.020720933     0.077597754     0.096449340
2018-01-13/18:59:08.66        -0.020700861     0.077522146     0.096360793
2018-01-13/18:59:08.69        -0.020700856     0.077521696     0.096365575
2018-01-13/18:59:08.72        -0.020700861     0.077521282     0.096370401
2018-01-13/18:59:08.75        -0.020720933     0.077596009     0.096468728
2018-01-13/18:59:08.78        -0.020700861     0.077520403     0.096380158
2018-01-13/18:59:08.81        -0.020700856     0.077519953     0.096384935
2018-01-13/18:59:08.84        -0.020700861     0.077519539     0.096389755
2018-01-13/18:59:08.88        -0.020720933     0.077594264     0.096488097
2018-01-13/18:59:08.91        -0.020700861     0.077518660     0.096399503
2018-01-13/18:59:08.94        -0.020700856     0.077518210     0.096404275
2018-01-13/18:59:08.97        -0.020700861     0.077517796     0.096409091
2018-01-13/18:59:09.00        -0.020720933     0.077592520     0.096507446
2018-01-13/18:59:09.03        -0.020700861     0.077516917     0.096418828
2018-01-13/18:59:09.06        -0.020700856     0.077516467     0.096423595
2018-01-13/18:59:09.09        -0.020700861     0.077516053     0.096428406
2018-01-13/18:59:09.13        -0.020720933     0.077590775     0.096526775
2018-01-13/18:59:09.16        -0.020700861     0.077515174     0.096438134
2018-01-13/18:59:09.19        -0.020700856     0.077514724     0.096442896
2018-01-13/18:59:09.22        -0.020700861     0.077514310     0.096447702
2018-01-13/18:59:09.25        -0.020720933     0.077589030     0.096546084
2018-01-13/18:59:09.28        -0.020700861     0.077513431     0.096457419
2018-01-13/18:59:09.31        -0.020700856     0.077512981     0.096462177
2018-01-13/18:59:09.34        -0.020700861     0.077512567     0.096466978
2018-01-13/18:59:09.38        -0.020720933     0.077587286     0.096565374
2018-01-13/18:59:09.41        -0.020700861     0.077511688     0.096476686
2018-01-13/18:59:09.44        -0.020700856     0.077511238     0.096481438
2018-01-13/18:59:09.47        -0.020700861     0.077510824     0.096486235
2018-01-13/18:59:09.50        -0.020712998     0.077637234     0.096517899
2018-01-13/18:59:09.53        -0.020681212     0.077637947     0.096330664
2018-01-13/18:59:09.56        -0.020669493     0.077713805     0.096236900
2018-01-13/18:59:09.59        -0.020657784     0.077789699     0.096143189
2018-01-13/18:59:09.63        -0.020665764     0.077943184     0.096139946
2018-01-13/18:59:09.66        -0.020633978     0.077943898     0.095952729
2018-01-13/18:59:09.69        -0.020622259     0.078019755     0.095859003
2018-01-13/18:59:09.72        -0.020610549     0.078095649     0.095765330
2018-01-13/18:59:09.75        -0.020618530     0.078249131     0.095762144
2018-01-13/18:59:09.78        -0.020586743     0.078249846     0.095574947
2018-01-13/18:59:09.81        -0.020575024     0.078325703     0.095481258
2018-01-13/18:59:09.84        -0.020563315     0.078401596     0.095387623
2018-01-13/18:59:09.88        -0.020571295     0.078555075     0.095384495
2018-01-13/18:59:09.91        -0.020539509     0.078555792     0.095197317
2018-01-13/18:59:09.94        -0.020527790     0.078631648     0.095103666
2018-01-13/18:59:09.97        -0.020516081     0.078707540     0.095010069
2018-01-13/18:59:10.00        -0.020524061     0.078861017     0.095006998
2018-01-13/18:59:10.03        -0.020492275     0.078861734     0.094819839
2018-01-13/18:59:10.06        -0.020480556     0.078937589     0.094726226
2018-01-13/18:59:10.09        -0.020468847     0.079013481     0.094632667
2018-01-13/18:59:10.13        -0.020476827     0.079166956     0.094629654
2018-01-13/18:59:10.16        -0.020445041     0.079167674     0.094442514
2018-01-13/18:59:10.19        -0.020433322     0.079243529     0.094348940
2018-01-13/18:59:10.22        -0.020421612     0.079319419     0.094255418
2018-01-13/18:59:10.25        -0.020429593     0.079472892     0.094252463
2018-01-13/18:59:10.28        -0.020397806     0.079473611     0.094065343
2018-01-13/18:59:10.31        -0.020386088     0.079549465     0.093971806
2018-01-13/18:59:10.34        -0.020374378     0.079625355     0.093878322
2018-01-13/18:59:10.38        -0.020382358     0.079778825     0.093875425
2018-01-13/18:59:10.41        -0.020350572     0.079779545     0.093688325
2018-01-13/18:59:10.44        -0.020338853     0.079855398     0.093594826
2018-01-13/18:59:10.47        -0.020327144     0.079931288     0.093501380
2018-01-13/18:59:10.50        -0.020335124     0.080084756     0.093498541
2018-01-13/18:59:10.53        -0.020311273     0.080033784     0.093378205
2018-01-13/18:59:10.56        -0.020311269     0.080033327     0.093383268
2018-01-13/18:59:10.59        -0.020311273     0.080032908     0.093388372
2018-01-13/18:59:10.63        -0.020330968     0.080110065     0.093484093
2018-01-13/18:59:10.66        -0.020311273     0.080032018     0.093398699
2018-01-13/18:59:10.69        -0.020311269     0.080031561     0.093403757
2018-01-13/18:59:10.72        -0.020311273     0.080031142     0.093408857
2018-01-13/18:59:10.75        -0.020330968     0.080108297     0.093504593
2018-01-13/18:59:10.78        -0.020311273     0.080030251     0.093419174
2018-01-13/18:59:10.81        -0.020311269     0.080029795     0.093424228
2018-01-13/18:59:10.84        -0.020311273     0.080029375     0.093429324
2018-01-13/18:59:10.88        -0.020330968     0.080106529     0.093525076
2018-01-13/18:59:10.91        -0.020311273     0.080028485     0.093439633
2018-01-13/18:59:10.94        -0.020311269     0.080028029     0.093444682
2018-01-13/18:59:10.97        -0.020311273     0.080027609     0.093449773
2018-01-13/18:59:11.00        -0.020330968     0.080104761     0.093545541
2018-01-13/18:59:11.03        -0.020311273     0.080026719     0.093460073
2018-01-13/18:59:11.06        -0.020311269     0.080026263     0.093465118
2018-01-13/18:59:11.09        -0.020311273     0.080025843     0.093470205
2018-01-13/18:59:11.13        -0.020330968     0.080102993     0.093565988
2018-01-13/18:59:11.16        -0.020311273     0.080024953     0.093480497
2018-01-13/18:59:11.19        -0.020311269     0.080024496     0.093485537
2018-01-13/18:59:11.22        -0.020311273     0.080024077     0.093490620
2018-01-13/18:59:11.25        -0.020330968     0.080101225     0.093586418
2018-01-13/18:59:11.28        -0.020311273     0.080023187     0.093500902
2018-01-13/18:59:11.31        -0.020311269     0.080022730     0.093505939
2018-01-13/18:59:11.34        -0.020311273     0.080022311     0.093511017
2018-01-13/18:59:11.38        -0.020330968     0.080099457     0.093606830
2018-01-13/18:59:11.41        -0.020311273     0.080021421     0.093521291
2018-01-13/18:59:11.44        -0.020311269     0.080020964     0.093526323
2018-01-13/18:59:11.47        -0.020311273     0.080020544     0.093531397
2018-01-13/18:59:11.50        -0.020330968     0.080097689     0.093627225
2018-01-13/18:59:11.53        -0.020311273     0.080019654     0.093541661
2018-01-13/18:59:11.56        -0.020311269     0.080019198     0.093546689
2018-01-13/18:59:11.59        -0.020311273     0.080018778     0.093551759
2018-01-13/18:59:11.63        -0.020330968     0.080095921     0.093647603
2018-01-13/18:59:11.66        -0.020311273     0.080017888     0.093562015
2018-01-13/18:59:11.69        -0.020311269     0.080017432     0.093567038
2018-01-13/18:59:11.72        -0.020311273     0.080017012     0.093572103
2018-01-13/18:59:11.75        -0.020330968     0.080094154     0.093667963
2018-01-13/18:59:11.78        -0.020311273     0.080016122     0.093582350
2018-01-13/18:59:11.81        -0.020311269     0.080015665     0.093587369
2018-01-13/18:59:11.84        -0.020311273     0.080015246     0.093592430
2018-01-13/18:59:11.88        -0.020330968     0.080092386     0.093688305
2018-01-13/18:59:11.91        -0.020311273     0.080014356     0.093602668
2018-01-13/18:59:11.94        -0.020311269     0.080013899     0.093607683
2018-01-13/18:59:11.97        -0.020311273     0.080013480     0.093612740
2018-01-13/18:59:12.00        -0.020330968     0.080090618     0.093708629
2018-01-13/18:59:12.03        -0.020311273     0.080012590     0.093622969
2018-01-13/18:59:12.06        -0.020311269     0.080012133     0.093627979
2018-01-13/18:59:12.09        -0.020311273     0.080011714     0.093633031
2018-01-13/18:59:12.13        -0.020311269     0.080011257     0.093638039
2018-01-13/18:59:12.16        -0.020311273     0.080010823     0.093643252
2018-01-13/18:59:12.19        -0.020311269     0.080010367     0.093648258
2018-01-13/18:59:12.22        -0.020311273     0.080009947     0.093653306
2018-01-13/18:59:12.25        -0.020311269     0.080009491     0.093658309
2018-01-13/18:59:12.28        -0.020311273     0.080009057     0.093663517
2018-01-13/18:59:12.31        -0.020311269     0.080008601     0.093668519
2018-01-13/18:59:12.34        -0.020311273     0.080008181     0.093673562
2018-01-13/18:59:12.38        -0.020311269     0.080007725     0.093678562
2018-01-13/18:59:12.41        -0.020311273     0.080007291     0.093683765
2018-01-13/18:59:12.44        -0.020311269     0.080006834     0.093688762
2018-01-13/18:59:12.47        -0.020311273     0.080006415     0.093693801
2018-01-13/18:59:12.50        -0.020311269     0.080005958     0.093698796
2018-01-13/18:59:12.53        -0.020311273     0.080005525     0.093703995
2018-01-13/18:59:12.56        -0.020311269     0.080005068     0.093708988
2018-01-13/18:59:12.59        -0.020311273     0.080004649     0.093714023
2018-01-13/18:59:12.62        -0.020311269     0.080004192     0.093719013
2018-01-13/18:59:12.66        -0.020311273     0.080003759     0.093724208
2018-01-13/18:59:12.69        -0.020311269     0.080003302     0.093729196
2018-01-13/18:59:12.72        -0.020311273     0.080002883     0.093734226
2018-01-13/18:59:12.75        -0.020311269     0.080002426     0.093739213
2018-01-13/18:59:12.78        -0.020311273     0.080001992     0.093744403
2018-01-13/18:59:12.81        -0.020311269     0.080001536     0.093749386
2018-01-13/18:59:12.84        -0.020311273     0.080001116     0.093754413
2018-01-13/18:59:12.87        -0.020311269     0.080000660     0.093759394
2018-01-13/18:59:12.91        -0.020311273     0.080000226     0.093764580
2018-01-13/18:59:12.94        -0.020311269     0.079999770     0.093769559
2018-01-13/18:59:12.97        -0.020311273     0.079999350     0.093774581
2018-01-13/18:59:13.00        -0.020311269     0.079998894     0.093779558
2018-01-13/18:59:13.03        -0.020311273     0.079998460     0.093784739
2018-01-13/18:59:13.06        -0.020311269     0.079998004     0.093789715
2018-01-13/18:59:13.09        -0.020311273     0.079997584     0.093794732
2018-01-13/18:59:13.12        -0.020311269     0.079997127     0.093799705
2018-01-13/18:59:13.16        -0.020330972     0.080074287     0.093895778
2018-01-13/18:59:13.19        -0.020311269     0.079996237     0.093809852
2018-01-13/18:59:13.22        -0.020311273     0.079995818     0.093814865
2018-01-13/18:59:13.25        -0.020311269     0.079995361     0.093819834
2018-01-13/18:59:13.28        -0.020330972     0.080072519     0.093915922
2018-01-13/18:59:13.31        -0.020311269     0.079994471     0.093829972
2018-01-13/18:59:13.34        -0.020311273     0.079994052     0.093834981
2018-01-13/18:59:13.37        -0.020311269     0.079993595     0.093839945
2018-01-13/18:59:13.41        -0.020330972     0.080070751     0.093936048
2018-01-13/18:59:13.44        -0.020311269     0.079992705     0.093850074
2018-01-13/18:59:13.47        -0.020311273     0.079992285     0.093855078
2018-01-13/18:59:13.50        -0.020311269     0.079991829     0.093860038
2018-01-13/18:59:13.53        -0.020330972     0.080068983     0.093956157
2018-01-13/18:59:13.56        -0.020311269     0.079990939     0.093870159
2018-01-13/18:59:13.59        -0.020311273     0.079990519     0.093875158
2018-01-13/18:59:13.62        -0.020311269     0.079990063     0.093880114
2018-01-13/18:59:13.66        -0.020330972     0.080067215     0.093976247
2018-01-13/18:59:13.69        -0.020311269     0.079989173     0.093890225
2018-01-13/18:59:13.72        -0.020311273     0.079988753     0.093895221
2018-01-13/18:59:13.75        -0.020311269     0.079988297     0.093900172
2018-01-13/18:59:13.78        -0.020330972     0.080065447     0.093996320
2018-01-13/18:59:13.81        -0.020311269     0.079987406     0.093910274
2018-01-13/18:59:13.84        -0.020311273     0.079986987     0.093915266
2018-01-13/18:59:13.87        -0.020311269     0.079986530     0.093920212
2018-01-13/18:59:13.91        -0.020330972     0.080063679     0.094016376
2018-01-13/18:59:13.94        -0.020311269     0.079985640     0.093930306
2018-01-13/18:59:13.97        -0.020311273     0.079985221     0.093935292
2018-01-13/18:59:14.00        -0.020311269     0.079984764     0.093940235
2018-01-13/18:59:14.03        -0.020330972     0.080061911     0.094036413
2018-01-13/18:59:14.06        -0.020311269     0.079983874     0.093950319
2018-01-13/18:59:14.09        -0.020311273     0.079983454     0.093955302
2018-01-13/18:59:14.12        -0.020311269     0.079982998     0.093960239
2018-01-13/18:59:14.16        -0.020330972     0.080060143     0.094056433
2018-01-13/18:59:14.19        -0.020311269     0.079982108     0.093970315
2018-01-13/18:59:14.22        -0.020311273     0.079981688     0.093975293
2018-01-13/18:59:14.25        -0.020311269     0.079981232     0.093980226
2018-01-13/18:59:14.28        -0.020330972     0.080058376     0.094076435
2018-01-13/18:59:14.31        -0.020311269     0.079980342     0.093990293
2018-01-13/18:59:14.34        -0.020311273     0.079979922     0.093995267
2018-01-13/18:59:14.37        -0.020311269     0.079979466     0.094000196
2018-01-13/18:59:14.41        -0.020330972     0.080056608     0.094096419
2018-01-13/18:59:14.44        -0.020311269     0.079978575     0.094010253
2018-01-13/18:59:14.47        -0.020311273     0.079978156     0.094015223
2018-01-13/18:59:14.50        -0.020311269     0.079977699     0.094020147
2018-01-13/18:59:14.53        -0.020330972     0.080054840     0.094116385
2018-01-13/18:59:14.56        -0.020311269     0.079976809     0.094030196
2018-01-13/18:59:14.59        -0.020311273     0.079976390     0.094035161
2018-01-13/18:59:14.62        -0.020311269     0.079975933     0.094040081
2018-01-13/18:59:14.66        -0.020330972     0.080053072     0.094136334
2018-01-13/18:59:14.69        -0.020311269     0.079975043     0.094050121
2018-01-13/18:59:14.72        -0.020311273     0.079974624     0.094055081
2018-01-13/18:59:14.75        -0.020311269     0.079974167     0.094059997
2018-01-13/18:59:14.78        -0.020330972     0.080051304     0.094156264
2018-01-13/18:59:14.81        -0.020311269     0.079973277     0.094070028
2018-01-13/18:59:14.84        -0.020311273     0.079972857     0.094074983
2018-01-13/18:59:14.87        -0.020311269     0.079972401     0.094079895
2018-01-13/18:59:14.91        -0.020330972     0.080049536     0.094176177
2018-01-13/18:59:14.94        -0.020311269     0.079971511     0.094089917
2018-01-13/18:59:14.97        -0.020311273     0.079971091     0.094094868
2018-01-13/18:59:15.00        -0.020311269     0.079970635     0.094099775
2018-01-13/18:59:15.03        -0.020330972     0.080047768     0.094196072
2018-01-13/18:59:15.06        -0.020311269     0.079969744     0.094109788
2018-01-13/18:59:15.09        -0.020311273     0.079969325     0.094114735
2018-01-13/18:59:15.12        -0.020311269     0.079968868     0.094119637
2018-01-13/18:59:15.16        -0.020330972     0.080046000     0.094215950
2018-01-13/18:59:15.19        -0.020311269     0.079967978     0.094129641
2018-01-13/18:59:15.22        -0.020311273     0.079967559     0.094134584
2018-01-13/18:59:15.25        -0.020311269     0.079967102     0.094139482
2018-01-13/18:59:15.28        -0.020330972     0.080044232     0.094235809
2018-01-13/18:59:15.31        -0.020311269     0.079966212     0.094149477
2018-01-13/18:59:15.34        -0.020311273     0.079965793     0.094154415
2018-01-13/18:59:15.37        -0.020311269     0.079965336     0.094159309
2018-01-13/18:59:15.41        -0.020330972     0.080042464     0.094255650
2018-01-13/18:59:15.44        -0.020311269     0.079964446     0.094169295
2018-01-13/18:59:15.47        -0.020311273     0.079964026     0.094174228
2018-01-13/18:59:15.50        -0.020311269     0.079963570     0.094179118
2018-01-13/18:59:15.53        -0.020330972     0.080040696     0.094275474
2018-01-13/18:59:15.56        -0.020311269     0.079962680     0.094189094
2018-01-13/18:59:15.59        -0.020311273     0.079962260     0.094194024
2018-01-13/18:59:15.62        -0.020311269     0.079961804     0.094198909
2018-01-13/18:59:15.66        -0.020330972     0.080038929     0.094295280
2018-01-13/18:59:15.69        -0.020311269     0.079960914     0.094208876
2018-01-13/18:59:15.72        -0.020311273     0.079960494     0.094213801
2018-01-13/18:59:15.75        -0.020311269     0.079960038     0.094218682
2018-01-13/18:59:15.78        -0.020330972     0.080037161     0.094315067
2018-01-13/18:59:15.81        -0.020311269     0.079959147     0.094228641
2018-01-13/18:59:15.84        -0.020311273     0.079958728     0.094233561
2018-01-13/18:59:15.87        -0.020311269     0.079958271     0.094238437
2018-01-13/18:59:15.91        -0.020330972     0.080035393     0.094334837
2018-01-13/18:59:15.94        -0.020311269     0.079957381     0.094248387
2018-01-13/18:59:15.97        -0.020311273     0.079956962     0.094253303
2018-01-13/18:59:16.00        -0.020311269     0.079956505     0.094258174
2018-01-13/18:59:16.03        -0.020330972     0.080033625     0.094354589
2018-01-13/18:59:16.06        -0.020311269     0.079955615     0.094268115
2018-01-13/18:59:16.09        -0.020311273     0.079955195     0.094273027
2018-01-13/18:59:16.12        -0.020311269     0.079954739     0.094277894
2018-01-13/18:59:16.16        -0.020330972     0.080031857     0.094374323
2018-01-13/18:59:16.19        -0.020311269     0.079953849     0.094287825
2018-01-13/18:59:16.22        -0.020311273     0.079953429     0.094292733
2018-01-13/18:59:16.25        -0.020311269     0.079952973     0.094297595
2018-01-13/18:59:16.28        -0.020330972     0.080030089     0.094394039
2018-01-13/18:59:16.31        -0.020311269     0.079952083     0.094307518
2018-01-13/18:59:16.34        -0.020311273     0.079951663     0.094312421
2018-01-13/18:59:16.37        -0.020311269     0.079951207     0.094317279
2018-01-13/18:59:16.41        -0.020330972     0.080028321     0.094413737
2018-01-13/18:59:16.44        -0.020311269     0.079950316     0.094327192
2018-01-13/18:59:16.47        -0.020311273     0.079949897     0.094332091
2018-01-13/18:59:16.50        -0.020311269     0.079949440     0.094336944
2018-01-13/18:59:16.53        -0.020330972     0.080026553     0.094433418
2018-01-13/18:59:16.56        -0.020311269     0.079948550     0.094346849
2018-01-13/18:59:16.59        -0.020311273     0.079948131     0.094351743
2018-01-13/18:59:16.62        -0.020311269     0.079947674     0.094356592
2018-01-13/18:59:16.66        -0.020330972     0.080024785     0.094453080
2018-01-13/18:59:16.69        -0.020311269     0.079946784     0.094366488
2018-01-13/18:59:16.72        -0.020311273     0.079946364     0.094371377
2018-01-13/18:59:16.75        -0.020311269     0.079945908     0.094376222
2018-01-13/18:59:16.78        -0.020330972     0.080023017     0.094472724
2018-01-13/18:59:16.81        -0.020311269     0.079945018     0.094386108
2018-01-13/18:59:16.84        -0.020311273     0.079944598     0.094390993
2018-01-13/18:59:16.87        -0.020311269     0.079944142     0.094395833
2018-01-13/18:59:16.91        -0.020330972     0.080021250     0.094492350
2018-01-13/18:59:16.94        -0.020311269     0.079943252     0.094405711
2018-01-13/18:59:16.97        -0.020311273     0.079942832     0.094410591
2018-01-13/18:59:17.00        -0.020311269     0.079942376     0.094415427
2018-01-13/18:59:17.03        -0.020330972     0.080019482     0.094511958
2018-01-13/18:59:17.06        -0.020311269     0.079941485     0.094425296
2018-01-13/18:59:17.09        -0.020311273     0.079941066     0.094430172
2018-01-13/18:59:17.12        -0.020311269     0.079940609     0.094435003
2018-01-13/18:59:17.16        -0.020330972     0.080017714     0.094531549
2018-01-13/18:59:17.19        -0.020311269     0.079939719     0.094444862
2018-01-13/18:59:17.22        -0.020311273     0.079939300     0.094449734
2018-01-13/18:59:17.25        -0.020311269     0.079938843     0.094454561
2018-01-13/18:59:17.28        -0.020330972     0.080015946     0.094551121
2018-01-13/18:59:17.31        -0.020311269     0.079937953     0.094464411
2018-01-13/18:59:17.34        -0.020311273     0.079937534     0.094469278
2018-01-13/18:59:17.37        -0.020311269     0.079937077     0.094474100
2018-01-13/18:59:17.41        -0.020330972     0.080014178     0.094570675
2018-01-13/18:59:17.44        -0.020311269     0.079936187     0.094483941
2018-01-13/18:59:17.47        -0.020311273     0.079935767     0.094488804
2018-01-13/18:59:17.50        -0.020311269     0.079935311     0.094493622
2018-01-13/18:59:17.53        -0.020330972     0.080012410     0.094590211
2018-01-13/18:59:17.56        -0.020311269     0.079934421     0.094503454
2018-01-13/18:59:17.59        -0.020311273     0.079934001     0.094508312
2018-01-13/18:59:17.62        -0.020311269     0.079933545     0.094513126
2018-01-13/18:59:17.66        -0.020330972     0.080010642     0.094609729
2018-01-13/18:59:17.69        -0.020311269     0.079932655     0.094522949
2018-01-13/18:59:17.72        -0.020311273     0.079932235     0.094527802
2018-01-13/18:59:17.75        -0.020311269     0.079931778     0.094532611
2018-01-13/18:59:17.78        -0.020330972     0.080008874     0.094629229
2018-01-13/18:59:17.81        -0.020311269     0.079930888     0.094542425
2018-01-13/18:59:17.84        -0.020311273     0.079930469     0.094547274
2018-01-13/18:59:17.87        -0.020311269     0.079930012     0.094552079
2018-01-13/18:59:17.91        -0.020330972     0.080007106     0.094648711
2018-01-13/18:59:17.94        -0.020311269     0.079929122     0.094561884
2018-01-13/18:59:17.97        -0.020311273     0.079928703     0.094566728
2018-01-13/18:59:18.00        -0.020311269     0.079928246     0.094571528
2018-01-13/18:59:18.03        -0.020330972     0.080005338     0.094668175
2018-01-13/18:59:18.06        -0.020311269     0.079927356     0.094581324
2018-01-13/18:59:18.09        -0.020311273     0.079926936     0.094586164
2018-01-13/18:59:18.12        -0.020311269     0.079926480     0.094590960
2018-01-13/18:59:18.16        -0.020330972     0.080003571     0.094687620
2018-01-13/18:59:18.19        -0.020311269     0.079925590     0.094600746
2018-01-13/18:59:18.22        -0.020311273     0.079925170     0.094605582
2018-01-13/18:59:18.25        -0.020311269     0.079924714     0.094610373
2018-01-13/18:59:18.28        -0.020330972     0.080001803     0.094707048
2018-01-13/18:59:18.31        -0.020311269     0.079923824     0.094620151
2018-01-13/18:59:18.34        -0.020311273     0.079923404     0.094624982
2018-01-13/18:59:18.37        -0.020311269     0.079922948     0.094629768
2018-01-13/18:59:18.41        -0.020330972     0.080000035     0.094726457
2018-01-13/18:59:18.44        -0.020311269     0.079922057     0.094639537
2018-01-13/18:59:18.47        -0.020311273     0.079921638     0.094644364
2018-01-13/18:59:18.50        -0.020311269     0.079921181     0.094649146
2018-01-13/18:59:18.53        -0.020330972     0.079998267     0.094745849
2018-01-13/18:59:18.56        -0.020311269     0.079920291     0.094658905
2018-01-13/18:59:18.59        -0.020311273     0.079919872     0.094663727
2018-01-13/18:59:18.62        -0.020311269     0.079919415     0.094668505
2018-01-13/18:59:18.66        -0.020330972     0.079996499     0.094765222
2018-01-13/18:59:18.69        -0.020311269     0.079918525     0.094678255
2018-01-13/18:59:18.72        -0.020311273     0.079918105     0.094683073
2018-01-13/18:59:18.75        -0.020311269     0.079917649     0.094687846
2018-01-13/18:59:18.78        -0.020330972     0.079994731     0.094784577
2018-01-13/18:59:18.81        -0.020311269     0.079916759     0.094697586
2018-01-13/18:59:18.84        -0.020311273     0.079916339     0.094702400
2018-01-13/18:59:18.87        -0.020311269     0.079915883     0.094707168
2018-01-13/18:59:18.91        -0.020330972     0.079992963     0.094803914
2018-01-13/18:59:18.94        -0.020311269     0.079914993     0.094716900
2018-01-13/18:59:18.97        -0.020311273     0.079914573     0.094721709
2018-01-13/18:59:19.00        -0.020311269     0.079914117     0.094726473
2018-01-13/18:59:19.03        -0.020330972     0.079991195     0.094823233
2018-01-13/18:59:19.06        -0.020311269     0.079913226     0.094736196
2018-01-13/18:59:19.09        -0.020311273     0.079912807     0.094741000
2018-01-13/18:59:19.12        -0.020311269     0.079912350     0.094745759
2018-01-13/18:59:19.16        -0.020330972     0.079989427     0.094842534
2018-01-13/18:59:19.19        -0.020311269     0.079911460     0.094755473
2018-01-13/18:59:19.22        -0.020311273     0.079911041     0.094760273
2018-01-13/18:59:19.25        -0.020311269     0.079910584     0.094765028
2018-01-13/18:59:19.28        -0.020330972     0.079987659     0.094861816
2018-01-13/18:59:19.31        -0.020311269     0.079909694     0.094774732
2018-01-13/18:59:19.34        -0.020311273     0.079909274     0.094779528
2018-01-13/18:59:19.37        -0.020311269     0.079908818     0.094784278
2018-01-13/18:59:19.41        -0.020330972     0.079985891     0.094881080
2018-01-13/18:59:19.44        -0.020311269     0.079907928     0.094793973
2018-01-13/18:59:19.47        -0.020311273     0.079907508     0.094798764
2018-01-13/18:59:19.50        -0.020303636     0.079954088     0.094740207
2018-01-13/18:59:19.53        -0.020311128     0.080106417     0.094735746
2018-01-13/18:59:19.56        -0.020279594     0.080101359     0.094550512
2018-01-13/18:59:19.59        -0.020267769     0.080173845     0.094457203
2018-01-13/18:59:19.62        -0.020255934     0.080246293     0.094363860
2018-01-13/18:59:19.66        -0.020263426     0.080398620     0.094359450
2018-01-13/18:59:19.69        -0.020231892     0.080393564     0.094174230
2018-01-13/18:59:19.72        -0.020220066     0.080466049     0.094080955
2018-01-13/18:59:19.75        -0.020208231     0.080538497     0.093987644
2018-01-13/18:59:19.78        -0.020215723     0.080690821     0.093983287
2018-01-13/18:59:19.81        -0.020184189     0.080685766     0.093798081
2018-01-13/18:59:19.84        -0.020172364     0.080758251     0.093704838
2018-01-13/18:59:19.87        -0.020160529     0.080830698     0.093611561
2018-01-13/18:59:19.91        -0.020168021     0.080983020     0.093607256
2018-01-13/18:59:19.94        -0.020136487     0.080977967     0.093422065
2018-01-13/18:59:19.97        -0.020124661     0.081050451     0.093328855
2018-01-13/18:59:20.00        -0.020112827     0.081122897     0.093235610
2018-01-13/18:59:20.03        -0.020120319     0.081275217     0.093231358
2018-01-13/18:59:20.06        -0.020088785     0.081270165     0.093046181
2018-01-13/18:59:20.09        -0.020076959     0.081342648     0.092953004
2018-01-13/18:59:20.12        -0.020065124     0.081415094     0.092859792
2018-01-13/18:59:20.16        -0.020072616     0.081567411     0.092855593
2018-01-13/18:59:20.19        -0.020041082     0.081562360     0.092670430
2018-01-13/18:59:20.22        -0.020029257     0.081634843     0.092577286
2018-01-13/18:59:20.25        -0.020017422     0.081707289     0.092484107
2018-01-13/18:59:20.28        -0.020024914     0.081859604     0.092479961
2018-01-13/18:59:20.31        -0.019993380     0.081854554     0.092294813
2018-01-13/18:59:20.34        -0.019981554     0.081927036     0.092201702
2018-01-13/18:59:20.37        -0.019969720     0.081999481     0.092108556
2018-01-13/18:59:20.41        -0.019977212     0.082151794     0.092104463
2018-01-13/18:59:20.44        -0.019945678     0.082146745     0.091919329
2018-01-13/18:59:20.47        -0.019933852     0.082219227     0.091826251
2018-01-13/18:59:20.50        -0.019922017     0.082291671     0.091733138
2018-01-13/18:59:20.53        -0.019937141     0.082396946     0.091792401
2018-01-13/18:59:20.56        -0.019917819     0.082316641     0.091708560
2018-01-13/18:59:20.59        -0.019917824     0.082316218     0.091713618
2018-01-13/18:59:20.62        -0.019917819     0.082315756     0.091718634
2018-01-13/18:59:20.66        -0.019937141     0.082395160     0.091812731
2018-01-13/18:59:20.69        -0.019917819     0.082314857     0.091728867
2018-01-13/18:59:20.72        -0.019917824     0.082314433     0.091733921
2018-01-13/18:59:20.75        -0.019917819     0.082313971     0.091738933
2018-01-13/18:59:20.78        -0.019937141     0.082393374     0.091833046
2018-01-13/18:59:20.81        -0.019917819     0.082313072     0.091749157
2018-01-13/18:59:20.84        -0.019917824     0.082312648     0.091754208
2018-01-13/18:59:20.87        -0.019917819     0.082312187     0.091759216
2018-01-13/18:59:20.91        -0.019937141     0.082391587     0.091853344
2018-01-13/18:59:20.94        -0.019917819     0.082311287     0.091769432
2018-01-13/18:59:20.97        -0.019917824     0.082310864     0.091774479
2018-01-13/18:59:21.00        -0.019917819     0.082310402     0.091779482
2018-01-13/18:59:21.03        -0.019937141     0.082389801     0.091873626
2018-01-13/18:59:21.06        -0.019917819     0.082309503     0.091789690
2018-01-13/18:59:21.09        -0.019917824     0.082309079     0.091794733
2018-01-13/18:59:21.12        -0.019917819     0.082308618     0.091799733
2018-01-13/18:59:21.16        -0.019937141     0.082388015     0.091893892
2018-01-13/18:59:21.19        -0.019917819     0.082307718     0.091809933
2018-01-13/18:59:21.22        -0.019917824     0.082307295     0.091814972
2018-01-13/18:59:21.25        -0.019917819     0.082306833     0.091819967
2018-01-13/18:59:21.28        -0.019937141     0.082386228     0.091914142
2018-01-13/18:59:21.31        -0.019917819     0.082305934     0.091830159
2018-01-13/18:59:21.34        -0.019917824     0.082305510     0.091835194
2018-01-13/18:59:21.37        -0.019917819     0.082305049     0.091840185
2018-01-13/18:59:21.41        -0.019937141     0.082384442     0.091934376
2018-01-13/18:59:21.44        -0.019917819     0.082304149     0.091850369
2018-01-13/18:59:21.47        -0.019917824     0.082303726     0.091855400
2018-01-13/18:59:21.50        -0.019917819     0.082303264     0.091860387
2018-01-13/18:59:21.53        -0.019937141     0.082382656     0.091954593
2018-01-13/18:59:21.56        -0.019917819     0.082302365     0.091870563
2018-01-13/18:59:21.59        -0.019917824     0.082301941     0.091875589
2018-01-13/18:59:21.62        -0.019917819     0.082301480     0.091880573
2018-01-13/18:59:21.66        -0.019937141     0.082380870     0.091974795
2018-01-13/18:59:21.69        -0.019917819     0.082300580     0.091890740
2018-01-13/18:59:21.72        -0.019917824     0.082300157     0.091895763
2018-01-13/18:59:21.75        -0.019917819     0.082299695     0.091900742
2018-01-13/18:59:21.78        -0.019937141     0.082379083     0.091994980
2018-01-13/18:59:21.81        -0.019917819     0.082298796     0.091910902
2018-01-13/18:59:21.84        -0.019917824     0.082298372     0.091915920
2018-01-13/18:59:21.87        -0.019917819     0.082297911     0.091920896
2018-01-13/18:59:21.91        -0.019937141     0.082377297     0.092015148
2018-01-13/18:59:21.94        -0.019917819     0.082297011     0.091931047
2018-01-13/18:59:21.97        -0.019917824     0.082296588     0.091936061
2018-01-13/18:59:22.00        -0.019917819     0.082296126     0.091941033
2018-01-13/18:59:22.03        -0.019937141     0.082375511     0.092035301
2018-01-13/18:59:22.06        -0.019917819     0.082295227     0.091951176
2018-01-13/18:59:22.09        -0.019917824     0.082294803     0.091956186
2018-01-13/18:59:22.12        -0.019917819     0.082294342     0.091961153
2018-01-13/18:59:22.16        -0.019937141     0.082373725     0.092055437
2018-01-13/18:59:22.19        -0.019917819     0.082293442     0.091971288
2018-01-13/18:59:22.22        -0.019917824     0.082293019     0.091976295
2018-01-13/18:59:22.25        -0.019917819     0.082292557     0.091981258
2018-01-13/18:59:22.28        -0.019937141     0.082371938     0.092075557
2018-01-13/18:59:22.31        -0.019917819     0.082291658     0.091991385
2018-01-13/18:59:22.34        -0.019917824     0.082291234     0.091996387
2018-01-13/18:59:22.37        -0.019917819     0.082290772     0.092001346
2018-01-13/18:59:22.41        -0.019937141     0.082370152     0.092095661
2018-01-13/18:59:22.44        -0.019917819     0.082289873     0.092011465
2018-01-13/18:59:22.47        -0.019917824     0.082289450     0.092016463
2018-01-13/18:59:22.50        -0.019917819     0.082288988     0.092021418
2018-01-13/18:59:22.53        -0.019937141     0.082368366     0.092115748
2018-01-13/18:59:22.56        -0.019917819     0.082288089     0.092031529
2018-01-13/18:59:22.59        -0.019917824     0.082287665     0.092036523
2018-01-13/18:59:22.62        -0.019917819     0.082287203     0.092041474
2018-01-13/18:59:22.66        -0.019937141     0.082366579     0.092135819
2018-01-13/18:59:22.69        -0.019917819     0.082286304     0.092051576
2018-01-13/18:59:22.72        -0.019917824     0.082285880     0.092056567
2018-01-13/18:59:22.75        -0.019917819     0.082285419     0.092061514
2018-01-13/18:59:22.78        -0.019937141     0.082364793     0.092155874
2018-01-13/18:59:22.81        -0.019917819     0.082284519     0.092071607
2018-01-13/18:59:22.84        -0.019917824     0.082284096     0.092076594
2018-01-13/18:59:22.87        -0.019917819     0.082283634     0.092081537
2018-01-13/18:59:22.91        -0.019937141     0.082363007     0.092175913
2018-01-13/18:59:22.94        -0.019917819     0.082282735     0.092091622
2018-01-13/18:59:22.97        -0.019917824     0.082282311     0.092096605
2018-01-13/18:59:23.00        -0.019917819     0.082281850     0.092101544
2018-01-13/18:59:23.03        -0.019937141     0.082361221     0.092195935
2018-01-13/18:59:23.06        -0.019917819     0.082280950     0.092111621
2018-01-13/18:59:23.09        -0.019917824     0.082280527     0.092116600
2018-01-13/18:59:23.12        -0.019917819     0.082280065     0.092121534
2018-01-13/18:59:23.16        -0.019937141     0.082359434     0.092215941
2018-01-13/18:59:23.19        -0.019917819     0.082279166     0.092131603
2018-01-13/18:59:23.22        -0.019917824     0.082278742     0.092136578
2018-01-13/18:59:23.25        -0.019917819     0.082278281     0.092141509
2018-01-13/18:59:23.28        -0.019937141     0.082357648     0.092235930
2018-01-13/18:59:23.31        -0.019917819     0.082277381     0.092151570
2018-01-13/18:59:23.34        -0.019917824     0.082276958     0.092156540
2018-01-13/18:59:23.37        -0.019917819     0.082276496     0.092161467
2018-01-13/18:59:23.41        -0.019937141     0.082355862     0.092255903
2018-01-13/18:59:23.44        -0.019917819     0.082275597     0.092171519
2018-01-13/18:59:23.47        -0.019917824     0.082275173     0.092176485
2018-01-13/18:59:23.50        -0.019917819     0.082274712     0.092181408
2018-01-13/18:59:23.53        -0.019937141     0.082354076     0.092275860
2018-01-13/18:59:23.56        -0.019917819     0.082273812     0.092191453
2018-01-13/18:59:23.59        -0.019917824     0.082273389     0.092196415
2018-01-13/18:59:23.62        -0.019917819     0.082272927     0.092201333
2018-01-13/18:59:23.66        -0.019937141     0.082352289     0.092295801
2018-01-13/18:59:23.69        -0.019917819     0.082272028     0.092211369
2018-01-13/18:59:23.72        -0.019917824     0.082271604     0.092216328
2018-01-13/18:59:23.75        -0.019917819     0.082271143     0.092221242
2018-01-13/18:59:23.78        -0.019937141     0.082350503     0.092315725
2018-01-13/18:59:23.81        -0.019917819     0.082270243     0.092231270
2018-01-13/18:59:23.84        -0.019917824     0.082269820     0.092236224
2018-01-13/18:59:23.87        -0.019917819     0.082269358     0.092241135
2018-01-13/18:59:23.91        -0.019937141     0.082348717     0.092335632
2018-01-13/18:59:23.94        -0.019917819     0.082268459     0.092251154
2018-01-13/18:59:23.97        -0.019917824     0.082268035     0.092256104
2018-01-13/18:59:24.00        -0.019917819     0.082267573     0.092261011
2018-01-13/18:59:24.03        -0.019937141     0.082346931     0.092355523
2018-01-13/18:59:24.06        -0.019917819     0.082266674     0.092271022
2018-01-13/18:59:24.09        -0.019917824     0.082266251     0.092275968
2018-01-13/18:59:24.12        -0.019917819     0.082265789     0.092280870
2018-01-13/18:59:24.16        -0.019937141     0.082345144     0.092375398
2018-01-13/18:59:24.19        -0.019917819     0.082264890     0.092290873
2018-01-13/18:59:24.22        -0.019917824     0.082264466     0.092295815
2018-01-13/18:59:24.25        -0.019917819     0.082264004     0.092300714
2018-01-13/18:59:24.28        -0.019937141     0.082343358     0.092395257
2018-01-13/18:59:24.31        -0.019917819     0.082263105     0.092310708
2018-01-13/18:59:24.34        -0.019917824     0.082262681     0.092315646
2018-01-13/18:59:24.37        -0.019917819     0.082262220     0.092320541
2018-01-13/18:59:24.41        -0.019937141     0.082341572     0.092415099
2018-01-13/18:59:24.44        -0.019917819     0.082261320     0.092330527
2018-01-13/18:59:24.47        -0.019917824     0.082260897     0.092335461
2018-01-13/18:59:24.50        -0.019917819     0.082260435     0.092340351
2018-01-13/18:59:24.53        -0.019937141     0.082339785     0.092434924
2018-01-13/18:59:24.56        -0.019917819     0.082259536     0.092350329
2018-01-13/18:59:24.59        -0.019917824     0.082259112     0.092355259
2018-01-13/18:59:24.62        -0.019917819     0.082258651     0.092360145
2018-01-13/18:59:24.66        -0.019937141     0.082337999     0.092454733
2018-01-13/18:59:24.69        -0.019917819     0.082257751     0.092370115
2018-01-13/18:59:24.72        -0.019917824     0.082257328     0.092375041
2018-01-13/18:59:24.75        -0.019917819     0.082256866     0.092379923
2018-01-13/18:59:24.78        -0.019937141     0.082336213     0.092474526
2018-01-13/18:59:24.81        -0.019917819     0.082255967     0.092389884
2018-01-13/18:59:24.84        -0.019917824     0.082255543     0.092394806
2018-01-13/18:59:24.87        -0.019917819     0.082255082     0.092399684
2018-01-13/18:59:24.91        -0.019937141     0.082334427     0.092494302
2018-01-13/18:59:24.94        -0.019917819     0.082254182     0.092409637
2018-01-13/18:59:24.97        -0.019917824     0.082253759     0.092414555
2018-01-13/18:59:25.00        -0.019917819     0.082253297     0.092419428
2018-01-13/18:59:25.03        -0.019937141     0.082332640     0.092514062
2018-01-13/18:59:25.06        -0.019917819     0.082252398     0.092429373
2018-01-13/18:59:25.09        -0.019917824     0.082251974     0.092434287
2018-01-13/18:59:25.12        -0.019917819     0.082251513     0.092439156
2018-01-13/18:59:25.16        -0.019937141     0.082330854     0.092533805
2018-01-13/18:59:25.19        -0.019917819     0.082250613     0.092449093
2018-01-13/18:59:25.22        -0.019917824     0.082250190     0.092454003
2018-01-13/18:59:25.25        -0.019917819     0.082249728     0.092458868
2018-01-13/18:59:25.28        -0.019937141     0.082329068     0.092553531
2018-01-13/18:59:25.31        -0.019917819     0.082248829     0.092468797
2018-01-13/18:59:25.34        -0.019917824     0.082248405     0.092473702
2018-01-13/18:59:25.37        -0.019917819     0.082247944     0.092478563
2018-01-13/18:59:25.41        -0.019937141     0.082327282     0.092573241
2018-01-13/18:59:25.44        -0.019917819     0.082247044     0.092488483
2018-01-13/18:59:25.47        -0.019917824     0.082246621     0.092493385
2018-01-13/18:59:25.50        -0.019917819     0.082246159     0.092498242
2018-01-13/18:59:25.53        -0.019937141     0.082325495     0.092592935
2018-01-13/18:59:25.56        -0.019917819     0.082245260     0.092508154
2018-01-13/18:59:25.59        -0.019917824     0.082244836     0.092513051
2018-01-13/18:59:25.62        -0.019917819     0.082244375     0.092517904
2018-01-13/18:59:25.66        -0.019937141     0.082323709     0.092612612
2018-01-13/18:59:25.69        -0.019917819     0.082243475     0.092527808
2018-01-13/18:59:25.72        -0.019917824     0.082243052     0.092532701
2018-01-13/18:59:25.75        -0.019917819     0.082242590     0.092537550
2018-01-13/18:59:25.78        -0.019937141     0.082321923     0.092632273
2018-01-13/18:59:25.81        -0.019917819     0.082241691     0.092547445
2018-01-13/18:59:25.84        -0.019917824     0.082241267     0.092552334
2018-01-13/18:59:25.87        -0.019917819     0.082240805     0.092557179
2018-01-13/18:59:25.91        -0.019937141     0.082320137     0.092651917
2018-01-13/18:59:25.94        -0.019917819     0.082239906     0.092567066
2018-01-13/18:59:25.97        -0.019917824     0.082239482     0.092571951
2018-01-13/18:59:26.00        -0.019917819     0.082239021     0.092576792
2018-01-13/18:59:26.03        -0.019937141     0.082318350     0.092671544
2018-01-13/18:59:26.06        -0.019917819     0.082238121     0.092586670
2018-01-13/18:59:26.09        -0.019917824     0.082237698     0.092591551
2018-01-13/18:59:26.12        -0.019917819     0.082237236     0.092596388
2018-01-13/18:59:26.16        -0.019937141     0.082316564     0.092691155
2018-01-13/18:59:26.19        -0.019917819     0.082236337     0.092606258
2018-01-13/18:59:26.22        -0.019917824     0.082235913     0.092611134
2018-01-13/18:59:26.25        -0.019917819     0.082235452     0.092615967
2018-01-13/18:59:26.28        -0.019937141     0.082314778     0.092710749
2018-01-13/18:59:26.31        -0.019917819     0.082234552     0.092625829
2018-01-13/18:59:26.34        -0.019917824     0.082234129     0.092630701
2018-01-13/18:59:26.37        -0.019917819     0.082233667     0.092635530
2018-01-13/18:59:26.41        -0.019937141     0.082312991     0.092730327
2018-01-13/18:59:26.44        -0.019917819     0.082232768     0.092645383
2018-01-13/18:59:26.47        -0.019917824     0.082232344     0.092650252
2018-01-13/18:59:26.50        -0.019917819     0.082231883     0.092655076
2018-01-13/18:59:26.53        -0.019937141     0.082311205     0.092749888
2018-01-13/18:59:26.56        -0.019917819     0.082230983     0.092664921
2018-01-13/18:59:26.59        -0.019917824     0.082230560     0.092669786
2018-01-13/18:59:26.62        -0.019917819     0.082230098     0.092674606
2018-01-13/18:59:26.66        -0.019937141     0.082309419     0.092769433
2018-01-13/18:59:26.69        -0.019917819     0.082229199     0.092684443
2018-01-13/18:59:26.72        -0.019917824     0.082228775     0.092689303
2018-01-13/18:59:26.75        -0.019917819     0.082228314     0.092694119
2018-01-13/18:59:26.78        -0.019937141     0.082307633     0.092788960
2018-01-13/18:59:26.81        -0.019917819     0.082227414     0.092703947
2018-01-13/18:59:26.84        -0.019917824     0.082226991     0.092708803
2018-01-13/18:59:26.87        -0.019917819     0.082226529     0.092713616
2018-01-13/18:59:26.91        -0.019937141     0.082305846     0.092808472
2018-01-13/18:59:26.94        -0.019917819     0.082225630     0.092723436
2018-01-13/18:59:26.97        -0.019917824     0.082225206     0.092728288
2018-01-13/18:59:27.00        -0.019917819     0.082224745     0.092733096
2018-01-13/18:59:27.03        -0.019937141     0.082304060     0.092827966
2018-01-13/18:59:27.06        -0.019917819     0.082223845     0.092742907
2018-01-13/18:59:27.09        -0.019917824     0.082223422     0.092747755
2018-01-13/18:59:27.12        -0.019917819     0.082222960     0.092752559
2018-01-13/18:59:27.16        -0.019937141     0.082302274     0.092847444
2018-01-13/18:59:27.19        -0.019917819     0.082222061     0.092762362
2018-01-13/18:59:27.22        -0.019917824     0.082221637     0.092767206
2018-01-13/18:59:27.25        -0.019917819     0.082221176     0.092772006
2018-01-13/18:59:27.28        -0.019937141     0.082300488     0.092866906
2018-01-13/18:59:27.31        -0.019917819     0.082220276     0.092781800
2018-01-13/18:59:27.34        -0.019917824     0.082219853     0.092786640
2018-01-13/18:59:27.37        -0.019917819     0.082219391     0.092791436
2018-01-13/18:59:27.41        -0.019937141     0.082298701     0.092886350
2018-01-13/18:59:27.44        -0.019917819     0.082218492     0.092801222
2018-01-13/18:59:27.47        -0.019917824     0.082218068     0.092806057
2018-01-13/18:59:27.50        -0.019917819     0.082217606     0.092810849
2018-01-13/18:59:27.53        -0.019937141     0.082296915     0.092905778
2018-01-13/18:59:27.56        -0.019917819     0.082216707     0.092820627
2018-01-13/18:59:27.59        -0.019917824     0.082216284     0.092825458
2018-01-13/18:59:27.62        -0.019917819     0.082215822     0.092830246
2018-01-13/18:59:27.66        -0.019937141     0.082295129     0.092925190
2018-01-13/18:59:27.69        -0.019917819     0.082214923     0.092840015
2018-01-13/18:59:27.72        -0.019917824     0.082214499     0.092844842
2018-01-13/18:59:27.75        -0.019917819     0.082214037     0.092849626
2018-01-13/18:59:27.78        -0.019937141     0.082293343     0.092944584
2018-01-13/18:59:27.81        -0.019917819     0.082213138     0.092859387
2018-01-13/18:59:27.84        -0.019917824     0.082212714     0.092864210
2018-01-13/18:59:27.87        -0.019917819     0.082212253     0.092868989
2018-01-13/18:59:27.91        -0.019937141     0.082291556     0.092963962
2018-01-13/18:59:27.94        -0.019917819     0.082211353     0.092878742
2018-01-13/18:59:27.97        -0.019917824     0.082210930     0.092883561
2018-01-13/18:59:28.00        -0.019917819     0.082210468     0.092888336
2018-01-13/18:59:28.03        -0.019937141     0.082289770     0.092983323
2018-01-13/18:59:28.06        -0.019917819     0.082209569     0.092898080
2018-01-13/18:59:28.09        -0.019917824     0.082209145     0.092902895
2018-01-13/18:59:28.12        -0.019917819     0.082208684     0.092907666
2018-01-13/18:59:28.16        -0.019937141     0.082287984     0.093002668
2018-01-13/18:59:28.19        -0.019917819     0.082207784     0.092917402
2018-01-13/18:59:28.22        -0.019917824     0.082207361     0.092922212
2018-01-13/18:59:28.25        -0.019917819     0.082206899     0.092926979
2018-01-13/18:59:28.28        -0.019937141     0.082286197     0.093021996
2018-01-13/18:59:28.31        -0.019917819     0.082206000     0.092936706
2018-01-13/18:59:28.34        -0.019917824     0.082205576     0.092941513
2018-01-13/18:59:28.37        -0.019917819     0.082205115     0.092946275
2018-01-13/18:59:28.41        -0.019937141     0.082284411     0.093041307
2018-01-13/18:59:28.44        -0.019917819     0.082204215     0.092955994
2018-01-13/18:59:28.47        -0.019917824     0.082203792     0.092960797
2018-01-13/18:59:28.50        -0.019917819     0.082203330     0.092965555
2018-01-13/18:59:28.53        -0.019937141     0.082282625     0.093060601
2018-01-13/18:59:28.56        -0.019917819     0.082202431     0.092975266
2018-01-13/18:59:28.59        -0.019917824     0.082202007     0.092980064
2018-01-13/18:59:28.62        -0.019917819     0.082201546     0.092984818
2018-01-13/18:59:28.66        -0.019937141     0.082280839     0.093079878
2018-01-13/18:59:28.69        -0.019917819     0.082200646     0.092994520
2018-01-13/18:59:28.72        -0.019917824     0.082200223     0.092999315
2018-01-13/18:59:28.75        -0.019917819     0.082199761     0.093004065
2018-01-13/18:59:28.78        -0.019937141     0.082279052     0.093099139
2018-01-13/18:59:28.81        -0.019917819     0.082198862     0.093013758
2018-01-13/18:59:28.84        -0.019917824     0.082198438     0.093018548
2018-01-13/18:59:28.87        -0.019917819     0.082197977     0.093023294
2018-01-13/18:59:28.91        -0.019937141     0.082277266     0.093118383
2018-01-13/18:59:28.94        -0.019917819     0.082197077     0.093032979
2018-01-13/18:59:28.97        -0.019917824     0.082196654     0.093037765
2018-01-13/18:59:29.00        -0.019917819     0.082196192     0.093042507
2018-01-13/18:59:29.03        -0.019937141     0.082275480     0.093137610
2018-01-13/18:59:29.06        -0.019917819     0.082195293     0.093052184
2018-01-13/18:59:29.09        -0.019917824     0.082194869     0.093056965
2018-01-13/18:59:29.12        -0.019917819     0.082194407     0.093061703
2018-01-13/18:59:29.16        -0.019937141     0.082273694     0.093156821
2018-01-13/18:59:29.19        -0.019917819     0.082193508     0.093071371
2018-01-13/18:59:29.22        -0.019917824     0.082193085     0.093076149
2018-01-13/18:59:29.25        -0.019917819     0.082192623     0.093080882
2018-01-13/18:59:29.28        -0.019937141     0.082271907     0.093176014
2018-01-13/18:59:29.31        -0.019917819     0.082191724     0.093090542
2018-01-13/18:59:29.34        -0.019917824     0.082191300     0.093095315
2018-01-13/18:59:29.37        -0.019917819     0.082190838     0.093100045
2018-01-13/18:59:29.41        -0.019937141     0.082270121     0.093195191
2018-01-13/18:59:29.44        -0.019917819     0.082189939     0.093109696
2018-01-13/18:59:29.47        -0.019917824     0.082189515     0.093114465
2018-01-13/18:59:29.50        -0.019910125     0.082233989     0.093056348
2018-01-13/18:59:29.53        -0.019917136     0.082385165     0.093050967
2018-01-13/18:59:29.56        -0.019885887     0.082374634     0.092868057
2018-01-13/18:59:29.59        -0.019873965     0.082443859     0.092775437
2018-01-13/18:59:29.62        -0.019862034     0.082513046     0.092682782
2018-01-13/18:59:29.66        -0.019869045     0.082664220     0.092677449
2018-01-13/18:59:29.69        -0.019837797     0.082653690     0.092494549
2018-01-13/18:59:29.72        -0.019825875     0.082722915     0.092401957
2018-01-13/18:59:29.75        -0.019813944     0.082792101     0.092309331
2018-01-13/18:59:29.78        -0.019820955     0.082943274     0.092304045
2018-01-13/18:59:29.81        -0.019789706     0.082932745     0.092121155
2018-01-13/18:59:29.84        -0.019777785     0.083001969     0.092028592
2018-01-13/18:59:29.87        -0.019765854     0.083071155     0.091935994
2018-01-13/18:59:29.91        -0.019772865     0.083222325     0.091930756
2018-01-13/18:59:29.94        -0.019741616     0.083211797     0.091747875
2018-01-13/18:59:29.97        -0.019729694     0.083281022     0.091655341
2018-01-13/18:59:30.00        -0.019717763     0.083350207     0.091562771
2018-01-13/18:59:30.03        -0.019724774     0.083501375     0.091557581
2018-01-13/18:59:30.06        -0.019693526     0.083490849     0.091374711
2018-01-13/18:59:30.09        -0.019681604     0.083560073     0.091282205
2018-01-13/18:59:30.12        -0.019669673     0.083629258     0.091189664
2018-01-13/18:59:30.16        -0.019676684     0.083780424     0.091184522
2018-01-13/18:59:30.19        -0.019645435     0.083769898     0.091001661
2018-01-13/18:59:30.22        -0.019633513     0.083839122     0.090909184
2018-01-13/18:59:30.25        -0.019621582     0.083908306     0.090816671
2018-01-13/18:59:30.28        -0.019628593     0.084059470     0.090811577
2018-01-13/18:59:30.31        -0.019597345     0.084048946     0.090628727
2018-01-13/18:59:30.34        -0.019585423     0.084118169     0.090536278
2018-01-13/18:59:30.37        -0.019573492     0.084187354     0.090443794
2018-01-13/18:59:30.41        -0.019580503     0.084338515     0.090438748
2018-01-13/18:59:30.44        -0.019549254     0.084327993     0.090255908
2018-01-13/18:59:30.47        -0.019537332     0.084397215     0.090163487
2018-01-13/18:59:30.50        -0.019525401     0.084466399     0.090071032
2018-01-13/18:59:30.53        -0.019540107     0.084572624     0.090128876
2018-01-13/18:59:30.56        -0.019521169     0.084490207     0.090046589
2018-01-13/18:59:30.59        -0.019521174     0.084489780     0.090051589
2018-01-13/18:59:30.62        -0.019521169     0.084489315     0.090056547
2018-01-13/18:59:30.66        -0.019540107     0.084570824     0.090148973
2018-01-13/18:59:30.69        -0.019521169     0.084488408     0.090066663
2018-01-13/18:59:30.72        -0.019521174     0.084487982     0.090071659
2018-01-13/18:59:30.75        -0.019521169     0.084487516     0.090076614
2018-01-13/18:59:30.78        -0.019540107     0.084569023     0.090169055
2018-01-13/18:59:30.81        -0.019521169     0.084486610     0.090086721
2018-01-13/18:59:30.84        -0.019521174     0.084486184     0.090091714
2018-01-13/18:59:30.87        -0.019521169     0.084485718     0.090096665
2018-01-13/18:59:30.91        -0.019540107     0.084567223     0.090189123
2018-01-13/18:59:30.94        -0.019521169     0.084484812     0.090106765
2018-01-13/18:59:30.97        -0.019521174     0.084484385     0.090111755
2018-01-13/18:59:31.00        -0.019521169     0.084483920     0.090116701
2018-01-13/18:59:31.03        -0.019540107     0.084565423     0.090209175
2018-01-13/18:59:31.06        -0.019521169     0.084483013     0.090126794
2018-01-13/18:59:31.09        -0.019521174     0.084482587     0.090131780
2018-01-13/18:59:31.12        -0.019521169     0.084482121     0.090136723
2018-01-13/18:59:31.16        -0.019540107     0.084563623     0.090229212
2018-01-13/18:59:31.19        -0.019521169     0.084481215     0.090146808
2018-01-13/18:59:31.22        -0.019521174     0.084480789     0.090151790
2018-01-13/18:59:31.25        -0.019521169     0.084480323     0.090156730
2018-01-13/18:59:31.28        -0.019540107     0.084561823     0.090249234
2018-01-13/18:59:31.31        -0.019521169     0.084479417     0.090166807
2018-01-13/18:59:31.34        -0.019521174     0.084478990     0.090171786
2018-01-13/18:59:31.37        -0.019521169     0.084478525     0.090176721
2018-01-13/18:59:31.41        -0.019540107     0.084560023     0.090269242
2018-01-13/18:59:31.44        -0.019521169     0.084477619     0.090186792
2018-01-13/18:59:31.47        -0.019521174     0.084477192     0.090191766
2018-01-13/18:59:31.50        -0.019521169     0.084476727     0.090196698
2018-01-13/18:59:31.53        -0.019540107     0.084558223     0.090289234
2018-01-13/18:59:31.56        -0.019521169     0.084475820     0.090206761
2018-01-13/18:59:31.59        -0.019521174     0.084475394     0.090211732
2018-01-13/18:59:31.62        -0.019521169     0.084474928     0.090216660
2018-01-13/18:59:31.66        -0.019540107     0.084556423     0.090309211
2018-01-13/18:59:31.69        -0.019521169     0.084474022     0.090226715
2018-01-13/18:59:31.72        -0.019521174     0.084473595     0.090231682
2018-01-13/18:59:31.75        -0.019521169     0.084473130     0.090236607
2018-01-13/18:59:31.78        -0.019540107     0.084554623     0.090329174
2018-01-13/18:59:31.81        -0.019521169     0.084472224     0.090246654
2018-01-13/18:59:31.84        -0.019521174     0.084471797     0.090251618
2018-01-13/18:59:31.87        -0.019521169     0.084471332     0.090256539
2018-01-13/18:59:31.91        -0.019540107     0.084552823     0.090349121
2018-01-13/18:59:31.94        -0.019521169     0.084470425     0.090266579
2018-01-13/18:59:31.97        -0.019521174     0.084469999     0.090271538
2018-01-13/18:59:32.00        -0.019521169     0.084469533     0.090276455
2018-01-13/18:59:32.03        -0.019540107     0.084551023     0.090369054
2018-01-13/18:59:32.06        -0.019521169     0.084468627     0.090286488
2018-01-13/18:59:32.09        -0.019521174     0.084468201     0.090291444
2018-01-13/18:59:32.12        -0.019521169     0.084467735     0.090296357
2018-01-13/18:59:32.16        -0.019540107     0.084549223     0.090388971
2018-01-13/18:59:32.19        -0.019521169     0.084466829     0.090306382
2018-01-13/18:59:32.22        -0.019521174     0.084466402     0.090311335
2018-01-13/18:59:32.25        -0.019521169     0.084465937     0.090316244
2018-01-13/18:59:32.28        -0.019540107     0.084547423     0.090408873
2018-01-13/18:59:32.31        -0.019521169     0.084465030     0.090326261
2018-01-13/18:59:32.34        -0.019521174     0.084464604     0.090331210
2018-01-13/18:59:32.37        -0.019521169     0.084464138     0.090336116
2018-01-13/18:59:32.41        -0.019540107     0.084545623     0.090428761
2018-01-13/18:59:32.44        -0.019521169     0.084463232     0.090346126
2018-01-13/18:59:32.47        -0.019521174     0.084462806     0.090351071
2018-01-13/18:59:32.50        -0.019521169     0.084462340     0.090355973
2018-01-13/18:59:32.53        -0.019540107     0.084543823     0.090448633
2018-01-13/18:59:32.56        -0.019521169     0.084461434     0.090365975
2018-01-13/18:59:32.59        -0.019521174     0.084461007     0.090370916
2018-01-13/18:59:32.62        -0.019521169     0.084460542     0.090375815
2018-01-13/18:59:32.66        -0.019540107     0.084542023     0.090468490
2018-01-13/18:59:32.69        -0.019521169     0.084459636     0.090385809
2018-01-13/18:59:32.72        -0.019521174     0.084459209     0.090390747
2018-01-13/18:59:32.75        -0.019521169     0.084458744     0.090395641
2018-01-13/18:59:32.78        -0.019540107     0.084540223     0.090488332
2018-01-13/18:59:32.81        -0.019521169     0.084457837     0.090405628
2018-01-13/18:59:32.84        -0.019521174     0.084457411     0.090410562
2018-01-13/18:59:32.87        -0.019521169     0.084456945     0.090415453
2018-01-13/18:59:32.91        -0.019540107     0.084538423     0.090508159
2018-01-13/18:59:32.94        -0.019521169     0.084456039     0.090425432
2018-01-13/18:59:32.97        -0.019521174     0.084455613     0.090430362
2018-01-13/18:59:33.00        -0.019521169     0.084455147     0.090435250
2018-01-13/18:59:33.03        -0.019540107     0.084536623     0.090527971
2018-01-13/18:59:33.06        -0.019521169     0.084454241     0.090445221
2018-01-13/18:59:33.09        -0.019521174     0.084453814     0.090450148
2018-01-13/18:59:33.12        -0.019521169     0.084453349     0.090455031
2018-01-13/18:59:33.16        -0.019540107     0.084534823     0.090547768
2018-01-13/18:59:33.19        -0.019521169     0.084452442     0.090464995
2018-01-13/18:59:33.22        -0.019521174     0.084452016     0.090469918
2018-01-13/18:59:33.25        -0.019521169     0.084451550     0.090474798
2018-01-13/18:59:33.28        -0.019540107     0.084533023     0.090567550
2018-01-13/18:59:33.31        -0.019521169     0.084450644     0.090484754
2018-01-13/18:59:33.34        -0.019521174     0.084450218     0.090489673
2018-01-13/18:59:33.37        -0.019521169     0.084449752     0.090494549
2018-01-13/18:59:33.41        -0.019540107     0.084531223     0.090587317
2018-01-13/18:59:33.44        -0.019521169     0.084448846     0.090504498
2018-01-13/18:59:33.47        -0.019521174     0.084448419     0.090509413
2018-01-13/18:59:33.50        -0.019521169     0.084447954     0.090514285
2018-01-13/18:59:33.53        -0.019540107     0.084529423     0.090607069
2018-01-13/18:59:33.56        -0.019521169     0.084447047     0.090524227
2018-01-13/18:59:33.59        -0.019521174     0.084446621     0.090529138
2018-01-13/18:59:33.62        -0.019521169     0.084446156     0.090534007
2018-01-13/18:59:33.66        -0.019540107     0.084527623     0.090626805
2018-01-13/18:59:33.69        -0.019521169     0.084445249     0.090543940
2018-01-13/18:59:33.72        -0.019521174     0.084444823     0.090548848
2018-01-13/18:59:33.75        -0.019521169     0.084444357     0.090553713
2018-01-13/18:59:33.78        -0.019540107     0.084525823     0.090646526
2018-01-13/18:59:33.81        -0.019521169     0.084443451     0.090563639
2018-01-13/18:59:33.84        -0.019521174     0.084443024     0.090568543
2018-01-13/18:59:33.87        -0.019521169     0.084442559     0.090573404
2018-01-13/18:59:33.91        -0.019540107     0.084524022     0.090666233
2018-01-13/18:59:33.94        -0.019521169     0.084441653     0.090583322
2018-01-13/18:59:33.97        -0.019521174     0.084441226     0.090588222
2018-01-13/18:59:34.00        -0.019521169     0.084440761     0.090593079
2018-01-13/18:59:34.03        -0.019540107     0.084522222     0.090685924
2018-01-13/18:59:34.06        -0.019521169     0.084439854     0.090602990
2018-01-13/18:59:34.09        -0.019521174     0.084439428     0.090607887
2018-01-13/18:59:34.12        -0.019521169     0.084438962     0.090612740
2018-01-13/18:59:34.16        -0.019540107     0.084520422     0.090705600
2018-01-13/18:59:34.19        -0.019521169     0.084438056     0.090622643
2018-01-13/18:59:34.22        -0.019521174     0.084437630     0.090627536
2018-01-13/18:59:34.25        -0.019521169     0.084437164     0.090632386
2018-01-13/18:59:34.28        -0.019540107     0.084518622     0.090725260
2018-01-13/18:59:34.31        -0.019521169     0.084436258     0.090642281
2018-01-13/18:59:34.34        -0.019521174     0.084435831     0.090647170
2018-01-13/18:59:34.37        -0.019521169     0.084435366     0.090652016
2018-01-13/18:59:34.41        -0.019540107     0.084516822     0.090744906
2018-01-13/18:59:34.44        -0.019521169     0.084434459     0.090661904
2018-01-13/18:59:34.47        -0.019521174     0.084434033     0.090666789
2018-01-13/18:59:34.50        -0.019521169     0.084433567     0.090671631
2018-01-13/18:59:34.53        -0.019540107     0.084515022     0.090764536
2018-01-13/18:59:34.56        -0.019521169     0.084432661     0.090681511
2018-01-13/18:59:34.59        -0.019521174     0.084432235     0.090686393
2018-01-13/18:59:34.62        -0.019521169     0.084431769     0.090691231
2018-01-13/18:59:34.66        -0.019540107     0.084513222     0.090784152
2018-01-13/18:59:34.69        -0.019521169     0.084430863     0.090701104
2018-01-13/18:59:34.72        -0.019521174     0.084430436     0.090705981
2018-01-13/18:59:34.75        -0.019521169     0.084429971     0.090710816
2018-01-13/18:59:34.78        -0.019540107     0.084511422     0.090803752
2018-01-13/18:59:34.81        -0.019521169     0.084429065     0.090720681
2018-01-13/18:59:34.84        -0.019521174     0.084428638     0.090725555
2018-01-13/18:59:34.87        -0.019521169     0.084428173     0.090730386
2018-01-13/18:59:34.91        -0.019540107     0.084509622     0.090823336
2018-01-13/18:59:34.94        -0.019521169     0.084427266     0.090740243
2018-01-13/18:59:34.97        -0.019521174     0.084426840     0.090745113
2018-01-13/18:59:35.00        -0.019521169     0.084426374     0.090749940
2018-01-13/18:59:35.03        -0.019540107     0.084507822     0.090842906
2018-01-13/18:59:35.06        -0.019521169     0.084425468     0.090759790
2018-01-13/18:59:35.09        -0.019521174     0.084425041     0.090764656
2018-01-13/18:59:35.12        -0.019521169     0.084424576     0.090769479
2018-01-13/18:59:35.16        -0.019540107     0.084506022     0.090862460
2018-01-13/18:59:35.19        -0.019521169     0.084423670     0.090779321
2018-01-13/18:59:35.22        -0.019521174     0.084423243     0.090784184
2018-01-13/18:59:35.25        -0.019521169     0.084422778     0.090789003
2018-01-13/18:59:35.28        -0.019540107     0.084504222     0.090881999
2018-01-13/18:59:35.31        -0.019521169     0.084421871     0.090798837
2018-01-13/18:59:35.34        -0.019521174     0.084421445     0.090803696
2018-01-13/18:59:35.37        -0.019521169     0.084420979     0.090808512
2018-01-13/18:59:35.41        -0.019540107     0.084502422     0.090901523
2018-01-13/18:59:35.44        -0.019521169     0.084420073     0.090818339
2018-01-13/18:59:35.47        -0.019521174     0.084419647     0.090823193
2018-01-13/18:59:35.50        -0.019521169     0.084419181     0.090828005
2018-01-13/18:59:35.53        -0.019540107     0.084500622     0.090921032
2018-01-13/18:59:35.56        -0.019521169     0.084418275     0.090837824
2018-01-13/18:59:35.59        -0.019521174     0.084417848     0.090842675
2018-01-13/18:59:35.62        -0.019521169     0.084417383     0.090847484
2018-01-13/18:59:35.66        -0.019540107     0.084498822     0.090940525
2018-01-13/18:59:35.69        -0.019521169     0.084416476     0.090857295
2018-01-13/18:59:35.72        -0.019521174     0.084416050     0.090862142
2018-01-13/18:59:35.75        -0.019521169     0.084415584     0.090866947
2018-01-13/18:59:35.78        -0.019540107     0.084497022     0.090960003
2018-01-13/18:59:35.81        -0.019521169     0.084414678     0.090876750
2018-01-13/18:59:35.84        -0.019521174     0.084414252     0.090881594
2018-01-13/18:59:35.87        -0.019521169     0.084413786     0.090886394
2018-01-13/18:59:35.91        -0.019540107     0.084495222     0.090979466
2018-01-13/18:59:35.94        -0.019521169     0.084412880     0.090896190
2018-01-13/18:59:35.97        -0.019521174     0.084412453     0.090901030
2018-01-13/18:59:36.00        -0.019521169     0.084411988     0.090905827
2018-01-13/18:59:36.03        -0.019540107     0.084493422     0.090998913
2018-01-13/18:59:36.06        -0.019521169     0.084411082     0.090915615
2018-01-13/18:59:36.09        -0.019521174     0.084410655     0.090920451
2018-01-13/18:59:36.12        -0.019521169     0.084410190     0.090925244
2018-01-13/18:59:36.16        -0.019540107     0.084491622     0.091018345
2018-01-13/18:59:36.19        -0.019521169     0.084409283     0.090935024
2018-01-13/18:59:36.22        -0.019521174     0.084408857     0.090939857
2018-01-13/18:59:36.25        -0.019521169     0.084408391     0.090944646
2018-01-13/18:59:36.28        -0.019540107     0.084489822     0.091037762
2018-01-13/18:59:36.31        -0.019521169     0.084407485     0.090954419
2018-01-13/18:59:36.34        -0.019521174     0.084407059     0.090959247
2018-01-13/18:59:36.37        -0.019521169     0.084406593     0.090964032
2018-01-13/18:59:36.41        -0.019540107     0.084488022     0.091057164
2018-01-13/18:59:36.44        -0.019521169     0.084405687     0.090973797
2018-01-13/18:59:36.47        -0.019521174     0.084405260     0.090978622
2018-01-13/18:59:36.50        -0.019521169     0.084404795     0.090983404
2018-01-13/18:59:36.53        -0.019540107     0.084486222     0.091076550
2018-01-13/18:59:36.56        -0.019521169     0.084403888     0.090993161
2018-01-13/18:59:36.59        -0.019521174     0.084403462     0.090997982
2018-01-13/18:59:36.62        -0.019521169     0.084402996     0.091002760
2018-01-13/18:59:36.66        -0.019540107     0.084484422     0.091095921
2018-01-13/18:59:36.69        -0.019521169     0.084402090     0.091012509
2018-01-13/18:59:36.72        -0.019521174     0.084401664     0.091017326
2018-01-13/18:59:36.75        -0.019521169     0.084401198     0.091022100
2018-01-13/18:59:36.78        -0.019540107     0.084482622     0.091115276
2018-01-13/18:59:36.81        -0.019521169     0.084400292     0.091031842
2018-01-13/18:59:36.84        -0.019521174     0.084399865     0.091036655
2018-01-13/18:59:36.87        -0.019521169     0.084399400     0.091041426
2018-01-13/18:59:36.91        -0.019540107     0.084480821     0.091134616
2018-01-13/18:59:36.94        -0.019521169     0.084398493     0.091051160
2018-01-13/18:59:36.97        -0.019521174     0.084398067     0.091055969
2018-01-13/18:59:37.00        -0.019521169     0.084397602     0.091060736
2018-01-13/18:59:37.03        -0.019540107     0.084479021     0.091153941
2018-01-13/18:59:37.06        -0.019521169     0.084396695     0.091070462
2018-01-13/18:59:37.09        -0.019521174     0.084396269     0.091075268
2018-01-13/18:59:37.12        -0.019521169     0.084395803     0.091080030
2018-01-13/18:59:37.16        -0.019540107     0.084477221     0.091173251
2018-01-13/18:59:37.19        -0.019521169     0.084394897     0.091089749
2018-01-13/18:59:37.22        -0.019521174     0.084394470     0.091094551
2018-01-13/18:59:37.25        -0.019521169     0.084394005     0.091099309
2018-01-13/18:59:37.28        -0.019540107     0.084475421     0.091192545
2018-01-13/18:59:37.31        -0.019521169     0.084393099     0.091109020
2018-01-13/18:59:37.34        -0.019521174     0.084392672     0.091113818
2018-01-13/18:59:37.37        -0.019521169     0.084392207     0.091118573
2018-01-13/18:59:37.41        -0.019540107     0.084473621     0.091211823
2018-01-13/18:59:37.44        -0.019521169     0.084391300     0.091128276
2018-01-13/18:59:37.47        -0.019521174     0.084390874     0.091133071
2018-01-13/18:59:37.50        -0.019521169     0.084390408     0.091137822
2018-01-13/18:59:37.53        -0.019540107     0.084471821     0.091231087
2018-01-13/18:59:37.56        -0.019521169     0.084389502     0.091147517
2018-01-13/18:59:37.59        -0.019521174     0.084389076     0.091152307
2018-01-13/18:59:37.62        -0.019521169     0.084388610     0.091157055
2018-01-13/18:59:37.66        -0.019540107     0.084470021     0.091250334
2018-01-13/18:59:37.69        -0.019521169     0.084387704     0.091166742
2018-01-13/18:59:37.72        -0.019521174     0.084387277     0.091171529
2018-01-13/18:59:37.75        -0.019521169     0.084386812     0.091176272
2018-01-13/18:59:37.78        -0.019540107     0.084468221     0.091269567
2018-01-13/18:59:37.81        -0.019521169     0.084385905     0.091185952
2018-01-13/18:59:37.84        -0.019521174     0.084385479     0.091190735
2018-01-13/18:59:37.87        -0.019521169     0.084385013     0.091195475
2018-01-13/18:59:37.91        -0.019540107     0.084466421     0.091288784
2018-01-13/18:59:37.94        -0.019521169     0.084384107     0.091205147
2018-01-13/18:59:37.97        -0.019521174     0.084383681     0.091209926
2018-01-13/18:59:38.00        -0.019521169     0.084383215     0.091214662
2018-01-13/18:59:38.03        -0.019540107     0.084464621     0.091307986
2018-01-13/18:59:38.06        -0.019521169     0.084382309     0.091224326
2018-01-13/18:59:38.09        -0.019521174     0.084381882     0.091229101
2018-01-13/18:59:38.12        -0.019521169     0.084381417     0.091233833
2018-01-13/18:59:38.16        -0.019540107     0.084462821     0.091327172
2018-01-13/18:59:38.19        -0.019521169     0.084380511     0.091243490
2018-01-13/18:59:38.22        -0.019521174     0.084380084     0.091248261
2018-01-13/18:59:38.25        -0.019521169     0.084379619     0.091252989
2018-01-13/18:59:38.28        -0.019540107     0.084461021     0.091346342
2018-01-13/18:59:38.31        -0.019521169     0.084378712     0.091262638
2018-01-13/18:59:38.34        -0.019521174     0.084378286     0.091267405
2018-01-13/18:59:38.37        -0.019521169     0.084377820     0.091272130
2018-01-13/18:59:38.41        -0.019540107     0.084459221     0.091365498
2018-01-13/18:59:38.44        -0.019521169     0.084376914     0.091281771
2018-01-13/18:59:38.47        -0.019521174     0.084376487     0.091286534
2018-01-13/18:59:38.50        -0.019521169     0.084376022     0.091291255
2018-01-13/18:59:38.53        -0.019540107     0.084457421     0.091384637
2018-01-13/18:59:38.56        -0.019521169     0.084375116     0.091300888
2018-01-13/18:59:38.59        -0.019521174     0.084374689     0.091305648
2018-01-13/18:59:38.62        -0.019521169     0.084374224     0.091310364
2018-01-13/18:59:38.66        -0.019540107     0.084455621     0.091403762
2018-01-13/18:59:38.69        -0.019521169     0.084373317     0.091319990
2018-01-13/18:59:38.72        -0.019521174     0.084372891     0.091324746
2018-01-13/18:59:38.75        -0.019521169     0.084372425     0.091329459
2018-01-13/18:59:38.78        -0.019540107     0.084453821     0.091422870
2018-01-13/18:59:38.81        -0.019521169     0.084371519     0.091339076
2018-01-13/18:59:38.84        -0.019521174     0.084371093     0.091343828
2018-01-13/18:59:38.87        -0.019521169     0.084370627     0.091348537
2018-01-13/18:59:38.91        -0.019540107     0.084452021     0.091441964
2018-01-13/18:59:38.94        -0.019521169     0.084369721     0.091358147
2018-01-13/18:59:38.97        -0.019521174     0.084369294     0.091362895
2018-01-13/18:59:39.00        -0.019521169     0.084368829     0.091367600
2018-01-13/18:59:39.03        -0.019540107     0.084450221     0.091461042
2018-01-13/18:59:39.06        -0.019521169     0.084367922     0.091377202
2018-01-13/18:59:39.09        -0.019521174     0.084367496     0.091381947
2018-01-13/18:59:39.12        -0.019521169     0.084367030     0.091386648
2018-01-13/18:59:39.16        -0.019540107     0.084448421     0.091480104
2018-01-13/18:59:39.19        -0.019521169     0.084366124     0.091396242
2018-01-13/18:59:39.22        -0.019521174     0.084365698     0.091400983
2018-01-13/18:59:39.25        -0.019521169     0.084365232     0.091405680
2018-01-13/18:59:39.28        -0.019540107     0.084446621     0.091499151
2018-01-13/18:59:39.31        -0.019521169     0.084364326     0.091415267
2018-01-13/18:59:39.34        -0.019521174     0.084363899     0.091420004
2018-01-13/18:59:39.37        -0.019521169     0.084363434     0.091424697
2018-01-13/18:59:39.41        -0.019540107     0.084444821     0.091518182
2018-01-13/18:59:39.44        -0.019521169     0.084362528     0.091434276
2018-01-13/18:59:39.47        -0.019521174     0.084362101     0.091439009
2018-01-13/18:59:39.50        -0.019513383     0.084404515     0.091381470
2018-01-13/18:59:39.53        -0.019519862     0.084554507     0.091375408
2018-01-13/18:59:39.56        -0.019488855     0.084538678     0.091195037
2018-01-13/18:59:39.59        -0.019476791     0.084604714     0.091103330
2018-01-13/18:59:39.62        -0.019464717     0.084670711     0.091011587
2018-01-13/18:59:39.66        -0.019471196     0.084820701     0.091005569
2018-01-13/18:59:39.69        -0.019440189     0.084804874     0.090825204
2018-01-13/18:59:39.72        -0.019428125     0.084870910     0.090733521
2018-01-13/18:59:39.75        -0.019416051     0.084936907     0.090641803
2018-01-13/18:59:39.78        -0.019422530     0.085086894     0.090635828
2018-01-13/18:59:39.81        -0.019391523     0.085071069     0.090455468
2018-01-13/18:59:39.84        -0.019379459     0.085137104     0.090363810
2018-01-13/18:59:39.87        -0.019367385     0.085203101     0.090272116
2018-01-13/18:59:39.91        -0.019373864     0.085353087     0.090266185
2018-01-13/18:59:39.94        -0.019342857     0.085337262     0.090085831
2018-01-13/18:59:39.97        -0.019330793     0.085403298     0.089994197
2018-01-13/18:59:40.00        -0.019318719     0.085469294     0.089902527
2018-01-13/18:59:40.03        -0.019325198     0.085619278     0.089896640
2018-01-13/18:59:40.06        -0.019294191     0.085603455     0.089716292
2018-01-13/18:59:40.09        -0.019282127     0.085669490     0.089624683
2018-01-13/18:59:40.12        -0.019270053     0.085735486     0.089533038
2018-01-13/18:59:40.16        -0.019276532     0.085885468     0.089527194
2018-01-13/18:59:40.19        -0.019245525     0.085869646     0.089346852
2018-01-13/18:59:40.22        -0.019233461     0.085935681     0.089255267
2018-01-13/18:59:40.25        -0.019221387     0.086001677     0.089163647
2018-01-13/18:59:40.28        -0.019227866     0.086151656     0.089157847
2018-01-13/18:59:40.31        -0.019196859     0.086135836     0.088977511
2018-01-13/18:59:40.34        -0.019184795     0.086201871     0.088885951
2018-01-13/18:59:40.37        -0.019172721     0.086267866     0.088794355
2018-01-13/18:59:40.41        -0.019179200     0.086417844     0.088788598
2018-01-13/18:59:40.44        -0.019148194     0.086402025     0.088608269
2018-01-13/18:59:40.47        -0.019136129     0.086468060     0.088516733
2018-01-13/18:59:40.50        -0.019124055     0.086534055     0.088425162
2018-01-13/18:59:40.53        -0.019138321     0.086641151     0.088481678
2018-01-13/18:59:40.56        -0.019119773     0.086556727     0.088400916
2018-01-13/18:59:40.59        -0.019119777     0.086556299     0.088405848
2018-01-13/18:59:40.62        -0.019119773     0.086555831     0.088410737
2018-01-13/18:59:40.66        -0.019138321     0.086639342     0.088501497
2018-01-13/18:59:40.69        -0.019119773     0.086554920     0.088420713
2018-01-13/18:59:40.72        -0.019119777     0.086554492     0.088425641
2018-01-13/18:59:40.75        -0.019119773     0.086554023     0.088430527
2018-01-13/18:59:40.78        -0.019138321     0.086637533     0.088521302
2018-01-13/18:59:40.81        -0.019119773     0.086553112     0.088440495
2018-01-13/18:59:40.84        -0.019119777     0.086552684     0.088445420
2018-01-13/18:59:40.87        -0.019119773     0.086552216     0.088450302
2018-01-13/18:59:40.91        -0.019138321     0.086635724     0.088541094
2018-01-13/18:59:40.94        -0.019119773     0.086551305     0.088460264
2018-01-13/18:59:40.97        -0.019119777     0.086550877     0.088465185
2018-01-13/18:59:41.00        -0.019119773     0.086550408     0.088470064
2018-01-13/18:59:41.03        -0.019138321     0.086633914     0.088560871
2018-01-13/18:59:41.06        -0.019119773     0.086549497     0.088480019
2018-01-13/18:59:41.09        -0.019119777     0.086549069     0.088484937
2018-01-13/18:59:41.12        -0.019119773     0.086548601     0.088489813
2018-01-13/18:59:41.16        -0.019138321     0.086632105     0.088580635
2018-01-13/18:59:41.19        -0.019119773     0.086547690     0.088499761
2018-01-13/18:59:41.22        -0.019119777     0.086547262     0.088504675
2018-01-13/18:59:41.25        -0.019119773     0.086546794     0.088509547
2018-01-13/18:59:41.28        -0.019138321     0.086630296     0.088600385
2018-01-13/18:59:41.31        -0.019119773     0.086545883     0.088519488
2018-01-13/18:59:41.34        -0.019119777     0.086545454     0.088524399
2018-01-13/18:59:41.37        -0.019119773     0.086544986     0.088529268
2018-01-13/18:59:41.41        -0.019138321     0.086628487     0.088620122
2018-01-13/18:59:41.44        -0.019119773     0.086544075     0.088539202
2018-01-13/18:59:41.47        -0.019119777     0.086543647     0.088544109
2018-01-13/18:59:41.50        -0.019119773     0.086543179     0.088548975
2018-01-13/18:59:41.53        -0.019138321     0.086626678     0.088639844
2018-01-13/18:59:41.56        -0.019119773     0.086542268     0.088558902
2018-01-13/18:59:41.59        -0.019119777     0.086541839     0.088563806
2018-01-13/18:59:41.62        -0.019119773     0.086541371     0.088568668
2018-01-13/18:59:41.66        -0.019138321     0.086624868     0.088659553
2018-01-13/18:59:41.69        -0.019119773     0.086540460     0.088578588
2018-01-13/18:59:41.72        -0.019119777     0.086540032     0.088583488
2018-01-13/18:59:41.75        -0.019119773     0.086539564     0.088588347
2018-01-13/18:59:41.78        -0.019138321     0.086623059     0.088679248
2018-01-13/18:59:41.81        -0.019119773     0.086538653     0.088598260
2018-01-13/18:59:41.84        -0.019119777     0.086538224     0.088603157
2018-01-13/18:59:41.87        -0.019119773     0.086537756     0.088608012
2018-01-13/18:59:41.91        -0.019138321     0.086621250     0.088698928
2018-01-13/18:59:41.94        -0.019119773     0.086536845     0.088617918
2018-01-13/18:59:41.97        -0.019119777     0.086536417     0.088622812
2018-01-13/18:59:42.00        -0.019119773     0.086535949     0.088627664
2018-01-13/18:59:42.03        -0.019138321     0.086619441     0.088718596
2018-01-13/18:59:42.06        -0.019119773     0.086535038     0.088637563
2018-01-13/18:59:42.09        -0.019119777     0.086534609     0.088642453
2018-01-13/18:59:42.12        -0.019119773     0.086534141     0.088647301
2018-01-13/18:59:42.16        -0.019138321     0.086617631     0.088738249
2018-01-13/18:59:42.19        -0.019119773     0.086533230     0.088657194
2018-01-13/18:59:42.22        -0.019119777     0.086532802     0.088662080
2018-01-13/18:59:42.25        -0.019119773     0.086532334     0.088666925
2018-01-13/18:59:42.28        -0.019138321     0.086615822     0.088757888
2018-01-13/18:59:42.31        -0.019119773     0.086531423     0.088676810
2018-01-13/18:59:42.34        -0.019119777     0.086530995     0.088681694
2018-01-13/18:59:42.37        -0.019119773     0.086530526     0.088686535
2018-01-13/18:59:42.41        -0.019138321     0.086614013     0.088777514
2018-01-13/18:59:42.44        -0.019119773     0.086529615     0.088696413
2018-01-13/18:59:42.47        -0.019119777     0.086529187     0.088701293
2018-01-13/18:59:42.50        -0.019119773     0.086528719     0.088706131
2018-01-13/18:59:42.53        -0.019138321     0.086612204     0.088797125
2018-01-13/18:59:42.56        -0.019119773     0.086527808     0.088716003
2018-01-13/18:59:42.59        -0.019119777     0.086527380     0.088720879
2018-01-13/18:59:42.62        -0.019119773     0.086526911     0.088725714
2018-01-13/18:59:42.66        -0.019138321     0.086610395     0.088816723
2018-01-13/18:59:42.69        -0.019119773     0.086526000     0.088735578
2018-01-13/18:59:42.72        -0.019119777     0.086525572     0.088740451
2018-01-13/18:59:42.75        -0.019119773     0.086525104     0.088745282
2018-01-13/18:59:42.78        -0.019138321     0.086608585     0.088836307
2018-01-13/18:59:42.81        -0.019119773     0.086524193     0.088755139
2018-01-13/18:59:42.84        -0.019119777     0.086523765     0.088760009
2018-01-13/18:59:42.87        -0.019119773     0.086523296     0.088764836
2018-01-13/18:59:42.91        -0.019138321     0.086606776     0.088855877
2018-01-13/18:59:42.94        -0.019119773     0.086522385     0.088774686
2018-01-13/18:59:42.97        -0.019119777     0.086521957     0.088779553
2018-01-13/18:59:43.00        -0.019119773     0.086521489     0.088784377
2018-01-13/18:59:43.03        -0.019138321     0.086604967     0.088875433
2018-01-13/18:59:43.06        -0.019119773     0.086520578     0.088794220
2018-01-13/18:59:43.09        -0.019119777     0.086520150     0.088799083
2018-01-13/18:59:43.12        -0.019119773     0.086519681     0.088803903
2018-01-13/18:59:43.16        -0.019138321     0.086603158     0.088894975
2018-01-13/18:59:43.19        -0.019119773     0.086518770     0.088813740
2018-01-13/18:59:43.22        -0.019119777     0.086518342     0.088818599
2018-01-13/18:59:43.25        -0.019119773     0.086517874     0.088823416
2018-01-13/18:59:43.28        -0.019138321     0.086601348     0.088914503
2018-01-13/18:59:43.31        -0.019119773     0.086516963     0.088833245
2018-01-13/18:59:43.34        -0.019119777     0.086516535     0.088838101
2018-01-13/18:59:43.37        -0.019119773     0.086516066     0.088842915
2018-01-13/18:59:43.41        -0.019138321     0.086599539     0.088934017
2018-01-13/18:59:43.44        -0.019119773     0.086515155     0.088852737
2018-01-13/18:59:43.47        -0.019119777     0.086514727     0.088857589
2018-01-13/18:59:43.50        -0.019119773     0.086514259     0.088862400
2018-01-13/18:59:43.53        -0.019138321     0.086597730     0.088953517
2018-01-13/18:59:43.56        -0.019119773     0.086513348     0.088872215
2018-01-13/18:59:43.59        -0.019119777     0.086512920     0.088877064
2018-01-13/18:59:43.62        -0.019119773     0.086512452     0.088881870
2018-01-13/18:59:43.66        -0.019138321     0.086595921     0.088973003
2018-01-13/18:59:43.69        -0.019119773     0.086511541     0.088891678
2018-01-13/18:59:43.72        -0.019119777     0.086511112     0.088896524
2018-01-13/18:59:43.75        -0.019119773     0.086510644     0.088901327
2018-01-13/18:59:43.78        -0.019138321     0.086594112     0.088992475
2018-01-13/18:59:43.81        -0.019119773     0.086509733     0.088911128
2018-01-13/18:59:43.84        -0.019119777     0.086509305     0.088915970
2018-01-13/18:59:43.87        -0.019119773     0.086508837     0.088920770
2018-01-13/18:59:43.91        -0.019138321     0.086592302     0.089011934
2018-01-13/18:59:43.94        -0.019119773     0.086507926     0.088930564
2018-01-13/18:59:43.97        -0.019119777     0.086507497     0.088935403
2018-01-13/18:59:44.00        -0.019119773     0.086507029     0.088940199
2018-01-13/18:59:44.03        -0.019138321     0.086590493     0.089031378
2018-01-13/18:59:44.06        -0.019119773     0.086506118     0.088949986
2018-01-13/18:59:44.09        -0.019119777     0.086505690     0.088954821
2018-01-13/18:59:44.12        -0.019119773     0.086505222     0.088959614
2018-01-13/18:59:44.16        -0.019119777     0.086504793     0.088964447
2018-01-13/18:59:44.19        -0.019119773     0.086504311     0.088969394
2018-01-13/18:59:44.22        -0.019119777     0.086503882     0.088974226
2018-01-13/18:59:44.25        -0.019119773     0.086503414     0.088979015
2018-01-13/18:59:44.28        -0.019119777     0.086502986     0.088983845
2018-01-13/18:59:44.31        -0.019119773     0.086502503     0.088988788
2018-01-13/18:59:44.34        -0.019119777     0.086502075     0.088993616
2018-01-13/18:59:44.37        -0.019119773     0.086501607     0.088998402
2018-01-13/18:59:44.41        -0.019119777     0.086501178     0.089003228
2018-01-13/18:59:44.44        -0.019119773     0.086500696     0.089008168
2018-01-13/18:59:44.47        -0.019119777     0.086500267     0.089012992
2018-01-13/18:59:44.50        -0.019119773     0.086499799     0.089017775
2018-01-13/18:59:44.53        -0.019119777     0.086499371     0.089022598
2018-01-13/18:59:44.56        -0.019119773     0.086498888     0.089027534
2018-01-13/18:59:44.59        -0.019119777     0.086498460     0.089032355
2018-01-13/18:59:44.62        -0.019119773     0.086497992     0.089037134
2018-01-13/18:59:44.66        -0.019119777     0.086497563     0.089041953
2018-01-13/18:59:44.69        -0.019119773     0.086497081     0.089046886
2018-01-13/18:59:44.72        -0.019119777     0.086496653     0.089051703
2018-01-13/18:59:44.75        -0.019119773     0.086496184     0.089056479
2018-01-13/18:59:44.78        -0.019119777     0.086495756     0.089061295
2018-01-13/18:59:44.81        -0.019119773     0.086495273     0.089066223
2018-01-13/18:59:44.84        -0.019119777     0.086494845     0.089071038
2018-01-13/18:59:44.87        -0.019119773     0.086494377     0.089075810
2018-01-13/18:59:44.91        -0.019119777     0.086493949     0.089080622
2018-01-13/18:59:44.94        -0.019119773     0.086493466     0.089085547
2018-01-13/18:59:44.97        -0.019119777     0.086493038     0.089090358
2018-01-13/18:59:45.00        -0.019119773     0.086492569     0.089095127
2018-01-13/18:59:45.03        -0.019119777     0.086492141     0.089099936
2018-01-13/18:59:45.06        -0.019119773     0.086491658     0.089104857
2018-01-13/18:59:45.09        -0.019119777     0.086491230     0.089109664
2018-01-13/18:59:45.12        -0.019119773     0.086490762     0.089114430
2018-01-13/18:59:45.16        -0.019119777     0.086490334     0.089119235
2018-01-13/18:59:45.19        -0.019138316     0.086573741     0.089210514
2018-01-13/18:59:45.22        -0.019119777     0.086489423     0.089128957
2018-01-13/18:59:45.25        -0.019119773     0.086488954     0.089133718
2018-01-13/18:59:45.28        -0.019119777     0.086488526     0.089138520
2018-01-13/18:59:45.31        -0.019138316     0.086571932     0.089229814
2018-01-13/18:59:45.34        -0.019119777     0.086487615     0.089148235
2018-01-13/18:59:45.37        -0.019119773     0.086487147     0.089152993
2018-01-13/18:59:45.41        -0.019119777     0.086486719     0.089157792
2018-01-13/18:59:45.44        -0.019138316     0.086570123     0.089249100
2018-01-13/18:59:45.47        -0.019119777     0.086485808     0.089167499
2018-01-13/18:59:45.50        -0.019119773     0.086485339     0.089172254
2018-01-13/18:59:45.53        -0.019119777     0.086484911     0.089177049
2018-01-13/18:59:45.56        -0.019138316     0.086568314     0.089268373
2018-01-13/18:59:45.59        -0.019119777     0.086484000     0.089186749
2018-01-13/18:59:45.62        -0.019119773     0.086483532     0.089191500
2018-01-13/18:59:45.66        -0.019119777     0.086483104     0.089196292
2018-01-13/18:59:45.69        -0.019138316     0.086566504     0.089287631
2018-01-13/18:59:45.72        -0.019119777     0.086482193     0.089205985
2018-01-13/18:59:45.75        -0.019119773     0.086481724     0.089210733
2018-01-13/18:59:45.78        -0.019119777     0.086481296     0.089215521
2018-01-13/18:59:45.81        -0.019138316     0.086564695     0.089306875
2018-01-13/18:59:45.84        -0.019119777     0.086480385     0.089225207
2018-01-13/18:59:45.87        -0.019119773     0.086479917     0.089229951
2018-01-13/18:59:45.91        -0.019119777     0.086479489     0.089234736
2018-01-13/18:59:45.94        -0.019138316     0.086562886     0.089326105
2018-01-13/18:59:45.97        -0.019119777     0.086478578     0.089244414
2018-01-13/18:59:46.00        -0.019119773     0.086478110     0.089249155
2018-01-13/18:59:46.03        -0.019119777     0.086477681     0.089253936
2018-01-13/18:59:46.06        -0.019138316     0.086561077     0.089345321
2018-01-13/18:59:46.09        -0.019119777     0.086476770     0.089263608
2018-01-13/18:59:46.12        -0.019119773     0.086476302     0.089268345
2018-01-13/18:59:46.16        -0.019119777     0.086475874     0.089273123
2018-01-13/18:59:46.19        -0.019138316     0.086559268     0.089364522
2018-01-13/18:59:46.22        -0.019119777     0.086474963     0.089282788
2018-01-13/18:59:46.25        -0.019119773     0.086474495     0.089287521
2018-01-13/18:59:46.28        -0.019119777     0.086474066     0.089292295
2018-01-13/18:59:46.31        -0.019138316     0.086557458     0.089383710
2018-01-13/18:59:46.34        -0.019119777     0.086473155     0.089301953
2018-01-13/18:59:46.37        -0.019119773     0.086472687     0.089306683
2018-01-13/18:59:46.41        -0.019119777     0.086472259     0.089311454
2018-01-13/18:59:46.44        -0.019138316     0.086555649     0.089402883
2018-01-13/18:59:46.47        -0.019119777     0.086471348     0.089321104
2018-01-13/18:59:46.50        -0.019119773     0.086470880     0.089325831
2018-01-13/18:59:46.53        -0.019119777     0.086470451     0.089330598
2018-01-13/18:59:46.56        -0.019138316     0.086553840     0.089422042
2018-01-13/18:59:46.59        -0.019119777     0.086469540     0.089340241
2018-01-13/18:59:46.62        -0.019119773     0.086469072     0.089344965
2018-01-13/18:59:46.66        -0.019119777     0.086468644     0.089349728
2018-01-13/18:59:46.69        -0.019138316     0.086552031     0.089441188
2018-01-13/18:59:46.72        -0.019119777     0.086467733     0.089359364
2018-01-13/18:59:46.75        -0.019119773     0.086467265     0.089364084
2018-01-13/18:59:46.78        -0.019119777     0.086466836     0.089368844
2018-01-13/18:59:46.81        -0.019138316     0.086550221     0.089460318
2018-01-13/18:59:46.84        -0.019119777     0.086465925     0.089378473
2018-01-13/18:59:46.87        -0.019119773     0.086465457     0.089383189
2018-01-13/18:59:46.91        -0.019119777     0.086465029     0.089387946
2018-01-13/18:59:46.94        -0.019138316     0.086548412     0.089479435
2018-01-13/18:59:46.97        -0.019119777     0.086464118     0.089397568
2018-01-13/18:59:47.00        -0.019119773     0.086463650     0.089402280
2018-01-13/18:59:47.03        -0.019119777     0.086463221     0.089407033
2018-01-13/18:59:47.06        -0.019138316     0.086546603     0.089498538
2018-01-13/18:59:47.09        -0.019119777     0.086462311     0.089416648
2018-01-13/18:59:47.12        -0.019119773     0.086461842     0.089421357
2018-01-13/18:59:47.16        -0.019119777     0.086461414     0.089426107
2018-01-13/18:59:47.19        -0.019138316     0.086544794     0.089517626
2018-01-13/18:59:47.22        -0.019119777     0.086460503     0.089435715
2018-01-13/18:59:47.25        -0.019119773     0.086460035     0.089440420
2018-01-13/18:59:47.28        -0.019119777     0.086459607     0.089445166
2018-01-13/18:59:47.31        -0.019138316     0.086542984     0.089536700
2018-01-13/18:59:47.34        -0.019119777     0.086458696     0.089454767
2018-01-13/18:59:47.37        -0.019119773     0.086458227     0.089459469
2018-01-13/18:59:47.41        -0.019119777     0.086457799     0.089464211
2018-01-13/18:59:47.44        -0.019138316     0.086541175     0.089555760
2018-01-13/18:59:47.47        -0.019119777     0.086456888     0.089473804
2018-01-13/18:59:47.50        -0.019119773     0.086456420     0.089478503
2018-01-13/18:59:47.53        -0.019119777     0.086455992     0.089483242
2018-01-13/18:59:47.56        -0.019138316     0.086539366     0.089574806
2018-01-13/18:59:47.59        -0.019119777     0.086455081     0.089492828
2018-01-13/18:59:47.62        -0.019119773     0.086454612     0.089497523
2018-01-13/18:59:47.66        -0.019119777     0.086454184     0.089502259
2018-01-13/18:59:47.69        -0.019138316     0.086537557     0.089593837
2018-01-13/18:59:47.72        -0.019119777     0.086453273     0.089511838
2018-01-13/18:59:47.75        -0.019119773     0.086452805     0.089516529
2018-01-13/18:59:47.78        -0.019119777     0.086452377     0.089521261
2018-01-13/18:59:47.81        -0.019138316     0.086535748     0.089612855
2018-01-13/18:59:47.84        -0.019119777     0.086451466     0.089530833
2018-01-13/18:59:47.87        -0.019119773     0.086450997     0.089535521
2018-01-13/18:59:47.91        -0.019119777     0.086450569     0.089540249
2018-01-13/18:59:47.94        -0.019138316     0.086533938     0.089631858
2018-01-13/18:59:47.97        -0.019119777     0.086449658     0.089549814
2018-01-13/18:59:48.00        -0.019119773     0.086449190     0.089554498
2018-01-13/18:59:48.03        -0.019119777     0.086448762     0.089559223
2018-01-13/18:59:48.06        -0.019138316     0.086532129     0.089650846
2018-01-13/18:59:48.09        -0.019119777     0.086447851     0.089568781
2018-01-13/18:59:48.12        -0.019119773     0.086447382     0.089573461
2018-01-13/18:59:48.16        -0.019119777     0.086446954     0.089578183
2018-01-13/18:59:48.19        -0.019138316     0.086530320     0.089669821
2018-01-13/18:59:48.22        -0.019119777     0.086446043     0.089587733
2018-01-13/18:59:48.25        -0.019119773     0.086445575     0.089592410
2018-01-13/18:59:48.28        -0.019119777     0.086445147     0.089597128
2018-01-13/18:59:48.31        -0.019138316     0.086528511     0.089688781
2018-01-13/18:59:48.34        -0.019119777     0.086444236     0.089606671
2018-01-13/18:59:48.37        -0.019119773     0.086443768     0.089611345
2018-01-13/18:59:48.41        -0.019119777     0.086443339     0.089616060
2018-01-13/18:59:48.44        -0.019138316     0.086526701     0.089707727
2018-01-13/18:59:48.47        -0.019119777     0.086442428     0.089625595
2018-01-13/18:59:48.50        -0.019119773     0.086441960     0.089630266
2018-01-13/18:59:48.53        -0.019119777     0.086441532     0.089634976
2018-01-13/18:59:48.56        -0.019138316     0.086524892     0.089726659
2018-01-13/18:59:48.59        -0.019119777     0.086440621     0.089644505
2018-01-13/18:59:48.62        -0.019119773     0.086440153     0.089649172
2018-01-13/18:59:48.66        -0.019119777     0.086439724     0.089653879
2018-01-13/18:59:48.69        -0.019138316     0.086523083     0.089745576
2018-01-13/18:59:48.72        -0.019119777     0.086438813     0.089663401
2018-01-13/18:59:48.75        -0.019119773     0.086438345     0.089668064
2018-01-13/18:59:48.78        -0.019119777     0.086437917     0.089672767
2018-01-13/18:59:48.81        -0.019138316     0.086521274     0.089764479
2018-01-13/18:59:48.84        -0.019119777     0.086437006     0.089682282
2018-01-13/18:59:48.87        -0.019119773     0.086436538     0.089686941
2018-01-13/18:59:48.91        -0.019119777     0.086436109     0.089691642
2018-01-13/18:59:48.94        -0.019138316     0.086519465     0.089783368
2018-01-13/18:59:48.97        -0.019119777     0.086435198     0.089701149
2018-01-13/18:59:49.00        -0.019119773     0.086434730     0.089705805
2018-01-13/18:59:49.03        -0.019119777     0.086434302     0.089710501
2018-01-13/18:59:49.06        -0.019138316     0.086517655     0.089802242
2018-01-13/18:59:49.09        -0.019119777     0.086433391     0.089720001
2018-01-13/18:59:49.12        -0.019119773     0.086432923     0.089724654
2018-01-13/18:59:49.16        -0.019119777     0.086432494     0.089729347
2018-01-13/18:59:49.19        -0.019138316     0.086515846     0.089821102
2018-01-13/18:59:49.22        -0.019119777     0.086431583     0.089738839
2018-01-13/18:59:49.25        -0.019119773     0.086431115     0.089743488
2018-01-13/18:59:49.28        -0.019119777     0.086430687     0.089748178
2018-01-13/18:59:49.31        -0.019138316     0.086514037     0.089839948
2018-01-13/18:59:49.34        -0.019119777     0.086429776     0.089757663
2018-01-13/18:59:49.37        -0.019119773     0.086429308     0.089762309
2018-01-13/18:59:49.41        -0.019119777     0.086428879     0.089766995
2018-01-13/18:59:49.44        -0.019138316     0.086512228     0.089858780
2018-01-13/18:59:49.47        -0.019119777     0.086427969     0.089776473
2018-01-13/18:59:49.50        -0.019111934     0.086468436     0.089719644
2018-01-13/18:59:49.53        -0.019099789     0.086531459     0.089629048
2018-01-13/18:59:49.56        -0.019105787     0.086680302     0.089622504
2018-01-13/18:59:49.59        -0.019075098     0.086659496     0.089444910
2018-01-13/18:59:49.62        -0.019062944     0.086722478     0.089354289
2018-01-13/18:59:49.66        -0.019050798     0.086785500     0.089263714
2018-01-13/18:59:49.69        -0.019056796     0.086934342     0.089257209
2018-01-13/18:59:49.72        -0.019026107     0.086913537     0.089079618
2018-01-13/18:59:49.75        -0.019013953     0.086976519     0.088989018
2018-01-13/18:59:49.78        -0.019001808     0.087039541     0.088898464
2018-01-13/18:59:49.81        -0.019007805     0.087188381     0.088891999
2018-01-13/18:59:49.84        -0.018977117     0.087167577     0.088714409
2018-01-13/18:59:49.87        -0.018964963     0.087230559     0.088623830
2018-01-13/18:59:49.91        -0.018952817     0.087293581     0.088533297
2018-01-13/18:59:49.94        -0.018958815     0.087442419     0.088526872
2018-01-13/18:59:49.97        -0.018928126     0.087421617     0.088349285
2018-01-13/18:59:50.00        -0.018915972     0.087484599     0.088258726
2018-01-13/18:59:50.03        -0.018903827     0.087547621     0.088168214
2018-01-13/18:59:50.06        -0.018909824     0.087696456     0.088161828
2018-01-13/18:59:50.09        -0.018879136     0.087675656     0.087984244
2018-01-13/18:59:50.12        -0.018866982     0.087738638     0.087893707
2018-01-13/18:59:50.16        -0.018854836     0.087801660     0.087803215
2018-01-13/18:59:50.19        -0.018860834     0.087950493     0.087796869
2018-01-13/18:59:50.22        -0.018830145     0.087929695     0.087619288
2018-01-13/18:59:50.25        -0.018817991     0.087992676     0.087528771
2018-01-13/18:59:50.28        -0.018805846     0.088055698     0.087438300
2018-01-13/18:59:50.31        -0.018811843     0.088204530     0.087431994
2018-01-13/18:59:50.34        -0.018781155     0.088183733     0.087254415
2018-01-13/18:59:50.37        -0.018769001     0.088246714     0.087163920
2018-01-13/18:59:50.41        -0.018756855     0.088309736     0.087073470
2018-01-13/18:59:50.44        -0.018762853     0.088458566     0.087067204
2018-01-13/18:59:50.47        -0.018732164     0.088437770     0.086889628
2018-01-13/18:59:50.50        -0.018720010     0.088500751     0.086799153
2018-01-13/18:59:50.53        -0.018715703     0.088522837     0.086770196
2018-01-13/18:59:50.56        -0.018733851     0.088608214     0.086859247
2018-01-13/18:59:50.59        -0.018715703     0.088521923     0.086780018
2018-01-13/18:59:50.62        -0.018715699     0.088521453     0.086784830
2018-01-13/18:59:50.66        -0.018715703     0.088521024     0.086789681
2018-01-13/18:59:50.69        -0.018733851     0.088606400     0.086878748
2018-01-13/18:59:50.72        -0.018715703     0.088520111     0.086799497
2018-01-13/18:59:50.75        -0.018715699     0.088519641     0.086804306
2018-01-13/18:59:50.78        -0.018715703     0.088519212     0.086809154
2018-01-13/18:59:50.81        -0.018733851     0.088604586     0.086898236
2018-01-13/18:59:50.84        -0.018715703     0.088518298     0.086818963
2018-01-13/18:59:50.87        -0.018715699     0.088517828     0.086823769
2018-01-13/18:59:50.91        -0.018715703     0.088517399     0.086828614
2018-01-13/18:59:50.94        -0.018733851     0.088602771     0.086917712
2018-01-13/18:59:50.97        -0.018715703     0.088516486     0.086838417
2018-01-13/18:59:51.00        -0.018715699     0.088516016     0.086843219
2018-01-13/18:59:51.03        -0.018715703     0.088515587     0.086848061
2018-01-13/18:59:51.06        -0.018733851     0.088600957     0.086937175
2018-01-13/18:59:51.09        -0.018715703     0.088514673     0.086857857
2018-01-13/18:59:51.12        -0.018715699     0.088514203     0.086862657
2018-01-13/18:59:51.16        -0.018715703     0.088513774     0.086867495
2018-01-13/18:59:51.19        -0.018733851     0.088599143     0.086956625
2018-01-13/18:59:51.22        -0.018715703     0.088512861     0.086877286
2018-01-13/18:59:51.25        -0.018715699     0.088512391     0.086882082
2018-01-13/18:59:51.28        -0.018715703     0.088511962     0.086886917
2018-01-13/18:59:51.31        -0.018733851     0.088597329     0.086976062
2018-01-13/18:59:51.34        -0.018715703     0.088511048     0.086896701
2018-01-13/18:59:51.37        -0.018715699     0.088510578     0.086901494
2018-01-13/18:59:51.41        -0.018715703     0.088510149     0.086906326
2018-01-13/18:59:51.44        -0.018733851     0.088595514     0.086995487
2018-01-13/18:59:51.47        -0.018715703     0.088509236     0.086916103
2018-01-13/18:59:51.50        -0.018715699     0.088508766     0.086920893
2018-01-13/18:59:51.53        -0.018715703     0.088508337     0.086925722
2018-01-13/18:59:51.56        -0.018733851     0.088593700     0.087014899
2018-01-13/18:59:51.59        -0.018715703     0.088507423     0.086935493
2018-01-13/18:59:51.62        -0.018715699     0.088506954     0.086940280
2018-01-13/18:59:51.66        -0.018715703     0.088506525     0.086945106
2018-01-13/18:59:51.69        -0.018733851     0.088591886     0.087034298
2018-01-13/18:59:51.72        -0.018715703     0.088505611     0.086954870
2018-01-13/18:59:51.75        -0.018715699     0.088505141     0.086959654
2018-01-13/18:59:51.78        -0.018715703     0.088504712     0.086964477
2018-01-13/18:59:51.81        -0.018733851     0.088590072     0.087053684
2018-01-13/18:59:51.84        -0.018715703     0.088503799     0.086974235
2018-01-13/18:59:51.87        -0.018715699     0.088503329     0.086979015
2018-01-13/18:59:51.91        -0.018715703     0.088502900     0.086983835
2018-01-13/18:59:51.94        -0.018733851     0.088588257     0.087073058
2018-01-13/18:59:51.97        -0.018715703     0.088501986     0.086993586
2018-01-13/18:59:52.00        -0.018715699     0.088501516     0.086998363
2018-01-13/18:59:52.03        -0.018715703     0.088501087     0.087003180
2018-01-13/18:59:52.06        -0.018733851     0.088586443     0.087092418
2018-01-13/18:59:52.09        -0.018715703     0.088500174     0.087012925
2018-01-13/18:59:52.12        -0.018715699     0.088499704     0.087017699
2018-01-13/18:59:52.16        -0.018715703     0.088499275     0.087022512
2018-01-13/18:59:52.19        -0.018733851     0.088584629     0.087111766
2018-01-13/18:59:52.22        -0.018715703     0.088498361     0.087032251
2018-01-13/18:59:52.25        -0.018715699     0.088497891     0.087037022
2018-01-13/18:59:52.28        -0.018715703     0.088497462     0.087041832
2018-01-13/18:59:52.31        -0.018733851     0.088582815     0.087131101
2018-01-13/18:59:52.34        -0.018715703     0.088496549     0.087051564
2018-01-13/18:59:52.37        -0.018715699     0.088496079     0.087056332
2018-01-13/18:59:52.41        -0.018715703     0.088495650     0.087061139
2018-01-13/18:59:52.44        -0.018733851     0.088581001     0.087150424
2018-01-13/18:59:52.47        -0.018715703     0.088494736     0.087070864
2018-01-13/18:59:52.50        -0.018715699     0.088494266     0.087075629
2018-01-13/18:59:52.53        -0.018715703     0.088493837     0.087080433
2018-01-13/18:59:52.56        -0.018733851     0.088579186     0.087169733
2018-01-13/18:59:52.59        -0.018715703     0.088492924     0.087090152
2018-01-13/18:59:52.62        -0.018715699     0.088492454     0.087094913
2018-01-13/18:59:52.66        -0.018715703     0.088492025     0.087099714
2018-01-13/18:59:52.69        -0.018733851     0.088577372     0.087189030
2018-01-13/18:59:52.72        -0.018715703     0.088491111     0.087109426
2018-01-13/18:59:52.75        -0.018715699     0.088490641     0.087114184
2018-01-13/18:59:52.78        -0.018715703     0.088490212     0.087118982
2018-01-13/18:59:52.81        -0.018733851     0.088575558     0.087208313
2018-01-13/18:59:52.84        -0.018715703     0.088489299     0.087128688
2018-01-13/18:59:52.87        -0.018715699     0.088488829     0.087133443
2018-01-13/18:59:52.91        -0.018715703     0.088488400     0.087138237
2018-01-13/18:59:52.94        -0.018733851     0.088573744     0.087227584
2018-01-13/18:59:52.97        -0.018715703     0.088487486     0.087147937
2018-01-13/18:59:53.00        -0.018715699     0.088487016     0.087152689
2018-01-13/18:59:53.03        -0.018715703     0.088486587     0.087157480
2018-01-13/18:59:53.06        -0.018733851     0.088571929     0.087246842
2018-01-13/18:59:53.09        -0.018715703     0.088485674     0.087167173
2018-01-13/18:59:53.12        -0.018715699     0.088485204     0.087171922
2018-01-13/18:59:53.16        -0.018715703     0.088484775     0.087176710
2018-01-13/18:59:53.19        -0.018733851     0.088570115     0.087266088
2018-01-13/18:59:53.22        -0.018715703     0.088483861     0.087186397
2018-01-13/18:59:53.25        -0.018715699     0.088483391     0.087191142
2018-01-13/18:59:53.28        -0.018715703     0.088482962     0.087195927
2018-01-13/18:59:53.31        -0.018733851     0.088568301     0.087285320
2018-01-13/18:59:53.34        -0.018715703     0.088482049     0.087205607
2018-01-13/18:59:53.37        -0.018715699     0.088481579     0.087210349
2018-01-13/18:59:53.41        -0.018715703     0.088481150     0.087215131
2018-01-13/18:59:53.44        -0.018733851     0.088566487     0.087304539
2018-01-13/18:59:53.47        -0.018715703     0.088480236     0.087224805
2018-01-13/18:59:53.50        -0.018715699     0.088479766     0.087229544
2018-01-13/18:59:53.53        -0.018715703     0.088479337     0.087234322
2018-01-13/18:59:53.56        -0.018733851     0.088564672     0.087323746
2018-01-13/18:59:53.59        -0.018715703     0.088478424     0.087243989
2018-01-13/18:59:53.62        -0.018715699     0.088477954     0.087248725
2018-01-13/18:59:53.66        -0.018715703     0.088477525     0.087253500
2018-01-13/18:59:53.69        -0.018733851     0.088562858     0.087342939
2018-01-13/18:59:53.72        -0.018715703     0.088476611     0.087263161
2018-01-13/18:59:53.75        -0.018715699     0.088476141     0.087267894
2018-01-13/18:59:53.78        -0.018715703     0.088475712     0.087272666
2018-01-13/18:59:53.81        -0.018733851     0.088561044     0.087362120
2018-01-13/18:59:53.84        -0.018715703     0.088474799     0.087282320
2018-01-13/18:59:53.87        -0.018715699     0.088474329     0.087287049
2018-01-13/18:59:53.91        -0.018715703     0.088473900     0.087291818
2018-01-13/18:59:53.94        -0.018733851     0.088559230     0.087381288
2018-01-13/18:59:53.97        -0.018715703     0.088472986     0.087301466
2018-01-13/18:59:54.00        -0.018715699     0.088472516     0.087306192
2018-01-13/18:59:54.03        -0.018715703     0.088472087     0.087310958
2018-01-13/18:59:54.06        -0.018733851     0.088557415     0.087400443
2018-01-13/18:59:54.09        -0.018715703     0.088471174     0.087320599
2018-01-13/18:59:54.12        -0.018715699     0.088470704     0.087325322
2018-01-13/18:59:54.16        -0.018715703     0.088470275     0.087330084
2018-01-13/18:59:54.19        -0.018733851     0.088555601     0.087419585
2018-01-13/18:59:54.22        -0.018715703     0.088469361     0.087339719
2018-01-13/18:59:54.25        -0.018715699     0.088468892     0.087344439
2018-01-13/18:59:54.28        -0.018715703     0.088468462     0.087349198
2018-01-13/18:59:54.31        -0.018733851     0.088553787     0.087438714
2018-01-13/18:59:54.34        -0.018715703     0.088467549     0.087358827
2018-01-13/18:59:54.37        -0.018715699     0.088467079     0.087363543
2018-01-13/18:59:54.41        -0.018715703     0.088466650     0.087368299
2018-01-13/18:59:54.44        -0.018733851     0.088551973     0.087457830
2018-01-13/18:59:54.47        -0.018715703     0.088465737     0.087377921
2018-01-13/18:59:54.50        -0.018715699     0.088465267     0.087382634
2018-01-13/18:59:54.53        -0.018715703     0.088464838     0.087387387
2018-01-13/18:59:54.56        -0.018733851     0.088550159     0.087476933
2018-01-13/18:59:54.59        -0.018715703     0.088463924     0.087397002
2018-01-13/18:59:54.62        -0.018715699     0.088463454     0.087401712
2018-01-13/18:59:54.66        -0.018715703     0.088463025     0.087406462
2018-01-13/18:59:54.69        -0.018733851     0.088548344     0.087496023
2018-01-13/18:59:54.72        -0.018715703     0.088462112     0.087416071
2018-01-13/18:59:54.75        -0.018715699     0.088461642     0.087420778
2018-01-13/18:59:54.78        -0.018715703     0.088461213     0.087425524
2018-01-13/18:59:54.81        -0.018733851     0.088546530     0.087515101
2018-01-13/18:59:54.84        -0.018715703     0.088460299     0.087435126
2018-01-13/18:59:54.87        -0.018715699     0.088459829     0.087439830
2018-01-13/18:59:54.91        -0.018715703     0.088459400     0.087444573
2018-01-13/18:59:54.94        -0.018733851     0.088544716     0.087534165
2018-01-13/18:59:54.97        -0.018715703     0.088458487     0.087454169
2018-01-13/18:59:55.00        -0.018715699     0.088458017     0.087458869
2018-01-13/18:59:55.03        -0.018715703     0.088457588     0.087463609
2018-01-13/18:59:55.06        -0.018733851     0.088542902     0.087553216
2018-01-13/18:59:55.09        -0.018715703     0.088456674     0.087473198
2018-01-13/18:59:55.12        -0.018715699     0.088456204     0.087477895
2018-01-13/18:59:55.16        -0.018715703     0.088455775     0.087482632
2018-01-13/18:59:55.19        -0.018733851     0.088541087     0.087572254
2018-01-13/18:59:55.22        -0.018715703     0.088454862     0.087492215
2018-01-13/18:59:55.25        -0.018715699     0.088454392     0.087496909
2018-01-13/18:59:55.28        -0.018715703     0.088453963     0.087501642
2018-01-13/18:59:55.31        -0.018733851     0.088539273     0.087591280
2018-01-13/18:59:55.34        -0.018715703     0.088453049     0.087511218
2018-01-13/18:59:55.37        -0.018715699     0.088452579     0.087515909
2018-01-13/18:59:55.41        -0.018715703     0.088452150     0.087520639
2018-01-13/18:59:55.44        -0.018733851     0.088537459     0.087610292
2018-01-13/18:59:55.47        -0.018715703     0.088451237     0.087530209
2018-01-13/18:59:55.50        -0.018715699     0.088450767     0.087534896
2018-01-13/18:59:55.53        -0.018715703     0.088450338     0.087539624
2018-01-13/18:59:55.56        -0.018733851     0.088535645     0.087629291
2018-01-13/18:59:55.59        -0.018715703     0.088449424     0.087549187
2018-01-13/18:59:55.62        -0.018715699     0.088448954     0.087553871
2018-01-13/18:59:55.66        -0.018715703     0.088448525     0.087558595
2018-01-13/18:59:55.69        -0.018733851     0.088533830     0.087648277
2018-01-13/18:59:55.72        -0.018715703     0.088447612     0.087568151
2018-01-13/18:59:55.75        -0.018715699     0.088447142     0.087572832
2018-01-13/18:59:55.78        -0.018715703     0.088446713     0.087577553
2018-01-13/18:59:55.81        -0.018733851     0.088532016     0.087667251
2018-01-13/18:59:55.84        -0.018715703     0.088445799     0.087587103
2018-01-13/18:59:55.87        -0.018715699     0.088445329     0.087591780
2018-01-13/18:59:55.91        -0.018715703     0.088444900     0.087596498
2018-01-13/18:59:55.94        -0.018733851     0.088530202     0.087686211
2018-01-13/18:59:55.97        -0.018715703     0.088443987     0.087606041
2018-01-13/18:59:56.00        -0.018715699     0.088443517     0.087610716
2018-01-13/18:59:56.03        -0.018715703     0.088443088     0.087615430
2018-01-13/18:59:56.06        -0.018733851     0.088528388     0.087705158
2018-01-13/18:59:56.09        -0.018715703     0.088442174     0.087624967
2018-01-13/18:59:56.12        -0.018715699     0.088441704     0.087629638
2018-01-13/18:59:56.16        -0.018715703     0.088441275     0.087634349
2018-01-13/18:59:56.19        -0.018733851     0.088526573     0.087724092
2018-01-13/18:59:56.22        -0.018715703     0.088440362     0.087643879
2018-01-13/18:59:56.25        -0.018715699     0.088439892     0.087648547
2018-01-13/18:59:56.28        -0.018715703     0.088439463     0.087653255
2018-01-13/18:59:56.31        -0.018733851     0.088524759     0.087743013
2018-01-13/18:59:56.34        -0.018715703     0.088438549     0.087662779
2018-01-13/18:59:56.37        -0.018715699     0.088438079     0.087667443
2018-01-13/18:59:56.41        -0.018715703     0.088437650     0.087672148
2018-01-13/18:59:56.44        -0.018733851     0.088522945     0.087761921
2018-01-13/18:59:56.47        -0.018715703     0.088436737     0.087681665
2018-01-13/18:59:56.50        -0.018715699     0.088436267     0.087686327
2018-01-13/18:59:56.53        -0.018715703     0.088435838     0.087691028
2018-01-13/18:59:56.56        -0.018733851     0.088521131     0.087780816
2018-01-13/18:59:56.59        -0.018715703     0.088434924     0.087700538
2018-01-13/18:59:56.62        -0.018715699     0.088434454     0.087705197
2018-01-13/18:59:56.66        -0.018715703     0.088434025     0.087709895
2018-01-13/18:59:56.69        -0.018733851     0.088519317     0.087799698
2018-01-13/18:59:56.72        -0.018715703     0.088433112     0.087719399
2018-01-13/18:59:56.75        -0.018715699     0.088432642     0.087724054
2018-01-13/18:59:56.78        -0.018715703     0.088432213     0.087728748
2018-01-13/18:59:56.81        -0.018733851     0.088517502     0.087818567
2018-01-13/18:59:56.84        -0.018715703     0.088431299     0.087738246
2018-01-13/18:59:56.87        -0.018715699     0.088430829     0.087742898
2018-01-13/18:59:56.91        -0.018715703     0.088430400     0.087747589
2018-01-13/18:59:56.94        -0.018733851     0.088515688     0.087837422
2018-01-13/18:59:56.97        -0.018715703     0.088429487     0.087757080
2018-01-13/18:59:57.00        -0.018715699     0.088429017     0.087761728
2018-01-13/18:59:57.03        -0.018715703     0.088428588     0.087766417
2018-01-13/18:59:57.06        -0.018733851     0.088513874     0.087856265
2018-01-13/18:59:57.09        -0.018715703     0.088427674     0.087775901
2018-01-13/18:59:57.12        -0.018715699     0.088427205     0.087780546
2018-01-13/18:59:57.16        -0.018715703     0.088426775     0.087785231
2018-01-13/18:59:57.19        -0.018733851     0.088512060     0.087875094
2018-01-13/18:59:57.22        -0.018715703     0.088425862     0.087794709
2018-01-13/18:59:57.25        -0.018715699     0.088425392     0.087799351
2018-01-13/18:59:57.28        -0.018715703     0.088424963     0.087804033
2018-01-13/18:59:57.31        -0.018733851     0.088510245     0.087893911
2018-01-13/18:59:57.34        -0.018715703     0.088424050     0.087813504
2018-01-13/18:59:57.37        -0.018715699     0.088423580     0.087818142
2018-01-13/18:59:57.41        -0.018715703     0.088423151     0.087822821
2018-01-13/18:59:57.44        -0.018733851     0.088508431     0.087912714
2018-01-13/18:59:57.47        -0.018715703     0.088422237     0.087832285
2018-01-13/18:59:57.50        -0.018715699     0.088421767     0.087836921
2018-01-13/18:59:57.53        -0.018715703     0.088421338     0.087841596
2018-01-13/18:59:57.56        -0.018733851     0.088506617     0.087931504
2018-01-13/18:59:57.59        -0.018715703     0.088420425     0.087851054
2018-01-13/18:59:57.62        -0.018715699     0.088419955     0.087855686
2018-01-13/18:59:57.66        -0.018715703     0.088419526     0.087860358
2018-01-13/18:59:57.69        -0.018733851     0.088504803     0.087950281
2018-01-13/18:59:57.72        -0.018715703     0.088418612     0.087869809
2018-01-13/18:59:57.75        -0.018715699     0.088418142     0.087874438
2018-01-13/18:59:57.78        -0.018715703     0.088417713     0.087879107
2018-01-13/18:59:57.81        -0.018733851     0.088502988     0.087969045
2018-01-13/18:59:57.84        -0.018715703     0.088416800     0.087888552
2018-01-13/18:59:57.87        -0.018715699     0.088416330     0.087893177
2018-01-13/18:59:57.91        -0.018715703     0.088415901     0.087897843
2018-01-13/18:59:57.94        -0.018733851     0.088501174     0.087987795
2018-01-13/18:59:57.97        -0.018715703     0.088414987     0.087907281
2018-01-13/18:59:58.00        -0.018715699     0.088414517     0.087911903
2018-01-13/18:59:58.03        -0.018715703     0.088414088     0.087916566
2018-01-13/18:59:58.06        -0.018733851     0.088499360     0.088006533
2018-01-13/18:59:58.09        -0.018715703     0.088413175     0.087925997
2018-01-13/18:59:58.12        -0.018715699     0.088412705     0.087930616
2018-01-13/18:59:58.16        -0.018715703     0.088412276     0.087935275
2018-01-13/18:59:58.19        -0.018733851     0.088497546     0.088025257
2018-01-13/18:59:58.22        -0.018715703     0.088411362     0.087944700
2018-01-13/18:59:58.25        -0.018715699     0.088410892     0.087949316
2018-01-13/18:59:58.28        -0.018715703     0.088410463     0.087953971
2018-01-13/18:59:58.31        -0.018733851     0.088495731     0.088043968
2018-01-13/18:59:58.34        -0.018715703     0.088409550     0.087963389
2018-01-13/18:59:58.37        -0.018715699     0.088409080     0.087968002
2018-01-13/18:59:58.41        -0.018715703     0.088408651     0.087972655
2018-01-13/18:59:58.44        -0.018733851     0.088493917     0.088062666
2018-01-13/18:59:58.47        -0.018715703     0.088407737     0.087982066
2018-01-13/18:59:58.50        -0.018715699     0.088407267     0.087986675
2018-01-13/18:59:58.53        -0.018715703     0.088406838     0.087991325
2018-01-13/18:59:58.56        -0.018733851     0.088492103     0.088081351
2018-01-13/18:59:58.59        -0.018715703     0.088405925     0.088000729
2018-01-13/18:59:58.62        -0.018715699     0.088405455     0.088005335
2018-01-13/18:59:58.66        -0.018715703     0.088405026     0.088009981
2018-01-13/18:59:58.69        -0.018733851     0.088490289     0.088100022
2018-01-13/18:59:58.72        -0.018715703     0.088404112     0.088019379
2018-01-13/18:59:58.75        -0.018715699     0.088403642     0.088023982
2018-01-13/18:59:58.78        -0.018715703     0.088403213     0.088028625
2018-01-13/18:59:58.81        -0.018733851     0.088488475     0.088118681
2018-01-13/18:59:58.84        -0.018715703     0.088402300     0.088038016
2018-01-13/18:59:58.87        -0.018715699     0.088401830     0.088042616
2018-01-13/18:59:58.91        -0.018715703     0.088401401     0.088047255
2018-01-13/18:59:58.94        -0.018733851     0.088486660     0.088137326
2018-01-13/18:59:58.97        -0.018715703     0.088400487     0.088056640
2018-01-13/18:59:59.00        -0.018715699     0.088400017     0.088061236
2018-01-13/18:59:59.03        -0.018715703     0.088399588     0.088065873
2018-01-13/18:59:59.06        -0.018733851     0.088484846     0.088155958
2018-01-13/18:59:59.09        -0.018715703     0.088398675     0.088075251
2018-01-13/18:59:59.12        -0.018715699     0.088398205     0.088079844
2018-01-13/18:59:59.16        -0.018715703     0.088397776     0.088084477
2018-01-13/18:59:59.19        -0.018733851     0.088483032     0.088174577
2018-01-13/18:59:59.22        -0.018715703     0.088396862     0.088093848
2018-01-13/18:59:59.25        -0.018715699     0.088396392     0.088098438
2018-01-13/18:59:59.28        -0.018715703     0.088395963     0.088103067
2018-01-13/18:59:59.31        -0.018733851     0.088481218     0.088193182
2018-01-13/18:59:59.34        -0.018715703     0.088395050     0.088112432
2018-01-13/18:59:59.37        -0.018715699     0.088394580     0.088117019
2018-01-13/18:59:59.41        -0.018715703     0.088394151     0.088121645
2018-01-13/18:59:59.44        -0.018733851     0.088479403     0.088211774
2018-01-13/18:59:59.47        -0.018715703     0.088393237     0.088131003
2018-01-13/18:59:59.50        -0.018707760     0.088431815     0.088074988
2018-01-13/18:59:59.53        -0.018695460     0.088491910     0.087985687
2018-01-13/18:59:59.56        -0.018700906     0.088639636     0.087978883
2018-01-13/18:59:59.59        -0.018670454     0.088613995     0.087804176
2018-01-13/18:59:59.62        -0.018658145     0.088674049     0.087714847
2018-01-13/18:59:59.66        -0.018645844     0.088734143     0.087625563
2018-01-13/18:59:59.69        -0.018651290     0.088881868     0.087618795
2018-01-13/18:59:59.72        -0.018620838     0.088856229     0.087444088
2018-01-13/18:59:59.75        -0.018608529     0.088916282     0.087354777
2018-01-13/18:59:59.78        -0.018596229     0.088976377     0.087265510
2018-01-13/18:59:59.81        -0.018601674     0.089124099     0.087258778
2018-01-13/18:59:59.84        -0.018571222     0.089098462     0.087084070
2018-01-13/18:59:59.87        -0.018558913     0.089158516     0.086994776
2018-01-13/18:59:59.91        -0.018546613     0.089218610     0.086905527
2018-01-13/18:59:59.94        -0.018552059     0.089366331     0.086898831
2018-01-13/18:59:59.97        -0.018521606     0.089340696     0.086724123
2018-01-13/19:00:00.00        -0.018509297     0.089400749     0.086634847
2018-01-13/19:00:00.03        -0.018496997     0.089460844     0.086545615
2018-01-13/19:00:00.06        -0.018502443     0.089608563     0.086538956
2018-01-13/19:00:00.09        -0.018471991     0.089582929     0.086364247
2018-01-13/19:00:00.12        -0.018459682     0.089642982     0.086274988
2018-01-13/19:00:00.16        -0.018447381     0.089703077     0.086185774
2018-01-13/19:00:00.19        -0.018452827     0.089850794     0.086179151
2018-01-13/19:00:00.22        -0.018422375     0.089825162     0.086004442
2018-01-13/19:00:00.25        -0.018410066     0.089885216     0.085915201
2018-01-13/19:00:00.28        -0.018397766     0.089945310     0.085826005
2018-01-13/19:00:00.31        -0.018403211     0.090093026     0.085819417
2018-01-13/19:00:00.34        -0.018372759     0.090067396     0.085644708
2018-01-13/19:00:00.37        -0.018360450     0.090127449     0.085555485
2018-01-13/19:00:00.41        -0.018348150     0.090187543     0.085466306
2018-01-13/19:00:00.44        -0.018353596     0.090335257     0.085459755
2018-01-13/19:00:00.47        -0.018323143     0.090309629     0.085285045
2018-01-13/19:00:00.50        -0.018310835     0.090369682     0.085195840
2018-01-13/19:00:00.53        -0.018306473     0.090390729     0.085167277
2018-01-13/19:00:00.56        -0.018324223     0.090477917     0.085254687
2018-01-13/19:00:00.59        -0.018306473     0.090389815     0.085176925
2018-01-13/19:00:00.62        -0.018306468     0.090389344     0.085181652
2018-01-13/19:00:00.66        -0.018306473     0.090388916     0.085186417
2018-01-13/19:00:00.69        -0.018324223     0.090476102     0.085273843
2018-01-13/19:00:00.72        -0.018306473     0.090388002     0.085196059
2018-01-13/19:00:00.75        -0.018306468     0.090387531     0.085200783
2018-01-13/19:00:00.78        -0.018306473     0.090387102     0.085205546
2018-01-13/19:00:00.81        -0.018324223     0.090474287     0.085292987
2018-01-13/19:00:00.84        -0.018306473     0.090386189     0.085215182
2018-01-13/19:00:00.87        -0.018306468     0.090385718     0.085219903
2018-01-13/19:00:00.91        -0.018306473     0.090385289     0.085224662
2018-01-13/19:00:00.94        -0.018324223     0.090472472     0.085312119
2018-01-13/19:00:00.97        -0.018306473     0.090384375     0.085234293
2018-01-13/19:00:01.00        -0.018306468     0.090383905     0.085239010
2018-01-13/19:00:01.03        -0.018306473     0.090383476     0.085243767
2018-01-13/19:00:01.06        -0.018324223     0.090470657     0.085331239
2018-01-13/19:00:01.09        -0.018306473     0.090382562     0.085253392
2018-01-13/19:00:01.12        -0.018306468     0.090382092     0.085258107
2018-01-13/19:00:01.16        -0.018306473     0.090381663     0.085262860
2018-01-13/19:00:01.19        -0.018324223     0.090468842     0.085350348
2018-01-13/19:00:01.22        -0.018306473     0.090380749     0.085272479
2018-01-13/19:00:01.25        -0.018306468     0.090380278     0.085277191
2018-01-13/19:00:01.28        -0.018306473     0.090379850     0.085281942
2018-01-13/19:00:01.31        -0.018324223     0.090467027     0.085369445
2018-01-13/19:00:01.34        -0.018306473     0.090378936     0.085291554
2018-01-13/19:00:01.37        -0.018306468     0.090378465     0.085296263
2018-01-13/19:00:01.41        -0.018306473     0.090378036     0.085301011
2018-01-13/19:00:01.44        -0.018324223     0.090465212     0.085388530
2018-01-13/19:00:01.47        -0.018306473     0.090377122     0.085310618
2018-01-13/19:00:01.50        -0.018306468     0.090376652     0.085315324
2018-01-13/19:00:01.53        -0.018306473     0.090376223     0.085320069
2018-01-13/19:00:01.56        -0.018324223     0.090463397     0.085407603
2018-01-13/19:00:01.59        -0.018306473     0.090375309     0.085329670
2018-01-13/19:00:01.62        -0.018306468     0.090374839     0.085334373
2018-01-13/19:00:01.66        -0.018306473     0.090374410     0.085339115
2018-01-13/19:00:01.69        -0.018324223     0.090461582     0.085426665
2018-01-13/19:00:01.72        -0.018306473     0.090373496     0.085348710
2018-01-13/19:00:01.75        -0.018306468     0.090373025     0.085353410
2018-01-13/19:00:01.78        -0.018306473     0.090372597     0.085358149
2018-01-13/19:00:01.81        -0.018324223     0.090459767     0.085445714
2018-01-13/19:00:01.84        -0.018306473     0.090371683     0.085367738
2018-01-13/19:00:01.87        -0.018306468     0.090371212     0.085372435
2018-01-13/19:00:01.91        -0.018306473     0.090370783     0.085377172
2018-01-13/19:00:01.94        -0.018324223     0.090457952     0.085464752
2018-01-13/19:00:01.97        -0.018306473     0.090369870     0.085386754
2018-01-13/19:00:02.00        -0.018306468     0.090369399     0.085391449
2018-01-13/19:00:02.03        -0.018306473     0.090368970     0.085396182
2018-01-13/19:00:02.06        -0.018324223     0.090456137     0.085483778
2018-01-13/19:00:02.09        -0.018306473     0.090368056     0.085405759
2018-01-13/19:00:02.12        -0.018306468     0.090367586     0.085410451
2018-01-13/19:00:02.16        -0.018306473     0.090367157     0.085415181
2018-01-13/19:00:02.19        -0.018324223     0.090454322     0.085502793
2018-01-13/19:00:02.22        -0.018306473     0.090366243     0.085424752
2018-01-13/19:00:02.25        -0.018306468     0.090365773     0.085429441
2018-01-13/19:00:02.28        -0.018306473     0.090365344     0.085434168
2018-01-13/19:00:02.31        -0.018324223     0.090452507     0.085521795
2018-01-13/19:00:02.34        -0.018306473     0.090364430     0.085443733
2018-01-13/19:00:02.37        -0.018306468     0.090363959     0.085448419
2018-01-13/19:00:02.41        -0.018306473     0.090363531     0.085453143
2018-01-13/19:00:02.44        -0.018324223     0.090450692     0.085540786
2018-01-13/19:00:02.47        -0.018306473     0.090362617     0.085462702
2018-01-13/19:00:02.50        -0.018306468     0.090362146     0.085467385
2018-01-13/19:00:02.53        -0.018306473     0.090361717     0.085472106
2018-01-13/19:00:02.56        -0.018324223     0.090448877     0.085559764
2018-01-13/19:00:02.59        -0.018306473     0.090360803     0.085481659
2018-01-13/19:00:02.62        -0.018306468     0.090360333     0.085486339
2018-01-13/19:00:02.66        -0.018306473     0.090359904     0.085491058
2018-01-13/19:00:02.69        -0.018324223     0.090447062     0.085578731
2018-01-13/19:00:02.72        -0.018306473     0.090358990     0.085500605
2018-01-13/19:00:02.75        -0.018306468     0.090358520     0.085505282
2018-01-13/19:00:02.78        -0.018306473     0.090358091     0.085509998
2018-01-13/19:00:02.81        -0.018324223     0.090445247     0.085597686
2018-01-13/19:00:02.84        -0.018306473     0.090357177     0.085519539
2018-01-13/19:00:02.87        -0.018306468     0.090356706     0.085524213
2018-01-13/19:00:02.91        -0.018306473     0.090356278     0.085528925
2018-01-13/19:00:02.94        -0.018324223     0.090443432     0.085616629
2018-01-13/19:00:02.97        -0.018306473     0.090355364     0.085538460
2018-01-13/19:00:03.00        -0.018306468     0.090354893     0.085543131
2018-01-13/19:00:03.03        -0.018306473     0.090354464     0.085547841
2018-01-13/19:00:03.06        -0.018324223     0.090441617     0.085635560
2018-01-13/19:00:03.09        -0.018306473     0.090353551     0.085557370
2018-01-13/19:00:03.12        -0.018306468     0.090353080     0.085562038
2018-01-13/19:00:03.16        -0.018306473     0.090352651     0.085566745
2018-01-13/19:00:03.19        -0.018324223     0.090439803     0.085654480
2018-01-13/19:00:03.22        -0.018306473     0.090351737     0.085576268
2018-01-13/19:00:03.25        -0.018306468     0.090351267     0.085580933
2018-01-13/19:00:03.28        -0.018306473     0.090350838     0.085585637
2018-01-13/19:00:03.31        -0.018324223     0.090437988     0.085673387
2018-01-13/19:00:03.34        -0.018306473     0.090349924     0.085595155
2018-01-13/19:00:03.37        -0.018306468     0.090349454     0.085599817
2018-01-13/19:00:03.41        -0.018306473     0.090349025     0.085604518
2018-01-13/19:00:03.44        -0.018324223     0.090436173     0.085692283
2018-01-13/19:00:03.47        -0.018306473     0.090348111     0.085614029
2018-01-13/19:00:03.50        -0.018306468     0.090347640     0.085618688
2018-01-13/19:00:03.53        -0.018306473     0.090347212     0.085623386
2018-01-13/19:00:03.56        -0.018324223     0.090434358     0.085711167
2018-01-13/19:00:03.59        -0.018306473     0.090346298     0.085632891
2018-01-13/19:00:03.62        -0.018306468     0.090345827     0.085637547
2018-01-13/19:00:03.66        -0.018306473     0.090345398     0.085642242
2018-01-13/19:00:03.69        -0.018324223     0.090432543     0.085730038
2018-01-13/19:00:03.72        -0.018306473     0.090344484     0.085651742
2018-01-13/19:00:03.75        -0.018306468     0.090344014     0.085656395
2018-01-13/19:00:03.78        -0.018306473     0.090343585     0.085661087
2018-01-13/19:00:03.81        -0.018324223     0.090430728     0.085748898
2018-01-13/19:00:03.84        -0.018306473     0.090342671     0.085670580
2018-01-13/19:00:03.87        -0.018306468     0.090342201     0.085675230
2018-01-13/19:00:03.91        -0.018306473     0.090341772     0.085679920
2018-01-13/19:00:03.94        -0.018324223     0.090428913     0.085767746
2018-01-13/19:00:03.97        -0.018306473     0.090340858     0.085689407
2018-01-13/19:00:04.00        -0.018306468     0.090340387     0.085694054
2018-01-13/19:00:04.03        -0.018306473     0.090339959     0.085698740
2018-01-13/19:00:04.06        -0.018324223     0.090427098     0.085786582
2018-01-13/19:00:04.09        -0.018306473     0.090339045     0.085708222
2018-01-13/19:00:04.12        -0.018306468     0.090338574     0.085712866
2018-01-13/19:00:04.16        -0.018306473     0.090338145     0.085717549
2018-01-13/19:00:04.19        -0.018324223     0.090425283     0.085805406
2018-01-13/19:00:04.22        -0.018306473     0.090337232     0.085727024
2018-01-13/19:00:04.25        -0.018306468     0.090336761     0.085731666
2018-01-13/19:00:04.28        -0.018306473     0.090336332     0.085736346
2018-01-13/19:00:04.31        -0.018324223     0.090423468     0.085824218
2018-01-13/19:00:04.34        -0.018306473     0.090335418     0.085745815
2018-01-13/19:00:04.37        -0.018306468     0.090334948     0.085750454
2018-01-13/19:00:04.41        -0.018306473     0.090334519     0.085755131
2018-01-13/19:00:04.44        -0.018324223     0.090421653     0.085843018
2018-01-13/19:00:04.47        -0.018306473     0.090333605     0.085764594
2018-01-13/19:00:04.50        -0.018306468     0.090333135     0.085769230
2018-01-13/19:00:04.53        -0.018306473     0.090332706     0.085773904
2018-01-13/19:00:04.56        -0.018324223     0.090419838     0.085861806
2018-01-13/19:00:04.59        -0.018306473     0.090331792     0.085783361
2018-01-13/19:00:04.62        -0.018306468     0.090331321     0.085787994
2018-01-13/19:00:04.66        -0.018306473     0.090330893     0.085792665
2018-01-13/19:00:04.69        -0.018324223     0.090418023     0.085880583
2018-01-13/19:00:04.72        -0.018306473     0.090329979     0.085802116
2018-01-13/19:00:04.75        -0.018306468     0.090329508     0.085806746
2018-01-13/19:00:04.78        -0.018306473     0.090329079     0.085811414
2018-01-13/19:00:04.81        -0.018324223     0.090416208     0.085899347
2018-01-13/19:00:04.84        -0.018306473     0.090328165     0.085820859
2018-01-13/19:00:04.87        -0.018306468     0.090327695     0.085825486
2018-01-13/19:00:04.91        -0.018306473     0.090327266     0.085830151
2018-01-13/19:00:04.94        -0.018324223     0.090414393     0.085918099
2018-01-13/19:00:04.97        -0.018306473     0.090326352     0.085839590
2018-01-13/19:00:05.00        -0.018306468     0.090325882     0.085844214
2018-01-13/19:00:05.03        -0.018306473     0.090325453     0.085848876
2018-01-13/19:00:05.06        -0.018324223     0.090412578     0.085936839
2018-01-13/19:00:05.09        -0.018306473     0.090324539     0.085858309
2018-01-13/19:00:05.12        -0.018306468     0.090324068     0.085862930
2018-01-13/19:00:05.16        -0.018306473     0.090323640     0.085867589
2018-01-13/19:00:05.19        -0.018324223     0.090410763     0.085955568
2018-01-13/19:00:05.22        -0.018306473     0.090322726     0.085877016
2018-01-13/19:00:05.25        -0.018306468     0.090322255     0.085881634
2018-01-13/19:00:05.28        -0.018306473     0.090321826     0.085886291
2018-01-13/19:00:05.31        -0.018324223     0.090408948     0.085974284
2018-01-13/19:00:05.34        -0.018306473     0.090320913     0.085895711
2018-01-13/19:00:05.37        -0.018306468     0.090320442     0.085900326
2018-01-13/19:00:05.41        -0.018306473     0.090320013     0.085904980
2018-01-13/19:00:05.44        -0.018324223     0.090407133     0.085992988
2018-01-13/19:00:05.47        -0.018306473     0.090319099     0.085914394
2018-01-13/19:00:05.50        -0.018306468     0.090318629     0.085919006
2018-01-13/19:00:05.53        -0.018306473     0.090318200     0.085923657
2018-01-13/19:00:05.56        -0.018324223     0.090405318     0.086011680
2018-01-13/19:00:05.59        -0.018306473     0.090317286     0.085933066
2018-01-13/19:00:05.62        -0.018306468     0.090316816     0.085937674
2018-01-13/19:00:05.66        -0.018306473     0.090316387     0.085942322
2018-01-13/19:00:05.69        -0.018324223     0.090403503     0.086030360
2018-01-13/19:00:05.72        -0.018306473     0.090315473     0.085951725
2018-01-13/19:00:05.75        -0.018306468     0.090315002     0.085956330
2018-01-13/19:00:05.78        -0.018306473     0.090314574     0.085960975
2018-01-13/19:00:05.81        -0.018324223     0.090401688     0.086049029
2018-01-13/19:00:05.84        -0.018306473     0.090313660     0.085970372
2018-01-13/19:00:05.87        -0.018306468     0.090313189     0.085974974
2018-01-13/19:00:05.91        -0.018306473     0.090312760     0.085979616
2018-01-13/19:00:05.94        -0.018324223     0.090399873     0.086067685
2018-01-13/19:00:05.97        -0.018306473     0.090311846     0.085989007
2018-01-13/19:00:06.00        -0.018306468     0.090311376     0.085993606
2018-01-13/19:00:06.03        -0.018306473     0.090310947     0.085998245
2018-01-13/19:00:06.06        -0.018324223     0.090398058     0.086086329
2018-01-13/19:00:06.09        -0.018306473     0.090310033     0.086007630
2018-01-13/19:00:06.12        -0.018306468     0.090309563     0.086012226
2018-01-13/19:00:06.16        -0.018306473     0.090309134     0.086016862
2018-01-13/19:00:06.19        -0.018324223     0.090396243     0.086104961
2018-01-13/19:00:06.22        -0.018306473     0.090308220     0.086026241
2018-01-13/19:00:06.25        -0.018306468     0.090307749     0.086030834
2018-01-13/19:00:06.28        -0.018306473     0.090307321     0.086035467
2018-01-13/19:00:06.31        -0.018324223     0.090394428     0.086123581
2018-01-13/19:00:06.34        -0.018306473     0.090306407     0.086044839
2018-01-13/19:00:06.37        -0.018306468     0.090305936     0.086049430
2018-01-13/19:00:06.41        -0.018306473     0.090305507     0.086054060
2018-01-13/19:00:06.44        -0.018324223     0.090392613     0.086142189
2018-01-13/19:00:06.47        -0.018306473     0.090304594     0.086063426
2018-01-13/19:00:06.50        -0.018306468     0.090304123     0.086068014
2018-01-13/19:00:06.53        -0.018306473     0.090303694     0.086072641
2018-01-13/19:00:06.56        -0.018324223     0.090390798     0.086160785
2018-01-13/19:00:06.59        -0.018306473     0.090302780     0.086082001
2018-01-13/19:00:06.62        -0.018306468     0.090302310     0.086086586
2018-01-13/19:00:06.66        -0.018306473     0.090301881     0.086091210
2018-01-13/19:00:06.69        -0.018324223     0.090388983     0.086179368
2018-01-13/19:00:06.72        -0.018306473     0.090300967     0.086100564
2018-01-13/19:00:06.75        -0.018306468     0.090300497     0.086105146
2018-01-13/19:00:06.78        -0.018306473     0.090300068     0.086109766
2018-01-13/19:00:06.81        -0.018324223     0.090387168     0.086197940
2018-01-13/19:00:06.84        -0.018306473     0.090299154     0.086119114
2018-01-13/19:00:06.87        -0.018306468     0.090298683     0.086123693
2018-01-13/19:00:06.91        -0.018306473     0.090298255     0.086128311
2018-01-13/19:00:06.94        -0.018324223     0.090385353     0.086216500
2018-01-13/19:00:06.97        -0.018306473     0.090297341     0.086137653
2018-01-13/19:00:07.00        -0.018306468     0.090296870     0.086142229
2018-01-13/19:00:07.03        -0.018306473     0.090296441     0.086146844
2018-01-13/19:00:07.06        -0.018324223     0.090383538     0.086235047
2018-01-13/19:00:07.09        -0.018306473     0.090295527     0.086156179
2018-01-13/19:00:07.12        -0.018306468     0.090295057     0.086160752
2018-01-13/19:00:07.16        -0.018306473     0.090294628     0.086165364
2018-01-13/19:00:07.19        -0.018324223     0.090381723     0.086253582
2018-01-13/19:00:07.22        -0.018306473     0.090293714     0.086174694
2018-01-13/19:00:07.25        -0.018306468     0.090293244     0.086179264
2018-01-13/19:00:07.28        -0.018306473     0.090292815     0.086183873
2018-01-13/19:00:07.31        -0.018324223     0.090379908     0.086272106
2018-01-13/19:00:07.34        -0.018306473     0.090291901     0.086193196
2018-01-13/19:00:07.37        -0.018306468     0.090291430     0.086197763
2018-01-13/19:00:07.41        -0.018306473     0.090291002     0.086202369
2018-01-13/19:00:07.44        -0.018324223     0.090378093     0.086290617
2018-01-13/19:00:07.47        -0.018306473     0.090290088     0.086211686
2018-01-13/19:00:07.50        -0.018306468     0.090289617     0.086216250
2018-01-13/19:00:07.53        -0.018306473     0.090289188     0.086220853
2018-01-13/19:00:07.56        -0.018324223     0.090376278     0.086309116
2018-01-13/19:00:07.59        -0.018306473     0.090288275     0.086230164
2018-01-13/19:00:07.62        -0.018306468     0.090287804     0.086234725
2018-01-13/19:00:07.66        -0.018306473     0.090287375     0.086239325
2018-01-13/19:00:07.69        -0.018324223     0.090374463     0.086327603
2018-01-13/19:00:07.72        -0.018306473     0.090286461     0.086248630
2018-01-13/19:00:07.75        -0.018306468     0.090285991     0.086253188
2018-01-13/19:00:07.78        -0.018306473     0.090285562     0.086257785
2018-01-13/19:00:07.81        -0.018324223     0.090372648     0.086346077
2018-01-13/19:00:07.84        -0.018306473     0.090284648     0.086267084
2018-01-13/19:00:07.87        -0.018306468     0.090284178     0.086271639
2018-01-13/19:00:07.91        -0.018306473     0.090283749     0.086276233
2018-01-13/19:00:07.94        -0.018324223     0.090370833     0.086364540
2018-01-13/19:00:07.97        -0.018306473     0.090282835     0.086285526
2018-01-13/19:00:08.00        -0.018306468     0.090282364     0.086290077
2018-01-13/19:00:08.03        -0.018306473     0.090281936     0.086294668
2018-01-13/19:00:08.06        -0.018324223     0.090369018     0.086382991
2018-01-13/19:00:08.09        -0.018306473     0.090281022     0.086303955
2018-01-13/19:00:08.12        -0.018306468     0.090280551     0.086308504
2018-01-13/19:00:08.16        -0.018306473     0.090280122     0.086313092
2018-01-13/19:00:08.19        -0.018324223     0.090367203     0.086401429
2018-01-13/19:00:08.22        -0.018306473     0.090279208     0.086322373
2018-01-13/19:00:08.25        -0.018306468     0.090278738     0.086326918
2018-01-13/19:00:08.28        -0.018306473     0.090278309     0.086331503
2018-01-13/19:00:08.31        -0.018324223     0.090365388     0.086419855
2018-01-13/19:00:08.34        -0.018306473     0.090277395     0.086340778
2018-01-13/19:00:08.37        -0.018306468     0.090276925     0.086345320
2018-01-13/19:00:08.41        -0.018306473     0.090276496     0.086349902
2018-01-13/19:00:08.44        -0.018324223     0.090363573     0.086438269
2018-01-13/19:00:08.47        -0.018306473     0.090275582     0.086359171
2018-01-13/19:00:08.50        -0.018306468     0.090275111     0.086363710
2018-01-13/19:00:08.53        -0.018306473     0.090274683     0.086368289
2018-01-13/19:00:08.56        -0.018324223     0.090361758     0.086456671
2018-01-13/19:00:08.59        -0.018306473     0.090273769     0.086377552
2018-01-13/19:00:08.62        -0.018306468     0.090273298     0.086382088
2018-01-13/19:00:08.66        -0.018306473     0.090272869     0.086386664
2018-01-13/19:00:08.69        -0.018324223     0.090359943     0.086475060
2018-01-13/19:00:08.72        -0.018306473     0.090271956     0.086395920
2018-01-13/19:00:08.75        -0.018306468     0.090271485     0.086400454
2018-01-13/19:00:08.78        -0.018306473     0.090271056     0.086405027
2018-01-13/19:00:08.81        -0.018324223     0.090358128     0.086493438
2018-01-13/19:00:08.84        -0.018306473     0.090270142     0.086414277
2018-01-13/19:00:08.87        -0.018306468     0.090269672     0.086418807
2018-01-13/19:00:08.91        -0.018306473     0.090269243     0.086423377
2018-01-13/19:00:08.94        -0.018324223     0.090356313     0.086511803
2018-01-13/19:00:08.97        -0.018306473     0.090268329     0.086432621
2018-01-13/19:00:09.00        -0.018306468     0.090267859     0.086437149
2018-01-13/19:00:09.03        -0.018306473     0.090267430     0.086441716
2018-01-13/19:00:09.06        -0.018324223     0.090354498     0.086530156
2018-01-13/19:00:09.09        -0.018306473     0.090266516     0.086450953
2018-01-13/19:00:09.12        -0.018306468     0.090266045     0.086455478
2018-01-13/19:00:09.16        -0.018306473     0.090265617     0.086460042
2018-01-13/19:00:09.19        -0.018324223     0.090352684     0.086548497
2018-01-13/19:00:09.22        -0.018306473     0.090264703     0.086469273
2018-01-13/19:00:09.25        -0.018306468     0.090264232     0.086473795
2018-01-13/19:00:09.28        -0.018306473     0.090263803     0.086478355
2018-01-13/19:00:09.31        -0.018324223     0.090350869     0.086566825
2018-01-13/19:00:09.34        -0.018306473     0.090262890     0.086487581
2018-01-13/19:00:09.37        -0.018306468     0.090262419     0.086492099
2018-01-13/19:00:09.41        -0.018306473     0.090261990     0.086496657
2018-01-13/19:00:09.44        -0.018324223     0.090349054     0.086585141
2018-01-13/19:00:09.47        -0.018306473     0.090261076     0.086505877
2018-01-13/19:00:09.50        -0.018298489     0.090297871     0.086450765
2018-01-13/19:00:09.53        -0.018286125     0.090355203     0.086362900
2018-01-13/19:00:09.56        -0.018291108     0.090501888     0.086356004
2018-01-13/19:00:09.59        -0.018260989     0.090471673     0.086184307
2018-01-13/19:00:09.62        -0.018248616     0.090528963     0.086096414
2018-01-13/19:00:09.66        -0.018236252     0.090586295     0.086008563
2018-01-13/19:00:09.69        -0.018241235     0.090732978     0.086001699
2018-01-13/19:00:09.72        -0.018211116     0.090702766     0.085830000
2018-01-13/19:00:09.75        -0.018198744     0.090760056     0.085742121
2018-01-13/19:00:09.78        -0.018186379     0.090817388     0.085654285
2018-01-13/19:00:09.81        -0.018191363     0.090964070     0.085647454
2018-01-13/19:00:09.84        -0.018161244     0.090933859     0.085475751
2018-01-13/19:00:09.87        -0.018148871     0.090991149     0.085387887
2018-01-13/19:00:09.91        -0.018136507     0.091048481     0.085300065
2018-01-13/19:00:09.94        -0.018141490     0.091195161     0.085293267
2018-01-13/19:00:09.97        -0.018111371     0.091164952     0.085121561
2018-01-13/19:00:10.00        -0.018098998     0.091222242     0.085033712
2018-01-13/19:00:10.03        -0.018086634     0.091279574     0.084945905
2018-01-13/19:00:10.06        -0.018091617     0.091426253     0.084939140
2018-01-13/19:00:10.09        -0.018061499     0.091396046     0.084767431
2018-01-13/19:00:10.12        -0.018049126     0.091453336     0.084679596
2018-01-13/19:00:10.16        -0.018036762     0.091510668     0.084591804
2018-01-13/19:00:10.19        -0.018041745     0.091657345     0.084585072
2018-01-13/19:00:10.22        -0.018011626     0.091627140     0.084413360
2018-01-13/19:00:10.25        -0.017999253     0.091684430     0.084325540
2018-01-13/19:00:10.28        -0.017986889     0.091741762     0.084237763
2018-01-13/19:00:10.31        -0.017991872     0.091888438     0.084231064
2018-01-13/19:00:10.34        -0.017961753     0.091858234     0.084059349
2018-01-13/19:00:10.37        -0.017949381     0.091915524     0.083971543
2018-01-13/19:00:10.41        -0.017937017     0.091972857     0.083883781
2018-01-13/19:00:10.44        -0.017942000     0.092119530     0.083877115
2018-01-13/19:00:10.47        -0.017911881     0.092089329     0.083705397
2018-01-13/19:00:10.50        -0.017899508     0.092146619     0.083617607
2018-01-13/19:00:10.53        -0.017895124     0.092166687     0.083589486
2018-01-13/19:00:10.56        -0.017912475     0.092255598     0.083675272
2018-01-13/19:00:10.59        -0.017895124     0.092165775     0.083598947
2018-01-13/19:00:10.62        -0.017895119     0.092165305     0.083603582
2018-01-13/19:00:10.66        -0.017895124     0.092164877     0.083608256
2018-01-13/19:00:10.69        -0.017912475     0.092253786     0.083694058
2018-01-13/19:00:10.72        -0.017895124     0.092163965     0.083617711
2018-01-13/19:00:10.75        -0.017895119     0.092163494     0.083622344
2018-01-13/19:00:10.78        -0.017895124     0.092163067     0.083627015
2018-01-13/19:00:10.81        -0.017912475     0.092251974     0.083712832
2018-01-13/19:00:10.84        -0.017895124     0.092162154     0.083636465
2018-01-13/19:00:10.87        -0.017895119     0.092161684     0.083641095
2018-01-13/19:00:10.91        -0.017895124     0.092161256     0.083645763
2018-01-13/19:00:10.94        -0.017912475     0.092250162     0.083731596
2018-01-13/19:00:10.97        -0.017895124     0.092160344     0.083655208
2018-01-13/19:00:11.00        -0.017895119     0.092159874     0.083659835
2018-01-13/19:00:11.03        -0.017895124     0.092159446     0.083664500
2018-01-13/19:00:11.06        -0.017912475     0.092248350     0.083750348
2018-01-13/19:00:11.09        -0.017895124     0.092158534     0.083673940
2018-01-13/19:00:11.12        -0.017895119     0.092158064     0.083678564
2018-01-13/19:00:11.16        -0.017895124     0.092157636     0.083683226
2018-01-13/19:00:11.19        -0.017912475     0.092246538     0.083769090
2018-01-13/19:00:11.22        -0.017895124     0.092156724     0.083692660
2018-01-13/19:00:11.25        -0.017895119     0.092156253     0.083697282
2018-01-13/19:00:11.28        -0.017895124     0.092155826     0.083701942
2018-01-13/19:00:11.31        -0.017912475     0.092244726     0.083787821
2018-01-13/19:00:11.34        -0.017895124     0.092154914     0.083711371
2018-01-13/19:00:11.37        -0.017895119     0.092154443     0.083715990
2018-01-13/19:00:11.41        -0.017895124     0.092154016     0.083720647
2018-01-13/19:00:11.44        -0.017912475     0.092242914     0.083806541
2018-01-13/19:00:11.47        -0.017895124     0.092153103     0.083730070
2018-01-13/19:00:11.50        -0.017895119     0.092152633     0.083734686
2018-01-13/19:00:11.53        -0.017895124     0.092152205     0.083739340
2018-01-13/19:00:11.56        -0.017912475     0.092241102     0.083825250
2018-01-13/19:00:11.59        -0.017895124     0.092151293     0.083748758
2018-01-13/19:00:11.62        -0.017895119     0.092150823     0.083753372
2018-01-13/19:00:11.66        -0.017895124     0.092150395     0.083758023
2018-01-13/19:00:11.69        -0.017912475     0.092239290     0.083843949
2018-01-13/19:00:11.72        -0.017895124     0.092149483     0.083767435
2018-01-13/19:00:11.75        -0.017895119     0.092149013     0.083772046
2018-01-13/19:00:11.78        -0.017895124     0.092148585     0.083776695
2018-01-13/19:00:11.81        -0.017912475     0.092237479     0.083862636
2018-01-13/19:00:11.84        -0.017895124     0.092147673     0.083786102
2018-01-13/19:00:11.87        -0.017895119     0.092147202     0.083790710
2018-01-13/19:00:11.91        -0.017895124     0.092146775     0.083795356
2018-01-13/19:00:11.94        -0.017912475     0.092235667     0.083881312
2018-01-13/19:00:11.97        -0.017895124     0.092145863     0.083804757
2018-01-13/19:00:12.00        -0.017895119     0.092145392     0.083809363
2018-01-13/19:00:12.03        -0.017895124     0.092144965     0.083814007
2018-01-13/19:00:12.06        -0.017912475     0.092233855     0.083899978
2018-01-13/19:00:12.09        -0.017895124     0.092144052     0.083823402
2018-01-13/19:00:12.12        -0.017895119     0.092143582     0.083828005
2018-01-13/19:00:12.16        -0.017895124     0.092143154     0.083832646
2018-01-13/19:00:12.19        -0.017912475     0.092232043     0.083918632
2018-01-13/19:00:12.22        -0.017895124     0.092142242     0.083842036
2018-01-13/19:00:12.25        -0.017895119     0.092141772     0.083846636
2018-01-13/19:00:12.28        -0.017895124     0.092141344     0.083851274
2018-01-13/19:00:12.31        -0.017912475     0.092230231     0.083937276
2018-01-13/19:00:12.34        -0.017895124     0.092140432     0.083860659
2018-01-13/19:00:12.37        -0.017895119     0.092139962     0.083865256
2018-01-13/19:00:12.41        -0.017895124     0.092139534     0.083869892
2018-01-13/19:00:12.44        -0.017912475     0.092228419     0.083955909
2018-01-13/19:00:12.47        -0.017895124     0.092138622     0.083879271
2018-01-13/19:00:12.50        -0.017895119     0.092138151     0.083883865
2018-01-13/19:00:12.53        -0.017895124     0.092137724     0.083888498
2018-01-13/19:00:12.56        -0.017912475     0.092226607     0.083974531
2018-01-13/19:00:12.59        -0.017895124     0.092136811     0.083897872
2018-01-13/19:00:12.62        -0.017895119     0.092136341     0.083902464
2018-01-13/19:00:12.66        -0.017895124     0.092135914     0.083907094
2018-01-13/19:00:12.69        -0.017912475     0.092224795     0.083993141
2018-01-13/19:00:12.72        -0.017895124     0.092135001     0.083916462
2018-01-13/19:00:12.75        -0.017895119     0.092134531     0.083921051
2018-01-13/19:00:12.78        -0.017895124     0.092134103     0.083925678
2018-01-13/19:00:12.81        -0.017912475     0.092222983     0.084011741
2018-01-13/19:00:12.84        -0.017895124     0.092133191     0.083935041
2018-01-13/19:00:12.87        -0.017895119     0.092132721     0.083939627
2018-01-13/19:00:12.91        -0.017895124     0.092132293     0.083944252
2018-01-13/19:00:12.94        -0.017912475     0.092221171     0.084030330
2018-01-13/19:00:12.97        -0.017895124     0.092131381     0.083953609
2018-01-13/19:00:13.00        -0.017895119     0.092130911     0.083958193
2018-01-13/19:00:13.03        -0.017895124     0.092130483     0.083962814
2018-01-13/19:00:13.06        -0.017912475     0.092219359     0.084048908
2018-01-13/19:00:13.09        -0.017895124     0.092129571     0.083972166
2018-01-13/19:00:13.12        -0.017895119     0.092129100     0.083976747
2018-01-13/19:00:13.16        -0.017895124     0.092128673     0.083981366
2018-01-13/19:00:13.19        -0.017912475     0.092217547     0.084067475
2018-01-13/19:00:13.22        -0.017895124     0.092127760     0.083990712
2018-01-13/19:00:13.25        -0.017895119     0.092127290     0.083995290
2018-01-13/19:00:13.28        -0.017895124     0.092126863     0.083999907
2018-01-13/19:00:13.31        -0.017912475     0.092215735     0.084086031
2018-01-13/19:00:13.34        -0.017895124     0.092125950     0.084009247
2018-01-13/19:00:13.37        -0.017895119     0.092125480     0.084013823
2018-01-13/19:00:13.41        -0.017895124     0.092125052     0.084018437
2018-01-13/19:00:13.44        -0.017912475     0.092213923     0.084104576
2018-01-13/19:00:13.47        -0.017895124     0.092124140     0.084027771
2018-01-13/19:00:13.50        -0.017895119     0.092123670     0.084032344
2018-01-13/19:00:13.53        -0.017895124     0.092123242     0.084036955
2018-01-13/19:00:13.56        -0.017912475     0.092212111     0.084123110
2018-01-13/19:00:13.59        -0.017895124     0.092122330     0.084046285
2018-01-13/19:00:13.62        -0.017895119     0.092121860     0.084050855
2018-01-13/19:00:13.66        -0.017895124     0.092121432     0.084055463
2018-01-13/19:00:13.69        -0.017912475     0.092210299     0.084141632
2018-01-13/19:00:13.72        -0.017895124     0.092120520     0.084064787
2018-01-13/19:00:13.75        -0.017895119     0.092120049     0.084069354
2018-01-13/19:00:13.78        -0.017895124     0.092119622     0.084073960
2018-01-13/19:00:13.81        -0.017912475     0.092208487     0.084160144
2018-01-13/19:00:13.84        -0.017895124     0.092118709     0.084083278
2018-01-13/19:00:13.87        -0.017895119     0.092118239     0.084087843
2018-01-13/19:00:13.91        -0.017895124     0.092117812     0.084092445
2018-01-13/19:00:13.94        -0.017912475     0.092206675     0.084178645
2018-01-13/19:00:13.97        -0.017895124     0.092116899     0.084101758
2018-01-13/19:00:14.00        -0.017895119     0.092116429     0.084106320
2018-01-13/19:00:14.03        -0.017895124     0.092116001     0.084110920
2018-01-13/19:00:14.06        -0.017912475     0.092204863     0.084197135
2018-01-13/19:00:14.09        -0.017895124     0.092115089     0.084120227
2018-01-13/19:00:14.12        -0.017895119     0.092114619     0.084124786
2018-01-13/19:00:14.16        -0.017895124     0.092114191     0.084129384
2018-01-13/19:00:14.19        -0.017912475     0.092203051     0.084215614
2018-01-13/19:00:14.22        -0.017895124     0.092113279     0.084138685
2018-01-13/19:00:14.25        -0.017895119     0.092112809     0.084143242
2018-01-13/19:00:14.28        -0.017895124     0.092112381     0.084147837
2018-01-13/19:00:14.31        -0.017912475     0.092201239     0.084234082
2018-01-13/19:00:14.34        -0.017895124     0.092111469     0.084157132
2018-01-13/19:00:14.37        -0.017895119     0.092110998     0.084161686
2018-01-13/19:00:14.41        -0.017895124     0.092110571     0.084166278
2018-01-13/19:00:14.44        -0.017912475     0.092199427     0.084252538
2018-01-13/19:00:14.47        -0.017895124     0.092109658     0.084175569
2018-01-13/19:00:14.50        -0.017895119     0.092109188     0.084180120
2018-01-13/19:00:14.53        -0.017895124     0.092108761     0.084184709
2018-01-13/19:00:14.56        -0.017912475     0.092197615     0.084270984
2018-01-13/19:00:14.59        -0.017895124     0.092107848     0.084193994
2018-01-13/19:00:14.62        -0.017895119     0.092107378     0.084198542
2018-01-13/19:00:14.66        -0.017895124     0.092106950     0.084203128
2018-01-13/19:00:14.69        -0.017912475     0.092195803     0.084289419
2018-01-13/19:00:14.72        -0.017895124     0.092106038     0.084212408
2018-01-13/19:00:14.75        -0.017895119     0.092105568     0.084216953
2018-01-13/19:00:14.78        -0.017895124     0.092105140     0.084221537
2018-01-13/19:00:14.81        -0.017912475     0.092193991     0.084307842
2018-01-13/19:00:14.84        -0.017895124     0.092104228     0.084230810
2018-01-13/19:00:14.87        -0.017895119     0.092103758     0.084235353
2018-01-13/19:00:14.91        -0.017895124     0.092103330     0.084239934
2018-01-13/19:00:14.94        -0.017912475     0.092192180     0.084326255
2018-01-13/19:00:14.97        -0.017895124     0.092102418     0.084249202
2018-01-13/19:00:15.00        -0.017895119     0.092101947     0.084253742
2018-01-13/19:00:15.03        -0.017895124     0.092101520     0.084258321
2018-01-13/19:00:15.06        -0.017912475     0.092190368     0.084344656
2018-01-13/19:00:15.09        -0.017895124     0.092100607     0.084267583
2018-01-13/19:00:15.12        -0.017895119     0.092100137     0.084272120
2018-01-13/19:00:15.16        -0.017895124     0.092099710     0.084276696
2018-01-13/19:00:15.19        -0.017912475     0.092188556     0.084363046
2018-01-13/19:00:15.22        -0.017895124     0.092098797     0.084285953
2018-01-13/19:00:15.25        -0.017895119     0.092098327     0.084290487
2018-01-13/19:00:15.28        -0.017895124     0.092097899     0.084295060
2018-01-13/19:00:15.31        -0.017912475     0.092186744     0.084381426
2018-01-13/19:00:15.34        -0.017895124     0.092096987     0.084304311
2018-01-13/19:00:15.37        -0.017895119     0.092096517     0.084308843
2018-01-13/19:00:15.41        -0.017895124     0.092096089     0.084313413
2018-01-13/19:00:15.44        -0.017912475     0.092184932     0.084399794
2018-01-13/19:00:15.47        -0.017895124     0.092095177     0.084322659
2018-01-13/19:00:15.50        -0.017895119     0.092094707     0.084327188
2018-01-13/19:00:15.53        -0.017895124     0.092094279     0.084331755
2018-01-13/19:00:15.56        -0.017912475     0.092183120     0.084418151
2018-01-13/19:00:15.59        -0.017895124     0.092093367     0.084340995
2018-01-13/19:00:15.62        -0.017895119     0.092092896     0.084345522
2018-01-13/19:00:15.66        -0.017895124     0.092092469     0.084350086
2018-01-13/19:00:15.69        -0.017912475     0.092181308     0.084436497
2018-01-13/19:00:15.72        -0.017895124     0.092091556     0.084359321
2018-01-13/19:00:15.75        -0.017895119     0.092091086     0.084363844
2018-01-13/19:00:15.78        -0.017895124     0.092090659     0.084368406
2018-01-13/19:00:15.81        -0.017912475     0.092179496     0.084454831
2018-01-13/19:00:15.84        -0.017895124     0.092089746     0.084377635
2018-01-13/19:00:15.87        -0.017895119     0.092089276     0.084382156
2018-01-13/19:00:15.91        -0.017895124     0.092088848     0.084386715
2018-01-13/19:00:15.94        -0.017912475     0.092177684     0.084473155
2018-01-13/19:00:15.97        -0.017895124     0.092087936     0.084395938
2018-01-13/19:00:16.00        -0.017895119     0.092087466     0.084400456
2018-01-13/19:00:16.03        -0.017895124     0.092087038     0.084405012
2018-01-13/19:00:16.06        -0.017912475     0.092175872     0.084491468
2018-01-13/19:00:16.09        -0.017895124     0.092086126     0.084414230
2018-01-13/19:00:16.12        -0.017895119     0.092085656     0.084418745
2018-01-13/19:00:16.16        -0.017895124     0.092085228     0.084423299
2018-01-13/19:00:16.19        -0.017895119     0.092084758     0.084427813
2018-01-13/19:00:16.22        -0.017895124     0.092084316     0.084432511
2018-01-13/19:00:16.25        -0.017895119     0.092083845     0.084437023
2018-01-13/19:00:16.28        -0.017895124     0.092083418     0.084441574
2018-01-13/19:00:16.31        -0.017895119     0.092082947     0.084446085
2018-01-13/19:00:16.34        -0.017895124     0.092082505     0.084450781
2018-01-13/19:00:16.37        -0.017895119     0.092082035     0.084455290
2018-01-13/19:00:16.41        -0.017895124     0.092081607     0.084459838
2018-01-13/19:00:16.44        -0.017895119     0.092081137     0.084464347
2018-01-13/19:00:16.47        -0.017895124     0.092080695     0.084469039
2018-01-13/19:00:16.50        -0.017895119     0.092080225     0.084473546
2018-01-13/19:00:16.53        -0.017895124     0.092079797     0.084478091
2018-01-13/19:00:16.56        -0.017895119     0.092079327     0.084482597
2018-01-13/19:00:16.59        -0.017895124     0.092078885     0.084487287
2018-01-13/19:00:16.62        -0.017895119     0.092078415     0.084491791
2018-01-13/19:00:16.66        -0.017895124     0.092077987     0.084496333
2018-01-13/19:00:16.69        -0.017895119     0.092077517     0.084500836
2018-01-13/19:00:16.72        -0.017895124     0.092077075     0.084505523
2018-01-13/19:00:16.75        -0.017895119     0.092076605     0.084510024
2018-01-13/19:00:16.78        -0.017895124     0.092076177     0.084514564
2018-01-13/19:00:16.81        -0.017895119     0.092075707     0.084519064
2018-01-13/19:00:16.84        -0.017895124     0.092075265     0.084523748
2018-01-13/19:00:16.87        -0.017895119     0.092074794     0.084528247
2018-01-13/19:00:16.91        -0.017895124     0.092074367     0.084532784
2018-01-13/19:00:16.94        -0.017895119     0.092073896     0.084537281
2018-01-13/19:00:16.97        -0.017895124     0.092073454     0.084541962
2018-01-13/19:00:17.00        -0.017895119     0.092072984     0.084546458
2018-01-13/19:00:17.03        -0.017895124     0.092072556     0.084550992
2018-01-13/19:00:17.06        -0.017895119     0.092072086     0.084555487
2018-01-13/19:00:17.09        -0.017895124     0.092071644     0.084560165
2018-01-13/19:00:17.12        -0.017895119     0.092071174     0.084564658
2018-01-13/19:00:17.16        -0.017895124     0.092070746     0.084569190
2018-01-13/19:00:17.19        -0.017895119     0.092070276     0.084573681
2018-01-13/19:00:17.22        -0.017912479     0.092159136     0.084660313
2018-01-13/19:00:17.25        -0.017895119     0.092069364     0.084582847
2018-01-13/19:00:17.28        -0.017895124     0.092068936     0.084587376
2018-01-13/19:00:17.31        -0.017895119     0.092068466     0.084591865
2018-01-13/19:00:17.34        -0.017912479     0.092157324     0.084678511
2018-01-13/19:00:17.37        -0.017895119     0.092067554     0.084601025
2018-01-13/19:00:17.41        -0.017895124     0.092067126     0.084605551
2018-01-13/19:00:17.44        -0.017895119     0.092066656     0.084610037
2018-01-13/19:00:17.47        -0.017912479     0.092155512     0.084696698
2018-01-13/19:00:17.50        -0.017895119     0.092065743     0.084619191
2018-01-13/19:00:17.53        -0.017895124     0.092065316     0.084623714
2018-01-13/19:00:17.56        -0.017895119     0.092064845     0.084628198
2018-01-13/19:00:17.59        -0.017912479     0.092153700     0.084714874
2018-01-13/19:00:17.62        -0.017895119     0.092063933     0.084637346
2018-01-13/19:00:17.66        -0.017895124     0.092063505     0.084641867
2018-01-13/19:00:17.69        -0.017895119     0.092063035     0.084646347
2018-01-13/19:00:17.72        -0.017912479     0.092151888     0.084733039
2018-01-13/19:00:17.75        -0.017895119     0.092062123     0.084655491
2018-01-13/19:00:17.78        -0.017895124     0.092061695     0.084660008
2018-01-13/19:00:17.81        -0.017895119     0.092061225     0.084664486
2018-01-13/19:00:17.84        -0.017912479     0.092150076     0.084751192
2018-01-13/19:00:17.87        -0.017895119     0.092060313     0.084673623
2018-01-13/19:00:17.91        -0.017895124     0.092059885     0.084678138
2018-01-13/19:00:17.94        -0.017895119     0.092059415     0.084682613
2018-01-13/19:00:17.97        -0.017912479     0.092148264     0.084769334
2018-01-13/19:00:18.00        -0.017895119     0.092058502     0.084691745
2018-01-13/19:00:18.03        -0.017895124     0.092058075     0.084696257
2018-01-13/19:00:18.06        -0.017895119     0.092057605     0.084700729
2018-01-13/19:00:18.09        -0.017912479     0.092146452     0.084787465
2018-01-13/19:00:18.12        -0.017895119     0.092056692     0.084709856
2018-01-13/19:00:18.16        -0.017895124     0.092056265     0.084714365
2018-01-13/19:00:18.19        -0.017895119     0.092055794     0.084718834
2018-01-13/19:00:18.22        -0.017912479     0.092144640     0.084805584
2018-01-13/19:00:18.25        -0.017895119     0.092054882     0.084727955
2018-01-13/19:00:18.28        -0.017895124     0.092054454     0.084732461
2018-01-13/19:00:18.31        -0.017895119     0.092053984     0.084736928
2018-01-13/19:00:18.34        -0.017912479     0.092142829     0.084823693
2018-01-13/19:00:18.37        -0.017895119     0.092053072     0.084746043
2018-01-13/19:00:18.41        -0.017895124     0.092052644     0.084750547
2018-01-13/19:00:18.44        -0.017895119     0.092052174     0.084755010
2018-01-13/19:00:18.47        -0.017912479     0.092141017     0.084841790
2018-01-13/19:00:18.50        -0.017895119     0.092051262     0.084764120
2018-01-13/19:00:18.53        -0.017895124     0.092050834     0.084768621
2018-01-13/19:00:18.56        -0.017895119     0.092050364     0.084773082
2018-01-13/19:00:18.59        -0.017912479     0.092139205     0.084859876
2018-01-13/19:00:18.62        -0.017895119     0.092049451     0.084782185
2018-01-13/19:00:18.66        -0.017895124     0.092049024     0.084786683
2018-01-13/19:00:18.69        -0.017895119     0.092048554     0.084791141
2018-01-13/19:00:18.72        -0.017912479     0.092137393     0.084877950
2018-01-13/19:00:18.75        -0.017895119     0.092047641     0.084800239
2018-01-13/19:00:18.78        -0.017895124     0.092047214     0.084804735
2018-01-13/19:00:18.81        -0.017895119     0.092046743     0.084809190
2018-01-13/19:00:18.84        -0.017912479     0.092135581     0.084896014
2018-01-13/19:00:18.87        -0.017895119     0.092045831     0.084818282
2018-01-13/19:00:18.91        -0.017895124     0.092045403     0.084822775
2018-01-13/19:00:18.94        -0.017895119     0.092044933     0.084827228
2018-01-13/19:00:18.97        -0.017912479     0.092133769     0.084914066
2018-01-13/19:00:19.00        -0.017895119     0.092044021     0.084836314
2018-01-13/19:00:19.03        -0.017895124     0.092043593     0.084840804
2018-01-13/19:00:19.06        -0.017895119     0.092043123     0.084845254
2018-01-13/19:00:19.09        -0.017912479     0.092131957     0.084932107
2018-01-13/19:00:19.12        -0.017895119     0.092042211     0.084854335
2018-01-13/19:00:19.16        -0.017895124     0.092041783     0.084858822
2018-01-13/19:00:19.19        -0.017895119     0.092041313     0.084863269
2018-01-13/19:00:19.22        -0.017912479     0.092130145     0.084950136
2018-01-13/19:00:19.25        -0.017895119     0.092040400     0.084872344
2018-01-13/19:00:19.28        -0.017895124     0.092039973     0.084876828
2018-01-13/19:00:19.31        -0.017895119     0.092039503     0.084881272
2018-01-13/19:00:19.34        -0.017912479     0.092128333     0.084968154
2018-01-13/19:00:19.37        -0.017895119     0.092038590     0.084890342
2018-01-13/19:00:19.41        -0.017895124     0.092038163     0.084894823
2018-01-13/19:00:19.44        -0.017895119     0.092037692     0.084899265
2018-01-13/19:00:19.47        -0.017912479     0.092126521     0.084986161
2018-01-13/19:00:19.50        -0.017887046     0.092072329     0.084849754
2018-01-13/19:00:19.53        -0.017874535     0.092127002     0.084763443
2018-01-13/19:00:19.56        -0.017862016     0.092181632     0.084677096
2018-01-13/19:00:19.59        -0.017866458     0.092327338     0.084670298
2018-01-13/19:00:19.62        -0.017836583     0.092292699     0.084501667
2018-01-13/19:00:19.66        -0.017824073     0.092347373     0.084415368
2018-01-13/19:00:19.69        -0.017811554     0.092402003     0.084329033
2018-01-13/19:00:19.72        -0.017815996     0.092547707     0.084322264
2018-01-13/19:00:19.75        -0.017786121     0.092513070     0.084153628
2018-01-13/19:00:19.78        -0.017773610     0.092567744     0.084067341
2018-01-13/19:00:19.81        -0.017761092     0.092622375     0.083981019
2018-01-13/19:00:19.84        -0.017765533     0.092768077     0.083974279
2018-01-13/19:00:19.87        -0.017735659     0.092733442     0.083805638
2018-01-13/19:00:19.91        -0.017723148     0.092788116     0.083719363
2018-01-13/19:00:19.94        -0.017710629     0.092842747     0.083633053
2018-01-13/19:00:19.97        -0.017715071     0.092988447     0.083626343
2018-01-13/19:00:20.00        -0.017685196     0.092953815     0.083457696
2018-01-13/19:00:20.03        -0.017672686     0.093008489     0.083371434
2018-01-13/19:00:20.06        -0.017660167     0.093063120     0.083285136
2018-01-13/19:00:20.09        -0.017664609     0.093208819     0.083278456
2018-01-13/19:00:20.12        -0.017634734     0.093174188     0.083109804
2018-01-13/19:00:20.16        -0.017622224     0.093228863     0.083023554
2018-01-13/19:00:20.19        -0.017609705     0.093283494     0.082937267
2018-01-13/19:00:20.22        -0.017614146     0.093429191     0.082930618
2018-01-13/19:00:20.25        -0.017584272     0.093394563     0.082761961
2018-01-13/19:00:20.28        -0.017571761     0.093449237     0.082675722
2018-01-13/19:00:20.31        -0.017559243     0.093503869     0.082589449
2018-01-13/19:00:20.34        -0.017563684     0.093649565     0.082582829
2018-01-13/19:00:20.37        -0.017533810     0.093614938     0.082414167
2018-01-13/19:00:20.41        -0.017521299     0.093669613     0.082327941
2018-01-13/19:00:20.44        -0.017508780     0.093724244     0.082241679
2018-01-13/19:00:20.47        -0.017513222     0.093869939     0.082235090
2018-01-13/19:00:20.50        -0.017483347     0.093835314     0.082066422
2018-01-13/19:00:20.53        -0.017478911     0.093854440     0.082038783
2018-01-13/19:00:20.56        -0.017478907     0.093853971     0.082043323
2018-01-13/19:00:20.59        -0.017495863     0.093944563     0.082127549
2018-01-13/19:00:20.62        -0.017478907     0.093853062     0.082052586
2018-01-13/19:00:20.66        -0.017478911     0.093852637     0.082057163
2018-01-13/19:00:20.69        -0.017478907     0.093852168     0.082061700
2018-01-13/19:00:20.72        -0.017495863     0.093942758     0.082145942
2018-01-13/19:00:20.75        -0.017478907     0.093851259     0.082070959
2018-01-13/19:00:20.78        -0.017478911     0.093850833     0.082075532
2018-01-13/19:00:20.81        -0.017478907     0.093850365     0.082080067
2018-01-13/19:00:20.84        -0.017495863     0.093940953     0.082164324
2018-01-13/19:00:20.87        -0.017478907     0.093849456     0.082089321
2018-01-13/19:00:20.91        -0.017478911     0.093849030     0.082093892
2018-01-13/19:00:20.94        -0.017478907     0.093848561     0.082098425
2018-01-13/19:00:20.97        -0.017495863     0.093939148     0.082182697
2018-01-13/19:00:21.00        -0.017478907     0.093847652     0.082107673
2018-01-13/19:00:21.03        -0.017478911     0.093847227     0.082112242
2018-01-13/19:00:21.06        -0.017478907     0.093846758     0.082116772
2018-01-13/19:00:21.09        -0.017495863     0.093937343     0.082201059
2018-01-13/19:00:21.12        -0.017478907     0.093845849     0.082126015
2018-01-13/19:00:21.16        -0.017478911     0.093845424     0.082130581
2018-01-13/19:00:21.19        -0.017478907     0.093844955     0.082135109
2018-01-13/19:00:21.22        -0.017495863     0.093935538     0.082219411
2018-01-13/19:00:21.25        -0.017478907     0.093844046     0.082144347
2018-01-13/19:00:21.28        -0.017478911     0.093843620     0.082148911
2018-01-13/19:00:21.31        -0.017478907     0.093843151     0.082153436
2018-01-13/19:00:21.34        -0.017495863     0.093933733     0.082237754
2018-01-13/19:00:21.37        -0.017478907     0.093842242     0.082162669
2018-01-13/19:00:21.41        -0.017478911     0.093841817     0.082167230
2018-01-13/19:00:21.44        -0.017478907     0.093841348     0.082171753
2018-01-13/19:00:21.47        -0.017495863     0.093931928     0.082256086
2018-01-13/19:00:21.50        -0.017478907     0.093840439     0.082180981
2018-01-13/19:00:21.53        -0.017478911     0.093840014     0.082185540
2018-01-13/19:00:21.56        -0.017478907     0.093839545     0.082190060
2018-01-13/19:00:21.59        -0.017495863     0.093930123     0.082274408
2018-01-13/19:00:21.62        -0.017478907     0.093838636     0.082199283
2018-01-13/19:00:21.66        -0.017478911     0.093838210     0.082203839
2018-01-13/19:00:21.69        -0.017478907     0.093837741     0.082208357
2018-01-13/19:00:21.72        -0.017495863     0.093928318     0.082292720
2018-01-13/19:00:21.75        -0.017478907     0.093836833     0.082217575
2018-01-13/19:00:21.78        -0.017478911     0.093836407     0.082222128
2018-01-13/19:00:21.81        -0.017478907     0.093835938     0.082226644
2018-01-13/19:00:21.84        -0.017495863     0.093926513     0.082311022
2018-01-13/19:00:21.87        -0.017478907     0.093835029     0.082235856
2018-01-13/19:00:21.91        -0.017478911     0.093834604     0.082240408
2018-01-13/19:00:21.94        -0.017478907     0.093834135     0.082244920
2018-01-13/19:00:21.97        -0.017495863     0.093924708     0.082329314
2018-01-13/19:00:22.00        -0.017478907     0.093833226     0.082254128
2018-01-13/19:00:22.03        -0.017478911     0.093832800     0.082258677
2018-01-13/19:00:22.06        -0.017478907     0.093832331     0.082263187
2018-01-13/19:00:22.09        -0.017495863     0.093922903     0.082347596
2018-01-13/19:00:22.12        -0.017478907     0.093831423     0.082272390
2018-01-13/19:00:22.16        -0.017478911     0.093830997     0.082276936
2018-01-13/19:00:22.19        -0.017478907     0.093830528     0.082281444
2018-01-13/19:00:22.22        -0.017495863     0.093921098     0.082365868
2018-01-13/19:00:22.25        -0.017478907     0.093829619     0.082290641
2018-01-13/19:00:22.28        -0.017478911     0.093829194     0.082295185
2018-01-13/19:00:22.31        -0.017478907     0.093828725     0.082299690
2018-01-13/19:00:22.34        -0.017495863     0.093919293     0.082384129
2018-01-13/19:00:22.37        -0.017478907     0.093827816     0.082308882
2018-01-13/19:00:22.41        -0.017478911     0.093827390     0.082313424
2018-01-13/19:00:22.44        -0.017478907     0.093826922     0.082317926
2018-01-13/19:00:22.47        -0.017495863     0.093917488     0.082402381
2018-01-13/19:00:22.50        -0.017478907     0.093826013     0.082327113
2018-01-13/19:00:22.53        -0.017478911     0.093825587     0.082331652
2018-01-13/19:00:22.56        -0.017478907     0.093825118     0.082336152
2018-01-13/19:00:22.59        -0.017495863     0.093915682     0.082420622
2018-01-13/19:00:22.62        -0.017478907     0.093824209     0.082345335
2018-01-13/19:00:22.66        -0.017478911     0.093823784     0.082349871
2018-01-13/19:00:22.69        -0.017478907     0.093823315     0.082354368
2018-01-13/19:00:22.72        -0.017495863     0.093913877     0.082438853
2018-01-13/19:00:22.75        -0.017478907     0.093822406     0.082363546
2018-01-13/19:00:22.78        -0.017478911     0.093821981     0.082368079
2018-01-13/19:00:22.81        -0.017478907     0.093821512     0.082372574
2018-01-13/19:00:22.84        -0.017495863     0.093912072     0.082457074
2018-01-13/19:00:22.87        -0.017478907     0.093820603     0.082381746
2018-01-13/19:00:22.91        -0.017478911     0.093820177     0.082386278
2018-01-13/19:00:22.94        -0.017478907     0.093819708     0.082390770
2018-01-13/19:00:22.97        -0.017495863     0.093910267     0.082475285
2018-01-13/19:00:23.00        -0.017478907     0.093818799     0.082399937
2018-01-13/19:00:23.03        -0.017478911     0.093818374     0.082404466
2018-01-13/19:00:23.06        -0.017478907     0.093817905     0.082408956
2018-01-13/19:00:23.09        -0.017495863     0.093908462     0.082493486
2018-01-13/19:00:23.12        -0.017478907     0.093816996     0.082418118
2018-01-13/19:00:23.16        -0.017478911     0.093816571     0.082422644
2018-01-13/19:00:23.19        -0.017478907     0.093816102     0.082427131
2018-01-13/19:00:23.22        -0.017495863     0.093906657     0.082511676
2018-01-13/19:00:23.25        -0.017478907     0.093815193     0.082436288
2018-01-13/19:00:23.28        -0.017478911     0.093814767     0.082440812
2018-01-13/19:00:23.31        -0.017478907     0.093814298     0.082445297
2018-01-13/19:00:23.34        -0.017495863     0.093904852     0.082529857
2018-01-13/19:00:23.37        -0.017478907     0.093813390     0.082454448
2018-01-13/19:00:23.41        -0.017478911     0.093812964     0.082458970
2018-01-13/19:00:23.44        -0.017478907     0.093812495     0.082463452
2018-01-13/19:00:23.47        -0.017495863     0.093903047     0.082548027
2018-01-13/19:00:23.50        -0.017478907     0.093811586     0.082472598
2018-01-13/19:00:23.53        -0.017478911     0.093811161     0.082477117
2018-01-13/19:00:23.56        -0.017478907     0.093810692     0.082481597
2018-01-13/19:00:23.59        -0.017495863     0.093901242     0.082566187
2018-01-13/19:00:23.62        -0.017478907     0.093809783     0.082490738
2018-01-13/19:00:23.66        -0.017478911     0.093809357     0.082495255
2018-01-13/19:00:23.69        -0.017478907     0.093808888     0.082499732
2018-01-13/19:00:23.72        -0.017495863     0.093899437     0.082584337
2018-01-13/19:00:23.75        -0.017478907     0.093807980     0.082508868
2018-01-13/19:00:23.78        -0.017478911     0.093807554     0.082513382
2018-01-13/19:00:23.81        -0.017478907     0.093807085     0.082517857
2018-01-13/19:00:23.84        -0.017495863     0.093897632     0.082602477
2018-01-13/19:00:23.87        -0.017478907     0.093806176     0.082526988
2018-01-13/19:00:23.91        -0.017478911     0.093805751     0.082531499
2018-01-13/19:00:23.94        -0.017478907     0.093805282     0.082535971
2018-01-13/19:00:23.97        -0.017495863     0.093895827     0.082620606
2018-01-13/19:00:24.00        -0.017478907     0.093804373     0.082545097
2018-01-13/19:00:24.03        -0.017478911     0.093803947     0.082549606
2018-01-13/19:00:24.06        -0.017478907     0.093803479     0.082554076
2018-01-13/19:00:24.09        -0.017495863     0.093894022     0.082638726
2018-01-13/19:00:24.12        -0.017478907     0.093802570     0.082563196
2018-01-13/19:00:24.16        -0.017478911     0.093802144     0.082567702
2018-01-13/19:00:24.19        -0.017478907     0.093801675     0.082572170
2018-01-13/19:00:24.22        -0.017495863     0.093892217     0.082656835
2018-01-13/19:00:24.25        -0.017478907     0.093800766     0.082581285
2018-01-13/19:00:24.28        -0.017478911     0.093800341     0.082585789
2018-01-13/19:00:24.31        -0.017478907     0.093799872     0.082590254
2018-01-13/19:00:24.34        -0.017495863     0.093890412     0.082674934
2018-01-13/19:00:24.37        -0.017478907     0.093798963     0.082599364
2018-01-13/19:00:24.41        -0.017478911     0.093798538     0.082603865
2018-01-13/19:00:24.44        -0.017478907     0.093798069     0.082608328
2018-01-13/19:00:24.47        -0.017495863     0.093888607     0.082693023
2018-01-13/19:00:24.50        -0.017478907     0.093797160     0.082617433
2018-01-13/19:00:24.53        -0.017478911     0.093796734     0.082621931
2018-01-13/19:00:24.56        -0.017478907     0.093796265     0.082626391
2018-01-13/19:00:24.59        -0.017495863     0.093886802     0.082711101
2018-01-13/19:00:24.62        -0.017478907     0.093795356     0.082635491
2018-01-13/19:00:24.66        -0.017478911     0.093794931     0.082639987
2018-01-13/19:00:24.69        -0.017478907     0.093794462     0.082644444
2018-01-13/19:00:24.72        -0.017495863     0.093884996     0.082729169
2018-01-13/19:00:24.75        -0.017478907     0.093793553     0.082653539
2018-01-13/19:00:24.78        -0.017478911     0.093793128     0.082658033
2018-01-13/19:00:24.81        -0.017478907     0.093792659     0.082662488
2018-01-13/19:00:24.84        -0.017495863     0.093883191     0.082747227
2018-01-13/19:00:24.87        -0.017478907     0.093791750     0.082671577
2018-01-13/19:00:24.91        -0.017478911     0.093791324     0.082676068
2018-01-13/19:00:24.94        -0.017478907     0.093790855     0.082680520
2018-01-13/19:00:24.97        -0.017495863     0.093881386     0.082765275
2018-01-13/19:00:25.00        -0.017478907     0.093789946     0.082689605
2018-01-13/19:00:25.03        -0.017478911     0.093789521     0.082694094
2018-01-13/19:00:25.06        -0.017478907     0.093789052     0.082698543
2018-01-13/19:00:25.09        -0.017495863     0.093879581     0.082783313
2018-01-13/19:00:25.12        -0.017478907     0.093788143     0.082707623
2018-01-13/19:00:25.16        -0.017478911     0.093787718     0.082712109
2018-01-13/19:00:25.19        -0.017478907     0.093787249     0.082716556
2018-01-13/19:00:25.22        -0.017495863     0.093877776     0.082801340
2018-01-13/19:00:25.25        -0.017478907     0.093786340     0.082725630
2018-01-13/19:00:25.28        -0.017478911     0.093785914     0.082730113
2018-01-13/19:00:25.31        -0.017478907     0.093785445     0.082734558
2018-01-13/19:00:25.34        -0.017495863     0.093875971     0.082819357
2018-01-13/19:00:25.37        -0.017478907     0.093784537     0.082743627
2018-01-13/19:00:25.41        -0.017478911     0.093784111     0.082748108
2018-01-13/19:00:25.44        -0.017478907     0.093783642     0.082752550
2018-01-13/19:00:25.47        -0.017495863     0.093874166     0.082837364
2018-01-13/19:00:25.50        -0.017478907     0.093782733     0.082761614
2018-01-13/19:00:25.53        -0.017478911     0.093782308     0.082766092
2018-01-13/19:00:25.56        -0.017478907     0.093781839     0.082770531
2018-01-13/19:00:25.59        -0.017495863     0.093872361     0.082855361
2018-01-13/19:00:25.62        -0.017478907     0.093780930     0.082779590
2018-01-13/19:00:25.66        -0.017478911     0.093780504     0.082784066
2018-01-13/19:00:25.69        -0.017478907     0.093780036     0.082788503
2018-01-13/19:00:25.72        -0.017495863     0.093870556     0.082873347
2018-01-13/19:00:25.75        -0.017478907     0.093779127     0.082797556
2018-01-13/19:00:25.78        -0.017478911     0.093778701     0.082802030
2018-01-13/19:00:25.81        -0.017478907     0.093778232     0.082806464
2018-01-13/19:00:25.84        -0.017495863     0.093868751     0.082891323
2018-01-13/19:00:25.87        -0.017478907     0.093777323     0.082815512
2018-01-13/19:00:25.91        -0.017478911     0.093776898     0.082819983
2018-01-13/19:00:25.94        -0.017478907     0.093776429     0.082824415
2018-01-13/19:00:25.97        -0.017495863     0.093866946     0.082909288
2018-01-13/19:00:26.00        -0.017478907     0.093775520     0.082833458
2018-01-13/19:00:26.03        -0.017478911     0.093775094     0.082837926
2018-01-13/19:00:26.06        -0.017478907     0.093774626     0.082842355
2018-01-13/19:00:26.09        -0.017495863     0.093865141     0.082927244
2018-01-13/19:00:26.12        -0.017478907     0.093773717     0.082851394
2018-01-13/19:00:26.16        -0.017478911     0.093773291     0.082855859
2018-01-13/19:00:26.19        -0.017478907     0.093772822     0.082860286
2018-01-13/19:00:26.22        -0.017495863     0.093863336     0.082945189
2018-01-13/19:00:26.25        -0.017478907     0.093771913     0.082869319
2018-01-13/19:00:26.28        -0.017478911     0.093771488     0.082873782
2018-01-13/19:00:26.31        -0.017478907     0.093771019     0.082878206
2018-01-13/19:00:26.34        -0.017495863     0.093861531     0.082963124
2018-01-13/19:00:26.37        -0.017478907     0.093770110     0.082887234
2018-01-13/19:00:26.41        -0.017478911     0.093769685     0.082891694
2018-01-13/19:00:26.44        -0.017478907     0.093769216     0.082896115
2018-01-13/19:00:26.47        -0.017495863     0.093859726     0.082981048
2018-01-13/19:00:26.50        -0.017478907     0.093768307     0.082905138
2018-01-13/19:00:26.53        -0.017478911     0.093767881     0.082909596
2018-01-13/19:00:26.56        -0.017478907     0.093767412     0.082914015
2018-01-13/19:00:26.59        -0.017495863     0.093857921     0.082998963
2018-01-13/19:00:26.62        -0.017478907     0.093766503     0.082923032
2018-01-13/19:00:26.66        -0.017478911     0.093766078     0.082927488
2018-01-13/19:00:26.69        -0.017478907     0.093765609     0.082931904
2018-01-13/19:00:26.72        -0.017495863     0.093856116     0.083016866
2018-01-13/19:00:26.75        -0.017478907     0.093764700     0.082940916
2018-01-13/19:00:26.78        -0.017478911     0.093764275     0.082945369
2018-01-13/19:00:26.81        -0.017478907     0.093763806     0.082949783
2018-01-13/19:00:26.84        -0.017495863     0.093854310     0.083034760
2018-01-13/19:00:26.87        -0.017478907     0.093762897     0.082958790
2018-01-13/19:00:26.91        -0.017478911     0.093762471     0.082963240
2018-01-13/19:00:26.94        -0.017478907     0.093762002     0.082967651
2018-01-13/19:00:26.97        -0.017495863     0.093852505     0.083052643
2018-01-13/19:00:27.00        -0.017478907     0.093761094     0.082976653
2018-01-13/19:00:27.03        -0.017478911     0.093760668     0.082981101
2018-01-13/19:00:27.06        -0.017478907     0.093760199     0.082985510
2018-01-13/19:00:27.09        -0.017495863     0.093850700     0.083070516
2018-01-13/19:00:27.12        -0.017478907     0.093759290     0.082994506
2018-01-13/19:00:27.16        -0.017478911     0.093758865     0.082998951
2018-01-13/19:00:27.19        -0.017478907     0.093758396     0.083003357
2018-01-13/19:00:27.22        -0.017495863     0.093848895     0.083088379
2018-01-13/19:00:27.25        -0.017478907     0.093757487     0.083012349
2018-01-13/19:00:27.28        -0.017478911     0.093757061     0.083016791
2018-01-13/19:00:27.31        -0.017478907     0.093756593     0.083021195
2018-01-13/19:00:27.34        -0.017495863     0.093847090     0.083106231
2018-01-13/19:00:27.37        -0.017478907     0.093755684     0.083030181
2018-01-13/19:00:27.41        -0.017478911     0.093755258     0.083034621
2018-01-13/19:00:27.44        -0.017478907     0.093754789     0.083039022
2018-01-13/19:00:27.47        -0.017495863     0.093845285     0.083124073
2018-01-13/19:00:27.50        -0.017478907     0.093753880     0.083048003
2018-01-13/19:00:27.53        -0.017478911     0.093753455     0.083052440
2018-01-13/19:00:27.56        -0.017478907     0.093752986     0.083056839
2018-01-13/19:00:27.59        -0.017495863     0.093843480     0.083141904
2018-01-13/19:00:27.62        -0.017478907     0.093752077     0.083065815
2018-01-13/19:00:27.66        -0.017478911     0.093751651     0.083070249
2018-01-13/19:00:27.69        -0.017478907     0.093751183     0.083074645
2018-01-13/19:00:27.72        -0.017495863     0.093841675     0.083159725
2018-01-13/19:00:27.75        -0.017478907     0.093750274     0.083083616
2018-01-13/19:00:27.78        -0.017478911     0.093749848     0.083088048
2018-01-13/19:00:27.81        -0.017478907     0.093749379     0.083092441
2018-01-13/19:00:27.84        -0.017495863     0.093839870     0.083177536
2018-01-13/19:00:27.87        -0.017478907     0.093748470     0.083101407
2018-01-13/19:00:27.91        -0.017478911     0.093748045     0.083105837
2018-01-13/19:00:27.94        -0.017478907     0.093747576     0.083110227
2018-01-13/19:00:27.97        -0.017495863     0.093838065     0.083195337
2018-01-13/19:00:28.00        -0.017478907     0.093746667     0.083119187
2018-01-13/19:00:28.03        -0.017478911     0.093746242     0.083123614
2018-01-13/19:00:28.06        -0.017478907     0.093745773     0.083128003
2018-01-13/19:00:28.09        -0.017495863     0.093836260     0.083213127
2018-01-13/19:00:28.12        -0.017478907     0.093744864     0.083136957
2018-01-13/19:00:28.16        -0.017478911     0.093744438     0.083141382
2018-01-13/19:00:28.19        -0.017478907     0.093743969     0.083145768
2018-01-13/19:00:28.22        -0.017495863     0.093834455     0.083230906
2018-01-13/19:00:28.25        -0.017478907     0.093743060     0.083154717
2018-01-13/19:00:28.28        -0.017478911     0.093742635     0.083159139
2018-01-13/19:00:28.31        -0.017478907     0.093742166     0.083163522
2018-01-13/19:00:28.34        -0.017495863     0.093832650     0.083248675
2018-01-13/19:00:28.37        -0.017478907     0.093741257     0.083172467
2018-01-13/19:00:28.41        -0.017478911     0.093740832     0.083176886
2018-01-13/19:00:28.44        -0.017478907     0.093740363     0.083181266
2018-01-13/19:00:28.47        -0.017495863     0.093830845     0.083266434
2018-01-13/19:00:28.50        -0.017478907     0.093739454     0.083190206
2018-01-13/19:00:28.53        -0.017478911     0.093739028     0.083194623
2018-01-13/19:00:28.56        -0.017478907     0.093738559     0.083199000
2018-01-13/19:00:28.59        -0.017495863     0.093829040     0.083284183
2018-01-13/19:00:28.62        -0.017478907     0.093737651     0.083207934
2018-01-13/19:00:28.66        -0.017478911     0.093737225     0.083212349
2018-01-13/19:00:28.69        -0.017478907     0.093736756     0.083216724
2018-01-13/19:00:28.72        -0.017495863     0.093827235     0.083301921
2018-01-13/19:00:28.75        -0.017478907     0.093735847     0.083225652
2018-01-13/19:00:28.78        -0.017478911     0.093735422     0.083230064
2018-01-13/19:00:28.81        -0.017478907     0.093734953     0.083234437
2018-01-13/19:00:28.84        -0.017495863     0.093825430     0.083319648
2018-01-13/19:00:28.87        -0.017478907     0.093734044     0.083243360
2018-01-13/19:00:28.91        -0.017478911     0.093733618     0.083247769
2018-01-13/19:00:28.94        -0.017478907     0.093733149     0.083252139
2018-01-13/19:00:28.97        -0.017495863     0.093823624     0.083337365
2018-01-13/19:00:29.00        -0.017478907     0.093732241     0.083261058
2018-01-13/19:00:29.03        -0.017478911     0.093731815     0.083265464
2018-01-13/19:00:29.06        -0.017478907     0.093731346     0.083269832
2018-01-13/19:00:29.09        -0.017495863     0.093821819     0.083355072
2018-01-13/19:00:29.12        -0.017478907     0.093730437     0.083278745
2018-01-13/19:00:29.16        -0.017478911     0.093730012     0.083283149
2018-01-13/19:00:29.19        -0.017478907     0.093729543     0.083287514
2018-01-13/19:00:29.22        -0.017495863     0.093820014     0.083372769
2018-01-13/19:00:29.25        -0.017478907     0.093728634     0.083296421
2018-01-13/19:00:29.28        -0.017478911     0.093728208     0.083300823
2018-01-13/19:00:29.31        -0.017478907     0.093727740     0.083305185
2018-01-13/19:00:29.34        -0.017495863     0.093818209     0.083390454
2018-01-13/19:00:29.37        -0.017478907     0.093726831     0.083314087
2018-01-13/19:00:29.41        -0.017478911     0.093726405     0.083318486
2018-01-13/19:00:29.44        -0.017478907     0.093725936     0.083322846
2018-01-13/19:00:29.47        -0.017495863     0.093816404     0.083408130
2018-01-13/19:00:29.50        -0.017470762     0.093758933     0.083274285
2018-01-13/19:00:29.53        -0.017458143     0.093811061     0.083189623
2018-01-13/19:00:29.56        -0.017445515     0.093863145     0.083104925
2018-01-13/19:00:29.59        -0.017449440     0.094007860     0.083098299
2018-01-13/19:00:29.62        -0.017419861     0.093969038     0.082932843
2018-01-13/19:00:29.66        -0.017407241     0.094021166     0.082848191
2018-01-13/19:00:29.69        -0.017394613     0.094073251     0.082763502
2018-01-13/19:00:29.72        -0.017398539     0.094217964     0.082756903
2018-01-13/19:00:29.75        -0.017368959     0.094179144     0.082591440
2018-01-13/19:00:29.78        -0.017356339     0.094231273     0.082506798
2018-01-13/19:00:29.81        -0.017343712     0.094283358     0.082422119
2018-01-13/19:00:29.84        -0.017347637     0.094428070     0.082415547
2018-01-13/19:00:29.87        -0.017318057     0.094389252     0.082250077
2018-01-13/19:00:29.91        -0.017305438     0.094441381     0.082165444
2018-01-13/19:00:29.94        -0.017292810     0.094493466     0.082080776
2018-01-13/19:00:29.97        -0.017296735     0.094638177     0.082074231
2018-01-13/19:00:30.00        -0.017267156     0.094599361     0.081908754
2018-01-13/19:00:30.03        -0.017254536     0.094651490     0.081824130
2018-01-13/19:00:30.06        -0.017241908     0.094703576     0.081739472
2018-01-13/19:00:30.09        -0.017245834     0.094848285     0.081732954
2018-01-13/19:00:30.12        -0.017216254     0.094809472     0.081567470
2018-01-13/19:00:30.16        -0.017203634     0.094861601     0.081482856
2018-01-13/19:00:30.19        -0.017191007     0.094913687     0.081398208
2018-01-13/19:00:30.22        -0.017194932     0.095058395     0.081391718
2018-01-13/19:00:30.25        -0.017165352     0.095019583     0.081226226
2018-01-13/19:00:30.28        -0.017152733     0.095071713     0.081141622
2018-01-13/19:00:30.31        -0.017140105     0.095123799     0.081056984
2018-01-13/19:00:30.34        -0.017144030     0.095268506     0.081050521
2018-01-13/19:00:30.37        -0.017114451     0.095229696     0.080885022
2018-01-13/19:00:30.41        -0.017101831     0.095281826     0.080800429
2018-01-13/19:00:30.44        -0.017089203     0.095333913     0.080715800
2018-01-13/19:00:30.47        -0.017093129     0.095478618     0.080709365
2018-01-13/19:00:30.50        -0.017063549     0.095439810     0.080543858
2018-01-13/19:00:30.53        -0.017059074     0.095458035     0.080516733
2018-01-13/19:00:30.56        -0.017059070     0.095457569     0.080521173
2018-01-13/19:00:30.59        -0.017075619     0.095549719     0.080603820
2018-01-13/19:00:30.62        -0.017059070     0.095456665     0.080530232
2018-01-13/19:00:30.66        -0.017059074     0.095456243     0.080534707
2018-01-13/19:00:30.69        -0.017059070     0.095455776     0.080539145
2018-01-13/19:00:30.72        -0.017075619     0.095547925     0.080621807
2018-01-13/19:00:30.75        -0.017059070     0.095454872     0.080548199
2018-01-13/19:00:30.78        -0.017059074     0.095454450     0.080552672
2018-01-13/19:00:30.81        -0.017059070     0.095453983     0.080557107
2018-01-13/19:00:30.84        -0.017075619     0.095546130     0.080639785
2018-01-13/19:00:30.87        -0.017059070     0.095453079     0.080566157
2018-01-13/19:00:30.91        -0.017059074     0.095452657     0.080570628
2018-01-13/19:00:30.94        -0.017059070     0.095452190     0.080575061
2018-01-13/19:00:30.97        -0.017075619     0.095544336     0.080657753
2018-01-13/19:00:31.00        -0.017059070     0.095451287     0.080584106
2018-01-13/19:00:31.03        -0.017059074     0.095450864     0.080588574
2018-01-13/19:00:31.06        -0.017059070     0.095450397     0.080593005
2018-01-13/19:00:31.09        -0.017075619     0.095542541     0.080675712
2018-01-13/19:00:31.12        -0.017059070     0.095449494     0.080602045
2018-01-13/19:00:31.16        -0.017059074     0.095449071     0.080606511
2018-01-13/19:00:31.19        -0.017059070     0.095448605     0.080610939
2018-01-13/19:00:31.22        -0.017075619     0.095540746     0.080693662
2018-01-13/19:00:31.25        -0.017059070     0.095447701     0.080619975
2018-01-13/19:00:31.28        -0.017059074     0.095447278     0.080624439
2018-01-13/19:00:31.31        -0.017059070     0.095446812     0.080628865
2018-01-13/19:00:31.34        -0.017075619     0.095538952     0.080711603
2018-01-13/19:00:31.37        -0.017059070     0.095445908     0.080637896
2018-01-13/19:00:31.41        -0.017059074     0.095445486     0.080642357
2018-01-13/19:00:31.44        -0.017059070     0.095445019     0.080646781
2018-01-13/19:00:31.47        -0.017075619     0.095537157     0.080729534
2018-01-13/19:00:31.50        -0.017059070     0.095444115     0.080655807
2018-01-13/19:00:31.53        -0.017059074     0.095443693     0.080660267
2018-01-13/19:00:31.56        -0.017059070     0.095443226     0.080664688
2018-01-13/19:00:31.59        -0.017075619     0.095535363     0.080747456
2018-01-13/19:00:31.62        -0.017059070     0.095442323     0.080673709
2018-01-13/19:00:31.66        -0.017059074     0.095441900     0.080678166
2018-01-13/19:00:31.69        -0.017059070     0.095441433     0.080682586
2018-01-13/19:00:31.72        -0.017075619     0.095533568     0.080765368
2018-01-13/19:00:31.75        -0.017059070     0.095440530     0.080691602
2018-01-13/19:00:31.78        -0.017059074     0.095440107     0.080696057
2018-01-13/19:00:31.81        -0.017059070     0.095439641     0.080700474
2018-01-13/19:00:31.84        -0.017075619     0.095531774     0.080783271
2018-01-13/19:00:31.87        -0.017059070     0.095438737     0.080709486
2018-01-13/19:00:31.91        -0.017059074     0.095438314     0.080713938
2018-01-13/19:00:31.94        -0.017059070     0.095437848     0.080718353
2018-01-13/19:00:31.97        -0.017075619     0.095529979     0.080801165
2018-01-13/19:00:32.00        -0.017059070     0.095436944     0.080727360
2018-01-13/19:00:32.03        -0.017059074     0.095436522     0.080731810
2018-01-13/19:00:32.06        -0.017059070     0.095436055     0.080736222
2018-01-13/19:00:32.09        -0.017075619     0.095528185     0.080819050
2018-01-13/19:00:32.12        -0.017059070     0.095435151     0.080745225
2018-01-13/19:00:32.16        -0.017059074     0.095434729     0.080749673
2018-01-13/19:00:32.19        -0.017059070     0.095434262     0.080754082
2018-01-13/19:00:32.22        -0.017075619     0.095526390     0.080836925
2018-01-13/19:00:32.25        -0.017059070     0.095433359     0.080763080
2018-01-13/19:00:32.28        -0.017059074     0.095432936     0.080767526
2018-01-13/19:00:32.31        -0.017059070     0.095432469     0.080771933
2018-01-13/19:00:32.34        -0.017075619     0.095524595     0.080854791
2018-01-13/19:00:32.37        -0.017059070     0.095431566     0.080780926
2018-01-13/19:00:32.41        -0.017059074     0.095431143     0.080785370
2018-01-13/19:00:32.44        -0.017059070     0.095430676     0.080789775
2018-01-13/19:00:32.47        -0.017075619     0.095522801     0.080872647
2018-01-13/19:00:32.50        -0.017059070     0.095429773     0.080798763
2018-01-13/19:00:32.53        -0.017059074     0.095429350     0.080803204
2018-01-13/19:00:32.56        -0.017059070     0.095428884     0.080807607
2018-01-13/19:00:32.59        -0.017075619     0.095521006     0.080890494
2018-01-13/19:00:32.62        -0.017059070     0.095427980     0.080816591
2018-01-13/19:00:32.66        -0.017059074     0.095427558     0.080821029
2018-01-13/19:00:32.69        -0.017059070     0.095427091     0.080825430
2018-01-13/19:00:32.72        -0.017075619     0.095519212     0.080908332
2018-01-13/19:00:32.75        -0.017059070     0.095426187     0.080834409
2018-01-13/19:00:32.78        -0.017059074     0.095425765     0.080838845
2018-01-13/19:00:32.81        -0.017059070     0.095425298     0.080843243
2018-01-13/19:00:32.84        -0.017075619     0.095517417     0.080926160
2018-01-13/19:00:32.87        -0.017059070     0.095424394     0.080852217
2018-01-13/19:00:32.91        -0.017059074     0.095423972     0.080856651
2018-01-13/19:00:32.94        -0.017059070     0.095423505     0.080861047
2018-01-13/19:00:32.97        -0.017075619     0.095515623     0.080943979
2018-01-13/19:00:33.00        -0.017059070     0.095422602     0.080870017
2018-01-13/19:00:33.03        -0.017059074     0.095422179     0.080874448
2018-01-13/19:00:33.06        -0.017059070     0.095421712     0.080878842
2018-01-13/19:00:33.09        -0.017075619     0.095513828     0.080961789
2018-01-13/19:00:33.12        -0.017059070     0.095420809     0.080887807
2018-01-13/19:00:33.16        -0.017059074     0.095420386     0.080892236
2018-01-13/19:00:33.19        -0.017059070     0.095419920     0.080896627
2018-01-13/19:00:33.22        -0.017075619     0.095512034     0.080979589
2018-01-13/19:00:33.25        -0.017059070     0.095419016     0.080905587
2018-01-13/19:00:33.28        -0.017059074     0.095418593     0.080910014
2018-01-13/19:00:33.31        -0.017059070     0.095418127     0.080914403
2018-01-13/19:00:33.34        -0.017075619     0.095510239     0.080997380
2018-01-13/19:00:33.37        -0.017059070     0.095417223     0.080923358
2018-01-13/19:00:33.41        -0.017059074     0.095416801     0.080927783
2018-01-13/19:00:33.44        -0.017059070     0.095416334     0.080932169
2018-01-13/19:00:33.47        -0.017075619     0.095508444     0.081015161
2018-01-13/19:00:33.50        -0.017059070     0.095415430     0.080941120
2018-01-13/19:00:33.53        -0.017059074     0.095415008     0.080945542
2018-01-13/19:00:33.56        -0.017059070     0.095414541     0.080949926
2018-01-13/19:00:33.59        -0.017075619     0.095506650     0.081032933
2018-01-13/19:00:33.62        -0.017059070     0.095413638     0.080958872
2018-01-13/19:00:33.66        -0.017059074     0.095413215     0.080963292
2018-01-13/19:00:33.69        -0.017059070     0.095412748     0.080967674
2018-01-13/19:00:33.72        -0.017075619     0.095504855     0.081050695
2018-01-13/19:00:33.75        -0.017059070     0.095411845     0.080976615
2018-01-13/19:00:33.78        -0.017059074     0.095411422     0.080981033
2018-01-13/19:00:33.81        -0.017059070     0.095410955     0.080985412
2018-01-13/19:00:33.84        -0.017075619     0.095503061     0.081068449
2018-01-13/19:00:33.87        -0.017059070     0.095410052     0.080994349
2018-01-13/19:00:33.91        -0.017059074     0.095409629     0.080998764
2018-01-13/19:00:33.94        -0.017059070     0.095409163     0.081003141
2018-01-13/19:00:33.97        -0.017075619     0.095501266     0.081086192
2018-01-13/19:00:34.00        -0.017059070     0.095408259     0.081012073
2018-01-13/19:00:34.03        -0.017059074     0.095407837     0.081016486
2018-01-13/19:00:34.06        -0.017059070     0.095407370     0.081020861
2018-01-13/19:00:34.09        -0.017075619     0.095499472     0.081103926
2018-01-13/19:00:34.12        -0.017059070     0.095406466     0.081029788
2018-01-13/19:00:34.16        -0.017059074     0.095406044     0.081034198
2018-01-13/19:00:34.19        -0.017059070     0.095405577     0.081038571
2018-01-13/19:00:34.22        -0.017075619     0.095497677     0.081121651
2018-01-13/19:00:34.25        -0.017059070     0.095404673     0.081047493
2018-01-13/19:00:34.28        -0.017059074     0.095404251     0.081051901
2018-01-13/19:00:34.31        -0.017059070     0.095403784     0.081056271
2018-01-13/19:00:34.34        -0.017075619     0.095495883     0.081139367
2018-01-13/19:00:34.37        -0.017059070     0.095402881     0.081065189
2018-01-13/19:00:34.41        -0.017059074     0.095402458     0.081069594
2018-01-13/19:00:34.44        -0.017059070     0.095401991     0.081073962
2018-01-13/19:00:34.47        -0.017075619     0.095494088     0.081157072
2018-01-13/19:00:34.50        -0.017059070     0.095401088     0.081082875
2018-01-13/19:00:34.53        -0.017059074     0.095400665     0.081087278
2018-01-13/19:00:34.56        -0.017059070     0.095400199     0.081091644
2018-01-13/19:00:34.59        -0.017075619     0.095492293     0.081174769
2018-01-13/19:00:34.62        -0.017059070     0.095399295     0.081100552
2018-01-13/19:00:34.66        -0.017059074     0.095398872     0.081104953
2018-01-13/19:00:34.69        -0.017059070     0.095398406     0.081109316
2018-01-13/19:00:34.72        -0.017075619     0.095490499     0.081192456
2018-01-13/19:00:34.75        -0.017059070     0.095397502     0.081118219
2018-01-13/19:00:34.78        -0.017059074     0.095397080     0.081122618
2018-01-13/19:00:34.81        -0.017059070     0.095396613     0.081126979
2018-01-13/19:00:34.84        -0.017075619     0.095488704     0.081210133
2018-01-13/19:00:34.87        -0.017059070     0.095395709     0.081135877
2018-01-13/19:00:34.91        -0.017059074     0.095395287     0.081140274
2018-01-13/19:00:34.94        -0.017059070     0.095394820     0.081144632
2018-01-13/19:00:34.97        -0.017075619     0.095486910     0.081227801
2018-01-13/19:00:35.00        -0.017059070     0.095393917     0.081153526
2018-01-13/19:00:35.03        -0.017059074     0.095393494     0.081157920
2018-01-13/19:00:35.06        -0.017059070     0.095393027     0.081162276
2018-01-13/19:00:35.09        -0.017075619     0.095485115     0.081245460
2018-01-13/19:00:35.12        -0.017059070     0.095392124     0.081171165
2018-01-13/19:00:35.16        -0.017059074     0.095391701     0.081175557
2018-01-13/19:00:35.19        -0.017059070     0.095391234     0.081179910
2018-01-13/19:00:35.22        -0.017075619     0.095483321     0.081263109
2018-01-13/19:00:35.25        -0.017059070     0.095390331     0.081188794
2018-01-13/19:00:35.28        -0.017059074     0.095389908     0.081193184
2018-01-13/19:00:35.31        -0.017059070     0.095389442     0.081197535
2018-01-13/19:00:35.34        -0.017075619     0.095481526     0.081280749
2018-01-13/19:00:35.37        -0.017059070     0.095388538     0.081206415
2018-01-13/19:00:35.41        -0.017059074     0.095388116     0.081210802
2018-01-13/19:00:35.44        -0.017059070     0.095387649     0.081215151
2018-01-13/19:00:35.47        -0.017075619     0.095479732     0.081298379
2018-01-13/19:00:35.50        -0.017059070     0.095386745     0.081224025
2018-01-13/19:00:35.53        -0.017059074     0.095386323     0.081228410
2018-01-13/19:00:35.56        -0.017059070     0.095385856     0.081232757
2018-01-13/19:00:35.59        -0.017075619     0.095477937     0.081315999
2018-01-13/19:00:35.62        -0.017059070     0.095384952     0.081241626
2018-01-13/19:00:35.66        -0.017059074     0.095384530     0.081246009
2018-01-13/19:00:35.69        -0.017059070     0.095384063     0.081250353
2018-01-13/19:00:35.72        -0.017075619     0.095476142     0.081333610
2018-01-13/19:00:35.75        -0.017059070     0.095383160     0.081259218
2018-01-13/19:00:35.78        -0.017059074     0.095382737     0.081263598
2018-01-13/19:00:35.81        -0.017059070     0.095382270     0.081267940
2018-01-13/19:00:35.84        -0.017075619     0.095474348     0.081351212
2018-01-13/19:00:35.87        -0.017059070     0.095381367     0.081276800
2018-01-13/19:00:35.91        -0.017059074     0.095380944     0.081281178
2018-01-13/19:00:35.94        -0.017059070     0.095380478     0.081285517
2018-01-13/19:00:35.97        -0.017075619     0.095472553     0.081368804
2018-01-13/19:00:36.00        -0.017059070     0.095379574     0.081294373
2018-01-13/19:00:36.03        -0.017059074     0.095379151     0.081298748
2018-01-13/19:00:36.06        -0.017059070     0.095378685     0.081303085
2018-01-13/19:00:36.09        -0.017075619     0.095470759     0.081386387
2018-01-13/19:00:36.12        -0.017059070     0.095377781     0.081311936
2018-01-13/19:00:36.16        -0.017059074     0.095377359     0.081316309
2018-01-13/19:00:36.19        -0.017059070     0.095376892     0.081320644
2018-01-13/19:00:36.22        -0.017075619     0.095468964     0.081403960
2018-01-13/19:00:36.25        -0.017059070     0.095375988     0.081329490
2018-01-13/19:00:36.28        -0.017059074     0.095375566     0.081333860
2018-01-13/19:00:36.31        -0.017059070     0.095375099     0.081338193
2018-01-13/19:00:36.34        -0.017075619     0.095467170     0.081421523
2018-01-13/19:00:36.37        -0.017059070     0.095374196     0.081347034
2018-01-13/19:00:36.41        -0.017059074     0.095373773     0.081351402
2018-01-13/19:00:36.44        -0.017059070     0.095373306     0.081355732
2018-01-13/19:00:36.47        -0.017075619     0.095465375     0.081439077
2018-01-13/19:00:36.50        -0.017059070     0.095372403     0.081364568
2018-01-13/19:00:36.53        -0.017059074     0.095371980     0.081368934
2018-01-13/19:00:36.56        -0.017059070     0.095371513     0.081373262
2018-01-13/19:00:36.59        -0.017075619     0.095463581     0.081456622
2018-01-13/19:00:36.62        -0.017059070     0.095370610     0.081382093
2018-01-13/19:00:36.66        -0.017059074     0.095370187     0.081386457
2018-01-13/19:00:36.69        -0.017059070     0.095369721     0.081390782
2018-01-13/19:00:36.72        -0.017075619     0.095461786     0.081474157
2018-01-13/19:00:36.75        -0.017059070     0.095368817     0.081399609
2018-01-13/19:00:36.78        -0.017059074     0.095368395     0.081403970
2018-01-13/19:00:36.81        -0.017059070     0.095367928     0.081408293
2018-01-13/19:00:36.84        -0.017075619     0.095459991     0.081491682
2018-01-13/19:00:36.87        -0.017059070     0.095367024     0.081417115
2018-01-13/19:00:36.91        -0.017059074     0.095366602     0.081421473
2018-01-13/19:00:36.94        -0.017059070     0.095366135     0.081425794
2018-01-13/19:00:36.97        -0.017075619     0.095458197     0.081509198
2018-01-13/19:00:37.00        -0.017059070     0.095365231     0.081434611
2018-01-13/19:00:37.03        -0.017059074     0.095364809     0.081438968
2018-01-13/19:00:37.06        -0.017059070     0.095364342     0.081443286
2018-01-13/19:00:37.09        -0.017075619     0.095456402     0.081526704
2018-01-13/19:00:37.12        -0.017059070     0.095363439     0.081452098
2018-01-13/19:00:37.16        -0.017059074     0.095363016     0.081456452
2018-01-13/19:00:37.19        -0.017059070     0.095362549     0.081460768
2018-01-13/19:00:37.22        -0.017075619     0.095454608     0.081544201
2018-01-13/19:00:37.25        -0.017059070     0.095361646     0.081469575
2018-01-13/19:00:37.28        -0.017059074     0.095361223     0.081473927
2018-01-13/19:00:37.31        -0.017059070     0.095360757     0.081478240
2018-01-13/19:00:37.34        -0.017075619     0.095452813     0.081561688
2018-01-13/19:00:37.37        -0.017059070     0.095359853     0.081487043
2018-01-13/19:00:37.41        -0.017059074     0.095359430     0.081491392
2018-01-13/19:00:37.44        -0.017059070     0.095358964     0.081495703
2018-01-13/19:00:37.47        -0.017075619     0.095451019     0.081579165
2018-01-13/19:00:37.50        -0.017059070     0.095358060     0.081504501
2018-01-13/19:00:37.53        -0.017059074     0.095357638     0.081508848
2018-01-13/19:00:37.56        -0.017059070     0.095357171     0.081513157
2018-01-13/19:00:37.59        -0.017075619     0.095449224     0.081596633
2018-01-13/19:00:37.62        -0.017059070     0.095356267     0.081521950
2018-01-13/19:00:37.66        -0.017059074     0.095355845     0.081526294
2018-01-13/19:00:37.69        -0.017059070     0.095355378     0.081530601
2018-01-13/19:00:37.72        -0.017075619     0.095447429     0.081614092
2018-01-13/19:00:37.75        -0.017059070     0.095354475     0.081539389
2018-01-13/19:00:37.78        -0.017059074     0.095354052     0.081543731
2018-01-13/19:00:37.81        -0.017059070     0.095353585     0.081548035
2018-01-13/19:00:37.84        -0.017075619     0.095445635     0.081631540
2018-01-13/19:00:37.87        -0.017059070     0.095352682     0.081556818
2018-01-13/19:00:37.91        -0.017059074     0.095352259     0.081561158
2018-01-13/19:00:37.94        -0.017059070     0.095351792     0.081565460
2018-01-13/19:00:37.97        -0.017075619     0.095443840     0.081648979
2018-01-13/19:00:38.00        -0.017059070     0.095350889     0.081574238
2018-01-13/19:00:38.03        -0.017059074     0.095350466     0.081578576
2018-01-13/19:00:38.06        -0.017059070     0.095350000     0.081582875
2018-01-13/19:00:38.09        -0.017075619     0.095442046     0.081666409
2018-01-13/19:00:38.12        -0.017059070     0.095349096     0.081591648
2018-01-13/19:00:38.16        -0.017059074     0.095348674     0.081595983
2018-01-13/19:00:38.19        -0.017059070     0.095348207     0.081600280
2018-01-13/19:00:38.22        -0.017075619     0.095440251     0.081683829
2018-01-13/19:00:38.25        -0.017059070     0.095347303     0.081609049
2018-01-13/19:00:38.28        -0.017059074     0.095346881     0.081613382
2018-01-13/19:00:38.31        -0.017059070     0.095346414     0.081617676
2018-01-13/19:00:38.34        -0.017075619     0.095438457     0.081701239
2018-01-13/19:00:38.37        -0.017059070     0.095345510     0.081626440
2018-01-13/19:00:38.41        -0.017059074     0.095345088     0.081630770
2018-01-13/19:00:38.44        -0.017059070     0.095344621     0.081635062
2018-01-13/19:00:38.47        -0.017075619     0.095436662     0.081718640
2018-01-13/19:00:38.50        -0.017059070     0.095343718     0.081643821
2018-01-13/19:00:38.53        -0.017059074     0.095343295     0.081648149
2018-01-13/19:00:38.56        -0.017059070     0.095342828     0.081652439
2018-01-13/19:00:38.59        -0.017075619     0.095434868     0.081736031
2018-01-13/19:00:38.62        -0.017059070     0.095341925     0.081661193
2018-01-13/19:00:38.66        -0.017059074     0.095341502     0.081665519
2018-01-13/19:00:38.69        -0.017059070     0.095341036     0.081669806
2018-01-13/19:00:38.72        -0.017075619     0.095433073     0.081753413
2018-01-13/19:00:38.75        -0.017059070     0.095340132     0.081678555
2018-01-13/19:00:38.78        -0.017059074     0.095339709     0.081682879
2018-01-13/19:00:38.81        -0.017059070     0.095339243     0.081687164
2018-01-13/19:00:38.84        -0.017075619     0.095431278     0.081770784
2018-01-13/19:00:38.87        -0.017059070     0.095338339     0.081695908
2018-01-13/19:00:38.91        -0.017059074     0.095337917     0.081700229
2018-01-13/19:00:38.94        -0.017059070     0.095337450     0.081704511
2018-01-13/19:00:38.97        -0.017075619     0.095429484     0.081788147
2018-01-13/19:00:39.00        -0.017059070     0.095336546     0.081713251
2018-01-13/19:00:39.03        -0.017059074     0.095336124     0.081717569
2018-01-13/19:00:39.06        -0.017059070     0.095335657     0.081721850
2018-01-13/19:00:39.09        -0.017075619     0.095427689     0.081805499
2018-01-13/19:00:39.12        -0.017059070     0.095334754     0.081730584
2018-01-13/19:00:39.16        -0.017059074     0.095334331     0.081734900
2018-01-13/19:00:39.19        -0.017059070     0.095333864     0.081739178
2018-01-13/19:00:39.22        -0.017075619     0.095425895     0.081822842
2018-01-13/19:00:39.25        -0.017059070     0.095332961     0.081747908
2018-01-13/19:00:39.28        -0.017059074     0.095332538     0.081752222
2018-01-13/19:00:39.31        -0.017059070     0.095332072     0.081756497
2018-01-13/19:00:39.34        -0.017075619     0.095424100     0.081840175
2018-01-13/19:00:39.37        -0.017059070     0.095331168     0.081765222
2018-01-13/19:00:39.41        -0.017059074     0.095330745     0.081769533
2018-01-13/19:00:39.44        -0.017059070     0.095330279     0.081773806
2018-01-13/19:00:39.47        -0.017075619     0.095422306     0.081857499
2018-01-13/19:00:39.50        -0.017050881     0.095361741     0.081726237
2018-01-13/19:00:39.53        -0.017038191     0.095411486     0.081643298
2018-01-13/19:00:39.56        -0.017025494     0.095461186     0.081560324
2018-01-13/19:00:39.59        -0.017028941     0.095604998     0.081553974
2018-01-13/19:00:39.62        -0.016999699     0.095562236     0.081391742
2018-01-13/19:00:39.66        -0.016987010     0.095611981     0.081308811
2018-01-13/19:00:39.69        -0.016974313     0.095661682     0.081225844
2018-01-13/19:00:39.72        -0.016977759     0.095805492     0.081219519
2018-01-13/19:00:39.75        -0.016948517     0.095762733     0.081057278
2018-01-13/19:00:39.78        -0.016935828     0.095812478     0.080974355
2018-01-13/19:00:39.81        -0.016923131     0.095862180     0.080891396
2018-01-13/19:00:39.84        -0.016926577     0.096005988     0.080885096
2018-01-13/19:00:39.87        -0.016897335     0.095963231     0.080722846
2018-01-13/19:00:39.91        -0.016884646     0.096012977     0.080639931
2018-01-13/19:00:39.94        -0.016871949     0.096062679     0.080556980
2018-01-13/19:00:39.97        -0.016875395     0.096206486     0.080550704
2018-01-13/19:00:40.00        -0.016846153     0.096163731     0.080388446
2018-01-13/19:00:40.03        -0.016833464     0.096213477     0.080305538
2018-01-13/19:00:40.06        -0.016820767     0.096263180     0.080222595
2018-01-13/19:00:40.09        -0.016824213     0.096406985     0.080216345
2018-01-13/19:00:40.12        -0.016794971     0.096364233     0.080054077
2018-01-13/19:00:40.16        -0.016782282     0.096413980     0.079971177
2018-01-13/19:00:40.19        -0.016769585     0.096463682     0.079888242
2018-01-13/19:00:40.22        -0.016773032     0.096607487     0.079882017
2018-01-13/19:00:40.25        -0.016743790     0.096564736     0.079719740
2018-01-13/19:00:40.28        -0.016731100     0.096614483     0.079636848
2018-01-13/19:00:40.31        -0.016718403     0.096664186     0.079553921
2018-01-13/19:00:40.34        -0.016721850     0.096807989     0.079547721
2018-01-13/19:00:40.37        -0.016692608     0.096765241     0.079385436
2018-01-13/19:00:40.41        -0.016679919     0.096814989     0.079302552
2018-01-13/19:00:40.44        -0.016667222     0.096864692     0.079219632
2018-01-13/19:00:40.47        -0.016670668     0.097008494     0.079213457
2018-01-13/19:00:40.50        -0.016641426     0.096965748     0.079051163
2018-01-13/19:00:40.53        -0.016636926     0.096983130     0.079024576
2018-01-13/19:00:40.56        -0.016636922     0.096982666     0.079028913
2018-01-13/19:00:40.59        -0.016653061     0.097076300     0.079110007
2018-01-13/19:00:40.62        -0.016636922     0.096981770     0.079037762
2018-01-13/19:00:40.66        -0.016636926     0.096981351     0.079042134
2018-01-13/19:00:40.69        -0.016636922     0.096980887     0.079046468
2018-01-13/19:00:40.72        -0.016653061     0.097074519     0.079127578
2018-01-13/19:00:40.75        -0.016636922     0.096979990     0.079055313
2018-01-13/19:00:40.78        -0.016636926     0.096979572     0.079059683
2018-01-13/19:00:40.81        -0.016636922     0.096979108     0.079064015
2018-01-13/19:00:40.84        -0.016653061     0.097072738     0.079145139
2018-01-13/19:00:40.87        -0.016636922     0.096978211     0.079072855
2018-01-13/19:00:40.91        -0.016636926     0.096977793     0.079077223
2018-01-13/19:00:40.94        -0.016636922     0.096977329     0.079081553
2018-01-13/19:00:40.97        -0.016653061     0.097070957     0.079162692
2018-01-13/19:00:41.00        -0.016636922     0.096976432     0.079090389
2018-01-13/19:00:41.03        -0.016636926     0.096976014     0.079094755
2018-01-13/19:00:41.06        -0.016636922     0.096975550     0.079099083
2018-01-13/19:00:41.09        -0.016653061     0.097069176     0.079180237
2018-01-13/19:00:41.12        -0.016636922     0.096974653     0.079107914
2018-01-13/19:00:41.16        -0.016636926     0.096974235     0.079112278
2018-01-13/19:00:41.19        -0.016636922     0.096973771     0.079116604
2018-01-13/19:00:41.22        -0.016653061     0.097067396     0.079197772
2018-01-13/19:00:41.25        -0.016636922     0.096972874     0.079125431
2018-01-13/19:00:41.28        -0.016636926     0.096972455     0.079129792
2018-01-13/19:00:41.31        -0.016636922     0.096971992     0.079134116
2018-01-13/19:00:41.34        -0.016653061     0.097065615     0.079215299
2018-01-13/19:00:41.37        -0.016636922     0.096971095     0.079142939
2018-01-13/19:00:41.41        -0.016636926     0.096970676     0.079147298
2018-01-13/19:00:41.44        -0.016636922     0.096970213     0.079151620
2018-01-13/19:00:41.47        -0.016653061     0.097063834     0.079232818
2018-01-13/19:00:41.50        -0.016636922     0.096969316     0.079160438
2018-01-13/19:00:41.53        -0.016636926     0.096968897     0.079164795
2018-01-13/19:00:41.56        -0.016636922     0.096968434     0.079169115
2018-01-13/19:00:41.59        -0.016653061     0.097062053     0.079250328
2018-01-13/19:00:41.62        -0.016636922     0.096967537     0.079177929
2018-01-13/19:00:41.66        -0.016636926     0.096967118     0.079182284
2018-01-13/19:00:41.69        -0.016636922     0.096966655     0.079186601
2018-01-13/19:00:41.72        -0.016653061     0.097060273     0.079267829
2018-01-13/19:00:41.75        -0.016636922     0.096965758     0.079195411
2018-01-13/19:00:41.78        -0.016636926     0.096965339     0.079199764
2018-01-13/19:00:41.81        -0.016636922     0.096964876     0.079204079
2018-01-13/19:00:41.84        -0.016653061     0.097058492     0.079285321
2018-01-13/19:00:41.87        -0.016636922     0.096963979     0.079212884
2018-01-13/19:00:41.91        -0.016636926     0.096963560     0.079217235
2018-01-13/19:00:41.94        -0.016636922     0.096963097     0.079221548
2018-01-13/19:00:41.97        -0.016653061     0.097056711     0.079302805
2018-01-13/19:00:42.00        -0.016636922     0.096962200     0.079230349
2018-01-13/19:00:42.03        -0.016636926     0.096961781     0.079234697
2018-01-13/19:00:42.06        -0.016636922     0.096961317     0.079239009
2018-01-13/19:00:42.09        -0.016653061     0.097054930     0.079320281
2018-01-13/19:00:42.12        -0.016636922     0.096960421     0.079247805
2018-01-13/19:00:42.16        -0.016636926     0.096960002     0.079252151
2018-01-13/19:00:42.19        -0.016636922     0.096959538     0.079256460
2018-01-13/19:00:42.22        -0.016653061     0.097053149     0.079337747
2018-01-13/19:00:42.25        -0.016636922     0.096958642     0.079265253
2018-01-13/19:00:42.28        -0.016636926     0.096958223     0.079269597
2018-01-13/19:00:42.31        -0.016636922     0.096957759     0.079273904
2018-01-13/19:00:42.34        -0.016653061     0.097051369     0.079355205
2018-01-13/19:00:42.37        -0.016636922     0.096956863     0.079282692
2018-01-13/19:00:42.41        -0.016636926     0.096956444     0.079287033
2018-01-13/19:00:42.44        -0.016636922     0.096955980     0.079291338
2018-01-13/19:00:42.47        -0.016653061     0.097049588     0.079372654
2018-01-13/19:00:42.50        -0.016636922     0.096955084     0.079300122
2018-01-13/19:00:42.53        -0.016636926     0.096954665     0.079304461
2018-01-13/19:00:42.56        -0.016636922     0.096954201     0.079308764
2018-01-13/19:00:42.59        -0.016653061     0.097047807     0.079390095
2018-01-13/19:00:42.62        -0.016636922     0.096953305     0.079317543
2018-01-13/19:00:42.66        -0.016636926     0.096952886     0.079321881
2018-01-13/19:00:42.69        -0.016636922     0.096952422     0.079326181
2018-01-13/19:00:42.72        -0.016653061     0.097046026     0.079407527
2018-01-13/19:00:42.75        -0.016636922     0.096951526     0.079334956
2018-01-13/19:00:42.78        -0.016636926     0.096951107     0.079339291
2018-01-13/19:00:42.81        -0.016636922     0.096950643     0.079343590
2018-01-13/19:00:42.84        -0.016653061     0.097044246     0.079424950
2018-01-13/19:00:42.87        -0.016636922     0.096949747     0.079352360
2018-01-13/19:00:42.91        -0.016636926     0.096949328     0.079356693
2018-01-13/19:00:42.94        -0.016636922     0.096948864     0.079360989
2018-01-13/19:00:42.97        -0.016653061     0.097042465     0.079442365
2018-01-13/19:00:43.00        -0.016636922     0.096947967     0.079369756
2018-01-13/19:00:43.03        -0.016636926     0.096947549     0.079374087
2018-01-13/19:00:43.06        -0.016636922     0.096947085     0.079378381
2018-01-13/19:00:43.09        -0.016653061     0.097040684     0.079459770
2018-01-13/19:00:43.12        -0.016636922     0.096946188     0.079387142
2018-01-13/19:00:43.16        -0.016636926     0.096945770     0.079391471
2018-01-13/19:00:43.19        -0.016636922     0.096945306     0.079395763
2018-01-13/19:00:43.22        -0.016653061     0.097038903     0.079477168
2018-01-13/19:00:43.25        -0.016636922     0.096944409     0.079404520
2018-01-13/19:00:43.28        -0.016636926     0.096943991     0.079408847
2018-01-13/19:00:43.31        -0.016636922     0.096943527     0.079413137
2018-01-13/19:00:43.34        -0.016653061     0.097037122     0.079494556
2018-01-13/19:00:43.37        -0.016636922     0.096942630     0.079421890
2018-01-13/19:00:43.41        -0.016636926     0.096942211     0.079426214
2018-01-13/19:00:43.44        -0.016636922     0.096941748     0.079430502
2018-01-13/19:00:43.47        -0.016653061     0.097035342     0.079511936
2018-01-13/19:00:43.50        -0.016636922     0.096940851     0.079439251
2018-01-13/19:00:43.53        -0.016636926     0.096940432     0.079443573
2018-01-13/19:00:43.56        -0.016636922     0.096939969     0.079447858
2018-01-13/19:00:43.59        -0.016653061     0.097033561     0.079529307
2018-01-13/19:00:43.62        -0.016636922     0.096939072     0.079456602
2018-01-13/19:00:43.66        -0.016636926     0.096938653     0.079460923
2018-01-13/19:00:43.69        -0.016636922     0.096938190     0.079465206
2018-01-13/19:00:43.72        -0.016653061     0.097031780     0.079546669
2018-01-13/19:00:43.75        -0.016636922     0.096937293     0.079473946
2018-01-13/19:00:43.78        -0.016636926     0.096936874     0.079478264
2018-01-13/19:00:43.81        -0.016636922     0.096936411     0.079482545
2018-01-13/19:00:43.84        -0.016653061     0.097029999     0.079564022
2018-01-13/19:00:43.87        -0.016636922     0.096935514     0.079491280
2018-01-13/19:00:43.91        -0.016636926     0.096935095     0.079495596
2018-01-13/19:00:43.94        -0.016636922     0.096934632     0.079499875
2018-01-13/19:00:43.97        -0.016653061     0.097028219     0.079581367
2018-01-13/19:00:44.00        -0.016636922     0.096933735     0.079508606
2018-01-13/19:00:44.03        -0.016636926     0.096933316     0.079512920
2018-01-13/19:00:44.06        -0.016636922     0.096932853     0.079517196
2018-01-13/19:00:44.09        -0.016653061     0.097026438     0.079598703
2018-01-13/19:00:44.12        -0.016636922     0.096931956     0.079525923
2018-01-13/19:00:44.16        -0.016636926     0.096931537     0.079530235
2018-01-13/19:00:44.19        -0.016636922     0.096931074     0.079534509
2018-01-13/19:00:44.22        -0.016653061     0.097024657     0.079616031
2018-01-13/19:00:44.25        -0.016636922     0.096930177     0.079543231
2018-01-13/19:00:44.28        -0.016636926     0.096929758     0.079547541
2018-01-13/19:00:44.31        -0.016636922     0.096929294     0.079551813
2018-01-13/19:00:44.34        -0.016653061     0.097022876     0.079633349
2018-01-13/19:00:44.37        -0.016636922     0.096928398     0.079560531
2018-01-13/19:00:44.41        -0.016636926     0.096927979     0.079564838
2018-01-13/19:00:44.44        -0.016636922     0.096927515     0.079569108
2018-01-13/19:00:44.47        -0.016653061     0.097021095     0.079650659
2018-01-13/19:00:44.50        -0.016636922     0.096926619     0.079577822
2018-01-13/19:00:44.53        -0.016636926     0.096926200     0.079582127
2018-01-13/19:00:44.56        -0.016636922     0.096925736     0.079586395
2018-01-13/19:00:44.59        -0.016653061     0.097019315     0.079667960
2018-01-13/19:00:44.62        -0.016636922     0.096924840     0.079595104
2018-01-13/19:00:44.66        -0.016636926     0.096924421     0.079599407
2018-01-13/19:00:44.69        -0.016636922     0.096923957     0.079603673
2018-01-13/19:00:44.72        -0.016653061     0.097017534     0.079685252
2018-01-13/19:00:44.75        -0.016636922     0.096923061     0.079612377
2018-01-13/19:00:44.78        -0.016636926     0.096922642     0.079616678
2018-01-13/19:00:44.81        -0.016636922     0.096922178     0.079620942
2018-01-13/19:00:44.84        -0.016653061     0.097015753     0.079702536
2018-01-13/19:00:44.87        -0.016636922     0.096921282     0.079629642
2018-01-13/19:00:44.91        -0.016636926     0.096920863     0.079633941
2018-01-13/19:00:44.94        -0.016636922     0.096920399     0.079638202
2018-01-13/19:00:44.97        -0.016653061     0.097013972     0.079719811
2018-01-13/19:00:45.00        -0.016636922     0.096919503     0.079646898
2018-01-13/19:00:45.03        -0.016636926     0.096919084     0.079651194
2018-01-13/19:00:45.06        -0.016636922     0.096918620     0.079655453
2018-01-13/19:00:45.09        -0.016653061     0.097012191     0.079737077
2018-01-13/19:00:45.12        -0.016636922     0.096917724     0.079664145
2018-01-13/19:00:45.16        -0.016636926     0.096917305     0.079668439
2018-01-13/19:00:45.19        -0.016636922     0.096916841     0.079672696
2018-01-13/19:00:45.22        -0.016653061     0.097010411     0.079754334
2018-01-13/19:00:45.25        -0.016636922     0.096915944     0.079681383
2018-01-13/19:00:45.28        -0.016636926     0.096915526     0.079685675
2018-01-13/19:00:45.31        -0.016636922     0.096915062     0.079689930
2018-01-13/19:00:45.34        -0.016653061     0.097008630     0.079771583
2018-01-13/19:00:45.37        -0.016636922     0.096914165     0.079698613
2018-01-13/19:00:45.41        -0.016636926     0.096913747     0.079702903
2018-01-13/19:00:45.44        -0.016636922     0.096913283     0.079707155
2018-01-13/19:00:45.47        -0.016653061     0.097006849     0.079788822
2018-01-13/19:00:45.50        -0.016636922     0.096912386     0.079715833
2018-01-13/19:00:45.53        -0.016636926     0.096911968     0.079720121
2018-01-13/19:00:45.56        -0.016636922     0.096911504     0.079724372
2018-01-13/19:00:45.59        -0.016653061     0.097005068     0.079806053
2018-01-13/19:00:45.62        -0.016636922     0.096910607     0.079733045
2018-01-13/19:00:45.66        -0.016636926     0.096910188     0.079737331
2018-01-13/19:00:45.69        -0.016636922     0.096909725     0.079741579
2018-01-13/19:00:45.72        -0.016653061     0.097003288     0.079823275
2018-01-13/19:00:45.75        -0.016636922     0.096908828     0.079750249
2018-01-13/19:00:45.78        -0.016636926     0.096908409     0.079754532
2018-01-13/19:00:45.81        -0.016636922     0.096907946     0.079758778
2018-01-13/19:00:45.84        -0.016653061     0.097001507     0.079840488
2018-01-13/19:00:45.87        -0.016636922     0.096907049     0.079767443
2018-01-13/19:00:45.91        -0.016636926     0.096906630     0.079771724
2018-01-13/19:00:45.94        -0.016636922     0.096906167     0.079775968
2018-01-13/19:00:45.97        -0.016653061     0.096999726     0.079857693
2018-01-13/19:00:46.00        -0.016636922     0.096905270     0.079784628
2018-01-13/19:00:46.03        -0.016636926     0.096904851     0.079788908
2018-01-13/19:00:46.06        -0.016636922     0.096904388     0.079793149
2018-01-13/19:00:46.09        -0.016636922     0.096903947     0.079797409
2018-01-13/19:00:46.12        -0.016636922     0.096903491     0.079801805
2018-01-13/19:00:46.16        -0.016636926     0.096903072     0.079806082
2018-01-13/19:00:46.19        -0.016636922     0.096902609     0.079810322
2018-01-13/19:00:46.22        -0.016636922     0.096902167     0.079814579
2018-01-13/19:00:46.25        -0.016636922     0.096901712     0.079818973
2018-01-13/19:00:46.28        -0.016636926     0.096901293     0.079823248
2018-01-13/19:00:46.31        -0.016636922     0.096900830     0.079827485
2018-01-13/19:00:46.34        -0.016636922     0.096900388     0.079831740
2018-01-13/19:00:46.37        -0.016636922     0.096899933     0.079836132
2018-01-13/19:00:46.41        -0.016636926     0.096899514     0.079840405
2018-01-13/19:00:46.44        -0.016636922     0.096899051     0.079844640
2018-01-13/19:00:46.47        -0.016636922     0.096898609     0.079848893
2018-01-13/19:00:46.50        -0.016636922     0.096898154     0.079853283
2018-01-13/19:00:46.53        -0.016636926     0.096897735     0.079857553
2018-01-13/19:00:46.56        -0.016636922     0.096897271     0.079861786
2018-01-13/19:00:46.59        -0.016636922     0.096896830     0.079866037
2018-01-13/19:00:46.62        -0.016636922     0.096896375     0.079870424
2018-01-13/19:00:46.66        -0.016636926     0.096895956     0.079874692
2018-01-13/19:00:46.69        -0.016636922     0.096895492     0.079878923
2018-01-13/19:00:46.72        -0.016636922     0.096895051     0.079883172
2018-01-13/19:00:46.75        -0.016636922     0.096894596     0.079887557
2018-01-13/19:00:46.78        -0.016636926     0.096894177     0.079891823
2018-01-13/19:00:46.81        -0.016636922     0.096893713     0.079896051
2018-01-13/19:00:46.84        -0.016636922     0.096893272     0.079900298
2018-01-13/19:00:46.87        -0.016636922     0.096892817     0.079904681
2018-01-13/19:00:46.91        -0.016636926     0.096892398     0.079908944
2018-01-13/19:00:46.94        -0.016636922     0.096891934     0.079913171
2018-01-13/19:00:46.97        -0.016636922     0.096891493     0.079917415
2018-01-13/19:00:47.00        -0.016636922     0.096891038     0.079921796
2018-01-13/19:00:47.03        -0.016636926     0.096890619     0.079926057
2018-01-13/19:00:47.06        -0.016636922     0.096890155     0.079930281
2018-01-13/19:00:47.09        -0.016636922     0.096889714     0.079934523
2018-01-13/19:00:47.12        -0.016653061     0.096983257     0.080016381
2018-01-13/19:00:47.16        -0.016636926     0.096888840     0.079943161
2018-01-13/19:00:47.19        -0.016636922     0.096888376     0.079947383
2018-01-13/19:00:47.22        -0.016636922     0.096887935     0.079951623
2018-01-13/19:00:47.25        -0.016653061     0.096981477     0.080033495
2018-01-13/19:00:47.28        -0.016636926     0.096887061     0.079960256
2018-01-13/19:00:47.31        -0.016636922     0.096886597     0.079964476
2018-01-13/19:00:47.34        -0.016636922     0.096886156     0.079968714
2018-01-13/19:00:47.37        -0.016653061     0.096979696     0.080050600
2018-01-13/19:00:47.41        -0.016636926     0.096885282     0.079977343
2018-01-13/19:00:47.44        -0.016636922     0.096884818     0.079981560
2018-01-13/19:00:47.47        -0.016636922     0.096884377     0.079985796
2018-01-13/19:00:47.50        -0.016653061     0.096977915     0.080067697
2018-01-13/19:00:47.53        -0.016636926     0.096883503     0.079994420
2018-01-13/19:00:47.56        -0.016636922     0.096883039     0.079998635
2018-01-13/19:00:47.59        -0.016636922     0.096882598     0.080002869
2018-01-13/19:00:47.62        -0.016653061     0.096976134     0.080084784
2018-01-13/19:00:47.66        -0.016636926     0.096881724     0.080011489
2018-01-13/19:00:47.69        -0.016636922     0.096881260     0.080015702
2018-01-13/19:00:47.72        -0.016636922     0.096880819     0.080019933
2018-01-13/19:00:47.75        -0.016653061     0.096974353     0.080101862
2018-01-13/19:00:47.78        -0.016636926     0.096879945     0.080028548
2018-01-13/19:00:47.81        -0.016636922     0.096879481     0.080032759
2018-01-13/19:00:47.84        -0.016636922     0.096879040     0.080036988
2018-01-13/19:00:47.87        -0.016653061     0.096972573     0.080118932
2018-01-13/19:00:47.91        -0.016636926     0.096878165     0.080045599
2018-01-13/19:00:47.94        -0.016636922     0.096877702     0.080049808
2018-01-13/19:00:47.97        -0.016636922     0.096877261     0.080054034
2018-01-13/19:00:48.00        -0.016653061     0.096970792     0.080135993
2018-01-13/19:00:48.03        -0.016636926     0.096876386     0.080062641
2018-01-13/19:00:48.06        -0.016636922     0.096875923     0.080066847
2018-01-13/19:00:48.09        -0.016636922     0.096875482     0.080071072
2018-01-13/19:00:48.12        -0.016653061     0.096969011     0.080153044
2018-01-13/19:00:48.16        -0.016636926     0.096874607     0.080079674
2018-01-13/19:00:48.19        -0.016636922     0.096874144     0.080083878
2018-01-13/19:00:48.22        -0.016636922     0.096873703     0.080088101
2018-01-13/19:00:48.25        -0.016653061     0.096967230     0.080170087
2018-01-13/19:00:48.28        -0.016636926     0.096872828     0.080096698
2018-01-13/19:00:48.31        -0.016636922     0.096872365     0.080100900
2018-01-13/19:00:48.34        -0.016636922     0.096871923     0.080105120
2018-01-13/19:00:48.37        -0.016653061     0.096965450     0.080187121
2018-01-13/19:00:48.41        -0.016636926     0.096871049     0.080113713
2018-01-13/19:00:48.44        -0.016636922     0.096870586     0.080117913
2018-01-13/19:00:48.47        -0.016636922     0.096870144     0.080122131
2018-01-13/19:00:48.50        -0.016653061     0.096963669     0.080204146
2018-01-13/19:00:48.53        -0.016636926     0.096869270     0.080130720
2018-01-13/19:00:48.56        -0.016636922     0.096868807     0.080134917
2018-01-13/19:00:48.59        -0.016636922     0.096868365     0.080139133
2018-01-13/19:00:48.62        -0.016653061     0.096961888     0.080221163
2018-01-13/19:00:48.66        -0.016636926     0.096867491     0.080147717
2018-01-13/19:00:48.69        -0.016636922     0.096867028     0.080151913
2018-01-13/19:00:48.72        -0.016636922     0.096866586     0.080156126
2018-01-13/19:00:48.75        -0.016653061     0.096960107     0.080238170
2018-01-13/19:00:48.78        -0.016636926     0.096865712     0.080164706
2018-01-13/19:00:48.81        -0.016636922     0.096865248     0.080168899
2018-01-13/19:00:48.84        -0.016636922     0.096864807     0.080173110
2018-01-13/19:00:48.87        -0.016653061     0.096958326     0.080255168
2018-01-13/19:00:48.91        -0.016636926     0.096863933     0.080181685
2018-01-13/19:00:48.94        -0.016636922     0.096863469     0.080185876
2018-01-13/19:00:48.97        -0.016636922     0.096863028     0.080190085
2018-01-13/19:00:49.00        -0.016653061     0.096956546     0.080272158
2018-01-13/19:00:49.03        -0.016636926     0.096862154     0.080198656
2018-01-13/19:00:49.06        -0.016636922     0.096861690     0.080202845
2018-01-13/19:00:49.09        -0.016636922     0.096861249     0.080207052
2018-01-13/19:00:49.12        -0.016653061     0.096954765     0.080289138
2018-01-13/19:00:49.16        -0.016636926     0.096860375     0.080215618
2018-01-13/19:00:49.19        -0.016636922     0.096859911     0.080219805
2018-01-13/19:00:49.22        -0.016636922     0.096859470     0.080224009
2018-01-13/19:00:49.25        -0.016653061     0.096952984     0.080306110
2018-01-13/19:00:49.28        -0.016636926     0.096858596     0.080232571
2018-01-13/19:00:49.31        -0.016636922     0.096858132     0.080236755
2018-01-13/19:00:49.34        -0.016636922     0.096857691     0.080240958
2018-01-13/19:00:49.37        -0.016653061     0.096951203     0.080323072
2018-01-13/19:00:49.41        -0.016636926     0.096856817     0.080249515
2018-01-13/19:00:49.44        -0.016636922     0.096856353     0.080253697
2018-01-13/19:00:49.47        -0.016636922     0.096855912     0.080257897
2018-01-13/19:00:49.50        -0.016644784     0.096980287     0.080284944
2018-01-13/19:00:49.53        -0.016615819     0.096933743     0.080125990
2018-01-13/19:00:49.56        -0.016602985     0.096981120     0.080044795
2018-01-13/19:00:49.59        -0.016590156     0.097028519     0.079963620
2018-01-13/19:00:49.62        -0.016593051     0.097171412     0.079957639
2018-01-13/19:00:49.66        -0.016564086     0.097124871     0.079798674
2018-01-13/19:00:49.69        -0.016551253     0.097172248     0.079717486
2018-01-13/19:00:49.72        -0.016538423     0.097219648     0.079636317
2018-01-13/19:00:49.75        -0.016541319     0.097362540     0.079630358
2018-01-13/19:00:49.78        -0.016512353     0.097316000     0.079471383
2018-01-13/19:00:49.81        -0.016499520     0.097363378     0.079390200
2018-01-13/19:00:49.84        -0.016486690     0.097410778     0.079309038
2018-01-13/19:00:49.87        -0.016489586     0.097553669     0.079303101
2018-01-13/19:00:49.91        -0.016460621     0.097507132     0.079144116
2018-01-13/19:00:49.94        -0.016447787     0.097554510     0.079062940
2018-01-13/19:00:49.97        -0.016434958     0.097601911     0.078981783
2018-01-13/19:00:50.00        -0.016437853     0.097744800     0.078975869
2018-01-13/19:00:50.03        -0.016408888     0.097698265     0.078816874
2018-01-13/19:00:50.06        -0.016396055     0.097745644     0.078735703
2018-01-13/19:00:50.09        -0.016383225     0.097793045     0.078654553
2018-01-13/19:00:50.12        -0.016386121     0.097935934     0.078648662
2018-01-13/19:00:50.16        -0.016357155     0.097889401     0.078489657
2018-01-13/19:00:50.19        -0.016344322     0.097936780     0.078408492
2018-01-13/19:00:50.22        -0.016331492     0.097984182     0.078327348
2018-01-13/19:00:50.25        -0.016334388     0.098127069     0.078321480
2018-01-13/19:00:50.28        -0.016305423     0.098080539     0.078162464
2018-01-13/19:00:50.31        -0.016292589     0.098127919     0.078081306
2018-01-13/19:00:50.34        -0.016279759     0.098175321     0.078000168
2018-01-13/19:00:50.37        -0.016282655     0.098318207     0.077994322
2018-01-13/19:00:50.41        -0.016253690     0.098271678     0.077835296
2018-01-13/19:00:50.44        -0.016240856     0.098319059     0.077754144
2018-01-13/19:00:50.47        -0.016228027     0.098366462     0.077673012
2018-01-13/19:00:50.50        -0.016230923     0.098509346     0.077667190
2018-01-13/19:00:50.53        -0.016210234     0.098431956     0.077563236
2018-01-13/19:00:50.56        -0.016210231     0.098431496     0.077567468
2018-01-13/19:00:50.59        -0.016210231     0.098431059     0.077571717
2018-01-13/19:00:50.62        -0.016225956     0.098526102     0.077651290
2018-01-13/19:00:50.66        -0.016210234     0.098430194     0.077580369
2018-01-13/19:00:50.69        -0.016210231     0.098429734     0.077584598
2018-01-13/19:00:50.72        -0.016210231     0.098429297     0.077588846
2018-01-13/19:00:50.75        -0.016225956     0.098524338     0.077668433
2018-01-13/19:00:50.78        -0.016210234     0.098428432     0.077597494
2018-01-13/19:00:50.81        -0.016210231     0.098427972     0.077601721
2018-01-13/19:00:50.84        -0.016210231     0.098427535     0.077605967
2018-01-13/19:00:50.87        -0.016225956     0.098522575     0.077685569
2018-01-13/19:00:50.91        -0.016210234     0.098426670     0.077614610
2018-01-13/19:00:50.94        -0.016210231     0.098426210     0.077618836
2018-01-13/19:00:50.97        -0.016210231     0.098425773     0.077623079
2018-01-13/19:00:51.00        -0.016225956     0.098520811     0.077702696
2018-01-13/19:00:51.03        -0.016210234     0.098424908     0.077631719
2018-01-13/19:00:51.06        -0.016210231     0.098424448     0.077635943
2018-01-13/19:00:51.09        -0.016210231     0.098424011     0.077640184
2018-01-13/19:00:51.12        -0.016225956     0.098519047     0.077719816
2018-01-13/19:00:51.16        -0.016210234     0.098423146     0.077648820
2018-01-13/19:00:51.19        -0.016210231     0.098422686     0.077653042
2018-01-13/19:00:51.22        -0.016210231     0.098422249     0.077657281
2018-01-13/19:00:51.25        -0.016225956     0.098517284     0.077736927
2018-01-13/19:00:51.28        -0.016210234     0.098421384     0.077665913
2018-01-13/19:00:51.31        -0.016210231     0.098420924     0.077670133
2018-01-13/19:00:51.34        -0.016210231     0.098420487     0.077674370
2018-01-13/19:00:51.37        -0.016225956     0.098515520     0.077754031
2018-01-13/19:00:51.41        -0.016210234     0.098419622     0.077682998
2018-01-13/19:00:51.44        -0.016210231     0.098419163     0.077687216
2018-01-13/19:00:51.47        -0.016210231     0.098418726     0.077691451
2018-01-13/19:00:51.50        -0.016225956     0.098513756     0.077771126
2018-01-13/19:00:51.53        -0.016210234     0.098417860     0.077700075
2018-01-13/19:00:51.56        -0.016210231     0.098417401     0.077704291
2018-01-13/19:00:51.59        -0.016210231     0.098416964     0.077708524
2018-01-13/19:00:51.62        -0.016225956     0.098511993     0.077788214
2018-01-13/19:00:51.66        -0.016210234     0.098416098     0.077717144
2018-01-13/19:00:51.69        -0.016210231     0.098415639     0.077721357
2018-01-13/19:00:51.72        -0.016210231     0.098415202     0.077725589
2018-01-13/19:00:51.75        -0.016225956     0.098510229     0.077805293
2018-01-13/19:00:51.78        -0.016210234     0.098414336     0.077734204
2018-01-13/19:00:51.81        -0.016210231     0.098413877     0.077738416
2018-01-13/19:00:51.84        -0.016210231     0.098413440     0.077742646
2018-01-13/19:00:51.87        -0.016225956     0.098508466     0.077822365
2018-01-13/19:00:51.91        -0.016210234     0.098412575     0.077751257
2018-01-13/19:00:51.94        -0.016210231     0.098412115     0.077755467
2018-01-13/19:00:51.97        -0.016210231     0.098411678     0.077759695
2018-01-13/19:00:52.00        -0.016225956     0.098506702     0.077839428
2018-01-13/19:00:52.03        -0.016210234     0.098410813     0.077768302
2018-01-13/19:00:52.06        -0.016210231     0.098410353     0.077772510
2018-01-13/19:00:52.09        -0.016210231     0.098409916     0.077776735
2018-01-13/19:00:52.12        -0.016225956     0.098504938     0.077856483
2018-01-13/19:00:52.16        -0.016210234     0.098409051     0.077785339
2018-01-13/19:00:52.19        -0.016210231     0.098408591     0.077789545
2018-01-13/19:00:52.22        -0.016210231     0.098408154     0.077793768
2018-01-13/19:00:52.25        -0.016225956     0.098503175     0.077873531
2018-01-13/19:00:52.28        -0.016210234     0.098407289     0.077802368
2018-01-13/19:00:52.31        -0.016210231     0.098406829     0.077806572
2018-01-13/19:00:52.34        -0.016210231     0.098406392     0.077810793
2018-01-13/19:00:52.37        -0.016225956     0.098501411     0.077890570
2018-01-13/19:00:52.41        -0.016210234     0.098405527     0.077819389
2018-01-13/19:00:52.44        -0.016210231     0.098405067     0.077823591
2018-01-13/19:00:52.47        -0.016210231     0.098404630     0.077827810
2018-01-13/19:00:52.50        -0.016225956     0.098499648     0.077907601
2018-01-13/19:00:52.53        -0.016210234     0.098403765     0.077836401
2018-01-13/19:00:52.56        -0.016210231     0.098403305     0.077840601
2018-01-13/19:00:52.59        -0.016210231     0.098402868     0.077844819
2018-01-13/19:00:52.62        -0.016225956     0.098497884     0.077924624
2018-01-13/19:00:52.66        -0.016210234     0.098402003     0.077853406
2018-01-13/19:00:52.69        -0.016210231     0.098401543     0.077857604
2018-01-13/19:00:52.72        -0.016210231     0.098401106     0.077861819
2018-01-13/19:00:52.75        -0.016225956     0.098496120     0.077941640
2018-01-13/19:00:52.78        -0.016210234     0.098400241     0.077870403
2018-01-13/19:00:52.81        -0.016210231     0.098399782     0.077874599
2018-01-13/19:00:52.84        -0.016210231     0.098399345     0.077878812
2018-01-13/19:00:52.87        -0.016225956     0.098494357     0.077958647
2018-01-13/19:00:52.91        -0.016210234     0.098398479     0.077887391
2018-01-13/19:00:52.94        -0.016210231     0.098398020     0.077891585
2018-01-13/19:00:52.97        -0.016210231     0.098397583     0.077895797
2018-01-13/19:00:53.00        -0.016225956     0.098492593     0.077975646
2018-01-13/19:00:53.03        -0.016210234     0.098396717     0.077904372
2018-01-13/19:00:53.06        -0.016210231     0.098396258     0.077908564
2018-01-13/19:00:53.09        -0.016210231     0.098395821     0.077912773
2018-01-13/19:00:53.12        -0.016225956     0.098490829     0.077992637
2018-01-13/19:00:53.16        -0.016210234     0.098394956     0.077921344
2018-01-13/19:00:53.19        -0.016210231     0.098394496     0.077925534
2018-01-13/19:00:53.22        -0.016210231     0.098394059     0.077929742
2018-01-13/19:00:53.25        -0.016225956     0.098489066     0.078009620
2018-01-13/19:00:53.28        -0.016210234     0.098393194     0.077938309
2018-01-13/19:00:53.31        -0.016210231     0.098392734     0.077942497
2018-01-13/19:00:53.34        -0.016210231     0.098392297     0.077946702
2018-01-13/19:00:53.37        -0.016225956     0.098487302     0.078026595
2018-01-13/19:00:53.41        -0.016210234     0.098391432     0.077955265
2018-01-13/19:00:53.44        -0.016210231     0.098390972     0.077959451
2018-01-13/19:00:53.47        -0.016210231     0.098390535     0.077963655
2018-01-13/19:00:53.50        -0.016225956     0.098485539     0.078043562
2018-01-13/19:00:53.53        -0.016210234     0.098389670     0.077972214
2018-01-13/19:00:53.56        -0.016210231     0.098389210     0.077976398
2018-01-13/19:00:53.59        -0.016210231     0.098388773     0.077980599
2018-01-13/19:00:53.62        -0.016225956     0.098483775     0.078060520
2018-01-13/19:00:53.66        -0.016210234     0.098387908     0.077989154
2018-01-13/19:00:53.69        -0.016210231     0.098387448     0.077993336
2018-01-13/19:00:53.72        -0.016210231     0.098387011     0.077997535
2018-01-13/19:00:53.75        -0.016225956     0.098482011     0.078077471
2018-01-13/19:00:53.78        -0.016210234     0.098386146     0.078006086
2018-01-13/19:00:53.81        -0.016210231     0.098385686     0.078010266
2018-01-13/19:00:53.84        -0.016210231     0.098385249     0.078014463
2018-01-13/19:00:53.87        -0.016225956     0.098480248     0.078094413
2018-01-13/19:00:53.91        -0.016210234     0.098384384     0.078023010
2018-01-13/19:00:53.94        -0.016210231     0.098383924     0.078027188
2018-01-13/19:00:53.97        -0.016210231     0.098383487     0.078031384
2018-01-13/19:00:54.00        -0.016225956     0.098478484     0.078111348
2018-01-13/19:00:54.03        -0.016210234     0.098382622     0.078039926
2018-01-13/19:00:54.06        -0.016210231     0.098382162     0.078044102
2018-01-13/19:00:54.09        -0.016210231     0.098381726     0.078048296
2018-01-13/19:00:54.12        -0.016225956     0.098476721     0.078128274
2018-01-13/19:00:54.16        -0.016210234     0.098380860     0.078056834
2018-01-13/19:00:54.19        -0.016210231     0.098380401     0.078061008
2018-01-13/19:00:54.22        -0.016210231     0.098379964     0.078065199
2018-01-13/19:00:54.25        -0.016225956     0.098474957     0.078145193
2018-01-13/19:00:54.28        -0.016210234     0.098379098     0.078073734
2018-01-13/19:00:54.31        -0.016210231     0.098378639     0.078077906
2018-01-13/19:00:54.34        -0.016210231     0.098378202     0.078082095
2018-01-13/19:00:54.37        -0.016225956     0.098473193     0.078162103
2018-01-13/19:00:54.41        -0.016210234     0.098377336     0.078090626
2018-01-13/19:00:54.44        -0.016210231     0.098376877     0.078094796
2018-01-13/19:00:54.47        -0.016210231     0.098376440     0.078098983
2018-01-13/19:00:54.50        -0.016225956     0.098471430     0.078179005
2018-01-13/19:00:54.53        -0.016210234     0.098375575     0.078107509
2018-01-13/19:00:54.56        -0.016210231     0.098375115     0.078111677
2018-01-13/19:00:54.59        -0.016210231     0.098374678     0.078115863
2018-01-13/19:00:54.62        -0.016225956     0.098469666     0.078195899
2018-01-13/19:00:54.66        -0.016210234     0.098373813     0.078124385
2018-01-13/19:00:54.69        -0.016210231     0.098373353     0.078128551
2018-01-13/19:00:54.72        -0.016210231     0.098372916     0.078132734
2018-01-13/19:00:54.75        -0.016225956     0.098467902     0.078212784
2018-01-13/19:00:54.78        -0.016210234     0.098372051     0.078141252
2018-01-13/19:00:54.81        -0.016210231     0.098371591     0.078145416
2018-01-13/19:00:54.84        -0.016210231     0.098371154     0.078149597
2018-01-13/19:00:54.87        -0.016225956     0.098466139     0.078229662
2018-01-13/19:00:54.91        -0.016210234     0.098370289     0.078158112
2018-01-13/19:00:54.94        -0.016210231     0.098369829     0.078162273
2018-01-13/19:00:54.97        -0.016210231     0.098369392     0.078166453
2018-01-13/19:00:55.00        -0.016225956     0.098464375     0.078246532
2018-01-13/19:00:55.03        -0.016210234     0.098368527     0.078174963
2018-01-13/19:00:55.06        -0.016210231     0.098368067     0.078179122
2018-01-13/19:00:55.09        -0.016210231     0.098367630     0.078183300
2018-01-13/19:00:55.12        -0.016225956     0.098462612     0.078263393
2018-01-13/19:00:55.16        -0.016210234     0.098366765     0.078191806
2018-01-13/19:00:55.19        -0.016210231     0.098366305     0.078195963
2018-01-13/19:00:55.22        -0.016210231     0.098365868     0.078200139
2018-01-13/19:00:55.25        -0.016225956     0.098460848     0.078280246
2018-01-13/19:00:55.28        -0.016210234     0.098365003     0.078208641
2018-01-13/19:00:55.31        -0.016210231     0.098364543     0.078212796
2018-01-13/19:00:55.34        -0.016210231     0.098364106     0.078216970
2018-01-13/19:00:55.37        -0.016225956     0.098459084     0.078297092
2018-01-13/19:00:55.41        -0.016210234     0.098363241     0.078225467
2018-01-13/19:00:55.44        -0.016210231     0.098362782     0.078229621
2018-01-13/19:00:55.47        -0.016210231     0.098362345     0.078233792
2018-01-13/19:00:55.50        -0.016225956     0.098457321     0.078313929
2018-01-13/19:00:55.53        -0.016210234     0.098361479     0.078242286
2018-01-13/19:00:55.56        -0.016210231     0.098361020     0.078246438
2018-01-13/19:00:55.59        -0.016210231     0.098360583     0.078250607
2018-01-13/19:00:55.62        -0.016225956     0.098455557     0.078330757
2018-01-13/19:00:55.66        -0.016210234     0.098359717     0.078259097
2018-01-13/19:00:55.69        -0.016210231     0.098359258     0.078263246
2018-01-13/19:00:55.72        -0.016210231     0.098358821     0.078267413
2018-01-13/19:00:55.75        -0.016225956     0.098453794     0.078347578
2018-01-13/19:00:55.78        -0.016210234     0.098357956     0.078275899
2018-01-13/19:00:55.81        -0.016210231     0.098357496     0.078280047
2018-01-13/19:00:55.84        -0.016210231     0.098357059     0.078284212
2018-01-13/19:00:55.87        -0.016225956     0.098452030     0.078364391
2018-01-13/19:00:55.91        -0.016210234     0.098356194     0.078292693
2018-01-13/19:00:55.94        -0.016210231     0.098355734     0.078296839
2018-01-13/19:00:55.97        -0.016210231     0.098355297     0.078301002
2018-01-13/19:00:56.00        -0.016225956     0.098450266     0.078381195
2018-01-13/19:00:56.03        -0.016210234     0.098354432     0.078309479
2018-01-13/19:00:56.06        -0.016210231     0.098353972     0.078313623
2018-01-13/19:00:56.09        -0.016210231     0.098353535     0.078317784
2018-01-13/19:00:56.12        -0.016225956     0.098448503     0.078397991
2018-01-13/19:00:56.16        -0.016210234     0.098352670     0.078326257
2018-01-13/19:00:56.19        -0.016210231     0.098352210     0.078330399
2018-01-13/19:00:56.22        -0.016210231     0.098351773     0.078334558
2018-01-13/19:00:56.25        -0.016225956     0.098446739     0.078414779
2018-01-13/19:00:56.28        -0.016210234     0.098350908     0.078343027
2018-01-13/19:00:56.31        -0.016210231     0.098350448     0.078347166
2018-01-13/19:00:56.34        -0.016210231     0.098350011     0.078351323
2018-01-13/19:00:56.37        -0.016225956     0.098444975     0.078431559
2018-01-13/19:00:56.41        -0.016210234     0.098349146     0.078359788
2018-01-13/19:00:56.44        -0.016210231     0.098348686     0.078363926
2018-01-13/19:00:56.47        -0.016210231     0.098348249     0.078368081
2018-01-13/19:00:56.50        -0.016225956     0.098443212     0.078448331
2018-01-13/19:00:56.53        -0.016210234     0.098347384     0.078376542
2018-01-13/19:00:56.56        -0.016210231     0.098346924     0.078380677
2018-01-13/19:00:56.59        -0.016210231     0.098346487     0.078384830
2018-01-13/19:00:56.62        -0.016225956     0.098441448     0.078465094
2018-01-13/19:00:56.66        -0.016210234     0.098345622     0.078393287
2018-01-13/19:00:56.69        -0.016210231     0.098345162     0.078397420
2018-01-13/19:00:56.72        -0.016210231     0.098344726     0.078401571
2018-01-13/19:00:56.75        -0.016225956     0.098439685     0.078481850
2018-01-13/19:00:56.78        -0.016210234     0.098343860     0.078410024
2018-01-13/19:00:56.81        -0.016210231     0.098343401     0.078414155
2018-01-13/19:00:56.84        -0.016210231     0.098342964     0.078418304
2018-01-13/19:00:56.87        -0.016225956     0.098437921     0.078498597
2018-01-13/19:00:56.91        -0.016210234     0.098342098     0.078426753
2018-01-13/19:00:56.94        -0.016210231     0.098341639     0.078430882
2018-01-13/19:00:56.97        -0.016210231     0.098341202     0.078435029
2018-01-13/19:00:57.00        -0.016225956     0.098436157     0.078515336
2018-01-13/19:00:57.03        -0.016210234     0.098340336     0.078443473
2018-01-13/19:00:57.06        -0.016210231     0.098339877     0.078447601
2018-01-13/19:00:57.09        -0.016210231     0.098339440     0.078451746
2018-01-13/19:00:57.12        -0.016225956     0.098434394     0.078532066
2018-01-13/19:00:57.16        -0.016210234     0.098338575     0.078460186
2018-01-13/19:00:57.19        -0.016210231     0.098338115     0.078464311
2018-01-13/19:00:57.22        -0.016210231     0.098337678     0.078468454
2018-01-13/19:00:57.25        -0.016225956     0.098432630     0.078548789
2018-01-13/19:00:57.28        -0.016210234     0.098336813     0.078476890
2018-01-13/19:00:57.31        -0.016210231     0.098336353     0.078481013
2018-01-13/19:00:57.34        -0.016210231     0.098335916     0.078485154
2018-01-13/19:00:57.37        -0.016225956     0.098430867     0.078565503
2018-01-13/19:00:57.41        -0.016210234     0.098335051     0.078493586
2018-01-13/19:00:57.44        -0.016210231     0.098334591     0.078497707
2018-01-13/19:00:57.47        -0.016210231     0.098334154     0.078501846
2018-01-13/19:00:57.50        -0.016225956     0.098429103     0.078582209
2018-01-13/19:00:57.53        -0.016210234     0.098333289     0.078510274
2018-01-13/19:00:57.56        -0.016210231     0.098332829     0.078514393
2018-01-13/19:00:57.59        -0.016210231     0.098332392     0.078518530
2018-01-13/19:00:57.62        -0.016225956     0.098427339     0.078598907
2018-01-13/19:00:57.66        -0.016210234     0.098331527     0.078526953
2018-01-13/19:00:57.69        -0.016210231     0.098331067     0.078531070
2018-01-13/19:00:57.72        -0.016210231     0.098330630     0.078535205
2018-01-13/19:00:57.75        -0.016225956     0.098425576     0.078615597
2018-01-13/19:00:57.78        -0.016210234     0.098329765     0.078543625
2018-01-13/19:00:57.81        -0.016210231     0.098329305     0.078547740
2018-01-13/19:00:57.84        -0.016210231     0.098328868     0.078551873
2018-01-13/19:00:57.87        -0.016225956     0.098423812     0.078632278
2018-01-13/19:00:57.91        -0.016210234     0.098328003     0.078560288
2018-01-13/19:00:57.94        -0.016210231     0.098327543     0.078564401
2018-01-13/19:00:57.97        -0.016210231     0.098327106     0.078568532
2018-01-13/19:00:58.00        -0.016225956     0.098422048     0.078648951
2018-01-13/19:00:58.03        -0.016210234     0.098326241     0.078576943
2018-01-13/19:00:58.06        -0.016210231     0.098325782     0.078581054
2018-01-13/19:00:58.09        -0.016210231     0.098325345     0.078585182
2018-01-13/19:00:58.12        -0.016225956     0.098420285     0.078665616
2018-01-13/19:00:58.16        -0.016210234     0.098324479     0.078593590
2018-01-13/19:00:58.19        -0.016210231     0.098324020     0.078597699
2018-01-13/19:00:58.22        -0.016210231     0.098323583     0.078601825
2018-01-13/19:00:58.25        -0.016225956     0.098418521     0.078682273
2018-01-13/19:00:58.28        -0.016210234     0.098322717     0.078610228
2018-01-13/19:00:58.31        -0.016210231     0.098322258     0.078614335
2018-01-13/19:00:58.34        -0.016210231     0.098321821     0.078618460
2018-01-13/19:00:58.37        -0.016225956     0.098416758     0.078698921
2018-01-13/19:00:58.41        -0.016210234     0.098320955     0.078626858
2018-01-13/19:00:58.44        -0.016210231     0.098320496     0.078630963
2018-01-13/19:00:58.47        -0.016210231     0.098320059     0.078635086
2018-01-13/19:00:58.50        -0.016225956     0.098414994     0.078715562
2018-01-13/19:00:58.53        -0.016210234     0.098319194     0.078643480
2018-01-13/19:00:58.56        -0.016210231     0.098318734     0.078647583
2018-01-13/19:00:58.59        -0.016210231     0.098318297     0.078651704
2018-01-13/19:00:58.62        -0.016225956     0.098413230     0.078732193
2018-01-13/19:00:58.66        -0.016210234     0.098317432     0.078660094
2018-01-13/19:00:58.69        -0.016210231     0.098316972     0.078664195
2018-01-13/19:00:58.72        -0.016210231     0.098316535     0.078668313
2018-01-13/19:00:58.75        -0.016225956     0.098411467     0.078748817
2018-01-13/19:00:58.78        -0.016210234     0.098315670     0.078676700
2018-01-13/19:00:58.81        -0.016210231     0.098315210     0.078680798
2018-01-13/19:00:58.84        -0.016210231     0.098314773     0.078684915
2018-01-13/19:00:58.87        -0.016225956     0.098409703     0.078765433
2018-01-13/19:00:58.91        -0.016210234     0.098313908     0.078693297
2018-01-13/19:00:58.94        -0.016210231     0.098313448     0.078697393
2018-01-13/19:00:58.97        -0.016210231     0.098313011     0.078701508
2018-01-13/19:00:59.00        -0.016225956     0.098407940     0.078782040
2018-01-13/19:00:59.03        -0.016210234     0.098312146     0.078709886
2018-01-13/19:00:59.06        -0.016210231     0.098311686     0.078713980
2018-01-13/19:00:59.09        -0.016210231     0.098311249     0.078718093
2018-01-13/19:00:59.12        -0.016225956     0.098406176     0.078798639
2018-01-13/19:00:59.16        -0.016210234     0.098310384     0.078726466
2018-01-13/19:00:59.19        -0.016210231     0.098309924     0.078730559
2018-01-13/19:00:59.22        -0.016210231     0.098309487     0.078734669
2018-01-13/19:00:59.25        -0.016225956     0.098404412     0.078815229
2018-01-13/19:00:59.28        -0.016210234     0.098308622     0.078743039
2018-01-13/19:00:59.31        -0.016210231     0.098308162     0.078747129
2018-01-13/19:00:59.34        -0.016210231     0.098307726     0.078751238
2018-01-13/19:00:59.37        -0.016225956     0.098402649     0.078831812
2018-01-13/19:00:59.41        -0.016210234     0.098306860     0.078759603
2018-01-13/19:00:59.44        -0.016210231     0.098306401     0.078763692
2018-01-13/19:00:59.47        -0.016210231     0.098305964     0.078767798
2018-01-13/19:00:59.50        -0.016217633     0.098430347     0.078794571
2018-01-13/19:00:59.53        -0.016189010     0.098380226     0.078638930
2018-01-13/19:00:59.56        -0.016176105     0.098425432     0.078559605
2018-01-13/19:00:59.59        -0.016163204     0.098470661     0.078480300
2018-01-13/19:00:59.62        -0.016165612     0.098612720     0.078474802
2018-01-13/19:00:59.66        -0.016136989     0.098562601     0.078319151
2018-01-13/19:00:59.69        -0.016124085     0.098607808     0.078239830
2018-01-13/19:00:59.72        -0.016111184     0.098653037     0.078160529
2018-01-13/19:00:59.75        -0.016113592     0.098795095     0.078155052
2018-01-13/19:00:59.78        -0.016084969     0.098744979     0.077999389
2018-01-13/19:00:59.81        -0.016072064     0.098790186     0.077920073
2018-01-13/19:00:59.84        -0.016059163     0.098835416     0.077840777
2018-01-13/19:00:59.87        -0.016061571     0.098977473     0.077835321
2018-01-13/19:00:59.91        -0.016032948     0.098927359     0.077679646
2018-01-13/19:00:59.94        -0.016020043     0.098972567     0.077600335
2018-01-13/19:00:59.97        -0.016007142     0.099017798     0.077521043
2018-01-13/19:01:00.00        -0.016009550     0.099159853     0.077515608
2018-01-13/19:01:00.03        -0.015980928     0.099109742     0.077359921
2018-01-13/19:01:00.06        -0.015968023     0.099154950     0.077280615
2018-01-13/19:01:00.09        -0.015955122     0.099200181     0.077201327
2018-01-13/19:01:00.12        -0.015957530     0.099342236     0.077195913
2018-01-13/19:01:00.16        -0.015928907     0.099292127     0.077040216
2018-01-13/19:01:00.19        -0.015916002     0.099337336     0.076960913
2018-01-13/19:01:00.22        -0.015903101     0.099382568     0.076881631
2018-01-13/19:01:00.25        -0.015905509     0.099524621     0.076876237
2018-01-13/19:01:00.28        -0.015876886     0.099474514     0.076720528
2018-01-13/19:01:00.31        -0.015863982     0.099519724     0.076641231
2018-01-13/19:01:00.34        -0.015851081     0.099564956     0.076561953
2018-01-13/19:01:00.37        -0.015853489     0.099707009     0.076556580
2018-01-13/19:01:00.41        -0.015824866     0.099656904     0.076400860
2018-01-13/19:01:00.44        -0.015811961     0.099702115     0.076321567
2018-01-13/19:01:00.47        -0.015799060     0.099747348     0.076242294
2018-01-13/19:01:00.50        -0.015801468     0.099889399     0.076236942
2018-01-13/19:01:00.53        -0.015781168     0.099809835     0.076135026
2018-01-13/19:01:00.56        -0.015781165     0.099809380     0.076139151
2018-01-13/19:01:00.59        -0.015781165     0.099808948     0.076143294
2018-01-13/19:01:00.62        -0.015796474     0.099905333     0.076221373
2018-01-13/19:01:00.66        -0.015781168     0.099808093     0.076151729
2018-01-13/19:01:00.69        -0.015781165     0.099807638     0.076155853
2018-01-13/19:01:00.72        -0.015781165     0.099807206     0.076159994
2018-01-13/19:01:00.75        -0.015796474     0.099903589     0.076238087
2018-01-13/19:01:00.78        -0.015781168     0.099806352     0.076168425
2018-01-13/19:01:00.81        -0.015781165     0.099805896     0.076172547
2018-01-13/19:01:00.84        -0.015781165     0.099805465     0.076176686
2018-01-13/19:01:00.87        -0.015796474     0.099901846     0.076254794
2018-01-13/19:01:00.91        -0.015781168     0.099804610     0.076185114
2018-01-13/19:01:00.94        -0.015781165     0.099804155     0.076189234
2018-01-13/19:01:00.97        -0.015781165     0.099803723     0.076193372
2018-01-13/19:01:01.00        -0.015796474     0.099900102     0.076271494
2018-01-13/19:01:01.03        -0.015781168     0.099802868     0.076201796
2018-01-13/19:01:01.06        -0.015781165     0.099802413     0.076205914
2018-01-13/19:01:01.09        -0.015781165     0.099801981     0.076210049
2018-01-13/19:01:01.12        -0.015796474     0.099898359     0.076288186
2018-01-13/19:01:01.16        -0.015781168     0.099801126     0.076218470
2018-01-13/19:01:01.19        -0.015781165     0.099800671     0.076222586
2018-01-13/19:01:01.22        -0.015781165     0.099800239     0.076226720
2018-01-13/19:01:01.25        -0.015796474     0.099896615     0.076304871
2018-01-13/19:01:01.28        -0.015781168     0.099799384     0.076235136
2018-01-13/19:01:01.31        -0.015781165     0.099798929     0.076239251
2018-01-13/19:01:01.34        -0.015781165     0.099798497     0.076243383
2018-01-13/19:01:01.37        -0.015796474     0.099894872     0.076321548
2018-01-13/19:01:01.41        -0.015781168     0.099797643     0.076251796
2018-01-13/19:01:01.44        -0.015781165     0.099797188     0.076255908
2018-01-13/19:01:01.47        -0.015781165     0.099796756     0.076260038
2018-01-13/19:01:01.50        -0.015796474     0.099893128     0.076338218
2018-01-13/19:01:01.53        -0.015781168     0.099795901     0.076268447
2018-01-13/19:01:01.56        -0.015781165     0.099795446     0.076272558
2018-01-13/19:01:01.59        -0.015781165     0.099795014     0.076276686
2018-01-13/19:01:01.62        -0.015796474     0.099891385     0.076354880
2018-01-13/19:01:01.66        -0.015781168     0.099794159     0.076285092
2018-01-13/19:01:01.69        -0.015781165     0.099793704     0.076289201
2018-01-13/19:01:01.72        -0.015781165     0.099793272     0.076293327
2018-01-13/19:01:01.75        -0.015796474     0.099889642     0.076371535
2018-01-13/19:01:01.78        -0.015781168     0.099792417     0.076301729
2018-01-13/19:01:01.81        -0.015781165     0.099791962     0.076305836
2018-01-13/19:01:01.84        -0.015781165     0.099791530     0.076309960
2018-01-13/19:01:01.87        -0.015796474     0.099887898     0.076388182
2018-01-13/19:01:01.91        -0.015781168     0.099790676     0.076318358
2018-01-13/19:01:01.94        -0.015781165     0.099790221     0.076322464
2018-01-13/19:01:01.97        -0.015781165     0.099789789     0.076326586
2018-01-13/19:01:02.00        -0.015796474     0.099886155     0.076404822
2018-01-13/19:01:02.03        -0.015781168     0.099788934     0.076334980
2018-01-13/19:01:02.06        -0.015781165     0.099788479     0.076339084
2018-01-13/19:01:02.09        -0.015781165     0.099788047     0.076343204
2018-01-13/19:01:02.12        -0.015796474     0.099884411     0.076421455
2018-01-13/19:01:02.16        -0.015781168     0.099787192     0.076351595
2018-01-13/19:01:02.19        -0.015781165     0.099786737     0.076355696
2018-01-13/19:01:02.22        -0.015781165     0.099786305     0.076359815
2018-01-13/19:01:02.25        -0.015796474     0.099882668     0.076438080
2018-01-13/19:01:02.28        -0.015781168     0.099785450     0.076368202
2018-01-13/19:01:02.31        -0.015781165     0.099784995     0.076372302
2018-01-13/19:01:02.34        -0.015781165     0.099784563     0.076376419
2018-01-13/19:01:02.37        -0.015796474     0.099880924     0.076454698
2018-01-13/19:01:02.41        -0.015781168     0.099783708     0.076384802
2018-01-13/19:01:02.44        -0.015781165     0.099783253     0.076388900
2018-01-13/19:01:02.47        -0.015781165     0.099782821     0.076393015
2018-01-13/19:01:02.50        -0.015796474     0.099879181     0.076471308
2018-01-13/19:01:02.53        -0.015781168     0.099781967     0.076401394
2018-01-13/19:01:02.56        -0.015781165     0.099781512     0.076405490
2018-01-13/19:01:02.59        -0.015781165     0.099781080     0.076409603
2018-01-13/19:01:02.62        -0.015796474     0.099877437     0.076487911
2018-01-13/19:01:02.66        -0.015781168     0.099780225     0.076417979
2018-01-13/19:01:02.69        -0.015781165     0.099779770     0.076422073
2018-01-13/19:01:02.72        -0.015781165     0.099779338     0.076426184
2018-01-13/19:01:02.75        -0.015796474     0.099875694     0.076504506
2018-01-13/19:01:02.78        -0.015781168     0.099778483     0.076434556
2018-01-13/19:01:02.81        -0.015781165     0.099778028     0.076438649
2018-01-13/19:01:02.84        -0.015781165     0.099777596     0.076442758
2018-01-13/19:01:02.87        -0.015796474     0.099873950     0.076521094
2018-01-13/19:01:02.91        -0.015781168     0.099776741     0.076451126
2018-01-13/19:01:02.94        -0.015781165     0.099776286     0.076455217
2018-01-13/19:01:02.97        -0.015781165     0.099775854     0.076459324
2018-01-13/19:01:03.00        -0.015796474     0.099872207     0.076537674
2018-01-13/19:01:03.03        -0.015781168     0.099775000     0.076467688
2018-01-13/19:01:03.06        -0.015781165     0.099774545     0.076471777
2018-01-13/19:01:03.09        -0.015781165     0.099774113     0.076475883
2018-01-13/19:01:03.12        -0.015796474     0.099870463     0.076554247
2018-01-13/19:01:03.16        -0.015781168     0.099773258     0.076484243
2018-01-13/19:01:03.19        -0.015781165     0.099772803     0.076488330
2018-01-13/19:01:03.22        -0.015781165     0.099772371     0.076492434
2018-01-13/19:01:03.25        -0.015796474     0.099868720     0.076570813
2018-01-13/19:01:03.28        -0.015781168     0.099771516     0.076500791
2018-01-13/19:01:03.31        -0.015781165     0.099771061     0.076504876
2018-01-13/19:01:03.34        -0.015781165     0.099770629     0.076508978
2018-01-13/19:01:03.37        -0.015796474     0.099866977     0.076587371
2018-01-13/19:01:03.41        -0.015781168     0.099769774     0.076517331
2018-01-13/19:01:03.44        -0.015781165     0.099769319     0.076521414
2018-01-13/19:01:03.47        -0.015781165     0.099768887     0.076525514
2018-01-13/19:01:03.50        -0.015796474     0.099865233     0.076603921
2018-01-13/19:01:03.53        -0.015781168     0.099768033     0.076533863
2018-01-13/19:01:03.56        -0.015781165     0.099767578     0.076537945
2018-01-13/19:01:03.59        -0.015781165     0.099767146     0.076542043
2018-01-13/19:01:03.62        -0.015796474     0.099863490     0.076620464
2018-01-13/19:01:03.66        -0.015781168     0.099766291     0.076550388
2018-01-13/19:01:03.69        -0.015781165     0.099765836     0.076554468
2018-01-13/19:01:03.72        -0.015781165     0.099765404     0.076558564
2018-01-13/19:01:03.75        -0.015796474     0.099861746     0.076636999
2018-01-13/19:01:03.78        -0.015781168     0.099764549     0.076566906
2018-01-13/19:01:03.81        -0.015781165     0.099764094     0.076570983
2018-01-13/19:01:03.84        -0.015781165     0.099763662     0.076575078
2018-01-13/19:01:03.87        -0.015796474     0.099860003     0.076653527
2018-01-13/19:01:03.91        -0.015781168     0.099762807     0.076583416
2018-01-13/19:01:03.94        -0.015781165     0.099762352     0.076587491
2018-01-13/19:01:03.97        -0.015781165     0.099761920     0.076591584
2018-01-13/19:01:04.00        -0.015796474     0.099858259     0.076670048
2018-01-13/19:01:04.03        -0.015781168     0.099761065     0.076599918
2018-01-13/19:01:04.06        -0.015781165     0.099760610     0.076603992
2018-01-13/19:01:04.09        -0.015781165     0.099760178     0.076608083
2018-01-13/19:01:04.12        -0.015796474     0.099856516     0.076686561
2018-01-13/19:01:04.16        -0.015781168     0.099759324     0.076616413
2018-01-13/19:01:04.19        -0.015781165     0.099758869     0.076620485
2018-01-13/19:01:04.22        -0.015781165     0.099758437     0.076624574
2018-01-13/19:01:04.25        -0.015796474     0.099854772     0.076703066
2018-01-13/19:01:04.28        -0.015781168     0.099757582     0.076632901
2018-01-13/19:01:04.31        -0.015781165     0.099757127     0.076636971
2018-01-13/19:01:04.34        -0.015781165     0.099756695     0.076641058
2018-01-13/19:01:04.37        -0.015796474     0.099853029     0.076719564
2018-01-13/19:01:04.41        -0.015781168     0.099755840     0.076649381
2018-01-13/19:01:04.44        -0.015781165     0.099755385     0.076653449
2018-01-13/19:01:04.47        -0.015781165     0.099754953     0.076657534
2018-01-13/19:01:04.50        -0.015796474     0.099851285     0.076736054
2018-01-13/19:01:04.53        -0.015781168     0.099754098     0.076665853
2018-01-13/19:01:04.56        -0.015781165     0.099753643     0.076669920
2018-01-13/19:01:04.59        -0.015781165     0.099753211     0.076674003
2018-01-13/19:01:04.62        -0.015796474     0.099849542     0.076752537
2018-01-13/19:01:04.66        -0.015781168     0.099752357     0.076682318
2018-01-13/19:01:04.69        -0.015781165     0.099751902     0.076686383
2018-01-13/19:01:04.72        -0.015781165     0.099751470     0.076690464
2018-01-13/19:01:04.75        -0.015796474     0.099847798     0.076769012
2018-01-13/19:01:04.78        -0.015781168     0.099750615     0.076698776
2018-01-13/19:01:04.81        -0.015781165     0.099750160     0.076702838
2018-01-13/19:01:04.84        -0.015781165     0.099749728     0.076706918
2018-01-13/19:01:04.87        -0.015796474     0.099846055     0.076785480
2018-01-13/19:01:04.91        -0.015781168     0.099748873     0.076715226
2018-01-13/19:01:04.94        -0.015781165     0.099748418     0.076719286
2018-01-13/19:01:04.97        -0.015781165     0.099747986     0.076723364
2018-01-13/19:01:05.00        -0.015796474     0.099844312     0.076801940
2018-01-13/19:01:05.03        -0.015781168     0.099747131     0.076731668
2018-01-13/19:01:05.06        -0.015781165     0.099746676     0.076735727
2018-01-13/19:01:05.09        -0.015781165     0.099746244     0.076739803
2018-01-13/19:01:05.12        -0.015796474     0.099842568     0.076818393
2018-01-13/19:01:05.16        -0.015781168     0.099745390     0.076748103
2018-01-13/19:01:05.19        -0.015781165     0.099744934     0.076752160
2018-01-13/19:01:05.22        -0.015781165     0.099744503     0.076756234
2018-01-13/19:01:05.25        -0.015796474     0.099840825     0.076834838
2018-01-13/19:01:05.28        -0.015781168     0.099743648     0.076764530
2018-01-13/19:01:05.31        -0.015781165     0.099743193     0.076768585
2018-01-13/19:01:05.34        -0.015781165     0.099742761     0.076772657
2018-01-13/19:01:05.37        -0.015796474     0.099839081     0.076851275
2018-01-13/19:01:05.41        -0.015781168     0.099741906     0.076780950
2018-01-13/19:01:05.44        -0.015781165     0.099741451     0.076785003
2018-01-13/19:01:05.47        -0.015781165     0.099741019     0.076789073
2018-01-13/19:01:05.50        -0.015796474     0.099837338     0.076867705
2018-01-13/19:01:05.53        -0.015781168     0.099740164     0.076797362
2018-01-13/19:01:05.56        -0.015781165     0.099739709     0.076801413
2018-01-13/19:01:05.59        -0.015781165     0.099739277     0.076805482
2018-01-13/19:01:05.62        -0.015796474     0.099835594     0.076884128
2018-01-13/19:01:05.66        -0.015781168     0.099738422     0.076813766
2018-01-13/19:01:05.69        -0.015781165     0.099737967     0.076817816
2018-01-13/19:01:05.72        -0.015781165     0.099737535     0.076821883
2018-01-13/19:01:05.75        -0.015796474     0.099833851     0.076900543
2018-01-13/19:01:05.78        -0.015781168     0.099736681     0.076830163
2018-01-13/19:01:05.81        -0.015781165     0.099736226     0.076834211
2018-01-13/19:01:05.84        -0.015781165     0.099735794     0.076838276
2018-01-13/19:01:05.87        -0.015796474     0.099832107     0.076916950
2018-01-13/19:01:05.91        -0.015781168     0.099734939     0.076846553
2018-01-13/19:01:05.94        -0.015781165     0.099734484     0.076866893
2018-01-13/19:01:05.97        -0.015781165     0.099734052     0.076870956
2018-01-13/19:01:06.00        -0.015796474     0.099830364     0.076949644
2018-01-13/19:01:06.03        -0.015781168     0.099733197     0.076879229
2018-01-13/19:01:06.06        -0.015781165     0.099732742     0.076883273
2018-01-13/19:01:06.09        -0.015781165     0.099732310     0.076887334
2018-01-13/19:01:06.12        -0.015796474     0.099828620     0.076966036
2018-01-13/19:01:06.16        -0.015781168     0.099731455     0.076895604
2018-01-13/19:01:06.19        -0.015781165     0.099731000     0.076899645
2018-01-13/19:01:06.22        -0.015781165     0.099730568     0.076903705
2018-01-13/19:01:06.25        -0.015796474     0.099826877     0.076982421
2018-01-13/19:01:06.28        -0.015781168     0.099729714     0.076911970
2018-01-13/19:01:06.31        -0.015781165     0.099729259     0.076916010
2018-01-13/19:01:06.34        -0.015781165     0.099728827     0.076920068
2018-01-13/19:01:06.37        -0.015796474     0.099825133     0.076998798
2018-01-13/19:01:06.41        -0.015781168     0.099727972     0.076928330
2018-01-13/19:01:06.44        -0.015781165     0.099727517     0.076932368
2018-01-13/19:01:06.47        -0.015781165     0.099727085     0.076936423
2018-01-13/19:01:06.50        -0.015796474     0.099823390     0.077015167
2018-01-13/19:01:06.53        -0.015781168     0.099726230     0.076944681
2018-01-13/19:01:06.56        -0.015781165     0.099725775     0.076948717
2018-01-13/19:01:06.59        -0.015781165     0.099725343     0.076952771
2018-01-13/19:01:06.62        -0.015796474     0.099821647     0.077031529
2018-01-13/19:01:06.66        -0.015781168     0.099724488     0.076961025
2018-01-13/19:01:06.69        -0.015781165     0.099724033     0.076965060
2018-01-13/19:01:06.72        -0.015781165     0.099723601     0.076969111
2018-01-13/19:01:06.75        -0.015796474     0.099819903     0.077047883
2018-01-13/19:01:06.78        -0.015781168     0.099722746     0.076977362
2018-01-13/19:01:06.81        -0.015781165     0.099722291     0.076981394
2018-01-13/19:01:06.84        -0.015781165     0.099721859     0.076985444
2018-01-13/19:01:06.87        -0.015796474     0.099818160     0.077064230
2018-01-13/19:01:06.91        -0.015781168     0.099721005     0.076993690
2018-01-13/19:01:06.94        -0.015781165     0.099720550     0.076997721
2018-01-13/19:01:06.97        -0.015781165     0.099720118     0.076985475
2018-01-13/19:01:07.00        -0.015796474     0.099816416     0.077064274
2018-01-13/19:01:07.03        -0.015781168     0.099719263     0.076993717
2018-01-13/19:01:07.06        -0.015781165     0.099718808     0.076997746
2018-01-13/19:01:07.09        -0.015781165     0.099718376     0.077001792
2018-01-13/19:01:07.12        -0.015796474     0.099814673     0.077080606
2018-01-13/19:01:07.16        -0.015781168     0.099717521     0.077010031
2018-01-13/19:01:07.19        -0.015781165     0.099717066     0.077014058
2018-01-13/19:01:07.22        -0.015781165     0.099716634     0.077018102
2018-01-13/19:01:07.25        -0.015796474     0.099812929     0.077096929
2018-01-13/19:01:07.28        -0.015781168     0.099715779     0.077026337
2018-01-13/19:01:07.31        -0.015781165     0.099715324     0.077030362
2018-01-13/19:01:07.34        -0.015781165     0.099714892     0.077034404
2018-01-13/19:01:07.37        -0.015796474     0.099811186     0.077113246
2018-01-13/19:01:07.41        -0.015781168     0.099714038     0.077042635
2018-01-13/19:01:07.44        -0.015781165     0.099713583     0.077046658
2018-01-13/19:01:07.47        -0.015781165     0.099713151     0.077050699
2018-01-13/19:01:07.50        -0.015796474     0.099809442     0.077129554
2018-01-13/19:01:07.53        -0.015781168     0.099712296     0.077058926
2018-01-13/19:01:07.56        -0.015781165     0.099711841     0.077062947
2018-01-13/19:01:07.59        -0.015781165     0.099711409     0.077066986
2018-01-13/19:01:07.62        -0.015796474     0.099807699     0.077145855
2018-01-13/19:01:07.66        -0.015781168     0.099710554     0.077075209
2018-01-13/19:01:07.69        -0.015781165     0.099710099     0.077079229
2018-01-13/19:01:07.72        -0.015781165     0.099709667     0.077083265
2018-01-13/19:01:07.75        -0.015796474     0.099805955     0.077162148
2018-01-13/19:01:07.78        -0.015781168     0.099708812     0.077091485
2018-01-13/19:01:07.81        -0.015781165     0.099708357     0.077095502
2018-01-13/19:01:07.84        -0.015781165     0.099707925     0.077099537
2018-01-13/19:01:07.87        -0.015796474     0.099804212     0.077178434
2018-01-13/19:01:07.91        -0.015781168     0.099707071     0.077107753
2018-01-13/19:01:07.94        -0.015781165     0.099706616     0.077111768
2018-01-13/19:01:07.97        -0.015781165     0.099706184     0.077115801
2018-01-13/19:01:08.00        -0.015796474     0.099802468     0.077194712
2018-01-13/19:01:08.03        -0.015781168     0.099705329     0.077124013
2018-01-13/19:01:08.06        -0.015781165     0.099704874     0.077128027
2018-01-13/19:01:08.09        -0.015781165     0.099704442     0.077132058
2018-01-13/19:01:08.12        -0.015796474     0.099800725     0.077210982
2018-01-13/19:01:08.16        -0.015781168     0.099703587     0.077140266
2018-01-13/19:01:08.19        -0.015781165     0.099703132     0.077144278
2018-01-13/19:01:08.22        -0.015781165     0.099702700     0.077148307
2018-01-13/19:01:08.25        -0.015796474     0.099798982     0.077227245
2018-01-13/19:01:08.28        -0.015781168     0.099701845     0.077156511
2018-01-13/19:01:08.31        -0.015781165     0.099701390     0.077160521
2018-01-13/19:01:08.34        -0.015781165     0.099700958     0.077164548
2018-01-13/19:01:08.37        -0.015796474     0.099797238     0.077243500
2018-01-13/19:01:08.41        -0.015781168     0.099700103     0.077172748
2018-01-13/19:01:08.44        -0.015781165     0.099699648     0.077176756
2018-01-13/19:01:08.47        -0.015781165     0.099699216     0.077180781
2018-01-13/19:01:08.50        -0.015796474     0.099795495     0.077259748
2018-01-13/19:01:08.53        -0.015781168     0.099698362     0.077188978
2018-01-13/19:01:08.56        -0.015781165     0.099697907     0.077192984
2018-01-13/19:01:08.59        -0.015781165     0.099697475     0.077197007
2018-01-13/19:01:08.62        -0.015796474     0.099793751     0.077275987
2018-01-13/19:01:08.66        -0.015781168     0.099696620     0.077205200
2018-01-13/19:01:08.69        -0.015781165     0.099696165     0.077209204
2018-01-13/19:01:08.72        -0.015781165     0.099695733     0.077213226
2018-01-13/19:01:08.75        -0.015796474     0.099792008     0.077292219
2018-01-13/19:01:08.78        -0.015781168     0.099694878     0.077221415
2018-01-13/19:01:08.81        -0.015781165     0.099694423     0.077225417
2018-01-13/19:01:08.84        -0.015781165     0.099693991     0.077229436
2018-01-13/19:01:08.87        -0.015796474     0.099790264     0.077308444
2018-01-13/19:01:08.91        -0.015781168     0.099693136     0.077237621
2018-01-13/19:01:08.94        -0.015781165     0.099692681     0.077241622
2018-01-13/19:01:08.97        -0.015781165     0.099692249     0.077245639
2018-01-13/19:01:09.00        -0.015796474     0.099788521     0.077324661
2018-01-13/19:01:09.03        -0.015781168     0.099691395     0.077253821
2018-01-13/19:01:09.06        -0.015781165     0.099690940     0.077257819
2018-01-13/19:01:09.09        -0.015781165     0.099690508     0.077261835
2018-01-13/19:01:09.12        -0.015796474     0.099786777     0.077340870
2018-01-13/19:01:09.16        -0.015781168     0.099689653     0.077270012
2018-01-13/19:01:09.19        -0.015781165     0.099689198     0.077274008
2018-01-13/19:01:09.22        -0.015781165     0.099688766     0.077278022
2018-01-13/19:01:09.25        -0.015796474     0.099785034     0.077357071
2018-01-13/19:01:09.28        -0.015781168     0.099687911     0.077286196
2018-01-13/19:01:09.31        -0.015781165     0.099687456     0.077290190
2018-01-13/19:01:09.34        -0.015781165     0.099687024     0.077294202
2018-01-13/19:01:09.37        -0.015796474     0.099783290     0.077373265
2018-01-13/19:01:09.41        -0.015781168     0.099686169     0.077302372
2018-01-13/19:01:09.44        -0.015781165     0.099685714     0.077306365
2018-01-13/19:01:09.47        -0.015781165     0.099685282     0.077310375
2018-01-13/19:01:09.50        -0.015788053     0.099809657     0.077336824
2018-01-13/19:01:09.53        -0.015759694     0.099756107     0.077184342
2018-01-13/19:01:09.56        -0.015746638     0.099799222     0.077106762
2018-01-13/19:01:09.59        -0.015733585     0.099842361     0.077029202
2018-01-13/19:01:09.62        -0.015735420     0.099983600     0.077024093
2018-01-13/19:01:09.66        -0.015707061     0.099930053     0.076871598
2018-01-13/19:01:09.69        -0.015694004     0.099973168     0.076794021
2018-01-13/19:01:09.72        -0.015680952      0.10001631     0.076716464
2018-01-13/19:01:09.75        -0.015682787      0.10015755     0.076711374
2018-01-13/19:01:09.78        -0.015654428      0.10010400     0.076558866
2018-01-13/19:01:09.81        -0.015641371      0.10014712     0.076481293
2018-01-13/19:01:09.84        -0.015628318      0.10019026     0.076403739
2018-01-13/19:01:09.87        -0.015630154      0.10033149     0.076398668
2018-01-13/19:01:09.91        -0.015601795      0.10027795     0.076246148
2018-01-13/19:01:09.94        -0.015588738      0.10032107     0.076168578
2018-01-13/19:01:09.97        -0.015575685      0.10036421     0.076091027
2018-01-13/19:01:10.00        -0.015577520      0.10050545     0.076085975
2018-01-13/19:01:10.03        -0.015549162      0.10045191     0.075933443
2018-01-13/19:01:10.06        -0.015536105      0.10049502     0.075855876
2018-01-13/19:01:10.09        -0.015523052      0.10053816     0.075778329
2018-01-13/19:01:10.12        -0.015524887      0.10067940     0.075773296
2018-01-13/19:01:10.16        -0.015496529      0.10062586     0.075620751
2018-01-13/19:01:10.19        -0.015483472      0.10066898     0.075543188
2018-01-13/19:01:10.22        -0.015470419      0.10071212     0.075465643
2018-01-13/19:01:10.25        -0.015472254      0.10085336     0.075460629
2018-01-13/19:01:10.28        -0.015443896      0.10079982     0.075308072
2018-01-13/19:01:10.31        -0.015430839      0.10084294     0.075230512
2018-01-13/19:01:10.34        -0.015417786      0.10088608     0.075152971
2018-01-13/19:01:10.37        -0.015419621      0.10102732     0.075147976
2018-01-13/19:01:10.41        -0.015391263      0.10097378     0.074995407
2018-01-13/19:01:10.44        -0.015378206      0.10101690     0.074917850
2018-01-13/19:01:10.47        -0.015365153      0.10106005     0.074840312
2018-01-13/19:01:10.50        -0.015366988      0.10120128     0.074835337
2018-01-13/19:01:10.53        -0.015347051      0.10111964     0.074735381
2018-01-13/19:01:10.56        -0.015347047      0.10111919     0.074739400
2018-01-13/19:01:10.59        -0.015347047      0.10111876     0.074743436
2018-01-13/19:01:10.62        -0.015361935      0.10121643     0.074820048
2018-01-13/19:01:10.66        -0.015347051      0.10111792     0.074751653
2018-01-13/19:01:10.69        -0.015347047      0.10111747     0.074755670
2018-01-13/19:01:10.72        -0.015347047      0.10111705     0.074759704
2018-01-13/19:01:10.75        -0.015361935      0.10121471     0.074836330
2018-01-13/19:01:10.78        -0.015347051      0.10111620     0.074767918
2018-01-13/19:01:10.81        -0.015347047      0.10111575     0.074771933
2018-01-13/19:01:10.84        -0.015347047      0.10111533     0.074775965
2018-01-13/19:01:10.87        -0.015361935      0.10121299     0.074852606
2018-01-13/19:01:10.91        -0.015347051      0.10111448     0.074784176
2018-01-13/19:01:10.94        -0.015347047      0.10111404     0.074788189
2018-01-13/19:01:10.97        -0.015347047      0.10111361     0.074792220
2018-01-13/19:01:11.00        -0.015361935      0.10121127     0.074868874
2018-01-13/19:01:11.03        -0.015347051      0.10111277     0.074800427
2018-01-13/19:01:11.06        -0.015347047      0.10111232     0.074804439
2018-01-13/19:01:11.09        -0.015347047      0.10111189     0.074808468
2018-01-13/19:01:11.12        -0.015361935      0.10120954     0.074885136
2018-01-13/19:01:11.16        -0.015347051      0.10111105     0.074816671
2018-01-13/19:01:11.19        -0.015347047      0.10111060     0.074820681
2018-01-13/19:01:11.22        -0.015347047      0.10111017     0.074824708
2018-01-13/19:01:11.25        -0.015361935      0.10120782     0.074901391
2018-01-13/19:01:11.28        -0.015347051      0.10110933     0.074832908
2018-01-13/19:01:11.31        -0.015347047      0.10110888     0.074836917
2018-01-13/19:01:11.34        -0.015347047      0.10110845     0.074840942
2018-01-13/19:01:11.37        -0.015361935      0.10120610     0.074917639
2018-01-13/19:01:11.41        -0.015347051      0.10110761     0.074849139
2018-01-13/19:01:11.44        -0.015347047      0.10110716     0.074853146
2018-01-13/19:01:11.47        -0.015347047      0.10110673     0.074857169
2018-01-13/19:01:11.50        -0.015361935      0.10120438     0.074933880
2018-01-13/19:01:11.53        -0.015347051      0.10110589     0.074865362
2018-01-13/19:01:11.56        -0.015347047      0.10110544     0.074869367
2018-01-13/19:01:11.59        -0.015347047      0.10110502     0.074873389
2018-01-13/19:01:11.62        -0.015361935      0.10120266     0.074950114
2018-01-13/19:01:11.66        -0.015347051      0.10110417     0.074881579
2018-01-13/19:01:11.69        -0.015347047      0.10110372     0.074885582
2018-01-13/19:01:11.72        -0.015347047      0.10110330     0.074889603
2018-01-13/19:01:11.75        -0.015361935      0.10120094     0.074966341
2018-01-13/19:01:11.78        -0.015347051      0.10110246     0.074897789
2018-01-13/19:01:11.81        -0.015347047      0.10110201     0.074901790
2018-01-13/19:01:11.84        -0.015347047      0.10110158     0.074905809
2018-01-13/19:01:11.87        -0.015361935      0.10119922     0.074982561
2018-01-13/19:01:11.91        -0.015347051      0.10110074     0.074913991
2018-01-13/19:01:11.94        -0.015347047      0.10110029     0.074917991
2018-01-13/19:01:11.97        -0.015347047      0.10109986     0.074922008
2018-01-13/19:01:12.00        -0.015361935      0.10119750     0.074998775
2018-01-13/19:01:12.03        -0.015347051      0.10109902     0.074930187
2018-01-13/19:01:12.06        -0.015347047      0.10109857     0.074934186
2018-01-13/19:01:12.09        -0.015347047      0.10109814     0.074938201
2018-01-13/19:01:12.12        -0.015361935      0.10119578     0.075014981
2018-01-13/19:01:12.16        -0.015347051      0.10109730     0.074946376
2018-01-13/19:01:12.19        -0.015347047      0.10109685     0.074950373
2018-01-13/19:01:12.22        -0.015347047      0.10109642     0.074954386
2018-01-13/19:01:12.25        -0.015361935      0.10119406     0.075031181
2018-01-13/19:01:12.28        -0.015347051      0.10109558     0.074962558
2018-01-13/19:01:12.31        -0.015347047      0.10109513     0.074966553
2018-01-13/19:01:12.34        -0.015347047      0.10109471     0.074970565
2018-01-13/19:01:12.37        -0.015361935      0.10119234     0.075047373
2018-01-13/19:01:12.41        -0.015347051      0.10109386     0.074978734
2018-01-13/19:01:12.44        -0.015347047      0.10109341     0.074982727
2018-01-13/19:01:12.47        -0.015347047      0.10109299     0.074986737
2018-01-13/19:01:12.50        -0.015361935      0.10119062     0.075063559
2018-01-13/19:01:12.53        -0.015347051      0.10109214     0.074994902
2018-01-13/19:01:12.56        -0.015347047      0.10109169     0.074998893
2018-01-13/19:01:12.59        -0.015347047      0.10109127     0.075002901
2018-01-13/19:01:12.62        -0.015361935      0.10118890     0.075079738
2018-01-13/19:01:12.66        -0.015347051      0.10109043     0.075011063
2018-01-13/19:01:12.69        -0.015347047      0.10108998     0.075015053
2018-01-13/19:01:12.72        -0.015347047      0.10108955     0.075019059
2018-01-13/19:01:12.75        -0.015361935      0.10118718     0.075095909
2018-01-13/19:01:12.78        -0.015347051      0.10108871     0.075027218
2018-01-13/19:01:12.81        -0.015347047      0.10108826     0.075031205
2018-01-13/19:01:12.84        -0.015347047      0.10108783     0.075035210
2018-01-13/19:01:12.87        -0.015361935      0.10118546     0.075112074
2018-01-13/19:01:12.91        -0.015347051      0.10108699     0.075043365
2018-01-13/19:01:12.94        -0.015347047      0.10108654     0.075047351
2018-01-13/19:01:12.97        -0.015347047      0.10108611     0.075051354
2018-01-13/19:01:13.00        -0.015361935      0.10118374     0.075128232
2018-01-13/19:01:13.03        -0.015347051      0.10108527     0.075059506
2018-01-13/19:01:13.06        -0.015347047      0.10108482     0.075063490
2018-01-13/19:01:13.09        -0.015347047      0.10108439     0.075067491
2018-01-13/19:01:13.12        -0.015361935      0.10118202     0.075144383
2018-01-13/19:01:13.16        -0.015347051      0.10108355     0.075075639
2018-01-13/19:01:13.19        -0.015347047      0.10108310     0.075079622
2018-01-13/19:01:13.22        -0.015347047      0.10108268     0.075083621
2018-01-13/19:01:13.25        -0.015361935      0.10118030     0.075160527
2018-01-13/19:01:13.28        -0.015347051      0.10108183     0.075091766
2018-01-13/19:01:13.31        -0.015347047      0.10108138     0.075095747
2018-01-13/19:01:13.34        -0.015347047      0.10108096     0.075099745
2018-01-13/19:01:13.37        -0.015361935      0.10117858     0.075176664
2018-01-13/19:01:13.41        -0.015347051      0.10108011     0.075107885
2018-01-13/19:01:13.44        -0.015347047      0.10107967     0.075111865
2018-01-13/19:01:13.47        -0.015347047      0.10107924     0.075115861
2018-01-13/19:01:13.50        -0.015361935      0.10117686     0.075192794
2018-01-13/19:01:13.53        -0.015347051      0.10107840     0.075123998
2018-01-13/19:01:13.56        -0.015347047      0.10107795     0.075127976
2018-01-13/19:01:13.59        -0.015347047      0.10107752     0.075131970
2018-01-13/19:01:13.62        -0.015361935      0.10117514     0.075208917
2018-01-13/19:01:13.66        -0.015347051      0.10107668     0.075140104
2018-01-13/19:01:13.69        -0.015347047      0.10107623     0.075144080
2018-01-13/19:01:13.72        -0.015347047      0.10107580     0.075148072
2018-01-13/19:01:13.75        -0.015361935      0.10117342     0.075225034
2018-01-13/19:01:13.78        -0.015347051      0.10107496     0.075156203
2018-01-13/19:01:13.81        -0.015347047      0.10107451     0.075160177
2018-01-13/19:01:13.84        -0.015347047      0.10107408     0.075164168
2018-01-13/19:01:13.87        -0.015361935      0.10117170     0.075241143
2018-01-13/19:01:13.91        -0.015347051      0.10107324     0.075172294
2018-01-13/19:01:13.94        -0.015347047      0.10107279     0.075176267
2018-01-13/19:01:13.97        -0.015347047      0.10107237     0.075180256
2018-01-13/19:01:14.00        -0.015361935      0.10116998     0.075257245
2018-01-13/19:01:14.03        -0.015347051      0.10107152     0.075188379
2018-01-13/19:01:14.06        -0.015347047      0.10107107     0.075192350
2018-01-13/19:01:14.09        -0.015347047      0.10107065     0.075196337
2018-01-13/19:01:14.12        -0.015361935      0.10116826     0.075273340
2018-01-13/19:01:14.16        -0.015347051      0.10106980     0.075204457
2018-01-13/19:01:14.19        -0.015347047      0.10106935     0.075208426
2018-01-13/19:01:14.22        -0.015347047      0.10106893     0.075212412
2018-01-13/19:01:14.25        -0.015361935      0.10116654     0.075289428
2018-01-13/19:01:14.28        -0.015347051      0.10106809     0.075220528
2018-01-13/19:01:14.31        -0.015347047      0.10106764     0.075224495
2018-01-13/19:01:14.34        -0.015347047      0.10106721     0.075228479
2018-01-13/19:01:14.37        -0.015361935      0.10116482     0.075305510
2018-01-13/19:01:14.41        -0.015347051      0.10106637     0.075236592
2018-01-13/19:01:14.44        -0.015347047      0.10106592     0.075240557
2018-01-13/19:01:14.47        -0.015347047      0.10106549     0.075244540
2018-01-13/19:01:14.50        -0.015361935      0.10116310     0.075321584
2018-01-13/19:01:14.53        -0.015347051      0.10106465     0.075252649
2018-01-13/19:01:14.56        -0.015347047      0.10106420     0.075256613
2018-01-13/19:01:14.59        -0.015347047      0.10106377     0.075260593
2018-01-13/19:01:14.62        -0.015361935      0.10116138     0.075337651
2018-01-13/19:01:14.66        -0.015347051      0.10106293     0.075268699
2018-01-13/19:01:14.69        -0.015347047      0.10106248     0.075272661
2018-01-13/19:01:14.72        -0.015347047      0.10106205     0.075276640
2018-01-13/19:01:14.75        -0.015361935      0.10115966     0.075353712
2018-01-13/19:01:14.78        -0.015347051      0.10106121     0.075284742
2018-01-13/19:01:14.81        -0.015347047      0.10106076     0.075288702
2018-01-13/19:01:14.84        -0.015347047      0.10106034     0.075292679
2018-01-13/19:01:14.87        -0.015361935      0.10115794     0.075369765
2018-01-13/19:01:14.91        -0.015347051      0.10105949     0.075300778
2018-01-13/19:01:14.94        -0.015347047      0.10105904     0.075304736
2018-01-13/19:01:14.97        -0.015347047      0.10105862     0.075308712
2018-01-13/19:01:15.00        -0.015361935      0.10115622     0.075385811
2018-01-13/19:01:15.03        -0.015347051      0.10105777     0.075316807
2018-01-13/19:01:15.06        -0.015347047      0.10105733     0.075320764
2018-01-13/19:01:15.09        -0.015347047      0.10105690     0.075324737
2018-01-13/19:01:15.12        -0.015361935      0.10115450     0.075401850
2018-01-13/19:01:15.16        -0.015347051      0.10105606     0.075332829
2018-01-13/19:01:15.19        -0.015347047      0.10105561     0.075336784
2018-01-13/19:01:15.22        -0.015347047      0.10105518     0.075340756
2018-01-13/19:01:15.25        -0.015361935      0.10115278     0.075417883
2018-01-13/19:01:15.28        -0.015347051      0.10105434     0.075348844
2018-01-13/19:01:15.31        -0.015347047      0.10105389     0.075352797
2018-01-13/19:01:15.34        -0.015347047      0.10105346     0.075356767
2018-01-13/19:01:15.37        -0.015361935      0.10115106     0.075433908
2018-01-13/19:01:15.41        -0.015347051      0.10105262     0.075364852
2018-01-13/19:01:15.44        -0.015347047      0.10105217     0.075368803
2018-01-13/19:01:15.47        -0.015347047      0.10105174     0.075372772
2018-01-13/19:01:15.50        -0.015361935      0.10114934     0.075449926
2018-01-13/19:01:15.53        -0.015347051      0.10105090     0.075380853
2018-01-13/19:01:15.56        -0.015347047      0.10105045     0.075384803
2018-01-13/19:01:15.59        -0.015347047      0.10105003     0.075388769
2018-01-13/19:01:15.62        -0.015361935      0.10114762     0.075465938
2018-01-13/19:01:15.66        -0.015347051      0.10104918     0.075396847
2018-01-13/19:01:15.69        -0.015347047      0.10104873     0.075400795
2018-01-13/19:01:15.72        -0.015347047      0.10104831     0.075404760
2018-01-13/19:01:15.75        -0.015361935      0.10114590     0.075481942
2018-01-13/19:01:15.78        -0.015347051      0.10104746     0.075412834
2018-01-13/19:01:15.81        -0.015347047      0.10104701     0.075416780
2018-01-13/19:01:15.84        -0.015347047      0.10104659     0.075420743
2018-01-13/19:01:15.87        -0.015361935      0.10114418     0.075497939
2018-01-13/19:01:15.91        -0.015347051      0.10104575     0.075428814
2018-01-13/19:01:15.94        -0.015347047      0.10104530     0.075432758
2018-01-13/19:01:15.97        -0.015347047      0.10104487     0.075436720
2018-01-13/19:01:16.00        -0.015361935      0.10114246     0.075513929
2018-01-13/19:01:16.03        -0.015347051      0.10104403     0.075444786
2018-01-13/19:01:16.06        -0.015347047      0.10104358     0.075448729
2018-01-13/19:01:16.09        -0.015347047      0.10104315     0.075452689
2018-01-13/19:01:16.12        -0.015361935      0.10114074     0.075529912
2018-01-13/19:01:16.16        -0.015347051      0.10104231     0.075460752
2018-01-13/19:01:16.19        -0.015347047      0.10104186     0.075464693
2018-01-13/19:01:16.22        -0.015347047      0.10104143     0.075468651
2018-01-13/19:01:16.25        -0.015361935      0.10113902     0.075545888
2018-01-13/19:01:16.28        -0.015347051      0.10104059     0.075476711
2018-01-13/19:01:16.31        -0.015347047      0.10104014     0.075480650
2018-01-13/19:01:16.34        -0.015347047      0.10103971     0.075484607
2018-01-13/19:01:16.37        -0.015361935      0.10113730     0.075561857
2018-01-13/19:01:16.41        -0.015347051      0.10103887     0.075492663
2018-01-13/19:01:16.44        -0.015347047      0.10103842     0.075496600
2018-01-13/19:01:16.47        -0.015347047      0.10103800     0.075500555
2018-01-13/19:01:16.50        -0.015361935      0.10113558     0.075577819
2018-01-13/19:01:16.53        -0.015347051      0.10103715     0.075508608
2018-01-13/19:01:16.56        -0.015347047      0.10103670     0.075512543
2018-01-13/19:01:16.59        -0.015347047      0.10103628     0.075516496
2018-01-13/19:01:16.62        -0.015361935      0.10113386     0.075593774
[truncated: 320,058 more chars]
