# Supplementary material for: Miniature Dungey-like cycle at Mars
Source: Nat Commun. 2026 Jul 23;17:6129. doi: 10.1038/s41467-026-75019-3 (PMC13396348; doi:10.1038/s41467-026-75019-3)
Supplement: Supplementary file 3 — Source data [file 41467_2026_75019_MOESM3_ESM.zip › data_files/Fig_maven_20160821_212200_B_EW.txt]

Panel        1:  B_EW
ytitle=B!DEW!N [nT]

2016-08-21/21:20:30.01           11.303787             NaN
2016-08-21/21:20:30.04           11.327578             NaN
2016-08-21/21:20:30.07           11.219965             NaN
2016-08-21/21:20:30.11           11.224034             NaN
2016-08-21/21:20:30.14           11.257047             NaN
2016-08-21/21:20:30.17           11.244289             NaN
2016-08-21/21:20:30.20           11.219372             NaN
2016-08-21/21:20:30.23           11.205602             NaN
2016-08-21/21:20:30.26           11.192273             NaN
2016-08-21/21:20:30.29           11.175060             NaN
2016-08-21/21:20:30.32           11.148182             NaN
2016-08-21/21:20:30.36           11.124833             NaN
2016-08-21/21:20:30.39           11.096685             NaN
2016-08-21/21:20:30.42           11.078729             NaN
2016-08-21/21:20:30.45           11.062356             NaN
2016-08-21/21:20:30.48           11.048386             NaN
2016-08-21/21:20:30.51           11.027407             NaN
2016-08-21/21:20:30.54           11.016007             NaN
2016-08-21/21:20:30.57           10.994314             NaN
2016-08-21/21:20:30.61           10.978937             NaN
2016-08-21/21:20:30.64           10.947676             NaN
2016-08-21/21:20:30.67           10.909377             NaN
2016-08-21/21:20:30.70           10.878232             NaN
2016-08-21/21:20:30.73           10.845713             NaN
2016-08-21/21:20:30.76           10.819917             NaN
2016-08-21/21:20:30.79           10.793812             NaN
2016-08-21/21:20:30.82           10.760026             NaN
2016-08-21/21:20:30.86           10.734743             NaN
2016-08-21/21:20:30.89           10.717782             NaN
2016-08-21/21:20:30.92           10.718924             NaN
2016-08-21/21:20:30.95           10.722610             NaN
2016-08-21/21:20:30.98           10.711543             NaN
2016-08-21/21:20:31.01           10.703013             NaN
2016-08-21/21:20:31.04           10.697302             NaN
2016-08-21/21:20:31.07           10.685866             NaN
2016-08-21/21:20:31.11           10.668061             NaN
2016-08-21/21:20:31.14           10.650736             NaN
2016-08-21/21:20:31.17           10.624420             NaN
2016-08-21/21:20:31.20           10.594071             NaN
2016-08-21/21:20:31.23           10.573542             NaN
2016-08-21/21:20:31.26           10.553864             NaN
2016-08-21/21:20:31.29           10.539461             NaN
2016-08-21/21:20:31.32           10.515301             NaN
2016-08-21/21:20:31.36           10.501218             NaN
2016-08-21/21:20:31.39           10.493849             NaN
2016-08-21/21:20:31.42           10.483536             NaN
2016-08-21/21:20:31.45           10.466451             NaN
2016-08-21/21:20:31.48           10.438039             NaN
2016-08-21/21:20:31.51           10.412078             NaN
2016-08-21/21:20:31.54           10.389559             NaN
2016-08-21/21:20:31.57           10.361228             NaN
2016-08-21/21:20:31.61           10.342360             NaN
2016-08-21/21:20:31.64           10.324545             NaN
2016-08-21/21:20:31.67           10.302172             NaN
2016-08-21/21:20:31.70           10.287018             NaN
2016-08-21/21:20:31.73           10.272428             NaN
2016-08-21/21:20:31.76           10.268736             NaN
2016-08-21/21:20:31.79           10.258877             NaN
2016-08-21/21:20:31.82           10.234247             NaN
2016-08-21/21:20:31.86           10.215292             NaN
2016-08-21/21:20:31.89           10.185638             NaN
2016-08-21/21:20:31.92           10.163662             NaN
2016-08-21/21:20:31.95           10.140051             NaN
2016-08-21/21:20:31.98           10.112241             NaN
2016-08-21/21:20:32.01           10.082129             NaN
2016-08-21/21:20:32.04           10.055310             NaN
2016-08-21/21:20:32.07           10.035564             NaN
2016-08-21/21:20:32.11           10.024703             NaN
2016-08-21/21:20:32.14           9.9986974             NaN
2016-08-21/21:20:32.17           9.9841440             NaN
2016-08-21/21:20:32.20           9.9565408             NaN
2016-08-21/21:20:32.23           9.9311716             NaN
2016-08-21/21:20:32.26           9.9142822             NaN
2016-08-21/21:20:32.29           9.8981303             NaN
2016-08-21/21:20:32.32           9.8749119             NaN
2016-08-21/21:20:32.36           9.8409255             NaN
2016-08-21/21:20:32.39           9.8244221             NaN
2016-08-21/21:20:32.42           9.8039266             NaN
2016-08-21/21:20:32.45           9.7809454             NaN
2016-08-21/21:20:32.48           9.7712465             NaN
2016-08-21/21:20:32.51           9.7602022             NaN
2016-08-21/21:20:32.54           9.7424374             NaN
2016-08-21/21:20:32.57           9.7232711             NaN
2016-08-21/21:20:32.61           9.7060436             NaN
2016-08-21/21:20:32.64           9.7014475             NaN
2016-08-21/21:20:32.67           9.6789989             NaN
2016-08-21/21:20:32.70           9.6629606             NaN
2016-08-21/21:20:32.73           9.6377134             NaN
2016-08-21/21:20:32.76           9.6123434             NaN
2016-08-21/21:20:32.79           9.5855441             NaN
2016-08-21/21:20:32.82           9.5580759             NaN
2016-08-21/21:20:32.86           9.5361137             NaN
2016-08-21/21:20:32.89           9.5258402             NaN
2016-08-21/21:20:32.92           9.5038817             NaN
2016-08-21/21:20:32.95           9.4872813             NaN
2016-08-21/21:20:32.98           9.4685370             NaN
2016-08-21/21:20:33.01           9.4607775             NaN
2016-08-21/21:20:33.04           9.4428545             NaN
2016-08-21/21:20:33.07           9.4267900             NaN
2016-08-21/21:20:33.11           9.4054041             NaN
2016-08-21/21:20:33.14           9.3825584             NaN
2016-08-21/21:20:33.17           9.3422349             NaN
2016-08-21/21:20:33.20           9.3132762             NaN
2016-08-21/21:20:33.23           9.2894494             NaN
2016-08-21/21:20:33.26           9.2690711             NaN
2016-08-21/21:20:33.29           9.2512573             NaN
2016-08-21/21:20:33.32           9.2366598             NaN
2016-08-21/21:20:33.36           9.2222988             NaN
2016-08-21/21:20:33.39           9.2166337             NaN
2016-08-21/21:20:33.42           9.2133468             NaN
2016-08-21/21:20:33.45           9.2094538             NaN
2016-08-21/21:20:33.48           9.1949488             NaN
2016-08-21/21:20:33.51           9.1710835             NaN
2016-08-21/21:20:33.54           9.1484852             NaN
2016-08-21/21:20:33.57           9.1235570             NaN
2016-08-21/21:20:33.61           9.0984557             NaN
2016-08-21/21:20:33.64           9.0812149             NaN
2016-08-21/21:20:33.67           9.0635498             NaN
2016-08-21/21:20:33.70           9.0387913             NaN
2016-08-21/21:20:33.73           9.0263529             NaN
2016-08-21/21:20:33.76           9.0121673             NaN
2016-08-21/21:20:33.79           9.0055388             NaN
2016-08-21/21:20:33.82           8.9921373             NaN
2016-08-21/21:20:33.86           8.9724669             NaN
2016-08-21/21:20:33.89           8.9643752             NaN
2016-08-21/21:20:33.92           8.9364640             NaN
2016-08-21/21:20:33.95           8.9145247             NaN
2016-08-21/21:20:33.98           8.8895234             NaN
2016-08-21/21:20:34.01           8.8690635             NaN
2016-08-21/21:20:34.04           8.8486818             NaN
2016-08-21/21:20:34.07           8.8365832             NaN
2016-08-21/21:20:34.11           8.8210166             NaN
2016-08-21/21:20:34.14           8.7964741             NaN
2016-08-21/21:20:34.17           8.7693754             NaN
2016-08-21/21:20:34.20           8.7584333             NaN
2016-08-21/21:20:34.23           8.7425456             NaN
2016-08-21/21:20:34.26           8.7271755             NaN
2016-08-21/21:20:34.29           8.7115689             NaN
2016-08-21/21:20:34.32           8.6952047             NaN
2016-08-21/21:20:34.36           8.6699446             NaN
2016-08-21/21:20:34.39           8.6495454             NaN
2016-08-21/21:20:34.42           8.6338716             NaN
2016-08-21/21:20:34.45           8.6004075             NaN
2016-08-21/21:20:34.48           8.5674428             NaN
2016-08-21/21:20:34.51           8.5431699             NaN
2016-08-21/21:20:34.54           8.5283824             NaN
2016-08-21/21:20:34.57           8.5084948             NaN
2016-08-21/21:20:34.61           8.4897497             NaN
2016-08-21/21:20:34.64           8.4790301             NaN
2016-08-21/21:20:34.67           8.4695474             NaN
2016-08-21/21:20:34.70           8.4689351             NaN
2016-08-21/21:20:34.73           8.4699291             NaN
2016-08-21/21:20:34.76           8.4541540             NaN
2016-08-21/21:20:34.79           8.4329565             NaN
2016-08-21/21:20:34.82           8.4059085             NaN
2016-08-21/21:20:34.86           8.3785203             NaN
2016-08-21/21:20:34.89           8.3663067             NaN
2016-08-21/21:20:34.92           8.3388902             NaN
2016-08-21/21:20:34.95           8.3202931             NaN
2016-08-21/21:20:34.98           8.2947629             NaN
2016-08-21/21:20:35.01           8.2827245             NaN
2016-08-21/21:20:35.04           8.2832932             NaN
2016-08-21/21:20:35.07           8.2697520             NaN
2016-08-21/21:20:35.11           8.2729613             NaN
2016-08-21/21:20:35.14           8.2666967             NaN
2016-08-21/21:20:35.17           8.2435168             NaN
2016-08-21/21:20:35.20           8.2220786             NaN
2016-08-21/21:20:35.23           8.1991821             NaN
2016-08-21/21:20:35.26           8.1796326             NaN
2016-08-21/21:20:35.29           8.1512107             NaN
2016-08-21/21:20:35.32           8.1258521             NaN
2016-08-21/21:20:35.36           8.1119896             NaN
2016-08-21/21:20:35.39           8.0699623             NaN
2016-08-21/21:20:35.42           8.0449697             NaN
2016-08-21/21:20:35.45           8.0300698             NaN
2016-08-21/21:20:35.48           8.0055668             NaN
2016-08-21/21:20:35.51           7.9882450             NaN
2016-08-21/21:20:35.54           7.9720198             NaN
2016-08-21/21:20:35.57           7.9549872             NaN
2016-08-21/21:20:35.61           7.9310909             NaN
2016-08-21/21:20:35.64           7.9168197             NaN
2016-08-21/21:20:35.67           7.9108745             NaN
2016-08-21/21:20:35.70           7.8949069             NaN
2016-08-21/21:20:35.73           7.8732064             NaN
2016-08-21/21:20:35.76           7.8643993             NaN
2016-08-21/21:20:35.79           7.8396545             NaN
2016-08-21/21:20:35.82           7.8134881             NaN
2016-08-21/21:20:35.86           7.7955977             NaN
2016-08-21/21:20:35.89           7.7778285             NaN
2016-08-21/21:20:35.92           7.7525765             NaN
2016-08-21/21:20:35.95           7.7283259             NaN
2016-08-21/21:20:35.98           7.7022777             NaN
2016-08-21/21:20:36.01           7.6827847             NaN
2016-08-21/21:20:36.04           7.6633180             NaN
2016-08-21/21:20:36.07           7.6484292             NaN
2016-08-21/21:20:36.11           7.6356690             NaN
2016-08-21/21:20:36.14           7.6126417             NaN
2016-08-21/21:20:36.17           7.5877272             NaN
2016-08-21/21:20:36.20           7.5684242             NaN
2016-08-21/21:20:36.23           7.5539367             NaN
2016-08-21/21:20:36.26           7.5456033             NaN
2016-08-21/21:20:36.29           7.5332189             NaN
2016-08-21/21:20:36.32           7.5259628             NaN
2016-08-21/21:20:36.36           7.5225115             NaN
2016-08-21/21:20:36.39           7.5069324             NaN
2016-08-21/21:20:36.42           7.5016246             NaN
2016-08-21/21:20:36.45           7.4927557             NaN
2016-08-21/21:20:36.48           7.4736724             NaN
2016-08-21/21:20:36.51           7.4585800             NaN
2016-08-21/21:20:36.54           7.4318767             NaN
2016-08-21/21:20:36.57           7.4063712             NaN
2016-08-21/21:20:36.61           7.3767442             NaN
2016-08-21/21:20:36.64           7.3519328             NaN
2016-08-21/21:20:36.67           7.3416274             NaN
2016-08-21/21:20:36.70           7.3214578             NaN
2016-08-21/21:20:36.73           7.3098794             NaN
2016-08-21/21:20:36.76           7.2860482             NaN
2016-08-21/21:20:36.79           7.2601766             NaN
2016-08-21/21:20:36.82           7.2290987             NaN
2016-08-21/21:20:36.86           7.2013366             NaN
2016-08-21/21:20:36.89           7.1722051             NaN
2016-08-21/21:20:36.92           7.1355127             NaN
2016-08-21/21:20:36.95           7.0983404             NaN
2016-08-21/21:20:36.98           7.0638083             NaN
2016-08-21/21:20:37.01           7.0260773             NaN
2016-08-21/21:20:37.04           7.0111511             NaN
2016-08-21/21:20:37.07           6.9891941             NaN
2016-08-21/21:20:37.11           6.9809891             NaN
2016-08-21/21:20:37.14           6.9690566             NaN
2016-08-21/21:20:37.17           6.9517319             NaN
2016-08-21/21:20:37.20           6.9370444             NaN
2016-08-21/21:20:37.23           6.9139917             NaN
2016-08-21/21:20:37.26           6.8922032             NaN
2016-08-21/21:20:37.29           6.8825665             NaN
2016-08-21/21:20:37.32           6.8658691             NaN
2016-08-21/21:20:37.36           6.8586639             NaN
2016-08-21/21:20:37.39           6.8362351             NaN
2016-08-21/21:20:37.42           6.8209184             NaN
2016-08-21/21:20:37.45           6.8099436             NaN
2016-08-21/21:20:37.48           6.7875250             NaN
2016-08-21/21:20:37.51           6.7780225             NaN
2016-08-21/21:20:37.54           6.7685068             NaN
2016-08-21/21:20:37.57           6.7420938             NaN
2016-08-21/21:20:37.61           6.7172248             NaN
2016-08-21/21:20:37.64           6.6896314             NaN
2016-08-21/21:20:37.67           6.6766039             NaN
2016-08-21/21:20:37.70           6.6476089             NaN
2016-08-21/21:20:37.73           6.6187849             NaN
2016-08-21/21:20:37.76           6.6027068             NaN
2016-08-21/21:20:37.79           6.5731399             NaN
2016-08-21/21:20:37.82           6.5466306             NaN
2016-08-21/21:20:37.86           6.5316670             NaN
2016-08-21/21:20:37.89           6.5095194             NaN
2016-08-21/21:20:37.92           6.4922616             NaN
2016-08-21/21:20:37.95           6.4720349             NaN
2016-08-21/21:20:37.98           6.4611990             NaN
2016-08-21/21:20:38.01           6.4460836             NaN
2016-08-21/21:20:38.04           6.4279006             NaN
2016-08-21/21:20:38.07           6.4138460             NaN
2016-08-21/21:20:38.11           6.3998247             NaN
2016-08-21/21:20:38.14           6.3759868             NaN
2016-08-21/21:20:38.17           6.3512585             NaN
2016-08-21/21:20:38.20           6.3197420             NaN
2016-08-21/21:20:38.23           6.2992639             NaN
2016-08-21/21:20:38.26           6.2694417             NaN
2016-08-21/21:20:38.29           6.2539138             NaN
2016-08-21/21:20:38.32           6.2404465             NaN
2016-08-21/21:20:38.36           6.2216322             NaN
2016-08-21/21:20:38.39           6.1973482             NaN
2016-08-21/21:20:38.42           6.1756549             NaN
2016-08-21/21:20:38.45           6.1540359             NaN
2016-08-21/21:20:38.48           6.1320441             NaN
2016-08-21/21:20:38.51           6.1034817             NaN
2016-08-21/21:20:38.54           6.0776449             NaN
2016-08-21/21:20:38.57           6.0458249             NaN
2016-08-21/21:20:38.61           6.0081678             NaN
2016-08-21/21:20:38.64           5.9877314             NaN
2016-08-21/21:20:38.67           5.9776276             NaN
2016-08-21/21:20:38.70           5.9628931             NaN
2016-08-21/21:20:38.73           5.9523186             NaN
2016-08-21/21:20:38.76           5.9435822             NaN
2016-08-21/21:20:38.79           5.9349432             NaN
2016-08-21/21:20:38.82           5.9219252             NaN
2016-08-21/21:20:38.86           5.8988509             NaN
2016-08-21/21:20:38.89           5.8812677             NaN
2016-08-21/21:20:38.92           5.8581061             NaN
2016-08-21/21:20:38.95           5.8328899             NaN
2016-08-21/21:20:38.98           5.8083413             NaN
2016-08-21/21:20:39.01           5.7829837             NaN
2016-08-21/21:20:39.04           5.7670493             NaN
2016-08-21/21:20:39.07           5.7501621             NaN
2016-08-21/21:20:39.11           5.7393949             NaN
2016-08-21/21:20:39.14           5.7293457             NaN
2016-08-21/21:20:39.17           5.7138184             NaN
2016-08-21/21:20:39.20           5.6975919             NaN
2016-08-21/21:20:39.23           5.6694305             NaN
2016-08-21/21:20:39.26           5.6457841             NaN
2016-08-21/21:20:39.29           5.6253460             NaN
2016-08-21/21:20:39.32           5.5959862             NaN
2016-08-21/21:20:39.36           5.5629666             NaN
2016-08-21/21:20:39.39           5.5437370             NaN
2016-08-21/21:20:39.42           5.5253437             NaN
2016-08-21/21:20:39.45           5.5127246             NaN
2016-08-21/21:20:39.48           5.4864722             NaN
2016-08-21/21:20:39.51           5.4672295             NaN
2016-08-21/21:20:39.54           5.4622654             NaN
2016-08-21/21:20:39.57           5.4518133             NaN
2016-08-21/21:20:39.61           5.4312399             NaN
2016-08-21/21:20:39.64           5.4180559             NaN
2016-08-21/21:20:39.67           5.3941085             NaN
2016-08-21/21:20:39.70           5.3778196             NaN
2016-08-21/21:20:39.73           5.3587299             NaN
2016-08-21/21:20:39.76           5.3487446             NaN
2016-08-21/21:20:39.79           5.3351350             NaN
2016-08-21/21:20:39.82           5.3077421             NaN
2016-08-21/21:20:39.86           5.2680095             NaN
2016-08-21/21:20:39.89           5.2457953             NaN
2016-08-21/21:20:39.92           5.2234847             NaN
2016-08-21/21:20:39.95           5.2026816             NaN
2016-08-21/21:20:39.98           5.1780827             NaN
2016-08-21/21:20:40.01           5.1509789             NaN
2016-08-21/21:20:40.04           5.1188549             NaN
2016-08-21/21:20:40.07           5.0920726             NaN
2016-08-21/21:20:40.11           5.0772010             NaN
2016-08-21/21:20:40.14           5.0665658             NaN
2016-08-21/21:20:40.17           5.0380522             NaN
2016-08-21/21:20:40.20           5.0048734             NaN
2016-08-21/21:20:40.23           4.9795242             NaN
2016-08-21/21:20:40.26           4.9494156             NaN
2016-08-21/21:20:40.29           4.9256374             NaN
2016-08-21/21:20:40.32           4.9120300             NaN
2016-08-21/21:20:40.36           4.8991714             NaN
2016-08-21/21:20:40.39           4.8757808             NaN
2016-08-21/21:20:40.42           4.8627705             NaN
2016-08-21/21:20:40.45           4.8507841             NaN
2016-08-21/21:20:40.48           4.8409060             NaN
2016-08-21/21:20:40.51           4.8188329             NaN
2016-08-21/21:20:40.54           4.8080712             NaN
2016-08-21/21:20:40.57           4.7931695             NaN
2016-08-21/21:20:40.61           4.7656380             NaN
2016-08-21/21:20:40.64           4.7374843             NaN
2016-08-21/21:20:40.67           4.7043360             NaN
2016-08-21/21:20:40.70           4.6810163             NaN
2016-08-21/21:20:40.73           4.6593689             NaN
2016-08-21/21:20:40.76           4.6446130             NaN
2016-08-21/21:20:40.79           4.6284190             NaN
2016-08-21/21:20:40.82           4.6061378             NaN
2016-08-21/21:20:40.86           4.5885958             NaN
2016-08-21/21:20:40.89           4.5695514             NaN
2016-08-21/21:20:40.92           4.5428779             NaN
2016-08-21/21:20:40.95           4.5250579             NaN
2016-08-21/21:20:40.98           4.4967993             NaN
2016-08-21/21:20:41.01           4.4824254             NaN
2016-08-21/21:20:41.04           4.4591556             NaN
2016-08-21/21:20:41.07           4.4305692             NaN
2016-08-21/21:20:41.11           4.4052831             NaN
2016-08-21/21:20:41.14           4.3760643             NaN
2016-08-21/21:20:41.17           4.3474317             NaN
2016-08-21/21:20:41.20           4.3249924             NaN
2016-08-21/21:20:41.23           4.3039301             NaN
2016-08-21/21:20:41.26           4.2805308             NaN
2016-08-21/21:20:41.29           4.2539432             NaN
2016-08-21/21:20:41.32           4.2205135             NaN
2016-08-21/21:20:41.36           4.1999169             NaN
2016-08-21/21:20:41.39           4.1831603             NaN
2016-08-21/21:20:41.42           4.1642944             NaN
2016-08-21/21:20:41.45           4.1492158             NaN
2016-08-21/21:20:41.48           4.1359111             NaN
2016-08-21/21:20:41.51           4.1100964             NaN
2016-08-21/21:20:41.54           4.0920872             NaN
2016-08-21/21:20:41.57           4.0719708             NaN
2016-08-21/21:20:41.61           4.0566944             NaN
2016-08-21/21:20:41.64           4.0430976             NaN
2016-08-21/21:20:41.67           4.0249702             NaN
2016-08-21/21:20:41.70           4.0108730             NaN
2016-08-21/21:20:41.73           3.9865758             NaN
2016-08-21/21:20:41.76           3.9725981             NaN
2016-08-21/21:20:41.79           3.9677329             NaN
2016-08-21/21:20:41.82           3.9484951             NaN
2016-08-21/21:20:41.86           3.9302470             NaN
2016-08-21/21:20:41.89           3.9054309             NaN
2016-08-21/21:20:41.92           3.8749180             NaN
2016-08-21/21:20:41.95           3.8504630             NaN
2016-08-21/21:20:41.98           3.8255061             NaN
2016-08-21/21:20:42.01           3.8178782             NaN
2016-08-21/21:20:42.04           3.7969356             NaN
2016-08-21/21:20:42.07           3.7638326             NaN
2016-08-21/21:20:42.11           3.7275349             NaN
2016-08-21/21:20:42.14           3.7003882             NaN
2016-08-21/21:20:42.17           3.6799692             NaN
2016-08-21/21:20:42.20           3.6531569             NaN
2016-08-21/21:20:42.23           3.6111948             NaN
2016-08-21/21:20:42.26           3.5726726             NaN
2016-08-21/21:20:42.29           3.5304769             NaN
2016-08-21/21:20:42.32           3.4904593             NaN
2016-08-21/21:20:42.36           3.4698079             NaN
2016-08-21/21:20:42.39           3.4528779             NaN
2016-08-21/21:20:42.42           3.4229785             NaN
2016-08-21/21:20:42.45           3.3993958             NaN
2016-08-21/21:20:42.48           3.3835656             NaN
2016-08-21/21:20:42.51           3.3739926             NaN
2016-08-21/21:20:42.54           3.3580494             NaN
2016-08-21/21:20:42.57           3.3340491             NaN
2016-08-21/21:20:42.61           3.3096870             NaN
2016-08-21/21:20:42.64           3.2782681             NaN
2016-08-21/21:20:42.67           3.2550246             NaN
2016-08-21/21:20:42.70           3.2314706             NaN
2016-08-21/21:20:42.73           3.2107526             NaN
2016-08-21/21:20:42.76           3.1974841             NaN
2016-08-21/21:20:42.79           3.1833795             NaN
2016-08-21/21:20:42.82           3.1677736             NaN
2016-08-21/21:20:42.86           3.1678886             NaN
2016-08-21/21:20:42.89           3.1584739             NaN
2016-08-21/21:20:42.92           3.1380016             NaN
2016-08-21/21:20:42.95           3.1156546             NaN
2016-08-21/21:20:42.98           3.1005290             NaN
2016-08-21/21:20:43.01           3.0749997             NaN
2016-08-21/21:20:43.04           3.0420014             NaN
2016-08-21/21:20:43.07           3.0168010             NaN
2016-08-21/21:20:43.11           2.9825659             NaN
2016-08-21/21:20:43.14           2.9532194             NaN
2016-08-21/21:20:43.17           2.9256283             NaN
2016-08-21/21:20:43.20           2.9073199             NaN
2016-08-21/21:20:43.23           2.8876839             NaN
2016-08-21/21:20:43.26           2.8755102             NaN
2016-08-21/21:20:43.29           2.8579557             NaN
2016-08-21/21:20:43.32           2.8428272             NaN
2016-08-21/21:20:43.36           2.8224326             NaN
2016-08-21/21:20:43.39           2.8172902             NaN
2016-08-21/21:20:43.42           2.7955268             NaN
2016-08-21/21:20:43.45           2.7877649             NaN
2016-08-21/21:20:43.48           2.7662130             NaN
2016-08-21/21:20:43.51           2.7479134             NaN
2016-08-21/21:20:43.54           2.7243571             NaN
2016-08-21/21:20:43.57           2.7055765             NaN
2016-08-21/21:20:43.61           2.6722376             NaN
2016-08-21/21:20:43.64           2.6483339             NaN
2016-08-21/21:20:43.67           2.6111809             NaN
2016-08-21/21:20:43.70           2.5942658             NaN
2016-08-21/21:20:43.73           2.5658497             NaN
2016-08-21/21:20:43.76           2.5497575             NaN
2016-08-21/21:20:43.79           2.5343591             NaN
2016-08-21/21:20:43.82           2.5135836             NaN
2016-08-21/21:20:43.86           2.4876598             NaN
2016-08-21/21:20:43.89           2.4747132             NaN
2016-08-21/21:20:43.92           2.4492848             NaN
2016-08-21/21:20:43.95           2.4324309             NaN
2016-08-21/21:20:43.98           2.3980885             NaN
2016-08-21/21:20:44.01           2.3691704             NaN
2016-08-21/21:20:44.04           2.3466833             NaN
2016-08-21/21:20:44.07           2.3295835             NaN
2016-08-21/21:20:44.11           2.3122167             NaN
2016-08-21/21:20:44.14           2.2960503             NaN
2016-08-21/21:20:44.17           2.2740479             NaN
2016-08-21/21:20:44.20           2.2571234             NaN
2016-08-21/21:20:44.23           2.2428964             NaN
2016-08-21/21:20:44.26           2.2305376             NaN
2016-08-21/21:20:44.29           2.2147857             NaN
2016-08-21/21:20:44.32           2.1893309             NaN
2016-08-21/21:20:44.36           2.1647982             NaN
2016-08-21/21:20:44.39           2.1456015             NaN
2016-08-21/21:20:44.42           2.1263505             NaN
2016-08-21/21:20:44.45           2.1064853             NaN
2016-08-21/21:20:44.48           2.0810623             NaN
2016-08-21/21:20:44.51           2.0559384             NaN
2016-08-21/21:20:44.54           2.0328121             NaN
2016-08-21/21:20:44.57           2.0120185             NaN
2016-08-21/21:20:44.61           1.9992216             NaN
2016-08-21/21:20:44.64           1.9843304             NaN
2016-08-21/21:20:44.67           1.9583564             NaN
2016-08-21/21:20:44.70           1.9435646             NaN
2016-08-21/21:20:44.73           1.9320145             NaN
2016-08-21/21:20:44.76           1.9236332             NaN
2016-08-21/21:20:44.79           1.9080846             NaN
2016-08-21/21:20:44.82           1.8941082             NaN
2016-08-21/21:20:44.86           1.8782659             NaN
2016-08-21/21:20:44.89           1.8571184             NaN
2016-08-21/21:20:44.92           1.8319265             NaN
2016-08-21/21:20:44.95           1.8193966             NaN
2016-08-21/21:20:44.98           1.7983781             NaN
2016-08-21/21:20:45.01           1.7839504             NaN
2016-08-21/21:20:45.04           1.7594255             NaN
2016-08-21/21:20:45.07           1.7387535             NaN
2016-08-21/21:20:45.11           1.7197281             NaN
2016-08-21/21:20:45.14           1.7057775             NaN
2016-08-21/21:20:45.17           1.6897725             NaN
2016-08-21/21:20:45.20           1.6728040             NaN
2016-08-21/21:20:45.23           1.6367614             NaN
2016-08-21/21:20:45.26           1.6072611             NaN
2016-08-21/21:20:45.29           1.5799660             NaN
2016-08-21/21:20:45.32           1.5550212             NaN
2016-08-21/21:20:45.36           1.5412991             NaN
2016-08-21/21:20:45.39           1.5257273             NaN
2016-08-21/21:20:45.42           1.4999642             NaN
2016-08-21/21:20:45.45           1.4765721             NaN
2016-08-21/21:20:45.48           1.4579138             NaN
2016-08-21/21:20:45.51           1.4464636             NaN
2016-08-21/21:20:45.54           1.4302628             NaN
2016-08-21/21:20:45.57           1.4092723             NaN
2016-08-21/21:20:45.61           1.3970030             NaN
2016-08-21/21:20:45.64           1.3741022             NaN
2016-08-21/21:20:45.67           1.3573884             NaN
2016-08-21/21:20:45.70           1.3452795             NaN
2016-08-21/21:20:45.73           1.3331643             NaN
2016-08-21/21:20:45.76           1.3216573             NaN
2016-08-21/21:20:45.79           1.3171365             NaN
2016-08-21/21:20:45.82           1.3082132             NaN
2016-08-21/21:20:45.86           1.2997320             NaN
2016-08-21/21:20:45.89           1.2857627             NaN
2016-08-21/21:20:45.92           1.2707541             NaN
2016-08-21/21:20:45.95           1.2394618             NaN
2016-08-21/21:20:45.98           1.2189821             NaN
2016-08-21/21:20:46.01           1.2084444             NaN
2016-08-21/21:20:46.04           1.1829834             NaN
2016-08-21/21:20:46.07           1.1512710             NaN
2016-08-21/21:20:46.11           1.1320234             NaN
2016-08-21/21:20:46.14           1.1107301             NaN
2016-08-21/21:20:46.17           1.0957938             NaN
2016-08-21/21:20:46.20           1.0845953             NaN
2016-08-21/21:20:46.23           1.0856343             NaN
2016-08-21/21:20:46.26           1.0574621             NaN
2016-08-21/21:20:46.29           1.0264290             NaN
2016-08-21/21:20:46.32           1.0169209             NaN
2016-08-21/21:20:46.36          0.99824346             NaN
2016-08-21/21:20:46.39          0.97552001             NaN
2016-08-21/21:20:46.42          0.95684693             NaN
2016-08-21/21:20:46.45          0.92982657             NaN
2016-08-21/21:20:46.48          0.91117274             NaN
2016-08-21/21:20:46.51          0.87882302             NaN
2016-08-21/21:20:46.54          0.87306219             NaN
2016-08-21/21:20:46.57          0.86255260             NaN
2016-08-21/21:20:46.61          0.83322481             NaN
2016-08-21/21:20:46.64          0.81388822             NaN
2016-08-21/21:20:46.67          0.79082650             NaN
2016-08-21/21:20:46.70          0.76818847             NaN
2016-08-21/21:20:46.73          0.75524725             NaN
2016-08-21/21:20:46.76          0.72889335             NaN
2016-08-21/21:20:46.79          0.70551759             NaN
2016-08-21/21:20:46.82          0.68116858             NaN
2016-08-21/21:20:46.86          0.65392367             NaN
2016-08-21/21:20:46.89          0.63663507             NaN
2016-08-21/21:20:46.92          0.62244305             NaN
2016-08-21/21:20:46.95          0.60158803             NaN
2016-08-21/21:20:46.98          0.58184015             NaN
2016-08-21/21:20:47.01          0.56663354             NaN
2016-08-21/21:20:47.04          0.55727435             NaN
2016-08-21/21:20:47.07          0.55407319             NaN
2016-08-21/21:20:47.11          0.53863675             NaN
2016-08-21/21:20:47.14          0.52064790             NaN
2016-08-21/21:20:47.17          0.50470241             NaN
2016-08-21/21:20:47.20          0.47930511             NaN
2016-08-21/21:20:47.23          0.46748143             NaN
2016-08-21/21:20:47.26          0.45518523             NaN
2016-08-21/21:20:47.29          0.43214497             NaN
2016-08-21/21:20:47.32          0.40835638             NaN
2016-08-21/21:20:47.36          0.38402553             NaN
2016-08-21/21:20:47.39          0.37427964             NaN
2016-08-21/21:20:47.42          0.37268974             NaN
2016-08-21/21:20:47.45          0.36231402             NaN
2016-08-21/21:20:47.48          0.35617789             NaN
2016-08-21/21:20:47.51          0.34305880             NaN
2016-08-21/21:20:47.54          0.32319704             NaN
2016-08-21/21:20:47.57          0.29796525             NaN
2016-08-21/21:20:47.61          0.26584256             NaN
2016-08-21/21:20:47.64          0.23759637             NaN
2016-08-21/21:20:47.67          0.20421379             NaN
2016-08-21/21:20:47.70          0.17753676             NaN
2016-08-21/21:20:47.73          0.14913938             NaN
2016-08-21/21:20:47.76          0.12513330             NaN
2016-08-21/21:20:47.79         0.099322594             NaN
2016-08-21/21:20:47.82         0.073820466             NaN
2016-08-21/21:20:47.86         0.061383612             NaN
2016-08-21/21:20:47.89         0.050946089             NaN
2016-08-21/21:20:47.92         0.035678319             NaN
2016-08-21/21:20:47.95        0.0092381978             NaN
2016-08-21/21:20:47.98        -0.029780857             NaN
2016-08-21/21:20:48.01        -0.050371539             NaN
2016-08-21/21:20:48.04        -0.077121517             NaN
2016-08-21/21:20:48.07        -0.091637448             NaN
2016-08-21/21:20:48.11         -0.11893321             NaN
2016-08-21/21:20:48.14         -0.13682405             NaN
2016-08-21/21:20:48.17         -0.16169565             NaN
2016-08-21/21:20:48.20         -0.18350222             NaN
2016-08-21/21:20:48.23         -0.19404932             NaN
2016-08-21/21:20:48.26         -0.19977047             NaN
2016-08-21/21:20:48.29         -0.21544752             NaN
2016-08-21/21:20:48.32         -0.22159551             NaN
2016-08-21/21:20:48.36         -0.24275894             NaN
2016-08-21/21:20:48.39         -0.24847005             NaN
2016-08-21/21:20:48.42         -0.25645223             NaN
2016-08-21/21:20:48.45         -0.26734915             NaN
2016-08-21/21:20:48.48         -0.27882302             NaN
2016-08-21/21:20:48.51         -0.28959593             NaN
2016-08-21/21:20:48.54         -0.30505174             NaN
2016-08-21/21:20:48.57         -0.32081342             NaN
2016-08-21/21:20:48.61         -0.35007097             NaN
2016-08-21/21:20:48.64         -0.36921321             NaN
2016-08-21/21:20:48.67         -0.38937369             NaN
2016-08-21/21:20:48.70         -0.41789904             NaN
2016-08-21/21:20:48.73         -0.43499257             NaN
2016-08-21/21:20:48.76         -0.45316125             NaN
2016-08-21/21:20:48.79         -0.47112559             NaN
2016-08-21/21:20:48.82         -0.48982554             NaN
2016-08-21/21:20:48.86         -0.50902142             NaN
2016-08-21/21:20:48.89         -0.52320420             NaN
2016-08-21/21:20:48.92         -0.53260866             NaN
2016-08-21/21:20:48.95         -0.55040820             NaN
2016-08-21/21:20:48.98         -0.57953483             NaN
2016-08-21/21:20:49.01         -0.59604133             NaN
2016-08-21/21:20:49.04         -0.61140806             NaN
2016-08-21/21:20:49.07         -0.62182862             NaN
2016-08-21/21:20:49.11         -0.63127474             NaN
2016-08-21/21:20:49.14         -0.64296748             NaN
2016-08-21/21:20:49.17         -0.66171489             NaN
2016-08-21/21:20:49.20         -0.68596381             NaN
2016-08-21/21:20:49.23         -0.70186121             NaN
2016-08-21/21:20:49.26         -0.71604141             NaN
2016-08-21/21:20:49.29         -0.75333935             NaN
2016-08-21/21:20:49.32         -0.78159377             NaN
2016-08-21/21:20:49.36         -0.81530465             NaN
2016-08-21/21:20:49.39         -0.85816510             NaN
2016-08-21/21:20:49.42         -0.89592361             NaN
2016-08-21/21:20:49.45         -0.91592593             NaN
2016-08-21/21:20:49.48         -0.92768899             NaN
2016-08-21/21:20:49.51         -0.94236837             NaN
2016-08-21/21:20:49.54         -0.94546795             NaN
2016-08-21/21:20:49.57         -0.94883610             NaN
2016-08-21/21:20:49.61         -0.97072489             NaN
2016-08-21/21:20:49.64         -0.98859063             NaN
2016-08-21/21:20:49.67         -0.99733578             NaN
2016-08-21/21:20:49.70          -1.0138390             NaN
2016-08-21/21:20:49.73          -1.0310749             NaN
2016-08-21/21:20:49.76          -1.0601192             NaN
2016-08-21/21:20:49.79          -1.0894346             NaN
2016-08-21/21:20:49.82          -1.1156195             NaN
2016-08-21/21:20:49.86          -1.1328833             NaN
2016-08-21/21:20:49.89          -1.1348189             NaN
2016-08-21/21:20:49.92          -1.1483997             NaN
2016-08-21/21:20:49.95          -1.1651186             NaN
2016-08-21/21:20:49.98          -1.1797905             NaN
2016-08-21/21:20:50.01          -1.1986319             NaN
2016-08-21/21:20:50.04          -1.2240384             NaN
2016-08-21/21:20:50.07          -1.2423533             NaN
2016-08-21/21:20:50.11          -1.2786355             NaN
2016-08-21/21:20:50.14          -1.2980029             NaN
2016-08-21/21:20:50.17          -1.3321709             NaN
2016-08-21/21:20:50.20          -1.3546895             NaN
2016-08-21/21:20:50.23          -1.3722096             NaN
2016-08-21/21:20:50.26          -1.3837794             NaN
2016-08-21/21:20:50.29          -1.3980858             NaN
2016-08-21/21:20:50.32          -1.4093812             NaN
2016-08-21/21:20:50.36          -1.4217407             NaN
2016-08-21/21:20:50.39          -1.4314229             NaN
2016-08-21/21:20:50.42          -1.4461986             NaN
2016-08-21/21:20:50.45          -1.4509694             NaN
2016-08-21/21:20:50.48          -1.4673693             NaN
2016-08-21/21:20:50.51          -1.4804077             NaN
2016-08-21/21:20:50.54          -1.4938124             NaN
2016-08-21/21:20:50.57          -1.5109311             NaN
2016-08-21/21:20:50.61          -1.5320987             NaN
2016-08-21/21:20:50.64          -1.5637940             NaN
2016-08-21/21:20:50.67          -1.5773565             NaN
2016-08-21/21:20:50.70          -1.6011507             NaN
2016-08-21/21:20:50.73          -1.6235265             NaN
2016-08-21/21:20:50.76          -1.6454305             NaN
2016-08-21/21:20:50.79          -1.6628504             NaN
2016-08-21/21:20:50.82          -1.6852157             NaN
2016-08-21/21:20:50.86          -1.7116188             NaN
2016-08-21/21:20:50.89          -1.7265568             NaN
2016-08-21/21:20:50.92          -1.7414143             NaN
2016-08-21/21:20:50.95          -1.7655417             NaN
2016-08-21/21:20:50.98          -1.7907603             NaN
2016-08-21/21:20:51.01          -1.8155104             NaN
2016-08-21/21:20:51.04          -1.8247054             NaN
2016-08-21/21:20:51.07          -1.8415333             NaN
2016-08-21/21:20:51.11          -1.8529619             NaN
2016-08-21/21:20:51.14          -1.8563354             NaN
2016-08-21/21:20:51.17          -1.8608952             NaN
2016-08-21/21:20:51.20          -1.8634798             NaN
2016-08-21/21:20:51.23          -1.8675400             NaN
2016-08-21/21:20:51.26          -1.8745542             NaN
2016-08-21/21:20:51.29          -1.8924787             NaN
2016-08-21/21:20:51.32          -1.9229942             NaN
2016-08-21/21:20:51.36          -1.9477224             NaN
2016-08-21/21:20:51.39          -1.9755898             NaN
2016-08-21/21:20:51.42          -1.9938870             NaN
2016-08-21/21:20:51.45          -2.0184953             NaN
2016-08-21/21:20:51.48          -2.0325524             NaN
2016-08-21/21:20:51.51          -2.0431544             NaN
2016-08-21/21:20:51.54          -2.0504369             NaN
2016-08-21/21:20:51.57          -2.0522440             NaN
2016-08-21/21:20:51.61          -2.0508357             NaN
2016-08-21/21:20:51.64          -2.0532433             NaN
2016-08-21/21:20:51.67          -2.0603425             NaN
2016-08-21/21:20:51.70          -2.0785430             NaN
2016-08-21/21:20:51.73          -2.0901585             NaN
2016-08-21/21:20:51.76          -2.1133515             NaN
2016-08-21/21:20:51.79          -2.1304921             NaN
2016-08-21/21:20:51.82          -2.1522203             NaN
2016-08-21/21:20:51.86          -2.1720371             NaN
2016-08-21/21:20:51.89          -2.1879152             NaN
2016-08-21/21:20:51.92          -2.2102390             NaN
2016-08-21/21:20:51.95          -2.2359982             NaN
2016-08-21/21:20:51.98          -2.2640494             NaN
2016-08-21/21:20:52.01          -2.2915068             NaN
2016-08-21/21:20:52.04          -2.3056802             NaN
2016-08-21/21:20:52.07          -2.3300478             NaN
2016-08-21/21:20:52.11          -2.3472775             NaN
2016-08-21/21:20:52.14          -2.3717115             NaN
2016-08-21/21:20:52.17          -2.3923969             NaN
2016-08-21/21:20:52.20          -2.4149984             NaN
2016-08-21/21:20:52.23          -2.4328561             NaN
2016-08-21/21:20:52.26          -2.4509430             NaN
2016-08-21/21:20:52.29          -2.4658128             NaN
2016-08-21/21:20:52.32          -2.4887650             NaN
2016-08-21/21:20:52.36          -2.5105987             NaN
2016-08-21/21:20:52.39          -2.5397156             NaN
2016-08-21/21:20:52.42          -2.5537271             NaN
2016-08-21/21:20:52.45          -2.5730387             NaN
2016-08-21/21:20:52.48          -2.5753302             NaN
2016-08-21/21:20:52.51          -2.5843756             NaN
2016-08-21/21:20:52.54          -2.5879355             NaN
2016-08-21/21:20:52.57          -2.6050956             NaN
2016-08-21/21:20:52.61          -2.6259990             NaN
2016-08-21/21:20:52.64          -2.6487989             NaN
2016-08-21/21:20:52.67          -2.6627035             NaN
2016-08-21/21:20:52.70          -2.6778141             NaN
2016-08-21/21:20:52.73          -2.6911529             NaN
2016-08-21/21:20:52.76          -2.7127778             NaN
2016-08-21/21:20:52.79          -2.7385402             NaN
2016-08-21/21:20:52.82          -2.7550323             NaN
2016-08-21/21:20:52.86          -2.7676295             NaN
2016-08-21/21:20:52.89          -2.7697120             NaN
2016-08-21/21:20:52.92          -2.7808230             NaN
2016-08-21/21:20:52.95          -2.8038468             NaN
2016-08-21/21:20:52.98          -2.8285041             NaN
2016-08-21/21:20:53.01          -2.8605797             NaN
2016-08-21/21:20:53.04          -2.8982588             NaN
2016-08-21/21:20:53.07          -2.9150990             NaN
2016-08-21/21:20:53.11          -2.9338228             NaN
2016-08-21/21:20:53.14          -2.9502751             NaN
2016-08-21/21:20:53.17          -2.9720355             NaN
2016-08-21/21:20:53.20          -2.9872186             NaN
2016-08-21/21:20:53.23          -2.9907939             NaN
2016-08-21/21:20:53.26          -3.0014935             NaN
2016-08-21/21:20:53.29          -3.0106692             NaN
2016-08-21/21:20:53.32          -3.0166044             NaN
2016-08-21/21:20:53.36          -3.0339038             NaN
2016-08-21/21:20:53.39          -3.0508740             NaN
2016-08-21/21:20:53.42          -3.0758777             NaN
2016-08-21/21:20:53.45          -3.1045460             NaN
2016-08-21/21:20:53.48          -3.1232422             NaN
2016-08-21/21:20:53.51          -3.1402775             NaN
2016-08-21/21:20:53.54          -3.1565629             NaN
2016-08-21/21:20:53.57          -3.1711006             NaN
2016-08-21/21:20:53.61          -3.1852532             NaN
2016-08-21/21:20:53.64          -3.1943804             NaN
2016-08-21/21:20:53.67          -3.2189320             NaN
2016-08-21/21:20:53.70          -3.2330966             NaN
2016-08-21/21:20:53.73          -3.2463204             NaN
2016-08-21/21:20:53.76          -3.2649410             NaN
2016-08-21/21:20:53.79          -3.2903896             NaN
2016-08-21/21:20:53.82          -3.3089218             NaN
2016-08-21/21:20:53.86          -3.3296781             NaN
2016-08-21/21:20:53.89          -3.3543163             NaN
2016-08-21/21:20:53.92          -3.3788004             NaN
2016-08-21/21:20:53.95          -3.4074452             NaN
2016-08-21/21:20:53.98          -3.4268170             NaN
2016-08-21/21:20:54.01          -3.4387291             NaN
2016-08-21/21:20:54.04          -3.4540097             NaN
2016-08-21/21:20:54.07          -3.4589492             NaN
2016-08-21/21:20:54.11          -3.4651727             NaN
2016-08-21/21:20:54.14          -3.4665528             NaN
2016-08-21/21:20:54.17          -3.4747261             NaN
2016-08-21/21:20:54.20          -3.4696225             NaN
2016-08-21/21:20:54.23          -3.4634746             NaN
2016-08-21/21:20:54.26          -3.4709804             NaN
2016-08-21/21:20:54.29          -3.4829532             NaN
2016-08-21/21:20:54.32          -3.4978607             NaN
2016-08-21/21:20:54.36          -3.5207929             NaN
2016-08-21/21:20:54.39          -3.5436638             NaN
2016-08-21/21:20:54.42          -3.5723320             NaN
2016-08-21/21:20:54.45          -3.5901650             NaN
2016-08-21/21:20:54.48          -3.6086863             NaN
2016-08-21/21:20:54.51          -3.6202928             NaN
2016-08-21/21:20:54.54          -3.6391722             NaN
2016-08-21/21:20:54.57          -3.6511279             NaN
2016-08-21/21:20:54.61          -3.6727366             NaN
2016-08-21/21:20:54.64          -3.6931193             NaN
2016-08-21/21:20:54.67          -3.7165965             NaN
2016-08-21/21:20:54.70          -3.7396003             NaN
2016-08-21/21:20:54.73          -3.7582636             NaN
2016-08-21/21:20:54.76          -3.7952587             NaN
2016-08-21/21:20:54.79          -3.8188309             NaN
2016-08-21/21:20:54.82          -3.8295382             NaN
2016-08-21/21:20:54.86          -3.8500228             NaN
2016-08-21/21:20:54.89          -3.8558151             NaN
2016-08-21/21:20:54.92          -3.8531931             NaN
2016-08-21/21:20:54.95          -3.8609682             NaN
2016-08-21/21:20:54.98          -3.8793158             NaN
2016-08-21/21:20:55.01          -3.8914270             NaN
2016-08-21/21:20:55.04          -3.8979408             NaN
2016-08-21/21:20:55.07          -3.9080229             NaN
2016-08-21/21:20:55.11          -3.9223906             NaN
2016-08-21/21:20:55.14          -3.9406453             NaN
2016-08-21/21:20:55.17          -3.9589635             NaN
2016-08-21/21:20:55.20          -3.9828444             NaN
2016-08-21/21:20:55.23          -4.0066074             NaN
2016-08-21/21:20:55.26          -4.0191754             NaN
2016-08-21/21:20:55.29          -4.0386162             NaN
2016-08-21/21:20:55.32          -4.0628779             NaN
2016-08-21/21:20:55.36          -4.0885732             NaN
2016-08-21/21:20:55.39          -4.1186535             NaN
2016-08-21/21:20:55.42          -4.1301722             NaN
2016-08-21/21:20:55.45          -4.1425516             NaN
2016-08-21/21:20:55.48          -4.1563418             NaN
2016-08-21/21:20:55.51          -4.1560434             NaN
2016-08-21/21:20:55.54          -4.1682818             NaN
2016-08-21/21:20:55.57          -4.1807968             NaN
2016-08-21/21:20:55.61          -4.1897790             NaN
2016-08-21/21:20:55.64          -4.2071271             NaN
2016-08-21/21:20:55.67          -4.2133459             NaN
2016-08-21/21:20:55.70          -4.2300409             NaN
2016-08-21/21:20:55.73          -4.2481034             NaN
2016-08-21/21:20:55.76          -4.2677272             NaN
2016-08-21/21:20:55.79          -4.2820196             NaN
2016-08-21/21:20:55.82          -4.2861295             NaN
2016-08-21/21:20:55.86          -4.2934644             NaN
2016-08-21/21:20:55.89          -4.3034881             NaN
2016-08-21/21:20:55.92          -4.3161382             NaN
2016-08-21/21:20:55.95          -4.3284688             NaN
2016-08-21/21:20:55.98          -4.3494566             NaN
2016-08-21/21:20:56.01          -4.3724415             NaN
2016-08-21/21:20:56.04          -4.3894295             NaN
2016-08-21/21:20:56.07          -4.4175171             NaN
2016-08-21/21:20:56.11          -4.4481452             NaN
2016-08-21/21:20:56.14          -4.4667339             NaN
2016-08-21/21:20:56.17          -4.4871308             NaN
2016-08-21/21:20:56.20          -4.4991523             NaN
2016-08-21/21:20:56.23          -4.5203246             NaN
2016-08-21/21:20:56.26          -4.5448528             NaN
2016-08-21/21:20:56.29          -4.5627649             NaN
2016-08-21/21:20:56.32          -4.5948347             NaN
2016-08-21/21:20:56.36          -4.6129345             NaN
2016-08-21/21:20:56.39          -4.6308098             NaN
2016-08-21/21:20:56.42          -4.6582087             NaN
2016-08-21/21:20:56.45          -4.6691372             NaN
2016-08-21/21:20:56.48          -4.6886653             NaN
2016-08-21/21:20:56.51          -4.7049213             NaN
2016-08-21/21:20:56.54          -4.7036921             NaN
2016-08-21/21:20:56.57          -4.7081371             NaN
2016-08-21/21:20:56.61          -4.7178105             NaN
2016-08-21/21:20:56.64          -4.7333419             NaN
2016-08-21/21:20:56.67          -4.7441415             NaN
2016-08-21/21:20:56.70          -4.7558429             NaN
2016-08-21/21:20:56.73          -4.7788179             NaN
2016-08-21/21:20:56.76          -4.7936189             NaN
2016-08-21/21:20:56.79          -4.8126720             NaN
2016-08-21/21:20:56.82          -4.8344489             NaN
2016-08-21/21:20:56.86          -4.8656033             NaN
2016-08-21/21:20:56.89          -4.8772462             NaN
2016-08-21/21:20:56.92          -4.8944702             NaN
2016-08-21/21:20:56.95          -4.9030750             NaN
2016-08-21/21:20:56.98          -4.9177251             NaN
2016-08-21/21:20:57.01          -4.9293847             NaN
2016-08-21/21:20:57.04          -4.9466090             NaN
2016-08-21/21:20:57.07          -4.9640063             NaN
2016-08-21/21:20:57.11          -4.9761414             NaN
2016-08-21/21:20:57.14          -4.9739337             NaN
2016-08-21/21:20:57.17          -4.9807752             NaN
2016-08-21/21:20:57.20          -4.9917789             NaN
2016-08-21/21:20:57.23          -5.0149997             NaN
2016-08-21/21:20:57.26          -5.0338375             NaN
2016-08-21/21:20:57.29          -5.0525892             NaN
2016-08-21/21:20:57.32          -5.0632275             NaN
2016-08-21/21:20:57.36          -5.0730759             NaN
2016-08-21/21:20:57.39          -5.0978345             NaN
2016-08-21/21:20:57.42          -5.1180859             NaN
2016-08-21/21:20:57.45          -5.1311536             NaN
2016-08-21/21:20:57.48          -5.1486430             NaN
2016-08-21/21:20:57.51          -5.1590200             NaN
2016-08-21/21:20:57.54          -5.1769441             NaN
2016-08-21/21:20:57.57          -5.2075292             NaN
2016-08-21/21:20:57.61          -5.2376670             NaN
2016-08-21/21:20:57.64          -5.2683711             NaN
2016-08-21/21:20:57.67          -5.2851743             NaN
2016-08-21/21:20:57.70          -5.3201736             NaN
2016-08-21/21:20:57.73          -5.3491258             NaN
2016-08-21/21:20:57.76          -5.3635526             NaN
2016-08-21/21:20:57.79          -5.3864323             NaN
2016-08-21/21:20:57.82          -5.3967965             NaN
2016-08-21/21:20:57.86          -5.3978102             NaN
2016-08-21/21:20:57.89          -5.4116800             NaN
2016-08-21/21:20:57.92          -5.4193726             NaN
2016-08-21/21:20:57.95          -5.4412697             NaN
2016-08-21/21:20:57.98          -5.4582610             NaN
2016-08-21/21:20:58.01          -5.4799221             NaN
2016-08-21/21:20:58.04          -5.5078685             NaN
2016-08-21/21:20:58.07          -5.5388234             NaN
2016-08-21/21:20:58.11          -5.5661122             NaN
2016-08-21/21:20:58.14          -5.6053825             NaN
2016-08-21/21:20:58.17          -5.6249912             NaN
2016-08-21/21:20:58.20          -5.6338494             NaN
2016-08-21/21:20:58.23          -5.6402921             NaN
2016-08-21/21:20:58.26          -5.6459850             NaN
2016-08-21/21:20:58.29          -5.6521526             NaN
2016-08-21/21:20:58.32          -5.6731993             NaN
2016-08-21/21:20:58.36          -5.6894415             NaN
2016-08-21/21:20:58.39          -5.7059697             NaN
2016-08-21/21:20:58.42          -5.7056829             NaN
2016-08-21/21:20:58.45          -5.7224389             NaN
2016-08-21/21:20:58.48          -5.7496907             NaN
2016-08-21/21:20:58.51          -5.7617684             NaN
2016-08-21/21:20:58.54          -5.7767383             NaN
2016-08-21/21:20:58.57          -5.7932389             NaN
2016-08-21/21:20:58.61          -5.7962156             NaN
2016-08-21/21:20:58.64          -5.7926475             NaN
2016-08-21/21:20:58.67          -5.8062247             NaN
2016-08-21/21:20:58.70          -5.8241651             NaN
2016-08-21/21:20:58.73          -5.8364279             NaN
2016-08-21/21:20:58.76          -5.8443430             NaN
2016-08-21/21:20:58.79          -5.8674594             NaN
2016-08-21/21:20:58.82          -5.8815002             NaN
2016-08-21/21:20:58.86          -5.9006823             NaN
2016-08-21/21:20:58.89          -5.9165598             NaN
2016-08-21/21:20:58.92          -5.9423696             NaN
2016-08-21/21:20:58.95          -5.9543002             NaN
2016-08-21/21:20:58.98          -5.9700175             NaN
2016-08-21/21:20:59.01          -5.9844828             NaN
2016-08-21/21:20:59.04          -6.0197191             NaN
2016-08-21/21:20:59.07          -6.0456157             NaN
2016-08-21/21:20:59.11          -6.0654436             NaN
2016-08-21/21:20:59.14          -6.0861903             NaN
2016-08-21/21:20:59.17          -6.1054575             NaN
2016-08-21/21:20:59.20          -6.1244481             NaN
2016-08-21/21:20:59.23          -6.1560126             NaN
2016-08-21/21:20:59.26          -6.1902561             NaN
2016-08-21/21:20:59.29          -6.2276159             NaN
2016-08-21/21:20:59.32          -6.2537279             NaN
2016-08-21/21:20:59.36          -6.2728964             NaN
2016-08-21/21:20:59.39          -6.3045694             NaN
2016-08-21/21:20:59.42          -6.3299329             NaN
2016-08-21/21:20:59.45          -6.3531753             NaN
2016-08-21/21:20:59.48          -6.3626552             NaN
2016-08-21/21:20:59.51          -6.3711859             NaN
2016-08-21/21:20:59.54          -6.3677024             NaN
2016-08-21/21:20:59.57          -6.3759592             NaN
2016-08-21/21:20:59.61          -6.3699679             NaN
2016-08-21/21:20:59.64          -6.3898027             NaN
2016-08-21/21:20:59.67          -6.4136674             NaN
2016-08-21/21:20:59.70          -6.4324041             NaN
2016-08-21/21:20:59.73          -6.4493916             NaN
2016-08-21/21:20:59.76          -6.4925066             NaN
2016-08-21/21:20:59.79          -6.5190777             NaN
2016-08-21/21:20:59.82          -6.5484600             NaN
2016-08-21/21:20:59.86          -6.5605438             NaN
2016-08-21/21:20:59.89          -6.5822820             NaN
2016-08-21/21:20:59.92          -6.5893699             NaN
2016-08-21/21:20:59.95          -6.5880864             NaN
2016-08-21/21:20:59.98          -6.6053328             NaN
2016-08-21/21:21:00.01          -6.6337053      -6.4021866
2016-08-21/21:21:00.04          -6.6362200      -6.4201120
2016-08-21/21:21:00.07          -6.6512051      -6.4380371
2016-08-21/21:21:00.11          -6.6704156      -6.4565406
2016-08-21/21:21:00.14          -6.6881204      -6.4744658
2016-08-21/21:21:00.17          -6.7022561      -6.4923911
2016-08-21/21:21:00.20          -6.7253067      -6.5103163
2016-08-21/21:21:00.23          -6.7420371      -6.5288198
2016-08-21/21:21:00.26          -6.7504037      -6.5467450
2016-08-21/21:21:00.29          -6.7568549      -6.5646703
2016-08-21/21:21:00.32          -6.7763257      -6.5825955
2016-08-21/21:21:00.36          -6.7874305      -6.6010990
2016-08-21/21:21:00.39          -6.8064132      -6.6190242
2016-08-21/21:21:00.42          -6.8303311      -6.6369495
2016-08-21/21:21:00.45          -6.8508808      -6.6548747
2016-08-21/21:21:00.48          -6.8640274      -6.6733782
2016-08-21/21:21:00.51          -6.8868227      -6.6913034
2016-08-21/21:21:00.54          -6.9140578      -6.7092287
2016-08-21/21:21:00.57          -6.9430333      -6.7271539
2016-08-21/21:21:00.61          -6.9710890      -6.7456574
2016-08-21/21:21:00.64          -7.0046338      -6.7635825
2016-08-21/21:21:00.67          -7.0320985      -6.7815079
2016-08-21/21:21:00.70          -7.0471559      -6.7994330
2016-08-21/21:21:00.73          -7.0831695      -6.8179365
2016-08-21/21:21:00.76          -7.1127132      -6.8358617
2016-08-21/21:21:00.79          -7.1266517      -6.8537870
2016-08-21/21:21:00.82          -7.1382899      -6.8717122
2016-08-21/21:21:00.86          -7.1500823      -6.8902157
2016-08-21/21:21:00.89          -7.1556861      -6.9081409
2016-08-21/21:21:00.92          -7.1678252      -6.9260662
2016-08-21/21:21:00.95          -7.1772414      -6.9439914
2016-08-21/21:21:00.98          -7.2019166      -6.9624949
2016-08-21/21:21:01.01          -7.2201960      -6.9803297
2016-08-21/21:21:01.04          -7.2443014      -6.9980902
2016-08-21/21:21:01.07          -7.2799066      -7.0158506
2016-08-21/21:21:01.11          -7.3016092      -7.0341839
2016-08-21/21:21:01.14          -7.3143769      -7.0519443
2016-08-21/21:21:01.17          -7.3393101      -7.0697048
2016-08-21/21:21:01.20          -7.3522759      -7.0874652
2016-08-21/21:21:01.23          -7.3655319      -7.1057985
2016-08-21/21:21:01.26          -7.3735239      -7.1235589
2016-08-21/21:21:01.29          -7.3832395      -7.1413194
2016-08-21/21:21:01.32          -7.3939900      -7.1590797
2016-08-21/21:21:01.36          -7.4121823      -7.1774131
2016-08-21/21:21:01.39          -7.4381118      -7.1951735
2016-08-21/21:21:01.42          -7.4714082      -7.2129340
2016-08-21/21:21:01.45          -7.4885759      -7.2306943
2016-08-21/21:21:01.48          -7.5084452      -7.2490277
2016-08-21/21:21:01.51          -7.5381686      -7.2667881
2016-08-21/21:21:01.54          -7.5708063      -7.2845486
2016-08-21/21:21:01.57          -7.5925265      -7.3023089
2016-08-21/21:21:01.61          -7.6200796      -7.3206423
2016-08-21/21:21:01.64          -7.6277537      -7.3384027
2016-08-21/21:21:01.67          -7.6448848      -7.3561632
2016-08-21/21:21:01.70          -7.6586033      -7.3739235
2016-08-21/21:21:01.73          -7.6811039      -7.3922569
2016-08-21/21:21:01.76          -7.7073756      -7.4100172
2016-08-21/21:21:01.79          -7.7193062      -7.4277777
2016-08-21/21:21:01.82          -7.7377113      -7.4455381
2016-08-21/21:21:01.86          -7.7536160      -7.4638715
2016-08-21/21:21:01.89          -7.7653211      -7.4816318
2016-08-21/21:21:01.92          -7.7957112      -7.4993923
2016-08-21/21:21:01.95          -7.8226083      -7.5171527
2016-08-21/21:21:01.98          -7.8549558      -7.5354861
2016-08-21/21:21:02.01          -7.8739590      -7.5531494
2016-08-21/21:21:02.04          -7.8897198      -7.5707330
2016-08-21/21:21:02.07          -7.9100029      -7.5883165
2016-08-21/21:21:02.11          -7.9204164      -7.6064672
2016-08-21/21:21:02.14          -7.9414009      -7.6240507
2016-08-21/21:21:02.17          -7.9626928      -7.6416343
2016-08-21/21:21:02.20          -7.9798363      -7.6592177
2016-08-21/21:21:02.23          -7.9888069      -7.6773685
2016-08-21/21:21:02.26          -8.0011813      -7.6949519
2016-08-21/21:21:02.29          -8.0431141      -7.7125355
2016-08-21/21:21:02.32          -8.0770893      -7.7301190
2016-08-21/21:21:02.36          -8.1188881      -7.7482697
2016-08-21/21:21:02.39          -8.1521974      -7.7658532
2016-08-21/21:21:02.42          -8.1815089      -7.7834368
2016-08-21/21:21:02.45          -8.2115356      -7.8010202
2016-08-21/21:21:02.48          -8.2333169      -7.8191710
2016-08-21/21:21:02.51          -8.2575483      -7.8367545
2016-08-21/21:21:02.54          -8.2752849      -7.8543381
2016-08-21/21:21:02.57          -8.2683858      -7.8719215
2016-08-21/21:21:02.61          -8.2734733      -7.8900723
2016-08-21/21:21:02.64          -8.2861577      -7.9076557
2016-08-21/21:21:02.67          -8.3134379      -7.9252393
2016-08-21/21:21:02.70          -8.3362764      -7.9428228
2016-08-21/21:21:02.73          -8.3599743      -7.9609735
2016-08-21/21:21:02.76          -8.3827189      -7.9785570
2016-08-21/21:21:02.79          -8.4008279      -7.9961406
2016-08-21/21:21:02.82          -8.4211884      -8.0137240
2016-08-21/21:21:02.86          -8.4367011      -8.0318748
2016-08-21/21:21:02.89          -8.4511115      -8.0494582
2016-08-21/21:21:02.92          -8.4589172      -8.0670418
2016-08-21/21:21:02.95          -8.4688081      -8.0846253
2016-08-21/21:21:02.98          -8.4816818      -8.1027761
2016-08-21/21:21:03.01          -8.4978959      -8.1202540
2016-08-21/21:21:03.04          -8.5132562      -8.1376452
2016-08-21/21:21:03.07          -8.5287586      -8.1550363
2016-08-21/21:21:03.11          -8.5491079      -8.1729885
2016-08-21/21:21:03.14          -8.5746555      -8.1903796
2016-08-21/21:21:03.17          -8.5957303      -8.2077708
2016-08-21/21:21:03.20          -8.6110231      -8.2251619
2016-08-21/21:21:03.23          -8.6226535      -8.2431141
2016-08-21/21:21:03.26          -8.6321171      -8.2605051
2016-08-21/21:21:03.29          -8.6377417      -8.2778964
2016-08-21/21:21:03.32          -8.6501435      -8.2952874
2016-08-21/21:21:03.36          -8.6701966      -8.3132396
2016-08-21/21:21:03.39          -8.6734046      -8.3306307
2016-08-21/21:21:03.42          -8.6913820      -8.3480219
2016-08-21/21:21:03.45          -8.7138664      -8.3654130
2016-08-21/21:21:03.48          -8.7371042      -8.3833652
2016-08-21/21:21:03.51          -8.7592060      -8.4007563
2016-08-21/21:21:03.54          -8.7850443      -8.4181475
2016-08-21/21:21:03.57          -8.8204870      -8.4355386
2016-08-21/21:21:03.61          -8.8574128      -8.4534908
2016-08-21/21:21:03.64          -8.8886987      -8.4708818
2016-08-21/21:21:03.67          -8.9320858      -8.4882731
2016-08-21/21:21:03.70          -8.9620685      -8.5056641
2016-08-21/21:21:03.73          -8.9920652      -8.5236163
2016-08-21/21:21:03.76          -9.0166803      -8.5410074
2016-08-21/21:21:03.79          -9.0344429      -8.5583986
2016-08-21/21:21:03.82          -9.0555487      -8.5757897
2016-08-21/21:21:03.86          -9.0694725      -8.5937419
2016-08-21/21:21:03.89          -9.0743887      -8.6111330
2016-08-21/21:21:03.92          -9.0947868      -8.6285242
2016-08-21/21:21:03.95          -9.1060009      -8.6459153
2016-08-21/21:21:03.98          -9.1250619      -8.6638675
2016-08-21/21:21:04.01          -9.1333487      -8.6811478
2016-08-21/21:21:04.04          -9.1472921      -8.6983370
2016-08-21/21:21:04.07          -9.1733422      -8.7155261
2016-08-21/21:21:04.11          -9.1825396      -8.7332698
2016-08-21/21:21:04.14          -9.1916227      -8.7504589
2016-08-21/21:21:04.17          -9.2025533      -8.7676482
2016-08-21/21:21:04.20          -9.2082929      -8.7848373
2016-08-21/21:21:04.23          -9.2254705      -8.8025810
2016-08-21/21:21:04.26          -9.2298645      -8.8197701
2016-08-21/21:21:04.29          -9.2598195      -8.8369593
2016-08-21/21:21:04.32          -9.2764759      -8.8541484
2016-08-21/21:21:04.36          -9.2940461      -8.8718921
2016-08-21/21:21:04.39          -9.3164601      -8.8890812
2016-08-21/21:21:04.42          -9.3340836      -8.9062704
2016-08-21/21:21:04.45          -9.3552200      -8.9234595
2016-08-21/21:21:04.48          -9.3758989      -8.9412032
2016-08-21/21:21:04.51          -9.3881118      -8.9583923
2016-08-21/21:21:04.54          -9.4016819      -8.9755816
2016-08-21/21:21:04.57          -9.3990935      -8.9927707
2016-08-21/21:21:04.61          -9.4121277      -9.0105144
2016-08-21/21:21:04.64          -9.4134774      -9.0277035
2016-08-21/21:21:04.67          -9.4326288      -9.0448927
2016-08-21/21:21:04.70          -9.4457715      -9.0620818
2016-08-21/21:21:04.73          -9.4685788      -9.0798255
2016-08-21/21:21:04.76          -9.4906709      -9.0970146
2016-08-21/21:21:04.79          -9.5103685      -9.1142039
2016-08-21/21:21:04.82          -9.5256605      -9.1313930
2016-08-21/21:21:04.86          -9.5484749      -9.1491367
2016-08-21/21:21:04.89          -9.5689722      -9.1663258
2016-08-21/21:21:04.92          -9.5960663      -9.1835150
2016-08-21/21:21:04.95          -9.6043931      -9.2007041
2016-08-21/21:21:04.98          -9.6267945      -9.2184478
2016-08-21/21:21:05.01          -9.6325709      -9.2355174
2016-08-21/21:21:05.04          -9.6466007      -9.2524888
2016-08-21/21:21:05.07          -9.6560864      -9.2694601
2016-08-21/21:21:05.11          -9.6823359      -9.2869789
2016-08-21/21:21:05.14          -9.7028277      -9.3039502
2016-08-21/21:21:05.17          -9.7204498      -9.3209216
2016-08-21/21:21:05.20          -9.7353237      -9.3378929
2016-08-21/21:21:05.23          -9.7648970      -9.3554117
2016-08-21/21:21:05.26          -9.7829154      -9.3723830
2016-08-21/21:21:05.29          -9.8121976      -9.3893544
2016-08-21/21:21:05.32          -9.8265440      -9.4063257
2016-08-21/21:21:05.36          -9.8558668      -9.4238445
2016-08-21/21:21:05.39          -9.8821688      -9.4408158
2016-08-21/21:21:05.42          -9.8898398      -9.4577872
2016-08-21/21:21:05.45          -9.8979504      -9.4747584
2016-08-21/21:21:05.48          -9.9121007      -9.4922773
2016-08-21/21:21:05.51          -9.9187474      -9.5092485
2016-08-21/21:21:05.54          -9.9250402      -9.5262200
2016-08-21/21:21:05.57          -9.9366749      -9.5431912
2016-08-21/21:21:05.61          -9.9458885      -9.5607100
2016-08-21/21:21:05.64          -9.9581145      -9.5776813
2016-08-21/21:21:05.67          -9.9661673      -9.5946527
2016-08-21/21:21:05.70          -9.9920875      -9.6116240
2016-08-21/21:21:05.73          -10.012943      -9.6291428
2016-08-21/21:21:05.76          -10.025985      -9.6461141
2016-08-21/21:21:05.79          -10.027530      -9.6630855
2016-08-21/21:21:05.82          -10.033899      -9.6800568
2016-08-21/21:21:05.86          -10.036825      -9.6975756
2016-08-21/21:21:05.89          -10.056014      -9.7145469
2016-08-21/21:21:05.92          -10.063424      -9.7315183
2016-08-21/21:21:05.95          -10.069981      -9.7484895
2016-08-21/21:21:05.98          -10.085985      -9.7660084
2016-08-21/21:21:06.01          -10.113465      -9.7828538
2016-08-21/21:21:06.04          -10.126277      -9.7995958
2016-08-21/21:21:06.07          -10.153249      -9.8163376
2016-08-21/21:21:06.11          -10.172019      -9.8336196
2016-08-21/21:21:06.14          -10.191348      -9.8503614
2016-08-21/21:21:06.17          -10.193188      -9.8671034
2016-08-21/21:21:06.20          -10.202166      -9.8838452
2016-08-21/21:21:06.23          -10.205711      -9.9011272
2016-08-21/21:21:06.26          -10.196780      -9.9178690
2016-08-21/21:21:06.29          -10.190984      -9.9346110
2016-08-21/21:21:06.32          -10.205244      -9.9513528
2016-08-21/21:21:06.36          -10.212102      -9.9686348
2016-08-21/21:21:06.39          -10.230331      -9.9853766
2016-08-21/21:21:06.42          -10.256968      -10.002119
2016-08-21/21:21:06.45          -10.279765      -10.018860
2016-08-21/21:21:06.48          -10.302469      -10.036142
2016-08-21/21:21:06.51          -10.333153      -10.052884
2016-08-21/21:21:06.54          -10.369374      -10.069626
2016-08-21/21:21:06.57          -10.392902      -10.086368
2016-08-21/21:21:06.61          -10.416522      -10.103650
2016-08-21/21:21:06.64          -10.442250      -10.120392
2016-08-21/21:21:06.67          -10.465844      -10.137134
2016-08-21/21:21:06.70          -10.470926      -10.153876
2016-08-21/21:21:06.73          -10.492477      -10.171158
2016-08-21/21:21:06.76          -10.514602      -10.187899
2016-08-21/21:21:06.79          -10.527000      -10.204641
2016-08-21/21:21:06.82          -10.546324      -10.221383
2016-08-21/21:21:06.86          -10.564632      -10.238665
2016-08-21/21:21:06.89          -10.577773      -10.255407
2016-08-21/21:21:06.92          -10.591110      -10.272149
2016-08-21/21:21:06.95          -10.607517      -10.288891
2016-08-21/21:21:06.98          -10.633431      -10.306173
2016-08-21/21:21:07.01          -10.648963      -10.322781
2016-08-21/21:21:07.04          -10.658662      -10.339278
2016-08-21/21:21:07.07          -10.679628      -10.355776
2016-08-21/21:21:07.11          -10.675880      -10.372806
2016-08-21/21:21:07.14          -10.679806      -10.389303
2016-08-21/21:21:07.17          -10.683367      -10.405801
2016-08-21/21:21:07.20          -10.691119      -10.422299
2016-08-21/21:21:07.23          -10.695123      -10.439328
2016-08-21/21:21:07.26          -10.701326      -10.455826
2016-08-21/21:21:07.29          -10.717248      -10.472324
2016-08-21/21:21:07.32          -10.734066      -10.488821
2016-08-21/21:21:07.36          -10.747996      -10.505851
2016-08-21/21:21:07.39          -10.777585      -10.522349
2016-08-21/21:21:07.42          -10.787610      -10.538846
2016-08-21/21:21:07.45          -10.804171      -10.555344
2016-08-21/21:21:07.48          -10.817473      -10.572374
2016-08-21/21:21:07.51          -10.828593      -10.588872
2016-08-21/21:21:07.54          -10.839228      -10.605369
2016-08-21/21:21:07.57          -10.839923      -10.621867
2016-08-21/21:21:07.61          -10.852634      -10.638897
2016-08-21/21:21:07.64          -10.868940      -10.655394
2016-08-21/21:21:07.67          -10.887100      -10.671892
2016-08-21/21:21:07.70          -10.905150      -10.688390
2016-08-21/21:21:07.73          -10.929623      -10.705419
2016-08-21/21:21:07.76          -10.962412      -10.721917
2016-08-21/21:21:07.79          -10.987233      -10.738415
2016-08-21/21:21:07.82          -11.003640      -10.754912
2016-08-21/21:21:07.86          -11.025118      -10.771942
2016-08-21/21:21:07.89          -11.040275      -10.788440
2016-08-21/21:21:07.92          -11.050426      -10.804937
2016-08-21/21:21:07.95          -11.050095      -10.821435
2016-08-21/21:21:07.98          -11.081126      -10.838465
2016-08-21/21:21:08.01          -11.086948      -10.854822
2016-08-21/21:21:08.04          -11.100666      -10.871063
2016-08-21/21:21:08.07          -11.128024      -10.887304
2016-08-21/21:21:08.11          -11.165822      -10.904069
2016-08-21/21:21:08.14          -11.192016      -10.920309
2016-08-21/21:21:08.17          -11.210197      -10.936551
2016-08-21/21:21:08.20          -11.234700      -10.952791
2016-08-21/21:21:08.23          -11.269915      -10.969556
2016-08-21/21:21:08.26          -11.277130      -10.985797
2016-08-21/21:21:08.29          -11.307789      -11.002038
2016-08-21/21:21:08.32          -11.325164      -11.018279
2016-08-21/21:21:08.36          -11.331701      -11.035044
2016-08-21/21:21:08.39          -11.336764      -11.051285
2016-08-21/21:21:08.42          -11.344634      -11.067526
2016-08-21/21:21:08.45          -11.359431      -11.083767
2016-08-21/21:21:08.48          -11.363222      -11.100532
2016-08-21/21:21:08.51          -11.367517      -11.116773
2016-08-21/21:21:08.54          -11.381538      -11.133014
2016-08-21/21:21:08.57          -11.397101      -11.149255
2016-08-21/21:21:08.61          -11.404790      -11.166020
2016-08-21/21:21:08.64          -11.423809      -11.182261
2016-08-21/21:21:08.67          -11.440612      -11.198502
2016-08-21/21:21:08.70          -11.458950      -11.214743
2016-08-21/21:21:08.73          -11.463218      -11.231508
2016-08-21/21:21:08.76          -11.479266      -11.247749
2016-08-21/21:21:08.79          -11.486560      -11.263990
2016-08-21/21:21:08.82          -11.489626      -11.280231
2016-08-21/21:21:08.86          -11.493902      -11.296996
2016-08-21/21:21:08.89          -11.505662      -11.313236
2016-08-21/21:21:08.92          -11.517786      -11.329477
2016-08-21/21:21:08.95          -11.525304      -11.345718
2016-08-21/21:21:08.98          -11.539735      -11.362483
2016-08-21/21:21:09.01          -11.575318      -11.378576
2016-08-21/21:21:09.04          -11.589081      -11.394547
2016-08-21/21:21:09.07          -11.623845      -11.410517
2016-08-21/21:21:09.11          -11.654254      -11.427003
2016-08-21/21:21:09.14          -11.672697      -11.442974
2016-08-21/21:21:09.17          -11.689325      -11.458944
2016-08-21/21:21:09.20          -11.707560      -11.474915
2016-08-21/21:21:09.23          -11.720404      -11.491401
2016-08-21/21:21:09.26          -11.739638      -11.507371
2016-08-21/21:21:09.29          -11.741886      -11.523342
2016-08-21/21:21:09.32          -11.759896      -11.539313
2016-08-21/21:21:09.36          -11.764609      -11.555799
2016-08-21/21:21:09.39          -11.785598      -11.571769
2016-08-21/21:21:09.42          -11.805692      -11.587740
2016-08-21/21:21:09.45          -11.832550      -11.603711
2016-08-21/21:21:09.48          -11.849297      -11.620196
2016-08-21/21:21:09.51          -11.874457      -11.636167
2016-08-21/21:21:09.54          -11.886134      -11.652138
2016-08-21/21:21:09.57          -11.900846      -11.668108
2016-08-21/21:21:09.61          -11.925825      -11.684594
2016-08-21/21:21:09.64          -11.948241      -11.700565
2016-08-21/21:21:09.67          -11.961619      -11.716535
2016-08-21/21:21:09.70          -11.977311      -11.732506
2016-08-21/21:21:09.73          -11.983165      -11.748992
2016-08-21/21:21:09.76          -11.981491      -11.764962
2016-08-21/21:21:09.79          -11.995537      -11.780933
2016-08-21/21:21:09.82          -12.007012      -11.796904
2016-08-21/21:21:09.86          -12.025028      -11.813390
2016-08-21/21:21:09.89          -12.031223      -11.829360
2016-08-21/21:21:09.92          -12.031074      -11.845331
2016-08-21/21:21:09.95          -12.045463      -11.861301
2016-08-21/21:21:09.98          -12.045111      -11.877787
2016-08-21/21:21:10.01          -12.059827      -11.893603
2016-08-21/21:21:10.04          -12.079806      -11.909292
2016-08-21/21:21:10.07          -12.086225      -11.924981
2016-08-21/21:21:10.11          -12.090048      -11.941176
2016-08-21/21:21:10.14          -12.094367      -11.956865
2016-08-21/21:21:10.17          -12.100507      -11.972554
2016-08-21/21:21:10.20          -12.108117      -11.988243
2016-08-21/21:21:10.23          -12.104396      -12.004438
2016-08-21/21:21:10.26          -12.130804      -12.020127
2016-08-21/21:21:10.29          -12.142676      -12.035816
2016-08-21/21:21:10.32          -12.152360      -12.051505
2016-08-21/21:21:10.36          -12.162907      -12.067700
2016-08-21/21:21:10.39          -12.184260      -12.083389
2016-08-21/21:21:10.42          -12.200178      -12.099078
2016-08-21/21:21:10.45          -12.214121      -12.114766
2016-08-21/21:21:10.48          -12.225806      -12.130961
2016-08-21/21:21:10.51          -12.246225      -12.146650
2016-08-21/21:21:10.54          -12.247338      -12.162339
2016-08-21/21:21:10.57          -12.261840      -12.178028
2016-08-21/21:21:10.61          -12.279710      -12.194223
2016-08-21/21:21:10.64          -12.298339      -12.209912
2016-08-21/21:21:10.67          -12.317093      -12.225601
2016-08-21/21:21:10.70          -12.337001      -12.241290
2016-08-21/21:21:10.73          -12.358804      -12.257485
2016-08-21/21:21:10.76          -12.396257      -12.273174
2016-08-21/21:21:10.79          -12.418448      -12.288863
2016-08-21/21:21:10.82          -12.440793      -12.304552
2016-08-21/21:21:10.86          -12.452358      -12.320747
2016-08-21/21:21:10.89          -12.460206      -12.336435
2016-08-21/21:21:10.92          -12.466419      -12.352124
2016-08-21/21:21:10.95          -12.483038      -12.367813
2016-08-21/21:21:10.98          -12.492627      -12.384008
2016-08-21/21:21:11.01          -12.507320      -12.399535
2016-08-21/21:21:11.04          -12.511612      -12.414928
2016-08-21/21:21:11.07          -12.525675      -12.430320
2016-08-21/21:21:11.11          -12.547850      -12.446210
2016-08-21/21:21:11.14          -12.564034      -12.461602
2016-08-21/21:21:11.17          -12.583693      -12.476995
2016-08-21/21:21:11.20          -12.603365      -12.492388
2016-08-21/21:21:11.23          -12.617677      -12.508277
2016-08-21/21:21:11.26          -12.647703      -12.523670
2016-08-21/21:21:11.29          -12.676409      -12.539063
2016-08-21/21:21:11.32          -12.698890      -12.554455
2016-08-21/21:21:11.36          -12.723968      -12.570345
2016-08-21/21:21:11.39          -12.742975      -12.585737
2016-08-21/21:21:11.42          -12.772367      -12.601130
2016-08-21/21:21:11.45          -12.797696      -12.616523
2016-08-21/21:21:11.48          -12.815761      -12.632412
2016-08-21/21:21:11.51          -12.843521      -12.647805
2016-08-21/21:21:11.54          -12.854682      -12.663198
2016-08-21/21:21:11.57          -12.861978      -12.678591
2016-08-21/21:21:11.61          -12.868072      -12.694480
2016-08-21/21:21:11.64          -12.872116      -12.709873
2016-08-21/21:21:11.67          -12.878545      -12.725265
2016-08-21/21:21:11.70          -12.881339      -12.740658
2016-08-21/21:21:11.73          -12.881840      -12.756547
2016-08-21/21:21:11.76          -12.888234      -12.771940
2016-08-21/21:21:11.79          -12.879503      -12.787333
2016-08-21/21:21:11.82          -12.885674      -12.802726
2016-08-21/21:21:11.86          -12.895958      -12.818615
2016-08-21/21:21:11.89          -12.912244      -12.834008
2016-08-21/21:21:11.92          -12.922443      -12.849401
2016-08-21/21:21:11.95          -12.936937      -12.864793
2016-08-21/21:21:11.98          -12.952718      -12.880683
2016-08-21/21:21:12.01          -12.981460      -12.895907
2016-08-21/21:21:12.04          -13.006665      -12.910992
2016-08-21/21:21:12.07          -13.030860      -12.926078
2016-08-21/21:21:12.11          -13.049936      -12.941650
2016-08-21/21:21:12.14          -13.065971      -12.956736
2016-08-21/21:21:12.17          -13.080142      -12.971821
2016-08-21/21:21:12.20          -13.110389      -12.986907
2016-08-21/21:21:12.23          -13.132884      -13.002479
2016-08-21/21:21:12.26          -13.158222      -13.017564
2016-08-21/21:21:12.29          -13.172402      -13.032650
2016-08-21/21:21:12.32          -13.194676      -13.047735
2016-08-21/21:21:12.36          -13.222364      -13.063308
2016-08-21/21:21:12.39          -13.245273      -13.078393
2016-08-21/21:21:12.42          -13.266084      -13.093479
2016-08-21/21:21:12.45          -13.291342      -13.108564
2016-08-21/21:21:12.48          -13.305282      -13.124136
2016-08-21/21:21:12.51          -13.311940      -13.139222
2016-08-21/21:21:12.54          -13.324883      -13.154307
2016-08-21/21:21:12.57          -13.340473      -13.169393
2016-08-21/21:21:12.61          -13.351534      -13.184965
2016-08-21/21:21:12.64          -13.365392      -13.200051
2016-08-21/21:21:12.67          -13.384547      -13.215136
2016-08-21/21:21:12.70          -13.403245      -13.230222
2016-08-21/21:21:12.73          -13.417573      -13.245794
2016-08-21/21:21:12.76          -13.433342      -13.260879
2016-08-21/21:21:12.79          -13.476157      -13.275965
2016-08-21/21:21:12.82          -13.492797      -13.291050
2016-08-21/21:21:12.86          -13.519674      -13.306623
2016-08-21/21:21:12.89          -13.532903      -13.321708
2016-08-21/21:21:12.92          -13.539924      -13.336794
2016-08-21/21:21:12.95          -13.550890      -13.351879
2016-08-21/21:21:12.98          -13.560453      -13.367451
2016-08-21/21:21:13.01          -13.571758      -13.382360
2016-08-21/21:21:13.04          -13.580154      -13.397124
2016-08-21/21:21:13.07          -13.568675      -13.411888
2016-08-21/21:21:13.11          -13.580179      -13.427127
2016-08-21/21:21:13.14          -13.584610      -13.441891
2016-08-21/21:21:13.17          -13.596367      -13.456655
2016-08-21/21:21:13.20          -13.602621      -13.471418
2016-08-21/21:21:13.23          -13.617743      -13.486658
2016-08-21/21:21:13.26          -13.635253      -13.501421
2016-08-21/21:21:13.29          -13.654845      -13.516185
2016-08-21/21:21:13.32          -13.667353      -13.530949
2016-08-21/21:21:13.36          -13.687414      -13.546188
2016-08-21/21:21:13.39          -13.695166      -13.560952
2016-08-21/21:21:13.42          -13.697170      -13.575716
2016-08-21/21:21:13.45          -13.708741      -13.590479
2016-08-21/21:21:13.48          -13.725846      -13.605719
2016-08-21/21:21:13.51          -13.730956      -13.620482
2016-08-21/21:21:13.54          -13.733354      -13.635246
2016-08-21/21:21:13.57          -13.754311      -13.650010
2016-08-21/21:21:13.61          -13.781372      -13.665249
2016-08-21/21:21:13.64          -13.791079      -13.680013
2016-08-21/21:21:13.67          -13.813754      -13.694777
2016-08-21/21:21:13.70          -13.840398      -13.709540
2016-08-21/21:21:13.73          -13.852558      -13.724780
2016-08-21/21:21:13.76          -13.864926      -13.739543
2016-08-21/21:21:13.79          -13.874503      -13.754307
2016-08-21/21:21:13.82          -13.893866      -13.769071
2016-08-21/21:21:13.86          -13.893766      -13.784311
2016-08-21/21:21:13.89          -13.894684      -13.799074
2016-08-21/21:21:13.92          -13.904719      -13.813838
2016-08-21/21:21:13.95          -13.910305      -13.828601
2016-08-21/21:21:13.98          -13.918388      -13.843841
2016-08-21/21:21:14.01          -13.932298      -13.858422
2016-08-21/21:21:14.04          -13.942248      -13.872852
2016-08-21/21:21:14.07          -13.960239      -13.887281
2016-08-21/21:21:14.11          -13.980704      -13.902177
2016-08-21/21:21:14.14          -13.998506      -13.916607
2016-08-21/21:21:14.17          -14.005637      -13.931037
2016-08-21/21:21:14.20          -14.026411      -13.945466
2016-08-21/21:21:14.23          -14.048845      -13.960362
2016-08-21/21:21:14.26          -14.066785      -13.974792
2016-08-21/21:21:14.29          -14.082051      -13.989222
2016-08-21/21:21:14.32          -14.107455      -14.003651
2016-08-21/21:21:14.36          -14.119187      -14.018547
2016-08-21/21:21:14.39          -14.121321      -14.032977
2016-08-21/21:21:14.42          -14.130750      -14.047407
2016-08-21/21:21:14.45          -14.151384      -14.061837
2016-08-21/21:21:14.48          -14.160170      -14.076732
2016-08-21/21:21:14.51          -14.163677      -14.091162
2016-08-21/21:21:14.54          -14.173832      -14.105592
2016-08-21/21:21:14.57          -14.192989      -14.120022
2016-08-21/21:21:14.61          -14.197438      -14.134917
2016-08-21/21:21:14.64          -14.212884      -14.149347
2016-08-21/21:21:14.67          -14.228639      -14.163777
2016-08-21/21:21:14.70          -14.238558      -14.178207
2016-08-21/21:21:14.73          -14.247830      -14.193102
2016-08-21/21:21:14.76          -14.252156      -14.207532
2016-08-21/21:21:14.79          -14.252993      -14.221962
2016-08-21/21:21:14.82          -14.257050      -14.236392
2016-08-21/21:21:14.86          -14.261134      -14.251287
2016-08-21/21:21:14.89          -14.273961      -14.265717
2016-08-21/21:21:14.92          -14.290236      -14.280147
2016-08-21/21:21:14.95          -14.307283      -14.294577
2016-08-21/21:21:14.98          -14.327666      -14.309472
2016-08-21/21:21:15.01          -14.341970      -14.323713
2016-08-21/21:21:15.04          -14.358634      -14.337799
2016-08-21/21:21:15.07          -14.380082      -14.351885
2016-08-21/21:21:15.11          -14.395899      -14.366425
2016-08-21/21:21:15.14          -14.409796      -14.380510
2016-08-21/21:21:15.17          -14.412864      -14.394596
2016-08-21/21:21:15.20          -14.410639      -14.408681
2016-08-21/21:21:15.23          -14.418244      -14.423221
2016-08-21/21:21:15.26          -14.430869      -14.437307
2016-08-21/21:21:15.29          -14.456904      -14.451393
2016-08-21/21:21:15.32          -14.477180      -14.465478
2016-08-21/21:21:15.36          -14.500493      -14.480018
2016-08-21/21:21:15.39          -14.513296      -14.494104
2016-08-21/21:21:15.42          -14.526414      -14.508189
2016-08-21/21:21:15.45          -14.546887      -14.522275
2016-08-21/21:21:15.48          -14.566917      -14.536815
2016-08-21/21:21:15.51          -14.578271      -14.550901
2016-08-21/21:21:15.54          -14.583305      -14.564986
2016-08-21/21:21:15.57          -14.575809      -14.579072
2016-08-21/21:21:15.61          -14.575323      -14.593612
2016-08-21/21:21:15.64          -14.579097      -14.607697
2016-08-21/21:21:15.67          -14.600637      -14.621783
2016-08-21/21:21:15.70          -14.622742      -14.635869
2016-08-21/21:21:15.73          -14.641480      -14.650409
2016-08-21/21:21:15.76          -14.662460      -14.664494
2016-08-21/21:21:15.79          -14.676073      -14.678580
2016-08-21/21:21:15.82          -14.699480      -14.692666
2016-08-21/21:21:15.86          -14.724432      -14.707206
2016-08-21/21:21:15.89          -14.758529      -14.721291
2016-08-21/21:21:15.92          -14.779347      -14.735377
2016-08-21/21:21:15.95          -14.797271      -14.749462
2016-08-21/21:21:15.98          -14.810482      -14.764002
2016-08-21/21:21:16.01          -14.822113      -14.777890
2016-08-21/21:21:16.04          -14.832113      -14.791616
2016-08-21/21:21:16.07          -14.844538      -14.805341
2016-08-21/21:21:16.11          -14.844502      -14.819509
2016-08-21/21:21:16.14          -14.856242      -14.833234
2016-08-21/21:21:16.17          -14.863601      -14.846960
2016-08-21/21:21:16.20          -14.880814      -14.860685
2016-08-21/21:21:16.23          -14.893540      -14.874853
2016-08-21/21:21:16.26          -14.899912      -14.888578
2016-08-21/21:21:16.29          -14.917776      -14.902304
2016-08-21/21:21:16.32          -14.928471      -14.916029
2016-08-21/21:21:16.36          -14.941154      -14.930197
2016-08-21/21:21:16.39          -14.958993      -14.943922
2016-08-21/21:21:16.42          -14.961094      -14.957648
2016-08-21/21:21:16.45          -14.966967      -14.971373
2016-08-21/21:21:16.48          -14.969698      -14.985541
2016-08-21/21:21:16.51          -14.980040      -14.999266
2016-08-21/21:21:16.54          -14.999869      -15.012992
2016-08-21/21:21:16.57          -15.018144      -15.026717
2016-08-21/21:21:16.61          -15.044264      -15.040885
2016-08-21/21:21:16.64          -15.079250      -15.054610
2016-08-21/21:21:16.67          -15.119289      -15.068335
2016-08-21/21:21:16.70          -15.155598      -15.082061
2016-08-21/21:21:16.73          -15.182845      -15.096229
2016-08-21/21:21:16.76          -15.197366      -15.109954
2016-08-21/21:21:16.79          -15.213906      -15.123679
2016-08-21/21:21:16.82          -15.224471      -15.137405
2016-08-21/21:21:16.86          -15.241623      -15.151573
2016-08-21/21:21:16.89          -15.249828      -15.165298
2016-08-21/21:21:16.92          -15.253925      -15.179023
2016-08-21/21:21:16.95          -15.257663      -15.192749
2016-08-21/21:21:16.98          -15.267915      -15.206917
2016-08-21/21:21:17.01          -15.282779      -15.220440
2016-08-21/21:21:17.04          -15.308971      -15.233797
2016-08-21/21:21:17.07          -15.320240      -15.247154
2016-08-21/21:21:17.11          -15.334967      -15.260941
2016-08-21/21:21:17.14          -15.331538      -15.274298
2016-08-21/21:21:17.17          -15.348018      -15.287655
2016-08-21/21:21:17.20          -15.358810      -15.301012
2016-08-21/21:21:17.23          -15.364708      -15.314800
2016-08-21/21:21:17.26          -15.375665      -15.328157
2016-08-21/21:21:17.29          -15.381440      -15.341514
2016-08-21/21:21:17.32          -15.386317      -15.354871
2016-08-21/21:21:17.36          -15.399345      -15.368658
2016-08-21/21:21:17.39          -15.419023      -15.382015
2016-08-21/21:21:17.42          -15.439045      -15.395372
2016-08-21/21:21:17.45          -15.457678      -15.408729
2016-08-21/21:21:17.48          -15.473093      -15.422517
2016-08-21/21:21:17.51          -15.476351      -15.435874
2016-08-21/21:21:17.54          -15.492969      -15.449230
2016-08-21/21:21:17.57          -15.501214      -15.462587
2016-08-21/21:21:17.61          -15.514276      -15.476375
2016-08-21/21:21:17.64          -15.528845      -15.489732
2016-08-21/21:21:17.67          -15.540670      -15.503089
2016-08-21/21:21:17.70          -15.553291      -15.516446
2016-08-21/21:21:17.73          -15.552875      -15.530234
2016-08-21/21:21:17.76          -15.548750      -15.543590
2016-08-21/21:21:17.79          -15.559188      -15.556947
2016-08-21/21:21:17.82          -15.554370      -15.570304
2016-08-21/21:21:17.86          -15.571841      -15.584092
2016-08-21/21:21:17.89          -15.588304      -15.597449
2016-08-21/21:21:17.92          -15.615017      -15.610806
2016-08-21/21:21:17.95          -15.628757      -15.624163
2016-08-21/21:21:17.98          -15.655653      -15.637950
2016-08-21/21:21:18.01          -15.666998      -15.651097
2016-08-21/21:21:18.04          -15.691228      -15.664071
2016-08-21/21:21:18.07          -15.712843      -15.677044
2016-08-21/21:21:18.11          -15.738213      -15.690436
2016-08-21/21:21:18.14          -15.757883      -15.703410
2016-08-21/21:21:18.17          -15.782245      -15.716383
2016-08-21/21:21:18.20          -15.784027      -15.729357
2016-08-21/21:21:18.23          -15.802914      -15.742749
2016-08-21/21:21:18.26          -15.816875      -15.755722
2016-08-21/21:21:18.29          -15.848582      -15.768696
2016-08-21/21:21:18.32          -15.871791      -15.781669
2016-08-21/21:21:18.36          -15.894420      -15.795061
2016-08-21/21:21:18.39          -15.912681      -15.808035
2016-08-21/21:21:18.42          -15.917406      -15.821008
2016-08-21/21:21:18.45          -15.914116      -15.833982
2016-08-21/21:21:18.48          -15.929020      -15.847374
2016-08-21/21:21:18.51          -15.924522      -15.860347
2016-08-21/21:21:18.54          -15.921936      -15.873321
2016-08-21/21:21:18.57          -15.928425      -15.886294
2016-08-21/21:21:18.61          -15.943446      -15.899686
2016-08-21/21:21:18.64          -15.943886      -15.912660
2016-08-21/21:21:18.67          -15.948398      -15.925633
2016-08-21/21:21:18.70          -15.975666      -15.938607
2016-08-21/21:21:18.73          -15.992402      -15.951999
2016-08-21/21:21:18.76          -16.000490      -15.964972
2016-08-21/21:21:18.79          -16.032534      -15.977946
2016-08-21/21:21:18.82          -16.048295      -15.990919
2016-08-21/21:21:18.86          -16.045672      -16.004312
2016-08-21/21:21:18.89          -16.055680      -16.017285
2016-08-21/21:21:18.92          -16.082563      -16.030259
2016-08-21/21:21:18.95          -16.106216      -16.043232
2016-08-21/21:21:18.98          -16.099364      -16.056624
2016-08-21/21:21:19.01          -16.112952      -16.069382
2016-08-21/21:21:19.04          -16.126913      -16.081962
2016-08-21/21:21:19.07          -16.122428      -16.094542
2016-08-21/21:21:19.11          -16.136233      -16.107529
2016-08-21/21:21:19.14          -16.153832      -16.120109
2016-08-21/21:21:19.17          -16.170462      -16.132689
2016-08-21/21:21:19.20          -16.166729      -16.145269
2016-08-21/21:21:19.23          -16.171890      -16.158255
2016-08-21/21:21:19.26          -16.188363      -16.170836
2016-08-21/21:21:19.29          -16.199138      -16.183416
2016-08-21/21:21:19.32          -16.207829      -16.195996
2016-08-21/21:21:19.36          -16.225690      -16.208982
2016-08-21/21:21:19.39          -16.232123      -16.221562
2016-08-21/21:21:19.42          -16.246766      -16.234143
2016-08-21/21:21:19.45          -16.239177      -16.246723
2016-08-21/21:21:19.48          -16.255769      -16.259709
2016-08-21/21:21:19.51          -16.260349      -16.272289
2016-08-21/21:21:19.54          -16.284204      -16.284870
2016-08-21/21:21:19.57          -16.303763      -16.297450
2016-08-21/21:21:19.61          -16.321085      -16.310436
2016-08-21/21:21:19.64          -16.333919      -16.323016
2016-08-21/21:21:19.67          -16.352275      -16.335597
2016-08-21/21:21:19.70          -16.368174      -16.348177
2016-08-21/21:21:19.73          -16.385100      -16.361163
2016-08-21/21:21:19.76          -16.388962      -16.373743
2016-08-21/21:21:19.79          -16.392064      -16.386323
2016-08-21/21:21:19.82          -16.384375      -16.398904
2016-08-21/21:21:19.86          -16.378358      -16.411890
2016-08-21/21:21:19.89          -16.388941      -16.424470
2016-08-21/21:21:19.92          -16.403648      -16.437050
2016-08-21/21:21:19.95          -16.418810      -16.449630
2016-08-21/21:21:19.98          -16.431747      -16.462617
2016-08-21/21:21:20.01          -16.448345      -16.474975
2016-08-21/21:21:20.04          -16.470113      -16.487152
2016-08-21/21:21:20.07          -16.496746      -16.499328
2016-08-21/21:21:20.11          -16.518207      -16.511897
2016-08-21/21:21:20.14          -16.542548      -16.524073
2016-08-21/21:21:20.17          -16.553809      -16.536249
2016-08-21/21:21:20.20          -16.558711      -16.548425
2016-08-21/21:21:20.23          -16.572276      -16.560994
2016-08-21/21:21:20.26          -16.584671      -16.573171
2016-08-21/21:21:20.29          -16.613180      -16.585347
2016-08-21/21:21:20.32          -16.631518      -16.597523
2016-08-21/21:21:20.36          -16.649488      -16.610092
2016-08-21/21:21:20.39          -16.670474      -16.622268
2016-08-21/21:21:20.42          -16.688215      -16.634444
2016-08-21/21:21:20.45          -16.709935      -16.646621
2016-08-21/21:21:20.48          -16.735413      -16.659190
2016-08-21/21:21:20.51          -16.750743      -16.671366
2016-08-21/21:21:20.54          -16.764844      -16.683542
2016-08-21/21:21:20.57          -16.765941      -16.695718
2016-08-21/21:21:20.61          -16.778263      -16.708287
2016-08-21/21:21:20.64          -16.786703      -16.720464
2016-08-21/21:21:20.67          -16.792671      -16.732640
2016-08-21/21:21:20.70          -16.803325      -16.744816
2016-08-21/21:21:20.73          -16.802459      -16.757385
2016-08-21/21:21:20.76          -16.797027      -16.769561
2016-08-21/21:21:20.79          -16.801517      -16.781737
2016-08-21/21:21:20.82          -16.806333      -16.793914
2016-08-21/21:21:20.86          -16.818479      -16.806483
2016-08-21/21:21:20.89          -16.830662      -16.818659
2016-08-21/21:21:20.92          -16.845332      -16.830835
2016-08-21/21:21:20.95          -16.859778      -16.843011
2016-08-21/21:21:20.98          -16.865137      -16.855580
2016-08-21/21:21:21.01          -16.877424      -16.867528
2016-08-21/21:21:21.04          -16.894415      -16.879287
2016-08-21/21:21:21.07          -16.899306      -16.891047
2016-08-21/21:21:21.11          -16.907794      -16.903186
2016-08-21/21:21:21.14          -16.903883      -16.914945
2016-08-21/21:21:21.17          -16.911051      -16.926705
2016-08-21/21:21:21.20          -16.919634      -16.938464
2016-08-21/21:21:21.23          -16.933728      -16.950603
2016-08-21/21:21:21.26          -16.947053      -16.962362
2016-08-21/21:21:21.29          -16.971808      -16.974122
2016-08-21/21:21:21.32          -16.994783      -16.985881
2016-08-21/21:21:21.36          -17.018668      -16.998020
2016-08-21/21:21:21.39          -17.026484      -17.009779
2016-08-21/21:21:21.42          -17.041876      -17.021539
2016-08-21/21:21:21.45          -17.041600      -17.033298
2016-08-21/21:21:21.48          -17.037129      -17.045437
2016-08-21/21:21:21.51          -17.035811      -17.057196
2016-08-21/21:21:21.54          -17.039634      -17.068956
2016-08-21/21:21:21.57          -17.045604      -17.080715
2016-08-21/21:21:21.61          -17.059637      -17.092854
2016-08-21/21:21:21.64          -17.060023      -17.104613
2016-08-21/21:21:21.67          -17.075273      -17.116373
2016-08-21/21:21:21.70          -17.093344      -17.128132
2016-08-21/21:21:21.73          -17.129335      -17.140271
2016-08-21/21:21:21.76          -17.152594      -17.152030
2016-08-21/21:21:21.79          -17.185315      -17.163790
2016-08-21/21:21:21.82          -17.207493      -17.175549
2016-08-21/21:21:21.86          -17.218284      -17.187688
2016-08-21/21:21:21.89          -17.222013      -17.199447
2016-08-21/21:21:21.92          -17.239370      -17.211207
2016-08-21/21:21:21.95          -17.262070      -17.222966
2016-08-21/21:21:21.98          -17.269607      -17.235105
2016-08-21/21:21:22.01          -17.265324      -17.246632
2016-08-21/21:21:22.04          -17.278890      -17.257966
2016-08-21/21:21:22.07          -17.272138      -17.269301
2016-08-21/21:21:22.11          -17.281157      -17.281001
2016-08-21/21:21:22.14          -17.295690      -17.292336
2016-08-21/21:21:22.17          -17.306812      -17.303671
2016-08-21/21:21:22.20          -17.325787      -17.315006
2016-08-21/21:21:22.23          -17.331408      -17.326706
2016-08-21/21:21:22.26          -17.342007      -17.338041
2016-08-21/21:21:22.29          -17.337075      -17.349376
2016-08-21/21:21:22.32          -17.340359      -17.360710
2016-08-21/21:21:22.36          -17.348183      -17.372411
2016-08-21/21:21:22.39          -17.350076      -17.383746
2016-08-21/21:21:22.42          -17.351292      -17.395080
2016-08-21/21:21:22.45          -17.354629      -17.406415
2016-08-21/21:21:22.48          -17.359009      -17.418116
2016-08-21/21:21:22.51          -17.373739      -17.429450
2016-08-21/21:21:22.54          -17.385573      -17.440785
2016-08-21/21:21:22.57          -17.417457      -17.452120
2016-08-21/21:21:22.61          -17.442113      -17.463820
2016-08-21/21:21:22.64          -17.462642      -17.475155
2016-08-21/21:21:22.67          -17.483013      -17.486490
2016-08-21/21:21:22.70          -17.486682      -17.497825
2016-08-21/21:21:22.73          -17.494648      -17.509525
2016-08-21/21:21:22.76          -17.502989      -17.520860
2016-08-21/21:21:22.79          -17.501389      -17.532194
2016-08-21/21:21:22.82          -17.505886      -17.543529
2016-08-21/21:21:22.86          -17.504578      -17.555230
2016-08-21/21:21:22.89          -17.514218      -17.566564
2016-08-21/21:21:22.92          -17.521690      -17.577899
2016-08-21/21:21:22.95          -17.529034      -17.589234
2016-08-21/21:21:22.98          -17.542651      -17.600934
2016-08-21/21:21:23.01          -17.553561      -17.612028
2016-08-21/21:21:23.04          -17.559774      -17.622924
2016-08-21/21:21:23.07          -17.569882      -17.633819
2016-08-21/21:21:23.11          -17.593422      -17.645066
2016-08-21/21:21:23.14          -17.607603      -17.655962
2016-08-21/21:21:23.17          -17.609073      -17.666857
2016-08-21/21:21:23.20          -17.617884      -17.677753
2016-08-21/21:21:23.23          -17.631047      -17.689000
2016-08-21/21:21:23.26          -17.650449      -17.699895
2016-08-21/21:21:23.29          -17.663728      -17.710791
2016-08-21/21:21:23.32          -17.680553      -17.721687
2016-08-21/21:21:23.36          -17.700031      -17.732934
2016-08-21/21:21:23.39          -17.708629      -17.743829
2016-08-21/21:21:23.42          -17.730816      -17.754725
2016-08-21/21:21:23.45          -17.749237      -17.765620
2016-08-21/21:21:23.48          -17.763015      -17.776867
2016-08-21/21:21:23.51          -17.776735      -17.787763
2016-08-21/21:21:23.54          -17.788127      -17.798658
2016-08-21/21:21:23.57          -17.799407      -17.809554
2016-08-21/21:21:23.61          -17.811069      -17.820801
2016-08-21/21:21:23.64          -17.819047      -17.831696
2016-08-21/21:21:23.67          -17.827113      -17.842592
2016-08-21/21:21:23.70          -17.829974      -17.853488
2016-08-21/21:21:23.73          -17.840899      -17.864735
2016-08-21/21:21:23.76          -17.846679      -17.875630
2016-08-21/21:21:23.79          -17.857234      -17.886526
2016-08-21/21:21:23.82          -17.864447      -17.897421
2016-08-21/21:21:23.86          -17.881875      -17.908668
2016-08-21/21:21:23.89          -17.895456      -17.919564
2016-08-21/21:21:23.92          -17.906432      -17.930459
2016-08-21/21:21:23.95          -17.913806      -17.941355
2016-08-21/21:21:23.98          -17.920400      -17.952602
2016-08-21/21:21:24.01          -17.928163      -17.963253
2016-08-21/21:21:24.04          -17.930181      -17.973702
2016-08-21/21:21:24.07          -17.929601      -17.984151
2016-08-21/21:21:24.11          -17.928628      -17.994938
2016-08-21/21:21:24.14          -17.937236      -18.005387
2016-08-21/21:21:24.17          -17.933417      -18.015837
2016-08-21/21:21:24.20          -17.943913      -18.026286
2016-08-21/21:21:24.23          -17.955231      -18.037073
2016-08-21/21:21:24.26          -17.970584      -18.047522
2016-08-21/21:21:24.29          -17.976648      -18.057971
2016-08-21/21:21:24.32          -17.997705      -18.068421
2016-08-21/21:21:24.36          -18.008602      -18.079207
2016-08-21/21:21:24.39          -18.020591      -18.089656
2016-08-21/21:21:24.42          -18.016200      -18.100106
2016-08-21/21:21:24.45          -18.023457      -18.110555
2016-08-21/21:21:24.48          -18.023362      -18.121342
2016-08-21/21:21:24.51          -18.031905      -18.131791
2016-08-21/21:21:24.54          -18.027646      -18.142240
2016-08-21/21:21:24.57          -18.038993      -18.152690
2016-08-21/21:21:24.61          -18.040771      -18.163476
2016-08-21/21:21:24.64          -18.051443      -18.173926
2016-08-21/21:21:24.67          -18.066168      -18.184375
2016-08-21/21:21:24.70          -18.092002      -18.194824
2016-08-21/21:21:24.73          -18.118136      -18.205611
2016-08-21/21:21:24.76          -18.139014      -18.216060
2016-08-21/21:21:24.79          -18.157308      -18.226510
2016-08-21/21:21:24.82          -18.179207      -18.236959
2016-08-21/21:21:24.86          -18.192042      -18.247745
2016-08-21/21:21:24.89          -18.210660      -18.258195
2016-08-21/21:21:24.92          -18.230603      -18.268644
2016-08-21/21:21:24.95          -18.251327      -18.279093
2016-08-21/21:21:24.98          -18.254353      -18.289880
2016-08-21/21:21:25.01          -18.251245      -18.300079
2016-08-21/21:21:25.04          -18.265771      -18.310072
2016-08-21/21:21:25.07          -18.275909      -18.320064
2016-08-21/21:21:25.11          -18.290670      -18.330379
2016-08-21/21:21:25.14          -18.303686      -18.340372
2016-08-21/21:21:25.17          -18.318634      -18.350365
2016-08-21/21:21:25.20          -18.321878      -18.360358
2016-08-21/21:21:25.23          -18.319175      -18.370673
2016-08-21/21:21:25.26          -18.322607      -18.380665
2016-08-21/21:21:25.29          -18.326676      -18.390658
2016-08-21/21:21:25.32          -18.315991      -18.400651
2016-08-21/21:21:25.36          -18.310523      -18.410966
2016-08-21/21:21:25.39          -18.301534      -18.420959
2016-08-21/21:21:25.42          -18.296895      -18.430951
2016-08-21/21:21:25.45          -18.288766      -18.440944
2016-08-21/21:21:25.48          -18.297738      -18.451259
2016-08-21/21:21:25.51          -18.303853      -18.461252
2016-08-21/21:21:25.54          -18.316396      -18.471245
2016-08-21/21:21:25.57          -18.337446      -18.481237
2016-08-21/21:21:25.61          -18.360776      -18.491552
2016-08-21/21:21:25.64          -18.373966      -18.501545
2016-08-21/21:21:25.67          -18.394176      -18.511538
2016-08-21/21:21:25.70          -18.406324      -18.521531
2016-08-21/21:21:25.73          -18.411714      -18.531846
2016-08-21/21:21:25.76          -18.408105      -18.541838
2016-08-21/21:21:25.79          -18.411357      -18.551831
2016-08-21/21:21:25.82          -18.419788      -18.561824
2016-08-21/21:21:25.86          -18.419832      -18.572139
2016-08-21/21:21:25.89          -18.423658      -18.582132
2016-08-21/21:21:25.92          -18.426500      -18.592124
2016-08-21/21:21:25.95          -18.428893      -18.602117
2016-08-21/21:21:25.98          -18.430342      -18.612432
2016-08-21/21:21:26.01          -18.449316      -18.622169
2016-08-21/21:21:26.04          -18.468628      -18.631695
2016-08-21/21:21:26.07          -18.488140      -18.641221
2016-08-21/21:21:26.11          -18.504911      -18.651054
2016-08-21/21:21:26.14          -18.526305      -18.660580
2016-08-21/21:21:26.17          -18.536191      -18.670106
2016-08-21/21:21:26.20          -18.550899      -18.679632
2016-08-21/21:21:26.23          -18.560796      -18.689466
2016-08-21/21:21:26.26          -18.572343      -18.698992
2016-08-21/21:21:26.29          -18.580885      -18.708518
2016-08-21/21:21:26.32          -18.591690      -18.718044
2016-08-21/21:21:26.36          -18.597932      -18.727877
2016-08-21/21:21:26.39          -18.599378      -18.737403
2016-08-21/21:21:26.42          -18.596381      -18.746929
2016-08-21/21:21:26.45          -18.611398      -18.756455
2016-08-21/21:21:26.48          -18.620136      -18.766288
2016-08-21/21:21:26.51          -18.642596      -18.775814
2016-08-21/21:21:26.54          -18.658802      -18.785340
2016-08-21/21:21:26.57          -18.666472      -18.794866
2016-08-21/21:21:26.61          -18.661003      -18.804699
2016-08-21/21:21:26.64          -18.655903      -18.814225
2016-08-21/21:21:26.67          -18.666287      -18.823751
2016-08-21/21:21:26.70          -18.677352      -18.833277
2016-08-21/21:21:26.73          -18.686201      -18.843111
2016-08-21/21:21:26.76          -18.694240      -18.852637
2016-08-21/21:21:26.79          -18.699853      -18.862163
2016-08-21/21:21:26.82          -18.713104      -18.871689
2016-08-21/21:21:26.86          -18.726104      -18.881522
2016-08-21/21:21:26.89          -18.757546      -18.891048
2016-08-21/21:21:26.92          -18.773669      -18.900574
2016-08-21/21:21:26.95          -18.768677      -18.910100
2016-08-21/21:21:26.98          -18.766048      -18.919933
2016-08-21/21:21:27.01          -18.765256      -18.929199
2016-08-21/21:21:27.04          -18.772633      -18.938251
2016-08-21/21:21:27.07          -18.759464      -18.947302
2016-08-21/21:21:27.11          -18.746711      -18.956646
2016-08-21/21:21:27.14          -18.747281      -18.965697
2016-08-21/21:21:27.17          -18.749601      -18.974749
2016-08-21/21:21:27.20          -18.762095      -18.983801
2016-08-21/21:21:27.23          -18.776022      -18.993144
2016-08-21/21:21:27.26          -18.791439      -19.002196
2016-08-21/21:21:27.29          -18.797749      -19.011248
2016-08-21/21:21:27.32          -18.799887      -19.020299
2016-08-21/21:21:27.36          -18.820227      -19.029643
2016-08-21/21:21:27.39          -18.825956      -19.038694
2016-08-21/21:21:27.42          -18.835392      -19.047746
2016-08-21/21:21:27.45          -18.831747      -19.056798
2016-08-21/21:21:27.48          -18.834887      -19.066141
2016-08-21/21:21:27.51          -18.840926      -19.075193
2016-08-21/21:21:27.54          -18.846509      -19.084244
2016-08-21/21:21:27.57          -18.848866      -19.093296
2016-08-21/21:21:27.61          -18.870269      -19.102640
2016-08-21/21:21:27.64          -18.876169      -19.111691
2016-08-21/21:21:27.67          -18.898411      -19.120743
2016-08-21/21:21:27.70          -18.912790      -19.129795
2016-08-21/21:21:27.73          -18.932908      -19.139138
2016-08-21/21:21:27.76          -18.954028      -19.148190
2016-08-21/21:21:27.79          -18.969575      -19.157241
2016-08-21/21:21:27.82          -18.986678      -19.166293
2016-08-21/21:21:27.86          -19.007086      -19.175637
2016-08-21/21:21:27.89          -19.002763      -19.184688
2016-08-21/21:21:27.92          -19.017167      -19.193740
2016-08-21/21:21:27.95          -19.021066      -19.202791
2016-08-21/21:21:27.98          -19.028989      -19.212135
2016-08-21/21:21:28.01          -19.020451      -19.220921
2016-08-21/21:21:28.04          -19.021059      -19.229488
2016-08-21/21:21:28.07          -19.045425      -19.238055
2016-08-21/21:21:28.11          -19.064076      -19.246898
2016-08-21/21:21:28.14          -19.065017      -19.255465
2016-08-21/21:21:28.17          -19.081793      -19.264031
2016-08-21/21:21:28.20          -19.086483      -19.272598
2016-08-21/21:21:28.23          -19.097795      -19.281441
2016-08-21/21:21:28.26          -19.103424      -19.290008
2016-08-21/21:21:28.29          -19.125866      -19.298575
2016-08-21/21:21:28.32          -19.136259      -19.307142
2016-08-21/21:21:28.36          -19.130490      -19.315985
2016-08-21/21:21:28.39          -19.125395      -19.324552
2016-08-21/21:21:28.42          -19.145084      -19.333119
2016-08-21/21:21:28.45          -19.152598      -19.341685
2016-08-21/21:21:28.48          -19.175968      -19.350529
2016-08-21/21:21:28.51          -19.200167      -19.359095
2016-08-21/21:21:28.54          -19.220584      -19.367662
2016-08-21/21:21:28.57          -19.231140      -19.376229
2016-08-21/21:21:28.61          -19.244714      -19.385072
2016-08-21/21:21:28.64          -19.249729      -19.393639
2016-08-21/21:21:28.67          -19.259490      -19.402206
2016-08-21/21:21:28.70          -19.264019      -19.410773
2016-08-21/21:21:28.73          -19.274796      -19.419616
2016-08-21/21:21:28.76          -19.280252      -19.428183
2016-08-21/21:21:28.79          -19.280973      -19.436750
2016-08-21/21:21:28.82          -19.281612      -19.445316
2016-08-21/21:21:28.86          -19.294269      -19.454160
2016-08-21/21:21:28.89          -19.299269      -19.462726
2016-08-21/21:21:28.92          -19.314581      -19.471293
2016-08-21/21:21:28.95          -19.327367      -19.479860
2016-08-21/21:21:28.98          -19.341871      -19.488703
2016-08-21/21:21:29.01          -19.351165      -19.497000
2016-08-21/21:21:29.04          -19.351588      -19.505075
2016-08-21/21:21:29.07          -19.359945      -19.513150
2016-08-21/21:21:29.11          -19.377314      -19.521485
2016-08-21/21:21:29.14          -19.384072      -19.529560
2016-08-21/21:21:29.17          -19.406534      -19.537634
2016-08-21/21:21:29.20          -19.413033      -19.545709
2016-08-21/21:21:29.23          -19.415540      -19.554044
2016-08-21/21:21:29.26          -19.419493      -19.562119
2016-08-21/21:21:29.29          -19.428378      -19.570194
2016-08-21/21:21:29.32          -19.450474      -19.578268
2016-08-21/21:21:29.36          -19.473307      -19.586604
2016-08-21/21:21:29.39          -19.479304      -19.594678
2016-08-21/21:21:29.42          -19.493384      -19.602753
2016-08-21/21:21:29.45          -19.503288      -19.610828
2016-08-21/21:21:29.48          -19.525407      -19.619163
2016-08-21/21:21:29.51          -19.542781      -19.627238
2016-08-21/21:21:29.54          -19.558986      -19.635313
2016-08-21/21:21:29.57          -19.576794      -19.643387
2016-08-21/21:21:29.61          -19.573487      -19.651722
2016-08-21/21:21:29.64          -19.569007      -19.659797
2016-08-21/21:21:29.67          -19.577005      -19.667872
2016-08-21/21:21:29.70          -19.573273      -19.675947
2016-08-21/21:21:29.73          -19.581858      -19.684282
2016-08-21/21:21:29.76          -19.595436      -19.692357
2016-08-21/21:21:29.79          -19.620631      -19.700431
2016-08-21/21:21:29.82          -19.638220      -19.708506
2016-08-21/21:21:29.86          -19.650894      -19.716841
2016-08-21/21:21:29.89          -19.676507      -19.724916
2016-08-21/21:21:29.92          -19.694299      -19.732991
2016-08-21/21:21:29.95          -19.709453      -19.741065
2016-08-21/21:21:29.98          -19.725244      -19.749401
2016-08-21/21:21:30.01          -19.724126      -19.757201
2016-08-21/21:21:30.04          -19.726293      -19.764776
2016-08-21/21:21:30.07          -19.720514      -19.772351
2016-08-21/21:21:30.11          -19.727537      -19.780170
2016-08-21/21:21:30.14          -19.731418      -19.787745
2016-08-21/21:21:30.17          -19.733505      -19.795320
2016-08-21/21:21:30.20          -19.734972      -19.802894
2016-08-21/21:21:30.23          -19.734848      -19.810713
2016-08-21/21:21:30.26          -19.744316      -19.818288
2016-08-21/21:21:30.29          -19.757830      -19.825863
2016-08-21/21:21:30.32          -19.767525      -19.833438
2016-08-21/21:21:30.36          -19.782864      -19.841257
2016-08-21/21:21:30.39          -19.784081      -19.848832
2016-08-21/21:21:30.42          -19.788814      -19.856407
2016-08-21/21:21:30.45          -19.797223      -19.863981
2016-08-21/21:21:30.48          -19.806665      -19.871800
2016-08-21/21:21:30.51          -19.812442      -19.879375
2016-08-21/21:21:30.54          -19.821314      -19.886950
2016-08-21/21:21:30.57          -19.824169      -19.894525
2016-08-21/21:21:30.61          -19.817724      -19.902344
2016-08-21/21:21:30.64          -19.823886      -19.909919
2016-08-21/21:21:30.67          -19.831979      -19.917494
2016-08-21/21:21:30.70          -19.856055      -19.925068
2016-08-21/21:21:30.73          -19.866098      -19.932887
2016-08-21/21:21:30.76          -19.883608      -19.940462
2016-08-21/21:21:30.79          -19.908745      -19.948037
2016-08-21/21:21:30.82          -19.915779      -19.955612
2016-08-21/21:21:30.86          -19.927819      -19.963431
2016-08-21/21:21:30.89          -19.936875      -19.971006
2016-08-21/21:21:30.92          -19.939571      -19.978581
2016-08-21/21:21:30.95          -19.937802      -19.986155
2016-08-21/21:21:30.98          -19.938148      -19.993974
2016-08-21/21:21:31.01          -19.944986      -20.001271
2016-08-21/21:21:31.04          -19.957269      -20.008340
2016-08-21/21:21:31.07          -19.963925      -20.015408
2016-08-21/21:21:31.11          -19.991112      -20.022704
2016-08-21/21:21:31.14          -20.001091      -20.029772
2016-08-21/21:21:31.17          -20.027659      -20.036841
2016-08-21/21:21:31.20          -20.045045      -20.043909
2016-08-21/21:21:31.23          -20.062258      -20.051205
2016-08-21/21:21:31.26          -20.061459      -20.058273
2016-08-21/21:21:31.29          -20.060473      -20.065342
2016-08-21/21:21:31.32          -20.064277      -20.072410
2016-08-21/21:21:31.36          -20.069107      -20.079706
2016-08-21/21:21:31.39          -20.070221      -20.086774
2016-08-21/21:21:31.42          -20.086640      -20.093842
2016-08-21/21:21:31.45          -20.094994      -20.100911
2016-08-21/21:21:31.48          -20.102328      -20.108207
2016-08-21/21:21:31.51          -20.121826      -20.115275
2016-08-21/21:21:31.54          -20.145222      -20.122343
2016-08-21/21:21:31.57          -20.155600      -20.129412
2016-08-21/21:21:31.61          -20.156849      -20.136708
2016-08-21/21:21:31.64          -20.158986      -20.143776
2016-08-21/21:21:31.67          -20.150373      -20.150844
2016-08-21/21:21:31.70          -20.146068      -20.157913
2016-08-21/21:21:31.73          -20.148000      -20.165209
2016-08-21/21:21:31.76          -20.146007      -20.172277
2016-08-21/21:21:31.79          -20.135095      -20.179345
2016-08-21/21:21:31.82          -20.129731      -20.186413
2016-08-21/21:21:31.86          -20.138304      -20.193710
2016-08-21/21:21:31.89          -20.137440      -20.200778
2016-08-21/21:21:31.92          -20.138783      -20.207846
2016-08-21/21:21:31.95          -20.143594      -20.214914
2016-08-21/21:21:31.98          -20.143311      -20.222211
2016-08-21/21:21:32.01          -20.151220      -20.228998
2016-08-21/21:21:32.04          -20.168901      -20.235553
2016-08-21/21:21:32.07          -20.182499      -20.242109
2016-08-21/21:21:32.11          -20.190333      -20.248876
2016-08-21/21:21:32.14          -20.200568      -20.255432
2016-08-21/21:21:32.17          -20.216226      -20.261987
2016-08-21/21:21:32.20          -20.226481      -20.268543
2016-08-21/21:21:32.23          -20.241934      -20.275310
2016-08-21/21:21:32.26          -20.262529      -20.281865
2016-08-21/21:21:32.29          -20.271355      -20.288421
2016-08-21/21:21:32.32          -20.277947      -20.294977
2016-08-21/21:21:32.36          -20.281829      -20.301744
2016-08-21/21:21:32.39          -20.290228      -20.308299
2016-08-21/21:21:32.42          -20.291811      -20.314855
2016-08-21/21:21:32.45          -20.296958      -20.321410
2016-08-21/21:21:32.48          -20.305557      -20.328177
2016-08-21/21:21:32.51          -20.311326      -20.334733
2016-08-21/21:21:32.54          -20.314706      -20.341289
2016-08-21/21:21:32.57          -20.314223      -20.347844
2016-08-21/21:21:32.61          -20.310121      -20.354611
2016-08-21/21:21:32.64          -20.313449      -20.361167
2016-08-21/21:21:32.67          -20.316097      -20.367722
2016-08-21/21:21:32.70          -20.327189      -20.374278
2016-08-21/21:21:32.73          -20.331021      -20.381045
2016-08-21/21:21:32.76          -20.346679      -20.387601
2016-08-21/21:21:32.79          -20.357736      -20.394156
2016-08-21/21:21:32.82          -20.369026      -20.400712
2016-08-21/21:21:32.86          -20.383510      -20.407479
2016-08-21/21:21:32.89          -20.398098      -20.414035
2016-08-21/21:21:32.92          -20.410827      -20.420590
2016-08-21/21:21:32.95          -20.419442      -20.427146
2016-08-21/21:21:32.98          -20.421254      -20.433913
2016-08-21/21:21:33.01          -20.436218      -20.440183
2016-08-21/21:21:33.04          -20.433298      -20.446218
2016-08-21/21:21:33.07          -20.429589      -20.452252
2016-08-21/21:21:33.11          -20.433433      -20.458482
2016-08-21/21:21:33.14          -20.428978      -20.464517
2016-08-21/21:21:33.17          -20.426658      -20.470551
2016-08-21/21:21:33.20          -20.437877      -20.476586
2016-08-21/21:21:33.23          -20.452731      -20.482816
2016-08-21/21:21:33.26          -20.463008      -20.488850
2016-08-21/21:21:33.29          -20.469156      -20.494885
2016-08-21/21:21:33.32          -20.478480      -20.500920
2016-08-21/21:21:33.36          -20.499163      -20.507149
2016-08-21/21:21:33.39          -20.508170      -20.513184
2016-08-21/21:21:33.42          -20.517405      -20.519219
2016-08-21/21:21:33.45          -20.532310      -20.525254
2016-08-21/21:21:33.48          -20.531205      -20.531483
2016-08-21/21:21:33.51          -20.519575      -20.537518
2016-08-21/21:21:33.54          -20.510089      -20.543553
2016-08-21/21:21:33.57          -20.495019      -20.549587
2016-08-21/21:21:33.61          -20.488837      -20.555817
2016-08-21/21:21:33.64          -20.483505      -20.561852
2016-08-21/21:21:33.67          -20.486130      -20.567887
2016-08-21/21:21:33.70          -20.491844      -20.573921
2016-08-21/21:21:33.73          -20.491491      -20.580151
2016-08-21/21:21:33.76          -20.503090      -20.586185
2016-08-21/21:21:33.79          -20.514712      -20.592220
2016-08-21/21:21:33.82          -20.517513      -20.598255
2016-08-21/21:21:33.86          -20.527557      -20.604485
2016-08-21/21:21:33.89          -20.526101      -20.610519
2016-08-21/21:21:33.92          -20.512771      -20.616554
2016-08-21/21:21:33.95          -20.500788      -20.622589
2016-08-21/21:21:33.98          -20.499027      -20.628818
2016-08-21/21:21:34.01          -20.495678      -20.634566
2016-08-21/21:21:34.04          -20.484798      -20.640077
2016-08-21/21:21:34.07          -20.488848      -20.645588
2016-08-21/21:21:34.10          -20.509569      -20.651099
2016-08-21/21:21:34.14          -20.518721      -20.656788
2016-08-21/21:21:34.17          -20.523894      -20.662299
2016-08-21/21:21:34.20          -20.538400      -20.667810
2016-08-21/21:21:34.23          -20.549864      -20.673321
2016-08-21/21:21:34.26          -20.553604      -20.679010
2016-08-21/21:21:34.29          -20.554154      -20.684522
2016-08-21/21:21:34.32          -20.562192      -20.690033
2016-08-21/21:21:34.35          -20.571666      -20.695544
2016-08-21/21:21:34.39          -20.573964      -20.701233
2016-08-21/21:21:34.42          -20.581933      -20.706744
2016-08-21/21:21:34.45          -20.606769      -20.712255
2016-08-21/21:21:34.48          -20.622829      -20.717766
2016-08-21/21:21:34.51          -20.636771      -20.723455
2016-08-21/21:21:34.54          -20.650519      -20.728966
2016-08-21/21:21:34.57          -20.677552      -20.734477
2016-08-21/21:21:34.60          -20.690652      -20.739988
2016-08-21/21:21:34.64          -20.696138      -20.745677
2016-08-21/21:21:34.67          -20.703342      -20.751188
2016-08-21/21:21:34.70          -20.702890      -20.756699
2016-08-21/21:21:34.73          -20.702758      -20.762210
2016-08-21/21:21:34.76          -20.699464      -20.767899
2016-08-21/21:21:34.79          -20.690393      -20.773410
2016-08-21/21:21:34.82          -20.680756      -20.778922
2016-08-21/21:21:34.85          -20.660931      -20.784433
2016-08-21/21:21:34.89          -20.666832      -20.790122
2016-08-21/21:21:34.92          -20.661175      -20.795633
2016-08-21/21:21:34.95          -20.661996      -20.801144
2016-08-21/21:21:34.98          -20.670830      -20.806655
2016-08-21/21:21:35.01          -20.673701      -20.812054
2016-08-21/21:21:35.04          -20.684945      -20.817036
2016-08-21/21:21:35.07          -20.706398      -20.822017
2016-08-21/21:21:35.10          -20.726017      -20.826999
2016-08-21/21:21:35.14          -20.737906      -20.832142
2016-08-21/21:21:35.17          -20.727892      -20.837124
2016-08-21/21:21:35.20          -20.727994      -20.842106
2016-08-21/21:21:35.23          -20.731727      -20.847087
2016-08-21/21:21:35.26          -20.737834      -20.852230
2016-08-21/21:21:35.29          -20.740248      -20.857212
2016-08-21/21:21:35.32          -20.750797      -20.862194
2016-08-21/21:21:35.35          -20.755898      -20.867176
2016-08-21/21:21:35.39          -20.756814      -20.872318
2016-08-21/21:21:35.42          -20.768507      -20.877300
2016-08-21/21:21:35.45          -20.789070      -20.882282
2016-08-21/21:21:35.48          -20.797977      -20.887264
2016-08-21/21:21:35.51          -20.797769      -20.892407
2016-08-21/21:21:35.54          -20.796732      -20.897388
2016-08-21/21:21:35.57          -20.800593      -20.902370
2016-08-21/21:21:35.60          -20.787965      -20.907352
2016-08-21/21:21:35.64          -20.789864      -20.912495
2016-08-21/21:21:35.67          -20.789612      -20.917477
2016-08-21/21:21:35.70          -20.782463      -20.922459
2016-08-21/21:21:35.73          -20.787417      -20.927440
2016-08-21/21:21:35.76          -20.798451      -20.932583
2016-08-21/21:21:35.79          -20.813771      -20.937565
2016-08-21/21:21:35.82          -20.833777      -20.942547
2016-08-21/21:21:35.85          -20.836727      -20.947529
2016-08-21/21:21:35.89          -20.847877      -20.952671
2016-08-21/21:21:35.92          -20.849913      -20.957653
2016-08-21/21:21:35.95          -20.865145      -20.962635
2016-08-21/21:21:35.98          -20.888030      -20.967617
2016-08-21/21:21:36.01          -20.890269      -20.972466
2016-08-21/21:21:36.04          -20.898188      -20.976914
2016-08-21/21:21:36.07          -20.896717      -20.981361
2016-08-21/21:21:36.10          -20.890510      -20.985809
2016-08-21/21:21:36.14          -20.900487      -20.990400
2016-08-21/21:21:36.17          -20.899125      -20.994847
2016-08-21/21:21:36.20          -20.901380      -20.999295
2016-08-21/21:21:36.23          -20.908635      -21.003742
2016-08-21/21:21:36.26          -20.908994      -21.008333
2016-08-21/21:21:36.29          -20.915061      -21.012781
2016-08-21/21:21:36.32          -20.926900      -21.017228
2016-08-21/21:21:36.35          -20.933921      -21.021676
2016-08-21/21:21:36.39          -20.940415      -21.026267
2016-08-21/21:21:36.42          -20.955015      -21.030714
2016-08-21/21:21:36.45          -20.967029      -21.035162
2016-08-21/21:21:36.48          -20.968165      -21.039609
2016-08-21/21:21:36.51          -20.967648      -21.044200
2016-08-21/21:21:36.54          -20.971903      -21.048648
2016-08-21/21:21:36.57          -20.975750      -21.053095
2016-08-21/21:21:36.60          -20.966331      -21.057543
2016-08-21/21:21:36.64          -20.978597      -21.062134
2016-08-21/21:21:36.67          -20.988795      -21.066581
2016-08-21/21:21:36.70          -20.992730      -21.071029
2016-08-21/21:21:36.73          -21.002407      -21.075476
2016-08-21/21:21:36.76          -20.999461      -21.080067
2016-08-21/21:21:36.79          -21.000210      -21.084515
2016-08-21/21:21:36.82          -20.992554      -21.088962
2016-08-21/21:21:36.85          -20.988003      -21.093409
2016-08-21/21:21:36.89          -20.980734      -21.098000
2016-08-21/21:21:36.92          -20.963472      -21.102448
2016-08-21/21:21:36.95          -20.959205      -21.106895
2016-08-21/21:21:36.98          -20.945492      -21.111343
2016-08-21/21:21:37.01          -20.937971      -21.115639
2016-08-21/21:21:37.04          -20.952498      -21.119550
2016-08-21/21:21:37.07          -20.949637      -21.123461
2016-08-21/21:21:37.10          -20.959289      -21.127372
2016-08-21/21:21:37.14          -20.963570      -21.131408
2016-08-21/21:21:37.17          -20.973762      -21.135319
2016-08-21/21:21:37.20          -20.998873      -21.139230
2016-08-21/21:21:37.23          -21.003039      -21.143141
2016-08-21/21:21:37.26          -21.016597      -21.147177
2016-08-21/21:21:37.29          -21.036434      -21.151088
2016-08-21/21:21:37.32          -21.032334      -21.154999
2016-08-21/21:21:37.35          -21.038099      -21.158909
2016-08-21/21:21:37.39          -21.045000      -21.162946
2016-08-21/21:21:37.42          -21.047258      -21.166857
2016-08-21/21:21:37.45          -21.056419      -21.170768
2016-08-21/21:21:37.48          -21.055898      -21.174678
2016-08-21/21:21:37.51          -21.065587      -21.178715
2016-08-21/21:21:37.54          -21.069831      -21.182626
2016-08-21/21:21:37.57          -21.074971      -21.186537
2016-08-21/21:21:37.60          -21.090759      -21.190447
2016-08-21/21:21:37.64          -21.110340      -21.194484
2016-08-21/21:21:37.67          -21.125589      -21.198395
2016-08-21/21:21:37.70          -21.139742      -21.202306
2016-08-21/21:21:37.73          -21.153113      -21.206216
2016-08-21/21:21:37.76          -21.149576      -21.210253
2016-08-21/21:21:37.79          -21.148390      -21.214164
2016-08-21/21:21:37.82          -21.142954      -21.218075
2016-08-21/21:21:37.85          -21.144681      -21.221985
2016-08-21/21:21:37.89          -21.144862      -21.226022
2016-08-21/21:21:37.92          -21.145856      -21.229933
2016-08-21/21:21:37.95          -21.154542      -21.233844
2016-08-21/21:21:37.98          -21.166835      -21.237754
2016-08-21/21:21:38.01          -21.166850      -21.241494
2016-08-21/21:21:38.04          -21.185658      -21.244864
2016-08-21/21:21:38.07          -21.198868      -21.248234
2016-08-21/21:21:38.10          -21.210758      -21.251604
2016-08-21/21:21:38.14          -21.214861      -21.255082
2016-08-21/21:21:38.17          -21.218976      -21.258452
2016-08-21/21:21:38.20          -21.214017      -21.261822
2016-08-21/21:21:38.23          -21.206251      -21.265192
2016-08-21/21:21:38.26          -21.204908      -21.268670
2016-08-21/21:21:38.29          -21.211419      -21.272040
2016-08-21/21:21:38.32          -21.217873      -21.275410
2016-08-21/21:21:38.35          -21.221543      -21.278780
2016-08-21/21:21:38.39          -21.243886      -21.282258
2016-08-21/21:21:38.42          -21.254352      -21.285628
2016-08-21/21:21:38.45          -21.275341      -21.288998
2016-08-21/21:21:38.48          -21.291938      -21.292368
2016-08-21/21:21:38.51          -21.309254      -21.295846
2016-08-21/21:21:38.54          -21.321609      -21.299216
2016-08-21/21:21:38.57          -21.329741      -21.302586
2016-08-21/21:21:38.60          -21.331254      -21.305956
2016-08-21/21:21:38.64          -21.348412      -21.309434
2016-08-21/21:21:38.67          -21.343270      -21.312804
2016-08-21/21:21:38.70          -21.345153      -21.316174
2016-08-21/21:21:38.73          -21.346557      -21.319544
2016-08-21/21:21:38.76          -21.350507      -21.323022
2016-08-21/21:21:38.79          -21.352425      -21.326392
2016-08-21/21:21:38.82          -21.353037      -21.329762
2016-08-21/21:21:38.85          -21.362923      -21.333132
2016-08-21/21:21:38.89          -21.382205      -21.336610
2016-08-21/21:21:38.92          -21.385801      -21.339980
2016-08-21/21:21:38.95          -21.410123      -21.343350
2016-08-21/21:21:38.98          -21.418742      -21.346720
2016-08-21/21:21:39.01          -21.428361      -21.349901
2016-08-21/21:21:39.04          -21.420891      -21.352730
2016-08-21/21:21:39.07          -21.423199      -21.355559
2016-08-21/21:21:39.10          -21.425426      -21.358388
2016-08-21/21:21:39.14          -21.427516      -21.361308
2016-08-21/21:21:39.17          -21.425371      -21.364137
2016-08-21/21:21:39.20          -21.425554      -21.366966
2016-08-21/21:21:39.23          -21.415842      -21.369795
2016-08-21/21:21:39.26          -21.423085      -21.372715
2016-08-21/21:21:39.29          -21.431655      -21.375544
2016-08-21/21:21:39.32          -21.447078      -21.378373
2016-08-21/21:21:39.35          -21.455541      -21.381202
2016-08-21/21:21:39.39          -21.462733      -21.384122
2016-08-21/21:21:39.42          -21.466926      -21.386951
2016-08-21/21:21:39.45          -21.473561      -21.389780
2016-08-21/21:21:39.48          -21.474758      -21.392608
2016-08-21/21:21:39.51          -21.481777      -21.395529
2016-08-21/21:21:39.54          -21.484250      -21.398357
2016-08-21/21:21:39.57          -21.484928      -21.401186
2016-08-21/21:21:39.60          -21.502976      -21.404015
2016-08-21/21:21:39.64          -21.511615      -21.406935
2016-08-21/21:21:39.67          -21.520548      -21.409764
2016-08-21/21:21:39.70          -21.529242      -21.412593
2016-08-21/21:21:39.73          -21.538414      -21.415422
2016-08-21/21:21:39.76          -21.563855      -21.418342
2016-08-21/21:21:39.79          -21.575964      -21.421171
2016-08-21/21:21:39.82          -21.576473      -21.424000
2016-08-21/21:21:39.85          -21.583551      -21.426829
2016-08-21/21:21:39.89          -21.575853      -21.429749
2016-08-21/21:21:39.92          -21.574144      -21.432578
2016-08-21/21:21:39.95          -21.571683      -21.435407
2016-08-21/21:21:39.98          -21.573563      -21.438235
2016-08-21/21:21:40.01          -21.571888      -21.440858
2016-08-21/21:21:40.04          -21.551361      -21.443143
2016-08-21/21:21:40.07          -21.544604      -21.445429
2016-08-21/21:21:40.10          -21.556830      -21.447714
2016-08-21/21:21:40.14          -21.550805      -21.450073
2016-08-21/21:21:40.17          -21.560561      -21.452359
2016-08-21/21:21:40.20          -21.568056      -21.454644
2016-08-21/21:21:40.23          -21.582933      -21.456930
2016-08-21/21:21:40.26          -21.589554      -21.459289
2016-08-21/21:21:40.29          -21.599171      -21.461574
2016-08-21/21:21:40.32          -21.607232      -21.463860
2016-08-21/21:21:40.35          -21.608844      -21.466145
2016-08-21/21:21:40.39          -21.604710      -21.468505
2016-08-21/21:21:40.42          -21.601500      -21.470790
2016-08-21/21:21:40.45          -21.597529      -21.473075
2016-08-21/21:21:40.48          -21.606263      -21.475361
2016-08-21/21:21:40.51          -21.610745      -21.477720
2016-08-21/21:21:40.54          -21.613126      -21.480006
2016-08-21/21:21:40.57          -21.607871      -21.482291
2016-08-21/21:21:40.60          -21.629976      -21.484577
2016-08-21/21:21:40.64          -21.640611      -21.486936
2016-08-21/21:21:40.67          -21.644141      -21.489221
2016-08-21/21:21:40.70          -21.658439      -21.491507
2016-08-21/21:21:40.73          -21.656953      -21.493792
2016-08-21/21:21:40.76          -21.649745      -21.496151
2016-08-21/21:21:40.79          -21.647307      -21.498437
2016-08-21/21:21:40.82          -21.644438      -21.500722
2016-08-21/21:21:40.85          -21.647895      -21.503008
2016-08-21/21:21:40.89          -21.644429      -21.505367
2016-08-21/21:21:40.92          -21.651792      -21.507652
2016-08-21/21:21:40.95          -21.673447      -21.509938
2016-08-21/21:21:40.98          -21.690384      -21.512223
2016-08-21/21:21:41.01          -21.711627      -21.514284
2016-08-21/21:21:41.04          -21.728277      -21.516025
2016-08-21/21:21:41.07          -21.738156      -21.517766
2016-08-21/21:21:41.10          -21.747824      -21.519508
2016-08-21/21:21:41.14          -21.747690      -21.521305
2016-08-21/21:21:41.17          -21.757512      -21.523046
2016-08-21/21:21:41.20          -21.760711      -21.524787
2016-08-21/21:21:41.23          -21.756882      -21.526528
2016-08-21/21:21:41.26          -21.746345      -21.528326
2016-08-21/21:21:41.29          -21.741279      -21.530067
2016-08-21/21:21:41.32          -21.729042      -21.531808
2016-08-21/21:21:41.35          -21.719681      -21.533549
2016-08-21/21:21:41.39          -21.722006      -21.535347
2016-08-21/21:21:41.42          -21.729136      -21.537088
2016-08-21/21:21:41.45          -21.709897      -21.538829
2016-08-21/21:21:41.48          -21.703385      -21.540570
2016-08-21/21:21:41.51          -21.696428      -21.542368
2016-08-21/21:21:41.54          -21.709062      -21.544109
2016-08-21/21:21:41.57          -21.715772      -21.545850
2016-08-21/21:21:41.60          -21.715336      -21.547591
2016-08-21/21:21:41.64          -21.721224      -21.549388
2016-08-21/21:21:41.67          -21.722413      -21.551130
2016-08-21/21:21:41.70          -21.720922      -21.552871
2016-08-21/21:21:41.73          -21.738731      -21.554612
2016-08-21/21:21:41.76          -21.742485      -21.556409
2016-08-21/21:21:41.79          -21.747085      -21.558150
2016-08-21/21:21:41.82          -21.752177      -21.559892
2016-08-21/21:21:41.85          -21.755749      -21.561633
2016-08-21/21:21:41.89          -21.776118      -21.563430
2016-08-21/21:21:41.92          -21.793474      -21.565171
2016-08-21/21:21:41.95          -21.793302      -21.566912
2016-08-21/21:21:41.98          -21.799352      -21.568654
2016-08-21/21:21:42.01          -21.789953      -21.570153
2016-08-21/21:21:42.04          -21.794726      -21.571352
2016-08-21/21:21:42.07          -21.787588      -21.572550
2016-08-21/21:21:42.10          -21.772372      -21.573749
2016-08-21/21:21:42.14          -21.770887      -21.574986
2016-08-21/21:21:42.17          -21.766386      -21.576184
2016-08-21/21:21:42.20          -21.756830      -21.577382
2016-08-21/21:21:42.23          -21.762476      -21.578581
2016-08-21/21:21:42.26          -21.760986      -21.579818
2016-08-21/21:21:42.29          -21.770402      -21.581016
2016-08-21/21:21:42.32          -21.768781      -21.582215
2016-08-21/21:21:42.35          -21.790051      -21.583413
2016-08-21/21:21:42.39          -21.801066      -21.584650
2016-08-21/21:21:42.42          -21.813795      -21.585849
2016-08-21/21:21:42.45          -21.826486      -21.587047
2016-08-21/21:21:42.48          -21.838003      -21.588246
2016-08-21/21:21:42.51          -21.831374      -21.589483
2016-08-21/21:21:42.54          -21.844983      -21.590681
2016-08-21/21:21:42.57          -21.845142      -21.591879
2016-08-21/21:21:42.60          -21.853809      -21.593078
2016-08-21/21:21:42.64          -21.851984      -21.594315
2016-08-21/21:21:42.67          -21.856685      -21.595513
2016-08-21/21:21:42.70          -21.849108      -21.596712
2016-08-21/21:21:42.73          -21.843639      -21.597910
2016-08-21/21:21:42.76          -21.837538      -21.599147
2016-08-21/21:21:42.79          -21.858192      -21.600346
2016-08-21/21:21:42.82          -21.856105      -21.601544
2016-08-21/21:21:42.85          -21.859021      -21.602743
2016-08-21/21:21:42.89          -21.852963      -21.603980
2016-08-21/21:21:42.92          -21.835459      -21.605178
2016-08-21/21:21:42.95          -21.819206      -21.606376
2016-08-21/21:21:42.98          -21.818123      -21.607575
2016-08-21/21:21:43.01          -21.809820      -21.608514
2016-08-21/21:21:43.04          -21.798843      -21.609171
2016-08-21/21:21:43.07          -21.787630      -21.609827
2016-08-21/21:21:43.10          -21.786022      -21.610483
2016-08-21/21:21:43.14          -21.784670      -21.611160
2016-08-21/21:21:43.17          -21.800597      -21.611816
2016-08-21/21:21:43.20          -21.818456      -21.612472
2016-08-21/21:21:43.23          -21.828564      -21.613128
2016-08-21/21:21:43.26          -21.830855      -21.613805
2016-08-21/21:21:43.29          -21.831855      -21.614461
2016-08-21/21:21:43.32          -21.845467      -21.615117
2016-08-21/21:21:43.35          -21.846916      -21.615773
2016-08-21/21:21:43.39          -21.840168      -21.616450
2016-08-21/21:21:43.42          -21.836114      -21.617106
2016-08-21/21:21:43.45          -21.825377      -21.617763
2016-08-21/21:21:43.48          -21.814964      -21.618419
2016-08-21/21:21:43.51          -21.812624      -21.619096
2016-08-21/21:21:43.54          -21.810238      -21.619752
2016-08-21/21:21:43.57          -21.810690      -21.620408
2016-08-21/21:21:43.60          -21.799320      -21.621064
2016-08-21/21:21:43.64          -21.791561      -21.621741
2016-08-21/21:21:43.67          -21.786677      -21.622397
2016-08-21/21:21:43.70          -21.784424      -21.623053
2016-08-21/21:21:43.73          -21.779268      -21.623709
2016-08-21/21:21:43.76          -21.779092      -21.624386
2016-08-21/21:21:43.79          -21.782819      -21.625042
2016-08-21/21:21:43.82          -21.780989      -21.625698
2016-08-21/21:21:43.85          -21.770037      -21.626355
2016-08-21/21:21:43.89          -21.774341      -21.627032
2016-08-21/21:21:43.92          -21.779105      -21.627688
2016-08-21/21:21:43.95          -21.787609      -21.628344
2016-08-21/21:21:43.98          -21.791240      -21.629000
2016-08-21/21:21:44.01          -21.791233      -21.629381
2016-08-21/21:21:44.04          -21.798909      -21.629498
2016-08-21/21:21:44.07          -21.799097      -21.629615
2016-08-21/21:21:44.10          -21.801060      -21.629732
2016-08-21/21:21:44.14          -21.816992      -21.629853
2016-08-21/21:21:44.17          -21.820506      -21.629970
2016-08-21/21:21:44.20          -21.823737      -21.630087
2016-08-21/21:21:44.23          -21.819019      -21.630204
2016-08-21/21:21:44.26          -21.813764      -21.630325
2016-08-21/21:21:44.29          -21.814834      -21.630442
2016-08-21/21:21:44.32          -21.811521      -21.630559
2016-08-21/21:21:44.35          -21.803176      -21.630676
2016-08-21/21:21:44.39          -21.807425      -21.630797
2016-08-21/21:21:44.42          -21.806533      -21.630914
2016-08-21/21:21:44.45          -21.811703      -21.631031
2016-08-21/21:21:44.48          -21.812331      -21.631148
2016-08-21/21:21:44.51          -21.829502      -21.631268
2016-08-21/21:21:44.54          -21.836814      -21.631385
2016-08-21/21:21:44.57          -21.842558      -21.631502
2016-08-21/21:21:44.60          -21.839250      -21.631619
2016-08-21/21:21:44.64          -21.842621      -21.631740
2016-08-21/21:21:44.67          -21.834434      -21.631857
2016-08-21/21:21:44.70          -21.827120      -21.631974
2016-08-21/21:21:44.73          -21.819838      -21.632091
2016-08-21/21:21:44.76          -21.814362      -21.632212
2016-08-21/21:21:44.79          -21.813201      -21.632329
2016-08-21/21:21:44.82          -21.806363      -21.632446
2016-08-21/21:21:44.85          -21.793479      -21.632563
2016-08-21/21:21:44.89          -21.798944      -21.632684
2016-08-21/21:21:44.92          -21.806318      -21.632801
2016-08-21/21:21:44.95          -21.808108      -21.632918
2016-08-21/21:21:44.98          -21.816253      -21.633035
2016-08-21/21:21:45.01          -21.810560      -21.632860
2016-08-21/21:21:45.04          -21.802734      -21.632440
2016-08-21/21:21:45.07          -21.783820      -21.632019
2016-08-21/21:21:45.10          -21.779112      -21.631599
2016-08-21/21:21:45.14          -21.774536      -21.631164
2016-08-21/21:21:45.17          -21.760538      -21.630744
2016-08-21/21:21:45.20          -21.750491      -21.630323
2016-08-21/21:21:45.23          -21.743452      -21.629903
2016-08-21/21:21:45.26          -21.725781      -21.629468
2016-08-21/21:21:45.29          -21.724699      -21.629048
2016-08-21/21:21:45.32          -21.735179      -21.628627
2016-08-21/21:21:45.35          -21.737641      -21.628206
2016-08-21/21:21:45.39          -21.738198      -21.627772
2016-08-21/21:21:45.42          -21.740666      -21.627352
2016-08-21/21:21:45.45          -21.751732      -21.626931
2016-08-21/21:21:45.48          -21.751602      -21.626510
2016-08-21/21:21:45.51          -21.747864      -21.626076
2016-08-21/21:21:45.54          -21.745938      -21.625656
2016-08-21/21:21:45.57          -21.745244      -21.625235
2016-08-21/21:21:45.60          -21.723026      -21.624814
2016-08-21/21:21:45.64          -21.719657      -21.624380
2016-08-21/21:21:45.67          -21.713185      -21.623960
2016-08-21/21:21:45.70          -21.717274      -21.623539
2016-08-21/21:21:45.73          -21.715078      -21.623118
2016-08-21/21:21:45.76          -21.719071      -21.622684
2016-08-21/21:21:45.79          -21.726450      -21.622263
2016-08-21/21:21:45.82          -21.735567      -21.621843
2016-08-21/21:21:45.85          -21.738904      -21.621422
2016-08-21/21:21:45.89          -21.749099      -21.620988
2016-08-21/21:21:45.92          -21.751739      -21.620567
2016-08-21/21:21:45.95          -21.750505      -21.620147
2016-08-21/21:21:45.98          -21.736575      -21.619726
2016-08-21/21:21:46.01          -21.724408      -21.619000
2016-08-21/21:21:46.04          -21.715825      -21.618047
2016-08-21/21:21:46.07          -21.712786      -21.617094
2016-08-21/21:21:46.10          -21.709918      -21.616142
2016-08-21/21:21:46.14          -21.707525      -21.615158
2016-08-21/21:21:46.17          -21.701147      -21.614205
2016-08-21/21:21:46.20          -21.697430      -21.613252
2016-08-21/21:21:46.23          -21.706856      -21.612300
2016-08-21/21:21:46.26          -21.721321      -21.611316
2016-08-21/21:21:46.29          -21.728949      -21.610363
2016-08-21/21:21:46.32          -21.719797      -21.609410
2016-08-21/21:21:46.35          -21.711518      -21.608457
2016-08-21/21:21:46.39          -21.706348      -21.607474
2016-08-21/21:21:46.42          -21.691215      -21.606521
2016-08-21/21:21:46.45          -21.692311      -21.605568
2016-08-21/21:21:46.48          -21.685164      -21.604615
2016-08-21/21:21:46.51          -21.675483      -21.603632
2016-08-21/21:21:46.54          -21.653717      -21.602679
2016-08-21/21:21:46.57          -21.639593      -21.601726
2016-08-21/21:21:46.60          -21.643958      -21.600773
2016-08-21/21:21:46.64          -21.639269      -21.599790
2016-08-21/21:21:46.67          -21.631072      -21.598837
2016-08-21/21:21:46.70          -21.632340      -21.597884
2016-08-21/21:21:46.73          -21.623846      -21.596931
2016-08-21/21:21:46.76          -21.614931      -21.595948
2016-08-21/21:21:46.79          -21.606440      -21.594995
2016-08-21/21:21:46.82          -21.605173      -21.594042
2016-08-21/21:21:46.85          -21.587176      -21.593089
2016-08-21/21:21:46.89          -21.562951      -21.592105
2016-08-21/21:21:46.92          -21.546372      -21.591153
2016-08-21/21:21:46.95          -21.540702      -21.590200
2016-08-21/21:21:46.98          -21.530088      -21.589247
2016-08-21/21:21:47.01          -21.528377      -21.587973
2016-08-21/21:21:47.04          -21.521037      -21.586491
2016-08-21/21:21:47.07          -21.515776      -21.585009
2016-08-21/21:21:47.10          -21.510249      -21.583526
2016-08-21/21:21:47.14          -21.518176      -21.581996
2016-08-21/21:21:47.17          -21.519648      -21.580514
2016-08-21/21:21:47.20          -21.516537      -21.579032
2016-08-21/21:21:47.23          -21.506562      -21.577549
2016-08-21/21:21:47.26          -21.475814      -21.576019
2016-08-21/21:21:47.29          -21.455532      -21.574537
2016-08-21/21:21:47.32          -21.443645      -21.573055
2016-08-21/21:21:47.35          -21.426137      -21.571573
2016-08-21/21:21:47.39          -21.414003      -21.570042
2016-08-21/21:21:47.42          -21.407050      -21.568560
2016-08-21/21:21:47.45          -21.396436      -21.567078
2016-08-21/21:21:47.48          -21.395990      -21.565596
2016-08-21/21:21:47.51          -21.387539      -21.564066
2016-08-21/21:21:47.54          -21.399931      -21.562583
2016-08-21/21:21:47.57          -21.395897      -21.561101
2016-08-21/21:21:47.60          -21.389800      -21.559619
2016-08-21/21:21:47.64          -21.389172      -21.558089
2016-08-21/21:21:47.67          -21.383672      -21.556606
2016-08-21/21:21:47.70          -21.373172      -21.555124
2016-08-21/21:21:47.73          -21.371623      -21.553642
2016-08-21/21:21:47.76          -21.362810      -21.552112
2016-08-21/21:21:47.79          -21.347122      -21.550630
2016-08-21/21:21:47.82          -21.334795      -21.549147
2016-08-21/21:21:47.85          -21.322989      -21.547665
2016-08-21/21:21:47.89          -21.304567      -21.546135
2016-08-21/21:21:47.92          -21.285147      -21.544653
2016-08-21/21:21:47.95          -21.265337      -21.543171
2016-08-21/21:21:47.98          -21.246250      -21.541688
2016-08-21/21:21:48.01          -21.226469      -21.539873
2016-08-21/21:21:48.04          -21.196556      -21.537871
2016-08-21/21:21:48.07          -21.185888      -21.535869
2016-08-21/21:21:48.10          -21.177373      -21.533867
2016-08-21/21:21:48.14          -21.154180      -21.531800
2016-08-21/21:21:48.17          -21.133158      -21.529798
2016-08-21/21:21:48.20          -21.110698      -21.527796
2016-08-21/21:21:48.23          -21.086143      -21.525793
2016-08-21/21:21:48.26          -21.063274      -21.523727
2016-08-21/21:21:48.29          -21.038440      -21.521725
2016-08-21/21:21:48.32          -21.028357      -21.519722
2016-08-21/21:21:48.35          -21.013908      -21.517720
2016-08-21/21:21:48.39          -21.001863      -21.515654
2016-08-21/21:21:48.42          -21.000907      -21.513651
2016-08-21/21:21:48.45          -20.998035      -21.511649
2016-08-21/21:21:48.48          -20.984588      -21.509647
2016-08-21/21:21:48.51          -20.966635      -21.507580
2016-08-21/21:21:48.54          -20.945549      -21.505578
2016-08-21/21:21:48.57          -20.925641      -21.503576
2016-08-21/21:21:48.60          -20.895373      -21.501574
2016-08-21/21:21:48.64          -20.869762      -21.499507
2016-08-21/21:21:48.67          -20.840492      -21.497505
2016-08-21/21:21:48.70          -20.810191      -21.495503
2016-08-21/21:21:48.73          -20.784174      -21.493501
2016-08-21/21:21:48.76          -20.768255      -21.491434
2016-08-21/21:21:48.79          -20.762882      -21.489432
2016-08-21/21:21:48.82          -20.750669      -21.487430
2016-08-21/21:21:48.85          -20.739297      -21.485428
2016-08-21/21:21:48.89          -20.725111      -21.483361
2016-08-21/21:21:48.92          -20.700395      -21.481359
2016-08-21/21:21:48.95          -20.676188      -21.479357
2016-08-21/21:21:48.98          -20.663895      -21.477355
2016-08-21/21:21:49.01          -20.651093      -21.475005
2016-08-21/21:21:49.04          -20.630714      -21.472486
2016-08-21/21:21:49.07          -20.611013      -21.469967
2016-08-21/21:21:49.10          -20.587365      -21.467449
2016-08-21/21:21:49.14          -20.564534      -21.464849
2016-08-21/21:21:49.17          -20.545035      -21.462330
2016-08-21/21:21:49.20          -20.531620      -21.459812
2016-08-21/21:21:49.23          -20.528572      -21.457293
2016-08-21/21:21:49.26          -20.515012      -21.454694
2016-08-21/21:21:49.29          -20.487373      -21.452175
2016-08-21/21:21:49.32          -20.482171      -21.449656
2016-08-21/21:21:49.35          -20.462981      -21.447138
2016-08-21/21:21:49.39          -20.445310      -21.444538
2016-08-21/21:21:49.42          -20.426267      -21.442019
2016-08-21/21:21:49.45          -20.410440      -21.439501
2016-08-21/21:21:49.48          -20.393826      -21.436982
2016-08-21/21:21:49.51          -20.351406      -21.434383
2016-08-21/21:21:49.54          -20.324050      -21.431864
2016-08-21/21:21:49.57          -20.302915      -21.429345
2016-08-21/21:21:49.60          -20.273403      -21.426827
2016-08-21/21:21:49.64          -20.255100      -21.424227
2016-08-21/21:21:49.67          -20.237391      -21.421708
2016-08-21/21:21:49.70          -20.213051      -21.419190
2016-08-21/21:21:49.73          -20.197455      -21.416671
2016-08-21/21:21:49.76          -20.175820      -21.414071
2016-08-21/21:21:49.79          -20.163714      -21.411553
2016-08-21/21:21:49.82          -20.130303      -21.409034
2016-08-21/21:21:49.85          -20.098472      -21.406516
2016-08-21/21:21:49.89          -20.077139      -21.403916
2016-08-21/21:21:49.92          -20.046884      -21.401397
2016-08-21/21:21:49.95          -20.026111      -21.398879
2016-08-21/21:21:49.98          -20.016443      -21.396360
2016-08-21/21:21:50.01          -19.998765      -21.393483
2016-08-21/21:21:50.04          -19.978979      -21.390458
2016-08-21/21:21:50.07          -19.958757      -21.387433
2016-08-21/21:21:50.10          -19.953156      -21.384408
2016-08-21/21:21:50.14          -19.950947      -21.381286
2016-08-21/21:21:50.17          -19.929185      -21.378261
2016-08-21/21:21:50.20          -19.917502      -21.375236
2016-08-21/21:21:50.23          -19.890333      -21.372212
2016-08-21/21:21:50.26          -19.860129      -21.369089
2016-08-21/21:21:50.29          -19.826908      -21.366064
2016-08-21/21:21:50.32          -19.798453      -21.363039
2016-08-21/21:21:50.35          -19.779085      -21.360015
2016-08-21/21:21:50.39          -19.747043      -21.356892
2016-08-21/21:21:50.42          -19.723852      -21.353867
2016-08-21/21:21:50.45          -19.694492      -21.350843
2016-08-21/21:21:50.48          -19.666140      -21.347818
2016-08-21/21:21:50.51          -19.651541      -21.344695
2016-08-21/21:21:50.54          -19.630246      -21.341671
2016-08-21/21:21:50.57          -19.624913      -21.338646
2016-08-21/21:21:50.60          -19.604830      -21.335621
2016-08-21/21:21:50.64          -19.577960      -21.332499
2016-08-21/21:21:50.67          -19.571558      -21.329474
2016-08-21/21:21:50.70          -19.547651      -21.326449
2016-08-21/21:21:50.73          -19.530639      -21.323424
2016-08-21/21:21:50.76          -19.514795      -21.320302
2016-08-21/21:21:50.79          -19.490759      -21.317277
2016-08-21/21:21:50.82          -19.472130      -21.314252
2016-08-21/21:21:50.85          -19.427349      -21.311227
2016-08-21/21:21:50.89          -19.406537      -21.308105
2016-08-21/21:21:50.92          -19.388531      -21.305080
2016-08-21/21:21:50.95          -19.358137      -21.302055
2016-08-21/21:21:50.98          -19.347902      -21.299030
2016-08-21/21:21:51.01          -19.331703      -21.295635
2016-08-21/21:21:51.04          -19.311720      -21.292111
2016-08-21/21:21:51.07          -19.299936      -21.288588
2016-08-21/21:21:51.10          -19.273963      -21.285064
2016-08-21/21:21:51.14          -19.264140      -21.281427
2016-08-21/21:21:51.17          -19.246522      -21.277904
2016-08-21/21:21:51.20          -19.214909      -21.274380
2016-08-21/21:21:51.23          -19.195957      -21.270857
2016-08-21/21:21:51.26          -19.164375      -21.267220
2016-08-21/21:21:51.29          -19.147120      -21.263697
2016-08-21/21:21:51.32          -19.129026      -21.260173
2016-08-21/21:21:51.35          -19.113615      -21.256650
2016-08-21/21:21:51.39          -19.109016      -21.253013
2016-08-21/21:21:51.42          -19.103782      -21.249489
2016-08-21/21:21:51.45          -19.089245      -21.245966
2016-08-21/21:21:51.48          -19.092719      -21.242442
2016-08-21/21:21:51.51          -19.078214      -21.238805
2016-08-21/21:21:51.54          -19.065199      -21.235282
2016-08-21/21:21:51.57          -19.044111      -21.231759
2016-08-21/21:21:51.60          -19.022109      -21.228235
2016-08-21/21:21:51.64          -18.994903      -21.224598
2016-08-21/21:21:51.67          -18.968543      -21.221075
2016-08-21/21:21:51.70          -18.931173      -21.217551
2016-08-21/21:21:51.73          -18.909211      -21.214028
2016-08-21/21:21:51.76          -18.883127      -21.210391
2016-08-21/21:21:51.79          -18.865642      -21.206867
2016-08-21/21:21:51.82          -18.850791      -21.203344
2016-08-21/21:21:51.85          -18.844764      -21.199821
2016-08-21/21:21:51.89          -18.833318      -21.196183
2016-08-21/21:21:51.92          -18.832900      -21.192660
2016-08-21/21:21:51.95          -18.828249      -21.189137
2016-08-21/21:21:51.98          -18.838605      -21.185613
2016-08-21/21:21:52.01          -18.829016      -21.181708
2016-08-21/21:21:52.04          -18.823367      -21.177697
2016-08-21/21:21:52.07          -18.814228      -21.173686
2016-08-21/21:21:52.10          -18.795277      -21.169674
2016-08-21/21:21:52.14          -18.777117      -21.165533
2016-08-21/21:21:52.17          -18.763889      -21.161522
2016-08-21/21:21:52.20          -18.733741      -21.157510
2016-08-21/21:21:52.23          -18.718696      -21.153499
2016-08-21/21:21:52.26          -18.707289      -21.149358
2016-08-21/21:21:52.29          -18.695323      -21.145346
2016-08-21/21:21:52.32          -18.684954      -21.141335
2016-08-21/21:21:52.35          -18.673578      -21.137323
2016-08-21/21:21:52.39          -18.675838      -21.133182
2016-08-21/21:21:52.42          -18.659475      -21.129171
2016-08-21/21:21:52.45          -18.642043      -21.125160
2016-08-21/21:21:52.48          -18.636931      -21.121148
2016-08-21/21:21:52.51          -18.626462      -21.117007
2016-08-21/21:21:52.54          -18.612506      -21.112996
2016-08-21/21:21:52.57          -18.610898      -21.108984
2016-08-21/21:21:52.60          -18.598582      -21.104973
2016-08-21/21:21:52.64          -18.593922      -21.100832
2016-08-21/21:21:52.67          -18.588133      -21.096820
2016-08-21/21:21:52.70          -18.581574      -21.092809
2016-08-21/21:21:52.73          -18.578228      -21.088797
2016-08-21/21:21:52.76          -18.576393      -21.084656
2016-08-21/21:21:52.79          -18.564997      -21.080645
2016-08-21/21:21:52.82          -18.543976      -21.076633
2016-08-21/21:21:52.85          -18.531041      -21.072622
2016-08-21/21:21:52.89          -18.513250      -21.068481
2016-08-21/21:21:52.92          -18.491045      -21.064470
2016-08-21/21:21:52.95          -18.465722      -21.060458
2016-08-21/21:21:52.98          -18.449730      -21.056447
2016-08-21/21:21:53.01          -18.429424      -21.052045
2016-08-21/21:21:53.04          -18.406889      -21.047559
2016-08-21/21:21:53.07          -18.384702      -21.043073
2016-08-21/21:21:53.10          -18.364300      -21.038586
2016-08-21/21:21:53.14          -18.332971      -21.033955
2016-08-21/21:21:53.17          -18.324384      -21.029469
2016-08-21/21:21:53.20          -18.311746      -21.024982
2016-08-21/21:21:53.23          -18.294320      -21.020496
2016-08-21/21:21:53.26          -18.278995      -21.015865
2016-08-21/21:21:53.29          -18.266760      -21.011378
2016-08-21/21:21:53.32          -18.250003      -21.006892
2016-08-21/21:21:53.35          -18.237108      -21.002405
2016-08-21/21:21:53.39          -18.220789      -20.997774
2016-08-21/21:21:53.42          -18.211323      -20.993288
2016-08-21/21:21:53.45          -18.187193      -20.988801
2016-08-21/21:21:53.48          -18.166312      -20.984315
2016-08-21/21:21:53.51          -18.158794      -20.979684
2016-08-21/21:21:53.54          -18.145724      -20.975197
2016-08-21/21:21:53.57          -18.131501      -20.970711
2016-08-21/21:21:53.60          -18.116527      -20.966225
2016-08-21/21:21:53.64          -18.098379      -20.961593
2016-08-21/21:21:53.67          -18.090034      -20.957107
2016-08-21/21:21:53.70          -18.057547      -20.952621
2016-08-21/21:21:53.73          -18.035080      -20.948134
2016-08-21/21:21:53.76          -18.007258      -20.943503
2016-08-21/21:21:53.79          -17.976202      -20.939017
2016-08-21/21:21:53.82          -17.951362      -20.934530
2016-08-21/21:21:53.85          -17.924203      -20.930044
2016-08-21/21:21:53.89          -17.900712      -20.925413
2016-08-21/21:21:53.92          -17.878596      -20.920926
2016-08-21/21:21:53.95          -17.858511      -20.916440
2016-08-21/21:21:53.98          -17.860369      -20.911953
2016-08-21/21:21:54.01          -17.851990      -20.907067
2016-08-21/21:21:54.04          -17.838166      -20.902114
2016-08-21/21:21:54.07          -17.827297      -20.897162
2016-08-21/21:21:54.10          -17.811435      -20.892209
2016-08-21/21:21:54.14          -17.813745      -20.887097
2016-08-21/21:21:54.17          -17.799789      -20.882144
2016-08-21/21:21:54.20          -17.786159      -20.877192
2016-08-21/21:21:54.23          -17.760681      -20.872240
2016-08-21/21:21:54.26          -17.746165      -20.867127
2016-08-21/21:21:54.29          -17.726490      -20.862175
2016-08-21/21:21:54.32          -17.717340      -20.857222
2016-08-21/21:21:54.35          -17.699864      -20.852270
2016-08-21/21:21:54.39          -17.686598      -20.847157
2016-08-21/21:21:54.42          -17.658617      -20.842205
2016-08-21/21:21:54.45          -17.643744      -20.837252
2016-08-21/21:21:54.48          -17.645613      -20.832300
2016-08-21/21:21:54.51          -17.638888      -20.827188
2016-08-21/21:21:54.54          -17.614944      -20.822235
2016-08-21/21:21:54.57          -17.599965      -20.817283
2016-08-21/21:21:54.60          -17.578605      -20.812330
2016-08-21/21:21:54.64          -17.554954      -20.807218
2016-08-21/21:21:54.67          -17.528393      -20.802265
2016-08-21/21:21:54.70          -17.506480      -20.797313
2016-08-21/21:21:54.73          -17.485830      -20.792361
2016-08-21/21:21:54.76          -17.445968      -20.787248
2016-08-21/21:21:54.79          -17.419266      -20.782296
2016-08-21/21:21:54.82          -17.398954      -20.777343
2016-08-21/21:21:54.85          -17.367690      -20.772391
2016-08-21/21:21:54.89          -17.355842      -20.767279
2016-08-21/21:21:54.92          -17.345414      -20.762326
2016-08-21/21:21:54.95          -17.332957      -20.757374
2016-08-21/21:21:54.98          -17.306381      -20.752421
2016-08-21/21:21:55.01          -17.279560      -20.747062
2016-08-21/21:21:55.04          -17.248970      -20.741659
2016-08-21/21:21:55.07          -17.225605      -20.736256
2016-08-21/21:21:55.10          -17.194372      -20.730853
2016-08-21/21:21:55.14          -17.174117      -20.725275
2016-08-21/21:21:55.17          -17.139617      -20.719872
2016-08-21/21:21:55.20          -17.108579      -20.714469
2016-08-21/21:21:55.23          -17.077571      -20.709066
2016-08-21/21:21:55.26          -17.058998      -20.703489
2016-08-21/21:21:55.29          -17.032799      -20.698086
2016-08-21/21:21:55.32          -17.015072      -20.692683
2016-08-21/21:21:55.35          -16.988219      -20.687280
2016-08-21/21:21:55.39          -16.971333      -20.681703
2016-08-21/21:21:55.42          -16.954478      -20.676300
2016-08-21/21:21:55.45          -16.926375      -20.670897
2016-08-21/21:21:55.48          -16.902116      -20.665494
2016-08-21/21:21:55.51          -16.877603      -20.659916
2016-08-21/21:21:55.54          -16.837992      -20.654513
2016-08-21/21:21:55.57          -16.799060      -20.649110
2016-08-21/21:21:55.60          -16.767345      -20.643707
2016-08-21/21:21:55.64          -16.727055      -20.638130
2016-08-21/21:21:55.67          -16.687428      -20.632727
2016-08-21/21:21:55.70          -16.639066      -20.627324
2016-08-21/21:21:55.73          -16.604183      -20.621921
2016-08-21/21:21:55.76          -16.561278      -20.616344
2016-08-21/21:21:55.79          -16.516484      -20.610941
2016-08-21/21:21:55.82          -16.495722      -20.605538
2016-08-21/21:21:55.85          -16.468149      -20.600135
2016-08-21/21:21:55.89          -16.433377      -20.594558
2016-08-21/21:21:55.92          -16.398646      -20.589155
2016-08-21/21:21:55.95          -16.353075      -20.583752
2016-08-21/21:21:55.98          -16.316564      -20.578349
2016-08-21/21:21:56.01          -16.284710      -20.572532
2016-08-21/21:21:56.04          -16.252788      -20.566692
2016-08-21/21:21:56.07          -16.230061      -20.560853
2016-08-21/21:21:56.10          -16.197784      -20.555013
2016-08-21/21:21:56.14          -16.173981      -20.548985
2016-08-21/21:21:56.17          -16.160663      -20.543145
2016-08-21/21:21:56.20          -16.148132      -20.537306
2016-08-21/21:21:56.23          -16.146715      -20.531466
2016-08-21/21:21:56.26          -16.144633      -20.525438
2016-08-21/21:21:56.29          -16.123150      -20.519598
2016-08-21/21:21:56.32          -16.101123      -20.513759
2016-08-21/21:21:56.35          -16.075755      -20.507919
2016-08-21/21:21:56.39          -16.050934      -20.501891
2016-08-21/21:21:56.42          -16.033335      -20.496051
2016-08-21/21:21:56.45          -16.015453      -20.490212
2016-08-21/21:21:56.48          -15.998041      -20.484372
2016-08-21/21:21:56.51          -15.985218      -20.478344
2016-08-21/21:21:56.54          -15.971416      -20.472504
2016-08-21/21:21:56.57          -15.970957      -20.466665
2016-08-21/21:21:56.60          -15.976603      -20.460825
2016-08-21/21:21:56.64          -15.982008      -20.454797
2016-08-21/21:21:56.67          -15.995065      -20.448957
2016-08-21/21:21:56.70          -16.007750      -20.443118
2016-08-21/21:21:56.73          -16.011111      -20.437278
2016-08-21/21:21:56.76          -16.028169      -20.431250
2016-08-21/21:21:56.79          -16.038750      -20.425410
2016-08-21/21:21:56.82          -16.039677      -20.419571
2016-08-21/21:21:56.85          -16.044214      -20.413731
2016-08-21/21:21:56.89          -16.047215      -20.407703
2016-08-21/21:21:56.92          -16.053228      -20.401864
2016-08-21/21:21:56.95          -16.062252      -20.396024
2016-08-21/21:21:56.98          -16.076674      -20.390184
2016-08-21/21:21:57.01          -16.096467      -20.383926
2016-08-21/21:21:57.04          -16.113939      -20.377666
2016-08-21/21:21:57.07          -16.129163      -20.371407
2016-08-21/21:21:57.10          -16.147996      -20.365147
2016-08-21/21:21:57.14          -16.170700      -20.358686
2016-08-21/21:21:57.17          -16.180275      -20.352426
2016-08-21/21:21:57.20          -16.197138      -20.346167
2016-08-21/21:21:57.23          -16.207515      -20.339908
2016-08-21/21:21:57.26          -16.211217      -20.333446
2016-08-21/21:21:57.29          -16.205772      -20.327187
2016-08-21/21:21:57.32          -16.204024      -20.320927
2016-08-21/21:21:57.35          -16.201729      -20.314668
2016-08-21/21:21:57.39          -16.210244      -20.308206
2016-08-21/21:21:57.42          -16.216403      -20.301947
2016-08-21/21:21:57.45          -16.236623      -20.295687
2016-08-21/21:21:57.48          -16.250840      -20.289428
2016-08-21/21:21:57.51          -16.259552      -20.282966
2016-08-21/21:21:57.54          -16.280043      -20.276707
2016-08-21/21:21:57.57          -16.308444      -20.270447
2016-08-21/21:21:57.60          -16.333047      -20.264188
2016-08-21/21:21:57.64          -16.367130      -20.257726
2016-08-21/21:21:57.67          -16.391827      -20.251467
2016-08-21/21:21:57.70          -16.416533      -20.245207
2016-08-21/21:21:57.73          -16.443478      -20.238948
2016-08-21/21:21:57.76          -16.475576      -20.232486
2016-08-21/21:21:57.79          -16.508287      -20.226227
2016-08-21/21:21:57.82          -16.525502      -20.219967
2016-08-21/21:21:57.85          -16.552942      -20.213708
2016-08-21/21:21:57.89          -16.572265      -20.207246
2016-08-21/21:21:57.92          -16.581835      -20.200987
2016-08-21/21:21:57.95          -16.603926      -20.194727
2016-08-21/21:21:57.98          -16.630659      -20.188468
2016-08-21/21:21:58.01          -16.651126      -20.181785
2016-08-21/21:21:58.04          -16.663563      -20.175121
2016-08-21/21:21:58.07          -16.679028      -20.168457
2016-08-21/21:21:58.10          -16.698980      -20.161793
2016-08-21/21:21:58.14          -16.704627      -20.154914
2016-08-21/21:21:58.17          -16.724112      -20.148250
2016-08-21/21:21:58.20          -16.747824      -20.141587
2016-08-21/21:21:58.23          -16.764756      -20.134923
2016-08-21/21:21:58.26          -16.778533      -20.128044
2016-08-21/21:21:58.29          -16.802741      -20.121380
2016-08-21/21:21:58.32          -16.820012      -20.114716
2016-08-21/21:21:58.35          -16.851123      -20.108052
2016-08-21/21:21:58.39          -16.879030      -20.101174
2016-08-21/21:21:58.42          -16.913872      -20.094510
2016-08-21/21:21:58.45          -16.938571      -20.087846
2016-08-21/21:21:58.48          -16.961652      -20.081182
2016-08-21/21:21:58.51          -16.990801      -20.074303
2016-08-21/21:21:58.54          -17.009962      -20.067639
2016-08-21/21:21:58.57          -17.025934      -20.060976
2016-08-21/21:21:58.60          -17.048657      -20.054312
2016-08-21/21:21:58.64          -17.067386      -20.047433
2016-08-21/21:21:58.67          -17.092056      -20.040769
2016-08-21/21:21:58.70          -17.116637      -20.034105
2016-08-21/21:21:58.73          -17.139705      -20.027442
2016-08-21/21:21:58.76          -17.168836      -20.020563
2016-08-21/21:21:58.79          -17.187564      -20.013899
2016-08-21/21:21:58.82          -17.205737      -20.007235
2016-08-21/21:21:58.85          -17.228964      -20.000571
2016-08-21/21:21:58.89          -17.250993      -19.993692
2016-08-21/21:21:58.92          -17.258984      -19.987029
2016-08-21/21:21:58.95          -17.271220      -19.980365
2016-08-21/21:21:58.98          -17.284496      -19.973701
2016-08-21/21:21:59.01          -17.293207      -19.966610
2016-08-21/21:21:59.04          -17.307426      -19.959560
2016-08-21/21:21:59.07          -17.327744      -19.952509
2016-08-21/21:21:59.10          -17.360175      -19.945459
2016-08-21/21:21:59.14          -17.386273      -19.938181
2016-08-21/21:21:59.17          -17.401872      -19.931130
2016-08-21/21:21:59.20          -17.418139      -19.924080
2016-08-21/21:21:59.23          -17.435629      -19.917029
2016-08-21/21:21:59.26          -17.455064      -19.909751
2016-08-21/21:21:59.29          -17.488310      -19.902701
2016-08-21/21:21:59.32          -17.508473      -19.895650
2016-08-21/21:21:59.35          -17.522278      -19.888600
2016-08-21/21:21:59.39          -17.522079      -19.881322
2016-08-21/21:21:59.42          -17.523144      -19.874271
2016-08-21/21:21:59.45          -17.531179      -19.867221
2016-08-21/21:21:59.48          -17.539119      -19.860170
2016-08-21/21:21:59.51          -17.540760      -19.852892
2016-08-21/21:21:59.54          -17.532061      -19.845842
2016-08-21/21:21:59.57          -17.511422      -19.838791
2016-08-21/21:21:59.60          -17.503480      -19.831741
2016-08-21/21:21:59.64          -17.502147      -19.824463
2016-08-21/21:21:59.67          -17.513703      -19.817412
2016-08-21/21:21:59.70          -17.518976      -19.810362
2016-08-21/21:21:59.73          -17.533078      -19.803311
2016-08-21/21:21:59.76          -17.533348      -19.796034
2016-08-21/21:21:59.79          -17.533350      -19.788983
2016-08-21/21:21:59.82          -17.536949      -19.781932
2016-08-21/21:21:59.85          -17.548774      -19.774882
2016-08-21/21:21:59.89          -17.536693      -19.767604
2016-08-21/21:21:59.92          -17.536173      -19.760554
2016-08-21/21:21:59.95          -17.526126      -19.753503
2016-08-21/21:21:59.98          -17.513696      -19.746453
2016-08-21/21:22:00.01          -17.496892      -19.738974
2016-08-21/21:22:00.04          -17.491182      -19.731558
2016-08-21/21:22:00.07          -17.488334      -19.724142
2016-08-21/21:22:00.10          -17.482717      -19.716726
2016-08-21/21:22:00.14          -17.477930      -19.709071
2016-08-21/21:22:00.17          -17.464998      -19.701654
2016-08-21/21:22:00.20          -17.447323      -19.694238
2016-08-21/21:22:00.23          -17.425309      -19.686822
2016-08-21/21:22:00.26          -17.404218      -19.679167
2016-08-21/21:22:00.29          -17.378240      -19.671751
2016-08-21/21:22:00.32          -17.357322      -19.664335
2016-08-21/21:22:00.35          -17.330881      -19.656919
2016-08-21/21:22:00.39          -17.299439      -19.649263
2016-08-21/21:22:00.42          -17.262231      -19.641847
2016-08-21/21:22:00.45          -17.247124      -19.634431
2016-08-21/21:22:00.48          -17.224032      -19.627015
2016-08-21/21:22:00.51          -17.203634      -19.619360
2016-08-21/21:22:00.54          -17.183205      -19.611944
2016-08-21/21:22:00.57          -17.170615      -19.604528
2016-08-21/21:22:00.60          -17.159438      -19.597111
2016-08-21/21:22:00.64          -17.139799      -19.589456
2016-08-21/21:22:00.67          -17.133104      -19.582040
2016-08-21/21:22:00.70          -17.126322      -19.574624
2016-08-21/21:22:00.73          -17.112777      -19.567208
2016-08-21/21:22:00.76          -17.092081      -19.559553
2016-08-21/21:22:00.79          -17.076158      -19.552136
2016-08-21/21:22:00.82          -17.066691      -19.544720
2016-08-21/21:22:00.85          -17.050005      -19.537304
2016-08-21/21:22:00.89          -17.025064      -19.529649
2016-08-21/21:22:00.92          -17.014406      -19.522233
2016-08-21/21:22:00.95          -17.002959      -19.514817
2016-08-21/21:22:00.98          -16.993428      -19.507401
2016-08-21/21:22:01.01          -16.990018      -19.499554
2016-08-21/21:22:01.04          -16.979078      -19.491788
2016-08-21/21:22:01.07          -16.973718      -19.484022
2016-08-21/21:22:01.10          -16.962425      -19.476256
2016-08-21/21:22:01.14          -16.963929      -19.468240
2016-08-21/21:22:01.17          -16.972169      -19.460474
2016-08-21/21:22:01.20          -16.976631      -19.452708
2016-08-21/21:22:01.23          -16.967796      -19.444943
2016-08-21/21:22:01.26          -16.973447      -19.436926
2016-08-21/21:22:01.29          -16.983483      -19.429161
2016-08-21/21:22:01.32          -17.007122      -19.421395
2016-08-21/21:22:01.35          -17.025554      -19.413629
2016-08-21/21:22:01.39          -17.046082      -19.405613
2016-08-21/21:22:01.42          -17.056272      -19.397847
2016-08-21/21:22:01.45          -17.067484      -19.390081
2016-08-21/21:22:01.48          -17.076402      -19.382316
2016-08-21/21:22:01.51          -17.098253      -19.374299
2016-08-21/21:22:01.54          -17.118734      -19.366534
2016-08-21/21:22:01.57          -17.137412      -19.358768
2016-08-21/21:22:01.60          -17.141941      -19.351002
2016-08-21/21:22:01.64          -17.145541      -19.342986
2016-08-21/21:22:01.67          -17.149293      -19.335220
2016-08-21/21:22:01.70          -17.158753      -19.327454
2016-08-21/21:22:01.73          -17.161503      -19.319689
2016-08-21/21:22:01.76          -17.169393      -19.311672
2016-08-21/21:22:01.79          -17.176738      -19.303906
2016-08-21/21:22:01.82          -17.176209      -19.296141
2016-08-21/21:22:01.85          -17.185160      -19.288375
2016-08-21/21:22:01.89          -17.199739      -19.280359
2016-08-21/21:22:01.92          -17.214780      -19.272593
2016-08-21/21:22:01.95          -17.225526      -19.264827
2016-08-21/21:22:01.98          -17.237056      -19.257061
2016-08-21/21:22:02.01          -17.243450      -19.248868
2016-08-21/21:22:02.04          -17.250510      -19.240778
2016-08-21/21:22:02.07          -17.245033      -19.232689
2016-08-21/21:22:02.10          -17.236328      -19.224599
2016-08-21/21:22:02.14          -17.212383      -19.216249
2016-08-21/21:22:02.17          -17.202431      -19.208159
2016-08-21/21:22:02.20          -17.193581      -19.200070
2016-08-21/21:22:02.23          -17.179657      -19.191980
2016-08-21/21:22:02.26          -17.176944      -19.183630
2016-08-21/21:22:02.29          -17.175054      -19.175540
2016-08-21/21:22:02.32          -17.161808      -19.167450
2016-08-21/21:22:02.35          -17.152372      -19.159361
2016-08-21/21:22:02.39          -17.146456      -19.151011
2016-08-21/21:22:02.42          -17.143059      -19.142921
2016-08-21/21:22:02.45          -17.141071      -19.134831
2016-08-21/21:22:02.48          -17.132086      -19.126742
2016-08-21/21:22:02.51          -17.127480      -19.118392
2016-08-21/21:22:02.54          -17.095533      -19.110302
2016-08-21/21:22:02.57          -17.080656      -19.102212
2016-08-21/21:22:02.60          -17.076096      -19.094123
2016-08-21/21:22:02.64          -17.068188      -19.085772
2016-08-21/21:22:02.67          -17.058955      -19.077683
2016-08-21/21:22:02.70          -17.048466      -19.069593
2016-08-21/21:22:02.73          -17.024203      -19.061504
2016-08-21/21:22:02.76          -17.012369      -19.053153
2016-08-21/21:22:02.79          -17.008281      -19.045064
2016-08-21/21:22:02.82          -17.010231      -19.036974
2016-08-21/21:22:02.85          -17.009009      -19.028885
2016-08-21/21:22:02.89          -16.998429      -19.020534
2016-08-21/21:22:02.92          -16.992513      -19.012445
2016-08-21/21:22:02.95          -16.982053      -19.004355
2016-08-21/21:22:02.98          -16.972439      -18.996266
2016-08-21/21:22:03.01          -16.963206      -18.987748
2016-08-21/21:22:03.04          -16.949557      -18.979354
2016-08-21/21:22:03.07          -16.940512      -18.970960
2016-08-21/21:22:03.10          -16.933771      -18.962566
2016-08-21/21:22:03.14          -16.928824      -18.953901
2016-08-21/21:22:03.17          -16.935274      -18.945507
2016-08-21/21:22:03.20          -16.942092      -18.937113
2016-08-21/21:22:03.23          -16.946595      -18.928719
2016-08-21/21:22:03.26          -16.957039      -18.920054
2016-08-21/21:22:03.29          -16.970532      -18.911660
2016-08-21/21:22:03.32          -16.977615      -18.903266
2016-08-21/21:22:03.35          -16.971862      -18.894871
2016-08-21/21:22:03.39          -16.967977      -18.886207
2016-08-21/21:22:03.42          -16.962299      -18.877812
2016-08-21/21:22:03.45          -16.945583      -18.869418
2016-08-21/21:22:03.48          -16.934787      -18.861024
2016-08-21/21:22:03.51          -16.938946      -18.852359
2016-08-21/21:22:03.54          -16.939813      -18.843965
2016-08-21/21:22:03.57          -16.942251      -18.835571
2016-08-21/21:22:03.60          -16.945311      -18.827177
2016-08-21/21:22:03.64          -16.948585      -18.818512
2016-08-21/21:22:03.67          -16.965531      -18.810118
2016-08-21/21:22:03.70          -16.972174      -18.801724
2016-08-21/21:22:03.73          -16.985548      -18.793330
2016-08-21/21:22:03.76          -16.982633      -18.784665
2016-08-21/21:22:03.79          -16.977133      -18.776271
2016-08-21/21:22:03.82          -16.975137      -18.767876
2016-08-21/21:22:03.85          -16.971835      -18.759482
2016-08-21/21:22:03.89          -16.962052      -18.750817
2016-08-21/21:22:03.92          -16.964329      -18.742423
2016-08-21/21:22:03.95          -16.955622      -18.734029
2016-08-21/21:22:03.98          -16.945250      -18.725635
2016-08-21/21:22:04.01          -16.952856      -18.716816
2016-08-21/21:22:04.04          -16.962279      -18.708141
2016-08-21/21:22:04.07          -16.976878      -18.699466
2016-08-21/21:22:04.10          -16.994207      -18.690791
2016-08-21/21:22:04.14          -16.992354      -18.681836
2016-08-21/21:22:04.17          -17.005811      -18.673161
2016-08-21/21:22:04.20          -17.023539      -18.664486
2016-08-21/21:22:04.23          -17.024703      -18.655811
2016-08-21/21:22:04.26          -17.035607      -18.646856
2016-08-21/21:22:04.29          -17.023980      -18.638181
2016-08-21/21:22:04.32          -17.014119      -18.629506
2016-08-21/21:22:04.35          -16.995610      -18.620831
2016-08-21/21:22:04.39          -16.982051      -18.611876
2016-08-21/21:22:04.42          -16.984657      -18.603201
2016-08-21/21:22:04.45          -16.977735      -18.594526
2016-08-21/21:22:04.48          -16.965355      -18.585851
2016-08-21/21:22:04.51          -16.972372      -18.576896
2016-08-21/21:22:04.54          -16.968095      -18.568221
2016-08-21/21:22:04.57          -16.961517      -18.559546
2016-08-21/21:22:04.60          -16.958169      -18.550871
2016-08-21/21:22:04.64          -16.957318      -18.541916
2016-08-21/21:22:04.67          -16.936210      -18.533241
2016-08-21/21:22:04.70          -16.920130      -18.524566
2016-08-21/21:22:04.73          -16.910268      -18.515891
2016-08-21/21:22:04.76          -16.886875      -18.506936
2016-08-21/21:22:04.79          -16.858427      -18.498261
2016-08-21/21:22:04.82          -16.834809      -18.489586
2016-08-21/21:22:04.85          -16.811279      -18.480911
2016-08-21/21:22:04.89          -16.794286      -18.471956
2016-08-21/21:22:04.92          -16.765258      -18.463281
2016-08-21/21:22:04.95          -16.741845      -18.454606
2016-08-21/21:22:04.98          -16.708374      -18.445931
2016-08-21/21:22:05.01          -16.665929      -18.436837
2016-08-21/21:22:05.04          -16.631623      -18.427908
2016-08-21/21:22:05.07          -16.592589      -18.418978
2016-08-21/21:22:05.10          -16.550450      -18.410049
2016-08-21/21:22:05.14          -16.516061      -18.400832
2016-08-21/21:22:05.17          -16.468162      -18.391903
2016-08-21/21:22:05.20          -16.416922      -18.382974
2016-08-21/21:22:05.23          -16.356288      -18.374044
2016-08-21/21:22:05.26          -16.302751      -18.364827
2016-08-21/21:22:05.29          -16.255235      -18.355898
2016-08-21/21:22:05.32          -16.207190      -18.346969
2016-08-21/21:22:05.35          -16.165631      -18.338040
2016-08-21/21:22:05.39          -16.129479      -18.328822
2016-08-21/21:22:05.42          -16.082144      -18.319893
2016-08-21/21:22:05.45          -16.051873      -18.310964
2016-08-21/21:22:05.48          -16.030373      -18.302035
2016-08-21/21:22:05.51          -16.014911      -18.292818
2016-08-21/21:22:05.54          -16.000248      -18.283888
2016-08-21/21:22:05.57          -15.972453      -18.274959
2016-08-21/21:22:05.60          -15.953521      -18.266030
2016-08-21/21:22:05.64          -15.926176      -18.256813
2016-08-21/21:22:05.67          -15.904713      -18.247884
2016-08-21/21:22:05.70          -15.884409      -18.238954
2016-08-21/21:22:05.73          -15.853068      -18.230025
2016-08-21/21:22:05.76          -15.821736      -18.220808
2016-08-21/21:22:05.79          -15.800032      -18.211879
2016-08-21/21:22:05.82          -15.767320      -18.202950
2016-08-21/21:22:05.85          -15.761683      -18.194020
2016-08-21/21:22:05.89          -15.738494      -18.184803
2016-08-21/21:22:05.92          -15.728769      -18.175874
2016-08-21/21:22:05.95          -15.706926      -18.166945
2016-08-21/21:22:05.98          -15.695200      -18.158016
2016-08-21/21:22:06.01          -15.680660      -18.148671
2016-08-21/21:22:06.04          -15.671791      -18.139510
2016-08-21/21:22:06.07          -15.658300      -18.130349
2016-08-21/21:22:06.10          -15.655649      -18.121188
2016-08-21/21:22:06.14          -15.646600      -18.111731
2016-08-21/21:22:06.17          -15.644138      -18.102570
2016-08-21/21:22:06.20          -15.649087      -18.093408
2016-08-21/21:22:06.23          -15.646175      -18.084247
2016-08-21/21:22:06.26          -15.636537      -18.074790
2016-08-21/21:22:06.29          -15.643616      -18.065629
2016-08-21/21:22:06.32          -15.650376      -18.056468
2016-08-21/21:22:06.35          -15.646010      -18.047307
2016-08-21/21:22:06.39          -15.645677      -18.037850
2016-08-21/21:22:06.42          -15.625540      -18.028689
2016-08-21/21:22:06.45          -15.613451      -18.019528
2016-08-21/21:22:06.48          -15.584206      -18.010367
2016-08-21/21:22:06.51          -15.555941      -18.000910
2016-08-21/21:22:06.54          -15.528454      -17.991749
2016-08-21/21:22:06.57          -15.499805      -17.982587
2016-08-21/21:22:06.60          -15.464160      -17.973426
2016-08-21/21:22:06.64          -15.437551      -17.963969
2016-08-21/21:22:06.67          -15.408263      -17.954808
2016-08-21/21:22:06.70          -15.395871      -17.945647
2016-08-21/21:22:06.73          -15.385002      -17.936486
2016-08-21/21:22:06.76          -15.378734      -17.927029
2016-08-21/21:22:06.79          -15.388616      -17.917868
2016-08-21/21:22:06.82          -15.389041      -17.908707
2016-08-21/21:22:06.85          -15.375729      -17.899545
2016-08-21/21:22:06.89          -15.369336      -17.890089
2016-08-21/21:22:06.92          -15.358892      -17.880927
2016-08-21/21:22:06.95          -15.360470      -17.871766
2016-08-21/21:22:06.98          -15.360721      -17.862605
2016-08-21/21:22:07.01          -15.347345      -17.853037
2016-08-21/21:22:07.04          -15.334386      -17.843673
2016-08-21/21:22:07.07          -15.321085      -17.834308
2016-08-21/21:22:07.10          -15.322575      -17.824944
2016-08-21/21:22:07.14          -15.328619      -17.815277
2016-08-21/21:22:07.17          -15.324358      -17.805913
2016-08-21/21:22:07.20          -15.330433      -17.796549
2016-08-21/21:22:07.23          -15.327414      -17.787184
2016-08-21/21:22:07.26          -15.315993      -17.777518
2016-08-21/21:22:07.29          -15.310274      -17.768153
2016-08-21/21:22:07.32          -15.294553      -17.758789
2016-08-21/21:22:07.35          -15.274962      -17.749424
2016-08-21/21:22:07.39          -15.246402      -17.739758
2016-08-21/21:22:07.42          -15.226613      -17.730394
2016-08-21/21:22:07.45          -15.208209      -17.721029
2016-08-21/21:22:07.48          -15.175524      -17.711665
2016-08-21/21:22:07.51          -15.137497      -17.701998
2016-08-21/21:22:07.54          -15.114079      -17.692634
2016-08-21/21:22:07.57          -15.090099      -17.683270
2016-08-21/21:22:07.60          -15.077069      -17.673905
2016-08-21/21:22:07.64          -15.066741      -17.664239
2016-08-21/21:22:07.67          -15.063820      -17.654874
2016-08-21/21:22:07.70          -15.047809      -17.645510
2016-08-21/21:22:07.73          -15.034334      -17.636146
2016-08-21/21:22:07.76          -15.014363      -17.626479
2016-08-21/21:22:07.79          -14.980203      -17.617115
2016-08-21/21:22:07.82          -14.944883      -17.607750
2016-08-21/21:22:07.85          -14.909229      -17.598386
2016-08-21/21:22:07.89          -14.872691      -17.588719
2016-08-21/21:22:07.92          -14.826307      -17.579355
2016-08-21/21:22:07.95          -14.766226      -17.569991
2016-08-21/21:22:07.98          -14.721481      -17.560626
2016-08-21/21:22:08.01          -14.682836      -17.550861
2016-08-21/21:22:08.04          -14.643916      -17.541318
2016-08-21/21:22:08.07          -14.613132      -17.531774
2016-08-21/21:22:08.10          -14.572903      -17.522230
2016-08-21/21:22:08.14          -14.525369      -17.512379
2016-08-21/21:22:08.17          -14.477265      -17.502835
2016-08-21/21:22:08.20          -14.436560      -17.493291
2016-08-21/21:22:08.23          -14.401422      -17.483748
2016-08-21/21:22:08.26          -14.354498      -17.473896
2016-08-21/21:22:08.29          -14.291962      -17.464352
2016-08-21/21:22:08.32          -14.242592      -17.454809
2016-08-21/21:22:08.35          -14.208304      -17.445265
2016-08-21/21:22:08.39          -14.161831      -17.435413
2016-08-21/21:22:08.42          -14.114598      -17.425870
2016-08-21/21:22:08.45          -14.064929      -17.416326
2016-08-21/21:22:08.48          -14.015498      -17.406782
2016-08-21/21:22:08.51          -13.962307      -17.396931
2016-08-21/21:22:08.54          -13.916617      -17.387387
2016-08-21/21:22:08.57          -13.866234      -17.377843
2016-08-21/21:22:08.60          -13.819960      -17.368300
2016-08-21/21:22:08.64          -13.760770      -17.358448
2016-08-21/21:22:08.67          -13.727350      -17.348904
2016-08-21/21:22:08.70          -13.675658      -17.339361
2016-08-21/21:22:08.73          -13.638950      -17.329817
2016-08-21/21:22:08.76          -13.602134      -17.319966
2016-08-21/21:22:08.79          -13.567767      -17.310422
2016-08-21/21:22:08.82          -13.524526      -17.300878
2016-08-21/21:22:08.85          -13.500538      -17.291334
2016-08-21/21:22:08.89          -13.474147      -17.281483
2016-08-21/21:22:08.92          -13.457116      -17.271939
2016-08-21/21:22:08.95          -13.424880      -17.262395
2016-08-21/21:22:08.98          -13.419749      -17.252852
2016-08-21/21:22:09.01          -13.387958      -17.242919
2016-08-21/21:22:09.04          -13.350611      -17.233227
2016-08-21/21:22:09.07          -13.320909      -17.223536
2016-08-21/21:22:09.10          -13.289545      -17.213844
2016-08-21/21:22:09.14          -13.248921      -17.203839
2016-08-21/21:22:09.17          -13.212824      -17.194148
2016-08-21/21:22:09.20          -13.173286      -17.184456
2016-08-21/21:22:09.23          -13.131487      -17.174764
2016-08-21/21:22:09.26          -13.082295      -17.164760
2016-08-21/21:22:09.29          -13.052088      -17.155068
2016-08-21/21:22:09.32          -13.028026      -17.145376
2016-08-21/21:22:09.35          -13.004419      -17.135685
2016-08-21/21:22:09.39          -12.977554      -17.125680
2016-08-21/21:22:09.42          -12.951582      -17.115988
2016-08-21/21:22:09.45          -12.917700      -17.106297
2016-08-21/21:22:09.48          -12.884459      -17.096605
2016-08-21/21:22:09.51          -12.871941      -17.086601
2016-08-21/21:22:09.54          -12.844851      -17.076909
2016-08-21/21:22:09.57          -12.808349      -17.067217
2016-08-21/21:22:09.60          -12.765986      -17.057525
2016-08-21/21:22:09.64          -12.725833      -17.047521
2016-08-21/21:22:09.67          -12.688148      -17.037829
2016-08-21/21:22:09.70          -12.654467      -17.028137
2016-08-21/21:22:09.73          -12.619324      -17.018446
2016-08-21/21:22:09.76          -12.580221      -17.008441
2016-08-21/21:22:09.79          -12.530526      -16.998749
2016-08-21/21:22:09.82          -12.495059      -16.989058
2016-08-21/21:22:09.85          -12.462352      -16.979366
2016-08-21/21:22:09.89          -12.432138      -16.969362
2016-08-21/21:22:09.92          -12.396097      -16.959670
2016-08-21/21:22:09.95          -12.360895      -16.949978
2016-08-21/21:22:09.98          -12.324645      -16.940286
2016-08-21/21:22:10.01          -12.292668      -16.930215
2016-08-21/21:22:10.04          -12.248078      -16.920402
2016-08-21/21:22:10.07          -12.201820      -16.910589
2016-08-21/21:22:10.10          -12.157013      -16.900776
2016-08-21/21:22:10.14          -12.105953      -16.890646
2016-08-21/21:22:10.17          -12.067638      -16.880833
2016-08-21/21:22:10.20          -12.032580      -16.871020
2016-08-21/21:22:10.23          -12.003060      -16.861207
2016-08-21/21:22:10.26          -11.965909      -16.851077
2016-08-21/21:22:10.29          -11.926122      -16.841264
2016-08-21/21:22:10.32          -11.902786      -16.831451
2016-08-21/21:22:10.35          -11.871312      -16.821638
2016-08-21/21:22:10.39          -11.836958      -16.811508
2016-08-21/21:22:10.42          -11.814178      -16.801695
2016-08-21/21:22:10.45          -11.779295      -16.791882
2016-08-21/21:22:10.48          -11.740863      -16.782069
2016-08-21/21:22:10.51          -11.707941      -16.771939
2016-08-21/21:22:10.54          -11.687628      -16.762126
2016-08-21/21:22:10.57          -11.678453      -16.752313
2016-08-21/21:22:10.60          -11.652636      -16.742500
2016-08-21/21:22:10.64          -11.637451      -16.732370
2016-08-21/21:22:10.67          -11.636139      -16.722557
2016-08-21/21:22:10.70          -11.623525      -16.712744
2016-08-21/21:22:10.73          -11.603899      -16.702931
2016-08-21/21:22:10.76          -11.598959      -16.692801
2016-08-21/21:22:10.79          -11.580443      -16.682988
2016-08-21/21:22:10.82          -11.566026      -16.673175
2016-08-21/21:22:10.85          -11.545603      -16.663362
2016-08-21/21:22:10.89          -11.551955      -16.653232
2016-08-21/21:22:10.92          -11.542525      -16.643419
2016-08-21/21:22:10.95          -11.543101      -16.633606
2016-08-21/21:22:10.98          -11.545353      -16.623793
2016-08-21/21:22:11.01          -11.560903      -16.613614
2016-08-21/21:22:11.04          -11.577920      -16.603712
2016-08-21/21:22:11.07          -11.599492      -16.593810
2016-08-21/21:22:11.10          -11.619643      -16.583908
2016-08-21/21:22:11.14          -11.641928      -16.573686
2016-08-21/21:22:11.17          -11.652078      -16.563784
2016-08-21/21:22:11.20          -11.674144      -16.553882
2016-08-21/21:22:11.23          -11.690510      -16.543980
2016-08-21/21:22:11.26          -11.715883      -16.533758
2016-08-21/21:22:11.29          -11.731548      -16.523856
2016-08-21/21:22:11.32          -11.738414      -16.513954
2016-08-21/21:22:11.35          -11.750492      -16.504052
2016-08-21/21:22:11.39          -11.761676      -16.493830
2016-08-21/21:22:11.42          -11.775456      -16.483928
2016-08-21/21:22:11.45          -11.794959      -16.474026
2016-08-21/21:22:11.48          -11.816144      -16.464124
2016-08-21/21:22:11.51          -11.824961      -16.453902
2016-08-21/21:22:11.54          -11.841582      -16.444000
2016-08-21/21:22:11.57          -11.854284      -16.434098
2016-08-21/21:22:11.60          -11.871995      -16.424196
2016-08-21/21:22:11.64          -11.888863      -16.413974
2016-08-21/21:22:11.67          -11.904610      -16.404072
2016-08-21/21:22:11.70          -11.909577      -16.394170
2016-08-21/21:22:11.73          -11.913360      -16.384268
2016-08-21/21:22:11.76          -11.913343      -16.374046
2016-08-21/21:22:11.79          -11.919623      -16.364144
2016-08-21/21:22:11.82          -11.918778      -16.354242
2016-08-21/21:22:11.85          -11.934365      -16.344340
2016-08-21/21:22:11.89          -11.925219      -16.334118
2016-08-21/21:22:11.92          -11.924160      -16.324216
2016-08-21/21:22:11.95          -11.929366      -16.314314
2016-08-21/21:22:11.98          -11.925152      -16.304412
2016-08-21/21:22:12.01          -11.916299      -16.294156
2016-08-21/21:22:12.04          -11.909168      -16.284192
2016-08-21/21:22:12.07          -11.900499      -16.274228
2016-08-21/21:22:12.10          -11.885647      -16.264265
2016-08-21/21:22:12.14          -11.861621      -16.253979
2016-08-21/21:22:12.17          -11.857382      -16.244015
2016-08-21/21:22:12.20          -11.843091      -16.234052
2016-08-21/21:22:12.23          -11.806712      -16.224088
2016-08-21/21:22:12.26          -11.779750      -16.213802
2016-08-21/21:22:12.29          -11.751945      -16.203838
2016-08-21/21:22:12.32          -11.722156      -16.193875
2016-08-21/21:22:12.35          -11.689927      -16.183911
2016-08-21/21:22:12.39          -11.655173      -16.173625
2016-08-21/21:22:12.42          -11.631596      -16.163661
2016-08-21/21:22:12.45          -11.593159      -16.153698
2016-08-21/21:22:12.48          -11.552777      -16.143734
2016-08-21/21:22:12.51          -11.519315      -16.133448
2016-08-21/21:22:12.54          -11.485836      -16.123484
2016-08-21/21:22:12.57          -11.449232      -16.113521
2016-08-21/21:22:12.60          -11.407525      -16.103557
2016-08-21/21:22:12.64          -11.359699      -16.093271
2016-08-21/21:22:12.67          -11.320565      -16.083308
2016-08-21/21:22:12.70          -11.265095      -16.073344
2016-08-21/21:22:12.73          -11.221476      -16.063380
2016-08-21/21:22:12.76          -11.176106      -16.053095
2016-08-21/21:22:12.79          -11.135613      -16.043131
2016-08-21/21:22:12.82          -11.097932      -16.033167
2016-08-21/21:22:12.85          -11.053338      -16.023203
2016-08-21/21:22:12.89          -11.019130      -16.012918
2016-08-21/21:22:12.92          -10.994800      -16.002954
2016-08-21/21:22:12.95          -10.951524      -15.992990
2016-08-21/21:22:12.98          -10.930921      -15.983026
2016-08-21/21:22:13.01          -10.897497      -15.972725
2016-08-21/21:22:13.04          -10.860958      -15.962733
2016-08-21/21:22:13.07          -10.817494      -15.952741
2016-08-21/21:22:13.10          -10.772232      -15.942748
2016-08-21/21:22:13.14          -10.742360      -15.932434
2016-08-21/21:22:13.17          -10.695261      -15.922442
2016-08-21/21:22:13.20          -10.642520      -15.912449
2016-08-21/21:22:13.23          -10.604154      -15.902457
2016-08-21/21:22:13.26          -10.539448      -15.892143
2016-08-21/21:22:13.29          -10.492149      -15.882150
2016-08-21/21:22:13.32          -10.446650      -15.872158
2016-08-21/21:22:13.35          -10.401930      -15.862166
2016-08-21/21:22:13.39          -10.362304      -15.851851
2016-08-21/21:22:13.42          -10.317075      -15.841859
2016-08-21/21:22:13.45          -10.284669      -15.831867
2016-08-21/21:22:13.48          -10.241774      -15.821875
2016-08-21/21:22:13.51          -10.184757      -15.811560
2016-08-21/21:22:13.54          -10.142528      -15.801568
2016-08-21/21:22:13.57          -10.092678      -15.791576
2016-08-21/21:22:13.60          -10.038568      -15.781584
2016-08-21/21:22:13.64          -9.9865552      -15.771269
2016-08-21/21:22:13.67          -9.9455863      -15.761277
2016-08-21/21:22:13.70          -9.9044879      -15.751285
2016-08-21/21:22:13.73          -9.8564120      -15.741292
2016-08-21/21:22:13.76          -9.8140184      -15.730978
2016-08-21/21:22:13.79          -9.7908112      -15.720986
2016-08-21/21:22:13.82          -9.7577764      -15.710993
2016-08-21/21:22:13.85          -9.7229021      -15.701001
2016-08-21/21:22:13.89          -9.6857096      -15.690687
2016-08-21/21:22:13.92          -9.6475310      -15.680694
2016-08-21/21:22:13.95          -9.5998728      -15.670702
2016-08-21/21:22:13.98          -9.5561629      -15.660710
2016-08-21/21:22:14.01          -9.5162112      -15.650396
2016-08-21/21:22:14.04          -9.4858135      -15.640406
2016-08-21/21:22:14.07          -9.4453292      -15.630415
2016-08-21/21:22:14.10          -9.4034919      -15.620424
2016-08-21/21:22:14.14          -9.3705444      -15.610112
2016-08-21/21:22:14.17          -9.3588655      -15.600121
2016-08-21/21:22:14.20          -9.3369028      -15.590130
2016-08-21/21:22:14.23          -9.3178953      -15.580140
2016-08-21/21:22:14.26          -9.2917628      -15.569827
2016-08-21/21:22:14.29          -9.2812687      -15.559836
2016-08-21/21:22:14.32          -9.2545905      -15.549846
2016-08-21/21:22:14.35          -9.2296204      -15.539855
2016-08-21/21:22:14.39          -9.2085697      -15.529542
2016-08-21/21:22:14.42          -9.1876093      -15.519551
2016-08-21/21:22:14.45          -9.1402399      -15.509561
2016-08-21/21:22:14.48          -9.1038449      -15.499570
2016-08-21/21:22:14.51          -9.0616878      -15.489257
2016-08-21/21:22:14.54          -9.0287763      -15.479267
2016-08-21/21:22:14.57          -8.9936604      -15.469276
2016-08-21/21:22:14.60          -8.9728129      -15.459286
2016-08-21/21:22:14.64          -8.9519875      -15.448973
2016-08-21/21:22:14.67          -8.9385977      -15.438982
2016-08-21/21:22:14.70          -8.9191675      -15.428991
2016-08-21/21:22:14.73          -8.9154030      -15.419001
2016-08-21/21:22:14.76          -8.9155247      -15.408688
2016-08-21/21:22:14.79          -8.9163059      -15.398697
2016-08-21/21:22:14.82          -8.9094861      -15.388707
2016-08-21/21:22:14.85          -8.8822418      -15.378716
2016-08-21/21:22:14.89          -8.8679577      -15.368403
2016-08-21/21:22:14.92          -8.8387816      -15.358412
2016-08-21/21:22:14.95          -8.8129600      -15.348422
2016-08-21/21:22:14.98          -8.7904278      -15.338431
2016-08-21/21:22:15.01          -8.7668868      -15.328138
2016-08-21/21:22:15.04          -8.7484643      -15.318184
2016-08-21/21:22:15.07          -8.7134125      -15.308229
2016-08-21/21:22:15.10          -8.6810134      -15.298275
2016-08-21/21:22:15.14          -8.6638079      -15.288000
2016-08-21/21:22:15.17          -8.6383801      -15.278045
2016-08-21/21:22:15.20          -8.6081683      -15.268091
2016-08-21/21:22:15.23          -8.5893877      -15.258136
2016-08-21/21:22:15.26          -8.5628753      -15.247861
2016-08-21/21:22:15.29          -8.5288891      -15.237906
2016-08-21/21:22:15.32          -8.4945623      -15.227952
2016-08-21/21:22:15.35          -8.4726548      -15.217998
2016-08-21/21:22:15.39          -8.4536853      -15.207722
2016-08-21/21:22:15.42          -8.4289697      -15.197768
2016-08-21/21:22:15.45          -8.3979373      -15.187813
2016-08-21/21:22:15.48          -8.3910223      -15.177859
2016-08-21/21:22:15.51          -8.3539557      -15.167583
2016-08-21/21:22:15.54          -8.3108804      -15.157629
2016-08-21/21:22:15.57          -8.2979801      -15.147675
2016-08-21/21:22:15.60          -8.2667536      -15.137720
2016-08-21/21:22:15.64          -8.2393525      -15.127445
2016-08-21/21:22:15.67          -8.2122203      -15.117490
2016-08-21/21:22:15.70          -8.1874166      -15.107536
2016-08-21/21:22:15.73          -8.1634509      -15.097582
2016-08-21/21:22:15.76          -8.1445754      -15.087306
2016-08-21/21:22:15.79          -8.1391647      -15.077352
2016-08-21/21:22:15.82          -8.1411408      -15.067397
2016-08-21/21:22:15.85          -8.1334752      -15.057443
2016-08-21/21:22:15.89          -8.1329191      -15.047167
2016-08-21/21:22:15.92          -8.1439521      -15.037213
2016-08-21/21:22:15.95          -8.1450856      -15.027259
2016-08-21/21:22:15.98          -8.1548597      -15.017304
2016-08-21/21:22:16.01          -8.1534706      -15.007065
2016-08-21/21:22:16.04          -8.1477874      -14.997176
2016-08-21/21:22:16.07          -8.1448978      -14.987287
2016-08-21/21:22:16.10          -8.1423001      -14.977398
2016-08-21/21:22:16.14          -8.1283638      -14.967190
2016-08-21/21:22:16.17          -8.1207580      -14.957302
2016-08-21/21:22:16.20          -8.1006634      -14.947413
2016-08-21/21:22:16.23          -8.0856476      -14.937524
2016-08-21/21:22:16.26          -8.0717659      -14.927316
2016-08-21/21:22:16.29          -8.0624020      -14.917427
2016-08-21/21:22:16.32          -8.0551025      -14.907539
2016-08-21/21:22:16.35          -8.0467322      -14.897650
2016-08-21/21:22:16.39          -8.0369293      -14.887442
2016-08-21/21:22:16.42          -8.0273705      -14.877553
2016-08-21/21:22:16.45          -8.0155277      -14.867665
2016-08-21/21:22:16.48          -8.0015722      -14.857776
2016-08-21/21:22:16.51          -7.9847112      -14.847568
2016-08-21/21:22:16.54          -7.9640583      -14.837679
2016-08-21/21:22:16.57          -7.9489225      -14.827790
2016-08-21/21:22:16.60          -7.9327738      -14.817902
2016-08-21/21:22:16.64          -7.9139458      -14.807694
2016-08-21/21:22:16.67          -7.8873050      -14.797805
2016-08-21/21:22:16.70          -7.8637302      -14.787916
2016-08-21/21:22:16.73          -7.8513611      -14.778027
2016-08-21/21:22:16.76          -7.8309554      -14.767820
2016-08-21/21:22:16.79          -7.8279569      -14.757931
2016-08-21/21:22:16.82          -7.8094517      -14.748042
2016-08-21/21:22:16.85          -7.7897608      -14.738153
2016-08-21/21:22:16.89          -7.7711681      -14.727945
2016-08-21/21:22:16.92          -7.7481365      -14.718057
2016-08-21/21:22:16.95          -7.7336818      -14.708168
2016-08-21/21:22:16.98          -7.6992179      -14.698279
2016-08-21/21:22:17.01          -7.6606554      -14.688127
2016-08-21/21:22:17.04          -7.6213639      -14.678341
2016-08-21/21:22:17.07          -7.5592150      -14.668554
2016-08-21/21:22:17.10          -7.4971197      -14.658768
2016-08-21/21:22:17.14          -7.4248020      -14.648665
2016-08-21/21:22:17.17          -7.3453061      -14.638879
2016-08-21/21:22:17.20          -7.2598319      -14.629092
2016-08-21/21:22:17.23          -7.1760673      -14.619306
2016-08-21/21:22:17.26          -7.0971236      -14.609204
2016-08-21/21:22:17.29          -6.9999505      -14.599417
2016-08-21/21:22:17.32          -6.9146805      -14.589631
2016-08-21/21:22:17.35          -6.8308564      -14.579844
2016-08-21/21:22:17.39          -6.7293587      -14.569742
2016-08-21/21:22:17.42          -6.6368723      -14.559955
2016-08-21/21:22:17.45          -6.5403382      -14.550169
2016-08-21/21:22:17.48          -6.4359727      -14.540382
2016-08-21/21:22:17.51          -6.3406186      -14.530280
2016-08-21/21:22:17.54          -6.2367993      -14.520493
2016-08-21/21:22:17.57          -6.1447859      -14.510707
2016-08-21/21:22:17.60          -6.0485508      -14.500920
2016-08-21/21:22:17.64          -5.9533919      -14.490818
2016-08-21/21:22:17.67          -5.8820821      -14.481032
2016-08-21/21:22:17.70          -5.8073386      -14.471245
2016-08-21/21:22:17.73          -5.7231134      -14.461459
2016-08-21/21:22:17.76          -5.6465837      -14.451356
2016-08-21/21:22:17.79          -5.5554441      -14.441570
2016-08-21/21:22:17.82          -5.4731804      -14.431783
2016-08-21/21:22:17.85          -5.3851667      -14.421997
2016-08-21/21:22:17.89          -5.2790506      -14.411895
2016-08-21/21:22:17.92          -5.1837759      -14.402108
2016-08-21/21:22:17.95          -5.0656511      -14.392322
2016-08-21/21:22:17.98          -4.9461042      -14.382535
2016-08-21/21:22:18.01          -4.8276506      -14.372506
2016-08-21/21:22:18.04          -4.7104122      -14.362853
2016-08-21/21:22:18.07          -4.5883831      -14.353200
2016-08-21/21:22:18.10          -4.4697545      -14.343547
2016-08-21/21:22:18.14          -4.3596267      -14.333582
2016-08-21/21:22:18.17          -4.2698568      -14.323929
2016-08-21/21:22:18.20          -4.1647090      -14.314276
2016-08-21/21:22:18.23          -4.0831826      -14.304623
2016-08-21/21:22:18.26          -4.0046782      -14.294658
2016-08-21/21:22:18.29          -3.9430003      -14.285005
2016-08-21/21:22:18.32          -3.8781442      -14.275352
2016-08-21/21:22:18.35          -3.8253259      -14.265699
2016-08-21/21:22:18.39          -3.7791731      -14.255735
2016-08-21/21:22:18.42          -3.7194806      -14.246082
2016-08-21/21:22:18.45          -3.6682823      -14.236428
2016-08-21/21:22:18.48          -3.6235740      -14.226775
2016-08-21/21:22:18.51          -3.5664135      -14.216811
2016-08-21/21:22:18.54          -3.5062007      -14.207158
2016-08-21/21:22:18.57          -3.4446006      -14.197505
2016-08-21/21:22:18.60          -3.3950090      -14.187852
2016-08-21/21:22:18.64          -3.3315766      -14.177887
2016-08-21/21:22:18.67          -3.2597458      -14.168234
2016-08-21/21:22:18.70          -3.1960766      -14.158581
2016-08-21/21:22:18.73          -3.1261996      -14.148928
2016-08-21/21:22:18.76          -3.0604983      -14.138963
2016-08-21/21:22:18.79          -3.0190994      -14.129310
2016-08-21/21:22:18.82          -2.9717315      -14.119657
2016-08-21/21:22:18.85          -2.9335148      -14.110004
2016-08-21/21:22:18.89          -2.8873200      -14.100040
2016-08-21/21:22:18.92          -2.8658598      -14.090386
2016-08-21/21:22:18.95          -2.8500434      -14.080733
2016-08-21/21:22:18.98          -2.8315702      -14.071080
2016-08-21/21:22:19.01          -2.8138529      -14.061207
2016-08-21/21:22:19.04          -2.7969254      -14.051721
2016-08-21/21:22:19.07          -2.7606043      -14.042234
2016-08-21/21:22:19.10          -2.7314575      -14.032748
2016-08-21/21:22:19.14          -2.6911102      -14.022955
2016-08-21/21:22:19.17          -2.6489312      -14.013468
2016-08-21/21:22:19.20          -2.5774172      -14.003982
2016-08-21/21:22:19.23          -2.5100916      -13.994495
2016-08-21/21:22:19.26          -2.4242400      -13.984703
2016-08-21/21:22:19.29          -2.3375509      -13.975216
2016-08-21/21:22:19.32          -2.2407202      -13.965730
2016-08-21/21:22:19.35          -2.1477146      -13.956243
2016-08-21/21:22:19.39          -2.0473049      -13.946451
2016-08-21/21:22:19.42          -1.9410744      -13.936964
2016-08-21/21:22:19.45          -1.8394657      -13.927477
2016-08-21/21:22:19.48          -1.7578915      -13.917991
2016-08-21/21:22:19.51          -1.6755312      -13.908198
2016-08-21/21:22:19.54          -1.6021895      -13.898712
2016-08-21/21:22:19.57          -1.5230426      -13.889225
2016-08-21/21:22:19.60          -1.4401244      -13.879739
2016-08-21/21:22:19.64          -1.3546978      -13.869946
2016-08-21/21:22:19.67          -1.2842091      -13.860460
2016-08-21/21:22:19.70          -1.2105629      -13.850973
2016-08-21/21:22:19.73          -1.1514393      -13.841487
2016-08-21/21:22:19.76          -1.0878524      -13.831694
2016-08-21/21:22:19.79          -1.0243979      -13.822207
2016-08-21/21:22:19.82         -0.97234970      -13.812721
2016-08-21/21:22:19.85         -0.93104934      -13.803234
2016-08-21/21:22:19.89         -0.90250037      -13.793442
2016-08-21/21:22:19.92         -0.87495347      -13.783955
2016-08-21/21:22:19.95         -0.85044223      -13.774469
2016-08-21/21:22:19.98         -0.83030658      -13.764982
2016-08-21/21:22:20.01         -0.80425051      -13.755299
2016-08-21/21:22:20.04         -0.78508358      -13.746013
2016-08-21/21:22:20.07         -0.77058276      -13.736726
2016-08-21/21:22:20.10         -0.75838203      -13.727440
2016-08-21/21:22:20.14         -0.73725125      -13.717854
2016-08-21/21:22:20.17         -0.72081016      -13.708567
2016-08-21/21:22:20.20         -0.70705852      -13.699281
2016-08-21/21:22:20.23         -0.68226975      -13.689994
2016-08-21/21:22:20.26         -0.66259822      -13.680408
2016-08-21/21:22:20.29         -0.65000937      -13.671122
2016-08-21/21:22:20.32         -0.63417439      -13.661835
2016-08-21/21:22:20.35         -0.62472891      -13.652549
2016-08-21/21:22:20.39         -0.61888596      -13.642963
2016-08-21/21:22:20.42         -0.62043602      -13.633676
2016-08-21/21:22:20.45         -0.61909978      -13.624390
2016-08-21/21:22:20.48         -0.62145665      -13.615104
2016-08-21/21:22:20.51         -0.63278867      -13.605518
2016-08-21/21:22:20.54         -0.64434334      -13.596231
2016-08-21/21:22:20.57         -0.64481784      -13.586945
2016-08-21/21:22:20.60         -0.64470525      -13.577658
2016-08-21/21:22:20.64         -0.63232826      -13.568072
2016-08-21/21:22:20.67         -0.61911021      -13.558786
2016-08-21/21:22:20.70         -0.60870968      -13.549499
2016-08-21/21:22:20.73         -0.59876480      -13.540213
2016-08-21/21:22:20.76         -0.58969552      -13.530627
2016-08-21/21:22:20.79         -0.58941758      -13.521340
2016-08-21/21:22:20.82         -0.58477422      -13.512054
2016-08-21/21:22:20.85         -0.58484851      -13.502767
2016-08-21/21:22:20.89         -0.57396632      -13.493181
2016-08-21/21:22:20.92         -0.57113769      -13.483895
2016-08-21/21:22:20.95         -0.56995280      -13.474608
2016-08-21/21:22:20.98         -0.56919996      -13.465322
2016-08-21/21:22:21.01         -0.57430894      -13.455866
2016-08-21/21:22:21.04         -0.57757281      -13.446816
2016-08-21/21:22:21.07         -0.57181882      -13.437766
2016-08-21/21:22:21.10         -0.56731466      -13.428717
2016-08-21/21:22:21.14         -0.55087192      -13.419375
2016-08-21/21:22:21.17         -0.55136320      -13.410326
2016-08-21/21:22:21.20         -0.54839063      -13.401276
2016-08-21/21:22:21.23         -0.54299594      -13.392227
2016-08-21/21:22:21.26         -0.53771323      -13.382885
2016-08-21/21:22:21.29         -0.53586540      -13.373836
2016-08-21/21:22:21.32         -0.52923300      -13.364786
2016-08-21/21:22:21.35         -0.51492509      -13.355736
2016-08-21/21:22:21.39         -0.51336037      -13.346395
2016-08-21/21:22:21.42         -0.50768631      -13.337345
2016-08-21/21:22:21.45         -0.49590258      -13.328296
2016-08-21/21:22:21.48         -0.48726899      -13.319246
2016-08-21/21:22:21.51         -0.47919452      -13.309905
2016-08-21/21:22:21.54         -0.47069210      -13.300855
2016-08-21/21:22:21.57         -0.44759842      -13.291806
2016-08-21/21:22:21.60         -0.44185292      -13.282756
2016-08-21/21:22:21.64         -0.43642225      -13.273415
2016-08-21/21:22:21.67         -0.41478890      -13.264365
2016-08-21/21:22:21.70         -0.41033046      -13.255315
2016-08-21/21:22:21.73         -0.41105493      -13.246266
2016-08-21/21:22:21.76         -0.40740256      -13.236924
2016-08-21/21:22:21.79         -0.39831001      -13.227875
2016-08-21/21:22:21.82         -0.37209552      -13.218825
2016-08-21/21:22:21.85         -0.35544011      -13.209776
2016-08-21/21:22:21.89         -0.33189649      -13.200434
2016-08-21/21:22:21.92         -0.30324351      -13.191385
2016-08-21/21:22:21.95         -0.28650154      -13.182335
2016-08-21/21:22:21.98         -0.26215898      -13.173285
2016-08-21/21:22:22.01         -0.24149945      -13.164091
2016-08-21/21:22:22.04         -0.21434720      -13.155310
2016-08-21/21:22:22.07         -0.20407887      -13.146530
2016-08-21/21:22:22.10         -0.20850136      -13.137749
2016-08-21/21:22:22.14         -0.20189418      -13.128685
2016-08-21/21:22:22.17         -0.18989683      -13.119904
2016-08-21/21:22:22.20         -0.19790413      -13.111123
2016-08-21/21:22:22.23         -0.19947859      -13.102342
2016-08-21/21:22:22.26         -0.20468579      -13.093278
2016-08-21/21:22:22.29         -0.19722031      -13.084497
2016-08-21/21:22:22.32         -0.21090095      -13.075716
2016-08-21/21:22:22.35         -0.20594512      -13.066935
2016-08-21/21:22:22.39         -0.19522450      -13.057871
2016-08-21/21:22:22.42         -0.20031154      -13.049090
2016-08-21/21:22:22.45         -0.20622128      -13.040309
2016-08-21/21:22:22.48         -0.20660077      -13.031528
2016-08-21/21:22:22.51         -0.20858693      -13.022464
2016-08-21/21:22:22.54         -0.21281938      -13.013683
2016-08-21/21:22:22.57         -0.23594116      -13.004902
2016-08-21/21:22:22.60         -0.25425478      -12.996122
2016-08-21/21:22:22.64         -0.27423024      -12.987057
2016-08-21/21:22:22.67         -0.30882376      -12.978277
2016-08-21/21:22:22.70         -0.32775821      -12.969496
2016-08-21/21:22:22.73         -0.35213760      -12.960715
2016-08-21/21:22:22.76         -0.37691662      -12.951651
2016-08-21/21:22:22.79         -0.40335583      -12.942870
2016-08-21/21:22:22.82         -0.42890824      -12.934089
2016-08-21/21:22:22.85         -0.45287144      -12.925308
2016-08-21/21:22:22.89         -0.45725518      -12.916244
2016-08-21/21:22:22.92         -0.47648276      -12.907463
2016-08-21/21:22:22.95         -0.49047466      -12.898682
2016-08-21/21:22:22.98         -0.51385452      -12.889901
2016-08-21/21:22:23.01         -0.54305769      -12.881002
2016-08-21/21:22:23.04         -0.56876096      -12.872522
2016-08-21/21:22:23.07         -0.59049068      -12.864043
2016-08-21/21:22:23.10         -0.61540011      -12.855563
2016-08-21/21:22:23.14         -0.62949862      -12.846809
2016-08-21/21:22:23.17         -0.65696987      -12.838329
2016-08-21/21:22:23.20         -0.66929738      -12.829850
2016-08-21/21:22:23.23         -0.68272100      -12.821370
2016-08-21/21:22:23.26         -0.69233693      -12.812616
2016-08-21/21:22:23.29         -0.68508372      -12.804136
2016-08-21/21:22:23.32         -0.69215501      -12.795657
2016-08-21/21:22:23.35         -0.70687974      -12.787177
2016-08-21/21:22:23.39         -0.71420097      -12.778423
2016-08-21/21:22:23.42         -0.72383447      -12.769943
2016-08-21/21:22:23.45         -0.72485655      -12.761464
2016-08-21/21:22:23.48         -0.73876176      -12.752984
2016-08-21/21:22:23.51         -0.74896655      -12.744230
2016-08-21/21:22:23.54         -0.76749777      -12.735750
2016-08-21/21:22:23.57         -0.80849205      -12.727271
2016-08-21/21:22:23.60         -0.82362063      -12.718791
2016-08-21/21:22:23.64         -0.84717948      -12.710037
2016-08-21/21:22:23.67         -0.87602039      -12.701557
2016-08-21/21:22:23.70         -0.90636110      -12.693078
2016-08-21/21:22:23.73         -0.93272590      -12.684598
2016-08-21/21:22:23.76         -0.96245292      -12.675844
2016-08-21/21:22:23.79         -0.98138140      -12.667364
2016-08-21/21:22:23.82          -1.0023547      -12.658885
2016-08-21/21:22:23.85          -1.0046729      -12.650405
2016-08-21/21:22:23.89          -1.0250072      -12.641651
2016-08-21/21:22:23.92          -1.0322236      -12.633171
2016-08-21/21:22:23.95          -1.0377790      -12.624692
2016-08-21/21:22:23.98          -1.0353477      -12.616212
2016-08-21/21:22:24.01          -1.0397516      -12.607644
2016-08-21/21:22:24.04          -1.0360194      -12.599503
2016-08-21/21:22:24.07          -1.0355610      -12.591361
2016-08-21/21:22:24.10          -1.0256119      -12.583220
2016-08-21/21:22:24.14          -1.0064389      -12.574816
2016-08-21/21:22:24.17         -0.98909575      -12.566675
2016-08-21/21:22:24.20         -0.96142416      -12.558533
2016-08-21/21:22:24.23         -0.93203590      -12.550392
2016-08-21/21:22:24.26         -0.90061214      -12.541988
2016-08-21/21:22:24.29         -0.87803611      -12.533847
2016-08-21/21:22:24.32         -0.84580064      -12.525705
2016-08-21/21:22:24.35         -0.80957943      -12.517564
2016-08-21/21:22:24.39         -0.77454127      -12.509160
2016-08-21/21:22:24.42         -0.74783472      -12.501019
2016-08-21/21:22:24.45         -0.71347323      -12.492877
2016-08-21/21:22:24.48         -0.69094125      -12.484736
2016-08-21/21:22:24.51         -0.68081961      -12.476332
2016-08-21/21:22:24.54         -0.66774541      -12.468191
2016-08-21/21:22:24.57         -0.64637156      -12.460049
2016-08-21/21:22:24.60         -0.62752780      -12.451908
2016-08-21/21:22:24.64         -0.61530560      -12.443504
2016-08-21/21:22:24.67         -0.60648518      -12.435363
2016-08-21/21:22:24.70         -0.60376250      -12.427221
2016-08-21/21:22:24.73         -0.60365280      -12.419080
2016-08-21/21:22:24.76         -0.60758346      -12.410676
2016-08-21/21:22:24.79         -0.59596957      -12.402535
2016-08-21/21:22:24.82         -0.58850248      -12.394393
2016-08-21/21:22:24.85         -0.59057101      -12.386252
2016-08-21/21:22:24.89         -0.60102754      -12.377848
2016-08-21/21:22:24.92         -0.60879838      -12.369707
2016-08-21/21:22:24.95         -0.59771620      -12.361565
2016-08-21/21:22:24.98         -0.59626427      -12.353424
2016-08-21/21:22:25.01         -0.59450632      -12.345221
2016-08-21/21:22:25.04         -0.57013810      -12.337446
2016-08-21/21:22:25.07         -0.56546234      -12.329670
2016-08-21/21:22:25.10         -0.57045765      -12.321895
2016-08-21/21:22:25.14         -0.56353718      -12.313869
2016-08-21/21:22:25.17         -0.55012223      -12.306094
2016-08-21/21:22:25.20         -0.54483519      -12.298319
2016-08-21/21:22:25.23         -0.54997318      -12.290544
2016-08-21/21:22:25.26         -0.54526929      -12.282518
2016-08-21/21:22:25.29         -0.54264201      -12.274742
2016-08-21/21:22:25.32         -0.54407473      -12.266967
2016-08-21/21:22:25.35         -0.53646480      -12.259192
2016-08-21/21:22:25.39         -0.52295225      -12.251166
2016-08-21/21:22:25.42         -0.50612185      -12.243391
2016-08-21/21:22:25.45         -0.50152831      -12.235615
2016-08-21/21:22:25.48         -0.48771103      -12.227840
2016-08-21/21:22:25.51         -0.48229192      -12.219814
2016-08-21/21:22:25.54         -0.47877991      -12.212039
2016-08-21/21:22:25.57         -0.45989805      -12.204264
2016-08-21/21:22:25.60         -0.45718030      -12.196488
2016-08-21/21:22:25.64         -0.44788179      -12.188462
2016-08-21/21:22:25.67         -0.43446727      -12.180687
2016-08-21/21:22:25.70         -0.43585263      -12.172912
2016-08-21/21:22:25.73         -0.42928645      -12.165137
2016-08-21/21:22:25.76         -0.43204021      -12.157111
2016-08-21/21:22:25.79         -0.44229735      -12.149335
2016-08-21/21:22:25.82         -0.43351489      -12.141560
2016-08-21/21:22:25.85         -0.44548663      -12.133785
2016-08-21/21:22:25.89         -0.46068752      -12.125759
2016-08-21/21:22:25.92         -0.47133770      -12.117984
2016-08-21/21:22:25.95         -0.47271718      -12.110209
2016-08-21/21:22:25.98         -0.47427580      -12.102433
2016-08-21/21:22:26.01         -0.48162863      -12.094629
2016-08-21/21:22:26.04         -0.48036858      -12.087258
2016-08-21/21:22:26.07         -0.47085242      -12.079886
2016-08-21/21:22:26.10         -0.48130356      -12.072515
2016-08-21/21:22:26.14         -0.48632961      -12.064906
2016-08-21/21:22:26.17         -0.48906003      -12.057535
2016-08-21/21:22:26.20         -0.49457515      -12.050164
2016-08-21/21:22:26.23         -0.51678560      -12.042793
2016-08-21/21:22:26.26         -0.52818012      -12.035184
2016-08-21/21:22:26.29         -0.53118287      -12.027813
2016-08-21/21:22:26.32         -0.53846947      -12.020441
2016-08-21/21:22:26.35         -0.54924645      -12.013070
2016-08-21/21:22:26.39         -0.55450634      -12.005461
2016-08-21/21:22:26.42         -0.56122558      -11.998090
2016-08-21/21:22:26.45         -0.56251512      -11.990719
2016-08-21/21:22:26.48         -0.57157764      -11.983348
2016-08-21/21:22:26.51         -0.58087026      -11.975739
2016-08-21/21:22:26.54         -0.58958623      -11.968367
2016-08-21/21:22:26.57         -0.60493105      -11.960996
2016-08-21/21:22:26.60         -0.62010606      -11.953625
2016-08-21/21:22:26.64         -0.62150797      -11.946016
2016-08-21/21:22:26.67         -0.62318000      -11.938645
2016-08-21/21:22:26.70         -0.61708266      -11.931274
2016-08-21/21:22:26.73         -0.62004821      -11.923902
2016-08-21/21:22:26.76         -0.62700071      -11.916293
2016-08-21/21:22:26.79         -0.62966704      -11.908922
2016-08-21/21:22:26.82         -0.63295578      -11.901551
2016-08-21/21:22:26.85         -0.62922983      -11.894180
2016-08-21/21:22:26.89         -0.62595311      -11.886571
2016-08-21/21:22:26.92         -0.63416014      -11.879200
2016-08-21/21:22:26.95         -0.64281186      -11.871828
2016-08-21/21:22:26.98         -0.64792934      -11.864457
2016-08-21/21:22:27.01         -0.64651050      -11.857085
2016-08-21/21:22:27.04         -0.64779080      -11.850144
2016-08-21/21:22:27.07         -0.63648378      -11.843204
2016-08-21/21:22:27.10         -0.64103777      -11.836264
2016-08-21/21:22:27.14         -0.64440387      -11.829100
2016-08-21/21:22:27.17         -0.65183227      -11.822160
2016-08-21/21:22:27.20         -0.65749492      -11.815219
2016-08-21/21:22:27.23         -0.66590232      -11.808279
2016-08-21/21:22:27.26         -0.67153943      -11.801115
2016-08-21/21:22:27.29         -0.67602792      -11.794175
2016-08-21/21:22:27.32         -0.67622848      -11.787235
2016-08-21/21:22:27.35         -0.69048221      -11.780294
2016-08-21/21:22:27.39         -0.70280651      -11.773130
2016-08-21/21:22:27.42         -0.70023812      -11.766190
2016-08-21/21:22:27.45         -0.69907947      -11.759250
2016-08-21/21:22:27.48         -0.70476945      -11.752310
2016-08-21/21:22:27.51         -0.70762291      -11.745145
2016-08-21/21:22:27.54         -0.73224702      -11.738205
2016-08-21/21:22:27.57         -0.76741418      -11.731265
2016-08-21/21:22:27.60         -0.79714649      -11.724325
2016-08-21/21:22:27.64         -0.83130262      -11.717161
2016-08-21/21:22:27.67         -0.86146543      -11.710220
2016-08-21/21:22:27.70         -0.90001905      -11.703280
2016-08-21/21:22:27.73         -0.95200791      -11.696340
2016-08-21/21:22:27.76         -0.98558329      -11.689176
2016-08-21/21:22:27.79          -1.0102443      -11.682236
2016-08-21/21:22:27.82          -1.0243896      -11.675295
2016-08-21/21:22:27.85          -1.0251331      -11.668355
2016-08-21/21:22:27.89          -1.0318446      -11.661191
2016-08-21/21:22:27.92          -1.0316184      -11.654251
2016-08-21/21:22:27.95          -1.0295883      -11.647311
2016-08-21/21:22:27.98          -1.0346369      -11.640370
2016-08-21/21:22:28.01          -1.0253756      -11.633463
2016-08-21/21:22:28.04          -1.0397594      -11.626992
2016-08-21/21:22:28.07          -1.0585216      -11.620520
2016-08-21/21:22:28.10          -1.0786594      -11.614049
2016-08-21/21:22:28.14          -1.0914260      -11.607368
2016-08-21/21:22:28.17          -1.0890371      -11.600897
2016-08-21/21:22:28.20          -1.0832530      -11.594425
2016-08-21/21:22:28.23          -1.0695572      -11.587954
2016-08-21/21:22:28.26          -1.0549720      -11.581274
2016-08-21/21:22:28.29          -1.0382399      -11.574802
2016-08-21/21:22:28.32          -1.0050508      -11.568331
2016-08-21/21:22:28.35         -0.96979164      -11.561859
2016-08-21/21:22:28.39         -0.92098727      -11.555179
2016-08-21/21:22:28.42         -0.88246963      -11.548707
2016-08-21/21:22:28.45         -0.85421214      -11.542236
2016-08-21/21:22:28.48         -0.82917881      -11.535764
2016-08-21/21:22:28.51         -0.80275790      -11.529084
2016-08-21/21:22:28.54         -0.77726621      -11.522613
2016-08-21/21:22:28.57         -0.75144842      -11.516141
2016-08-21/21:22:28.60         -0.72844240      -11.509670
2016-08-21/21:22:28.64         -0.71142309      -11.502989
2016-08-21/21:22:28.67         -0.71986414      -11.496518
2016-08-21/21:22:28.70         -0.74314599      -11.490046
2016-08-21/21:22:28.73         -0.75965807      -11.483575
2016-08-21/21:22:28.76         -0.76734732      -11.476895
2016-08-21/21:22:28.79         -0.78429502      -11.470423
2016-08-21/21:22:28.82         -0.80230006      -11.463952
2016-08-21/21:22:28.85         -0.82904957      -11.457480
2016-08-21/21:22:28.89         -0.85447318      -11.450800
2016-08-21/21:22:28.92         -0.87039086      -11.444328
2016-08-21/21:22:28.95         -0.87223611      -11.437857
2016-08-21/21:22:28.98         -0.86665784      -11.431385
2016-08-21/21:22:29.01         -0.87051735      -11.424977
2016-08-21/21:22:29.04         -0.88273316      -11.419000
2016-08-21/21:22:29.07         -0.88724979      -11.413024
2016-08-21/21:22:29.10         -0.90502005      -11.407048
2016-08-21/21:22:29.14         -0.90816792      -11.400878
2016-08-21/21:22:29.17         -0.92490986      -11.394902
2016-08-21/21:22:29.20         -0.97311730      -11.388926
2016-08-21/21:22:29.23          -1.0099231      -11.382949
2016-08-21/21:22:29.26          -1.0435575      -11.376780
2016-08-21/21:22:29.29          -1.0661648      -11.370804
2016-08-21/21:22:29.32          -1.0915025      -11.364827
2016-08-21/21:22:29.35          -1.1263859      -11.358851
2016-08-21/21:22:29.39          -1.1488723      -11.352682
2016-08-21/21:22:29.42          -1.1710690      -11.346705
2016-08-21/21:22:29.45          -1.1946442      -11.340729
2016-08-21/21:22:29.48          -1.1939799      -11.334753
2016-08-21/21:22:29.51          -1.2086702      -11.328583
2016-08-21/21:22:29.54          -1.2158897      -11.322607
2016-08-21/21:22:29.57          -1.2357082      -11.316631
2016-08-21/21:22:29.60          -1.2563458      -11.310654
2016-08-21/21:22:29.64          -1.2745268      -11.304485
2016-08-21/21:22:29.67          -1.2945988      -11.298509
2016-08-21/21:22:29.70          -1.3193806      -11.292532
2016-08-21/21:22:29.73          -1.3356635      -11.286556
2016-08-21/21:22:29.76          -1.3616151      -11.280387
2016-08-21/21:22:29.79          -1.3881508      -11.274410
2016-08-21/21:22:29.82          -1.4331239      -11.268434
2016-08-21/21:22:29.85          -1.4648620      -11.262458
2016-08-21/21:22:29.89          -1.4965911      -11.256288
2016-08-21/21:22:29.92          -1.5314945      -11.250312
2016-08-21/21:22:29.95          -1.5756948      -11.244336
2016-08-21/21:22:29.98          -1.6047064      -11.238359
2016-08-21/21:22:30.01          -1.6472885      -11.232479
2016-08-21/21:22:30.04          -1.6883251      -11.227030
2016-08-21/21:22:30.07          -1.7175932      -11.221581
2016-08-21/21:22:30.10          -1.7333587      -11.216132
2016-08-21/21:22:30.14          -1.7579831      -11.210507
2016-08-21/21:22:30.17          -1.8000030      -11.205057
2016-08-21/21:22:30.20          -1.8384132      -11.199608
2016-08-21/21:22:30.23          -1.8796347      -11.194159
2016-08-21/21:22:30.26          -1.9286961      -11.188534
2016-08-21/21:22:30.29          -1.9690283      -11.183085
2016-08-21/21:22:30.32          -2.0144578      -11.177636
2016-08-21/21:22:30.35          -2.0683698      -11.172187
2016-08-21/21:22:30.39          -2.1076377      -11.166562
2016-08-21/21:22:30.42          -2.1552608      -11.161112
2016-08-21/21:22:30.45          -2.1830955      -11.155663
2016-08-21/21:22:30.48          -2.2061812      -11.150214
2016-08-21/21:22:30.51          -2.2452053      -11.144589
2016-08-21/21:22:30.54          -2.2925628      -11.139140
2016-08-21/21:22:30.57          -2.3265309      -11.133691
2016-08-21/21:22:30.60          -2.3501557      -11.128241
2016-08-21/21:22:30.64          -2.3883840      -11.122617
2016-08-21/21:22:30.67          -2.4266468      -11.117167
2016-08-21/21:22:30.70          -2.4639922      -11.111718
2016-08-21/21:22:30.73          -2.5116871      -11.106269
2016-08-21/21:22:30.76          -2.5583558      -11.100644
2016-08-21/21:22:30.79          -2.5835206      -11.095195
2016-08-21/21:22:30.82          -2.6068820      -11.089746
2016-08-21/21:22:30.85          -2.6385379      -11.084296
2016-08-21/21:22:30.89          -2.6708360      -11.078671
2016-08-21/21:22:30.92          -2.6912455      -11.073222
2016-08-21/21:22:30.95          -2.7291032      -11.067773
2016-08-21/21:22:30.98          -2.7605065      -11.062324
2016-08-21/21:22:31.01          -2.7924426      -11.057003
2016-08-21/21:22:31.04          -2.8272626      -11.052108
2016-08-21/21:22:31.07          -2.8557652      -11.047213
2016-08-21/21:22:31.10          -2.8982817      -11.042319
2016-08-21/21:22:31.14          -2.9247584      -11.037266
2016-08-21/21:22:31.17          -2.9695904      -11.032371
2016-08-21/21:22:31.20          -3.0114268      -11.027476
2016-08-21/21:22:31.23          -3.0500008      -11.022582
2016-08-21/21:22:31.26          -3.0878213      -11.017529
2016-08-21/21:22:31.29          -3.1137157      -11.012634
2016-08-21/21:22:31.32          -3.1412606      -11.007739
2016-08-21/21:22:31.35          -3.1691176      -11.002845
2016-08-21/21:22:31.39          -3.1703713      -10.997792
2016-08-21/21:22:31.42          -3.1923726      -10.992897
2016-08-21/21:22:31.45          -3.2039208      -10.988002
2016-08-21/21:22:31.48          -3.2155236      -10.983108
2016-08-21/21:22:31.51          -3.2475497      -10.978055
2016-08-21/21:22:31.54          -3.2875473      -10.973160
2016-08-21/21:22:31.57          -3.3274122      -10.968265
2016-08-21/21:22:31.60          -3.3708524      -10.963371
2016-08-21/21:22:31.64          -3.4337398      -10.958318
2016-08-21/21:22:31.67          -3.5144658      -10.953423
2016-08-21/21:22:31.70          -3.5959589      -10.948528
2016-08-21/21:22:31.73          -3.6914689      -10.943634
2016-08-21/21:22:31.76          -3.7980505      -10.938581
2016-08-21/21:22:31.79          -3.8999459      -10.933686
2016-08-21/21:22:31.82          -3.9908373      -10.928791
2016-08-21/21:22:31.85          -4.0810752      -10.923897
2016-08-21/21:22:31.89          -4.1668680      -10.918844
2016-08-21/21:22:31.92          -4.2294210      -10.913949
2016-08-21/21:22:31.95          -4.2915648      -10.909054
2016-08-21/21:22:31.98          -4.3609107      -10.904160
2016-08-21/21:22:32.01          -4.4127210      -10.899428
2016-08-21/21:22:32.04          -4.4655485      -10.895120
2016-08-21/21:22:32.07          -4.5194806      -10.890811
2016-08-21/21:22:32.10          -4.5847131      -10.886503
2016-08-21/21:22:32.14          -4.6656928      -10.882194
2016-08-21/21:22:32.17          -4.7482447      -10.877747
2016-08-21/21:22:32.20          -4.8383661      -10.873438
2016-08-21/21:22:32.23          -4.9375454      -10.869129
2016-08-21/21:22:32.26          -5.0431696      -10.864821
2016-08-21/21:22:32.29          -5.1437737      -10.860373
2016-08-21/21:22:32.32          -5.2440482      -10.856065
2016-08-21/21:22:32.35          -5.3418692      -10.851756
2016-08-21/21:22:32.39          -5.4423072      -10.847448
2016-08-21/21:22:32.42          -5.5451061      -10.843000
2016-08-21/21:22:32.45          -5.6777676      -10.838692
2016-08-21/21:22:32.48          -5.8304539      -10.834383
2016-08-21/21:22:32.51          -5.9735302      -10.830074
2016-08-21/21:22:32.54          -6.0947513      -10.825627
2016-08-21/21:22:32.57          -6.2037829      -10.821318
2016-08-21/21:22:32.60          -6.3157728      -10.817010
2016-08-21/21:22:32.64          -6.4282393      -10.812701
2016-08-21/21:22:32.67          -6.5518125      -10.808254
2016-08-21/21:22:32.70          -6.6824229      -10.803945
2016-08-21/21:22:32.73          -6.8092176      -10.799636
2016-08-21/21:22:32.76          -6.9394678      -10.795328
2016-08-21/21:22:32.79          -7.0714853      -10.790880
2016-08-21/21:22:32.82          -7.2100259      -10.786572
2016-08-21/21:22:32.85          -7.3791217      -10.782263
2016-08-21/21:22:32.89          -7.5316394      -10.777955
2016-08-21/21:22:32.92          -7.6569889      -10.773507
2016-08-21/21:22:32.95          -7.7393697      -10.769199
2016-08-21/21:22:32.98          -7.7984762      -10.764890
2016-08-21/21:22:33.01          -7.8326435      -10.760896
2016-08-21/21:22:33.04          -7.8337441      -10.757077
2016-08-21/21:22:33.07          -7.8192189      -10.753377
2016-08-21/21:22:33.10          -7.7950122      -10.749678
2016-08-21/21:22:33.14          -7.7686543      -10.745978
2016-08-21/21:22:33.17          -7.7550203      -10.742159
2016-08-21/21:22:33.20          -7.7616327      -10.738460
2016-08-21/21:22:33.23          -7.7776632      -10.734760
2016-08-21/21:22:33.26          -7.7866191      -10.731061
2016-08-21/21:22:33.29          -7.8152166      -10.727242
2016-08-21/21:22:33.32          -7.8646791      -10.723542
2016-08-21/21:22:33.35          -7.9222364      -10.719843
2016-08-21/21:22:33.39          -7.9860766      -10.716143
2016-08-21/21:22:33.42          -8.0388213      -10.712324
2016-08-21/21:22:33.45          -8.0745357      -10.708625
2016-08-21/21:22:33.48          -8.0857930      -10.704925
2016-08-21/21:22:33.51          -8.1084880      -10.701225
2016-08-21/21:22:33.54          -8.1482139      -10.697407
2016-08-21/21:22:33.57          -8.1649551      -10.693707
2016-08-21/21:22:33.60          -8.1737228      -10.690007
2016-08-21/21:22:33.64          -8.1940118      -10.686308
2016-08-21/21:22:33.67          -8.2198683      -10.682489
2016-08-21/21:22:33.70          -8.2692059      -10.678789
2016-08-21/21:22:33.73          -8.3236661      -10.675090
2016-08-21/21:22:33.76          -8.4059796      -10.671390
2016-08-21/21:22:33.79          -8.4983223      -10.667571
2016-08-21/21:22:33.82          -8.5815375      -10.663872
2016-08-21/21:22:33.85          -8.6697342      -10.660172
2016-08-21/21:22:33.89          -8.7628352      -10.656473
2016-08-21/21:22:33.92          -8.8583578      -10.652654
2016-08-21/21:22:33.95          -8.9547695      -10.648954
2016-08-21/21:22:33.98          -9.0430464      -10.645255
2016-08-21/21:22:34.01          -9.1225534      -10.641885
2016-08-21/21:22:34.04          -9.1932237      -10.638725
2016-08-21/21:22:34.07          -9.2398769      -10.635664
2016-08-21/21:22:34.10          -9.2897379      -10.632603
2016-08-21/21:22:34.14          -9.3374360      -10.629542
2016-08-21/21:22:34.17          -9.3721426      -10.626382
2016-08-21/21:22:34.20          -9.4073632      -10.623321
2016-08-21/21:22:34.23          -9.4236918      -10.620259
2016-08-21/21:22:34.26          -9.4250447      -10.617198
2016-08-21/21:22:34.29          -9.4397327      -10.614038
2016-08-21/21:22:34.32          -9.4599931      -10.610977
2016-08-21/21:22:34.35          -9.4990788      -10.607916
2016-08-21/21:22:34.39          -9.5308766      -10.604855
2016-08-21/21:22:34.42          -9.5634237      -10.601695
2016-08-21/21:22:34.45          -9.5997808      -10.598634
2016-08-21/21:22:34.48          -9.6260794      -10.595573
2016-08-21/21:22:34.51          -9.6581487      -10.592512
2016-08-21/21:22:34.54          -9.6819374      -10.589352
2016-08-21/21:22:34.57          -9.7028207      -10.586291
2016-08-21/21:22:34.60          -9.7198397      -10.583230
2016-08-21/21:22:34.64          -9.7307321      -10.580169
2016-08-21/21:22:34.67          -9.7562381      -10.577009
2016-08-21/21:22:34.70          -9.7743119      -10.573948
2016-08-21/21:22:34.73          -9.8054465      -10.570887
2016-08-21/21:22:34.76          -9.8345774      -10.567826
2016-08-21/21:22:34.79          -9.8582210      -10.564666
2016-08-21/21:22:34.82          -9.8849743      -10.561605
2016-08-21/21:22:34.85          -9.9033605      -10.558543
2016-08-21/21:22:34.89          -9.9169756      -10.555482
2016-08-21/21:22:34.92          -9.9221576      -10.552322
2016-08-21/21:22:34.95          -9.9250110      -10.549261
2016-08-21/21:22:34.98          -9.9298495      -10.546200
2016-08-21/21:22:35.01          -9.9167620      -10.543481
2016-08-21/21:22:35.04          -9.9006207      -10.541005
2016-08-21/21:22:35.07          -9.9049216      -10.538606
2016-08-21/21:22:35.10          -9.9061866      -10.536207
2016-08-21/21:22:35.14          -9.9098935      -10.533809
2016-08-21/21:22:35.17          -9.9192175      -10.531333
2016-08-21/21:22:35.20          -9.9320102      -10.528934
2016-08-21/21:22:35.23          -9.9302921      -10.526535
2016-08-21/21:22:35.26          -9.9416413      -10.524136
2016-08-21/21:22:35.29          -9.9456792      -10.521660
2016-08-21/21:22:35.32          -9.9551231      -10.519261
2016-08-21/21:22:35.35          -9.9453450      -10.516863
2016-08-21/21:22:35.39          -9.9267556      -10.514464
2016-08-21/21:22:35.42          -9.9245155      -10.511988
2016-08-21/21:22:35.45          -9.9096745      -10.509589
2016-08-21/21:22:35.48          -9.9002313      -10.507190
2016-08-21/21:22:35.51          -9.8924144      -10.504792
2016-08-21/21:22:35.54          -9.8913659      -10.502315
2016-08-21/21:22:35.57          -9.8992132      -10.499917
2016-08-21/21:22:35.60          -9.9064243      -10.497518
2016-08-21/21:22:35.64          -9.9218163      -10.495119
2016-08-21/21:22:35.67          -9.9436307      -10.492643
2016-08-21/21:22:35.70          -9.9482303      -10.490244
2016-08-21/21:22:35.73          -9.9625828      -10.487846
2016-08-21/21:22:35.76          -9.9708511      -10.485447
2016-08-21/21:22:35.79          -9.9892942      -10.482971
2016-08-21/21:22:35.82          -9.9821212      -10.480572
2016-08-21/21:22:35.85          -9.9772947      -10.478173
2016-08-21/21:22:35.89          -9.9647095      -10.475775
2016-08-21/21:22:35.92          -9.9558959      -10.473298
2016-08-21/21:22:35.95          -9.9543268      -10.470900
2016-08-21/21:22:35.98          -9.9586881      -10.468501
2016-08-21/21:22:36.01          -9.9768630      -10.466456
2016-08-21/21:22:36.04          -9.9845918      -10.464688
2016-08-21/21:22:36.07          -9.9984394      -10.462975
2016-08-21/21:22:36.10          -10.016566      -10.461262
2016-08-21/21:22:36.14          -10.034377      -10.459549
2016-08-21/21:22:36.17          -10.058563      -10.457781
2016-08-21/21:22:36.20          -10.096786      -10.456068
2016-08-21/21:22:36.23          -10.134670      -10.454355
2016-08-21/21:22:36.26          -10.178396      -10.452642
2016-08-21/21:22:36.29          -10.207402      -10.450873
2016-08-21/21:22:36.32          -10.245932      -10.449161
2016-08-21/21:22:36.35          -10.277717      -10.447448
2016-08-21/21:22:36.39          -10.306157      -10.445735
2016-08-21/21:22:36.42          -10.331721      -10.443966
2016-08-21/21:22:36.45          -10.359767      -10.442253
2016-08-21/21:22:36.48          -10.370807      -10.440540
2016-08-21/21:22:36.51          -10.387321      -10.438827
2016-08-21/21:22:36.54          -10.397572      -10.437059
2016-08-21/21:22:36.57          -10.407624      -10.435346
2016-08-21/21:22:36.60          -10.417705      -10.433633
2016-08-21/21:22:36.64          -10.421348      -10.431920
2016-08-21/21:22:36.67          -10.434509      -10.430152
2016-08-21/21:22:36.70          -10.454770      -10.428439
2016-08-21/21:22:36.73          -10.473580      -10.426726
2016-08-21/21:22:36.76          -10.494489      -10.425013
2016-08-21/21:22:36.79          -10.506139      -10.423245
2016-08-21/21:22:36.82          -10.526171      -10.421532
2016-08-21/21:22:36.85          -10.553231      -10.419819
2016-08-21/21:22:36.89          -10.589888      -10.418106
2016-08-21/21:22:36.92          -10.642649      -10.416337
2016-08-21/21:22:36.95          -10.700743      -10.414624
2016-08-21/21:22:36.98          -10.744403      -10.412912
2016-08-21/21:22:37.01          -10.797945      -10.411564
2016-08-21/21:22:37.04          -10.851119      -10.410527
2016-08-21/21:22:37.07          -10.909835      -10.409522
2016-08-21/21:22:37.10          -10.958767      -10.408517
2016-08-21/21:22:37.14          -10.989631      -10.407512
2016-08-21/21:22:37.17          -11.022403      -10.406474
2016-08-21/21:22:37.20          -11.046861      -10.405469
2016-08-21/21:22:37.23          -11.082258      -10.404464
2016-08-21/21:22:37.26          -11.114737      -10.403459
2016-08-21/21:22:37.29          -11.127044      -10.402422
2016-08-21/21:22:37.32          -11.140208      -10.401417
2016-08-21/21:22:37.35          -11.165489      -10.400412
2016-08-21/21:22:37.39          -11.190352      -10.399407
2016-08-21/21:22:37.42          -11.237561      -10.398370
2016-08-21/21:22:37.45          -11.277579      -10.397365
2016-08-21/21:22:37.48          -11.331338      -10.396360
2016-08-21/21:22:37.51          -11.369369      -10.395355
2016-08-21/21:22:37.54          -11.420982      -10.394317
2016-08-21/21:22:37.57          -11.480782      -10.393312
2016-08-21/21:22:37.60          -11.537350      -10.392308
2016-08-21/21:22:37.64          -11.587341      -10.391303
2016-08-21/21:22:37.67          -11.644202      -10.390265
2016-08-21/21:22:37.70          -11.693781      -10.389260
2016-08-21/21:22:37.73          -11.743581      -10.388255
2016-08-21/21:22:37.76          -11.789352      -10.387250
2016-08-21/21:22:37.79          -11.849922      -10.386213
2016-08-21/21:22:37.82          -11.898650      -10.385208
2016-08-21/21:22:37.85          -11.958982      -10.384203
2016-08-21/21:22:37.89          -12.019841      -10.383198
2016-08-21/21:22:37.92          -12.072970      -10.382161
2016-08-21/21:22:37.95          -12.132364      -10.381156
2016-08-21/21:22:37.98          -12.184256      -10.380151
2016-08-21/21:22:38.01          -12.236150      -10.379522
2016-08-21/21:22:38.04          -12.293424      -10.379238
2016-08-21/21:22:38.07          -12.334363      -10.378962
2016-08-21/21:22:38.10          -12.384919      -10.378687
2016-08-21/21:22:38.14          -12.438838      -10.378411
2016-08-21/21:22:38.17          -12.500338      -10.378127
2016-08-21/21:22:38.20          -12.567184      -10.377851
2016-08-21/21:22:38.23          -12.630905      -10.377576
2016-08-21/21:22:38.26          -12.700022      -10.377300
2016-08-21/21:22:38.29          -12.775564      -10.377016
2016-08-21/21:22:38.32          -12.844061      -10.376741
2016-08-21/21:22:38.35          -12.916856      -10.376465
2016-08-21/21:22:38.39          -12.996776      -10.376190
2016-08-21/21:22:38.42          -13.075154      -10.375905
2016-08-21/21:22:38.45          -13.148702      -10.375630
2016-08-21/21:22:38.48          -13.222423      -10.375354
2016-08-21/21:22:38.51          -13.295777      -10.375079
2016-08-21/21:22:38.54          -13.371542      -10.374794
2016-08-21/21:22:38.57          -13.434197      -10.374519
2016-08-21/21:22:38.60          -13.496469      -10.374243
2016-08-21/21:22:38.64          -13.554157      -10.373968
2016-08-21/21:22:38.67          -13.608847      -10.373683
2016-08-21/21:22:38.70          -13.666548      -10.373408
2016-08-21/21:22:38.73          -13.730148      -10.373132
2016-08-21/21:22:38.76          -13.798067      -10.372857
2016-08-21/21:22:38.79          -13.865788      -10.372572
2016-08-21/21:22:38.82          -13.936242      -10.372297
2016-08-21/21:22:38.85          -14.014870      -10.372021
2016-08-21/21:22:38.89          -14.081486      -10.371746
2016-08-21/21:22:38.92          -14.139644      -10.371462
2016-08-21/21:22:38.95          -14.205564      -10.371186
2016-08-21/21:22:38.98          -14.259179      -10.370911
2016-08-21/21:22:39.01          -14.297272      -10.371019
2016-08-21/21:22:39.04          -14.337606      -10.371503
2016-08-21/21:22:39.07          -14.369476      -10.371971
2016-08-21/21:22:39.10          -14.401545      -10.372439
2016-08-21/21:22:39.14          -14.439366      -10.372908
2016-08-21/21:22:39.17          -14.481638      -10.373391
2016-08-21/21:22:39.20          -14.530203      -10.373860
2016-08-21/21:22:39.23          -14.577997      -10.374328
2016-08-21/21:22:39.26          -14.634165      -10.374797
2016-08-21/21:22:39.29          -14.692469      -10.375280
2016-08-21/21:22:39.32          -14.728794      -10.375749
2016-08-21/21:22:39.35          -14.771303      -10.376217
2016-08-21/21:22:39.39          -14.795618      -10.376686
2016-08-21/21:22:39.42          -14.818288      -10.377169
2016-08-21/21:22:39.45          -14.840511      -10.377638
2016-08-21/21:22:39.48          -14.853661      -10.378106
2016-08-21/21:22:39.51          -14.853571      -10.378575
2016-08-21/21:22:39.54          -14.845475      -10.379058
2016-08-21/21:22:39.57          -14.842558      -10.379527
2016-08-21/21:22:39.60          -14.854358      -10.379995
2016-08-21/21:22:39.64          -14.864814      -10.380464
2016-08-21/21:22:39.67          -14.886128      -10.380947
2016-08-21/21:22:39.70          -14.902643      -10.381416
2016-08-21/21:22:39.73          -14.908596      -10.381884
2016-08-21/21:22:39.76          -14.939425      -10.382352
2016-08-21/21:22:39.79          -14.963581      -10.382836
2016-08-21/21:22:39.82          -14.979821      -10.383305
2016-08-21/21:22:39.85          -14.993200      -10.383773
2016-08-21/21:22:39.89          -15.003884      -10.384241
2016-08-21/21:22:39.92          -15.006788      -10.384725
2016-08-21/21:22:39.95          -15.014308      -10.385193
2016-08-21/21:22:39.98          -15.013394      -10.385662
2016-08-21/21:22:40.01          -15.033751      -10.386525
2016-08-21/21:22:40.04          -15.031948      -10.387799
2016-08-21/21:22:40.07          -15.051621      -10.389032
2016-08-21/21:22:40.10          -15.068214      -10.390266
2016-08-21/21:22:40.14          -15.098468      -10.391500
2016-08-21/21:22:40.17          -15.118573      -10.392773
2016-08-21/21:22:40.20          -15.138151      -10.394007
2016-08-21/21:22:40.23          -15.157413      -10.395241
2016-08-21/21:22:40.26          -15.178742      -10.396475
2016-08-21/21:22:40.29          -15.188651      -10.397748
2016-08-21/21:22:40.32          -15.210705      -10.398982
2016-08-21/21:22:40.35          -15.214639      -10.400215
2016-08-21/21:22:40.39          -15.227731      -10.401449
2016-08-21/21:22:40.42          -15.226702      -10.402723
2016-08-21/21:22:40.45          -15.240183      -10.403956
2016-08-21/21:22:40.48          -15.262124      -10.405190
2016-08-21/21:22:40.51          -15.268632      -10.406424
2016-08-21/21:22:40.54          -15.288262      -10.407697
2016-08-21/21:22:40.57          -15.302574      -10.408931
2016-08-21/21:22:40.60          -15.322236      -10.410165
2016-08-21/21:22:40.64          -15.343958      -10.411398
2016-08-21/21:22:40.67          -15.365588      -10.412672
2016-08-21/21:22:40.70          -15.393881      -10.413906
2016-08-21/21:22:40.73          -15.422552      -10.415139
2016-08-21/21:22:40.76          -15.444701      -10.416373
2016-08-21/21:22:40.79          -15.478497      -10.417647
2016-08-21/21:22:40.82          -15.495630      -10.418880
2016-08-21/21:22:40.85          -15.517193      -10.420114
2016-08-21/21:22:40.89          -15.524363      -10.421348
2016-08-21/21:22:40.92          -15.542275      -10.422621
2016-08-21/21:22:40.95          -15.560991      -10.423855
2016-08-21/21:22:40.98          -15.587263      -10.425089
2016-08-21/21:22:41.01          -15.594056      -10.426726
2016-08-21/21:22:41.04          -15.606297      -10.428807
2016-08-21/21:22:41.07          -15.618552      -10.430823
2016-08-21/21:22:41.10          -15.642155      -10.432839
2016-08-21/21:22:41.14          -15.658548      -10.434855
2016-08-21/21:22:41.17          -15.682943      -10.436936
2016-08-21/21:22:41.20          -15.695790      -10.438952
2016-08-21/21:22:41.23          -15.707790      -10.440968
2016-08-21/21:22:41.26          -15.718683      -10.442983
2016-08-21/21:22:41.29          -15.735872      -10.445064
2016-08-21/21:22:41.32          -15.745049      -10.447080
2016-08-21/21:22:41.35          -15.769449      -10.449096
2016-08-21/21:22:41.39          -15.778205      -10.451112
2016-08-21/21:22:41.42          -15.789515      -10.453193
2016-08-21/21:22:41.45          -15.795833      -10.455209
2016-08-21/21:22:41.48          -15.822194      -10.457225
2016-08-21/21:22:41.51          -15.838986      -10.459241
2016-08-21/21:22:41.54          -15.837963      -10.461322
2016-08-21/21:22:41.57          -15.853366      -10.463338
2016-08-21/21:22:41.60          -15.863626      -10.465354
2016-08-21/21:22:41.64          -15.858590      -10.467370
2016-08-21/21:22:41.67          -15.862299      -10.469451
2016-08-21/21:22:41.70          -15.869972      -10.471467
2016-08-21/21:22:41.73          -15.878071      -10.473483
2016-08-21/21:22:41.76          -15.861518      -10.475498
2016-08-21/21:22:41.79          -15.864426      -10.477579
2016-08-21/21:22:41.82          -15.862687      -10.479595
2016-08-21/21:22:41.85          -15.859571      -10.481611
2016-08-21/21:22:41.89          -15.862264      -10.483627
2016-08-21/21:22:41.92          -15.859529      -10.485708
2016-08-21/21:22:41.95          -15.858934      -10.487724
2016-08-21/21:22:41.98          -15.864699      -10.489740
2016-08-21/21:22:42.01          -15.868252      -10.492165
2016-08-21/21:22:42.04          -15.880069      -10.495065
2016-08-21/21:22:42.07          -15.867995      -10.497874
2016-08-21/21:22:42.10          -15.866994      -10.500683
2016-08-21/21:22:42.14          -15.858435      -10.503492
2016-08-21/21:22:42.17          -15.852379      -10.506391
2016-08-21/21:22:42.20          -15.865091      -10.509200
2016-08-21/21:22:42.23          -15.873831      -10.512009
2016-08-21/21:22:42.26          -15.855840      -10.514818
2016-08-21/21:22:42.29          -15.851403      -10.517718
2016-08-21/21:22:42.32          -15.850755      -10.520527
2016-08-21/21:22:42.35          -15.855162      -10.523335
2016-08-21/21:22:42.39          -15.851976      -10.526144
2016-08-21/21:22:42.42          -15.844440      -10.529044
2016-08-21/21:22:42.45          -15.843920      -10.531853
2016-08-21/21:22:42.48          -15.837350      -10.534662
2016-08-21/21:22:42.51          -15.835788      -10.537471
2016-08-21/21:22:42.54          -15.849676      -10.540370
2016-08-21/21:22:42.57          -15.857884      -10.543179
2016-08-21/21:22:42.60          -15.857283      -10.545988
2016-08-21/21:22:42.64          -15.863297      -10.548797
2016-08-21/21:22:42.67          -15.878370      -10.551697
2016-08-21/21:22:42.70          -15.883926      -10.554506
2016-08-21/21:22:42.73          -15.878107      -10.557315
2016-08-21/21:22:42.76          -15.855139      -10.560124
2016-08-21/21:22:42.79          -15.847155      -10.563023
2016-08-21/21:22:42.82          -15.837368      -10.565832
2016-08-21/21:22:42.85          -15.831422      -10.568641
2016-08-21/21:22:42.89          -15.833770      -10.571450
2016-08-21/21:22:42.92          -15.836509      -10.574349
2016-08-21/21:22:42.95          -15.836848      -10.577158
2016-08-21/21:22:42.98          -15.846040      -10.579967
2016-08-21/21:22:43.01          -15.849951      -10.583192
2016-08-21/21:22:43.04          -15.856161      -10.586923
2016-08-21/21:22:43.07          -15.847304      -10.590538
2016-08-21/21:22:43.10          -15.854688      -10.594152
2016-08-21/21:22:43.14          -15.845709      -10.597767
2016-08-21/21:22:43.17          -15.836189      -10.601498
2016-08-21/21:22:43.20          -15.831970      -10.605112
2016-08-21/21:22:43.23          -15.818349      -10.608727
2016-08-21/21:22:43.26          -15.801425      -10.612341
2016-08-21/21:22:43.29          -15.789767      -10.616073
2016-08-21/21:22:43.32          -15.783310      -10.619687
2016-08-21/21:22:43.35          -15.786317      -10.623302
2016-08-21/21:22:43.39          -15.781306      -10.626916
2016-08-21/21:22:43.42          -15.790387      -10.630647
2016-08-21/21:22:43.45          -15.791228      -10.634262
2016-08-21/21:22:43.48          -15.784142      -10.637876
2016-08-21/21:22:43.51          -15.784731      -10.641491
2016-08-21/21:22:43.54          -15.785728      -10.645222
2016-08-21/21:22:43.57          -15.794548      -10.648836
2016-08-21/21:22:43.60          -15.800688      -10.652451
2016-08-21/21:22:43.64          -15.792582      -10.656065
2016-08-21/21:22:43.67          -15.783820      -10.659797
2016-08-21/21:22:43.70          -15.771766      -10.663411
2016-08-21/21:22:43.73          -15.771033      -10.667026
2016-08-21/21:22:43.76          -15.767694      -10.670640
2016-08-21/21:22:43.79          -15.763709      -10.674371
2016-08-21/21:22:43.82          -15.768507      -10.677986
2016-08-21/21:22:43.85          -15.768751      -10.681600
2016-08-21/21:22:43.89          -15.770423      -10.685215
2016-08-21/21:22:43.92          -15.765638      -10.688946
2016-08-21/21:22:43.95          -15.761007      -10.692560
2016-08-21/21:22:43.98          -15.765334      -10.696175
2016-08-21/21:22:44.01          -15.765761      -10.700211
2016-08-21/21:22:44.04          -15.753096      -10.704786
2016-08-21/21:22:44.07          -15.752201      -10.709218
2016-08-21/21:22:44.10          -15.749715      -10.713649
2016-08-21/21:22:44.14          -15.742919      -10.718081
2016-08-21/21:22:44.17          -15.738409      -10.722656
2016-08-21/21:22:44.20          -15.739157      -10.727087
2016-08-21/21:22:44.23          -15.736258      -10.731519
2016-08-21/21:22:44.26          -15.728383      -10.735951
2016-08-21/21:22:44.29          -15.707192      -10.740525
2016-08-21/21:22:44.32          -15.703294      -10.744957
2016-08-21/21:22:44.35          -15.691725      -10.749389
2016-08-21/21:22:44.39          -15.690863      -10.753820
2016-08-21/21:22:44.42          -15.697215      -10.758395
2016-08-21/21:22:44.45          -15.687098      -10.762827
2016-08-21/21:22:44.48          -15.700052      -10.767258
2016-08-21/21:22:44.51          -15.709388      -10.771690
2016-08-21/21:22:44.54          -15.704391      -10.776265
2016-08-21/21:22:44.57          -15.704166      -10.780696
2016-08-21/21:22:44.60          -15.715899      -10.785128
2016-08-21/21:22:44.64          -15.730344      -10.789560
2016-08-21/21:22:44.67          -15.735803      -10.794134
2016-08-21/21:22:44.70          -15.747534      -10.798566
2016-08-21/21:22:44.73          -15.769104      -10.802998
2016-08-21/21:22:44.76          -15.774671      -10.807429
2016-08-21/21:22:44.79          -15.799284      -10.812004
2016-08-21/21:22:44.82          -15.814770      -10.816436
2016-08-21/21:22:44.85          -15.833679      -10.820867
2016-08-21/21:22:44.89          -15.842176      -10.825299
2016-08-21/21:22:44.92          -15.840649      -10.829874
2016-08-21/21:22:44.95          -15.841524      -10.834305
2016-08-21/21:22:44.98          -15.824691      -10.838737
2016-08-21/21:22:45.01          -15.826794      -10.843594
2016-08-21/21:22:45.04          -15.829373      -10.849020
2016-08-21/21:22:45.07          -15.812888      -10.854276
2016-08-21/21:22:45.10          -15.815243      -10.859532
2016-08-21/21:22:45.14          -15.820253      -10.864788
2016-08-21/21:22:45.17          -15.816326      -10.870214
2016-08-21/21:22:45.20          -15.823205      -10.875470
2016-08-21/21:22:45.23          -15.813117      -10.880726
2016-08-21/21:22:45.26          -15.818031      -10.885983
2016-08-21/21:22:45.29          -15.802508      -10.891408
2016-08-21/21:22:45.32          -15.794639      -10.896664
2016-08-21/21:22:45.35          -15.789712      -10.901921
2016-08-21/21:22:45.39          -15.783876      -10.907177
2016-08-21/21:22:45.42          -15.778956      -10.912603
2016-08-21/21:22:45.45          -15.765039      -10.917859
2016-08-21/21:22:45.48          -15.770148      -10.923115
2016-08-21/21:22:45.51          -15.783955      -10.928371
2016-08-21/21:22:45.54          -15.784619      -10.933797
2016-08-21/21:22:45.57          -15.788977      -10.939053
2016-08-21/21:22:45.60          -15.788146      -10.944309
2016-08-21/21:22:45.64          -15.783445      -10.949565
2016-08-21/21:22:45.67          -15.777975      -10.954991
2016-08-21/21:22:45.70          -15.783323      -10.960247
2016-08-21/21:22:45.73          -15.804248      -10.965503
2016-08-21/21:22:45.76          -15.796964      -10.970759
2016-08-21/21:22:45.79          -15.787649      -10.976185
2016-08-21/21:22:45.82          -15.784158      -10.981441
2016-08-21/21:22:45.85          -15.783049      -10.986697
2016-08-21/21:22:45.89          -15.781429      -10.991954
2016-08-21/21:22:45.92          -15.790102      -10.997379
2016-08-21/21:22:45.95          -15.790259      -11.002635
2016-08-21/21:22:45.98          -15.785585      -11.007892
2016-08-21/21:22:46.01          -15.776854      -11.013576
2016-08-21/21:22:46.04          -15.775969      -11.019859
2016-08-21/21:22:46.07          -15.783781      -11.025945
2016-08-21/21:22:46.10          -15.794188      -11.032031
2016-08-21/21:22:46.14          -15.798113      -11.038117
2016-08-21/21:22:46.17          -15.800106      -11.044400
2016-08-21/21:22:46.20          -15.803314      -11.050486
2016-08-21/21:22:46.23          -15.808792      -11.056572
2016-08-21/21:22:46.26          -15.802164      -11.062658
2016-08-21/21:22:46.29          -15.798143      -11.068941
2016-08-21/21:22:46.32          -15.797039      -11.075027
2016-08-21/21:22:46.35          -15.789461      -11.081113
2016-08-21/21:22:46.39          -15.778483      -11.087199
2016-08-21/21:22:46.42          -15.771041      -11.093482
2016-08-21/21:22:46.45          -15.766161      -11.099568
2016-08-21/21:22:46.48          -15.755047      -11.105654
2016-08-21/21:22:46.51          -15.754356      -11.111740
2016-08-21/21:22:46.54          -15.754642      -11.118023
2016-08-21/21:22:46.57          -15.763274      -11.124109
2016-08-21/21:22:46.60          -15.761435      -11.130195
2016-08-21/21:22:46.64          -15.762495      -11.136281
2016-08-21/21:22:46.67          -15.770412      -11.142564
2016-08-21/21:22:46.70          -15.792058      -11.148650
2016-08-21/21:22:46.73          -15.795494      -11.154736
2016-08-21/21:22:46.76          -15.811731      -11.160822
2016-08-21/21:22:46.79          -15.812477      -11.167105
2016-08-21/21:22:46.82          -15.821364      -11.173191
2016-08-21/21:22:46.85          -15.819742      -11.179277
2016-08-21/21:22:46.89          -15.835150      -11.185364
2016-08-21/21:22:46.92          -15.850323      -11.191646
2016-08-21/21:22:46.95          -15.859675      -11.197732
2016-08-21/21:22:46.98          -15.864835      -11.203818
2016-08-21/21:22:47.01          -15.879012      -11.210336
2016-08-21/21:22:47.04          -15.883020      -11.217481
2016-08-21/21:22:47.07          -15.885054      -11.224402
2016-08-21/21:22:47.10          -15.888760      -11.231324
2016-08-21/21:22:47.14          -15.907132      -11.238245
2016-08-21/21:22:47.17          -15.895282      -11.245390
2016-08-21/21:22:47.20          -15.882582      -11.252312
2016-08-21/21:22:47.23          -15.872348      -11.259233
2016-08-21/21:22:47.26          -15.860277      -11.266155
2016-08-21/21:22:47.29          -15.854912      -11.273300
2016-08-21/21:22:47.32          -15.844200      -11.280222
2016-08-21/21:22:47.35          -15.854161      -11.287143
2016-08-21/21:22:47.39          -15.864064      -11.294065
2016-08-21/21:22:47.42          -15.855413      -11.301210
2016-08-21/21:22:47.45          -15.862484      -11.308131
2016-08-21/21:22:47.48          -15.876271      -11.315053
2016-08-21/21:22:47.51          -15.900715      -11.321974
2016-08-21/21:22:47.54          -15.914148      -11.329119
2016-08-21/21:22:47.57          -15.933603      -11.336041
2016-08-21/21:22:47.60          -15.944029      -11.342962
2016-08-21/21:22:47.64          -15.946891      -11.349884
2016-08-21/21:22:47.67          -15.945421      -11.357029
2016-08-21/21:22:47.70          -15.947335      -11.363950
2016-08-21/21:22:47.73          -15.950930      -11.370872
2016-08-21/21:22:47.76          -15.941605      -11.377794
2016-08-21/21:22:47.79          -15.924802      -11.384939
2016-08-21/21:22:47.82          -15.920124      -11.391860
2016-08-21/21:22:47.85          -15.909433      -11.398782
2016-08-21/21:22:47.89          -15.913029      -11.405703
2016-08-21/21:22:47.92          -15.903959      -11.412848
2016-08-21/21:22:47.95          -15.905430      -11.419770
2016-08-21/21:22:47.98          -15.913079      -11.426691
2016-08-21/21:22:48.01          -15.917263      -11.434045
2016-08-21/21:22:48.04          -15.932252      -11.442055
2016-08-21/21:22:48.07          -15.939818      -11.449815
2016-08-21/21:22:48.10          -15.949856      -11.457574
2016-08-21/21:22:48.14          -15.960307      -11.465334
2016-08-21/21:22:48.17          -15.969151      -11.473344
2016-08-21/21:22:48.20          -15.993630      -11.481103
2016-08-21/21:22:48.23          -16.006673      -11.488863
2016-08-21/21:22:48.26          -16.018763      -11.496622
2016-08-21/21:22:48.29          -16.034207      -11.504632
2016-08-21/21:22:48.32          -16.047900      -11.512392
2016-08-21/21:22:48.35          -16.058448      -11.520151
2016-08-21/21:22:48.39          -16.062797      -11.527911
2016-08-21/21:22:48.42          -16.073266      -11.535921
2016-08-21/21:22:48.45          -16.072327      -11.543680
2016-08-21/21:22:48.48          -16.082728      -11.551440
2016-08-21/21:22:48.51          -16.088580      -11.559199
2016-08-21/21:22:48.54          -16.086724      -11.567209
2016-08-21/21:22:48.57          -16.079425      -11.574969
2016-08-21/21:22:48.60          -16.070274      -11.582728
2016-08-21/21:22:48.64          -16.066463      -11.590488
2016-08-21/21:22:48.67          -16.063827      -11.598498
2016-08-21/21:22:48.70          -16.051687      -11.606257
2016-08-21/21:22:48.73          -16.058167      -11.614017
2016-08-21/21:22:48.76          -16.062878      -11.621776
2016-08-21/21:22:48.79          -16.062288      -11.629786
2016-08-21/21:22:48.82          -16.069025      -11.637546
2016-08-21/21:22:48.85          -16.083076      -11.645305
2016-08-21/21:22:48.89          -16.095413      -11.653065
2016-08-21/21:22:48.92          -16.107508      -11.661074
2016-08-21/21:22:48.95          -16.120373      -11.668834
2016-08-21/21:22:48.98          -16.135267      -11.676594
2016-08-21/21:22:49.01          -16.143521      -11.684785
2016-08-21/21:22:49.04          -16.139092      -11.693658
2016-08-21/21:22:49.07          -16.141466      -11.702253
2016-08-21/21:22:49.10          -16.140438      -11.710849
2016-08-21/21:22:49.14          -16.131039      -11.719445
2016-08-21/21:22:49.17          -16.134358      -11.728318
2016-08-21/21:22:49.20          -16.145917      -11.736914
2016-08-21/21:22:49.23          -16.148915      -11.745509
2016-08-21/21:22:49.26          -16.149644      -11.754105
2016-08-21/21:22:49.29          -16.149620      -11.762978
2016-08-21/21:22:49.32          -16.148251      -11.771574
2016-08-21/21:22:49.35          -16.144095      -11.780170
2016-08-21/21:22:49.39          -16.145894      -11.788765
2016-08-21/21:22:49.42          -16.158766      -11.797638
2016-08-21/21:22:49.45          -16.156588      -11.806234
2016-08-21/21:22:49.48          -16.145148      -11.814830
2016-08-21/21:22:49.51          -16.139803      -11.823425
2016-08-21/21:22:49.54          -16.139171      -11.832299
2016-08-21/21:22:49.57          -16.151118      -11.840894
2016-08-21/21:22:49.60          -16.150164      -11.849490
2016-08-21/21:22:49.64          -16.159929      -11.858086
2016-08-21/21:22:49.67          -16.170826      -11.866959
2016-08-21/21:22:49.70          -16.177058      -11.875554
2016-08-21/21:22:49.73          -16.187871      -11.884150
2016-08-21/21:22:49.76          -16.197152      -11.892746
2016-08-21/21:22:49.79          -16.211471      -11.901619
2016-08-21/21:22:49.82          -16.219732      -11.910215
2016-08-21/21:22:49.85          -16.216187      -11.918810
2016-08-21/21:22:49.89          -16.227289      -11.927406
2016-08-21/21:22:49.92          -16.218584      -11.936279
2016-08-21/21:22:49.95          -16.209823      -11.944875
2016-08-21/21:22:49.98          -16.202688      -11.953471
2016-08-21/21:22:50.01          -16.194486      -11.962498
2016-08-21/21:22:50.04          -16.198168      -11.972235
2016-08-21/21:22:50.07          -16.198180      -11.981668
2016-08-21/21:22:50.10          -16.199229      -11.991100
2016-08-21/21:22:50.14          -16.193310      -12.000533
2016-08-21/21:22:50.17          -16.186137      -12.010270
2016-08-21/21:22:50.20          -16.196831      -12.019703
2016-08-21/21:22:50.23          -16.200822      -12.029135
2016-08-21/21:22:50.26          -16.213805      -12.038568
2016-08-21/21:22:50.29          -16.224030      -12.048305
2016-08-21/21:22:50.32          -16.227748      -12.057737
2016-08-21/21:22:50.35          -16.227144      -12.067170
2016-08-21/21:22:50.39          -16.231817      -12.076603
2016-08-21/21:22:50.42          -16.239360      -12.086340
2016-08-21/21:22:50.45          -16.241264      -12.095772
2016-08-21/21:22:50.48          -16.239328      -12.105205
2016-08-21/21:22:50.51          -16.238998      -12.114637
2016-08-21/21:22:50.54          -16.237258      -12.124374
2016-08-21/21:22:50.57          -16.235766      -12.133807
2016-08-21/21:22:50.60          -16.235236      -12.143240
2016-08-21/21:22:50.64          -16.240898      -12.152672
2016-08-21/21:22:50.67          -16.242419      -12.162409
2016-08-21/21:22:50.70          -16.248799      -12.171842
2016-08-21/21:22:50.73          -16.267145      -12.181274
2016-08-21/21:22:50.76          -16.264605      -12.190707
2016-08-21/21:22:50.79          -16.271702      -12.200444
2016-08-21/21:22:50.82          -16.263865      -12.209877
2016-08-21/21:22:50.85          -16.264273      -12.219309
2016-08-21/21:22:50.89          -16.259232      -12.228742
2016-08-21/21:22:50.92          -16.257441      -12.238479
2016-08-21/21:22:50.95          -16.257301      -12.247911
2016-08-21/21:22:50.98          -16.260598      -12.257344
2016-08-21/21:22:51.01          -16.259771      -12.267206
2016-08-21/21:22:51.04          -16.279925      -12.277800
2016-08-21/21:22:51.07          -16.292155      -12.288064
2016-08-21/21:22:51.10          -16.317537      -12.298327
2016-08-21/21:22:51.14          -16.334059      -12.308591
2016-08-21/21:22:51.17          -16.354071      -12.319186
2016-08-21/21:22:51.20          -16.364522      -12.329449
2016-08-21/21:22:51.23          -16.385237      -12.339713
2016-08-21/21:22:51.26          -16.394824      -12.349976
2016-08-21/21:22:51.29          -16.400630      -12.360571
2016-08-21/21:22:51.32          -16.412716      -12.370835
2016-08-21/21:22:51.35          -16.423434      -12.381098
2016-08-21/21:22:51.39          -16.423830      -12.391362
2016-08-21/21:22:51.42          -16.427718      -12.401956
2016-08-21/21:22:51.45          -16.428844      -12.412220
2016-08-21/21:22:51.48          -16.441753      -12.422483
2016-08-21/21:22:51.51          -16.438290      -12.432747
2016-08-21/21:22:51.54          -16.459671      -12.443342
2016-08-21/21:22:51.57          -16.470958      -12.453605
2016-08-21/21:22:51.60          -16.480066      -12.463869
2016-08-21/21:22:51.64          -16.488324      -12.474132
2016-08-21/21:22:51.67          -16.505383      -12.484727
2016-08-21/21:22:51.70          -16.522892      -12.494991
2016-08-21/21:22:51.73          -16.531708      -12.505254
2016-08-21/21:22:51.76          -16.540917      -12.515518
2016-08-21/21:22:51.79          -16.550574      -12.526112
2016-08-21/21:22:51.82          -16.528133      -12.536376
2016-08-21/21:22:51.85          -16.526005      -12.546639
2016-08-21/21:22:51.89          -16.521308      -12.556903
2016-08-21/21:22:51.92          -16.527641      -12.567498
2016-08-21/21:22:51.95          -16.523540      -12.577761
2016-08-21/21:22:51.98          -16.515675      -12.588025
2016-08-21/21:22:52.01          -16.517194      -12.598716
2016-08-21/21:22:52.04          -16.514157      -12.610165
2016-08-21/21:22:52.07          -16.521670      -12.621257
2016-08-21/21:22:52.10          -16.543631      -12.632348
2016-08-21/21:22:52.14          -16.554710      -12.643440
2016-08-21/21:22:52.17          -16.573404      -12.654889
2016-08-21/21:22:52.20          -16.578157      -12.665980
2016-08-21/21:22:52.23          -16.592662      -12.677072
2016-08-21/21:22:52.26          -16.605815      -12.688163
2016-08-21/21:22:52.29          -16.610797      -12.699613
2016-08-21/21:22:52.32          -16.613090      -12.710704
2016-08-21/21:22:52.35          -16.624522      -12.721796
2016-08-21/21:22:52.39          -16.624761      -12.732887
2016-08-21/21:22:52.42          -16.624002      -12.744336
2016-08-21/21:22:52.45          -16.619111      -12.755428
2016-08-21/21:22:52.48          -16.631135      -12.766519
2016-08-21/21:22:52.51          -16.630534      -12.777611
2016-08-21/21:22:52.54          -16.636605      -12.789060
2016-08-21/21:22:52.57          -16.654003      -12.800152
2016-08-21/21:22:52.60          -16.660042      -12.811243
2016-08-21/21:22:52.64          -16.659130      -12.822335
2016-08-21/21:22:52.67          -16.657998      -12.833784
2016-08-21/21:22:52.70          -16.657720      -12.844876
2016-08-21/21:22:52.73          -16.660435      -12.855967
2016-08-21/21:22:52.76          -16.660240      -12.867059
2016-08-21/21:22:52.79          -16.661477      -12.878508
2016-08-21/21:22:52.82          -16.672806      -12.889599
2016-08-21/21:22:52.85          -16.685199      -12.900691
2016-08-21/21:22:52.89          -16.706511      -12.911782
2016-08-21/21:22:52.92          -16.719731      -12.923232
2016-08-21/21:22:52.95          -16.741664      -12.934323
2016-08-21/21:22:52.98          -16.765049      -12.945415
2016-08-21/21:22:53.01          -16.774045      -12.956927
2016-08-21/21:22:53.04          -16.770356      -12.969219
2016-08-21/21:22:53.07          -16.783689      -12.981127
2016-08-21/21:22:53.10          -16.782233      -12.993035
2016-08-21/21:22:53.14          -16.768073      -13.004943
2016-08-21/21:22:53.17          -16.757219      -13.017234
2016-08-21/21:22:53.20          -16.754430      -13.029142
2016-08-21/21:22:53.23          -16.749723      -13.041050
2016-08-21/21:22:53.26          -16.744822      -13.052958
2016-08-21/21:22:53.29          -16.747774      -13.065250
2016-08-21/21:22:53.32          -16.753931      -13.077157
2016-08-21/21:22:53.35          -16.756243      -13.089065
2016-08-21/21:22:53.39          -16.765090      -13.100973
2016-08-21/21:22:53.42          -16.787128      -13.113265
2016-08-21/21:22:53.45          -16.810128      -13.125173
2016-08-21/21:22:53.48          -16.819737      -13.137080
2016-08-21/21:22:53.51          -16.834735      -13.148988
2016-08-21/21:22:53.54          -16.853698      -13.161280
2016-08-21/21:22:53.57          -16.866996      -13.173188
2016-08-21/21:22:53.60          -16.894293      -13.185095
2016-08-21/21:22:53.64          -16.898954      -13.197003
2016-08-21/21:22:53.67          -16.895778      -13.209295
2016-08-21/21:22:53.70          -16.897194      -13.221203
2016-08-21/21:22:53.73          -16.892820      -13.233111
2016-08-21/21:22:53.76          -16.907187      -13.245019
2016-08-21/21:22:53.79          -16.911333      -13.257310
2016-08-21/21:22:53.82          -16.919790      -13.269218
2016-08-21/21:22:53.85          -16.943778      -13.281126
2016-08-21/21:22:53.89          -16.942550      -13.293034
2016-08-21/21:22:53.92          -16.946073      -13.305326
2016-08-21/21:22:53.95          -16.956236      -13.317233
2016-08-21/21:22:53.98          -16.960611      -13.329141
2016-08-21/21:22:54.01          -16.960786      -13.341467
2016-08-21/21:22:54.04          -16.959380      -13.354596
2016-08-21/21:22:54.07          -16.957185      -13.367314
2016-08-21/21:22:54.10          -16.952009      -13.380032
2016-08-21/21:22:54.14          -16.943854      -13.392751
2016-08-21/21:22:54.17          -16.952685      -13.405879
2016-08-21/21:22:54.20          -16.965189      -13.418598
2016-08-21/21:22:54.23          -16.977688      -13.431316
2016-08-21/21:22:54.26          -16.980896      -13.444034
2016-08-21/21:22:54.29          -17.003449      -13.457163
2016-08-21/21:22:54.32          -17.019501      -13.469881
2016-08-21/21:22:54.35          -17.044411      -13.482599
2016-08-21/21:22:54.39          -17.066458      -13.495318
2016-08-21/21:22:54.42          -17.085269      -13.508446
2016-08-21/21:22:54.45          -17.090234      -13.521164
2016-08-21/21:22:54.48          -17.100901      -13.533883
2016-08-21/21:22:54.51          -17.099114      -13.546601
2016-08-21/21:22:54.54          -17.109805      -13.559730
2016-08-21/21:22:54.57          -17.113856      -13.572448
2016-08-21/21:22:54.60          -17.108539      -13.585166
2016-08-21/21:22:54.64          -17.103613      -13.597885
2016-08-21/21:22:54.67          -17.094329      -13.611013
2016-08-21/21:22:54.70          -17.084533      -13.623731
2016-08-21/21:22:54.73          -17.080799      -13.636450
2016-08-21/21:22:54.76          -17.080844      -13.649168
2016-08-21/21:22:54.79          -17.087421      -13.662297
2016-08-21/21:22:54.82          -17.092785      -13.675015
2016-08-21/21:22:54.85          -17.094290      -13.687733
2016-08-21/21:22:54.89          -17.109069      -13.700451
2016-08-21/21:22:54.92          -17.115579      -13.713580
2016-08-21/21:22:54.95          -17.125121      -13.726298
2016-08-21/21:22:54.98          -17.133404      -13.739017
2016-08-21/21:22:55.01          -17.152144      -13.752144
2016-08-21/21:22:55.04          -17.164410      -13.766090
2016-08-21/21:22:55.07          -17.187539      -13.779601
2016-08-21/21:22:55.10          -17.201546      -13.793111
2016-08-21/21:22:55.14          -17.210260      -13.806622
2016-08-21/21:22:55.17          -17.222842      -13.820569
2016-08-21/21:22:55.20          -17.229297      -13.834079
2016-08-21/21:22:55.23          -17.241515      -13.847590
2016-08-21/21:22:55.26          -17.261447      -13.861100
2016-08-21/21:22:55.29          -17.264876      -13.875047
2016-08-21/21:22:55.32          -17.269588      -13.888557
2016-08-21/21:22:55.35          -17.264340      -13.902068
2016-08-21/21:22:55.39          -17.268798      -13.915579
2016-08-21/21:22:55.42          -17.281685      -13.929525
2016-08-21/21:22:55.45          -17.271852      -13.943036
2016-08-21/21:22:55.48          -17.269486      -13.956546
2016-08-21/21:22:55.51          -17.272793      -13.970057
2016-08-21/21:22:55.54          -17.269386      -13.984003
2016-08-21/21:22:55.57          -17.281745      -13.997514
2016-08-21/21:22:55.60          -17.300746      -14.011024
2016-08-21/21:22:55.64          -17.316866      -14.024535
2016-08-21/21:22:55.67          -17.349517      -14.038482
2016-08-21/21:22:55.70          -17.374839      -14.051992
2016-08-21/21:22:55.73          -17.403087      -14.065503
2016-08-21/21:22:55.76          -17.439245      -14.079013
2016-08-21/21:22:55.79          -17.457357      -14.092960
2016-08-21/21:22:55.82          -17.475244      -14.106470
2016-08-21/21:22:55.85          -17.481409      -14.119981
2016-08-21/21:22:55.89          -17.487767      -14.133492
2016-08-21/21:22:55.92          -17.495544      -14.147438
2016-08-21/21:22:55.95          -17.482772      -14.160949
2016-08-21/21:22:55.98          -17.476963      -14.174459
2016-08-21/21:22:56.01          -17.467638      -14.188373
2016-08-21/21:22:56.04          -17.460895      -14.203126
2016-08-21/21:22:56.07          -17.464341      -14.217417
2016-08-21/21:22:56.10          -17.470260      -14.231708
2016-08-21/21:22:56.14          -17.480110      -14.246000
2016-08-21/21:22:56.17          -17.482611      -14.260753
2016-08-21/21:22:56.20          -17.496252      -14.275044
2016-08-21/21:22:56.23          -17.512468      -14.289336
2016-08-21/21:22:56.26          -17.534398      -14.303627
2016-08-21/21:22:56.29          -17.556413      -14.318380
2016-08-21/21:22:56.32          -17.573053      -14.332671
2016-08-21/21:22:56.35          -17.591199      -14.346963
2016-08-21/21:22:56.39          -17.593253      -14.361254
2016-08-21/21:22:56.42          -17.600909      -14.376007
2016-08-21/21:22:56.45          -17.615170      -14.390298
2016-08-21/21:22:56.48          -17.626659      -14.404590
2016-08-21/21:22:56.51          -17.631304      -14.418881
2016-08-21/21:22:56.54          -17.617965      -14.433634
2016-08-21/21:22:56.57          -17.627625      -14.447925
2016-08-21/21:22:56.60          -17.646337      -14.462217
2016-08-21/21:22:56.64          -17.650381      -14.476508
2016-08-21/21:22:56.67          -17.669967      -14.491261
2016-08-21/21:22:56.70          -17.689555      -14.505552
2016-08-21/21:22:56.73          -17.700404      -14.519844
2016-08-21/21:22:56.76          -17.697934      -14.534135
2016-08-21/21:22:56.79          -17.700466      -14.548888
2016-08-21/21:22:56.82          -17.716526      -14.563179
2016-08-21/21:22:56.85          -17.715024      -14.577471
2016-08-21/21:22:56.89          -17.723766      -14.591762
2016-08-21/21:22:56.92          -17.740770      -14.606515
2016-08-21/21:22:56.95          -17.754256      -14.620806
2016-08-21/21:22:56.98          -17.757362      -14.635098
2016-08-21/21:22:57.01          -17.768129      -14.649784
2016-08-21/21:22:57.04          -17.797649      -14.665326
2016-08-21/21:22:57.07          -17.822822      -14.680382
2016-08-21/21:22:57.10          -17.835969      -14.695439
2016-08-21/21:22:57.14          -17.852396      -14.710495
2016-08-21/21:22:57.17          -17.854625      -14.726037
2016-08-21/21:22:57.20          -17.854980      -14.741093
2016-08-21/21:22:57.23          -17.855464      -14.756149
2016-08-21/21:22:57.26          -17.860345      -14.771206
2016-08-21/21:22:57.29          -17.865082      -14.786748
2016-08-21/21:22:57.32          -17.856630      -14.801804
2016-08-21/21:22:57.35          -17.855420      -14.816860
2016-08-21/21:22:57.39          -17.854085      -14.831916
2016-08-21/21:22:57.42          -17.858724      -14.847458
2016-08-21/21:22:57.45          -17.861091      -14.862514
2016-08-21/21:22:57.48          -17.872737      -14.877571
2016-08-21/21:22:57.51          -17.887753      -14.892627
2016-08-21/21:22:57.54          -17.914121      -14.908169
2016-08-21/21:22:57.57          -17.926261      -14.923225
2016-08-21/21:22:57.60          -17.951407      -14.938281
2016-08-21/21:22:57.64          -17.963063      -14.953338
2016-08-21/21:22:57.67          -17.974505      -14.968880
2016-08-21/21:22:57.70          -17.989712      -14.983936
2016-08-21/21:22:57.73          -18.006079      -14.998992
2016-08-21/21:22:57.76          -18.011683      -15.014048
2016-08-21/21:22:57.79          -18.009649      -15.029590
2016-08-21/21:22:57.82          -18.013396      -15.044647
2016-08-21/21:22:57.85          -18.026703      -15.059703
2016-08-21/21:22:57.89          -18.032008      -15.074759
2016-08-21/21:22:57.92          -18.053377      -15.090301
2016-08-21/21:22:57.95          -18.078838      -15.105357
2016-08-21/21:22:57.98          -18.100239      -15.120414
2016-08-21/21:22:58.01          -18.121054      -15.135856
2016-08-21/21:22:58.04          -18.137146      -15.152169
2016-08-21/21:22:58.07          -18.147263      -15.167973
2016-08-21/21:22:58.10          -18.149792      -15.183777
2016-08-21/21:22:58.14          -18.164746      -15.199581
2016-08-21/21:22:58.17          -18.182240      -15.215895
2016-08-21/21:22:58.20          -18.190626      -15.231699
2016-08-21/21:22:58.23          -18.194087      -15.247503
2016-08-21/21:22:58.26          -18.196925      -15.263307
2016-08-21/21:22:58.29          -18.200056      -15.279620
2016-08-21/21:22:58.32          -18.205938      -15.295424
2016-08-21/21:22:58.35          -18.216113      -15.311228
2016-08-21/21:22:58.39          -18.229371      -15.327032
2016-08-21/21:22:58.42          -18.234125      -15.343346
2016-08-21/21:22:58.45          -18.243688      -15.359150
2016-08-21/21:22:58.48          -18.252719      -15.374954
2016-08-21/21:22:58.51          -18.277924      -15.390758
2016-08-21/21:22:58.54          -18.291927      -15.407071
2016-08-21/21:22:58.57          -18.306305      -15.422875
2016-08-21/21:22:58.60          -18.321923      -15.438679
2016-08-21/21:22:58.64          -18.335217      -15.454483
2016-08-21/21:22:58.67          -18.341696      -15.470797
2016-08-21/21:22:58.70          -18.350265      -15.486601
2016-08-21/21:22:58.73          -18.350112      -15.502405
2016-08-21/21:22:58.76          -18.350748      -15.518209
2016-08-21/21:22:58.79          -18.348217      -15.534522
2016-08-21/21:22:58.82          -18.355028      -15.550326
2016-08-21/21:22:58.85          -18.361117      -15.566130
2016-08-21/21:22:58.89          -18.379304      -15.581934
2016-08-21/21:22:58.92          -18.399888      -15.598248
2016-08-21/21:22:58.95          -18.420645      -15.614052
2016-08-21/21:22:58.98          -18.436881      -15.629856
2016-08-21/21:22:59.01          -18.443475      -15.646033
2016-08-21/21:22:59.04          -18.455940      -15.663093
2016-08-21/21:22:59.07          -18.463740      -15.679620
2016-08-21/21:22:59.10          -18.478190      -15.696147
2016-08-21/21:22:59.14          -18.492218      -15.712674
2016-08-21/21:22:59.17          -18.500704      -15.729734
2016-08-21/21:22:59.20          -18.511253      -15.746261
2016-08-21/21:22:59.23          -18.518648      -15.762788
2016-08-21/21:22:59.26          -18.527819      -15.779315
2016-08-21/21:22:59.29          -18.545710      -15.796375
2016-08-21/21:22:59.32          -18.558008      -15.812902
2016-08-21/21:22:59.35          -18.573586      -15.829429
2016-08-21/21:22:59.39          -18.586605      -15.845956
2016-08-21/21:22:59.42          -18.597383      -15.863016
2016-08-21/21:22:59.45          -18.603418      -15.879543
2016-08-21/21:22:59.48          -18.610380      -15.896070
2016-08-21/21:22:59.51          -18.621263      -15.912597
2016-08-21/21:22:59.54          -18.631302      -15.929657
2016-08-21/21:22:59.57          -18.641761      -15.946184
2016-08-21/21:22:59.60          -18.657187      -15.962711
2016-08-21/21:22:59.64          -18.659969      -15.979238
2016-08-21/21:22:59.67          -18.660050      -15.996298
2016-08-21/21:22:59.70          -18.661349      -16.012825
2016-08-21/21:22:59.73          -18.661360      -16.029352
2016-08-21/21:22:59.76          -18.674714      -16.045879
2016-08-21/21:22:59.79          -18.686613      -16.062939
2016-08-21/21:22:59.82          -18.701603      -16.079466
2016-08-21/21:22:59.85          -18.713360      -16.095993
2016-08-21/21:22:59.89          -18.724575      -16.112520
2016-08-21/21:22:59.92          -18.747449      -16.129580
2016-08-21/21:22:59.95          -18.774098      -16.146107
2016-08-21/21:22:59.98          -18.799102      -16.162634
2016-08-21/21:23:00.01          -18.832712      -16.179526
2016-08-21/21:23:00.04          -18.851155      -16.197315
2016-08-21/21:23:00.07          -18.856083      -16.214548
2016-08-21/21:23:00.10          -18.868550      -16.231782
2016-08-21/21:23:00.14          -18.877943      -16.249015
2016-08-21/21:23:00.17          -18.891299      -16.266804
2016-08-21/21:23:00.20          -18.896608      -16.284038
2016-08-21/21:23:00.23          -18.898864      -16.301271
2016-08-21/21:23:00.26          -18.902580      -16.318504
2016-08-21/21:23:00.29          -18.917596      -16.336294
2016-08-21/21:23:00.32          -18.933232      -16.353527
2016-08-21/21:23:00.35          -18.964642      -16.370760
2016-08-21/21:23:00.39          -18.984072      -16.387994
2016-08-21/21:23:00.42          -19.008963      -16.405783
2016-08-21/21:23:00.45          -19.025856      -16.423016
2016-08-21/21:23:00.48          -19.045286      -16.440250
2016-08-21/21:23:00.51          -19.056632      -16.457483
2016-08-21/21:23:00.54          -19.081169      -16.475272
2016-08-21/21:23:00.57          -19.090440      -16.492506
2016-08-21/21:23:00.60          -19.095796      -16.509739
2016-08-21/21:23:00.64          -19.099440      -16.526972
2016-08-21/21:23:00.67          -19.109342      -16.544762
2016-08-21/21:23:00.70          -19.114489      -16.561995
2016-08-21/21:23:00.73          -19.129280      -16.579228
2016-08-21/21:23:00.76          -19.150644      -16.596462
2016-08-21/21:23:00.79          -19.174393      -16.614251
2016-08-21/21:23:00.82          -19.194641      -16.631484
2016-08-21/21:23:00.85          -19.206323      -16.648718
2016-08-21/21:23:00.89          -19.225120      -16.665951
2016-08-21/21:23:00.92          -19.243923      -16.683740
2016-08-21/21:23:00.95          -19.267300      -16.700974
2016-08-21/21:23:00.98          -19.290516      -16.718207
2016-08-21/21:23:01.01          -19.304230      -16.735791
2016-08-21/21:23:01.04          -19.311984      -16.754282
2016-08-21/21:23:01.07          -19.325335      -16.772194
2016-08-21/21:23:01.10          -19.322324      -16.790107
2016-08-21/21:23:01.14          -19.329204      -16.808020
2016-08-21/21:23:01.17          -19.343349      -16.826510
2016-08-21/21:23:01.20          -19.353993      -16.844423
2016-08-21/21:23:01.23          -19.354012      -16.862336
2016-08-21/21:23:01.26          -19.361264      -16.880248
2016-08-21/21:23:01.29          -19.371794      -16.898739
2016-08-21/21:23:01.32          -19.388604      -16.916652
2016-08-21/21:23:01.35          -19.399995      -16.934564
2016-08-21/21:23:01.39          -19.418077      -16.952477
2016-08-21/21:23:01.42          -19.428267      -16.970968
2016-08-21/21:23:01.45          -19.430379      -16.988880
2016-08-21/21:23:01.48          -19.442139      -17.006793
2016-08-21/21:23:01.51          -19.452196      -17.024706
2016-08-21/21:23:01.54          -19.471247      -17.043196
2016-08-21/21:23:01.57          -19.479286      -17.061109
2016-08-21/21:23:01.60          -19.499261      -17.079022
2016-08-21/21:23:01.64          -19.517109      -17.096934
2016-08-21/21:23:01.67          -19.529335      -17.115425
2016-08-21/21:23:01.70          -19.551465      -17.133338
2016-08-21/21:23:01.73          -19.579119      -17.151250
2016-08-21/21:23:01.76          -19.596469      -17.169163
2016-08-21/21:23:01.79          -19.610957      -17.187654
2016-08-21/21:23:01.82          -19.624919      -17.205566
2016-08-21/21:23:01.85          -19.640400      -17.223479
2016-08-21/21:23:01.89          -19.640552      -17.241392
2016-08-21/21:23:01.92          -19.640898      -17.259882
2016-08-21/21:23:01.95          -19.652439      -17.277795
2016-08-21/21:23:01.98          -19.667216      -17.295708
2016-08-21/21:23:02.01          -19.664961      -17.313956
2016-08-21/21:23:02.04          -19.666810      -17.333118
2016-08-21/21:23:02.07          -19.666816      -17.351681
2016-08-21/21:23:02.10          -19.677628      -17.370244
2016-08-21/21:23:02.14          -19.683233      -17.388807
2016-08-21/21:23:02.17          -19.697049      -17.407968
2016-08-21/21:23:02.20          -19.730684      -17.426531
2016-08-21/21:23:02.23          -19.741439      -17.445094
2016-08-21/21:23:02.26          -19.757343      -17.463657
2016-08-21/21:23:02.29          -19.777854      -17.482819
2016-08-21/21:23:02.32          -19.795448      -17.501381
2016-08-21/21:23:02.35          -19.817875      -17.519944
2016-08-21/21:23:02.39          -19.820503      -17.538507
2016-08-21/21:23:02.42          -19.833135      -17.557669
2016-08-21/21:23:02.45          -19.852542      -17.576232
2016-08-21/21:23:02.48          -19.862402      -17.594795
2016-08-21/21:23:02.51          -19.881885      -17.613358
2016-08-21/21:23:02.54          -19.905265      -17.632519
2016-08-21/21:23:02.57          -19.941548      -17.651082
2016-08-21/21:23:02.60          -19.970914      -17.669645
2016-08-21/21:23:02.64          -19.995077      -17.688208
2016-08-21/21:23:02.67          -20.027818      -17.707370
2016-08-21/21:23:02.70          -20.060926      -17.725933
2016-08-21/21:23:02.73          -20.079280      -17.744495
2016-08-21/21:23:02.76          -20.088826      -17.763058
2016-08-21/21:23:02.79          -20.110897      -17.782220
2016-08-21/21:23:02.82          -20.120812      -17.800783
2016-08-21/21:23:02.85          -20.119501      -17.819346
2016-08-21/21:23:02.89          -20.129123      -17.837909
2016-08-21/21:23:02.92          -20.144380      -17.857070
2016-08-21/21:23:02.95          -20.162523      -17.875633
2016-08-21/21:23:02.98          -20.175291      -17.894196
2016-08-21/21:23:03.01          -20.182913      -17.913081
2016-08-21/21:23:03.04          -20.202295      -17.932888
2016-08-21/21:23:03.07          -20.219150      -17.952075
2016-08-21/21:23:03.10          -20.232563      -17.971262
2016-08-21/21:23:03.14          -20.261538      -17.990449
2016-08-21/21:23:03.17          -20.293261      -18.010255
2016-08-21/21:23:03.20          -20.322367      -18.029443
2016-08-21/21:23:03.23          -20.326631      -18.048630
2016-08-21/21:23:03.26          -20.340785      -18.067817
2016-08-21/21:23:03.29          -20.358437      -18.087623
2016-08-21/21:23:03.32          -20.370779      -18.106810
2016-08-21/21:23:03.35          -20.384878      -18.125998
2016-08-21/21:23:03.39          -20.398031      -18.145185
2016-08-21/21:23:03.42          -20.405409      -18.164991
2016-08-21/21:23:03.45          -20.404283      -18.184178
2016-08-21/21:23:03.48          -20.411309      -18.203365
2016-08-21/21:23:03.51          -20.434163      -18.222553
2016-08-21/21:23:03.54          -20.460259      -18.242359
2016-08-21/21:23:03.57          -20.484819      -18.261546
2016-08-21/21:23:03.60          -20.500098      -18.280733
2016-08-21/21:23:03.64          -20.514510      -18.299921
2016-08-21/21:23:03.67          -20.520879      -18.319727
2016-08-21/21:23:03.70          -20.526916      -18.338914
2016-08-21/21:23:03.73          -20.544625      -18.358101
2016-08-21/21:23:03.76          -20.555857      -18.377288
2016-08-21/21:23:03.79          -20.573037      -18.397095
2016-08-21/21:23:03.82          -20.572982      -18.416282
2016-08-21/21:23:03.85          -20.579319      -18.435469
2016-08-21/21:23:03.89          -20.602176      -18.454656
2016-08-21/21:23:03.92          -20.616017      -18.474462
2016-08-21/21:23:03.95          -20.637640      -18.493650
2016-08-21/21:23:03.98          -20.665153      -18.512837
2016-08-21/21:23:04.01          -20.674585      -18.532333
2016-08-21/21:23:04.04          -20.689417      -18.552756
2016-08-21/21:23:04.07          -20.702534      -18.572541
2016-08-21/21:23:04.10          -20.725063      -18.592326
2016-08-21/21:23:04.14          -20.745951      -18.612112
2016-08-21/21:23:04.17          -20.758706      -18.632535
2016-08-21/21:23:04.20          -20.766092      -18.652320
2016-08-21/21:23:04.23          -20.773508      -18.672105
2016-08-21/21:23:04.26          -20.776559      -18.691891
2016-08-21/21:23:04.29          -20.785232      -18.712314
2016-08-21/21:23:04.32          -20.792823      -18.732099
2016-08-21/21:23:04.35          -20.804433      -18.751884
2016-08-21/21:23:04.39          -20.824950      -18.771670
2016-08-21/21:23:04.42          -20.837889      -18.792093
2016-08-21/21:23:04.45          -20.849047      -18.811878
2016-08-21/21:23:04.48          -20.876923      -18.831663
2016-08-21/21:23:04.51          -20.910793      -18.851449
2016-08-21/21:23:04.54          -20.933860      -18.871872
2016-08-21/21:23:04.57          -20.961646      -18.891657
2016-08-21/21:23:04.60          -20.981080      -18.911442
2016-08-21/21:23:04.64          -20.991599      -18.931228
2016-08-21/21:23:04.67          -20.995634      -18.951651
2016-08-21/21:23:04.70          -20.999314      -18.971436
2016-08-21/21:23:04.73          -21.004044      -18.991221
2016-08-21/21:23:04.76          -21.008232      -19.011007
2016-08-21/21:23:04.79          -21.011919      -19.031430
2016-08-21/21:23:04.82          -21.026067      -19.051215
2016-08-21/21:23:04.85          -21.029209      -19.071000
2016-08-21/21:23:04.89          -21.041292      -19.090786
2016-08-21/21:23:04.92          -21.056843      -19.111209
2016-08-21/21:23:04.95          -21.068458      -19.130994
2016-08-21/21:23:04.98          -21.096736      -19.150779
2016-08-21/21:23:05.01          -21.130377      -19.170855
2016-08-21/21:23:05.04          -21.148191      -19.191858
2016-08-21/21:23:05.07          -21.173796      -19.212205
2016-08-21/21:23:05.10          -21.190223      -19.232552
2016-08-21/21:23:05.14          -21.204577      -19.252899
2016-08-21/21:23:05.17          -21.213557      -19.273902
2016-08-21/21:23:05.20          -21.229403      -19.294249
2016-08-21/21:23:05.23          -21.249711      -19.314596
2016-08-21/21:23:05.26          -21.257537      -19.334943
2016-08-21/21:23:05.29          -21.270495      -19.355946
2016-08-21/21:23:05.32          -21.298556      -19.376293
2016-08-21/21:23:05.35          -21.310405      -19.396640
2016-08-21/21:23:05.39          -21.330073      -19.416987
2016-08-21/21:23:05.42          -21.356422      -19.437990
2016-08-21/21:23:05.45          -21.385613      -19.458337
2016-08-21/21:23:05.48          -21.396729      -19.478684
2016-08-21/21:23:05.51          -21.413626      -19.499031
2016-08-21/21:23:05.54          -21.431563      -19.520034
2016-08-21/21:23:05.57          -21.437509      -19.540381
2016-08-21/21:23:05.60          -21.446603      -19.560728
2016-08-21/21:23:05.64          -21.464056      -19.581075
2016-08-21/21:23:05.67          -21.469484      -19.602078
2016-08-21/21:23:05.70          -21.481612      -19.622425
2016-08-21/21:23:05.73          -21.496108      -19.642772
2016-08-21/21:23:05.76          -21.512451      -19.663119
2016-08-21/21:23:05.79          -21.523620      -19.684122
2016-08-21/21:23:05.82          -21.538742      -19.704469
2016-08-21/21:23:05.85          -21.561904      -19.724816
2016-08-21/21:23:05.89          -21.576431      -19.745163
2016-08-21/21:23:05.92          -21.583502      -19.766166
2016-08-21/21:23:05.95          -21.610529      -19.786513
2016-08-21/21:23:05.98          -21.622763      -19.806860
2016-08-21/21:23:06.01          -21.637226      -19.827479
2016-08-21/21:23:06.04          -21.659113      -19.849028
2016-08-21/21:23:06.07          -21.676760      -19.869904
2016-08-21/21:23:06.10          -21.685913      -19.890779
2016-08-21/21:23:06.14          -21.682598      -19.911654
2016-08-21/21:23:06.17          -21.687314      -19.933203
2016-08-21/21:23:06.20          -21.699512      -19.954078
2016-08-21/21:23:06.23          -21.702495      -19.974954
2016-08-21/21:23:06.26          -21.722767      -19.995829
2016-08-21/21:23:06.29          -21.737477      -20.017378
2016-08-21/21:23:06.32          -21.751138      -20.038253
2016-08-21/21:23:06.35          -21.762444      -20.059129
2016-08-21/21:23:06.39          -21.786318      -20.080004
2016-08-21/21:23:06.42          -21.818455      -20.101553
2016-08-21/21:23:06.45          -21.837968      -20.122428
2016-08-21/21:23:06.48          -21.850129      -20.143304
2016-08-21/21:23:06.51          -21.855990      -20.164179
2016-08-21/21:23:06.54          -21.868360      -20.185728
2016-08-21/21:23:06.57          -21.889703      -20.206603
2016-08-21/21:23:06.60          -21.908762      -20.227479
2016-08-21/21:23:06.64          -21.928524      -20.248354
2016-08-21/21:23:06.67          -21.936638      -20.269903
2016-08-21/21:23:06.70          -21.950315      -20.290778
2016-08-21/21:23:06.73          -21.966019      -20.311654
2016-08-21/21:23:06.76          -21.981387      -20.332529
2016-08-21/21:23:06.79          -22.007687      -20.354078
2016-08-21/21:23:06.82          -22.025197      -20.374953
2016-08-21/21:23:06.85          -22.036237      -20.395829
2016-08-21/21:23:06.89          -22.049689      -20.416704
2016-08-21/21:23:06.92          -22.067992      -20.438253
2016-08-21/21:23:06.95          -22.090272      -20.459128
2016-08-21/21:23:06.98          -22.107324      -20.480004
2016-08-21/21:23:07.01          -22.118140      -20.501133
2016-08-21/21:23:07.04          -22.137733      -20.523189
2016-08-21/21:23:07.07          -22.145066      -20.544556
2016-08-21/21:23:07.10          -22.156571      -20.565923
2016-08-21/21:23:07.14          -22.170101      -20.587291
2016-08-21/21:23:07.17          -22.177391      -20.609347
2016-08-21/21:23:07.20          -22.191736      -20.630714
2016-08-21/21:23:07.23          -22.207044      -20.652081
2016-08-21/21:23:07.26          -22.228952      -20.673448
2016-08-21/21:23:07.29          -22.260007      -20.695505
2016-08-21/21:23:07.32          -22.263845      -20.716872
2016-08-21/21:23:07.35          -22.287589      -20.738239
2016-08-21/21:23:07.39          -22.308425      -20.759606
2016-08-21/21:23:07.42          -22.318731      -20.781662
2016-08-21/21:23:07.45          -22.330626      -20.803029
2016-08-21/21:23:07.48          -22.340367      -20.824396
2016-08-21/21:23:07.51          -22.353554      -20.845764
2016-08-21/21:23:07.54          -22.354565      -20.867820
2016-08-21/21:23:07.57          -22.355472      -20.889187
2016-08-21/21:23:07.60          -22.376860      -20.910554
2016-08-21/21:23:07.64          -22.391454      -20.931921
2016-08-21/21:23:07.67          -22.393921      -20.953978
2016-08-21/21:23:07.70          -22.415449      -20.975345
2016-08-21/21:23:07.73          -22.438191      -20.996712
2016-08-21/21:23:07.76          -22.454616      -21.018079
2016-08-21/21:23:07.79          -22.480329      -21.040135
2016-08-21/21:23:07.82          -22.502539      -21.061502
2016-08-21/21:23:07.85          -22.524238      -21.082869
2016-08-21/21:23:07.89          -22.549989      -21.104237
2016-08-21/21:23:07.92          -22.563198      -21.126293
2016-08-21/21:23:07.95          -22.590995      -21.147660
2016-08-21/21:23:07.98          -22.609991      -21.169027
2016-08-21/21:23:08.01          -22.626490      -21.190633
2016-08-21/21:23:08.04          -22.641696      -21.213166
2016-08-21/21:23:08.07          -22.652390      -21.234994
2016-08-21/21:23:08.10          -22.671131      -21.256823
2016-08-21/21:23:08.14          -22.689754      -21.278652
2016-08-21/21:23:08.17          -22.713559      -21.301185
2016-08-21/21:23:08.20          -22.733999      -21.323013
2016-08-21/21:23:08.23          -22.747174      -21.344842
2016-08-21/21:23:08.26          -22.764131      -21.366671
2016-08-21/21:23:08.29          -22.784253      -21.389204
2016-08-21/21:23:08.32          -22.793445      -21.411032
2016-08-21/21:23:08.35          -22.795301      -21.432861
2016-08-21/21:23:08.39          -22.799516      -21.454690
2016-08-21/21:23:08.42          -22.808966      -21.477223
2016-08-21/21:23:08.45          -22.811776      -21.499051
2016-08-21/21:23:08.48          -22.826165      -21.520880
2016-08-21/21:23:08.51          -22.836502      -21.542709
2016-08-21/21:23:08.54          -22.841486      -21.565242
2016-08-21/21:23:08.57          -22.857857      -21.587070
2016-08-21/21:23:08.60          -22.891214      -21.608899
2016-08-21/21:23:08.64          -22.919864      -21.630728
2016-08-21/21:23:08.67          -22.946677      -21.653261
2016-08-21/21:23:08.70          -22.963263      -21.675089
2016-08-21/21:23:08.73          -22.989846      -21.696918
2016-08-21/21:23:08.76          -23.011317      -21.718747
2016-08-21/21:23:08.79          -23.031326      -21.741280
2016-08-21/21:23:08.82          -23.054410      -21.763108
2016-08-21/21:23:08.85          -23.056199      -21.784937
2016-08-21/21:23:08.89          -23.055493      -21.806766
2016-08-21/21:23:08.92          -23.057773      -21.829299
2016-08-21/21:23:08.95          -23.061414      -21.851127
2016-08-21/21:23:08.98          -23.073174      -21.872956
2016-08-21/21:23:09.01          -23.071478      -21.895000
2016-08-21/21:23:09.04          -23.090698      -21.917963
2016-08-21/21:23:09.07          -23.105631      -21.940208
2016-08-21/21:23:09.10          -23.123857      -21.962454
2016-08-21/21:23:09.14          -23.145651      -21.984699
2016-08-21/21:23:09.17          -23.174262      -22.007662
2016-08-21/21:23:09.20          -23.198973      -22.029908
2016-08-21/21:23:09.23          -23.231958      -22.052153
2016-08-21/21:23:09.26          -23.250526      -22.074399
2016-08-21/21:23:09.29          -23.277441      -22.097362
2016-08-21/21:23:09.32          -23.277581      -22.119607
2016-08-21/21:23:09.35          -23.302987      -22.141852
2016-08-21/21:23:09.39          -23.313754      -22.164098
2016-08-21/21:23:09.42          -23.334247      -22.187061
2016-08-21/21:23:09.45          -23.345451      -22.209306
2016-08-21/21:23:09.48          -23.352779      -22.231552
2016-08-21/21:23:09.51          -23.349991      -22.253797
2016-08-21/21:23:09.54          -23.374174      -22.276760
2016-08-21/21:23:09.57          -23.396134      -22.299006
2016-08-21/21:23:09.60          -23.425516      -22.321251
2016-08-21/21:23:09.64          -23.446321      -22.343497
2016-08-21/21:23:09.67          -23.479208      -22.366460
2016-08-21/21:23:09.70          -23.496000      -22.388705
2016-08-21/21:23:09.73          -23.521331      -22.410950
2016-08-21/21:23:09.76          -23.556064      -22.433196
2016-08-21/21:23:09.79          -23.584252      -22.456159
2016-08-21/21:23:09.82          -23.601173      -22.478404
2016-08-21/21:23:09.85          -23.611066      -22.500650
2016-08-21/21:23:09.89          -23.626664      -22.522895
2016-08-21/21:23:09.92          -23.636467      -22.545858
2016-08-21/21:23:09.95          -23.642806      -22.568104
2016-08-21/21:23:09.98          -23.667866      -22.590349
2016-08-21/21:23:10.01          -23.682017      -22.612789
2016-08-21/21:23:10.04          -23.698666      -22.636140
2016-08-21/21:23:10.07          -23.714291      -22.658761
2016-08-21/21:23:10.10          -23.728565      -22.681382
2016-08-21/21:23:10.14          -23.732013      -22.704003
2016-08-21/21:23:10.17          -23.747626      -22.727354
2016-08-21/21:23:10.20          -23.758517      -22.749975
2016-08-21/21:23:10.23          -23.771128      -22.772596
2016-08-21/21:23:10.26          -23.787347      -22.795218
2016-08-21/21:23:10.29          -23.806151      -22.818569
2016-08-21/21:23:10.32          -23.822822      -22.841190
2016-08-21/21:23:10.35          -23.833908      -22.863811
2016-08-21/21:23:10.39          -23.848538      -22.886432
2016-08-21/21:23:10.42          -23.879628      -22.909783
2016-08-21/21:23:10.45          -23.896211      -22.932404
2016-08-21/21:23:10.48          -23.913532      -22.955025
2016-08-21/21:23:10.51          -23.933562      -22.977647
2016-08-21/21:23:10.54          -23.954286      -23.000998
2016-08-21/21:23:10.57          -23.981485      -23.023619
2016-08-21/21:23:10.60          -24.009180      -23.046240
2016-08-21/21:23:10.64          -24.044889      -23.068861
2016-08-21/21:23:10.67          -24.070059      -23.092212
2016-08-21/21:23:10.70          -24.107291      -23.114833
2016-08-21/21:23:10.73          -24.130161      -23.137455
2016-08-21/21:23:10.76          -24.138914      -23.160076
2016-08-21/21:23:10.79          -24.156697      -23.183427
2016-08-21/21:23:10.82          -24.181516      -23.206048
2016-08-21/21:23:10.85          -24.190731      -23.228669
2016-08-21/21:23:10.89          -24.197547      -23.251290
2016-08-21/21:23:10.92          -24.218248      -23.274641
2016-08-21/21:23:10.95          -24.240016      -23.297263
2016-08-21/21:23:10.98          -24.263939      -23.319884
2016-08-21/21:23:11.01          -24.278286      -23.342681
2016-08-21/21:23:11.04          -24.312829      -23.366384
2016-08-21/21:23:11.07          -24.324993      -23.389346
2016-08-21/21:23:11.10          -24.320048      -23.412309
2016-08-21/21:23:11.14          -24.334212      -23.435271
2016-08-21/21:23:11.17          -24.348929      -23.458974
2016-08-21/21:23:11.20          -24.353049      -23.481936
2016-08-21/21:23:11.23          -24.359257      -23.504899
2016-08-21/21:23:11.26          -24.356712      -23.527861
2016-08-21/21:23:11.29          -24.370889      -23.551564
2016-08-21/21:23:11.32          -24.387736      -23.574526
2016-08-21/21:23:11.35          -24.413151      -23.597489
2016-08-21/21:23:11.39          -24.447343      -23.620451
2016-08-21/21:23:11.42          -24.467751      -23.644154
2016-08-21/21:23:11.45          -24.489677      -23.667116
2016-08-21/21:23:11.48          -24.519109      -23.690078
2016-08-21/21:23:11.51          -24.550626      -23.713041
2016-08-21/21:23:11.54          -24.572746      -23.736744
2016-08-21/21:23:11.57          -24.580949      -23.759706
2016-08-21/21:23:11.60          -24.602354      -23.782668
2016-08-21/21:23:11.64          -24.625431      -23.805631
2016-08-21/21:23:11.67          -24.626964      -23.829334
2016-08-21/21:23:11.70          -24.635975      -23.852296
2016-08-21/21:23:11.73          -24.642033      -23.875258
2016-08-21/21:23:11.76          -24.652839      -23.898221
2016-08-21/21:23:11.79          -24.666243      -23.921924
2016-08-21/21:23:11.82          -24.683759      -23.944886
2016-08-21/21:23:11.85          -24.713010      -23.967848
2016-08-21/21:23:11.89          -24.734315      -23.990811
2016-08-21/21:23:11.92          -24.757855      -24.014514
2016-08-21/21:23:11.95          -24.787613      -24.037476
2016-08-21/21:23:11.98          -24.817816      -24.060438
2016-08-21/21:23:12.01          -24.836959      -24.083551
2016-08-21/21:23:12.04          -24.852931      -24.107555
2016-08-21/21:23:12.07          -24.863071      -24.130808
2016-08-21/21:23:12.10          -24.878728      -24.154062
2016-08-21/21:23:12.14          -24.902664      -24.177316
2016-08-21/21:23:12.17          -24.908460      -24.201319
2016-08-21/21:23:12.20          -24.910491      -24.224573
2016-08-21/21:23:12.23          -24.926452      -24.247826
2016-08-21/21:23:12.26          -24.939736      -24.271080
2016-08-21/21:23:12.29          -24.969444      -24.295084
2016-08-21/21:23:12.32          -24.991925      -24.318337
2016-08-21/21:23:12.35          -25.016585      -24.341591
2016-08-21/21:23:12.39          -25.037981      -24.364845
2016-08-21/21:23:12.42          -25.062755      -24.388848
2016-08-21/21:23:12.45          -25.091773      -24.412102
2016-08-21/21:23:12.48          -25.121893      -24.435355
2016-08-21/21:23:12.51          -25.150253      -24.458609
2016-08-21/21:23:12.54          -25.168364      -24.482613
2016-08-21/21:23:12.57          -25.182802      -24.505866
2016-08-21/21:23:12.60          -25.200564      -24.529120
2016-08-21/21:23:12.64          -25.216339      -24.552374
2016-08-21/21:23:12.67          -25.233355      -24.576377
2016-08-21/21:23:12.70          -25.246884      -24.599631
2016-08-21/21:23:12.73          -25.271564      -24.622884
2016-08-21/21:23:12.76          -25.286145      -24.646138
2016-08-21/21:23:12.79          -25.299392      -24.670142
2016-08-21/21:23:12.82          -25.331028      -24.693395
2016-08-21/21:23:12.85          -25.358590      -24.716649
2016-08-21/21:23:12.89          -25.383017      -24.739903
2016-08-21/21:23:12.92          -25.409861      -24.763906
2016-08-21/21:23:12.95          -25.430316      -24.787160
2016-08-21/21:23:12.98          -25.451503      -24.810413
2016-08-21/21:23:13.01          -25.460091      -24.833798
2016-08-21/21:23:13.04          -25.479825      -24.858062
2016-08-21/21:23:13.07          -25.503469      -24.881568
2016-08-21/21:23:13.10          -25.513318      -24.905075
2016-08-21/21:23:13.14          -25.526098      -24.928581
2016-08-21/21:23:13.17          -25.537061      -24.952846
2016-08-21/21:23:13.20          -25.550657      -24.976352
2016-08-21/21:23:13.23          -25.570448      -24.999858
2016-08-21/21:23:13.26          -25.588290      -25.023365
2016-08-21/21:23:13.29          -25.610743      -25.047629
2016-08-21/21:23:13.32          -25.637055      -25.071136
2016-08-21/21:23:13.35          -25.661588      -25.094642
2016-08-21/21:23:13.39          -25.683866      -25.118148
2016-08-21/21:23:13.42          -25.704570      -25.142413
2016-08-21/21:23:13.45          -25.720067      -25.165919
2016-08-21/21:23:13.48          -25.737310      -25.189425
2016-08-21/21:23:13.51          -25.747206      -25.212932
2016-08-21/21:23:13.54          -25.769359      -25.237196
2016-08-21/21:23:13.57          -25.781679      -25.260703
2016-08-21/21:23:13.60          -25.783750      -25.284209
2016-08-21/21:23:13.64          -25.778117      -25.307715
2016-08-21/21:23:13.67          -25.790855      -25.331980
2016-08-21/21:23:13.70          -25.807330      -25.355486
2016-08-21/21:23:13.73          -25.844324      -25.378992
2016-08-21/21:23:13.76          -25.872969      -25.402499
2016-08-21/21:23:13.79          -25.903001      -25.426764
2016-08-21/21:23:13.82          -25.919075      -25.450270
2016-08-21/21:23:13.85          -25.936071      -25.473776
2016-08-21/21:23:13.89          -25.964298      -25.497282
2016-08-21/21:23:13.92          -25.990294      -25.521547
2016-08-21/21:23:13.95          -26.000412      -25.545053
2016-08-21/21:23:13.98          -26.020065      -25.568560
2016-08-21/21:23:14.01          -26.016037      -25.592170
2016-08-21/21:23:14.04          -26.031906      -25.616643
2016-08-21/21:23:14.07          -26.040550      -25.640351
2016-08-21/21:23:14.10          -26.042048      -25.664059
2016-08-21/21:23:14.14          -26.059078      -25.687768
2016-08-21/21:23:14.17          -26.059058      -25.712241
2016-08-21/21:23:14.20          -26.073702      -25.735949
2016-08-21/21:23:14.23          -26.103578      -25.759657
2016-08-21/21:23:14.26          -26.128151      -25.783365
2016-08-21/21:23:14.29          -26.159780      -25.807838
2016-08-21/21:23:14.32          -26.180377      -25.831546
2016-08-21/21:23:14.35          -26.205709      -25.855254
2016-08-21/21:23:14.39          -26.235151      -25.878963
2016-08-21/21:23:14.42          -26.260232      -25.903436
2016-08-21/21:23:14.45          -26.290035      -25.927144
2016-08-21/21:23:14.48          -26.315522      -25.950852
2016-08-21/21:23:14.51          -26.328468      -25.974560
2016-08-21/21:23:14.54          -26.331507      -25.999033
2016-08-21/21:23:14.57          -26.342653      -26.022741
2016-08-21/21:23:14.60          -26.356878      -26.046450
2016-08-21/21:23:14.64          -26.369872      -26.070158
2016-08-21/21:23:14.67          -26.389026      -26.094631
2016-08-21/21:23:14.70          -26.404579      -26.118339
2016-08-21/21:23:14.73          -26.421639      -26.142047
2016-08-21/21:23:14.76          -26.438865      -26.165755
2016-08-21/21:23:14.79          -26.461086      -26.190228
2016-08-21/21:23:14.82          -26.494026      -26.213937
2016-08-21/21:23:14.85          -26.507601      -26.237645
2016-08-21/21:23:14.89          -26.520778      -26.261353
2016-08-21/21:23:14.92          -26.547441      -26.285826
2016-08-21/21:23:14.95          -26.563409      -26.309534
2016-08-21/21:23:14.98          -26.586382      -26.333242
2016-08-21/21:23:15.01          -26.615439      -26.357029
2016-08-21/21:23:15.04          -26.621984      -26.381660
2016-08-21/21:23:15.07          -26.627311      -26.405520
2016-08-21/21:23:15.10          -26.639710      -26.429381
2016-08-21/21:23:15.14          -26.666133      -26.453242
2016-08-21/21:23:15.17          -26.692480      -26.477872
2016-08-21/21:23:15.20          -26.713305      -26.501733
2016-08-21/21:23:15.23          -26.744294      -26.525593
2016-08-21/21:23:15.26          -26.773215      -26.549454
2016-08-21/21:23:15.29          -26.799888      -26.574085
2016-08-21/21:23:15.32          -26.824927      -26.597945
2016-08-21/21:23:15.35          -26.854632      -26.621806
2016-08-21/21:23:15.39          -26.872810      -26.645667
2016-08-21/21:23:15.42          -26.893843      -26.670297
2016-08-21/21:23:15.45          -26.902467      -26.694158
2016-08-21/21:23:15.48          -26.910748      -26.718018
2016-08-21/21:23:15.51          -26.916516      -26.741879
2016-08-21/21:23:15.54          -26.926860      -26.766510
2016-08-21/21:23:15.57          -26.946018      -26.790370
2016-08-21/21:23:15.60          -26.984499      -26.814231
2016-08-21/21:23:15.64          -27.013810      -26.838092
2016-08-21/21:23:15.67          -27.040754      -26.862722
2016-08-21/21:23:15.70          -27.060659      -26.886583
2016-08-21/21:23:15.73          -27.080107      -26.910443
2016-08-21/21:23:15.76          -27.100391      -26.934304
2016-08-21/21:23:15.79          -27.124699      -26.958934
2016-08-21/21:23:15.82          -27.140353      -26.982795
2016-08-21/21:23:15.85          -27.161783      -27.006656
2016-08-21/21:23:15.89          -27.172571      -27.030517
2016-08-21/21:23:15.92          -27.185253      -27.055147
2016-08-21/21:23:15.95          -27.199686      -27.079008
2016-08-21/21:23:15.98          -27.216267      -27.102868
2016-08-21/21:23:16.01          -27.240538      -27.126787
2016-08-21/21:23:16.04          -27.268373      -27.151532
2016-08-21/21:23:16.07          -27.292462      -27.175504
2016-08-21/21:23:16.10          -27.319590      -27.199477
2016-08-21/21:23:16.14          -27.328040      -27.223449
2016-08-21/21:23:16.17          -27.350496      -27.248194
2016-08-21/21:23:16.20          -27.376757      -27.272167
2016-08-21/21:23:16.23          -27.399246      -27.296139
2016-08-21/21:23:16.26          -27.419027      -27.320111
2016-08-21/21:23:16.29          -27.441538      -27.344857
2016-08-21/21:23:16.32          -27.446453      -27.368829
2016-08-21/21:23:16.35          -27.456745      -27.392801
2016-08-21/21:23:16.39          -27.468870      -27.416774
2016-08-21/21:23:16.42          -27.487463      -27.441519
2016-08-21/21:23:16.45          -27.499803      -27.465491
2016-08-21/21:23:16.48          -27.522777      -27.489463
2016-08-21/21:23:16.51          -27.548663      -27.513436
2016-08-21/21:23:16.54          -27.576293      -27.538181
2016-08-21/21:23:16.57          -27.595430      -27.562154
2016-08-21/21:23:16.60          -27.631068      -27.586126
2016-08-21/21:23:16.64          -27.656808      -27.610098
2016-08-21/21:23:16.67          -27.669704      -27.634844
2016-08-21/21:23:16.70          -27.698707      -27.658816
2016-08-21/21:23:16.73          -27.721958      -27.682788
2016-08-21/21:23:16.76          -27.738680      -27.706760
2016-08-21/21:23:16.79          -27.751506      -27.731506
2016-08-21/21:23:16.82          -27.763859      -27.755478
2016-08-21/21:23:16.85          -27.783395      -27.779450
2016-08-21/21:23:16.89          -27.799213      -27.803423
2016-08-21/21:23:16.92          -27.817011      -27.828168
2016-08-21/21:23:16.95          -27.833859      -27.852141
2016-08-21/21:23:16.98          -27.835928      -27.876113
2016-08-21/21:23:17.01          -27.845746      -27.900113
2016-08-21/21:23:17.04          -27.864763      -27.924915
2016-08-21/21:23:17.07          -27.876598      -27.948942
2016-08-21/21:23:17.10          -27.899700      -27.972969
2016-08-21/21:23:17.14          -27.926147      -27.996996
2016-08-21/21:23:17.17          -27.939965      -28.021798
2016-08-21/21:23:17.20          -27.952906      -28.045825
2016-08-21/21:23:17.23          -27.973864      -28.069852
2016-08-21/21:23:17.26          -27.996529      -28.093879
2016-08-21/21:23:17.29          -28.013172      -28.118681
2016-08-21/21:23:17.32          -28.022252      -28.142708
2016-08-21/21:23:17.35          -28.039757      -28.166735
2016-08-21/21:23:17.39          -28.059137      -28.190762
2016-08-21/21:23:17.42          -28.073337      -28.215564
2016-08-21/21:23:17.45          -28.098543      -28.239591
2016-08-21/21:23:17.48          -28.134190      -28.263618
2016-08-21/21:23:17.51          -28.158782      -28.287645
2016-08-21/21:23:17.54          -28.186419      -28.312447
2016-08-21/21:23:17.57          -28.219785      -28.336474
2016-08-21/21:23:17.60          -28.243095      -28.360501
2016-08-21/21:23:17.64          -28.266771      -28.384528
2016-08-21/21:23:17.67          -28.285002      -28.409330
2016-08-21/21:23:17.70          -28.304206      -28.433357
2016-08-21/21:23:17.73          -28.325384      -28.457384
2016-08-21/21:23:17.76          -28.336162      -28.481411
2016-08-21/21:23:17.79          -28.359930      -28.506213
2016-08-21/21:23:17.82          -28.384235      -28.530240
2016-08-21/21:23:17.85          -28.402757      -28.554267
2016-08-21/21:23:17.89          -28.415534      -28.578294
2016-08-21/21:23:17.92          -28.431577      -28.603096
2016-08-21/21:23:17.95          -28.448726      -28.627123
2016-08-21/21:23:17.98          -28.468731      -28.651150
2016-08-21/21:23:18.01          -28.491432      -28.675182
2016-08-21/21:23:18.04          -28.526290      -28.699996
2016-08-21/21:23:18.07          -28.553060      -28.724034
2016-08-21/21:23:18.10          -28.564564      -28.748072
2016-08-21/21:23:18.14          -28.583646      -28.772110
2016-08-21/21:23:18.17          -28.614786      -28.796923
2016-08-21/21:23:18.20          -28.639373      -28.820961
2016-08-21/21:23:18.23          -28.652776      -28.844999
2016-08-21/21:23:18.26          -28.681816      -28.869037
2016-08-21/21:23:18.29          -28.699520      -28.893850
2016-08-21/21:23:18.32          -28.713086      -28.917888
2016-08-21/21:23:18.35          -28.735841      -28.941926
2016-08-21/21:23:18.39          -28.764696      -28.965964
2016-08-21/21:23:18.42          -28.792901      -28.990777
2016-08-21/21:23:18.45          -28.812397      -29.014815
2016-08-21/21:23:18.48          -28.833541      -29.038853
2016-08-21/21:23:18.51          -28.860563      -29.062891
2016-08-21/21:23:18.54          -28.874564      -29.087704
2016-08-21/21:23:18.57          -28.889417      -29.111742
2016-08-21/21:23:18.60          -28.907996      -29.135780
2016-08-21/21:23:18.64          -28.925515      -29.159818
2016-08-21/21:23:18.67          -28.938323      -29.184631
2016-08-21/21:23:18.70          -28.952272      -29.208669
2016-08-21/21:23:18.73          -28.968584      -29.232707
2016-08-21/21:23:18.76          -28.994199      -29.256745
2016-08-21/21:23:18.79          -29.012901      -29.281558
2016-08-21/21:23:18.82          -29.026135      -29.305596
2016-08-21/21:23:18.85          -29.059698      -29.329634
2016-08-21/21:23:18.89          -29.076328      -29.353672
2016-08-21/21:23:18.92          -29.093781      -29.378485
2016-08-21/21:23:18.95          -29.121173      -29.402523
2016-08-21/21:23:18.98          -29.142714      -29.426561
2016-08-21/21:23:19.01          -29.160611      -29.450574
2016-08-21/21:23:19.04          -29.175279      -29.475338
2016-08-21/21:23:19.07          -29.189005      -29.499328
2016-08-21/21:23:19.10          -29.212673      -29.523318
2016-08-21/21:23:19.14          -29.223182      -29.547308
2016-08-21/21:23:19.17          -29.237305      -29.572072
2016-08-21/21:23:19.20          -29.254756      -29.596062
2016-08-21/21:23:19.23          -29.277106      -29.620052
2016-08-21/21:23:19.26          -29.289863      -29.644042
2016-08-21/21:23:19.29          -29.313443      -29.668806
2016-08-21/21:23:19.32          -29.348075      -29.692796
2016-08-21/21:23:19.35          -29.383021      -29.716786
2016-08-21/21:23:19.39          -29.397549      -29.740776
2016-08-21/21:23:19.42          -29.416613      -29.765540
2016-08-21/21:23:19.45          -29.444060      -29.789530
2016-08-21/21:23:19.48          -29.468874      -29.813519
2016-08-21/21:23:19.51          -29.482438      -29.837510
2016-08-21/21:23:19.54          -29.512788      -29.862273
2016-08-21/21:23:19.57          -29.531604      -29.886263
2016-08-21/21:23:19.60          -29.539886      -29.910253
2016-08-21/21:23:19.64          -29.553782      -29.934243
2016-08-21/21:23:19.67          -29.577720      -29.959007
2016-08-21/21:23:19.70          -29.592737      -29.982997
2016-08-21/21:23:19.73          -29.613144      -30.006987
2016-08-21/21:23:19.76          -29.632349      -30.030977
2016-08-21/21:23:19.79          -29.649312      -30.055741
2016-08-21/21:23:19.82          -29.676340      -30.079731
2016-08-21/21:23:19.85          -29.705924      -30.103721
2016-08-21/21:23:19.89          -29.734319      -30.127711
2016-08-21/21:23:19.92          -29.755952      -30.152475
2016-08-21/21:23:19.95          -29.779038      -30.176465
2016-08-21/21:23:19.98          -29.799951      -30.200455
2016-08-21/21:23:20.01          -29.811478      -30.224396
2016-08-21/21:23:20.04          -29.829969      -30.249063
2016-08-21/21:23:20.07          -29.851793      -30.272959
2016-08-21/21:23:20.10          -29.861521      -30.296855
2016-08-21/21:23:20.14          -29.868445      -30.320751
2016-08-21/21:23:20.17          -29.874501      -30.345417
2016-08-21/21:23:20.20          -29.901920      -30.369313
2016-08-21/21:23:20.23          -29.925931      -30.393209
2016-08-21/21:23:20.26          -29.953859      -30.417105
2016-08-21/21:23:20.29          -29.982300      -30.441772
2016-08-21/21:23:20.32          -30.008483      -30.465668
2016-08-21/21:23:20.35          -30.035953      -30.489564
2016-08-21/21:23:20.39          -30.057506      -30.513460
2016-08-21/21:23:20.42          -30.093931      -30.538126
2016-08-21/21:23:20.45          -30.127950      -30.562022
2016-08-21/21:23:20.48          -30.151712      -30.585918
2016-08-21/21:23:20.51          -30.160295      -30.609814
2016-08-21/21:23:20.54          -30.180797      -30.634481
2016-08-21/21:23:20.57          -30.204708      -30.658377
2016-08-21/21:23:20.60          -30.221041      -30.682272
2016-08-21/21:23:20.64          -30.243243      -30.706168
2016-08-21/21:23:20.67          -30.260644      -30.730835
2016-08-21/21:23:20.70          -30.280514      -30.754731
2016-08-21/21:23:20.73          -30.299826      -30.778627
2016-08-21/21:23:20.76          -30.315299      -30.802523
2016-08-21/21:23:20.79          -30.352761      -30.827190
2016-08-21/21:23:20.82          -30.373585      -30.851086
2016-08-21/21:23:20.85          -30.399801      -30.874981
2016-08-21/21:23:20.89          -30.426778      -30.898877
2016-08-21/21:23:20.92          -30.441298      -30.923544
2016-08-21/21:23:20.95          -30.469554      -30.947440
2016-08-21/21:23:20.98          -30.488090      -30.971336
2016-08-21/21:23:21.01          -30.503443      -30.995155
2016-08-21/21:23:21.04          -30.532060      -31.019668
2016-08-21/21:23:21.07          -30.547629      -31.043414
2016-08-21/21:23:21.10          -30.571123      -31.067161
2016-08-21/21:23:21.14          -30.575114      -31.090908
2016-08-21/21:23:21.17          -30.585987      -31.115421
2016-08-21/21:23:21.20          -30.614029      -31.139167
2016-08-21/21:23:21.23          -30.634636      -31.162914
2016-08-21/21:23:21.26          -30.654660      -31.186661
2016-08-21/21:23:21.29          -30.684734      -31.211174
2016-08-21/21:23:21.32          -30.708293      -31.234920
2016-08-21/21:23:21.35          -30.738985      -31.258667
2016-08-21/21:23:21.39          -30.762814      -31.282414
2016-08-21/21:23:21.42          -30.800941      -31.306927
2016-08-21/21:23:21.45          -30.838242      -31.330673
2016-08-21/21:23:21.48          -30.853186      -31.354420
2016-08-21/21:23:21.51          -30.879585      -31.378167
2016-08-21/21:23:21.54          -30.902163      -31.402680
2016-08-21/21:23:21.57          -30.907598      -31.426427
2016-08-21/21:23:21.60          -30.906717      -31.450173
2016-08-21/21:23:21.64          -30.909811      -31.473920
2016-08-21/21:23:21.67          -30.925893      -31.498433
2016-08-21/21:23:21.70          -30.953190      -31.522180
2016-08-21/21:23:21.73          -30.974047      -31.545926
2016-08-21/21:23:21.76          -30.995872      -31.569673
2016-08-21/21:23:21.79          -31.008074      -31.594186
2016-08-21/21:23:21.82          -31.023125      -31.617933
2016-08-21/21:23:21.85          -31.047706      -31.641679
2016-08-21/21:23:21.89          -31.086026      -31.665426
2016-08-21/21:23:21.92          -31.113204      -31.689939
2016-08-21/21:23:21.95          -31.142970      -31.713686
2016-08-21/21:23:21.98          -31.155335      -31.737432
2016-08-21/21:23:22.01          -31.168969      -31.761071
2016-08-21/21:23:22.04          -31.188481      -31.785367
2016-08-21/21:23:22.07          -31.207614      -31.808903
2016-08-21/21:23:22.10          -31.226285      -31.832440
2016-08-21/21:23:22.14          -31.232982      -31.855977
2016-08-21/21:23:22.17          -31.237770      -31.880273
2016-08-21/21:23:22.20          -31.251616      -31.903809
2016-08-21/21:23:22.23          -31.252913      -31.927346
2016-08-21/21:23:22.26          -31.262539      -31.950883
2016-08-21/21:23:22.29          -31.280770      -31.975179
2016-08-21/21:23:22.32          -31.308642      -31.998715
2016-08-21/21:23:22.35          -31.328035      -32.022252
2016-08-21/21:23:22.39          -31.342240      -32.045788
2016-08-21/21:23:22.42          -31.373356      -32.070084
2016-08-21/21:23:22.45          -31.397940      -32.093621
2016-08-21/21:23:22.48          -31.414258      -32.117158
2016-08-21/21:23:22.51          -31.428142      -32.140694
2016-08-21/21:23:22.54          -31.449158      -32.164990
2016-08-21/21:23:22.57          -31.463180      -32.188527
2016-08-21/21:23:22.60          -31.472619      -32.212063
2016-08-21/21:23:22.64          -31.496314      -32.235600
2016-08-21/21:23:22.67          -31.532151      -32.259896
2016-08-21/21:23:22.70          -31.575683      -32.283433
2016-08-21/21:23:22.73          -31.602961      -32.306969
2016-08-21/21:23:22.76          -31.636178      -32.330506
2016-08-21/21:23:22.79          -31.664504      -32.354802
2016-08-21/21:23:22.82          -31.678751      -32.378339
2016-08-21/21:23:22.85          -31.694732      -32.401875
2016-08-21/21:23:22.89          -31.704189      -32.425412
2016-08-21/21:23:22.92          -31.712124      -32.449708
2016-08-21/21:23:22.95          -31.717633      -32.473245
2016-08-21/21:23:22.98          -31.713210      -32.496781
2016-08-21/21:23:23.01          -31.721008      -32.520181
2016-08-21/21:23:23.04          -31.736519      -32.544204
2016-08-21/21:23:23.07          -31.757517      -32.567476
2016-08-21/21:23:23.10          -31.787951      -32.590748
2016-08-21/21:23:23.14          -31.808189      -32.614020
2016-08-21/21:23:23.17          -31.845164      -32.638042
2016-08-21/21:23:23.20          -31.871456      -32.661314
2016-08-21/21:23:23.23          -31.902692      -32.684586
2016-08-21/21:23:23.26          -31.945613      -32.707858
2016-08-21/21:23:23.29          -31.988660      -32.731881
2016-08-21/21:23:23.32          -32.016996      -32.755152
2016-08-21/21:23:23.35          -32.046439      -32.778424
2016-08-21/21:23:23.39          -32.064074      -32.801696
2016-08-21/21:23:23.42          -32.084192      -32.825719
2016-08-21/21:23:23.45          -32.090292      -32.848991
2016-08-21/21:23:23.48          -32.117447      -32.872263
2016-08-21/21:23:23.51          -32.130780      -32.895535
2016-08-21/21:23:23.54          -32.137756      -32.919557
2016-08-21/21:23:23.57          -32.144662      -32.942829
2016-08-21/21:23:23.60          -32.158226      -32.966101
2016-08-21/21:23:23.64          -32.176166      -32.989373
2016-08-21/21:23:23.67          -32.199393      -33.013396
2016-08-21/21:23:23.70          -32.222799      -33.036667
2016-08-21/21:23:23.73          -32.248012      -33.059939
2016-08-21/21:23:23.76          -32.262724      -33.083211
2016-08-21/21:23:23.79          -32.287914      -33.107234
2016-08-21/21:23:23.82          -32.311376      -33.130506
2016-08-21/21:23:23.85          -32.337269      -33.153778
2016-08-21/21:23:23.89          -32.354696      -33.177050
2016-08-21/21:23:23.92          -32.376520      -33.201072
2016-08-21/21:23:23.95          -32.400694      -33.224344
2016-08-21/21:23:23.98          -32.417082      -33.247616
2016-08-21/21:23:24.01          -32.439227      -33.270725
2016-08-21/21:23:24.04          -32.456779      -33.294423
2016-08-21/21:23:24.07          -32.473805      -33.317379
2016-08-21/21:23:24.10          -32.480869      -33.340336
2016-08-21/21:23:24.14          -32.488759      -33.363293
2016-08-21/21:23:24.17          -32.509228      -33.386990
2016-08-21/21:23:24.20          -32.528941      -33.409947
2016-08-21/21:23:24.23          -32.533969      -33.432904
2016-08-21/21:23:24.26          -32.555309      -33.455861
2016-08-21/21:23:24.29          -32.565741      -33.479558
2016-08-21/21:23:24.32          -32.578075      -33.502515
2016-08-21/21:23:24.35          -32.582498      -33.525472
2016-08-21/21:23:24.39          -32.601530      -33.548428
2016-08-21/21:23:24.42          -32.618030      -33.572126
2016-08-21/21:23:24.45          -32.628373      -33.595083
2016-08-21/21:23:24.48          -32.645354      -33.618039
2016-08-21/21:23:24.51          -32.659943      -33.640996
2016-08-21/21:23:24.54          -32.670607      -33.664694
2016-08-21/21:23:24.57          -32.690568      -33.687650
2016-08-21/21:23:24.60          -32.723690      -33.710607
2016-08-21/21:23:24.64          -32.747284      -33.733564
2016-08-21/21:23:24.67          -32.774676      -33.757261
2016-08-21/21:23:24.70          -32.798489      -33.780218
2016-08-21/21:23:24.73          -32.820645      -33.803175
2016-08-21/21:23:24.76          -32.827296      -33.826132
2016-08-21/21:23:24.79          -32.854756      -33.849829
2016-08-21/21:23:24.82          -32.870122      -33.872786
2016-08-21/21:23:24.85          -32.885388      -33.895743
2016-08-21/21:23:24.89          -32.880045      -33.918699
2016-08-21/21:23:24.92          -32.893830      -33.942397
2016-08-21/21:23:24.95          -32.892834      -33.965354
2016-08-21/21:23:24.98          -32.895331      -33.988310
2016-08-21/21:23:25.01          -32.913383      -34.011074
2016-08-21/21:23:25.04          -32.925597      -34.034386
2016-08-21/21:23:25.07          -32.942961      -34.056969
2016-08-21/21:23:25.10          -32.967657      -34.079551
2016-08-21/21:23:25.14          -32.991633      -34.102135
2016-08-21/21:23:25.17          -33.022286      -34.125446
2016-08-21/21:23:25.20          -33.044925      -34.148029
2016-08-21/21:23:25.23          -33.071558      -34.170612
2016-08-21/21:23:25.26          -33.091707      -34.193195
2016-08-21/21:23:25.29          -33.100560      -34.216506
2016-08-21/21:23:25.32          -33.119427      -34.239089
2016-08-21/21:23:25.35          -33.128865      -34.261672
2016-08-21/21:23:25.39          -33.140294      -34.284255
2016-08-21/21:23:25.42          -33.158080      -34.307567
2016-08-21/21:23:25.45          -33.174799      -34.330149
2016-08-21/21:23:25.48          -33.193837      -34.352732
2016-08-21/21:23:25.51          -33.210616      -34.375315
2016-08-21/21:23:25.54          -33.227995      -34.398627
2016-08-21/21:23:25.57          -33.241368      -34.421210
2016-08-21/21:23:25.60          -33.256720      -34.443793
2016-08-21/21:23:25.64          -33.282008      -34.466376
2016-08-21/21:23:25.67          -33.302188      -34.489687
2016-08-21/21:23:25.70          -33.320899      -34.512270
2016-08-21/21:23:25.73          -33.343426      -34.534853
2016-08-21/21:23:25.76          -33.360876      -34.557436
2016-08-21/21:23:25.79          -33.372381      -34.580748
2016-08-21/21:23:25.82          -33.392017      -34.603330
2016-08-21/21:23:25.85          -33.418689      -34.625913
2016-08-21/21:23:25.89          -33.448837      -34.648496
2016-08-21/21:23:25.92          -33.468244      -34.671808
2016-08-21/21:23:25.95          -33.490383      -34.694391
2016-08-21/21:23:25.98          -33.513904      -34.716974
2016-08-21/21:23:26.01          -33.530846      -34.739335
2016-08-21/21:23:26.04          -33.562443      -34.762202
2016-08-21/21:23:26.07          -33.595807      -34.784355
2016-08-21/21:23:26.10          -33.626812      -34.806507
2016-08-21/21:23:26.14          -33.644269      -34.828660
2016-08-21/21:23:26.17          -33.659845      -34.851527
2016-08-21/21:23:26.20          -33.673176      -34.873680
2016-08-21/21:23:26.23          -33.691426      -34.895833
2016-08-21/21:23:26.26          -33.704391      -34.917985
2016-08-21/21:23:26.29          -33.731579      -34.940853
2016-08-21/21:23:26.32          -33.743612      -34.963005
2016-08-21/21:23:26.35          -33.763424      -34.985158
2016-08-21/21:23:26.39          -33.784587      -35.007311
2016-08-21/21:23:26.42          -33.814377      -35.030178
2016-08-21/21:23:26.45          -33.830981      -35.052331
2016-08-21/21:23:26.48          -33.859058      -35.074483
2016-08-21/21:23:26.51          -33.890294      -35.096636
2016-08-21/21:23:26.54          -33.917465      -35.119503
2016-08-21/21:23:26.57          -33.935716      -35.141656
2016-08-21/21:23:26.60          -33.964199      -35.163809
2016-08-21/21:23:26.64          -33.985953      -35.185962
2016-08-21/21:23:26.67          -34.005499      -35.208829
2016-08-21/21:23:26.70          -34.025259      -35.230981
2016-08-21/21:23:26.73          -34.050380      -35.253134
2016-08-21/21:23:26.76          -34.055134      -35.275287
2016-08-21/21:23:26.79          -34.058605      -35.298154
2016-08-21/21:23:26.82          -34.074151      -35.320307
2016-08-21/21:23:26.85          -34.082120      -35.342459
2016-08-21/21:23:26.89          -34.089019      -35.364612
2016-08-21/21:23:26.92          -34.105416      -35.387480
2016-08-21/21:23:26.95          -34.120285      -35.409632
2016-08-21/21:23:26.98          -34.141466      -35.431785
2016-08-21/21:23:27.01          -34.154829      -35.453683
2016-08-21/21:23:27.04          -34.180919      -35.476040
2016-08-21/21:23:27.07          -34.205998      -35.497698
2016-08-21/21:23:27.10          -34.218525      -35.519357
2016-08-21/21:23:27.14          -34.238018      -35.541016
2016-08-21/21:23:27.17          -34.258108      -35.563373
2016-08-21/21:23:27.20          -34.268781      -35.585032
2016-08-21/21:23:27.23          -34.278898      -35.606690
2016-08-21/21:23:27.26          -34.287854      -35.628349
2016-08-21/21:23:27.29          -34.308206      -35.650706
2016-08-21/21:23:27.32          -34.327483      -35.672365
2016-08-21/21:23:27.35          -34.347969      -35.694023
2016-08-21/21:23:27.39          -34.382782      -35.715682
2016-08-21/21:23:27.42          -34.406793      -35.738039
2016-08-21/21:23:27.45          -34.427077      -35.759698
2016-08-21/21:23:27.48          -34.463464      -35.781356
2016-08-21/21:23:27.51          -34.497025      -35.803015
2016-08-21/21:23:27.54          -34.533425      -35.825372
2016-08-21/21:23:27.57          -34.571070      -35.847031
2016-08-21/21:23:27.60          -34.605035      -35.868689
2016-08-21/21:23:27.64          -34.630648      -35.890348
2016-08-21/21:23:27.67          -34.650595      -35.912705
2016-08-21/21:23:27.70          -34.681623      -35.934364
2016-08-21/21:23:27.73          -34.701564      -35.956022
2016-08-21/21:23:27.76          -34.711028      -35.977681
2016-08-21/21:23:27.79          -34.732219      -36.000038
2016-08-21/21:23:27.82          -34.744680      -36.021697
2016-08-21/21:23:27.85          -34.759987      -36.043355
2016-08-21/21:23:27.89          -34.773449      -36.065014
2016-08-21/21:23:27.92          -34.804752      -36.087371
2016-08-21/21:23:27.95          -34.828561      -36.109030
2016-08-21/21:23:27.98          -34.850317      -36.130688
2016-08-21/21:23:28.01          -34.875335      -36.152060
2016-08-21/21:23:28.04          -34.896908      -36.173843
2016-08-21/21:23:28.07          -34.907669      -36.194945
2016-08-21/21:23:28.10          -34.925245      -36.216048
2016-08-21/21:23:28.14          -34.938727      -36.237150
2016-08-21/21:23:28.17          -34.951893      -36.258934
2016-08-21/21:23:28.20          -34.956873      -36.280036
2016-08-21/21:23:28.23          -34.953862      -36.301138
2016-08-21/21:23:28.26          -34.959877      -36.322241
2016-08-21/21:23:28.29          -34.973317      -36.344024
2016-08-21/21:23:28.32          -34.988648      -36.365126
2016-08-21/21:23:28.35          -35.008822      -36.386229
2016-08-21/21:23:28.39          -35.020632      -36.407331
2016-08-21/21:23:28.42          -35.038935      -36.429115
2016-08-21/21:23:28.45          -35.064602      -36.450217
2016-08-21/21:23:28.48          -35.085476      -36.471319
2016-08-21/21:23:28.51          -35.121826      -36.492422
2016-08-21/21:23:28.54          -35.149011      -36.514205
2016-08-21/21:23:28.57          -35.170470      -36.535307
2016-08-21/21:23:28.60          -35.191865      -36.556410
2016-08-21/21:23:28.64          -35.212577      -36.577512
2016-08-21/21:23:28.67          -35.235945      -36.599296
2016-08-21/21:23:28.70          -35.251455      -36.620398
2016-08-21/21:23:28.73          -35.265452      -36.641500
2016-08-21/21:23:28.76          -35.285935      -36.662603
2016-08-21/21:23:28.79          -35.293239      -36.684386
2016-08-21/21:23:28.82          -35.292095      -36.705488
2016-08-21/21:23:28.85          -35.314719      -36.726591
2016-08-21/21:23:28.89          -35.339557      -36.747693
2016-08-21/21:23:28.92          -35.367536      -36.769477
2016-08-21/21:23:28.95          -35.394994      -36.790579
2016-08-21/21:23:28.98          -35.424927      -36.811681
2016-08-21/21:23:29.01          -35.453644      -36.832474
2016-08-21/21:23:29.04          -35.465528      -36.853638
2016-08-21/21:23:29.07          -35.492327      -36.874140
2016-08-21/21:23:29.10          -35.526903      -36.894643
2016-08-21/21:23:29.14          -35.543243      -36.915145
2016-08-21/21:23:29.17          -35.565673      -36.936309
2016-08-21/21:23:29.20          -35.567825      -36.956811
2016-08-21/21:23:29.23          -35.578188      -36.977314
2016-08-21/21:23:29.26          -35.591580      -36.997816
2016-08-21/21:23:29.29          -35.597671      -37.018980
2016-08-21/21:23:29.32          -35.616362      -37.039482
2016-08-21/21:23:29.35          -35.626433      -37.059985
2016-08-21/21:23:29.39          -35.636909      -37.080487
2016-08-21/21:23:29.42          -35.653513      -37.101651
2016-08-21/21:23:29.45          -35.663406      -37.122153
2016-08-21/21:23:29.48          -35.682262      -37.142656
2016-08-21/21:23:29.51          -35.697061      -37.163158
2016-08-21/21:23:29.54          -35.698149      -37.184322
2016-08-21/21:23:29.57          -35.712141      -37.204824
2016-08-21/21:23:29.60          -35.723182      -37.225327
2016-08-21/21:23:29.64          -35.732197      -37.245829
2016-08-21/21:23:29.67          -35.753011      -37.266993
2016-08-21/21:23:29.70          -35.765821      -37.287495
2016-08-21/21:23:29.73          -35.777270      -37.307998
2016-08-21/21:23:29.76          -35.797343      -37.328500
2016-08-21/21:23:29.79          -35.813490      -37.349664
2016-08-21/21:23:29.82          -35.830921      -37.370166
2016-08-21/21:23:29.85          -35.846282      -37.390669
2016-08-21/21:23:29.89          -35.866432      -37.411171
2016-08-21/21:23:29.92          -35.889725      -37.432335
2016-08-21/21:23:29.95          -35.907375      -37.452837
2016-08-21/21:23:29.98          -35.925590      -37.473340
2016-08-21/21:23:30.01          -35.937825      -37.493496
2016-08-21/21:23:30.04          -35.953971      -37.513327
2016-08-21/21:23:30.07          -35.970624      -37.533798
2016-08-21/21:23:30.10          -35.995970      -37.553630
2016-08-21/21:23:30.14          -36.009156      -37.573461
2016-08-21/21:23:30.17          -36.024187      -37.593293
2016-08-21/21:23:30.20          -36.035935      -37.613764
2016-08-21/21:23:30.23          -36.042149      -37.633596
2016-08-21/21:23:30.26          -36.058016      -37.653427
2016-08-21/21:23:30.29          -36.090251      -37.673259
2016-08-21/21:23:30.32          -36.117549      -37.693730
2016-08-21/21:23:30.35          -36.138658      -37.713561
2016-08-21/21:23:30.39          -36.164753      -37.733393
2016-08-21/21:23:30.42          -36.187932      -37.753224
2016-08-21/21:23:30.45          -36.216250      -37.773695
2016-08-21/21:23:30.48          -36.241316      -37.793527
2016-08-21/21:23:30.51          -36.255475      -37.813358
2016-08-21/21:23:30.54          -36.270358      -37.833190
2016-08-21/21:23:30.57          -36.278796      -37.853661
2016-08-21/21:23:30.60          -36.286749      -37.873492
2016-08-21/21:23:30.64          -36.303658      -37.893324
2016-08-21/21:23:30.67          -36.318052      -37.913155
2016-08-21/21:23:30.70          -36.347422      -37.933627
2016-08-21/21:23:30.73          -36.365935      -37.953458
2016-08-21/21:23:30.76          -36.388353      -37.973290
2016-08-21/21:23:30.79          -36.421863      -37.993121
2016-08-21/21:23:30.82          -36.444875      -38.013592
2016-08-21/21:23:30.85          -36.463535      -38.033424
2016-08-21/21:23:30.89          -36.481458      -38.053255
2016-08-21/21:23:30.92          -36.498680      -38.073087
2016-08-21/21:23:30.95          -36.507467      -38.093558
2016-08-21/21:23:30.98          -36.518605      -38.113389
2016-08-21/21:23:31.01          -36.527196      -38.132846
2016-08-21/21:23:31.04          -36.539707      -38.151950
2016-08-21/21:23:31.07          -36.556021      -38.171670
2016-08-21/21:23:31.10          -36.566975      -38.190774
2016-08-21/21:23:31.14          -36.590756      -38.209878
2016-08-21/21:23:31.17          -36.614641      -38.228982
2016-08-21/21:23:31.20          -36.640440      -38.248703
2016-08-21/21:23:31.23          -36.679038      -38.267807
2016-08-21/21:23:31.26          -36.715760      -38.286911
2016-08-21/21:23:31.29          -36.749511      -38.306015
2016-08-21/21:23:31.32          -36.775702      -38.325736
2016-08-21/21:23:31.35          -36.802325      -38.344840
2016-08-21/21:23:31.39          -36.835377      -38.363944
2016-08-21/21:23:31.42          -36.847302      -38.383048
2016-08-21/21:23:31.45          -36.858130      -38.402769
2016-08-21/21:23:31.48          -36.862620      -38.421873
2016-08-21/21:23:31.51          -36.861165      -38.440977
2016-08-21/21:23:31.54          -36.867306      -38.460081
2016-08-21/21:23:31.57          -36.881434      -38.479801
2016-08-21/21:23:31.60          -36.891767      -38.498906
2016-08-21/21:23:31.64          -36.902365      -38.518010
2016-08-21/21:23:31.67          -36.912526      -38.537114
2016-08-21/21:23:31.70          -36.938025      -38.556834
2016-08-21/21:23:31.73          -36.961543      -38.575938
2016-08-21/21:23:31.76          -36.996015      -38.595043
2016-08-21/21:23:31.79          -37.036160      -38.614147
2016-08-21/21:23:31.82          -37.058256      -38.633867
2016-08-21/21:23:31.85          -37.077146      -38.652971
2016-08-21/21:23:31.89          -37.106942      -38.672076
2016-08-21/21:23:31.92          -37.133436      -38.691180
2016-08-21/21:23:31.95          -37.152724      -38.710900
2016-08-21/21:23:31.98          -37.158528      -38.730004
2016-08-21/21:23:32.01          -37.169118      -38.748699
2016-08-21/21:23:32.04          -37.180215      -38.767011
2016-08-21/21:23:32.07          -37.180995      -38.785913
2016-08-21/21:23:32.10          -37.196551      -38.804224
2016-08-21/21:23:32.14          -37.215361      -38.822535
2016-08-21/21:23:32.17          -37.229687      -38.840847
2016-08-21/21:23:32.20          -37.241219      -38.859749
2016-08-21/21:23:32.23          -37.264696      -38.878060
2016-08-21/21:23:32.26          -37.288981      -38.896372
2016-08-21/21:23:32.29          -37.312891      -38.914683
2016-08-21/21:23:32.32          -37.328276      -38.933585
2016-08-21/21:23:32.35          -37.346628      -38.951896
2016-08-21/21:23:32.39          -37.362540      -38.970208
2016-08-21/21:23:32.42          -37.364518      -38.988519
2016-08-21/21:23:32.45          -37.379244      -39.007421
2016-08-21/21:23:32.48          -37.395606      -39.025733
2016-08-21/21:23:32.51          -37.404538      -39.044044
2016-08-21/21:23:32.54          -37.418598      -39.062356
2016-08-21/21:23:32.57          -37.443169      -39.081258
2016-08-21/21:23:32.60          -37.463219      -39.099569
2016-08-21/21:23:32.64          -37.489804      -39.117880
2016-08-21/21:23:32.67          -37.506743      -39.136192
2016-08-21/21:23:32.70          -37.532590      -39.155094
2016-08-21/21:23:32.73          -37.546453      -39.173405
2016-08-21/21:23:32.76          -37.570366      -39.191717
2016-08-21/21:23:32.79          -37.592710      -39.210028
2016-08-21/21:23:32.82          -37.606602      -39.228930
2016-08-21/21:23:32.85          -37.612462      -39.247242
2016-08-21/21:23:32.89          -37.628839      -39.265553
2016-08-21/21:23:32.92          -37.625174      -39.283864
2016-08-21/21:23:32.95          -37.630370      -39.302766
2016-08-21/21:23:32.98          -37.638207      -39.321078
2016-08-21/21:23:33.01          -37.648577      -39.338957
2016-08-21/21:23:33.04          -37.656820      -39.356430
2016-08-21/21:23:33.07          -37.667441      -39.374466
2016-08-21/21:23:33.10          -37.690708      -39.391939
2016-08-21/21:23:33.14          -37.709913      -39.409412
2016-08-21/21:23:33.17          -37.717488      -39.426885
2016-08-21/21:23:33.20          -37.744990      -39.444922
2016-08-21/21:23:33.23          -37.768122      -39.462395
2016-08-21/21:23:33.26          -37.792559      -39.479868
2016-08-21/21:23:33.29          -37.812865      -39.497341
2016-08-21/21:23:33.32          -37.832025      -39.515378
2016-08-21/21:23:33.35          -37.851884      -39.532851
2016-08-21/21:23:33.39          -37.863050      -39.550324
2016-08-21/21:23:33.42          -37.871582      -39.567797
2016-08-21/21:23:33.45          -37.896324      -39.585833
2016-08-21/21:23:33.48          -37.911561      -39.603306
2016-08-21/21:23:33.51          -37.915463      -39.620779
2016-08-21/21:23:33.54          -37.916478      -39.638252
2016-08-21/21:23:33.57          -37.920884      -39.656289
2016-08-21/21:23:33.60          -37.933337      -39.673762
2016-08-21/21:23:33.64          -37.952939      -39.691235
2016-08-21/21:23:33.67          -37.967316      -39.708708
2016-08-21/21:23:33.70          -37.994516      -39.726745
2016-08-21/21:23:33.73          -38.019941      -39.744218
2016-08-21/21:23:33.76          -38.039347      -39.761691
2016-08-21/21:23:33.79          -38.059969      -39.779164
2016-08-21/21:23:33.82          -38.081961      -39.797201
2016-08-21/21:23:33.85          -38.107844      -39.814674
2016-08-21/21:23:33.89          -38.117371      -39.832147
2016-08-21/21:23:33.92          -38.123624      -39.849620
2016-08-21/21:23:33.95          -38.137746      -39.867656
2016-08-21/21:23:33.98          -38.157293      -39.885129
2016-08-21/21:23:34.01          -38.159571      -39.902133
2016-08-21/21:23:34.04          -38.168707      -39.918695
2016-08-21/21:23:34.07          -38.194520      -39.935793
2016-08-21/21:23:34.10          -38.214549      -39.952355
2016-08-21/21:23:34.14          -38.239809      -39.968918
2016-08-21/21:23:34.17          -38.252542      -39.985481
2016-08-21/21:23:34.20          -38.269353      -40.002578
2016-08-21/21:23:34.23          -38.286697      -40.019141
2016-08-21/21:23:34.26          -38.294452      -40.035704
2016-08-21/21:23:34.29          -38.320324      -40.052266
2016-08-21/21:23:34.32          -38.332278      -40.069363
2016-08-21/21:23:34.35          -38.347417      -40.085926
2016-08-21/21:23:34.39          -38.361223      -40.102489
2016-08-21/21:23:34.42          -38.367292      -40.119052
2016-08-21/21:23:34.45          -38.383583      -40.136149
2016-08-21/21:23:34.48          -38.400302      -40.152712
2016-08-21/21:23:34.51          -38.416764      -40.169275
2016-08-21/21:23:34.54          -38.434288      -40.185837
2016-08-21/21:23:34.57          -38.441814      -40.202934
2016-08-21/21:23:34.60          -38.465141      -40.219497
2016-08-21/21:23:34.64          -38.470353      -40.236060
2016-08-21/21:23:34.67          -38.483216      -40.252623
2016-08-21/21:23:34.70          -38.497391      -40.269720
2016-08-21/21:23:34.73          -38.511034      -40.286283
2016-08-21/21:23:34.76          -38.508842      -40.302846
2016-08-21/21:23:34.79          -38.519816      -40.319408
2016-08-21/21:23:34.82          -38.518464      -40.336505
2016-08-21/21:23:34.85          -38.522037      -40.353068
2016-08-21/21:23:34.89          -38.523214      -40.369631
2016-08-21/21:23:34.92          -38.552067      -40.386194
2016-08-21/21:23:34.95          -38.572561      -40.403291
2016-08-21/21:23:34.98          -38.583929      -40.419854
2016-08-21/21:23:35.01          -38.606519      -40.435919
2016-08-21/21:23:35.04          -38.633157      -40.451519
2016-08-21/21:23:35.07          -38.641668      -40.467622
2016-08-21/21:23:35.10          -38.658236      -40.483221
2016-08-21/21:23:35.14          -38.679809      -40.498821
2016-08-21/21:23:35.17          -38.707750      -40.514421
2016-08-21/21:23:35.20          -38.718617      -40.530524
2016-08-21/21:23:35.23          -38.736286      -40.546123
2016-08-21/21:23:35.26          -38.752215      -40.561723
2016-08-21/21:23:35.29          -38.747116      -40.577322
2016-08-21/21:23:35.32          -38.742877      -40.593425
2016-08-21/21:23:35.35          -38.756607      -40.609025
2016-08-21/21:23:35.39          -38.767970      -40.624625
2016-08-21/21:23:35.42          -38.773416      -40.640224
2016-08-21/21:23:35.45          -38.772489      -40.656327
2016-08-21/21:23:35.48          -38.778243      -40.671927
2016-08-21/21:23:35.51          -38.775141      -40.687526
2016-08-21/21:23:35.54          -38.786338      -40.703126
2016-08-21/21:23:35.57          -38.807704      -40.719229
2016-08-21/21:23:35.60          -38.841864      -40.734828
2016-08-21/21:23:35.64          -38.855467      -40.750428
2016-08-21/21:23:35.67          -38.872304      -40.766028
2016-08-21/21:23:35.70          -38.898605      -40.782130
2016-08-21/21:23:35.73          -38.916256      -40.797730
2016-08-21/21:23:35.76          -38.935620      -40.813330
2016-08-21/21:23:35.79          -38.964671      -40.828929
2016-08-21/21:23:35.82          -38.971436      -40.845032
2016-08-21/21:23:35.85          -38.998829      -40.860632
2016-08-21/21:23:35.89          -39.015634      -40.876231
2016-08-21/21:23:35.92          -39.036132      -40.891831
2016-08-21/21:23:35.95          -39.050735      -40.907934
2016-08-21/21:23:35.98          -39.061050      -40.923533
2016-08-21/21:23:36.01          -39.075808      -40.938603
2016-08-21/21:23:36.04          -39.075189      -40.953174
2016-08-21/21:23:36.07          -39.087213      -40.968216
2016-08-21/21:23:36.10          -39.109376      -40.982788
2016-08-21/21:23:36.14          -39.117754      -40.997360
2016-08-21/21:23:36.17          -39.127756      -41.011932
2016-08-21/21:23:36.20          -39.138655      -41.026974
2016-08-21/21:23:36.23          -39.152907      -41.041546
2016-08-21/21:23:36.26          -39.150871      -41.056118
2016-08-21/21:23:36.29          -39.154538      -41.070690
2016-08-21/21:23:36.32          -39.172296      -41.085732
2016-08-21/21:23:36.35          -39.176277      -41.100303
2016-08-21/21:23:36.39          -39.192350      -41.114875
2016-08-21/21:23:36.42          -39.204137      -41.129447
2016-08-21/21:23:36.45          -39.223526      -41.144489
2016-08-21/21:23:36.48          -39.247344      -41.159061
2016-08-21/21:23:36.51          -39.270572      -41.173633
2016-08-21/21:23:36.54          -39.300112      -41.188205
2016-08-21/21:23:36.57          -39.320084      -41.203247
2016-08-21/21:23:36.60          -39.337179      -41.217818
2016-08-21/21:23:36.64          -39.358456      -41.232390
2016-08-21/21:23:36.67          -39.379593      -41.246962
2016-08-21/21:23:36.70          -39.395997      -41.262004
2016-08-21/21:23:36.73          -39.404764      -41.276576
2016-08-21/21:23:36.76          -39.416126      -41.291148
2016-08-21/21:23:36.79          -39.431892      -41.305720
2016-08-21/21:23:36.82          -39.440643      -41.320762
2016-08-21/21:23:36.85          -39.466082      -41.335334
2016-08-21/21:23:36.89          -39.487911      -41.349906
2016-08-21/21:23:36.92          -39.505558      -41.364477
2016-08-21/21:23:36.95          -39.523379      -41.379519
2016-08-21/21:23:36.98          -39.536878      -41.394091
2016-08-21/21:23:37.01          -39.557478      -41.408110
2016-08-21/21:23:37.04          -39.577401      -41.421611
2016-08-21/21:23:37.07          -39.597398      -41.435547
2016-08-21/21:23:37.10          -39.621198      -41.449047
2016-08-21/21:23:37.14          -39.638753      -41.462548
2016-08-21/21:23:37.17          -39.654018      -41.476048
2016-08-21/21:23:37.20          -39.667800      -41.489984
2016-08-21/21:23:37.23          -39.677535      -41.503485
2016-08-21/21:23:37.26          -39.692765      -41.516985
2016-08-21/21:23:37.29          -39.699909      -41.530486
2016-08-21/21:23:37.32          -39.712353      -41.544422
2016-08-21/21:23:37.35          -39.721343      -41.557922
2016-08-21/21:23:37.39          -39.737268      -41.571423
2016-08-21/21:23:37.42          -39.751717      -41.584923
2016-08-21/21:23:37.45          -39.767629      -41.598859
2016-08-21/21:23:37.48          -39.772943      -41.612360
2016-08-21/21:23:37.51          -39.781022      -41.625860
2016-08-21/21:23:37.54          -39.795260      -41.639361
2016-08-21/21:23:37.57          -39.819222      -41.653297
2016-08-21/21:23:37.60          -39.829480      -41.666797
2016-08-21/21:23:37.64          -39.833449      -41.680298
2016-08-21/21:23:37.67          -39.839909      -41.693798
2016-08-21/21:23:37.70          -39.850484      -41.707735
2016-08-21/21:23:37.73          -39.858211      -41.721235
2016-08-21/21:23:37.76          -39.875557      -41.734736
2016-08-21/21:23:37.79          -39.887493      -41.748236
2016-08-21/21:23:37.82          -39.903632      -41.762172
2016-08-21/21:23:37.85          -39.913030      -41.775673
2016-08-21/21:23:37.89          -39.924149      -41.789173
2016-08-21/21:23:37.92          -39.934012      -41.802674
2016-08-21/21:23:37.95          -39.950071      -41.816610
2016-08-21/21:23:37.98          -39.962045      -41.830110
2016-08-21/21:23:38.01          -39.987371      -41.843020
2016-08-21/21:23:38.04          -40.004791      -41.855376
2016-08-21/21:23:38.07          -40.025215      -41.868130
2016-08-21/21:23:38.10          -40.028988      -41.880486
2016-08-21/21:23:38.14          -40.020936      -41.892841
2016-08-21/21:23:38.17          -40.029852      -41.905197
2016-08-21/21:23:38.20          -40.046130      -41.917952
2016-08-21/21:23:38.23          -40.052231      -41.930307
2016-08-21/21:23:38.26          -40.063075      -41.942663
2016-08-21/21:23:38.29          -40.068884      -41.955019
2016-08-21/21:23:38.32          -40.090591      -41.967773
2016-08-21/21:23:38.35          -40.099456      -41.980129
2016-08-21/21:23:38.39          -40.107765      -41.992485
2016-08-21/21:23:38.42          -40.138632      -42.004840
2016-08-21/21:23:38.45          -40.164507      -42.017595
2016-08-21/21:23:38.48          -40.184884      -42.029951
2016-08-21/21:23:38.51          -40.197026      -42.042306
2016-08-21/21:23:38.54          -40.211617      -42.054662
2016-08-21/21:23:38.57          -40.216555      -42.067416
2016-08-21/21:23:38.60          -40.220839      -42.079772
2016-08-21/21:23:38.64          -40.236414      -42.092128
2016-08-21/21:23:38.67          -40.250891      -42.104484
2016-08-21/21:23:38.70          -40.255978      -42.117238
2016-08-21/21:23:38.73          -40.255958      -42.129594
2016-08-21/21:23:38.76          -40.258936      -42.141950
2016-08-21/21:23:38.79          -40.276966      -42.154305
2016-08-21/21:23:38.82          -40.284938      -42.167060
2016-08-21/21:23:38.85          -40.301910      -42.179415
2016-08-21/21:23:38.89          -40.306148      -42.191771
2016-08-21/21:23:38.92          -40.316410      -42.204127
2016-08-21/21:23:38.95          -40.345244      -42.216881
2016-08-21/21:23:38.98          -40.362493      -42.229237
2016-08-21/21:23:39.01          -40.378189      -42.240976
2016-08-21/21:23:39.04          -40.387115      -42.252138
2016-08-21/21:23:39.07          -40.391642      -42.263659
2016-08-21/21:23:39.10          -40.403314      -42.274821
2016-08-21/21:23:39.14          -40.410073      -42.285982
2016-08-21/21:23:39.17          -40.425676      -42.297143
2016-08-21/21:23:39.20          -40.424881      -42.308665
2016-08-21/21:23:39.23          -40.429223      -42.319826
2016-08-21/21:23:39.26          -40.435624      -42.330988
2016-08-21/21:23:39.29          -40.448205      -42.342149
2016-08-21/21:23:39.32          -40.465731      -42.353671
2016-08-21/21:23:39.35          -40.485802      -42.364832
2016-08-21/21:23:39.39          -40.504993      -42.375993
2016-08-21/21:23:39.42          -40.521477      -42.387155
2016-08-21/21:23:39.45          -40.534891      -42.398676
2016-08-21/21:23:39.48          -40.565189      -42.409838
2016-08-21/21:23:39.51          -40.587652      -42.420999
2016-08-21/21:23:39.54          -40.610125      -42.432161
2016-08-21/21:23:39.57          -40.619003      -42.443682
2016-08-21/21:23:39.60          -40.628725      -42.454843
2016-08-21/21:23:39.64          -40.632307      -42.466005
2016-08-21/21:23:39.67          -40.635064      -42.477166
2016-08-21/21:23:39.70          -40.636681      -42.488688
2016-08-21/21:23:39.73          -40.649239      -42.499849
2016-08-21/21:23:39.76          -40.651912      -42.511011
2016-08-21/21:23:39.79          -40.647462      -42.522172
2016-08-21/21:23:39.82          -40.657268      -42.533693
2016-08-21/21:23:39.85          -40.679894      -42.544855
2016-08-21/21:23:39.89          -40.704704      -42.556016
2016-08-21/21:23:39.92          -40.722487      -42.567178
2016-08-21/21:23:39.95          -40.738558      -42.578699
2016-08-21/21:23:39.98          -40.751614      -42.589860
2016-08-21/21:23:40.01          -40.764323      -42.600379
2016-08-21/21:23:40.04          -40.780574      -42.610295
2016-08-21/21:23:40.07          -40.798883      -42.620530
2016-08-21/21:23:40.10          -40.807950      -42.630446
2016-08-21/21:23:40.14          -40.812744      -42.640362
2016-08-21/21:23:40.17          -40.813352      -42.650278
2016-08-21/21:23:40.20          -40.818621      -42.660513
2016-08-21/21:23:40.23          -40.828382      -42.670429
2016-08-21/21:23:40.26          -40.845380      -42.680345
2016-08-21/21:23:40.29          -40.855933      -42.690261
2016-08-21/21:23:40.32          -40.863652      -42.700496
2016-08-21/21:23:40.35          -40.879262      -42.710412
2016-08-21/21:23:40.39          -40.904627      -42.720328
2016-08-21/21:23:40.42          -40.924279      -42.730243
2016-08-21/21:23:40.45          -40.949464      -42.740479
2016-08-21/21:23:40.48          -40.975166      -42.750395
2016-08-21/21:23:40.51          -40.986051      -42.760311
2016-08-21/21:23:40.54          -40.995314      -42.770226
2016-08-21/21:23:40.57          -41.013426      -42.780462
2016-08-21/21:23:40.60          -41.018133      -42.790378
2016-08-21/21:23:40.64          -41.019239      -42.800294
2016-08-21/21:23:40.67          -41.004287      -42.810209
2016-08-21/21:23:40.70          -41.013276      -42.820445
2016-08-21/21:23:40.73          -41.020117      -42.830361
2016-08-21/21:23:40.76          -41.033723      -42.840276
2016-08-21/21:23:40.79          -41.053470      -42.850192
2016-08-21/21:23:40.82          -41.069105      -42.860428
2016-08-21/21:23:40.85          -41.074650      -42.870344
2016-08-21/21:23:40.89          -41.088278      -42.880259
2016-08-21/21:23:40.92          -41.104212      -42.890175
2016-08-21/21:23:40.95          -41.132829      -42.900411
2016-08-21/21:23:40.98          -41.148884      -42.910327
2016-08-21/21:23:41.01          -41.161178      -42.919572
2016-08-21/21:23:41.04          -41.162903      -42.928189
2016-08-21/21:23:41.07          -41.169468      -42.937083
2016-08-21/21:23:41.10          -41.178594      -42.945700
2016-08-21/21:23:41.14          -41.177893      -42.954317
2016-08-21/21:23:41.17          -41.190876      -42.962934
2016-08-21/21:23:41.20          -41.209081      -42.971829
2016-08-21/21:23:41.23          -41.222248      -42.980445
2016-08-21/21:23:41.26          -41.233137      -42.989062
2016-08-21/21:23:41.29          -41.239727      -42.997679
2016-08-21/21:23:41.32          -41.267124      -43.006574
2016-08-21/21:23:41.35          -41.287845      -43.015191
2016-08-21/21:23:41.39          -41.300366      -43.023807
2016-08-21/21:23:41.42          -41.328263      -43.032424
2016-08-21/21:23:41.45          -41.343329      -43.041319
2016-08-21/21:23:41.48          -41.341252      -43.049936
2016-08-21/21:23:41.51          -41.336215      -43.058553
2016-08-21/21:23:41.54          -41.327529      -43.067169
2016-08-21/21:23:41.57          -41.335896      -43.076064
2016-08-21/21:23:41.60          -41.328761      -43.084681
2016-08-21/21:23:41.64          -41.332230      -43.093298
2016-08-21/21:23:41.67          -41.342377      -43.101915
2016-08-21/21:23:41.70          -41.350747      -43.110809
2016-08-21/21:23:41.73          -41.357098      -43.119426
2016-08-21/21:23:41.76          -41.372454      -43.128043
2016-08-21/21:23:41.79          -41.385977      -43.136660
2016-08-21/21:23:41.82          -41.401157      -43.145554
2016-08-21/21:23:41.85          -41.408508      -43.154171
2016-08-21/21:23:41.89          -41.422307      -43.162788
2016-08-21/21:23:41.92          -41.435922      -43.171405
2016-08-21/21:23:41.95          -41.434772      -43.180300
2016-08-21/21:23:41.98          -41.434517      -43.188916
2016-08-21/21:23:42.01          -41.440422      -43.196834
2016-08-21/21:23:42.04          -41.453054      -43.204096
2016-08-21/21:23:42.07          -41.446148      -43.211592
2016-08-21/21:23:42.10          -41.445801      -43.218853
2016-08-21/21:23:42.14          -41.453858      -43.226115
2016-08-21/21:23:42.17          -41.459990      -43.233377
2016-08-21/21:23:42.20          -41.455002      -43.240873
2016-08-21/21:23:42.23          -41.471865      -43.248135
2016-08-21/21:23:42.26          -41.487433      -43.255397
2016-08-21/21:23:42.29          -41.503394      -43.262659
2016-08-21/21:23:42.32          -41.514488      -43.270155
2016-08-21/21:23:42.35          -41.541242      -43.277416
2016-08-21/21:23:42.39          -41.557554      -43.284678
2016-08-21/21:23:42.42          -41.570108      -43.291940
2016-08-21/21:23:42.45          -41.568817      -43.299436
2016-08-21/21:23:42.48          -41.572081      -43.306698
2016-08-21/21:23:42.51          -41.575646      -43.313960
2016-08-21/21:23:42.54          -41.577847      -43.321221
2016-08-21/21:23:42.57          -41.582126      -43.328717
2016-08-21/21:23:42.60          -41.583804      -43.335979
2016-08-21/21:23:42.64          -41.588506      -43.343241
2016-08-21/21:23:42.67          -41.591284      -43.350503
2016-08-21/21:23:42.70          -41.584593      -43.357999
2016-08-21/21:23:42.73          -41.597609      -43.365261
2016-08-21/21:23:42.76          -41.607994      -43.372522
2016-08-21/21:23:42.79          -41.623215      -43.379784
2016-08-21/21:23:42.82          -41.624294      -43.387280
2016-08-21/21:23:42.85          -41.636219      -43.394542
2016-08-21/21:23:42.89          -41.637931      -43.401804
2016-08-21/21:23:42.92          -41.652255      -43.409066
2016-08-21/21:23:42.95          -41.659960      -43.416562
2016-08-21/21:23:42.98          -41.670669      -43.423823
2016-08-21/21:23:43.01          -41.677057      -43.430362
2016-08-21/21:23:43.04          -41.688209      -43.436222
2016-08-21/21:23:43.07          -41.684367      -43.442271
2016-08-21/21:23:43.10          -41.696078      -43.448131
2016-08-21/21:23:43.14          -41.693630      -43.453991
2016-08-21/21:23:43.17          -41.706030      -43.459851
2016-08-21/21:23:43.20          -41.717462      -43.465900
2016-08-21/21:23:43.23          -41.735923      -43.471760
2016-08-21/21:23:43.26          -41.754266      -43.477620
2016-08-21/21:23:43.29          -41.762092      -43.483480
2016-08-21/21:23:43.32          -41.767032      -43.489529
2016-08-21/21:23:43.35          -41.772248      -43.495389
2016-08-21/21:23:43.39          -41.780072      -43.501249
2016-08-21/21:23:43.42          -41.787920      -43.507109
2016-08-21/21:23:43.45          -41.786919      -43.513158
2016-08-21/21:23:43.48          -41.790548      -43.519018
2016-08-21/21:23:43.51          -41.791525      -43.524878
2016-08-21/21:23:43.54          -41.796440      -43.530738
2016-08-21/21:23:43.57          -41.803620      -43.536787
2016-08-21/21:23:43.60          -41.810053      -43.542647
2016-08-21/21:23:43.64          -41.820695      -43.548508
2016-08-21/21:23:43.67          -41.833825      -43.554368
2016-08-21/21:23:43.70          -41.839541      -43.560417
2016-08-21/21:23:43.73          -41.860179      -43.566277
2016-08-21/21:23:43.76          -41.873186      -43.572137
2016-08-21/21:23:43.79          -41.887597      -43.577997
2016-08-21/21:23:43.82          -41.903517      -43.584046
2016-08-21/21:23:43.85          -41.912131      -43.589906
2016-08-21/21:23:43.89          -41.916836      -43.595766
2016-08-21/21:23:43.92          -41.930727      -43.601626
2016-08-21/21:23:43.95          -41.939541      -43.607675
2016-08-21/21:23:43.98          -41.945719      -43.613535
2016-08-21/21:23:44.01          -41.944306      -43.618647
2016-08-21/21:23:44.04          -41.939731      -43.623057
2016-08-21/21:23:44.07          -41.957318      -43.627610
2016-08-21/21:23:44.10          -41.961723      -43.632021
2016-08-21/21:23:44.14          -41.971502      -43.636431
2016-08-21/21:23:44.17          -41.987721      -43.640842
2016-08-21/21:23:44.20          -41.994692      -43.645394
2016-08-21/21:23:44.23          -42.007035      -43.649805
2016-08-21/21:23:44.26          -42.023249      -43.654215
2016-08-21/21:23:44.29          -42.038448      -43.658626
2016-08-21/21:23:44.32          -42.059290      -43.663179
2016-08-21/21:23:44.35          -42.055629      -43.667589
2016-08-21/21:23:44.39          -42.068438      -43.672000
2016-08-21/21:23:44.42          -42.078062      -43.676410
2016-08-21/21:23:44.45          -42.087112      -43.680963
2016-08-21/21:23:44.48          -42.096450      -43.685373
2016-08-21/21:23:44.51          -42.085855      -43.689784
2016-08-21/21:23:44.54          -42.084213      -43.694194
2016-08-21/21:23:44.57          -42.078579      -43.698747
2016-08-21/21:23:44.60          -42.074359      -43.703158
2016-08-21/21:23:44.64          -42.074140      -43.707568
2016-08-21/21:23:44.67          -42.072526      -43.711979
2016-08-21/21:23:44.70          -42.088136      -43.716531
2016-08-21/21:23:44.73          -42.098590      -43.720942
2016-08-21/21:23:44.76          -42.105435      -43.725352
2016-08-21/21:23:44.79          -42.127808      -43.729763
2016-08-21/21:23:44.82          -42.137599      -43.734316
2016-08-21/21:23:44.85          -42.145908      -43.738726
2016-08-21/21:23:44.89          -42.144440      -43.743137
2016-08-21/21:23:44.92          -42.161972      -43.747547
2016-08-21/21:23:44.95          -42.164023      -43.752100
2016-08-21/21:23:44.98          -42.160891      -43.756510
2016-08-21/21:23:45.01          -42.166629      -43.760143
2016-08-21/21:23:45.04          -42.174181      -43.763047
2016-08-21/21:23:45.07          -42.182387      -43.766045
2016-08-21/21:23:45.10          -42.188026      -43.768949
2016-08-21/21:23:45.14          -42.195528      -43.771852
2016-08-21/21:23:45.17          -42.206037      -43.774756
2016-08-21/21:23:45.20          -42.202710      -43.777754
2016-08-21/21:23:45.23          -42.212612      -43.780658
2016-08-21/21:23:45.26          -42.224114      -43.783561
2016-08-21/21:23:45.29          -42.233105      -43.786465
2016-08-21/21:23:45.32          -42.221410      -43.789463
2016-08-21/21:23:45.35          -42.210912      -43.792367
2016-08-21/21:23:45.39          -42.218797      -43.795270
2016-08-21/21:23:45.42          -42.218522      -43.798174
2016-08-21/21:23:45.45          -42.224467      -43.801172
2016-08-21/21:23:45.48          -42.226909      -43.804076
2016-08-21/21:23:45.51          -42.224844      -43.806980
2016-08-21/21:23:45.54          -42.217592      -43.809883
2016-08-21/21:23:45.57          -42.217972      -43.812881
2016-08-21/21:23:45.60          -42.238107      -43.815785
2016-08-21/21:23:45.64          -42.256731      -43.818689
2016-08-21/21:23:45.67          -42.267592      -43.821592
2016-08-21/21:23:45.70          -42.274889      -43.824590
2016-08-21/21:23:45.73          -42.277175      -43.827494
2016-08-21/21:23:45.76          -42.285556      -43.830398
2016-08-21/21:23:45.79          -42.285729      -43.833301
2016-08-21/21:23:45.82          -42.286255      -43.836299
2016-08-21/21:23:45.85          -42.283020      -43.839203
2016-08-21/21:23:45.89          -42.282649      -43.842107
2016-08-21/21:23:45.92          -42.274053      -43.845011
2016-08-21/21:23:45.95          -42.265860      -43.848008
2016-08-21/21:23:45.98          -42.262749      -43.850912
2016-08-21/21:23:46.01          -42.262182      -43.853024
2016-08-21/21:23:46.04          -42.248033      -43.854393
2016-08-21/21:23:46.07          -42.260952      -43.855807
2016-08-21/21:23:46.10          -42.274055      -43.857176
2016-08-21/21:23:46.14          -42.281153      -43.858546
2016-08-21/21:23:46.17          -42.299073      -43.859915
2016-08-21/21:23:46.20          -42.315412      -43.861329
2016-08-21/21:23:46.23          -42.328294      -43.862699
2016-08-21/21:23:46.26          -42.348774      -43.864068
2016-08-21/21:23:46.29          -42.370462      -43.865438
2016-08-21/21:23:46.32          -42.386046      -43.866851
2016-08-21/21:23:46.35          -42.387372      -43.868221
2016-08-21/21:23:46.39          -42.384073      -43.869590
2016-08-21/21:23:46.42          -42.386401      -43.870960
2016-08-21/21:23:46.45          -42.372477      -43.872373
2016-08-21/21:23:46.48          -42.371044      -43.873743
2016-08-21/21:23:46.51          -42.373027      -43.875112
2016-08-21/21:23:46.54          -42.381917      -43.876482
2016-08-21/21:23:46.57          -42.376730      -43.877895
2016-08-21/21:23:46.60          -42.389455      -43.879265
2016-08-21/21:23:46.64          -42.392978      -43.880634
2016-08-21/21:23:46.67          -42.396109      -43.882004
2016-08-21/21:23:46.70          -42.404006      -43.883418
2016-08-21/21:23:46.73          -42.427644      -43.884787
2016-08-21/21:23:46.76          -42.432501      -43.886157
2016-08-21/21:23:46.79          -42.438155      -43.887526
2016-08-21/21:23:46.82          -42.441068      -43.888940
2016-08-21/21:23:46.85          -42.454904      -43.890309
2016-08-21/21:23:46.89          -42.454461      -43.891679
2016-08-21/21:23:46.92          -42.460947      -43.893048
2016-08-21/21:23:46.95          -42.479881      -43.894462
2016-08-21/21:23:46.98          -42.494258      -43.895831
2016-08-21/21:23:47.01          -42.476234      -43.896385
2016-08-21/21:23:47.04          -42.470480      -43.896173
2016-08-21/21:23:47.07          -42.477279      -43.895954
2016-08-21/21:23:47.10          -42.479501      -43.895743
2016-08-21/21:23:47.14          -42.475909      -43.895531
2016-08-21/21:23:47.17          -42.483736      -43.895319
2016-08-21/21:23:47.20          -42.483832      -43.895100
2016-08-21/21:23:47.23          -42.468407      -43.894889
2016-08-21/21:23:47.26          -42.455987      -43.894677
2016-08-21/21:23:47.29          -42.463315      -43.894465
2016-08-21/21:23:47.32          -42.455797      -43.894247
2016-08-21/21:23:47.35          -42.441603      -43.894035
2016-08-21/21:23:47.39          -42.431654      -43.893823
2016-08-21/21:23:47.42          -42.431408      -43.893611
2016-08-21/21:23:47.45          -42.437497      -43.893393
2016-08-21/21:23:47.48          -42.439789      -43.893181
2016-08-21/21:23:47.51          -42.452268      -43.892969
2016-08-21/21:23:47.54          -42.459582      -43.892757
2016-08-21/21:23:47.57          -42.471616      -43.892539
2016-08-21/21:23:47.60          -42.494975      -43.892327
2016-08-21/21:23:47.64          -42.516046      -43.892115
2016-08-21/21:23:47.67          -42.524677      -43.891904
2016-08-21/21:23:47.70          -42.527109      -43.891685
2016-08-21/21:23:47.73          -42.525955      -43.891473
2016-08-21/21:23:47.76          -42.533291      -43.891261
2016-08-21/21:23:47.79          -42.525932      -43.891050
2016-08-21/21:23:47.82          -42.523708      -43.890831
2016-08-21/21:23:47.85          -42.514822      -43.890619
2016-08-21/21:23:47.89          -42.500487      -43.890408
2016-08-21/21:23:47.92          -42.489877      -43.890196
2016-08-21/21:23:47.95          -42.484752      -43.889977
2016-08-21/21:23:47.98          -42.476549      -43.889766
2016-08-21/21:23:48.01          -42.469083      -43.888715
2016-08-21/21:23:48.04          -42.471870      -43.886877
2016-08-21/21:23:48.07          -42.486397      -43.884980
2016-08-21/21:23:48.10          -42.492374      -43.883142
2016-08-21/21:23:48.14          -42.495851      -43.881304
2016-08-21/21:23:48.17          -42.510430      -43.879467
2016-08-21/21:23:48.20          -42.521635      -43.877570
2016-08-21/21:23:48.23          -42.532489      -43.875732
2016-08-21/21:23:48.26          -42.545689      -43.873894
2016-08-21/21:23:48.29          -42.563626      -43.872056
2016-08-21/21:23:48.32          -42.563259      -43.870159
2016-08-21/21:23:48.35          -42.563964      -43.868322
2016-08-21/21:23:48.39          -42.559862      -43.866484
2016-08-21/21:23:48.42          -42.558557      -43.864646
2016-08-21/21:23:48.45          -42.554151      -43.862749
2016-08-21/21:23:48.48          -42.542337      -43.860911
2016-08-21/21:23:48.51          -42.540057      -43.859074
2016-08-21/21:23:48.54          -42.543788      -43.857236
2016-08-21/21:23:48.57          -42.534692      -43.855339
2016-08-21/21:23:48.60          -42.537684      -43.853501
2016-08-21/21:23:48.64          -42.545358      -43.851663
2016-08-21/21:23:48.67          -42.554104      -43.849826
2016-08-21/21:23:48.70          -42.569796      -43.847929
2016-08-21/21:23:48.73          -42.586067      -43.846091
2016-08-21/21:23:48.76          -42.596652      -43.844253
2016-08-21/21:23:48.79          -42.592758      -43.842415
2016-08-21/21:23:48.82          -42.586999      -43.840518
2016-08-21/21:23:48.85          -42.588239      -43.838681
2016-08-21/21:23:48.89          -42.583760      -43.836843
2016-08-21/21:23:48.92          -42.580932      -43.835005
2016-08-21/21:23:48.95          -42.589522      -43.833108
2016-08-21/21:23:48.98          -42.593048      -43.831271
2016-08-21/21:23:49.01          -42.589268      -43.828579
2016-08-21/21:23:49.04          -42.588080      -43.825089
2016-08-21/21:23:49.07          -42.603528      -43.821485
2016-08-21/21:23:49.10          -42.606842      -43.817994
2016-08-21/21:23:49.14          -42.619710      -43.814503
2016-08-21/21:23:49.17          -42.637350      -43.811012
2016-08-21/21:23:49.20          -42.625319      -43.807409
2016-08-21/21:23:49.23          -42.605550      -43.803918
2016-08-21/21:23:49.26          -42.598872      -43.800427
2016-08-21/21:23:49.29          -42.586126      -43.796936
2016-08-21/21:23:49.32          -42.590623      -43.793332
2016-08-21/21:23:49.35          -42.577870      -43.789841
2016-08-21/21:23:49.39          -42.585896      -43.786350
2016-08-21/21:23:49.42          -42.572656      -43.782859
2016-08-21/21:23:49.45          -42.554788      -43.779256
2016-08-21/21:23:49.48          -42.566240      -43.775765
2016-08-21/21:23:49.51          -42.592293      -43.772274
2016-08-21/21:23:49.54          -42.585791      -43.768783
2016-08-21/21:23:49.57          -42.598739      -43.765179
2016-08-21/21:23:49.60          -42.593056      -43.761688
2016-08-21/21:23:49.64          -42.595470      -43.758197
2016-08-21/21:23:49.67          -42.593605      -43.754707
2016-08-21/21:23:49.70          -42.601249      -43.751103
2016-08-21/21:23:49.73          -42.599559      -43.747612
2016-08-21/21:23:49.76          -42.588789      -43.744121
2016-08-21/21:23:49.79          -42.571286      -43.740630
2016-08-21/21:23:49.82          -42.565541      -43.737027
2016-08-21/21:23:49.85          -42.552711      -43.733536
2016-08-21/21:23:49.89          -42.553255      -43.730045
2016-08-21/21:23:49.92          -42.553120      -43.726554
2016-08-21/21:23:49.95          -42.555064      -43.722950
2016-08-21/21:23:49.98          -42.545715      -43.719459
2016-08-21/21:23:50.01          -42.557109      -43.715099
2016-08-21/21:23:50.04          -42.567818      -43.709923
2016-08-21/21:23:50.07          -42.571893      -43.704580
2016-08-21/21:23:50.10          -42.584378      -43.699404
2016-08-21/21:23:50.14          -42.599672      -43.694228
2016-08-21/21:23:50.17          -42.609310      -43.689052
2016-08-21/21:23:50.20          -42.625159      -43.683709
2016-08-21/21:23:50.23          -42.613598      -43.678533
2016-08-21/21:23:50.26          -42.615034      -43.673357
2016-08-21/21:23:50.29          -42.608261      -43.668181
2016-08-21/21:23:50.32          -42.604034      -43.662838
2016-08-21/21:23:50.35          -42.595929      -43.657663
2016-08-21/21:23:50.39          -42.593040      -43.652487
2016-08-21/21:23:50.42          -42.588823      -43.647311
2016-08-21/21:23:50.45          -42.595983      -43.641968
2016-08-21/21:23:50.48          -42.579397      -43.636792
2016-08-21/21:23:50.51          -42.588264      -43.631616
2016-08-21/21:23:50.54          -42.598325      -43.626440
2016-08-21/21:23:50.57          -42.593010      -43.621097
2016-08-21/21:23:50.60          -42.592689      -43.615921
2016-08-21/21:23:50.64          -42.597417      -43.610745
2016-08-21/21:23:50.67          -42.592521      -43.605569
2016-08-21/21:23:50.70          -42.581969      -43.600226
2016-08-21/21:23:50.73          -42.568008      -43.595050
2016-08-21/21:23:50.76          -42.569618      -43.589874
2016-08-21/21:23:50.79          -42.566351      -43.584699
2016-08-21/21:23:50.82          -42.558002      -43.579356
2016-08-21/21:23:50.85          -42.564963      -43.574180
2016-08-21/21:23:50.89          -42.561393      -43.569004
2016-08-21/21:23:50.92          -42.551377      -43.563828
2016-08-21/21:23:50.95          -42.550825      -43.558485
2016-08-21/21:23:50.98          -42.559202      -43.553309
2016-08-21/21:23:51.01          -42.561291      -43.547244
2016-08-21/21:23:51.04          -42.567669      -43.540345
2016-08-21/21:23:51.07          -42.566968      -43.533224
2016-08-21/21:23:51.10          -42.570576      -43.526325
2016-08-21/21:23:51.14          -42.563085      -43.519426
2016-08-21/21:23:51.17          -42.555978      -43.512527
2016-08-21/21:23:51.20          -42.552057      -43.505406
2016-08-21/21:23:51.23          -42.545210      -43.498507
2016-08-21/21:23:51.26          -42.543452      -43.491608
2016-08-21/21:23:51.29          -42.533795      -43.484710
2016-08-21/21:23:51.32          -42.521298      -43.477588
2016-08-21/21:23:51.35          -42.520174      -43.470690
2016-08-21/21:23:51.39          -42.509905      -43.463791
2016-08-21/21:23:51.42          -42.513336      -43.456892
2016-08-21/21:23:51.45          -42.512363      -43.449771
2016-08-21/21:23:51.48          -42.523153      -43.442872
2016-08-21/21:23:51.51          -42.519547      -43.435973
2016-08-21/21:23:51.54          -42.518351      -43.429074
2016-08-21/21:23:51.57          -42.520027      -43.421953
2016-08-21/21:23:51.60          -42.520284      -43.415054
2016-08-21/21:23:51.64          -42.515832      -43.408155
2016-08-21/21:23:51.67          -42.509372      -43.401257
2016-08-21/21:23:51.70          -42.499832      -43.394135
2016-08-21/21:23:51.73          -42.494528      -43.387236
2016-08-21/21:23:51.76          -42.478351      -43.380338
2016-08-21/21:23:51.79          -42.479243      -43.373439
2016-08-21/21:23:51.82          -42.464152      -43.366318
2016-08-21/21:23:51.85          -42.447280      -43.359419
2016-08-21/21:23:51.89          -42.441270      -43.352520
2016-08-21/21:23:51.92          -42.447725      -43.345621
2016-08-21/21:23:51.95          -42.452430      -43.338500
2016-08-21/21:23:51.98          -42.458261      -43.331601
2016-08-21/21:23:52.01          -42.459420      -43.323808
2016-08-21/21:23:52.04          -42.469901      -43.315176
2016-08-21/21:23:52.07          -42.468908      -43.306266
2016-08-21/21:23:52.10          -42.470468      -43.297635
2016-08-21/21:23:52.14          -42.470432      -43.289003
2016-08-21/21:23:52.17          -42.469721      -43.280372
2016-08-21/21:23:52.20          -42.449592      -43.271462
2016-08-21/21:23:52.23          -42.444353      -43.262830
2016-08-21/21:23:52.26          -42.429372      -43.254199
2016-08-21/21:23:52.29          -42.419231      -43.245567
2016-08-21/21:23:52.32          -42.399241      -43.236658
2016-08-21/21:23:52.35          -42.392813      -43.228026
2016-08-21/21:23:52.39          -42.382236      -43.219394
2016-08-21/21:23:52.42          -42.381001      -43.210763
2016-08-21/21:23:52.45          -42.377758      -43.201853
2016-08-21/21:23:52.48          -42.368748      -43.193222
2016-08-21/21:23:52.51          -42.362456      -43.184590
2016-08-21/21:23:52.54          -42.358297      -43.175958
2016-08-21/21:23:52.57          -42.359759      -43.167049
2016-08-21/21:23:52.60          -42.366085      -43.158417
2016-08-21/21:23:52.64          -42.361233      -43.149786
2016-08-21/21:23:52.67          -42.355053      -43.141154
2016-08-21/21:23:52.70          -42.346182      -43.132244
2016-08-21/21:23:52.73          -42.337738      -43.123613
2016-08-21/21:23:52.76          -42.326342      -43.114981
2016-08-21/21:23:52.79          -42.312006      -43.106350
2016-08-21/21:23:52.82          -42.310845      -43.097440
2016-08-21/21:23:52.85          -42.305555      -43.088808
2016-08-21/21:23:52.89          -42.299286      -43.080177
2016-08-21/21:23:52.92          -42.292738      -43.071545
2016-08-21/21:23:52.95          -42.290775      -43.062635
2016-08-21/21:23:52.98          -42.292619      -43.054004
2016-08-21/21:23:53.01          -42.284146      -43.044460
2016-08-21/21:23:53.04          -42.294689      -43.034061
2016-08-21/21:23:53.07          -42.286349      -43.023327
2016-08-21/21:23:53.10          -42.276388      -43.012928
2016-08-21/21:23:53.14          -42.268842      -43.002529
2016-08-21/21:23:53.17          -42.260715      -42.992130
2016-08-21/21:23:53.20          -42.261634      -42.981396
2016-08-21/21:23:53.23          -42.255278      -42.970997
2016-08-21/21:23:53.26          -42.258871      -42.960598
2016-08-21/21:23:53.29          -42.252269      -42.950200
2016-08-21/21:23:53.32          -42.240472      -42.939465
2016-08-21/21:23:53.35          -42.247013      -42.929067
2016-08-21/21:23:53.39          -42.243064      -42.918668
2016-08-21/21:23:53.42          -42.245366      -42.908269
2016-08-21/21:23:53.45          -42.252295      -42.897535
2016-08-21/21:23:53.48          -42.256724      -42.887136
2016-08-21/21:23:53.51          -42.258910      -42.876737
2016-08-21/21:23:53.54          -42.250457      -42.866338
2016-08-21/21:23:53.57          -42.255502      -42.855604
2016-08-21/21:23:53.60          -42.249357      -42.845205
2016-08-21/21:23:53.64          -42.235675      -42.834806
2016-08-21/21:23:53.67          -42.229829      -42.824407
2016-08-21/21:23:53.70          -42.218076      -42.813673
2016-08-21/21:23:53.73          -42.196174      -42.803274
2016-08-21/21:23:53.76          -42.166055      -42.792876
2016-08-21/21:23:53.79          -42.148346      -42.782477
2016-08-21/21:23:53.82          -42.139683      -42.771742
2016-08-21/21:23:53.85          -42.129956      -42.761344
2016-08-21/21:23:53.89          -42.129910      -42.750945
2016-08-21/21:23:53.92          -42.125276      -42.740546
2016-08-21/21:23:53.95          -42.121811      -42.729812
2016-08-21/21:23:53.98          -42.114001      -42.719413
2016-08-21/21:23:54.01          -42.111695      -42.708098
2016-08-21/21:23:54.04          -42.114913      -42.695926
2016-08-21/21:23:54.07          -42.113663      -42.683360
2016-08-21/21:23:54.10          -42.097295      -42.671187
2016-08-21/21:23:54.14          -42.081529      -42.659014
2016-08-21/21:23:54.17          -42.066863      -42.646841
2016-08-21/21:23:54.20          -42.059606      -42.634276
2016-08-21/21:23:54.23          -42.046783      -42.622103
2016-08-21/21:23:54.26          -42.025485      -42.609930
2016-08-21/21:23:54.29          -42.009135      -42.597757
2016-08-21/21:23:54.32          -41.989341      -42.585192
2016-08-21/21:23:54.35          -41.977727      -42.573019
2016-08-21/21:23:54.39          -41.973485      -42.560846
2016-08-21/21:23:54.42          -41.975774      -42.548673
2016-08-21/21:23:54.45          -41.968573      -42.536108
2016-08-21/21:23:54.48          -41.966503      -42.523935
2016-08-21/21:23:54.51          -41.959861      -42.511762
2016-08-21/21:23:54.54          -41.954370      -42.499589
2016-08-21/21:23:54.57          -41.949786      -42.487023
2016-08-21/21:23:54.60          -41.946605      -42.474851
2016-08-21/21:23:54.64          -41.943248      -42.462678
2016-08-21/21:23:54.67          -41.938178      -42.450505
2016-08-21/21:23:54.70          -41.920649      -42.437939
2016-08-21/21:23:54.73          -41.916059      -42.425766
2016-08-21/21:23:54.76          -41.905922      -42.413593
2016-08-21/21:23:54.79          -41.895730      -42.401421
2016-08-21/21:23:54.82          -41.893703      -42.388855
2016-08-21/21:23:54.85          -41.890879      -42.376682
2016-08-21/21:23:54.89          -41.886397      -42.364509
2016-08-21/21:23:54.92          -41.874128      -42.352336
2016-08-21/21:23:54.95          -41.864994      -42.339771
2016-08-21/21:23:54.98          -41.858603      -42.327598
2016-08-21/21:23:55.01          -41.847127      -42.314498
2016-08-21/21:23:55.04          -41.823183      -42.300529
2016-08-21/21:23:55.07          -41.805354      -42.286109
2016-08-21/21:23:55.10          -41.790250      -42.272139
2016-08-21/21:23:55.14          -41.765873      -42.258170
2016-08-21/21:23:55.17          -41.742164      -42.244201
2016-08-21/21:23:55.20          -41.728902      -42.229781
2016-08-21/21:23:55.23          -41.706334      -42.215812
2016-08-21/21:23:55.26          -41.694077      -42.201842
2016-08-21/21:23:55.29          -41.682847      -42.187873
2016-08-21/21:23:55.32          -41.681261      -42.173453
2016-08-21/21:23:55.35          -41.669032      -42.159484
2016-08-21/21:23:55.39          -41.661548      -42.145514
2016-08-21/21:23:55.42          -41.657006      -42.131545
2016-08-21/21:23:55.45          -41.649202      -42.117125
2016-08-21/21:23:55.48          -41.637918      -42.103156
2016-08-21/21:23:55.51          -41.635684      -42.089186
2016-08-21/21:23:55.54          -41.628234      -42.075217
2016-08-21/21:23:55.57          -41.624838      -42.060797
2016-08-21/21:23:55.60          -41.616074      -42.046828
2016-08-21/21:23:55.64          -41.613089      -42.032858
2016-08-21/21:23:55.67          -41.614219      -42.018889
2016-08-21/21:23:55.70          -41.608145      -42.004469
2016-08-21/21:23:55.73          -41.604134      -41.990500
2016-08-21/21:23:55.76          -41.596450      -41.976530
2016-08-21/21:23:55.79          -41.582506      -41.962561
2016-08-21/21:23:55.82          -41.567872      -41.948141
2016-08-21/21:23:55.85          -41.558640      -41.934172
2016-08-21/21:23:55.89          -41.547462      -41.920203
2016-08-21/21:23:55.92          -41.549186      -41.906233
2016-08-21/21:23:55.95          -41.537047      -41.891813
2016-08-21/21:23:55.98          -41.540188      -41.877844
2016-08-21/21:23:56.01          -41.532760      -41.862953
2016-08-21/21:23:56.04          -41.536761      -41.847199
2016-08-21/21:23:56.07          -41.540677      -41.830937
2016-08-21/21:23:56.10          -41.526241      -41.815183
2016-08-21/21:23:56.14          -41.499505      -41.799428
2016-08-21/21:23:56.17          -41.487743      -41.783674
2016-08-21/21:23:56.20          -41.466516      -41.767412
2016-08-21/21:23:56.23          -41.461842      -41.751658
2016-08-21/21:23:56.26          -41.433954      -41.735903
2016-08-21/21:23:56.29          -41.427877      -41.720149
2016-08-21/21:23:56.32          -41.407006      -41.703887
2016-08-21/21:23:56.35          -41.381986      -41.688133
2016-08-21/21:23:56.39          -41.368383      -41.672378
2016-08-21/21:23:56.42          -41.367410      -41.656624
2016-08-21/21:23:56.45          -41.357231      -41.640362
2016-08-21/21:23:56.48          -41.346223      -41.624608
2016-08-21/21:23:56.51          -41.337814      -41.608853
2016-08-21/21:23:56.54          -41.337444      -41.593099
2016-08-21/21:23:56.57          -41.326554      -41.576837
2016-08-21/21:23:56.60          -41.308661      -41.561083
2016-08-21/21:23:56.64          -41.302979      -41.545328
2016-08-21/21:23:56.67          -41.291115      -41.529574
2016-08-21/21:23:56.70          -41.267734      -41.513312
2016-08-21/21:23:56.73          -41.256229      -41.497558
2016-08-21/21:23:56.76          -41.253438      -41.481803
2016-08-21/21:23:56.79          -41.244504      -41.466049
2016-08-21/21:23:56.82          -41.232794      -41.449787
2016-08-21/21:23:56.85          -41.214667      -41.434033
2016-08-21/21:23:56.89          -41.206017      -41.418278
2016-08-21/21:23:56.92          -41.192599      -41.402524
2016-08-21/21:23:56.95          -41.185480      -41.386262
2016-08-21/21:23:56.98          -41.181396      -41.370508
2016-08-21/21:23:57.01          -41.175748      -41.353818
2016-08-21/21:23:57.04          -41.146978      -41.336251
2016-08-21/21:23:57.07          -41.115482      -41.318118
2016-08-21/21:23:57.10          -41.093071      -41.300551
2016-08-21/21:23:57.14          -41.078194      -41.282985
2016-08-21/21:23:57.17          -41.074133      -41.265418
2016-08-21/21:23:57.20          -41.063355      -41.247285
2016-08-21/21:23:57.23          -41.050387      -41.229718
2016-08-21/21:23:57.26          -41.041433      -41.212152
2016-08-21/21:23:57.29          -41.024685      -41.194585
2016-08-21/21:23:57.32          -41.023972      -41.176452
2016-08-21/21:23:57.35          -41.017087      -41.158885
2016-08-21/21:23:57.39          -41.019912      -41.141318
2016-08-21/21:23:57.42          -41.013175      -41.123752
2016-08-21/21:23:57.45          -41.001621      -41.105618
2016-08-21/21:23:57.48          -40.999595      -41.088052
2016-08-21/21:23:57.51          -40.986390      -41.070485
2016-08-21/21:23:57.54          -40.965414      -41.052919
2016-08-21/21:23:57.57          -40.945874      -41.034785
2016-08-21/21:23:57.60          -40.924642      -41.017219
2016-08-21/21:23:57.64          -40.903159      -40.999652
2016-08-21/21:23:57.67          -40.881054      -40.982085
2016-08-21/21:23:57.70          -40.868067      -40.963952
2016-08-21/21:23:57.73          -40.852889      -40.946386
2016-08-21/21:23:57.76          -40.847402      -40.928819
2016-08-21/21:23:57.79          -40.844449      -40.911252
2016-08-21/21:23:57.82          -40.843001      -40.893119
2016-08-21/21:23:57.85          -40.844406      -40.875552
2016-08-21/21:23:57.89          -40.843601      -40.857986
2016-08-21/21:23:57.92          -40.835975      -40.840419
2016-08-21/21:23:57.95          -40.820495      -40.822286
2016-08-21/21:23:57.98          -40.810185      -40.804719
2016-08-21/21:23:58.01          -40.792969      -40.786228
2016-08-21/21:23:58.04          -40.767753      -40.766869
2016-08-21/21:23:58.07          -40.749693      -40.746886
2016-08-21/21:23:58.10          -40.729853      -40.727528
2016-08-21/21:23:58.14          -40.709963      -40.708169
2016-08-21/21:23:58.17          -40.698336      -40.688811
2016-08-21/21:23:58.20          -40.679379      -40.668827
2016-08-21/21:23:58.23          -40.664249      -40.649469
2016-08-21/21:23:58.26          -40.641357      -40.630110
2016-08-21/21:23:58.29          -40.628438      -40.610752
2016-08-21/21:23:58.32          -40.616650      -40.590769
2016-08-21/21:23:58.35          -40.610231      -40.571410
2016-08-21/21:23:58.39          -40.599812      -40.552052
2016-08-21/21:23:58.42          -40.592300      -40.532693
2016-08-21/21:23:58.45          -40.578087      -40.512710
2016-08-21/21:23:58.48          -40.569248      -40.493352
2016-08-21/21:23:58.51          -40.543348      -40.473993
2016-08-21/21:23:58.54          -40.527457      -40.454635
2016-08-21/21:23:58.57          -40.507751      -40.434651
2016-08-21/21:23:58.60          -40.486407      -40.415293
2016-08-21/21:23:58.64          -40.460079      -40.395934
2016-08-21/21:23:58.67          -40.444243      -40.376576
2016-08-21/21:23:58.70          -40.424868      -40.356593
2016-08-21/21:23:58.73          -40.392910      -40.337234
2016-08-21/21:23:58.76          -40.378472      -40.317876
2016-08-21/21:23:58.79          -40.370645      -40.298517
2016-08-21/21:23:58.82          -40.358024      -40.278534
2016-08-21/21:23:58.85          -40.335793      -40.259176
2016-08-21/21:23:58.89          -40.313552      -40.239817
2016-08-21/21:23:58.92          -40.308966      -40.220458
2016-08-21/21:23:58.95          -40.299410      -40.200475
2016-08-21/21:23:58.98          -40.290798      -40.181117
2016-08-21/21:23:59.01          -40.278882      -40.160831
2016-08-21/21:23:59.04          -40.266974      -40.139675
2016-08-21/21:23:59.07          -40.252287      -40.117837
2016-08-21/21:23:59.10          -40.236605      -40.096681
2016-08-21/21:23:59.14          -40.223270      -40.075525
2016-08-21/21:23:59.17          -40.203853      -40.054370
2016-08-21/21:23:59.20          -40.176921      -40.032531
2016-08-21/21:23:59.23          -40.159448      -40.011376
2016-08-21/21:23:59.26          -40.141080      -39.990220
2016-08-21/21:23:59.29          -40.136329      -39.969064
2016-08-21/21:23:59.32          -40.120941      -39.947226
2016-08-21/21:23:59.35          -40.114110      -39.926070
2016-08-21/21:23:59.39          -40.104097      -39.904914
2016-08-21/21:23:59.42          -40.094146      -39.883758
2016-08-21/21:23:59.45          -40.090294      -39.861920
2016-08-21/21:23:59.48          -40.080462      -39.840765
2016-08-21/21:23:59.51          -40.064729      -39.819609
2016-08-21/21:23:59.54          -40.040642      -39.798453
2016-08-21/21:23:59.57          -40.024225      -39.776615
2016-08-21/21:23:59.60          -40.010855      -39.755459
2016-08-21/21:23:59.64          -39.992228      -39.734303
2016-08-21/21:23:59.67          -39.980999      -39.713147
2016-08-21/21:23:59.70          -39.966281      -39.691309
2016-08-21/21:23:59.73          -39.941883      -39.670154
2016-08-21/21:23:59.76          -39.934286      -39.648998
2016-08-21/21:23:59.79          -39.917217      -39.627842
2016-08-21/21:23:59.82          -39.896635      -39.606004
2016-08-21/21:23:59.85          -39.889217      -39.584848
2016-08-21/21:23:59.89          -39.873161      -39.563692
2016-08-21/21:23:59.92          -39.864892      -39.542536
2016-08-21/21:23:59.95          -39.854301      -39.520698
2016-08-21/21:23:59.98          -39.846873      -39.499543
2016-08-21/21:24:00.01          -39.834706      -39.477471
2016-08-21/21:24:00.04          -39.803918      -39.454541
2016-08-21/21:24:00.07          -39.783591      -39.430872
2016-08-21/21:24:00.10          -39.775589      -39.407942
2016-08-21/21:24:00.14          -39.745337      -39.385012
2016-08-21/21:24:00.17          -39.721322      -39.362083
2016-08-21/21:24:00.20          -39.698875      -39.338413
2016-08-21/21:24:00.23          -39.673363      -39.315483
2016-08-21/21:24:00.26          -39.653239      -39.292554
2016-08-21/21:24:00.29          -39.641752      -39.269624
2016-08-21/21:24:00.32          -39.633644      -39.245954
2016-08-21/21:24:00.35          -39.629283      -39.223025
2016-08-21/21:24:00.39          -39.613305      -39.200095
2016-08-21/21:24:00.42          -39.607259      -39.177165
2016-08-21/21:24:00.45          -39.594796      -39.153496
2016-08-21/21:24:00.48          -39.580319      -39.130566
2016-08-21/21:24:00.51          -39.560069      -39.107636
2016-08-21/21:24:00.54          -39.537088      -39.084707
2016-08-21/21:24:00.57          -39.509778      -39.061037
2016-08-21/21:24:00.60          -39.492656      -39.038107
2016-08-21/21:24:00.64          -39.463793      -39.015177
2016-08-21/21:24:00.67          -39.435322      -38.992248
2016-08-21/21:24:00.70          -39.403871      -38.968578
2016-08-21/21:24:00.73          -39.392796      -38.945649
2016-08-21/21:24:00.76          -39.381402      -38.922719
2016-08-21/21:24:00.79          -39.373053      -38.899789
2016-08-21/21:24:00.82          -39.363551      -38.876120
2016-08-21/21:24:00.85          -39.347420      -38.853190
2016-08-21/21:24:00.89          -39.326292      -38.830260
2016-08-21/21:24:00.92          -39.306389      -38.807330
2016-08-21/21:24:00.95          -39.294740      -38.783661
2016-08-21/21:24:00.98          -39.277503      -38.760731
2016-08-21/21:24:01.01          -39.250340      -38.736892
2016-08-21/21:24:01.04          -39.227069      -38.712199
2016-08-21/21:24:01.07          -39.206156      -38.686711
2016-08-21/21:24:01.10          -39.191655      -38.662018
2016-08-21/21:24:01.14          -39.179557      -38.637326
2016-08-21/21:24:01.17          -39.170393      -38.612634
2016-08-21/21:24:01.20          -39.147017      -38.587145
2016-08-21/21:24:01.23          -39.135576      -38.562453
2016-08-21/21:24:01.26          -39.130053      -38.537760
2016-08-21/21:24:01.29          -39.117323      -38.513068
2016-08-21/21:24:01.32          -39.096741      -38.487579
2016-08-21/21:24:01.35          -39.076212      -38.462887
2016-08-21/21:24:01.39          -39.054067      -38.438195
2016-08-21/21:24:01.42          -39.043665      -38.413502
2016-08-21/21:24:01.45          -39.021195      -38.388013
2016-08-21/21:24:01.48          -39.009959      -38.363321
2016-08-21/21:24:01.51          -38.986916      -38.338629
2016-08-21/21:24:01.54          -38.946010      -38.313937
2016-08-21/21:24:01.57          -38.916740      -38.288448
2016-08-21/21:24:01.60          -38.892072      -38.263756
2016-08-21/21:24:01.64          -38.872026      -38.239063
2016-08-21/21:24:01.67          -38.848281      -38.214371
2016-08-21/21:24:01.70          -38.821763      -38.188882
2016-08-21/21:24:01.73          -38.805104      -38.164190
2016-08-21/21:24:01.76          -38.785279      -38.139497
2016-08-21/21:24:01.79          -38.762066      -38.114805
[truncated: 506,371 more chars]
