# Supplementary material for: Miniature Dungey-like cycle at Mars
Source: Nat Commun. 2026 Jul 23;17:6129. doi: 10.1038/s41467-026-75019-3 (PMC13396348; doi:10.1038/s41467-026-75019-3)
Supplement: Supplementary file 3 — Source data [file 41467_2026_75019_MOESM3_ESM.zip › data_files/Fig_maven_20160821_212200_vel_o2_GEO_local.txt]

Panel        1:  vel_o2_corr_GEO_local
ytitle=V(O2+) [km/s]
V!DEW!N V!DNS!N V!Dr!N
2016-08-21/21:22:02.04          0.75922059      -1.1186105     -0.67659163
2016-08-21/21:22:06.04           1.2575763     -0.60901052      0.21663373
2016-08-21/21:22:10.04           2.4596827    -0.084870380      0.70696761
2016-08-21/21:22:14.04           5.1027603     -0.61296001     -0.74522006
2016-08-21/21:22:18.04           6.7307705     -0.93666261     -0.70547971
2016-08-21/21:22:22.04           4.3187929      0.12305214      0.25640488
2016-08-21/21:22:26.04          0.81021485      0.66766471      0.26057684
2016-08-21/21:22:30.04          0.60723748      0.55577872      0.36936420
2016-08-21/21:22:34.04         -0.12214301      0.38828486      0.76035547
2016-08-21/21:22:38.04         -0.14232700      0.19077960       1.0456610
2016-08-21/21:22:42.04         -0.29839114       1.2160829      0.17968039
2016-08-21/21:22:46.04         -0.10274044      0.97464745    -0.020496129
2016-08-21/21:22:50.04         0.082235536      0.70647006     -0.12283793
2016-08-21/21:22:54.04         0.074268103      0.57703889     -0.25821712
2016-08-21/21:22:58.04          0.13354402      0.77261148     -0.35893917
2016-08-21/21:23:02.04          0.23266850      0.91189752     -0.46837265
2016-08-21/21:23:06.04          0.17055056      0.84213126     -0.65008748
2016-08-21/21:23:10.04       -0.0039893949       1.7062138     -0.15432903
2016-08-21/21:23:14.04          0.10793730       1.0907042     -0.55235420
2016-08-21/21:23:18.04          -1.5733873      0.21159230      0.45896065
2016-08-21/21:23:22.04        -0.035139952      0.55380672      0.81819345
2016-08-21/21:23:26.04        -0.031101149      0.52885948       1.1716597
2016-08-21/21:23:30.04         -0.23869301     -0.43268909       1.2783675
2016-08-21/21:23:34.04         -0.26963820      0.96586197      0.37821312
2016-08-21/21:23:38.04         -0.78799262      0.69122453      0.74724971
2016-08-21/21:23:42.04          0.22550726       1.2965601     -0.21962588
2016-08-21/21:23:46.04         -0.13181689     0.087848529     -0.75565142
2016-08-21/21:23:50.04         -0.39095820      0.27898060     -0.92710316
2016-08-21/21:23:54.04         -0.16890846     0.024930889     -0.45140893
2016-08-21/21:23:58.04          0.11095450      0.30945237     -0.21989698
2016-08-21/21:24:02.04         -0.13041199      0.30333861     0.065513772
2016-08-21/21:24:06.04          0.17297664    -0.026242614      0.66373560
2016-08-21/21:24:10.04         0.036243560     -0.17652944     -0.84559854
2016-08-21/21:24:14.04          0.51414085      -1.2200494     -0.36108708
2016-08-21/21:24:18.04          0.83816988      -1.1023283       1.4334935
2016-08-21/21:24:22.04          0.57000841     -0.89559972       2.6013633
2016-08-21/21:24:26.04          0.38121351      0.20246650       1.7348361
2016-08-21/21:24:30.04         -0.15773390      0.38840664       1.2917693
2016-08-21/21:24:34.04         -0.49463083      0.29650254      0.32835506
2016-08-21/21:24:38.04          -1.7312700      0.28443765     -0.29347310
2016-08-21/21:24:42.04          -1.6100876    -0.080239709     -0.52923722
2016-08-21/21:24:46.04          -1.3409749      0.25929954     -0.27621794
2016-08-21/21:24:50.04         -0.87159854      0.63093886     0.057428407
2016-08-21/21:24:54.04         -0.84819462      0.39325842      0.22524860
2016-08-21/21:24:58.04         -0.23199541      0.92674185      0.11087027
2016-08-21/21:25:02.04         0.055121778      0.12096885      0.33981069
2016-08-21/21:25:06.04         0.062311963    -0.079520414     0.033879772
2016-08-21/21:25:10.04         -0.32215054     -0.13557771      0.35359790
2016-08-21/21:25:14.04         -0.23184601     -0.26604537      0.24762626
2016-08-21/21:25:18.04       0.00035840755     0.013533607      0.22413699
2016-08-21/21:25:22.04        -0.039288487     0.040584259      0.25462105
2016-08-21/21:25:26.04         -0.25526363     0.098624650      0.25847617
2016-08-21/21:25:30.04        -0.058081281     -0.16072052    -0.044469621
2016-08-21/21:25:34.04         -0.45758827      0.16972469      0.11457403
2016-08-21/21:25:38.04         -0.37351773      0.27624565     0.094337000
2016-08-21/21:25:42.04        0.0065368033     0.021035430     -0.16044117
2016-08-21/21:25:46.04          0.10479184     0.048476175    -0.067660404
2016-08-21/21:25:50.04          0.11164392      0.46604034      0.55655093
2016-08-21/21:25:54.04          0.48995660      0.19639364      0.33739478
2016-08-21/21:25:58.04         0.093135306     0.059658925      0.10011692
2016-08-21/21:26:02.04        -0.048682623      0.24206002     -0.27771824
2016-08-21/21:26:06.04         -0.14278522      0.10152369     -0.39603760
2016-08-21/21:26:10.04         -0.40235186      0.17670113     -0.42836740
2016-08-21/21:26:14.04         -0.56491846      0.74677330     -0.15238609
2016-08-21/21:26:18.04         -0.87642019      0.10976403     -0.35227648
2016-08-21/21:26:22.04         -0.90327293      0.30453201   -0.0067686787
2016-08-21/21:26:26.04         -0.23614504      0.16649545      0.71015835
2016-08-21/21:26:30.04         -0.14938568      0.20271307      0.20321773
2016-08-21/21:26:34.04           3.0424383       1.0100217      0.88913584
2016-08-21/21:26:38.04           4.0333573       2.6586701    -0.067631753
2016-08-21/21:26:42.04           2.1991621       1.1726139      -1.2732374
2016-08-21/21:26:46.04        -0.016705117      -1.7766856     -0.47212181
2016-08-21/21:26:50.04       -0.0033663402      -1.6385417     -0.15888194
2016-08-21/21:26:54.04        -0.077761333     -0.98139294    -0.023936427
                               
