# Supplementary material for: Miniature Dungey-like cycle at Mars
Source: Nat Commun. 2026 Jul 23;17:6129. doi: 10.1038/s41467-026-75019-3 (PMC13396348; doi:10.1038/s41467-026-75019-3)
Supplement: Supplementary file 3 — Source data [file 41467_2026_75019_MOESM3_ESM.zip › data_files/Fig_maven_20190303_112600_dL.txt]

Panel        1:  dL
ytitle=dL [km]
dL!Dr!N dL!DNS!N dL!DEW!N
2019-03-03/11:24:30.03        -0.027018304     0.098917027     0.060775559
2019-03-03/11:24:30.06        -0.027018097     0.098915570     0.060777655
2019-03-03/11:24:30.09        -0.027889796      0.10210620     0.062741244
2019-03-03/11:24:30.12        -0.027018097     0.098914156     0.060782863
2019-03-03/11:24:30.15        -0.027018304     0.098914221     0.060785893
2019-03-03/11:24:30.18        -0.027018097     0.098912764     0.060787988
2019-03-03/11:24:30.22        -0.027889796      0.10210331     0.062751911
2019-03-03/11:24:30.25        -0.027018097     0.098911350     0.060793195
2019-03-03/11:24:30.28        -0.027018304     0.098911415     0.060796225
2019-03-03/11:24:30.31        -0.027018097     0.098909958     0.060798319
2019-03-03/11:24:30.34        -0.027889796      0.10210041     0.062762573
2019-03-03/11:24:30.37        -0.027018097     0.098908544     0.060803524
2019-03-03/11:24:30.40        -0.027018304     0.098908609     0.060806552
2019-03-03/11:24:30.43        -0.027018097     0.098907153     0.060808645
2019-03-03/11:24:30.47        -0.027889796      0.10209752     0.062773232
2019-03-03/11:24:30.50        -0.027018097     0.098905738     0.060813848
2019-03-03/11:24:30.53        -0.027229474     0.099678832     0.061292199
2019-03-03/11:24:30.56        -0.027229468     0.099678108     0.061294764
2019-03-03/11:24:30.59        -0.027255883     0.099774091     0.061356850
2019-03-03/11:24:30.62        -0.027229468     0.099676682     0.061300006
2019-03-03/11:24:30.65        -0.027229474     0.099676004     0.061302600
2019-03-03/11:24:30.68        -0.027229468     0.099675280     0.061305164
2019-03-03/11:24:30.72        -0.027255883     0.099771261     0.061367259
2019-03-03/11:24:30.75        -0.027229468     0.099673855     0.061310405
2019-03-03/11:24:30.78        -0.027229474     0.099673176     0.061312997
2019-03-03/11:24:30.81        -0.027229468     0.099672452     0.061315561
2019-03-03/11:24:30.84        -0.027255883     0.099768430     0.061377665
2019-03-03/11:24:30.87        -0.027229468     0.099671027     0.061320799
2019-03-03/11:24:30.90        -0.027229474     0.099670349     0.061323391
2019-03-03/11:24:30.93        -0.027229468     0.099669624     0.061325954
2019-03-03/11:24:30.97        -0.027255883     0.099765600     0.061388067
2019-03-03/11:24:31.00        -0.027229468     0.099668199     0.061331191
2019-03-03/11:24:31.03        -0.027229474     0.099667521     0.061333781
2019-03-03/11:24:31.06        -0.027229468     0.099666796     0.061336343
2019-03-03/11:24:31.09        -0.027255883     0.099762769     0.061398465
2019-03-03/11:24:31.12        -0.027229468     0.099665371     0.061341578
2019-03-03/11:24:31.15        -0.027229474     0.099664693     0.061344168
2019-03-03/11:24:31.18        -0.027229468     0.099663969     0.061346729
2019-03-03/11:24:31.22        -0.027255883     0.099759939     0.061408860
2019-03-03/11:24:31.25        -0.027229468     0.099662544     0.061351962
2019-03-03/11:24:31.28        -0.027229474     0.099661865     0.061354551
2019-03-03/11:24:31.31        -0.027229468     0.099661141     0.061357111
2019-03-03/11:24:31.34        -0.027255883     0.099757108     0.061419251
2019-03-03/11:24:31.37        -0.027229468     0.099659716     0.061362342
2019-03-03/11:24:31.40        -0.027229474     0.099659038     0.061364930
2019-03-03/11:24:31.43        -0.027229468     0.099658313     0.061367489
2019-03-03/11:24:31.47        -0.027255883     0.099754278     0.061429639
2019-03-03/11:24:31.50        -0.027229468     0.099656888     0.061372719
2019-03-03/11:24:31.53        -0.027229474     0.099656210     0.061375306
2019-03-03/11:24:31.56        -0.027229468     0.099655485     0.061377864
2019-03-03/11:24:31.59        -0.027255883     0.099751447     0.061440023
2019-03-03/11:24:31.62        -0.027229468     0.099654060     0.061383092
2019-03-03/11:24:31.65        -0.027229474     0.099653382     0.061385678
2019-03-03/11:24:31.68        -0.027229468     0.099652658     0.061388235
2019-03-03/11:24:31.72        -0.027255883     0.099748617     0.061450403
2019-03-03/11:24:31.75        -0.027229468     0.099651232     0.061393461
2019-03-03/11:24:31.78        -0.027229474     0.099650554     0.061396046
2019-03-03/11:24:31.81        -0.027229468     0.099649830     0.061398603
2019-03-03/11:24:31.84        -0.027255883     0.099745786     0.061460780
2019-03-03/11:24:31.87        -0.027229468     0.099648405     0.061403827
2019-03-03/11:24:31.90        -0.027229474     0.099647726     0.061406411
2019-03-03/11:24:31.93        -0.027229468     0.099647002     0.061408967
2019-03-03/11:24:31.97        -0.027255883     0.099742956     0.061471153
2019-03-03/11:24:32.00        -0.027229468     0.099645577     0.061414189
2019-03-03/11:24:32.03        -0.027229474     0.099644899     0.061416772
2019-03-03/11:24:32.06        -0.027229468     0.099644174     0.061419327
2019-03-03/11:24:32.09        -0.027255883     0.099740125     0.061481522
2019-03-03/11:24:32.12        -0.027229468     0.099642749     0.061424547
2019-03-03/11:24:32.15        -0.027229474     0.099642071     0.061427130
2019-03-03/11:24:32.18        -0.027229468     0.099641347     0.061429684
2019-03-03/11:24:32.22        -0.027255883     0.099737295     0.061491888
2019-03-03/11:24:32.25        -0.027229468     0.099639921     0.061434902
2019-03-03/11:24:32.28        -0.027229474     0.099639243     0.061437484
2019-03-03/11:24:32.31        -0.027229468     0.099638519     0.061440037
2019-03-03/11:24:32.34        -0.027255883     0.099734464     0.061502250
2019-03-03/11:24:32.37        -0.027229468     0.099637094     0.061445253
2019-03-03/11:24:32.40        -0.027229474     0.099636415     0.061447834
2019-03-03/11:24:32.43        -0.027229468     0.099635691     0.061450386
2019-03-03/11:24:32.47        -0.027255883     0.099731634     0.061512609
2019-03-03/11:24:32.50        -0.027229468     0.099634266     0.061455601
2019-03-03/11:24:32.53        -0.027229474     0.099633588     0.061458181
2019-03-03/11:24:32.56        -0.027229468     0.099632863     0.061460732
2019-03-03/11:24:32.59        -0.027255883     0.099728803     0.061522964
2019-03-03/11:24:32.62        -0.027229468     0.099631438     0.061465945
2019-03-03/11:24:32.65        -0.027229474     0.099630760     0.061468524
2019-03-03/11:24:32.68        -0.027229468     0.099630036     0.061471074
2019-03-03/11:24:32.72        -0.027255883     0.099725973     0.061533315
2019-03-03/11:24:32.75        -0.027229468     0.099628610     0.061476285
2019-03-03/11:24:32.78        -0.027229474     0.099627932     0.061478863
2019-03-03/11:24:32.81        -0.027229468     0.099627208     0.061481413
2019-03-03/11:24:32.84        -0.027255883     0.099723142     0.061543663
2019-03-03/11:24:32.87        -0.027229468     0.099625783     0.061486622
2019-03-03/11:24:32.90        -0.027229474     0.099625104     0.061489199
2019-03-03/11:24:32.93        -0.027229468     0.099624380     0.061491748
2019-03-03/11:24:32.97        -0.027255883     0.099720312     0.061554007
2019-03-03/11:24:33.00        -0.027229468     0.099622955     0.061496955
2019-03-03/11:24:33.03        -0.027229474     0.099622277     0.061499531
2019-03-03/11:24:33.06        -0.027229468     0.099621552     0.061502079
2019-03-03/11:24:33.09        -0.027255883     0.099717481     0.061564347
2019-03-03/11:24:33.12        -0.027229468     0.099620127     0.061507284
2019-03-03/11:24:33.15        -0.027229474     0.099619449     0.061509860
2019-03-03/11:24:33.18        -0.027229468     0.099618724     0.061512406
2019-03-03/11:24:33.22        -0.027255883     0.099714651     0.061574684
2019-03-03/11:24:33.25        -0.027229468     0.099617299     0.061517610
2019-03-03/11:24:33.28        -0.027229474     0.099616621     0.061520185
2019-03-03/11:24:33.31        -0.027229468     0.099615897     0.061522730
2019-03-03/11:24:33.34        -0.027255883     0.099711820     0.061585017
2019-03-03/11:24:33.37        -0.027229468     0.099614472     0.061527932
2019-03-03/11:24:33.40        -0.027229474     0.099613793     0.061530506
2019-03-03/11:24:33.43        -0.027229468     0.099613069     0.061533051
2019-03-03/11:24:33.47        -0.027255883     0.099708990     0.061595346
2019-03-03/11:24:33.50        -0.027229468     0.099611644     0.061538251
2019-03-03/11:24:33.53        -0.027229474     0.099610966     0.061540823
2019-03-03/11:24:33.56        -0.027229468     0.099610241     0.061543367
2019-03-03/11:24:33.59        -0.027255883     0.099706159     0.061605672
2019-03-03/11:24:33.62        -0.027229468     0.099608816     0.061548566
2019-03-03/11:24:33.65        -0.027229474     0.099608138     0.061551137
2019-03-03/11:24:33.68        -0.027229468     0.099607413     0.061553681
2019-03-03/11:24:33.72        -0.027255883     0.099703329     0.061615994
2019-03-03/11:24:33.75        -0.027229468     0.099605988     0.061558877
2019-03-03/11:24:33.78        -0.027229474     0.099605310     0.061561448
2019-03-03/11:24:33.81        -0.027229468     0.099604586     0.061563990
2019-03-03/11:24:33.84        -0.027255883     0.099700498     0.061626313
2019-03-03/11:24:33.87        -0.027229468     0.099603160     0.061569185
2019-03-03/11:24:33.90        -0.027229474     0.099602482     0.061571754
2019-03-03/11:24:33.93        -0.027229468     0.099601758     0.061574296
2019-03-03/11:24:33.97        -0.027255883     0.099697668     0.061636627
2019-03-03/11:24:34.00        -0.027229468     0.099600333     0.061579488
2019-03-03/11:24:34.03        -0.027229474     0.099599654     0.061582057
2019-03-03/11:24:34.06        -0.027229468     0.099598930     0.061584598
2019-03-03/11:24:34.09        -0.027255883     0.099694837     0.061646939
2019-03-03/11:24:34.12        -0.027229468     0.099597505     0.061589789
2019-03-03/11:24:34.15        -0.027229474     0.099596827     0.061592357
2019-03-03/11:24:34.18        -0.027229468     0.099596102     0.061594896
2019-03-03/11:24:34.22        -0.027255883     0.099692007     0.061657246
2019-03-03/11:24:34.25        -0.027229468     0.099594677     0.061600085
2019-03-03/11:24:34.28        -0.027229474     0.099593999     0.061602653
2019-03-03/11:24:34.31        -0.027229468     0.099593275     0.061605191
2019-03-03/11:24:34.34        -0.027255883     0.099689176     0.061667550
2019-03-03/11:24:34.37        -0.027229468     0.099591849     0.061610378
2019-03-03/11:24:34.40        -0.027229474     0.099591171     0.061612945
2019-03-03/11:24:34.43        -0.027229468     0.099590447     0.061615482
2019-03-03/11:24:34.47        -0.027255883     0.099686346     0.061677850
2019-03-03/11:24:34.50        -0.027229468     0.099589022     0.061620668
2019-03-03/11:24:34.53        -0.027229474     0.099588343     0.061623233
2019-03-03/11:24:34.56        -0.027229468     0.099587619     0.061625770
2019-03-03/11:24:34.59        -0.027255883     0.099683515     0.061688147
2019-03-03/11:24:34.62        -0.027229468     0.099586194     0.061630953
2019-03-03/11:24:34.65        -0.027229474     0.099585516     0.061633518
2019-03-03/11:24:34.68        -0.027229468     0.099584791     0.061636054
2019-03-03/11:24:34.72        -0.027255883     0.099680685     0.061698440
2019-03-03/11:24:34.75        -0.027229468     0.099583366     0.061641235
2019-03-03/11:24:34.78        -0.027229474     0.099582688     0.061643799
2019-03-03/11:24:34.81        -0.027229468     0.099581964     0.061646334
2019-03-03/11:24:34.84        -0.027255883     0.099677854     0.061708729
2019-03-03/11:24:34.87        -0.027229468     0.099580538     0.061651514
2019-03-03/11:24:34.90        -0.027229474     0.099579860     0.061654077
2019-03-03/11:24:34.93        -0.027229468     0.099579136     0.061656611
2019-03-03/11:24:34.97        -0.027255883     0.099675024     0.061719015
2019-03-03/11:24:35.00        -0.027229468     0.099577711     0.061661789
2019-03-03/11:24:35.03        -0.027229474     0.099577032     0.061664350
2019-03-03/11:24:35.06        -0.027229468     0.099576308     0.061666883
2019-03-03/11:24:35.09        -0.027255883     0.099672193     0.061729297
2019-03-03/11:24:35.12        -0.027229468     0.099574883     0.061672060
2019-03-03/11:24:35.15        -0.027229474     0.099574205     0.061674621
2019-03-03/11:24:35.18        -0.027229468     0.099573480     0.061677153
2019-03-03/11:24:35.22        -0.027229474     0.099572802     0.061679713
2019-03-03/11:24:35.25        -0.027229468     0.099572055     0.061682327
2019-03-03/11:24:35.28        -0.027229474     0.099571377     0.061684887
2019-03-03/11:24:35.31        -0.027229468     0.099570652     0.061687418
2019-03-03/11:24:35.34        -0.027229474     0.099569974     0.061689978
2019-03-03/11:24:35.37        -0.027229468     0.099569227     0.061692591
2019-03-03/11:24:35.40        -0.027229474     0.099568549     0.061695150
2019-03-03/11:24:35.43        -0.027229468     0.099567825     0.061697680
2019-03-03/11:24:35.47        -0.027229474     0.099567146     0.061700239
2019-03-03/11:24:35.50        -0.027229468     0.099566400     0.061702851
2019-03-03/11:24:35.53        -0.027229474     0.099565721     0.061705409
2019-03-03/11:24:35.56        -0.027229468     0.099564997     0.061707939
2019-03-03/11:24:35.59        -0.027229474     0.099564319     0.061710496
2019-03-03/11:24:35.62        -0.027229468     0.099563572     0.061713107
2019-03-03/11:24:35.65        -0.027229474     0.099562893     0.061715665
2019-03-03/11:24:35.68        -0.027229468     0.099562169     0.061718193
2019-03-03/11:24:35.72        -0.027229474     0.099561491     0.061720750
2019-03-03/11:24:35.75        -0.027229468     0.099560744     0.061723360
2019-03-03/11:24:35.78        -0.027229474     0.099560066     0.061725916
2019-03-03/11:24:35.81        -0.027229468     0.099559341     0.061728444
2019-03-03/11:24:35.84        -0.027229474     0.099558663     0.061731000
2019-03-03/11:24:35.87        -0.027229468     0.099557916     0.061733609
2019-03-03/11:24:35.90        -0.027229474     0.099557238     0.061736165
2019-03-03/11:24:35.93        -0.027229468     0.099556514     0.061738691
2019-03-03/11:24:35.97        -0.027229474     0.099555835     0.061741246
2019-03-03/11:24:36.00        -0.027229468     0.099555088     0.061743855
2019-03-03/11:24:36.03        -0.027229474     0.099554410     0.061746409
2019-03-03/11:24:36.06        -0.027229468     0.099553686     0.061748935
2019-03-03/11:24:36.09        -0.027229474     0.099553008     0.061751489
2019-03-03/11:24:36.12        -0.027229468     0.099552261     0.061754096
2019-03-03/11:24:36.15        -0.027229474     0.099551582     0.061756650
2019-03-03/11:24:36.18        -0.027229468     0.099550858     0.061759175
2019-03-03/11:24:36.22        -0.027229474     0.099550180     0.061761728
2019-03-03/11:24:36.25        -0.027255877     0.099645993     0.061824196
2019-03-03/11:24:36.28        -0.027229474     0.099548755     0.061766887
2019-03-03/11:24:36.31        -0.027229468     0.099548030     0.061769411
2019-03-03/11:24:36.34        -0.027229474     0.099547352     0.061771964
2019-03-03/11:24:36.37        -0.027255877     0.099643163     0.061834441
2019-03-03/11:24:36.40        -0.027229474     0.099545927     0.061777121
2019-03-03/11:24:36.43        -0.027229468     0.099545203     0.061779644
2019-03-03/11:24:36.47        -0.027229474     0.099544524     0.061782195
2019-03-03/11:24:36.50        -0.027255877     0.099640332     0.061844682
2019-03-03/11:24:36.53        -0.027229474     0.099543099     0.061787351
2019-03-03/11:24:36.56        -0.027229468     0.099542375     0.061789873
2019-03-03/11:24:36.59        -0.027229474     0.099541697     0.061792423
2019-03-03/11:24:36.62        -0.027255877     0.099637502     0.061854919
2019-03-03/11:24:36.65        -0.027229474     0.099540271     0.061797577
2019-03-03/11:24:36.68        -0.027229468     0.099539547     0.061800098
2019-03-03/11:24:36.72        -0.027229474     0.099538869     0.061802648
2019-03-03/11:24:36.75        -0.027255877     0.099634671     0.061865152
2019-03-03/11:24:36.78        -0.027229474     0.099537444     0.061807799
2019-03-03/11:24:36.81        -0.027229468     0.099536719     0.061810320
2019-03-03/11:24:36.84        -0.027229474     0.099536041     0.061812868
2019-03-03/11:24:36.87        -0.027255877     0.099631841     0.061875382
2019-03-03/11:24:36.90        -0.027229474     0.099534616     0.061818018
2019-03-03/11:24:36.93        -0.027229468     0.099533892     0.061820538
2019-03-03/11:24:36.97        -0.027229474     0.099533213     0.061823085
2019-03-03/11:24:37.00        -0.027255877     0.099629010     0.061885608
2019-03-03/11:24:37.03        -0.027229474     0.099531788     0.061828233
2019-03-03/11:24:37.06        -0.027229468     0.099531064     0.061830752
2019-03-03/11:24:37.09        -0.027229474     0.099530386     0.061833299
2019-03-03/11:24:37.12        -0.027255877     0.099626180     0.061895830
2019-03-03/11:24:37.15        -0.027229474     0.099528960     0.061838445
2019-03-03/11:24:37.18        -0.027229468     0.099528236     0.061840963
2019-03-03/11:24:37.22        -0.027229474     0.099527558     0.061843509
2019-03-03/11:24:37.25        -0.027255877     0.099623349     0.061906049
2019-03-03/11:24:37.28        -0.027229474     0.099526133     0.061848653
2019-03-03/11:24:37.31        -0.027229468     0.099525408     0.061851169
2019-03-03/11:24:37.34        -0.027229474     0.099524730     0.061853715
2019-03-03/11:24:37.37        -0.027255877     0.099620519     0.061916264
2019-03-03/11:24:37.40        -0.027229474     0.099523305     0.061858857
2019-03-03/11:24:37.43        -0.027229468     0.099522580     0.061861373
2019-03-03/11:24:37.47        -0.027229474     0.099521902     0.061863917
2019-03-03/11:24:37.50        -0.027255877     0.099617688     0.061926475
2019-03-03/11:24:37.53        -0.027229474     0.099520477     0.061869057
2019-03-03/11:24:37.56        -0.027229468     0.099519753     0.061871572
2019-03-03/11:24:37.59        -0.027229474     0.099519074     0.061874115
2019-03-03/11:24:37.62        -0.027255877     0.099614858     0.061936682
2019-03-03/11:24:37.65        -0.027229474     0.099517649     0.061879254
2019-03-03/11:24:37.68        -0.027229468     0.099516925     0.061881768
2019-03-03/11:24:37.72        -0.027229474     0.099516247     0.061884310
2019-03-03/11:24:37.75        -0.027255877     0.099612027     0.061946886
2019-03-03/11:24:37.78        -0.027229474     0.099514821     0.061889447
2019-03-03/11:24:37.81        -0.027229468     0.099514097     0.061891960
2019-03-03/11:24:37.84        -0.027229474     0.099513419     0.061894502
2019-03-03/11:24:37.87        -0.027255877     0.099609197     0.061957087
2019-03-03/11:24:37.90        -0.027229474     0.099511994     0.061899637
2019-03-03/11:24:37.93        -0.027229468     0.099511269     0.061902149
2019-03-03/11:24:37.97        -0.027229474     0.099510591     0.061904689
2019-03-03/11:24:38.00        -0.027255877     0.099606366     0.061967283
2019-03-03/11:24:38.03        -0.027229474     0.099509166     0.061909822
2019-03-03/11:24:38.06        -0.027229468     0.099508442     0.061912334
2019-03-03/11:24:38.09        -0.027229474     0.099507763     0.061914873
2019-03-03/11:24:38.12        -0.027255877     0.099603536     0.061977476
2019-03-03/11:24:38.15        -0.027229474     0.099506338     0.061920005
2019-03-03/11:24:38.18        -0.027229468     0.099505614     0.061922515
2019-03-03/11:24:38.22        -0.027229474     0.099504936     0.061925053
2019-03-03/11:24:38.25        -0.027255877     0.099600705     0.061987665
2019-03-03/11:24:38.28        -0.027229474     0.099503510     0.061930183
2019-03-03/11:24:38.31        -0.027229468     0.099502786     0.061932692
2019-03-03/11:24:38.34        -0.027229474     0.099502108     0.061935230
2019-03-03/11:24:38.37        -0.027255877     0.099597875     0.061997851
2019-03-03/11:24:38.40        -0.027229474     0.099500683     0.061940358
2019-03-03/11:24:38.43        -0.027229468     0.099499958     0.061942866
2019-03-03/11:24:38.47        -0.027229474     0.099499280     0.061945403
2019-03-03/11:24:38.50        -0.027255877     0.099595044     0.062008032
2019-03-03/11:24:38.53        -0.027229474     0.099497855     0.061950529
2019-03-03/11:24:38.56        -0.027229468     0.099497131     0.061953036
2019-03-03/11:24:38.59        -0.027229474     0.099496452     0.061955572
2019-03-03/11:24:38.62        -0.027255877     0.099592214     0.062018210
2019-03-03/11:24:38.65        -0.027229474     0.099495027     0.061960696
2019-03-03/11:24:38.68        -0.027229468     0.099494303     0.061963202
2019-03-03/11:24:38.72        -0.027229474     0.099493625     0.061965737
2019-03-03/11:24:38.75        -0.027255877     0.099589383     0.062028385
2019-03-03/11:24:38.78        -0.027229474     0.099492199     0.061970859
2019-03-03/11:24:38.81        -0.027229468     0.099491475     0.061973365
2019-03-03/11:24:38.84        -0.027229474     0.099490797     0.061975899
2019-03-03/11:24:38.87        -0.027255877     0.099586553     0.062038556
2019-03-03/11:24:38.90        -0.027229474     0.099489372     0.061981019
2019-03-03/11:24:38.93        -0.027229468     0.099488647     0.061983524
2019-03-03/11:24:38.97        -0.027229474     0.099487969     0.061986057
2019-03-03/11:24:39.00        -0.027255877     0.099583722     0.062048723
2019-03-03/11:24:39.03        -0.027229474     0.099486544     0.061991176
2019-03-03/11:24:39.06        -0.027229468     0.099485820     0.061993679
2019-03-03/11:24:39.09        -0.027229474     0.099485141     0.061996212
2019-03-03/11:24:39.12        -0.027255877     0.099580892     0.062058886
2019-03-03/11:24:39.15        -0.027229474     0.099483716     0.062001328
2019-03-03/11:24:39.18        -0.027229468     0.099482992     0.062003831
2019-03-03/11:24:39.22        -0.027229474     0.099482313     0.062006362
2019-03-03/11:24:39.25        -0.027255877     0.099578061     0.062069045
2019-03-03/11:24:39.28        -0.027229474     0.099480888     0.062011477
2019-03-03/11:24:39.31        -0.027229468     0.099480164     0.062013979
2019-03-03/11:24:39.34        -0.027229474     0.099479486     0.062016509
2019-03-03/11:24:39.37        -0.027255877     0.099575231     0.062079201
2019-03-03/11:24:39.40        -0.027229474     0.099478061     0.062021622
2019-03-03/11:24:39.43        -0.027229468     0.099477336     0.062024123
2019-03-03/11:24:39.47        -0.027229474     0.099476658     0.062026653
2019-03-03/11:24:39.50        -0.027250934     0.099591977     0.062059189
2019-03-03/11:24:39.53        -0.027216019     0.099528526     0.061949648
2019-03-03/11:24:39.56        -0.027207501     0.099561518     0.061900198
2019-03-03/11:24:39.59        -0.027198995     0.099594556     0.061850777
2019-03-03/11:24:39.62        -0.027216611     0.099725100     0.061859861
2019-03-03/11:24:39.65        -0.027181696     0.099661651     0.061750311
2019-03-03/11:24:39.68        -0.027173178     0.099694643     0.061700861
2019-03-03/11:24:39.72        -0.027164672     0.099727681     0.061651440
2019-03-03/11:24:39.75        -0.027182288     0.099858221     0.061660535
2019-03-03/11:24:39.78        -0.027147373     0.099794776     0.061550975
2019-03-03/11:24:39.81        -0.027138855     0.099827767     0.061501526
2019-03-03/11:24:39.84        -0.027130349     0.099860805     0.061452105
2019-03-03/11:24:39.87        -0.027147965     0.099991343     0.061461211
2019-03-03/11:24:39.90        -0.027113050     0.099927900     0.061351641
2019-03-03/11:24:39.93        -0.027104531     0.099960892     0.061302192
2019-03-03/11:24:39.97        -0.027096026     0.099993930     0.061252772
2019-03-03/11:24:40.00        -0.027113641      0.10012446     0.061261887
2019-03-03/11:24:40.03        -0.027078727      0.10006102     0.061152309
2019-03-03/11:24:40.06        -0.027070208      0.10009402     0.061102860
2019-03-03/11:24:40.09        -0.027061702      0.10012705     0.061053440
2019-03-03/11:24:40.12        -0.027079318      0.10025759     0.061062566
2019-03-03/11:24:40.15        -0.027044403      0.10019415     0.060952978
2019-03-03/11:24:40.18        -0.027035885      0.10022714     0.060903530
2019-03-03/11:24:40.22        -0.027027379      0.10026018     0.060854110
2019-03-03/11:24:40.25        -0.027044995      0.10039071     0.060863246
2019-03-03/11:24:40.28        -0.027010080      0.10032727     0.060753649
2019-03-03/11:24:40.31        -0.027001562      0.10036026     0.060704201
2019-03-03/11:24:40.34        -0.026993056      0.10039330     0.060654782
2019-03-03/11:24:40.37        -0.027010672      0.10052383     0.060663928
2019-03-03/11:24:40.40        -0.026975757      0.10046039     0.060554321
2019-03-03/11:24:40.43        -0.026967239      0.10049339     0.060504874
2019-03-03/11:24:40.47        -0.026958733      0.10052642     0.060455456
2019-03-03/11:24:40.50        -0.026976349      0.10065695     0.060464612
2019-03-03/11:24:40.53        -0.026946376      0.10057394     0.060385160
2019-03-03/11:24:40.56        -0.026946370      0.10057322     0.060387664
2019-03-03/11:24:40.59        -0.026946376      0.10057254     0.060390196
2019-03-03/11:24:40.62        -0.026972504      0.10066934     0.060451313
2019-03-03/11:24:40.65        -0.026946376      0.10057111     0.060395313
2019-03-03/11:24:40.68        -0.026946370      0.10057039     0.060397816
2019-03-03/11:24:40.72        -0.026946376      0.10056971     0.060400347
2019-03-03/11:24:40.75        -0.026972504      0.10066651     0.060461473
2019-03-03/11:24:40.78        -0.026946376      0.10056828     0.060405462
2019-03-03/11:24:40.81        -0.026946370      0.10056756     0.060407964
2019-03-03/11:24:40.84        -0.026946376      0.10056688     0.060410494
2019-03-03/11:24:40.87        -0.026972504      0.10066368     0.060471629
2019-03-03/11:24:40.90        -0.026946376      0.10056545     0.060415607
2019-03-03/11:24:40.93        -0.026946370      0.10056473     0.060418109
2019-03-03/11:24:40.97        -0.026946376      0.10056405     0.060420638
2019-03-03/11:24:41.00        -0.026972504      0.10066084     0.060481782
2019-03-03/11:24:41.03        -0.026946376      0.10056262     0.060425749
2019-03-03/11:24:41.06        -0.026946370      0.10056190     0.060428250
2019-03-03/11:24:41.09        -0.026946376      0.10056122     0.060430778
2019-03-03/11:24:41.12        -0.026972504      0.10065801     0.060491931
2019-03-03/11:24:41.15        -0.026946376      0.10055979     0.060435888
2019-03-03/11:24:41.18        -0.026946370      0.10055907     0.060438388
2019-03-03/11:24:41.22        -0.026946376      0.10055839     0.060440915
2019-03-03/11:24:41.25        -0.026972504      0.10065518     0.060502077
2019-03-03/11:24:41.28        -0.026946376      0.10055696     0.060446023
2019-03-03/11:24:41.31        -0.026946370      0.10055624     0.060448522
2019-03-03/11:24:41.34        -0.026946376      0.10055556     0.060451049
2019-03-03/11:24:41.37        -0.026972504      0.10065235     0.060512220
2019-03-03/11:24:41.40        -0.026946376      0.10055413     0.060456155
2019-03-03/11:24:41.43        -0.026946370      0.10055341     0.060458653
2019-03-03/11:24:41.47        -0.026946376      0.10055273     0.060461179
2019-03-03/11:24:41.50        -0.026972504      0.10064951     0.060522359
2019-03-03/11:24:41.53        -0.026946376      0.10055130     0.060466283
2019-03-03/11:24:41.56        -0.026946370      0.10055058     0.060468780
2019-03-03/11:24:41.59        -0.026946376      0.10054990     0.060471306
2019-03-03/11:24:41.62        -0.026972504      0.10064668     0.060532494
2019-03-03/11:24:41.65        -0.026946376      0.10054847     0.060476408
2019-03-03/11:24:41.68        -0.026946370      0.10054775     0.060478904
2019-03-03/11:24:41.72        -0.026946376      0.10054707     0.060481429
2019-03-03/11:24:41.75        -0.026972504      0.10064385     0.060542626
2019-03-03/11:24:41.78        -0.026946376      0.10054564     0.060486529
2019-03-03/11:24:41.81        -0.026946370      0.10054492     0.060489025
2019-03-03/11:24:41.84        -0.026946376      0.10054424     0.060491548
2019-03-03/11:24:41.87        -0.026972504      0.10064101     0.060552755
2019-03-03/11:24:41.90        -0.026946376      0.10054281     0.060496647
2019-03-03/11:24:41.93        -0.026946370      0.10054209     0.060499142
2019-03-03/11:24:41.97        -0.026946376      0.10054141     0.060501665
2019-03-03/11:24:42.00        -0.026972504      0.10063818     0.060562880
2019-03-03/11:24:42.03        -0.026946376      0.10053998     0.060506762
2019-03-03/11:24:42.06        -0.026946370      0.10053926     0.060509256
2019-03-03/11:24:42.09        -0.026946376      0.10053858     0.060511777
2019-03-03/11:24:42.12        -0.026972504      0.10063535     0.060573002
2019-03-03/11:24:42.15        -0.026946376      0.10053715     0.060516873
2019-03-03/11:24:42.18        -0.026946370      0.10053643     0.060519366
2019-03-03/11:24:42.22        -0.026946376      0.10053575     0.060521887
2019-03-03/11:24:42.25        -0.026972504      0.10063252     0.060583120
2019-03-03/11:24:42.28        -0.026946376      0.10053432     0.060526981
2019-03-03/11:24:42.31        -0.026946370      0.10053360     0.060529473
2019-03-03/11:24:42.34        -0.026946376      0.10053292     0.060531993
2019-03-03/11:24:42.37        -0.026972504      0.10062968     0.060593235
2019-03-03/11:24:42.40        -0.026946376      0.10053149     0.060537085
2019-03-03/11:24:42.43        -0.026946370      0.10053077     0.060539576
2019-03-03/11:24:42.47        -0.026946376      0.10053009     0.060542095
2019-03-03/11:24:42.50        -0.026972504      0.10062685     0.060603346
2019-03-03/11:24:42.53        -0.026946376      0.10052866     0.060547185
2019-03-03/11:24:42.56        -0.026946370      0.10052794     0.060549676
2019-03-03/11:24:42.59        -0.026946376      0.10052726     0.060552194
2019-03-03/11:24:42.62        -0.026972504      0.10062402     0.060613454
2019-03-03/11:24:42.65        -0.026946376      0.10052583     0.060557283
2019-03-03/11:24:42.68        -0.026946370      0.10052511     0.060559772
2019-03-03/11:24:42.72        -0.026946376      0.10052443     0.060562290
2019-03-03/11:24:42.75        -0.026972504      0.10062119     0.060623559
2019-03-03/11:24:42.78        -0.026946376      0.10052300     0.060567376
2019-03-03/11:24:42.81        -0.026946370      0.10052228     0.060569865
2019-03-03/11:24:42.84        -0.026946376      0.10052160     0.060572382
2019-03-03/11:24:42.87        -0.026972504      0.10061835     0.060633660
2019-03-03/11:24:42.90        -0.026946376      0.10052017     0.060577467
2019-03-03/11:24:42.93        -0.026946370      0.10051945     0.060579955
2019-03-03/11:24:42.97        -0.026946376      0.10051877     0.060582470
2019-03-03/11:24:43.00        -0.026972504      0.10061552     0.060643757
2019-03-03/11:24:43.03        -0.026946376      0.10051734     0.060587554
2019-03-03/11:24:43.06        -0.026946370      0.10051662     0.060590041
2019-03-03/11:24:43.09        -0.026946376      0.10051594     0.060592555
2019-03-03/11:24:43.12        -0.026972504      0.10061269     0.060653851
2019-03-03/11:24:43.15        -0.026946376      0.10051451     0.060597637
2019-03-03/11:24:43.18        -0.026946370      0.10051379     0.060600123
2019-03-03/11:24:43.22        -0.026946376      0.10051311     0.060602637
2019-03-03/11:24:43.25        -0.026972504      0.10060986     0.060663942
2019-03-03/11:24:43.28        -0.026946376      0.10051168     0.060607717
2019-03-03/11:24:43.31        -0.026946370      0.10051096     0.060610202
2019-03-03/11:24:43.34        -0.026946376      0.10051028     0.060612715
2019-03-03/11:24:43.37        -0.026972504      0.10060702     0.060674029
2019-03-03/11:24:43.40        -0.026946376      0.10050885     0.060617793
2019-03-03/11:24:43.43        -0.026946370      0.10050813     0.060620278
2019-03-03/11:24:43.47        -0.026946376      0.10050745     0.060622790
2019-03-03/11:24:43.50        -0.026972504      0.10060419     0.060684112
2019-03-03/11:24:43.53        -0.026946376      0.10050602     0.060627866
2019-03-03/11:24:43.56        -0.026946370      0.10050530     0.060630350
2019-03-03/11:24:43.59        -0.026946376      0.10050462     0.060632861
2019-03-03/11:24:43.62        -0.026972504      0.10060136     0.060694193
2019-03-03/11:24:43.65        -0.026946376      0.10050319     0.060637936
2019-03-03/11:24:43.68        -0.026946370      0.10050247     0.060640419
2019-03-03/11:24:43.72        -0.026946376      0.10050179     0.060642929
2019-03-03/11:24:43.75        -0.026972504      0.10059852     0.060704269
2019-03-03/11:24:43.78        -0.026946376      0.10050036     0.060648002
2019-03-03/11:24:43.81        -0.026946370      0.10049964     0.060650484
2019-03-03/11:24:43.84        -0.026946376      0.10049896     0.060652993
2019-03-03/11:24:43.87        -0.026972504      0.10059569     0.060714342
2019-03-03/11:24:43.90        -0.026946376      0.10049753     0.060658064
2019-03-03/11:24:43.93        -0.026946370      0.10049681     0.060660545
2019-03-03/11:24:43.97        -0.026946376      0.10049613     0.060663054
2019-03-03/11:24:44.00        -0.026972504      0.10059286     0.060724412
2019-03-03/11:24:44.03        -0.026946376      0.10049470     0.060668124
2019-03-03/11:24:44.06        -0.026946370      0.10049398     0.060670604
2019-03-03/11:24:44.09        -0.026946376      0.10049330     0.060673112
2019-03-03/11:24:44.12        -0.026972504      0.10059003     0.060734478
2019-03-03/11:24:44.15        -0.026946376      0.10049187     0.060678179
2019-03-03/11:24:44.18        -0.026946370      0.10049115     0.060680658
2019-03-03/11:24:44.22        -0.026946376      0.10049047     0.060683166
2019-03-03/11:24:44.25        -0.026972504      0.10058719     0.060744541
2019-03-03/11:24:44.28        -0.026946376      0.10048904     0.060688231
2019-03-03/11:24:44.31        -0.026946370      0.10048832     0.060690710
2019-03-03/11:24:44.34        -0.026946376      0.10048764     0.060693216
2019-03-03/11:24:44.37        -0.026972504      0.10058436     0.060754601
2019-03-03/11:24:44.40        -0.026946376      0.10048621     0.060698280
2019-03-03/11:24:44.43        -0.026946370      0.10048549     0.060700758
2019-03-03/11:24:44.47        -0.026946376      0.10048481     0.060703263
2019-03-03/11:24:44.50        -0.026972504      0.10058153     0.060764656
2019-03-03/11:24:44.53        -0.026946376      0.10048338     0.060708325
2019-03-03/11:24:44.56        -0.026946370      0.10048266     0.060710802
2019-03-03/11:24:44.59        -0.026946376      0.10048198     0.060713306
2019-03-03/11:24:44.62        -0.026972504      0.10057870     0.060774709
2019-03-03/11:24:44.65        -0.026946376      0.10048055     0.060718367
2019-03-03/11:24:44.68        -0.026946370      0.10047983     0.060720843
2019-03-03/11:24:44.72        -0.026946376      0.10047915     0.060723346
2019-03-03/11:24:44.75        -0.026972504      0.10057586     0.060784758
2019-03-03/11:24:44.78        -0.026946376      0.10047772     0.060728405
2019-03-03/11:24:44.81        -0.026946370      0.10047700     0.060730880
2019-03-03/11:24:44.84        -0.026946376      0.10047632     0.060733383
2019-03-03/11:24:44.87        -0.026972504      0.10057303     0.060794803
2019-03-03/11:24:44.90        -0.026946376      0.10047489     0.060738440
2019-03-03/11:24:44.93        -0.026946370      0.10047417     0.060740914
2019-03-03/11:24:44.97        -0.026946376      0.10047349     0.060743416
2019-03-03/11:24:45.00        -0.026972504      0.10057020     0.060804845
2019-03-03/11:24:45.03        -0.026946376      0.10047206     0.060748471
2019-03-03/11:24:45.06        -0.026946370      0.10047134     0.060750945
2019-03-03/11:24:45.09        -0.026946376      0.10047066     0.060753446
2019-03-03/11:24:45.12        -0.026972504      0.10056737     0.060814883
2019-03-03/11:24:45.15        -0.026946376      0.10046923     0.060758499
2019-03-03/11:24:45.18        -0.026946370      0.10046851     0.060760972
2019-03-03/11:24:45.22        -0.026946376      0.10046783     0.060763472
2019-03-03/11:24:45.25        -0.026972504      0.10056453     0.060824918
2019-03-03/11:24:45.28        -0.026946376      0.10046640     0.060768524
2019-03-03/11:24:45.31        -0.026946370      0.10046568     0.060770995
2019-03-03/11:24:45.34        -0.026946376      0.10046500     0.060773494
2019-03-03/11:24:45.37        -0.026972504      0.10056170     0.060834950
2019-03-03/11:24:45.40        -0.026946376      0.10046357     0.060778545
2019-03-03/11:24:45.43        -0.026946370      0.10046285     0.060781015
2019-03-03/11:24:45.47        -0.026946376      0.10046217     0.060783514
2019-03-03/11:24:45.50        -0.026972504      0.10055887     0.060844978
2019-03-03/11:24:45.53        -0.026946376      0.10046074     0.060788562
2019-03-03/11:24:45.56        -0.026946370      0.10046002     0.060791032
2019-03-03/11:24:45.59        -0.026946376      0.10045934     0.060793529
2019-03-03/11:24:45.62        -0.026972504      0.10055603     0.060855002
2019-03-03/11:24:45.65        -0.026946376      0.10045791     0.060798576
2019-03-03/11:24:45.68        -0.026946370      0.10045719     0.060801045
2019-03-03/11:24:45.72        -0.026946376      0.10045651     0.060803541
2019-03-03/11:24:45.75        -0.026972504      0.10055320     0.060865023
2019-03-03/11:24:45.78        -0.026946376      0.10045508     0.060808586
2019-03-03/11:24:45.81        -0.026946370      0.10045436     0.060811054
2019-03-03/11:24:45.84        -0.026946376      0.10045368     0.060813550
2019-03-03/11:24:45.87        -0.026972504      0.10055037     0.060875041
2019-03-03/11:24:45.90        -0.026946376      0.10045225     0.060818593
2019-03-03/11:24:45.93        -0.026946370      0.10045153     0.060821060
2019-03-03/11:24:45.97        -0.026946376      0.10045085     0.060823555
2019-03-03/11:24:46.00        -0.026972504      0.10054754     0.060885055
2019-03-03/11:24:46.03        -0.026946376      0.10044942     0.060828597
2019-03-03/11:24:46.06        -0.026946370      0.10044870     0.060831063
2019-03-03/11:24:46.09        -0.026946376      0.10044802     0.060833557
2019-03-03/11:24:46.12        -0.026972504      0.10054470     0.060895065
2019-03-03/11:24:46.15        -0.026946376      0.10044659     0.060838597
2019-03-03/11:24:46.18        -0.026946370      0.10044587     0.060841062
2019-03-03/11:24:46.22        -0.026946376      0.10044519     0.060843555
2019-03-03/11:24:46.25        -0.026972504      0.10054187     0.060905072
2019-03-03/11:24:46.28        -0.026946376      0.10044376     0.060848593
2019-03-03/11:24:46.31        -0.026946370      0.10044304     0.060851057
2019-03-03/11:24:46.34        -0.026946376      0.10044236     0.060853550
2019-03-03/11:24:46.37        -0.026972504      0.10053904     0.060915076
2019-03-03/11:24:46.40        -0.026946376      0.10044093     0.060858586
2019-03-03/11:24:46.43        -0.026946370      0.10044021     0.060861050
2019-03-03/11:24:46.47        -0.026946376      0.10043953     0.060863541
2019-03-03/11:24:46.50        -0.026972504      0.10053621     0.060925076
2019-03-03/11:24:46.53        -0.026946376      0.10043810     0.060868575
2019-03-03/11:24:46.56        -0.026946370      0.10043738     0.060871038
2019-03-03/11:24:46.59        -0.026946376      0.10043670     0.060873529
2019-03-03/11:24:46.62        -0.026972504      0.10053337     0.060935072
2019-03-03/11:24:46.65        -0.026946376      0.10043527     0.060878561
2019-03-03/11:24:46.68        -0.026946370      0.10043455     0.060881023
2019-03-03/11:24:46.72        -0.026946376      0.10043387     0.060883513
2019-03-03/11:24:46.75        -0.026972504      0.10053054     0.060945066
2019-03-03/11:24:46.78        -0.026946376      0.10043244     0.060888544
2019-03-03/11:24:46.81        -0.026946370      0.10043172     0.060891005
2019-03-03/11:24:46.84        -0.026946376      0.10043104     0.060893494
2019-03-03/11:24:46.87        -0.026972504      0.10052771     0.060955055
2019-03-03/11:24:46.90        -0.026946376      0.10042961     0.060898523
2019-03-03/11:24:46.93        -0.026946370      0.10042889     0.060900983
2019-03-03/11:24:46.97        -0.026946376      0.10042821     0.060903471
2019-03-03/11:24:47.00        -0.026972504      0.10052488     0.060965041
2019-03-03/11:24:47.03        -0.026946376      0.10042678     0.060908498
2019-03-03/11:24:47.06        -0.026946370      0.10042606     0.060910958
2019-03-03/11:24:47.09        -0.026946376      0.10042538     0.060913445
2019-03-03/11:24:47.12        -0.026972504      0.10052204     0.060975024
2019-03-03/11:24:47.15        -0.026946376      0.10042395     0.060918470
2019-03-03/11:24:47.18        -0.026946370      0.10042323     0.060920929
2019-03-03/11:24:47.22        -0.026946376      0.10042255     0.060923415
2019-03-03/11:24:47.25        -0.026972504      0.10051921     0.060985003
2019-03-03/11:24:47.28        -0.026946376      0.10042112     0.060928439
2019-03-03/11:24:47.31        -0.026946370      0.10042040     0.060930896
2019-03-03/11:24:47.34        -0.026946376      0.10041972     0.060933382
2019-03-03/11:24:47.37        -0.026972504      0.10051638     0.060994978
2019-03-03/11:24:47.40        -0.026946376      0.10041830     0.060938404
2019-03-03/11:24:47.43        -0.026946370      0.10041757     0.060940860
2019-03-03/11:24:47.47        -0.026946376      0.10041689     0.060943345
2019-03-03/11:24:47.50        -0.026972504      0.10051354     0.061004950
2019-03-03/11:24:47.53        -0.026946376      0.10041547     0.060948365
2019-03-03/11:24:47.56        -0.026946370      0.10041474     0.060950821
2019-03-03/11:24:47.59        -0.026946376      0.10041406     0.060953305
2019-03-03/11:24:47.62        -0.026972504      0.10051071     0.061014919
2019-03-03/11:24:47.65        -0.026946376      0.10041264     0.060958323
2019-03-03/11:24:47.68        -0.026946370      0.10041191     0.060960778
2019-03-03/11:24:47.72        -0.026946376      0.10041123     0.060963261
2019-03-03/11:24:47.75        -0.026972504      0.10050788     0.061024884
2019-03-03/11:24:47.78        -0.026946376      0.10040981     0.060968278
2019-03-03/11:24:47.81        -0.026946370      0.10040908     0.060970732
2019-03-03/11:24:47.84        -0.026946376      0.10040840     0.060973214
2019-03-03/11:24:47.87        -0.026972504      0.10050505     0.061034845
2019-03-03/11:24:47.90        -0.026946376      0.10040698     0.060978229
2019-03-03/11:24:47.93        -0.026946370      0.10040625     0.060980682
2019-03-03/11:24:47.97        -0.026946376      0.10040557     0.060983163
2019-03-03/11:24:48.00        -0.026972504      0.10050221     0.061044803
2019-03-03/11:24:48.03        -0.026946376      0.10040415     0.060988176
2019-03-03/11:24:48.06        -0.026946370      0.10040342     0.060990628
2019-03-03/11:24:48.09        -0.026946376      0.10040274     0.060993109
2019-03-03/11:24:48.12        -0.026972504      0.10049938     0.061054758
2019-03-03/11:24:48.15        -0.026946376      0.10040132     0.060998120
2019-03-03/11:24:48.18        -0.026946370      0.10040059     0.061000572
2019-03-03/11:24:48.22        -0.026946376      0.10039991     0.061003051
2019-03-03/11:24:48.25        -0.026972504      0.10049655     0.061064709
2019-03-03/11:24:48.28        -0.026946376      0.10039849     0.061008061
2019-03-03/11:24:48.31        -0.026946370      0.10039776     0.061010511
2019-03-03/11:24:48.34        -0.026946376      0.10039708     0.061012990
2019-03-03/11:24:48.37        -0.026972504      0.10049372     0.061074656
2019-03-03/11:24:48.40        -0.026946376      0.10039566     0.061017997
2019-03-03/11:24:48.43        -0.026946370      0.10039493     0.061020447
2019-03-03/11:24:48.47        -0.026946376      0.10039425     0.061022925
2019-03-03/11:24:48.50        -0.026972504      0.10049088     0.061084600
2019-03-03/11:24:48.53        -0.026946376      0.10039283     0.061027931
2019-03-03/11:24:48.56        -0.026946370      0.10039210     0.061030380
2019-03-03/11:24:48.59        -0.026946376      0.10039142     0.061032857
2019-03-03/11:24:48.62        -0.026972504      0.10048805     0.061094541
2019-03-03/11:24:48.65        -0.026946376      0.10039000     0.061037861
2019-03-03/11:24:48.68        -0.026946370      0.10038927     0.061040309
2019-03-03/11:24:48.72        -0.026946376      0.10038859     0.061042785
2019-03-03/11:24:48.75        -0.026972504      0.10048522     0.061104477
2019-03-03/11:24:48.78        -0.026946376      0.10038717     0.061047787
2019-03-03/11:24:48.81        -0.026946370      0.10038644     0.061050234
2019-03-03/11:24:48.84        -0.026946376      0.10038576     0.061052709
2019-03-03/11:24:48.87        -0.026972504      0.10048239     0.061114411
2019-03-03/11:24:48.90        -0.026946376      0.10038434     0.061057710
2019-03-03/11:24:48.93        -0.026946370      0.10038361     0.061060156
2019-03-03/11:24:48.97        -0.026946376      0.10038293     0.061062631
2019-03-03/11:24:49.00        -0.026972504      0.10047955     0.061124341
2019-03-03/11:24:49.03        -0.026946376      0.10038151     0.061067629
2019-03-03/11:24:49.06        -0.026946370      0.10038078     0.061070075
2019-03-03/11:24:49.09        -0.026946376      0.10038010     0.061072548
2019-03-03/11:24:49.12        -0.026972504      0.10047672     0.061134267
2019-03-03/11:24:49.15        -0.026946376      0.10037868     0.061077545
2019-03-03/11:24:49.18        -0.026946370      0.10037795     0.061079990
2019-03-03/11:24:49.22        -0.026946376      0.10037727     0.061082462
2019-03-03/11:24:49.25        -0.026972504      0.10047389     0.061144190
2019-03-03/11:24:49.28        -0.026946376      0.10037585     0.061087458
2019-03-03/11:24:49.31        -0.026946370      0.10037512     0.061089901
2019-03-03/11:24:49.34        -0.026946376      0.10037444     0.061092373
2019-03-03/11:24:49.37        -0.026972504      0.10047105     0.061154109
2019-03-03/11:24:49.40        -0.026946376      0.10037302     0.061097367
2019-03-03/11:24:49.43        -0.026946370      0.10037229     0.061099809
2019-03-03/11:24:49.47        -0.026946376      0.10037161     0.061102280
2019-03-03/11:24:49.50        -0.026967488      0.10048732     0.061134529
2019-03-03/11:24:49.53        -0.026932720      0.10042218     0.061026976
2019-03-03/11:24:49.56        -0.026924075      0.10045434     0.060978619
2019-03-03/11:24:49.59        -0.026915441      0.10048656     0.060930290
2019-03-03/11:24:49.62        -0.026932651      0.10061712     0.060939607
2019-03-03/11:24:49.65        -0.026897883      0.10055198     0.060832045
2019-03-03/11:24:49.68        -0.026889238      0.10058414     0.060783688
2019-03-03/11:24:49.72        -0.026880604      0.10061636     0.060735359
2019-03-03/11:24:49.75        -0.026897814      0.10074691     0.060744685
2019-03-03/11:24:49.78        -0.026863047      0.10068178     0.060637114
2019-03-03/11:24:49.81        -0.026854401      0.10071394     0.060588757
2019-03-03/11:24:49.84        -0.026845768      0.10074616     0.060540428
2019-03-03/11:24:49.87        -0.026862977      0.10087671     0.060549764
2019-03-03/11:24:49.90        -0.026828210      0.10081157     0.060442183
2019-03-03/11:24:49.93        -0.026819564      0.10084374     0.060393826
2019-03-03/11:24:49.97        -0.026810931      0.10087596     0.060345497
2019-03-03/11:24:50.00        -0.026828140      0.10100651     0.060354843
2019-03-03/11:24:50.03        -0.026793373      0.10094137     0.060247253
2019-03-03/11:24:50.06        -0.026784727      0.10097354     0.060198896
2019-03-03/11:24:50.09        -0.026776094      0.10100575     0.060150568
2019-03-03/11:24:50.12        -0.026793304      0.10113630     0.060159923
2019-03-03/11:24:50.15        -0.026758536      0.10107117     0.060052323
2019-03-03/11:24:50.18        -0.026749890      0.10110334     0.060003967
2019-03-03/11:24:50.22        -0.026741257      0.10113555     0.059955638
2019-03-03/11:24:50.25        -0.026758467      0.10126610     0.059965004
2019-03-03/11:24:50.28        -0.026723699      0.10120097     0.059857394
2019-03-03/11:24:50.31        -0.026715053      0.10123314     0.059809038
2019-03-03/11:24:50.34        -0.026706420      0.10126535     0.059760709
2019-03-03/11:24:50.37        -0.026723630      0.10139590     0.059770085
2019-03-03/11:24:50.40        -0.026688862      0.10133077     0.059662465
2019-03-03/11:24:50.43        -0.026680217      0.10136294     0.059614109
2019-03-03/11:24:50.47        -0.026671583      0.10139515     0.059565781
2019-03-03/11:24:50.50        -0.026688793      0.10152569     0.059575166
2019-03-03/11:24:50.53        -0.026659042      0.10144147     0.059497033
2019-03-03/11:24:50.56        -0.026659036      0.10144075     0.059499477
2019-03-03/11:24:50.59        -0.026659042      0.10144007     0.059501948
2019-03-03/11:24:50.62        -0.026684891      0.10153771     0.059562141
2019-03-03/11:24:50.65        -0.026659042      0.10143864     0.059506940
2019-03-03/11:24:50.68        -0.026659036      0.10143792     0.059509383
2019-03-03/11:24:50.72        -0.026659042      0.10143724     0.059511853
2019-03-03/11:24:50.75        -0.026684891      0.10153488     0.059572056
2019-03-03/11:24:50.78        -0.026659042      0.10143581     0.059516844
2019-03-03/11:24:50.81        -0.026659036      0.10143509     0.059519286
2019-03-03/11:24:50.84        -0.026659042      0.10143441     0.059521755
2019-03-03/11:24:50.87        -0.026684891      0.10153205     0.059581967
2019-03-03/11:24:50.90        -0.026659042      0.10143298     0.059526745
2019-03-03/11:24:50.93        -0.026659036      0.10143225     0.059529186
2019-03-03/11:24:50.97        -0.026659042      0.10143158     0.059531654
2019-03-03/11:24:51.00        -0.026684891      0.10152921     0.059591874
2019-03-03/11:24:51.03        -0.026659042      0.10143015     0.059536642
2019-03-03/11:24:51.06        -0.026659036      0.10142942     0.059539082
2019-03-03/11:24:51.09        -0.026659042      0.10142875     0.059541550
2019-03-03/11:24:51.12        -0.026684891      0.10152638     0.059601779
2019-03-03/11:24:51.15        -0.026659042      0.10142732     0.059546536
2019-03-03/11:24:51.18        -0.026659036      0.10142659     0.059548975
2019-03-03/11:24:51.22        -0.026659042      0.10142592     0.059551442
2019-03-03/11:24:51.25        -0.026684891      0.10152355     0.059611680
2019-03-03/11:24:51.28        -0.026659042      0.10142449     0.059556426
2019-03-03/11:24:51.31        -0.026659036      0.10142376     0.059558865
2019-03-03/11:24:51.34        -0.026659042      0.10142309     0.059561331
2019-03-03/11:24:51.37        -0.026684891      0.10152071     0.059621577
2019-03-03/11:24:51.40        -0.026659042      0.10142166     0.059566314
2019-03-03/11:24:51.43        -0.026659036      0.10142093     0.059568752
2019-03-03/11:24:51.47        -0.026659042      0.10142026     0.059571217
2019-03-03/11:24:51.50        -0.026684891      0.10151788     0.059631472
2019-03-03/11:24:51.53        -0.026659042      0.10141883     0.059576198
2019-03-03/11:24:51.56        -0.026659036      0.10141810     0.059578635
2019-03-03/11:24:51.59        -0.026659042      0.10141743     0.059581099
2019-03-03/11:24:51.62        -0.026684891      0.10151505     0.059641363
2019-03-03/11:24:51.65        -0.026659042      0.10141600     0.059586079
2019-03-03/11:24:51.68        -0.026659036      0.10141527     0.059588515
2019-03-03/11:24:51.72        -0.026659042      0.10141460     0.059590978
2019-03-03/11:24:51.75        -0.026684891      0.10151222     0.059651251
2019-03-03/11:24:51.78        -0.026659042      0.10141317     0.059595956
2019-03-03/11:24:51.81        -0.026659036      0.10141244     0.059598391
2019-03-03/11:24:51.84        -0.026659042      0.10141176     0.059600854
2019-03-03/11:24:51.87        -0.026684891      0.10150938     0.059661136
2019-03-03/11:24:51.90        -0.026659042      0.10141034     0.059605830
2019-03-03/11:24:51.93        -0.026659036      0.10140961     0.059608265
2019-03-03/11:24:51.97        -0.026659042      0.10140893     0.059610727
2019-03-03/11:24:52.00        -0.026684891      0.10150655     0.059671017
2019-03-03/11:24:52.03        -0.026659042      0.10140751     0.059615701
2019-03-03/11:24:52.06        -0.026659036      0.10140678     0.059618135
2019-03-03/11:24:52.09        -0.026659042      0.10140610     0.059620596
2019-03-03/11:24:52.12        -0.026684891      0.10150372     0.059680895
2019-03-03/11:24:52.15        -0.026659042      0.10140468     0.059625569
2019-03-03/11:24:52.18        -0.026659036      0.10140395     0.059628002
2019-03-03/11:24:52.22        -0.026659042      0.10140327     0.059630462
2019-03-03/11:24:52.25        -0.026684891      0.10150088     0.059690770
2019-03-03/11:24:52.28        -0.026659042      0.10140185     0.059635433
2019-03-03/11:24:52.31        -0.026659036      0.10140112     0.059637865
2019-03-03/11:24:52.34        -0.026659042      0.10140044     0.059640325
2019-03-03/11:24:52.37        -0.026684891      0.10149805     0.059700641
2019-03-03/11:24:52.40        -0.026659042      0.10139902     0.059645294
2019-03-03/11:24:52.43        -0.026659036      0.10139829     0.059647726
2019-03-03/11:24:52.47        -0.026659042      0.10139761     0.059650184
2019-03-03/11:24:52.50        -0.026684891      0.10149522     0.059710509
2019-03-03/11:24:52.53        -0.026659042      0.10139619     0.059655152
2019-03-03/11:24:52.56        -0.026659036      0.10139546     0.059657582
2019-03-03/11:24:52.59        -0.026659042      0.10139478     0.059660040
2019-03-03/11:24:52.62        -0.026684891      0.10149238     0.059720374
2019-03-03/11:24:52.65        -0.026659042      0.10139336     0.059665006
2019-03-03/11:24:52.68        -0.026659036      0.10139263     0.059667436
2019-03-03/11:24:52.72        -0.026659042      0.10139195     0.059669893
2019-03-03/11:24:52.75        -0.026684891      0.10148955     0.059730236
2019-03-03/11:24:52.78        -0.026659042      0.10139053     0.059674858
2019-03-03/11:24:52.81        -0.026659036      0.10138980     0.059677286
2019-03-03/11:24:52.84        -0.026659042      0.10138912     0.059679743
2019-03-03/11:24:52.87        -0.026684891      0.10148672     0.059740094
2019-03-03/11:24:52.90        -0.026659042      0.10138770     0.059684705
2019-03-03/11:24:52.93        -0.026659036      0.10138697     0.059687133
2019-03-03/11:24:52.97        -0.026659042      0.10138629     0.059689589
2019-03-03/11:24:53.00        -0.026684891      0.10148389     0.059749949
2019-03-03/11:24:53.03        -0.026659042      0.10138487     0.059694550
2019-03-03/11:24:53.06        -0.026659036      0.10138414     0.059696977
2019-03-03/11:24:53.09        -0.026659042      0.10138346     0.059699432
2019-03-03/11:24:53.12        -0.026684891      0.10148105     0.059759800
2019-03-03/11:24:53.15        -0.026659042      0.10138204     0.059704391
2019-03-03/11:24:53.18        -0.026659036      0.10138131     0.059706818
2019-03-03/11:24:53.22        -0.026659042      0.10138063     0.059709271
2019-03-03/11:24:53.25        -0.026684891      0.10147822     0.059769649
2019-03-03/11:24:53.28        -0.026659042      0.10137921     0.059714229
2019-03-03/11:24:53.31        -0.026659036      0.10137848     0.059716655
2019-03-03/11:24:53.34        -0.026659042      0.10137780     0.059719108
2019-03-03/11:24:53.37        -0.026684891      0.10147539     0.059779494
2019-03-03/11:24:53.40        -0.026659042      0.10137638     0.059724064
2019-03-03/11:24:53.43        -0.026659036      0.10137565     0.059726489
2019-03-03/11:24:53.47        -0.026659042      0.10137497     0.059728941
2019-03-03/11:24:53.50        -0.026684891      0.10147255     0.059789335
2019-03-03/11:24:53.53        -0.026659042      0.10137354     0.059733895
2019-03-03/11:24:53.56        -0.026659036      0.10137282     0.059736319
2019-03-03/11:24:53.59        -0.026659042      0.10137214     0.059738770
2019-03-03/11:24:53.62        -0.026684891      0.10146972     0.059799174
2019-03-03/11:24:53.65        -0.026659042      0.10137071     0.059743723
2019-03-03/11:24:53.68        -0.026659036      0.10136999     0.059746146
2019-03-03/11:24:53.72        -0.026659042      0.10136931     0.059748597
2019-03-03/11:24:53.75        -0.026684891      0.10146689     0.059809009
2019-03-03/11:24:53.78        -0.026659042      0.10136788     0.059753548
2019-03-03/11:24:53.81        -0.026659036      0.10136716     0.059755970
2019-03-03/11:24:53.84        -0.026659042      0.10136648     0.059758420
2019-03-03/11:24:53.87        -0.026684891      0.10146405     0.059818841
2019-03-03/11:24:53.90        -0.026659042      0.10136505     0.059763369
2019-03-03/11:24:53.93        -0.026659036      0.10136433     0.059765791
2019-03-03/11:24:53.97        -0.026659042      0.10136365     0.059768240
2019-03-03/11:24:54.00        -0.026684891      0.10146122     0.059828669
2019-03-03/11:24:54.03        -0.026659042      0.10136222     0.059773188
2019-03-03/11:24:54.06        -0.026659036      0.10136150     0.059775608
2019-03-03/11:24:54.09        -0.026659042      0.10136082     0.059778056
2019-03-03/11:24:54.12        -0.026684891      0.10145839     0.059838494
2019-03-03/11:24:54.15        -0.026659042      0.10135939     0.059783002
2019-03-03/11:24:54.18        -0.026659036      0.10135867     0.059785422
2019-03-03/11:24:54.22        -0.026659042      0.10135799     0.059787869
2019-03-03/11:24:54.25        -0.026684891      0.10145556     0.059848316
2019-03-03/11:24:54.28        -0.026659042      0.10135656     0.059792814
2019-03-03/11:24:54.31        -0.026659036      0.10135584     0.059795233
2019-03-03/11:24:54.34        -0.026659042      0.10135516     0.059797679
2019-03-03/11:24:54.37        -0.026684891      0.10145272     0.059858135
2019-03-03/11:24:54.40        -0.026659042      0.10135373     0.059802622
2019-03-03/11:24:54.43        -0.026659036      0.10135301     0.059805040
2019-03-03/11:24:54.47        -0.026659042      0.10135233     0.059807486
2019-03-03/11:24:54.50        -0.026684891      0.10144989     0.059867950
2019-03-03/11:24:54.53        -0.026659042      0.10135090     0.059812427
2019-03-03/11:24:54.56        -0.026659036      0.10135018     0.059814844
2019-03-03/11:24:54.59        -0.026659042      0.10134950     0.059817289
2019-03-03/11:24:54.62        -0.026684891      0.10144706     0.059877762
2019-03-03/11:24:54.65        -0.026659042      0.10134807     0.059822229
2019-03-03/11:24:54.68        -0.026659036      0.10134735     0.059824645
2019-03-03/11:24:54.72        -0.026659042      0.10134667     0.059827089
2019-03-03/11:24:54.75        -0.026684891      0.10144422     0.059887571
2019-03-03/11:24:54.78        -0.026659042      0.10134524     0.059832027
2019-03-03/11:24:54.81        -0.026659036      0.10134452     0.059834442
2019-03-03/11:24:54.84        -0.026659042      0.10134384     0.059836886
2019-03-03/11:24:54.87        -0.026684891      0.10144139     0.059897376
2019-03-03/11:24:54.90        -0.026659042      0.10134241     0.059841822
2019-03-03/11:24:54.93        -0.026659036      0.10134169     0.059844237
2019-03-03/11:24:54.97        -0.026659042      0.10134101     0.059846679
2019-03-03/11:24:55.00        -0.026684891      0.10143856     0.059907178
2019-03-03/11:24:55.03        -0.026659042      0.10133958     0.059851613
2019-03-03/11:24:55.06        -0.026659036      0.10133886     0.059854027
2019-03-03/11:24:55.09        -0.026659042      0.10133818     0.059856469
2019-03-03/11:24:55.12        -0.026684891      0.10143572     0.059916976
2019-03-03/11:24:55.15        -0.026659042      0.10133675     0.059861402
2019-03-03/11:24:55.18        -0.026659036      0.10133603     0.059863815
2019-03-03/11:24:55.22        -0.026659042      0.10133535     0.059866255
2019-03-03/11:24:55.25        -0.026684891      0.10143289     0.059926772
2019-03-03/11:24:55.28        -0.026659042      0.10133392     0.059871187
2019-03-03/11:24:55.31        -0.026659036      0.10133320     0.059873599
2019-03-03/11:24:55.34        -0.026659042      0.10133252     0.059876039
2019-03-03/11:24:55.37        -0.026684891      0.10143006     0.059936564
2019-03-03/11:24:55.40        -0.026659042      0.10133109     0.059880968
2019-03-03/11:24:55.43        -0.026659036      0.10133037     0.059883380
2019-03-03/11:24:55.47        -0.026659042      0.10132969     0.059885819
2019-03-03/11:24:55.50        -0.026684891      0.10142723     0.059946352
2019-03-03/11:24:55.53        -0.026659042      0.10132826     0.059890747
2019-03-03/11:24:55.56        -0.026659036      0.10132754     0.059893157
2019-03-03/11:24:55.59        -0.026659042      0.10132686     0.059895596
2019-03-03/11:24:55.62        -0.026684891      0.10142439     0.059956138
2019-03-03/11:24:55.65        -0.026659042      0.10132543     0.059900522
2019-03-03/11:24:55.68        -0.026659036      0.10132471     0.059902932
2019-03-03/11:24:55.72        -0.026659042      0.10132403     0.059905369
2019-03-03/11:24:55.75        -0.026684891      0.10142156     0.059965920
2019-03-03/11:24:55.78        -0.026659042      0.10132260     0.059910293
2019-03-03/11:24:55.81        -0.026659036      0.10132188     0.059912703
2019-03-03/11:24:55.84        -0.026659042      0.10132120     0.059915139
2019-03-03/11:24:55.87        -0.026684891      0.10141873     0.059975698
2019-03-03/11:24:55.90        -0.026659042      0.10131977     0.059920062
2019-03-03/11:24:55.93        -0.026659036      0.10131904     0.059922470
2019-03-03/11:24:55.97        -0.026659042      0.10131837     0.059924906
2019-03-03/11:24:56.00        -0.026684891      0.10141589     0.059985474
2019-03-03/11:24:56.03        -0.026659042      0.10131694     0.059929827
2019-03-03/11:24:56.06        -0.026659036      0.10131621     0.059932234
2019-03-03/11:24:56.09        -0.026659042      0.10131554     0.059934669
2019-03-03/11:24:56.12        -0.026684891      0.10141306     0.059995246
2019-03-03/11:24:56.15        -0.026659042      0.10131411     0.059939589
2019-03-03/11:24:56.18        -0.026659036      0.10131338     0.059941995
2019-03-03/11:24:56.22        -0.026659042      0.10131271     0.059944429
2019-03-03/11:24:56.25        -0.026684891      0.10141023     0.060005015
2019-03-03/11:24:56.28        -0.026659042      0.10131128     0.059949347
2019-03-03/11:24:56.31        -0.026659036      0.10131055     0.059951753
2019-03-03/11:24:56.34        -0.026659042      0.10130988     0.059954186
2019-03-03/11:24:56.37        -0.026684891      0.10140739     0.060014780
2019-03-03/11:24:56.40        -0.026659042      0.10130845     0.059959102
2019-03-03/11:24:56.43        -0.026659036      0.10130772     0.059961507
2019-03-03/11:24:56.47        -0.026659042      0.10130705     0.059963939
2019-03-03/11:24:56.50        -0.026684891      0.10140456     0.060024542
2019-03-03/11:24:56.53        -0.026659042      0.10130562     0.059968854
2019-03-03/11:24:56.56        -0.026659036      0.10130489     0.059971258
2019-03-03/11:24:56.59        -0.026659042      0.10130422     0.059973690
2019-03-03/11:24:56.62        -0.026684891      0.10140173     0.060034301
2019-03-03/11:24:56.65        -0.026659042      0.10130279     0.059978602
2019-03-03/11:24:56.68        -0.026659036      0.10130206     0.059981006
2019-03-03/11:24:56.72        -0.026659042      0.10130138     0.059983436
2019-03-03/11:24:56.75        -0.026684891      0.10139890     0.060044056
2019-03-03/11:24:56.78        -0.026659042      0.10129996     0.059988347
2019-03-03/11:24:56.81        -0.026659036      0.10129923     0.059990750
2019-03-03/11:24:56.84        -0.026659042      0.10129855     0.059993180
2019-03-03/11:24:56.87        -0.026684891      0.10139606     0.060053808
2019-03-03/11:24:56.90        -0.026659042      0.10129713     0.059998089
2019-03-03/11:24:56.93        -0.026659036      0.10129640     0.060000491
2019-03-03/11:24:56.97        -0.026659042      0.10129572     0.060002920
2019-03-03/11:24:57.00        -0.026684891      0.10139323     0.060063557
2019-03-03/11:24:57.03        -0.026659042      0.10129430     0.060007828
2019-03-03/11:24:57.06        -0.026659036      0.10129357     0.060010228
2019-03-03/11:24:57.09        -0.026659042      0.10129289     0.060012657
2019-03-03/11:24:57.12        -0.026684891      0.10139040     0.060073302
2019-03-03/11:24:57.15        -0.026659042      0.10129147     0.060017563
2019-03-03/11:24:57.18        -0.026659036      0.10129074     0.060019963
2019-03-03/11:24:57.22        -0.026659042      0.10129006     0.060022390
2019-03-03/11:24:57.25        -0.026684891      0.10138756     0.060083044
2019-03-03/11:24:57.28        -0.026659042      0.10128864     0.060027294
2019-03-03/11:24:57.31        -0.026659036      0.10128791     0.060029694
2019-03-03/11:24:57.34        -0.026659042      0.10128723     0.060032120
2019-03-03/11:24:57.37        -0.026684891      0.10138473     0.060092783
2019-03-03/11:24:57.40        -0.026659042      0.10128581     0.060037023
2019-03-03/11:24:57.43        -0.026659036      0.10128508     0.060039421
2019-03-03/11:24:57.47        -0.026659042      0.10128440     0.060041847
2019-03-03/11:24:57.50        -0.026684891      0.10138190     0.060102518
2019-03-03/11:24:57.53        -0.026659042      0.10128298     0.060046748
2019-03-03/11:24:57.56        -0.026659036      0.10128225     0.060049145
2019-03-03/11:24:57.59        -0.026659042      0.10128157     0.060051570
2019-03-03/11:24:57.62        -0.026684891      0.10137906     0.060112250
2019-03-03/11:24:57.65        -0.026659042      0.10128015     0.060056470
2019-03-03/11:24:57.68        -0.026659036      0.10127942     0.060058866
2019-03-03/11:24:57.72        -0.026659042      0.10127874     0.060061291
2019-03-03/11:24:57.75        -0.026684891      0.10137623     0.060121979
2019-03-03/11:24:57.78        -0.026659042      0.10127732     0.060066188
2019-03-03/11:24:57.81        -0.026659036      0.10127659     0.060068584
2019-03-03/11:24:57.84        -0.026659042      0.10127591     0.060071007
2019-03-03/11:24:57.87        -0.026684891      0.10137340     0.060131704
2019-03-03/11:24:57.90        -0.026659042      0.10127449     0.060075903
2019-03-03/11:24:57.93        -0.026659036      0.10127376     0.060078298
2019-03-03/11:24:57.97        -0.026659042      0.10127308     0.060080721
2019-03-03/11:24:58.00        -0.026684891      0.10137057     0.060141426
2019-03-03/11:24:58.03        -0.026659042      0.10127166     0.060085615
2019-03-03/11:24:58.06        -0.026659036      0.10127093     0.060088009
2019-03-03/11:24:58.09        -0.026659042      0.10127025     0.060090431
2019-03-03/11:24:58.12        -0.026684891      0.10136773     0.060151145
2019-03-03/11:24:58.15        -0.026659042      0.10126883     0.060095323
2019-03-03/11:24:58.18        -0.026659036      0.10126810     0.060097717
2019-03-03/11:24:58.22        -0.026659042      0.10126742     0.060100137
2019-03-03/11:24:58.25        -0.026684891      0.10136490     0.060160860
2019-03-03/11:24:58.28        -0.026659042      0.10126600     0.060105028
2019-03-03/11:24:58.31        -0.026659036      0.10126527     0.060107421
2019-03-03/11:24:58.34        -0.026659042      0.10126459     0.060109841
2019-03-03/11:24:58.37        -0.026684891      0.10136207     0.060170572
2019-03-03/11:24:58.40        -0.026659042      0.10126317     0.060114730
2019-03-03/11:24:58.43        -0.026659036      0.10126244     0.060117122
2019-03-03/11:24:58.47        -0.026659042      0.10126176     0.060119541
2019-03-03/11:24:58.50        -0.026684891      0.10135923     0.060180281
2019-03-03/11:24:58.53        -0.026659042      0.10126033     0.060124428
2019-03-03/11:24:58.56        -0.026659036      0.10125961     0.060126819
2019-03-03/11:24:58.59        -0.026659042      0.10125893     0.060129238
2019-03-03/11:24:58.62        -0.026684891      0.10135640     0.060189986
2019-03-03/11:24:58.65        -0.026659042      0.10125750     0.060134123
2019-03-03/11:24:58.68        -0.026659036      0.10125678     0.060136513
2019-03-03/11:24:58.72        -0.026659042      0.10125610     0.060138931
2019-03-03/11:24:58.75        -0.026684891      0.10135357     0.060199688
2019-03-03/11:24:58.78        -0.026659042      0.10125467     0.060143815
2019-03-03/11:24:58.81        -0.026659036      0.10125395     0.060146204
2019-03-03/11:24:58.84        -0.026659042      0.10125327     0.060148621
2019-03-03/11:24:58.87        -0.026684891      0.10135073     0.060209387
2019-03-03/11:24:58.90        -0.026659042      0.10125184     0.060153503
2019-03-03/11:24:58.93        -0.026659036      0.10125112     0.060155892
2019-03-03/11:24:58.97        -0.026659042      0.10125044     0.060158308
2019-03-03/11:24:59.00        -0.026684891      0.10134790     0.060219082
2019-03-03/11:24:59.03        -0.026659042      0.10124901     0.060163188
2019-03-03/11:24:59.06        -0.026659036      0.10124829     0.060165576
2019-03-03/11:24:59.09        -0.026659042      0.10124761     0.060167991
2019-03-03/11:24:59.12        -0.026684891      0.10134507     0.060228774
2019-03-03/11:24:59.15        -0.026659042      0.10124618     0.060172870
2019-03-03/11:24:59.18        -0.026659036      0.10124546     0.060175257
2019-03-03/11:24:59.22        -0.026659042      0.10124478     0.060177671
2019-03-03/11:24:59.25        -0.026684891      0.10134224     0.060238462
2019-03-03/11:24:59.28        -0.026659042      0.10124335     0.060182548
2019-03-03/11:24:59.31        -0.026659036      0.10124263     0.060184934
2019-03-03/11:24:59.34        -0.026659042      0.10124195     0.060187347
2019-03-03/11:24:59.37        -0.026684891      0.10133940     0.060248147
2019-03-03/11:24:59.40        -0.026659042      0.10124052     0.060192223
2019-03-03/11:24:59.43        -0.026659036      0.10123980     0.060194608
2019-03-03/11:24:59.47        -0.026659042      0.10123912     0.060197021
2019-03-03/11:24:59.50        -0.026679807      0.10135520     0.060228987
2019-03-03/11:24:59.53        -0.026645201      0.10128842     0.060123380
2019-03-03/11:24:59.56        -0.026636438      0.10131978     0.060076092
2019-03-03/11:24:59.59        -0.026627687      0.10135119     0.060028831
2019-03-03/11:24:59.62        -0.026644498      0.10148176     0.060038373
2019-03-03/11:24:59.65        -0.026609891      0.10141498     0.059932756
2019-03-03/11:24:59.68        -0.026601129      0.10144634     0.059885468
2019-03-03/11:24:59.72        -0.026592378      0.10147776     0.059838207
2019-03-03/11:24:59.75        -0.026609188      0.10160833     0.059847758
2019-03-03/11:24:59.78        -0.026574582      0.10154155     0.059742132
2019-03-03/11:24:59.81        -0.026565819      0.10157291     0.059694843
2019-03-03/11:24:59.84        -0.026557069      0.10160432     0.059647582
2019-03-03/11:24:59.87        -0.026573879      0.10173489     0.059657143
2019-03-03/11:24:59.90        -0.026539273      0.10166811     0.059551507
2019-03-03/11:24:59.93        -0.026530510      0.10169947     0.059504219
2019-03-03/11:24:59.97        -0.026521760      0.10173089     0.059456957
2019-03-03/11:25:00.00        -0.026538570      0.10186145     0.059466527
2019-03-03/11:25:00.03        -0.026503964      0.10179468     0.059360882
2019-03-03/11:25:00.06        -0.026495201      0.10182604     0.059313593
2019-03-03/11:25:00.09        -0.026486450      0.10185745     0.059266332
2019-03-03/11:25:00.12        -0.026503261      0.10198801     0.059275911
2019-03-03/11:25:00.15        -0.026468654      0.10192124     0.059170256
2019-03-03/11:25:00.18        -0.026459892      0.10195261     0.059122967
2019-03-03/11:25:00.22        -0.026451141      0.10198402     0.059075706
2019-03-03/11:25:00.25        -0.026467951      0.10211458     0.059085295
2019-03-03/11:25:00.28        -0.026433345      0.10204781     0.058979630
2019-03-03/11:25:00.31        -0.026424582      0.10207917     0.058932341
2019-03-03/11:25:00.34        -0.026415832      0.10211058     0.058885079
2019-03-03/11:25:00.37        -0.026432642      0.10224114     0.058894677
2019-03-03/11:25:00.40        -0.026398036      0.10217437     0.058789004
2019-03-03/11:25:00.43        -0.026389273      0.10220574     0.058741714
2019-03-03/11:25:00.47        -0.026380523      0.10223715     0.058694453
2019-03-03/11:25:00.50        -0.026397333      0.10236770     0.058704060
2019-03-03/11:25:00.53        -0.026367811      0.10228231     0.058627218
2019-03-03/11:25:00.56        -0.026367805      0.10228158     0.058629602
2019-03-03/11:25:00.59        -0.026367811      0.10228090     0.058632013
2019-03-03/11:25:00.62        -0.026393378      0.10237936     0.058691302
2019-03-03/11:25:00.65        -0.026367811      0.10227948     0.058636883
2019-03-03/11:25:00.68        -0.026367805      0.10227875     0.058639266
2019-03-03/11:25:00.72        -0.026367811      0.10227807     0.058641676
2019-03-03/11:25:00.75        -0.026393378      0.10237653     0.058700974
2019-03-03/11:25:00.78        -0.026367811      0.10227665     0.058646545
2019-03-03/11:25:00.81        -0.026367805      0.10227592     0.058648928
2019-03-03/11:25:00.84        -0.026367811      0.10227524     0.058651337
2019-03-03/11:25:00.87        -0.026393378      0.10237370     0.058710643
2019-03-03/11:25:00.90        -0.026367811      0.10227382     0.058656204
2019-03-03/11:25:00.93        -0.026367805      0.10227309     0.058658586
2019-03-03/11:25:00.97        -0.026367811      0.10227242     0.058660994
2019-03-03/11:25:01.00        -0.026393378      0.10237087     0.058720309
2019-03-03/11:25:01.03        -0.026367811      0.10227099     0.058665860
2019-03-03/11:25:01.06        -0.026367805      0.10227026     0.058668241
2019-03-03/11:25:01.09        -0.026367811      0.10226959     0.058670648
2019-03-03/11:25:01.12        -0.026393378      0.10236804     0.058729972
2019-03-03/11:25:01.15        -0.026367811      0.10226816     0.058675513
2019-03-03/11:25:01.18        -0.026367805      0.10226744     0.058677892
2019-03-03/11:25:01.22        -0.026367811      0.10226676     0.058680299
2019-03-03/11:25:01.25        -0.026393378      0.10236521     0.058739631
2019-03-03/11:25:01.28        -0.026367811      0.10226533     0.058685162
2019-03-03/11:25:01.31        -0.026367805      0.10226461     0.058687541
2019-03-03/11:25:01.34        -0.026367811      0.10226393     0.058689947
2019-03-03/11:25:01.37        -0.026393378      0.10236237     0.058749288
2019-03-03/11:25:01.40        -0.026367811      0.10226250     0.058694808
2019-03-03/11:25:01.43        -0.026367805      0.10226178     0.058697187
2019-03-03/11:25:01.47        -0.026367811      0.10226110     0.058699592
2019-03-03/11:25:01.50        -0.026393378      0.10235954     0.058758941
2019-03-03/11:25:01.53        -0.026367811      0.10225967     0.058704452
2019-03-03/11:25:01.56        -0.026367805      0.10225895     0.058706829
2019-03-03/11:25:01.59        -0.026367811      0.10225827     0.058709234
2019-03-03/11:25:01.62        -0.026393378      0.10235671     0.058768591
2019-03-03/11:25:01.65        -0.026367811      0.10225685     0.058714092
2019-03-03/11:25:01.68        -0.026367805      0.10225612     0.058716468
2019-03-03/11:25:01.72        -0.026367811      0.10225544     0.058718872
2019-03-03/11:25:01.75        -0.026393378      0.10235388     0.058778238
2019-03-03/11:25:01.78        -0.026367811      0.10225402     0.058723729
2019-03-03/11:25:01.81        -0.026367805      0.10225329     0.058726105
2019-03-03/11:25:01.84        -0.026367811      0.10225261     0.058728507
2019-03-03/11:25:01.87        -0.026393378      0.10235105     0.058787882
2019-03-03/11:25:01.90        -0.026367811      0.10225119     0.058733362
2019-03-03/11:25:01.93        -0.026367805      0.10225046     0.058735738
2019-03-03/11:25:01.97        -0.026367811      0.10224978     0.058738140
2019-03-03/11:25:02.00        -0.026393378      0.10234822     0.058797523
2019-03-03/11:25:02.03        -0.026367811      0.10224836     0.058742993
2019-03-03/11:25:02.06        -0.026367805      0.10224763     0.058745367
2019-03-03/11:25:02.09        -0.026367811      0.10224696     0.058747769
2019-03-03/11:25:02.12        -0.026393378      0.10234538     0.058807161
2019-03-03/11:25:02.15        -0.026367811      0.10224553     0.058752621
2019-03-03/11:25:02.18        -0.026367805      0.10224480     0.058754994
2019-03-03/11:25:02.22        -0.026367811      0.10224413     0.058757395
2019-03-03/11:25:02.25        -0.026393378      0.10234255     0.058816795
2019-03-03/11:25:02.28        -0.026367811      0.10224270     0.058762245
2019-03-03/11:25:02.31        -0.026367805      0.10224198     0.058764618
2019-03-03/11:25:02.34        -0.026367811      0.10224130     0.058767018
2019-03-03/11:25:02.37        -0.026393378      0.10233972     0.058826427
2019-03-03/11:25:02.40        -0.026367811      0.10223987     0.058771866
2019-03-03/11:25:02.43        -0.026367805      0.10223915     0.058774238
2019-03-03/11:25:02.47        -0.026367811      0.10223847     0.058776637
2019-03-03/11:25:02.50        -0.026393378      0.10233689     0.058836055
2019-03-03/11:25:02.53        -0.026367811      0.10223704     0.058781484
2019-03-03/11:25:02.56        -0.026367805      0.10223632     0.058783856
2019-03-03/11:25:02.59        -0.026367811      0.10223564     0.058786254
2019-03-03/11:25:02.62        -0.026393378      0.10233406     0.058845680
2019-03-03/11:25:02.65        -0.026367811      0.10223421     0.058791099
2019-03-03/11:25:02.68        -0.026367805      0.10223349     0.058793470
2019-03-03/11:25:02.72        -0.026367811      0.10223281     0.058795867
2019-03-03/11:25:02.75        -0.026393378      0.10233123     0.058855302
2019-03-03/11:25:02.78        -0.026367811      0.10223139     0.058800711
2019-03-03/11:25:02.81        -0.026367805      0.10223066     0.058803081
2019-03-03/11:25:02.84        -0.026367811      0.10222998     0.058805477
2019-03-03/11:25:02.87        -0.026393378      0.10232839     0.058864921
2019-03-03/11:25:02.90        -0.026367811      0.10222856     0.058810320
2019-03-03/11:25:02.93        -0.026367805      0.10222783     0.058812689
2019-03-03/11:25:02.97        -0.026367811      0.10222715     0.058815084
2019-03-03/11:25:03.00        -0.026393378      0.10232556     0.058874536
2019-03-03/11:25:03.03        -0.026367811      0.10222573     0.058819925
2019-03-03/11:25:03.06        -0.026367805      0.10222500     0.058822293
2019-03-03/11:25:03.09        -0.026367811      0.10222433     0.058824688
2019-03-03/11:25:03.12        -0.026393378      0.10232273     0.058884149
2019-03-03/11:25:03.15        -0.026367811      0.10222290     0.058829528
2019-03-03/11:25:03.18        -0.026367805      0.10222217     0.058831895
2019-03-03/11:25:03.22        -0.026367811      0.10222150     0.058834289
2019-03-03/11:25:03.25        -0.026393378      0.10231990     0.058893758
2019-03-03/11:25:03.28        -0.026367811      0.10222007     0.058839127
2019-03-03/11:25:03.31        -0.026367805      0.10221935     0.058841493
2019-03-03/11:25:03.34        -0.026367811      0.10221867     0.058843887
2019-03-03/11:25:03.37        -0.026393378      0.10231707     0.058903364
2019-03-03/11:25:03.40        -0.026367811      0.10221724     0.058848723
2019-03-03/11:25:03.43        -0.026367805      0.10221652     0.058851089
2019-03-03/11:25:03.47        -0.026367811      0.10221584     0.058853481
2019-03-03/11:25:03.50        -0.026393378      0.10231424     0.058912967
2019-03-03/11:25:03.53        -0.026367811      0.10221441     0.058858316
2019-03-03/11:25:03.56        -0.026367805      0.10221369     0.058860681
2019-03-03/11:25:03.59        -0.026367811      0.10221301     0.058863073
2019-03-03/11:25:03.62        -0.026393378      0.10231140     0.058922567
2019-03-03/11:25:03.65        -0.026367811      0.10221158     0.058867906
2019-03-03/11:25:03.68        -0.026367805      0.10221086     0.058870270
2019-03-03/11:25:03.72        -0.026367811      0.10221018     0.058872661
2019-03-03/11:25:03.75        -0.026393378      0.10230857     0.058932164
2019-03-03/11:25:03.78        -0.026367811      0.10220876     0.058877492
2019-03-03/11:25:03.81        -0.026367805      0.10220803     0.058879855
2019-03-03/11:25:03.84        -0.026367811      0.10220735     0.058882246
2019-03-03/11:25:03.87        -0.026393378      0.10230574     0.058941757
2019-03-03/11:25:03.90        -0.026367811      0.10220593     0.058887076
2019-03-03/11:25:03.93        -0.026367805      0.10220520     0.058889438
2019-03-03/11:25:03.97        -0.026367811      0.10220452     0.058891828
2019-03-03/11:25:04.00        -0.026393378      0.10230291     0.058951348
2019-03-03/11:25:04.03        -0.026367811      0.10220310     0.058896656
2019-03-03/11:25:04.06        -0.026367805      0.10220237     0.058899018
2019-03-03/11:25:04.09        -0.026367811      0.10220169     0.058901407
2019-03-03/11:25:04.12        -0.026393378      0.10230008     0.058960935
2019-03-03/11:25:04.15        -0.026367811      0.10220027     0.058906233
2019-03-03/11:25:04.18        -0.026367805      0.10219954     0.058908594
2019-03-03/11:25:04.22        -0.026367811      0.10219887     0.058910982
2019-03-03/11:25:04.25        -0.026393378      0.10229725     0.058970519
2019-03-03/11:25:04.28        -0.026367811      0.10219744     0.058915807
2019-03-03/11:25:04.31        -0.026367805      0.10219671     0.058918167
2019-03-03/11:25:04.34        -0.026367811      0.10219604     0.058920554
2019-03-03/11:25:04.37        -0.026393378      0.10229442     0.058980100
2019-03-03/11:25:04.40        -0.026367811      0.10219461     0.058925378
2019-03-03/11:25:04.43        -0.026367805      0.10219389     0.058927737
2019-03-03/11:25:04.47        -0.026367811      0.10219321     0.058930124
2019-03-03/11:25:04.50        -0.026393378      0.10229158     0.058989677
2019-03-03/11:25:04.53        -0.026367811      0.10219178     0.058934945
2019-03-03/11:25:04.56        -0.026367805      0.10219106     0.058937304
2019-03-03/11:25:04.59        -0.026367811      0.10219038     0.058939690
2019-03-03/11:25:04.62        -0.026393378      0.10228875     0.058999252
2019-03-03/11:25:04.65        -0.026367811      0.10218895     0.058944510
2019-03-03/11:25:04.68        -0.026367805      0.10218823     0.058946868
2019-03-03/11:25:04.72        -0.026367811      0.10218755     0.058949253
2019-03-03/11:25:04.75        -0.026393378      0.10228592     0.059008823
2019-03-03/11:25:04.78        -0.026367811      0.10218612     0.058954071
2019-03-03/11:25:04.81        -0.026367805      0.10218540     0.058956428
2019-03-03/11:25:04.84        -0.026367811      0.10218472     0.058958813
2019-03-03/11:25:04.87        -0.026393378      0.10228309     0.059018392
2019-03-03/11:25:04.90        -0.026367811      0.10218330     0.058963629
2019-03-03/11:25:04.93        -0.026367805      0.10218257     0.058965986
2019-03-03/11:25:04.97        -0.026367811      0.10218189     0.058968369
2019-03-03/11:25:05.00        -0.026393378      0.10228026     0.059027957
2019-03-03/11:25:05.03        -0.026367811      0.10218047     0.058973184
2019-03-03/11:25:05.06        -0.026367805      0.10217974     0.058975540
2019-03-03/11:25:05.09        -0.026367811      0.10217906     0.058977923
2019-03-03/11:25:05.12        -0.026393378      0.10227743     0.059037519
2019-03-03/11:25:05.15        -0.026367811      0.10217764     0.058982736
2019-03-03/11:25:05.18        -0.026367805      0.10217691     0.058985091
2019-03-03/11:25:05.22        -0.026367811      0.10217623     0.058987473
2019-03-03/11:25:05.25        -0.026393378      0.10227459     0.059047077
2019-03-03/11:25:05.28        -0.026367811      0.10217481     0.058992285
2019-03-03/11:25:05.31        -0.026367805      0.10217408     0.058994639
2019-03-03/11:25:05.34        -0.026367811      0.10217341     0.058997020
2019-03-03/11:25:05.37        -0.026393378      0.10227176     0.059056633
2019-03-03/11:25:05.40        -0.026367811      0.10217198     0.059001830
2019-03-03/11:25:05.43        -0.026367805      0.10217125     0.059004184
2019-03-03/11:25:05.47        -0.026367811      0.10217058     0.059006564
2019-03-03/11:25:05.50        -0.026393378      0.10226893     0.059066185
2019-03-03/11:25:05.53        -0.026367811      0.10216915     0.059011373
2019-03-03/11:25:05.56        -0.026367805      0.10216843     0.059013725
2019-03-03/11:25:05.59        -0.026367811      0.10216775     0.059016105
2019-03-03/11:25:05.62        -0.026393378      0.10226610     0.059075735
2019-03-03/11:25:05.65        -0.026367811      0.10216632     0.059020912
2019-03-03/11:25:05.68        -0.026367805      0.10216560     0.059023264
2019-03-03/11:25:05.72        -0.026367811      0.10216492     0.059025642
2019-03-03/11:25:05.75        -0.026393378      0.10226327     0.059085281
2019-03-03/11:25:05.78        -0.026367811      0.10216349     0.059030448
2019-03-03/11:25:05.81        -0.026367805      0.10216277     0.059032799
2019-03-03/11:25:05.84        -0.026367811      0.10216209     0.059035177
2019-03-03/11:25:05.87        -0.026393378      0.10226044     0.059094824
2019-03-03/11:25:05.90        -0.026367811      0.10216066     0.059039981
2019-03-03/11:25:05.93        -0.026367805      0.10215994     0.059042331
2019-03-03/11:25:05.97        -0.026367811      0.10215926     0.059044708
2019-03-03/11:25:06.00        -0.026393378      0.10225760     0.059104363
2019-03-03/11:25:06.03        -0.026367811      0.10215784     0.059049511
2019-03-03/11:25:06.06        -0.026367805      0.10215711     0.059051860
2019-03-03/11:25:06.09        -0.026367811      0.10215643     0.059054236
2019-03-03/11:25:06.12        -0.026393378      0.10225477     0.059113900
2019-03-03/11:25:06.15        -0.026367811      0.10215501     0.059059037
2019-03-03/11:25:06.18        -0.026367805      0.10215428     0.059061385
2019-03-03/11:25:06.22        -0.026367811      0.10215360     0.059063761
2019-03-03/11:25:06.25        -0.026393378      0.10225194     0.059123433
2019-03-03/11:25:06.28        -0.026367811      0.10215218     0.059068560
2019-03-03/11:25:06.31        -0.026367805      0.10215145     0.059070908
2019-03-03/11:25:06.34        -0.026367811      0.10215077     0.059073283
2019-03-03/11:25:06.37        -0.026393378      0.10224911     0.059132963
2019-03-03/11:25:06.40        -0.026367811      0.10214935     0.059078081
2019-03-03/11:25:06.43        -0.026367805      0.10214862     0.059080427
2019-03-03/11:25:06.47        -0.026367811      0.10214795     0.059082801
2019-03-03/11:25:06.50        -0.026393378      0.10224628     0.059142490
2019-03-03/11:25:06.53        -0.026367811      0.10214652     0.059087597
2019-03-03/11:25:06.56        -0.026367805      0.10214580     0.059089944
2019-03-03/11:25:06.59        -0.026367811      0.10214512     0.059092317
2019-03-03/11:25:06.62        -0.026393378      0.10224345     0.059152014
2019-03-03/11:25:06.65        -0.026367811      0.10214369     0.059097111
2019-03-03/11:25:06.68        -0.026367805      0.10214297     0.059099457
2019-03-03/11:25:06.72        -0.026367811      0.10214229     0.059101829
2019-03-03/11:25:06.75        -0.026393378      0.10224062     0.059161535
2019-03-03/11:25:06.78        -0.026367811      0.10214086     0.059106622
2019-03-03/11:25:06.81        -0.026367805      0.10214014     0.059108966
2019-03-03/11:25:06.84        -0.026367811      0.10213946     0.059111338
2019-03-03/11:25:06.87        -0.026393378      0.10223778     0.059171052
2019-03-03/11:25:06.90        -0.026367811      0.10213803     0.059116129
2019-03-03/11:25:06.93        -0.026367805      0.10213731     0.059118473
2019-03-03/11:25:06.97        -0.026367811      0.10213663     0.059120844
2019-03-03/11:25:07.00        -0.026393378      0.10223495     0.059180567
2019-03-03/11:25:07.03        -0.026367811      0.10213520     0.059125634
2019-03-03/11:25:07.06        -0.026367805      0.10213448     0.059127977
2019-03-03/11:25:07.09        -0.026367811      0.10213380     0.059130347
2019-03-03/11:25:07.12        -0.026393378      0.10223212     0.059190078
2019-03-03/11:25:07.15        -0.026367811      0.10213238     0.059135135
2019-03-03/11:25:07.18        -0.026367805      0.10213165     0.059137477
2019-03-03/11:25:07.22        -0.026367811      0.10213097     0.059139846
2019-03-03/11:25:07.25        -0.026393378      0.10222929     0.059199586
2019-03-03/11:25:07.28        -0.026367811      0.10212955     0.059144633
2019-03-03/11:25:07.31        -0.026367805      0.10212882     0.059146974
2019-03-03/11:25:07.34        -0.026367811      0.10212814     0.059149342
2019-03-03/11:25:07.37        -0.026393378      0.10222646     0.059209090
2019-03-03/11:25:07.40        -0.026367811      0.10212672     0.059154127
2019-03-03/11:25:07.43        -0.026367805      0.10212599     0.059156468
2019-03-03/11:25:07.47        -0.026367811      0.10212532     0.059158836
2019-03-03/11:25:07.50        -0.026393378      0.10222363     0.059218592
2019-03-03/11:25:07.53        -0.026367811      0.10212389     0.059163619
2019-03-03/11:25:07.56        -0.026367805      0.10212316     0.059165959
2019-03-03/11:25:07.59        -0.026367811      0.10212249     0.059168326
2019-03-03/11:25:07.62        -0.026393378      0.10222079     0.059228090
2019-03-03/11:25:07.65        -0.026367811      0.10212106     0.059173107
2019-03-03/11:25:07.68        -0.026367805      0.10212034     0.059175446
2019-03-03/11:25:07.72        -0.026367811      0.10211966     0.059177812
2019-03-03/11:25:07.75        -0.026393378      0.10221796     0.059237585
2019-03-03/11:25:07.78        -0.026367811      0.10211823     0.059182592
2019-03-03/11:25:07.81        -0.026367805      0.10211751     0.059184931
2019-03-03/11:25:07.84        -0.026367811      0.10211683     0.059187296
2019-03-03/11:25:07.87        -0.026393378      0.10221513     0.059247077
2019-03-03/11:25:07.90        -0.026367811      0.10211540     0.059192074
2019-03-03/11:25:07.93        -0.026367805      0.10211468     0.059194412
2019-03-03/11:25:07.97        -0.026367811      0.10211400     0.059196776
2019-03-03/11:25:08.00        -0.026393378      0.10221230     0.059256566
2019-03-03/11:25:08.03        -0.026367811      0.10211257     0.059201553
2019-03-03/11:25:08.06        -0.026367805      0.10211185     0.059203890
2019-03-03/11:25:08.09        -0.026367811      0.10211117     0.059206254
2019-03-03/11:25:08.12        -0.026393378      0.10220947     0.059266052
2019-03-03/11:25:08.15        -0.026367811      0.10210975     0.059211029
2019-03-03/11:25:08.18        -0.026367805      0.10210902     0.059213365
2019-03-03/11:25:08.22        -0.026367811      0.10210834     0.059215728
2019-03-03/11:25:08.25        -0.026393378      0.10220664     0.059275534
2019-03-03/11:25:08.28        -0.026367811      0.10210692     0.059220501
2019-03-03/11:25:08.31        -0.026367805      0.10210619     0.059222836
2019-03-03/11:25:08.34        -0.026367811      0.10210551     0.059225198
2019-03-03/11:25:08.37        -0.026393378      0.10220380     0.059285013
2019-03-03/11:25:08.40        -0.026367811      0.10210409     0.059229970
2019-03-03/11:25:08.43        -0.026367805      0.10210336     0.059232305
2019-03-03/11:25:08.47        -0.026367811      0.10210268     0.059234666
2019-03-03/11:25:08.50        -0.026393378      0.10220097     0.059294489
2019-03-03/11:25:08.53        -0.026367811      0.10210126     0.059239437
2019-03-03/11:25:08.56        -0.026367805      0.10210053     0.059241770
2019-03-03/11:25:08.59        -0.026367811      0.10209986     0.059244130
2019-03-03/11:25:08.62        -0.026393378      0.10219814     0.059303962
2019-03-03/11:25:08.65        -0.026367811      0.10209843     0.059248899
2019-03-03/11:25:08.68        -0.026367805      0.10209770     0.059251232
2019-03-03/11:25:08.72        -0.026367811      0.10209703     0.059253592
2019-03-03/11:25:08.75        -0.026393378      0.10219531     0.059313432
2019-03-03/11:25:08.78        -0.026367811      0.10209560     0.059258359
2019-03-03/11:25:08.81        -0.026367805      0.10209488     0.059260691
2019-03-03/11:25:08.84        -0.026367811      0.10209420     0.059263050
2019-03-03/11:25:08.87        -0.026393378      0.10219248     0.059322898
2019-03-03/11:25:08.90        -0.026367811      0.10209277     0.059267816
2019-03-03/11:25:08.93        -0.026367805      0.10209205     0.059270147
2019-03-03/11:25:08.97        -0.026367811      0.10209137     0.059272505
2019-03-03/11:25:09.00        -0.026393378      0.10218965     0.059332362
2019-03-03/11:25:09.03        -0.026367811      0.10208994     0.059277269
2019-03-03/11:25:09.06        -0.026367805      0.10208922     0.059279599
2019-03-03/11:25:09.09        -0.026367811      0.10208854     0.059281956
2019-03-03/11:25:09.12        -0.026393378      0.10218681     0.059341822
2019-03-03/11:25:09.15        -0.026367811      0.10208711     0.059286719
2019-03-03/11:25:09.18        -0.026367805      0.10208639     0.059289048
2019-03-03/11:25:09.22        -0.026367811      0.10208571     0.059291405
2019-03-03/11:25:09.25        -0.026393378      0.10218398     0.059351278
2019-03-03/11:25:09.28        -0.026367811      0.10208429     0.059296166
2019-03-03/11:25:09.31        -0.026367805      0.10208356     0.059298494
2019-03-03/11:25:09.34        -0.026367811      0.10208288     0.059300850
2019-03-03/11:25:09.37        -0.026393378      0.10218115     0.059360732
2019-03-03/11:25:09.40        -0.026367811      0.10208146     0.059305609
2019-03-03/11:25:09.43        -0.026367805      0.10208073     0.059307937
2019-03-03/11:25:09.47        -0.026367811      0.10208005     0.059310292
2019-03-03/11:25:09.50        -0.026388229      0.10219650     0.059341997
2019-03-03/11:25:09.53        -0.026353795      0.10212813     0.059238322
2019-03-03/11:25:09.56        -0.026344921      0.10215872     0.059192107
2019-03-03/11:25:09.59        -0.026336059      0.10218936     0.059145919
2019-03-03/11:25:09.62        -0.026352473      0.10231995     0.059155710
2019-03-03/11:25:09.65        -0.026318038      0.10225158     0.059052025
2019-03-03/11:25:09.68        -0.026309164      0.10228217     0.059005809
2019-03-03/11:25:09.72        -0.026300303      0.10231281     0.058959621
2019-03-03/11:25:09.75        -0.026316716      0.10244339     0.058969421
2019-03-03/11:25:09.78        -0.026282282      0.10237502     0.058865726
2019-03-03/11:25:09.81        -0.026273408      0.10240561     0.058819510
2019-03-03/11:25:09.84        -0.026264546      0.10243625     0.058773322
2019-03-03/11:25:09.87        -0.026280960      0.10256684     0.058783130
2019-03-03/11:25:09.90        -0.026246525      0.10249847     0.058679426
2019-03-03/11:25:09.93        -0.026237651      0.10252906     0.058633210
2019-03-03/11:25:09.97        -0.026228790      0.10255970     0.058587021
2019-03-03/11:25:10.00        -0.026245203      0.10269028     0.058596838
2019-03-03/11:25:10.03        -0.026210769      0.10262192     0.058493125
2019-03-03/11:25:10.06        -0.026201895      0.10265251     0.058446908
2019-03-03/11:25:10.09        -0.026193033      0.10268315     0.058400719
2019-03-03/11:25:10.12        -0.026209447      0.10281373     0.058410545
2019-03-03/11:25:10.15        -0.026175012      0.10274537     0.058306822
2019-03-03/11:25:10.18        -0.026166138      0.10277596     0.058260606
2019-03-03/11:25:10.22        -0.026157277      0.10280660     0.058214416
2019-03-03/11:25:10.25        -0.026173690      0.10293718     0.058224251
2019-03-03/11:25:10.28        -0.026139256      0.10286882     0.058120518
2019-03-03/11:25:10.31        -0.026130382      0.10289941     0.058074301
2019-03-03/11:25:10.34        -0.026121520      0.10293005     0.058028111
2019-03-03/11:25:10.37        -0.026137934      0.10306062     0.058037955
2019-03-03/11:25:10.40        -0.026103499      0.10299227     0.057934213
2019-03-03/11:25:10.43        -0.026094625      0.10302286     0.057887996
2019-03-03/11:25:10.47        -0.026085764      0.10305350     0.057841805
2019-03-03/11:25:10.50        -0.026102177      0.10318407     0.057851658
2019-03-03/11:25:10.53        -0.026072891      0.10309753     0.057776092
2019-03-03/11:25:10.56        -0.026072885      0.10309681     0.057778417
2019-03-03/11:25:10.59        -0.026072891      0.10309613     0.057780768
2019-03-03/11:25:10.62        -0.026098173      0.10319538     0.057839172
2019-03-03/11:25:10.65        -0.026072891      0.10309471     0.057785519
2019-03-03/11:25:10.68        -0.026072885      0.10309398     0.057787843
2019-03-03/11:25:10.72        -0.026072891      0.10309330     0.057790194
2019-03-03/11:25:10.75        -0.026098173      0.10319255     0.057848606
2019-03-03/11:25:10.78        -0.026072891      0.10309188     0.057794943
2019-03-03/11:25:10.81        -0.026072885      0.10309116     0.057797266
2019-03-03/11:25:10.84        -0.026072891      0.10309048     0.057799616
2019-03-03/11:25:10.87        -0.026098173      0.10318973     0.057858037
2019-03-03/11:25:10.90        -0.026072891      0.10308906     0.057804364
2019-03-03/11:25:10.93        -0.026072885      0.10308833     0.057806687
2019-03-03/11:25:10.97        -0.026072891      0.10308765     0.057809036
2019-03-03/11:25:11.00        -0.026098173      0.10318690     0.057867465
2019-03-03/11:25:11.03        -0.026072891      0.10308623     0.057813782
2019-03-03/11:25:11.06        -0.026072885      0.10308550     0.057816104
2019-03-03/11:25:11.09        -0.026072891      0.10308483     0.057818452
2019-03-03/11:25:11.12        -0.026098173      0.10318407     0.057876890
2019-03-03/11:25:11.15        -0.026072891      0.10308340     0.057823197
2019-03-03/11:25:11.18        -0.026072885      0.10308268     0.057825518
2019-03-03/11:25:11.22        -0.026072891      0.10308200     0.057827866
2019-03-03/11:25:11.25        -0.026098173      0.10318124     0.057886312
2019-03-03/11:25:11.28        -0.026072891      0.10308058     0.057832609
2019-03-03/11:25:11.31        -0.026072885      0.10307985     0.057834930
2019-03-03/11:25:11.34        -0.026072891      0.10307918     0.057837277
2019-03-03/11:25:11.37        -0.026098173      0.10317841     0.057895731
2019-03-03/11:25:11.40        -0.026072891      0.10307775     0.057842018
2019-03-03/11:25:11.43        -0.026072885      0.10307703     0.057844338
2019-03-03/11:25:11.47        -0.026072891      0.10307635     0.057846684
2019-03-03/11:25:11.50        -0.026098173      0.10317558     0.057905147
2019-03-03/11:25:11.53        -0.026072891      0.10307493     0.057851424
2019-03-03/11:25:11.56        -0.026072885      0.10307420     0.057853743
2019-03-03/11:25:11.59        -0.026072891      0.10307352     0.057856089
2019-03-03/11:25:11.62        -0.026098173      0.10317276     0.057914560
2019-03-03/11:25:11.65        -0.026072891      0.10307210     0.057860828
2019-03-03/11:25:11.68        -0.026072885      0.10307138     0.057863146
2019-03-03/11:25:11.72        -0.026072891      0.10307070     0.057865490
2019-03-03/11:25:11.75        -0.026098173      0.10316993     0.057923969
2019-03-03/11:25:11.78        -0.026072891      0.10306927     0.057870228
2019-03-03/11:25:11.81        -0.026072885      0.10306855     0.057872545
2019-03-03/11:25:11.84        -0.026072891      0.10306787     0.057874889
2019-03-03/11:25:11.87        -0.026098173      0.10316710     0.057933376
2019-03-03/11:25:11.90        -0.026072891      0.10306645     0.057879625
2019-03-03/11:25:11.93        -0.026072885      0.10306572     0.057881941
2019-03-03/11:25:11.97        -0.026072891      0.10306505     0.057884285
2019-03-03/11:25:12.00        -0.026098173      0.10316427     0.057942780
2019-03-03/11:25:12.03        -0.026072891      0.10306362     0.057889019
2019-03-03/11:25:12.06        -0.026072885      0.10306290     0.057891335
2019-03-03/11:25:12.09        -0.026072891      0.10306222     0.057893677
2019-03-03/11:25:12.12        -0.026098173      0.10316144     0.057952181
2019-03-03/11:25:12.15        -0.026072891      0.10306080     0.057898410
2019-03-03/11:25:12.18        -0.026072885      0.10306007     0.057900725
2019-03-03/11:25:12.22        -0.026072891      0.10305940     0.057903067
2019-03-03/11:25:12.25        -0.026098173      0.10315861     0.057961579
2019-03-03/11:25:12.28        -0.026072891      0.10305797     0.057907798
2019-03-03/11:25:12.31        -0.026072885      0.10305725     0.057910112
2019-03-03/11:25:12.34        -0.026072891      0.10305657     0.057912453
2019-03-03/11:25:12.37        -0.026098173      0.10315578     0.057970974
2019-03-03/11:25:12.40        -0.026072891      0.10305515     0.057917183
2019-03-03/11:25:12.43        -0.026072885      0.10305442     0.057919497
2019-03-03/11:25:12.47        -0.026072891      0.10305374     0.057921837
2019-03-03/11:25:12.50        -0.026098173      0.10315296     0.057980366
2019-03-03/11:25:12.53        -0.026072891      0.10305232     0.057926565
2019-03-03/11:25:12.56        -0.026072885      0.10305160     0.057928878
2019-03-03/11:25:12.59        -0.026072891      0.10305092     0.057931218
2019-03-03/11:25:12.62        -0.026098173      0.10315013     0.057989755
2019-03-03/11:25:12.65        -0.026072891      0.10304949     0.057935944
2019-03-03/11:25:12.68        -0.026072885      0.10304877     0.057938256
2019-03-03/11:25:12.72        -0.026072891      0.10304809     0.057940595
2019-03-03/11:25:12.75        -0.026098173      0.10314730     0.057999141
2019-03-03/11:25:12.78        -0.026072891      0.10304667     0.057945320
2019-03-03/11:25:12.81        -0.026072885      0.10304594     0.057947632
2019-03-03/11:25:12.84        -0.026072891      0.10304527     0.057949970
2019-03-03/11:25:12.87        -0.026098173      0.10314447     0.058008524
2019-03-03/11:25:12.90        -0.026072891      0.10304384     0.057954693
2019-03-03/11:25:12.93        -0.026072885      0.10304312     0.057957004
2019-03-03/11:25:12.97        -0.026072891      0.10304244     0.057959341
2019-03-03/11:25:13.00        -0.026098173      0.10314164     0.058017904
2019-03-03/11:25:13.03        -0.026072891      0.10304102     0.057964064
2019-03-03/11:25:13.06        -0.026072885      0.10304029     0.057966373
2019-03-03/11:25:13.09        -0.026072891      0.10303962     0.057968710
2019-03-03/11:25:13.12        -0.026098173      0.10313881     0.058027281
2019-03-03/11:25:13.15        -0.026072891      0.10303819     0.057973431
2019-03-03/11:25:13.18        -0.026072885      0.10303747     0.057975740
2019-03-03/11:25:13.22        -0.026072891      0.10303679     0.057978076
2019-03-03/11:25:13.25        -0.026098173      0.10313598     0.058036655
2019-03-03/11:25:13.28        -0.026072891      0.10303537     0.057982795
2019-03-03/11:25:13.31        -0.026072885      0.10303464     0.057985103
2019-03-03/11:25:13.34        -0.026072891      0.10303396     0.057987438
2019-03-03/11:25:13.37        -0.026098173      0.10313316     0.058046026
2019-03-03/11:25:13.40        -0.026072891      0.10303254     0.057992156
2019-03-03/11:25:13.43        -0.026072885      0.10303182     0.057994463
2019-03-03/11:25:13.47        -0.026072891      0.10303114     0.057996798
2019-03-03/11:25:13.50        -0.026098173      0.10313033     0.058055394
2019-03-03/11:25:13.53        -0.026072891      0.10302971     0.058001514
2019-03-03/11:25:13.56        -0.026072885      0.10302899     0.058003821
2019-03-03/11:25:13.59        -0.026072891      0.10302831     0.058006154
2019-03-03/11:25:13.62        -0.026098173      0.10312750     0.058064758
2019-03-03/11:25:13.65        -0.026072891      0.10302689     0.058010869
2019-03-03/11:25:13.68        -0.026072885      0.10302616     0.058013175
2019-03-03/11:25:13.72        -0.026072891      0.10302549     0.058015508
2019-03-03/11:25:13.75        -0.026098173      0.10312467     0.058074120
2019-03-03/11:25:13.78        -0.026072891      0.10302406     0.058020221
2019-03-03/11:25:13.81        -0.026072885      0.10302334     0.058022526
2019-03-03/11:25:13.84        -0.026072891      0.10302266     0.058024858
2019-03-03/11:25:13.87        -0.026098173      0.10312184     0.058083479
2019-03-03/11:25:13.90        -0.026072891      0.10302124     0.058029570
2019-03-03/11:25:13.93        -0.026072885      0.10302051     0.058031874
2019-03-03/11:25:13.97        -0.026072891      0.10301984     0.058034206
2019-03-03/11:25:14.00        -0.026098173      0.10311901     0.058092835
2019-03-03/11:25:14.03        -0.026072891      0.10301841     0.058038916
2019-03-03/11:25:14.06        -0.026072885      0.10301769     0.058041220
2019-03-03/11:25:14.09        -0.026072891      0.10301701     0.058043550
2019-03-03/11:25:14.12        -0.026098173      0.10311619     0.058102188
2019-03-03/11:25:14.15        -0.026072891      0.10301559     0.058048259
2019-03-03/11:25:14.18        -0.026072885      0.10301486     0.058050562
2019-03-03/11:25:14.22        -0.026072891      0.10301418     0.058052892
2019-03-03/11:25:14.25        -0.026098173      0.10311336     0.058111537
2019-03-03/11:25:14.28        -0.026072891      0.10301276     0.058057599
2019-03-03/11:25:14.31        -0.026072885      0.10301204     0.058059901
2019-03-03/11:25:14.34        -0.026072891      0.10301136     0.058062230
2019-03-03/11:25:14.37        -0.026098173      0.10311053     0.058120884
2019-03-03/11:25:14.40        -0.026072891      0.10300993     0.058066936
2019-03-03/11:25:14.43        -0.026072885      0.10300921     0.058069237
2019-03-03/11:25:14.47        -0.026072891      0.10300853     0.058071566
2019-03-03/11:25:14.50        -0.026098173      0.10310770     0.058130228
2019-03-03/11:25:14.53        -0.026072891      0.10300711     0.058076270
2019-03-03/11:25:14.56        -0.026072885      0.10300638     0.058078571
2019-03-03/11:25:14.59        -0.026072891      0.10300571     0.058080898
2019-03-03/11:25:14.62        -0.026098173      0.10310487     0.058139569
2019-03-03/11:25:14.65        -0.026072891      0.10300428     0.058085601
2019-03-03/11:25:14.68        -0.026072885      0.10300356     0.058087901
2019-03-03/11:25:14.72        -0.026072891      0.10300288     0.058090228
2019-03-03/11:25:14.75        -0.026098173      0.10310204     0.058148906
2019-03-03/11:25:14.78        -0.026072891      0.10300146     0.058094928
2019-03-03/11:25:14.81        -0.026072885      0.10300073     0.058097228
2019-03-03/11:25:14.84        -0.026072891      0.10300006     0.058099554
2019-03-03/11:25:14.87        -0.026098173      0.10309921     0.058158241
2019-03-03/11:25:14.90        -0.026072891      0.10299863     0.058104253
2019-03-03/11:25:14.93        -0.026072885      0.10299791     0.058106552
2019-03-03/11:25:14.97        -0.026072891      0.10299723     0.058108877
2019-03-03/11:25:15.00        -0.026098173      0.10309639     0.058167573
2019-03-03/11:25:15.03        -0.026072891      0.10299581     0.058113575
2019-03-03/11:25:15.06        -0.026072885      0.10299508     0.058115873
2019-03-03/11:25:15.09        -0.026072891      0.10299440     0.058118198
2019-03-03/11:25:15.12        -0.026072885      0.10299368     0.058120495
2019-03-03/11:25:15.15        -0.026072891      0.10299298     0.058122894
2019-03-03/11:25:15.18        -0.026072885      0.10299225     0.058125191
2019-03-03/11:25:15.22        -0.026072891      0.10299158     0.058127515
2019-03-03/11:25:15.25        -0.026072885      0.10299085     0.058129812
2019-03-03/11:25:15.28        -0.026072891      0.10299015     0.058132210
2019-03-03/11:25:15.31        -0.026072885      0.10298943     0.058134506
2019-03-03/11:25:15.34        -0.026072891      0.10298875     0.058136829
2019-03-03/11:25:15.37        -0.026072885      0.10298803     0.058139125
2019-03-03/11:25:15.40        -0.026072891      0.10298733     0.058141523
2019-03-03/11:25:15.43        -0.026072885      0.10298660     0.058143818
2019-03-03/11:25:15.47        -0.026072891      0.10298593     0.058146141
2019-03-03/11:25:15.50        -0.026072885      0.10298520     0.058148436
2019-03-03/11:25:15.53        -0.026072891      0.10298450     0.058150832
2019-03-03/11:25:15.56        -0.026072885      0.10298378     0.058153127
2019-03-03/11:25:15.59        -0.026072891      0.10298310     0.058155449
2019-03-03/11:25:15.62        -0.026072885      0.10298238     0.058157743
2019-03-03/11:25:15.65        -0.026072891      0.10298168     0.058160139
2019-03-03/11:25:15.68        -0.026072885      0.10298095     0.058162433
2019-03-03/11:25:15.72        -0.026072891      0.10298027     0.058164754
2019-03-03/11:25:15.75        -0.026072885      0.10297955     0.058167048
2019-03-03/11:25:15.78        -0.026072891      0.10297885     0.058169443
2019-03-03/11:25:15.81        -0.026072885      0.10297813     0.058171736
2019-03-03/11:25:15.84        -0.026072891      0.10297745     0.058174056
2019-03-03/11:25:15.87        -0.026072885      0.10297672     0.058176349
2019-03-03/11:25:15.90        -0.026072891      0.10297602     0.058178743
2019-03-03/11:25:15.93        -0.026072885      0.10297530     0.058181036
2019-03-03/11:25:15.97        -0.026072891      0.10297462     0.058183355
2019-03-03/11:25:16.00        -0.026072885      0.10297390     0.058185648
2019-03-03/11:25:16.03        -0.026072891      0.10297320     0.058188041
2019-03-03/11:25:16.06        -0.026072885      0.10297247     0.058190333
2019-03-03/11:25:16.09        -0.026072891      0.10297180     0.058192652
2019-03-03/11:25:16.12        -0.026072885      0.10297107     0.058194943
2019-03-03/11:25:16.15        -0.026098179      0.10307025     0.058253742
2019-03-03/11:25:16.18        -0.026072885      0.10296965     0.058199627
2019-03-03/11:25:16.22        -0.026072891      0.10296897     0.058201945
2019-03-03/11:25:16.25        -0.026072885      0.10296825     0.058204236
2019-03-03/11:25:16.28        -0.026098179      0.10306742     0.058263042
2019-03-03/11:25:16.31        -0.026072885      0.10296682     0.058208918
2019-03-03/11:25:16.34        -0.026072891      0.10296615     0.058211235
2019-03-03/11:25:16.37        -0.026072885      0.10296542     0.058213525
2019-03-03/11:25:16.40        -0.026098179      0.10306459     0.058272340
2019-03-03/11:25:16.43        -0.026072885      0.10296400     0.058218206
2019-03-03/11:25:16.47        -0.026072891      0.10296332     0.058220522
2019-03-03/11:25:16.50        -0.026072885      0.10296260     0.058222811
2019-03-03/11:25:16.53        -0.026098179      0.10306177     0.058281635
2019-03-03/11:25:16.56        -0.026072885      0.10296117     0.058227490
2019-03-03/11:25:16.59        -0.026072891      0.10296049     0.058229806
2019-03-03/11:25:16.62        -0.026072885      0.10295977     0.058232094
2019-03-03/11:25:16.65        -0.026098179      0.10305894     0.058290926
2019-03-03/11:25:16.68        -0.026072885      0.10295835     0.058236772
2019-03-03/11:25:16.72        -0.026072891      0.10295767     0.058239087
2019-03-03/11:25:16.75        -0.026072885      0.10295694     0.058241375
2019-03-03/11:25:16.78        -0.026098179      0.10305611     0.058300215
2019-03-03/11:25:16.81        -0.026072885      0.10295552     0.058246051
2019-03-03/11:25:16.84        -0.026072891      0.10295484     0.058248365
2019-03-03/11:25:16.87        -0.026072885      0.10295412     0.058250652
2019-03-03/11:25:16.90        -0.026098179      0.10305328     0.058309500
2019-03-03/11:25:16.93        -0.026072885      0.10295269     0.058255326
2019-03-03/11:25:16.97        -0.026072891      0.10295202     0.058257640
2019-03-03/11:25:17.00        -0.026072885      0.10295129     0.058259926
2019-03-03/11:25:17.03        -0.026098179      0.10305045     0.058318782
2019-03-03/11:25:17.06        -0.026072885      0.10294987     0.058264599
2019-03-03/11:25:17.09        -0.026072891      0.10294919     0.058266912
2019-03-03/11:25:17.12        -0.026072885      0.10294847     0.058269197
2019-03-03/11:25:17.15        -0.026098179      0.10304762     0.058328062
2019-03-03/11:25:17.18        -0.026072885      0.10294704     0.058273869
2019-03-03/11:25:17.22        -0.026072891      0.10294637     0.058276181
2019-03-03/11:25:17.25        -0.026072885      0.10294564     0.058278465
2019-03-03/11:25:17.28        -0.026098179      0.10304480     0.058337338
2019-03-03/11:25:17.31        -0.026072885      0.10294422     0.058283135
2019-03-03/11:25:17.34        -0.026072891      0.10294354     0.058285446
2019-03-03/11:25:17.37        -0.026072885      0.10294282     0.058287730
2019-03-03/11:25:17.40        -0.026098179      0.10304197     0.058346611
2019-03-03/11:25:17.43        -0.026072885      0.10294139     0.058292399
2019-03-03/11:25:17.47        -0.026072891      0.10294071     0.058294709
2019-03-03/11:25:17.50        -0.026072885      0.10293999     0.058296992
2019-03-03/11:25:17.53        -0.026098179      0.10303914     0.058355882
2019-03-03/11:25:17.56        -0.026072885      0.10293857     0.058301659
2019-03-03/11:25:17.59        -0.026072891      0.10293789     0.058303969
2019-03-03/11:25:17.62        -0.026072885      0.10293716     0.058306251
2019-03-03/11:25:17.65        -0.026098179      0.10303631     0.058365149
2019-03-03/11:25:17.68        -0.026072885      0.10293574     0.058310917
2019-03-03/11:25:17.72        -0.026072891      0.10293506     0.058313226
2019-03-03/11:25:17.75        -0.026072885      0.10293434     0.058315507
2019-03-03/11:25:17.78        -0.026098179      0.10303348     0.058374413
2019-03-03/11:25:17.81        -0.026072885      0.10293291     0.058320171
2019-03-03/11:25:17.84        -0.026072891      0.10293224     0.058322479
2019-03-03/11:25:17.87        -0.026072885      0.10293151     0.058324760
2019-03-03/11:25:17.90        -0.026098179      0.10303065     0.058383674
2019-03-03/11:25:17.93        -0.026072885      0.10293009     0.058329422
2019-03-03/11:25:17.97        -0.026072891      0.10292941     0.058331730
2019-03-03/11:25:18.00        -0.026072885      0.10292869     0.058334010
2019-03-03/11:25:18.03        -0.026098179      0.10302782     0.058392932
2019-03-03/11:25:18.06        -0.026072885      0.10292726     0.058338671
2019-03-03/11:25:18.09        -0.026072891      0.10292659     0.058340977
2019-03-03/11:25:18.12        -0.026072885      0.10292586     0.058343257
2019-03-03/11:25:18.15        -0.026098179      0.10302500     0.058402187
2019-03-03/11:25:18.18        -0.026072885      0.10292444     0.058347916
2019-03-03/11:25:18.22        -0.026072891      0.10292376     0.058350222
2019-03-03/11:25:18.25        -0.026072885      0.10292304     0.058352501
2019-03-03/11:25:18.28        -0.026098179      0.10302217     0.058411439
2019-03-03/11:25:18.31        -0.026072885      0.10292161     0.058357158
2019-03-03/11:25:18.34        -0.026072891      0.10292093     0.058359463
2019-03-03/11:25:18.37        -0.026072885      0.10292021     0.058361741
2019-03-03/11:25:18.40        -0.026098179      0.10301934     0.058420688
2019-03-03/11:25:18.43        -0.026072885      0.10291879     0.058366398
2019-03-03/11:25:18.47        -0.026072891      0.10291811     0.058368702
2019-03-03/11:25:18.50        -0.026072885      0.10291738     0.058370979
2019-03-03/11:25:18.53        -0.026098179      0.10301651     0.058429934
2019-03-03/11:25:18.56        -0.026072885      0.10291596     0.058375634
2019-03-03/11:25:18.59        -0.026072891      0.10291528     0.058377937
2019-03-03/11:25:18.62        -0.026072885      0.10291456     0.058380214
2019-03-03/11:25:18.65        -0.026098179      0.10301368     0.058439177
2019-03-03/11:25:18.68        -0.026072885      0.10291313     0.058384867
2019-03-03/11:25:18.72        -0.026072891      0.10291246     0.058387170
2019-03-03/11:25:18.75        -0.026072885      0.10291173     0.058389445
2019-03-03/11:25:18.78        -0.026098179      0.10301085     0.058448417
2019-03-03/11:25:18.81        -0.026072885      0.10291031     0.058394097
2019-03-03/11:25:18.84        -0.026072891      0.10290963     0.058396399
2019-03-03/11:25:18.87        -0.026072885      0.10290891     0.058398674
2019-03-03/11:25:18.90        -0.026098179      0.10300802     0.058457653
2019-03-03/11:25:18.93        -0.026072885      0.10290748     0.058403324
2019-03-03/11:25:18.97        -0.026072891      0.10290681     0.058405625
2019-03-03/11:25:19.00        -0.026072885      0.10290608     0.058407899
2019-03-03/11:25:19.03        -0.026098179      0.10300520     0.058466887
2019-03-03/11:25:19.06        -0.026072885      0.10290466     0.058412548
2019-03-03/11:25:19.09        -0.026072891      0.10290398     0.058414848
2019-03-03/11:25:19.12        -0.026072885      0.10290325     0.058417122
2019-03-03/11:25:19.15        -0.026098179      0.10300237     0.058476118
2019-03-03/11:25:19.18        -0.026072885      0.10290183     0.058421769
2019-03-03/11:25:19.22        -0.026072891      0.10290115     0.058424069
2019-03-03/11:25:19.25        -0.026072885      0.10290043     0.058426341
2019-03-03/11:25:19.28        -0.026098179      0.10299954     0.058485345
2019-03-03/11:25:19.31        -0.026072885      0.10289900     0.058430987
2019-03-03/11:25:19.34        -0.026072891      0.10289833     0.058433286
2019-03-03/11:25:19.37        -0.026072885      0.10289760     0.058435557
2019-03-03/11:25:19.40        -0.026098179      0.10299671     0.058494570
2019-03-03/11:25:19.43        -0.026072885      0.10289618     0.058440201
2019-03-03/11:25:19.47        -0.026072891      0.10289550     0.058442500
2019-03-03/11:25:19.50        -0.026067943      0.10291153     0.058418757
2019-03-03/11:25:19.53        -0.026083932      0.10304217     0.058428810
2019-03-03/11:25:19.56        -0.026049625      0.10297219     0.058326995
2019-03-03/11:25:19.59        -0.026040618      0.10300206     0.058281855
2019-03-03/11:25:19.62        -0.026031599      0.10303189     0.058236688
2019-03-03/11:25:19.65        -0.026047588      0.10316253     0.058246749
2019-03-03/11:25:19.68        -0.026013281      0.10309255     0.058144924
2019-03-03/11:25:19.72        -0.026004274      0.10312242     0.058099784
2019-03-03/11:25:19.75        -0.025995255      0.10315225     0.058054617
2019-03-03/11:25:19.78        -0.026011244      0.10328288     0.058064686
2019-03-03/11:25:19.81        -0.025976937      0.10321291     0.057962852
2019-03-03/11:25:19.84        -0.025967930      0.10324278     0.057917711
2019-03-03/11:25:19.87        -0.025958911      0.10327261     0.057872543
2019-03-03/11:25:19.90        -0.025974900      0.10340324     0.057882621
2019-03-03/11:25:19.93        -0.025940593      0.10333327     0.057780778
2019-03-03/11:25:19.97        -0.025931586      0.10336314     0.057735636
2019-03-03/11:25:20.00        -0.025922567      0.10339297     0.057690468
2019-03-03/11:25:20.03        -0.025938556      0.10352360     0.057700554
2019-03-03/11:25:20.06        -0.025904249      0.10345363     0.057598701
2019-03-03/11:25:20.09        -0.025895242      0.10348350     0.057553559
2019-03-03/11:25:20.12        -0.025886223      0.10351333     0.057508390
2019-03-03/11:25:20.15        -0.025902212      0.10364395     0.057518485
2019-03-03/11:25:20.18        -0.025867905      0.10357399     0.057416622
2019-03-03/11:25:20.22        -0.025858898      0.10360386     0.057371480
2019-03-03/11:25:20.25        -0.025849879      0.10363369     0.057326310
2019-03-03/11:25:20.28        -0.025865868      0.10376431     0.057336413
2019-03-03/11:25:20.31        -0.025831561      0.10369435     0.057234541
2019-03-03/11:25:20.34        -0.025822554      0.10372422     0.057189398
2019-03-03/11:25:20.37        -0.025813535      0.10375405     0.057144229
2019-03-03/11:25:20.40        -0.025829524      0.10388467     0.057154340
2019-03-03/11:25:20.43        -0.025795217      0.10381471     0.057052459
2019-03-03/11:25:20.47        -0.025786210      0.10384459     0.057007315
2019-03-03/11:25:20.50        -0.025777191      0.10387441     0.056962145
2019-03-03/11:25:20.53        -0.025798123      0.10398828     0.056998278
2019-03-03/11:25:20.56        -0.025773120      0.10388679     0.056945355
2019-03-03/11:25:20.59        -0.025773126      0.10388611     0.056947648
2019-03-03/11:25:20.62        -0.025773120      0.10388539     0.056949915
2019-03-03/11:25:20.65        -0.025798123      0.10398546     0.057007480
2019-03-03/11:25:20.68        -0.025773120      0.10388397     0.056954547
2019-03-03/11:25:20.72        -0.025773126      0.10388329     0.056956840
2019-03-03/11:25:20.75        -0.025773120      0.10388257     0.056959106
2019-03-03/11:25:20.78        -0.025798123      0.10398263     0.057016679
2019-03-03/11:25:20.81        -0.025773120      0.10388115     0.056963737
2019-03-03/11:25:20.84        -0.025773126      0.10388047     0.056966028
2019-03-03/11:25:20.87        -0.025773120      0.10387975     0.056968293
2019-03-03/11:25:20.90        -0.025798123      0.10397981     0.057025875
2019-03-03/11:25:20.93        -0.025773120      0.10387833     0.056972923
2019-03-03/11:25:20.97        -0.025773126      0.10387765     0.056975214
2019-03-03/11:25:21.00        -0.025773120      0.10387693     0.056977479
2019-03-03/11:25:21.03        -0.025798123      0.10397698     0.057035068
2019-03-03/11:25:21.06        -0.025773120      0.10387550     0.056982107
2019-03-03/11:25:21.09        -0.025773126      0.10387483     0.056984397
2019-03-03/11:25:21.12        -0.025773120      0.10387411     0.056986661
2019-03-03/11:25:21.15        -0.025798123      0.10397416     0.057044259
2019-03-03/11:25:21.18        -0.025773120      0.10387268     0.056991287
2019-03-03/11:25:21.22        -0.025773126      0.10387201     0.056993577
2019-03-03/11:25:21.25        -0.025773120      0.10387128     0.056995840
2019-03-03/11:25:21.28        -0.025798123      0.10397134     0.057053446
2019-03-03/11:25:21.31        -0.025773120      0.10386986     0.057000465
2019-03-03/11:25:21.34        -0.025773126      0.10386919     0.057002754
2019-03-03/11:25:21.37        -0.025773120      0.10386846     0.057005017
2019-03-03/11:25:21.40        -0.025798123      0.10396851     0.057062631
2019-03-03/11:25:21.43        -0.025773120      0.10386704     0.057009640
2019-03-03/11:25:21.47        -0.025773126      0.10386637     0.057011929
2019-03-03/11:25:21.50        -0.025773120      0.10386564     0.057014190
2019-03-03/11:25:21.53        -0.025798123      0.10396569     0.057071813
2019-03-03/11:25:21.56        -0.025773120      0.10386422     0.057018813
2019-03-03/11:25:21.59        -0.025773126      0.10386355     0.057021100
2019-03-03/11:25:21.62        -0.025773120      0.10386282     0.057023361
2019-03-03/11:25:21.65        -0.025798123      0.10396287     0.057080992
2019-03-03/11:25:21.68        -0.025773120      0.10386140     0.057027982
2019-03-03/11:25:21.72        -0.025773126      0.10386072     0.057030269
2019-03-03/11:25:21.75        -0.025773120      0.10386000     0.057032529
2019-03-03/11:25:21.78        -0.025798123      0.10396004     0.057090168
2019-03-03/11:25:21.81        -0.025773120      0.10385858     0.057037148
2019-03-03/11:25:21.84        -0.025773126      0.10385790     0.057039434
2019-03-03/11:25:21.87        -0.025773120      0.10385718     0.057041694
2019-03-03/11:25:21.90        -0.025798123      0.10395722     0.057099341
2019-03-03/11:25:21.93        -0.025773120      0.10385576     0.057046312
2019-03-03/11:25:21.97        -0.025773126      0.10385508     0.057048597
2019-03-03/11:25:22.00        -0.025773120      0.10385436     0.057050856
2019-03-03/11:25:22.03        -0.025798123      0.10395440     0.057108511
2019-03-03/11:25:22.06        -0.025773120      0.10385294     0.057055473
2019-03-03/11:25:22.09        -0.025773126      0.10385226     0.057057757
2019-03-03/11:25:22.12        -0.025773120      0.10385154     0.057060015
2019-03-03/11:25:22.15        -0.025798123      0.10395157     0.057117679
2019-03-03/11:25:22.18        -0.025773120      0.10385012     0.057064631
2019-03-03/11:25:22.22        -0.025773126      0.10384944     0.057066914
2019-03-03/11:25:22.25        -0.025773120      0.10384872     0.057069172
2019-03-03/11:25:22.28        -0.025798123      0.10394875     0.057126843
2019-03-03/11:25:22.31        -0.025773120      0.10384730     0.057073785
2019-03-03/11:25:22.34        -0.025773126      0.10384662     0.057076069
2019-03-03/11:25:22.37        -0.025773120      0.10384590     0.057078325
2019-03-03/11:25:22.40        -0.025798123      0.10394593     0.057136005
2019-03-03/11:25:22.43        -0.025773120      0.10384448     0.057082938
2019-03-03/11:25:22.47        -0.025773126      0.10384380     0.057085220
2019-03-03/11:25:22.50        -0.025773120      0.10384308     0.057087476
2019-03-03/11:25:22.53        -0.025798123      0.10394310     0.057145164
2019-03-03/11:25:22.56        -0.025773120      0.10384165     0.057092087
2019-03-03/11:25:22.59        -0.025773126      0.10384098     0.057094369
2019-03-03/11:25:22.62        -0.025773120      0.10384026     0.057096624
2019-03-03/11:25:22.65        -0.025798123      0.10394028     0.057154320
2019-03-03/11:25:22.68        -0.025773120      0.10383883     0.057101233
2019-03-03/11:25:22.72        -0.025773126      0.10383816     0.057103514
2019-03-03/11:25:22.75        -0.025773120      0.10383743     0.057105769
2019-03-03/11:25:22.78        -0.025798123      0.10393745     0.057163473
2019-03-03/11:25:22.81        -0.025773120      0.10383601     0.057110377
2019-03-03/11:25:22.84        -0.025773126      0.10383534     0.057112657
2019-03-03/11:25:22.87        -0.025773120      0.10383461     0.057114911
2019-03-03/11:25:22.90        -0.025798123      0.10393463     0.057172623
2019-03-03/11:25:22.93        -0.025773120      0.10383319     0.057119517
2019-03-03/11:25:22.97        -0.025773126      0.10383252     0.057121797
2019-03-03/11:25:23.00        -0.025773120      0.10383179     0.057124050
2019-03-03/11:25:23.03        -0.025798123      0.10393181     0.057181770
2019-03-03/11:25:23.06        -0.025773120      0.10383037     0.057128655
2019-03-03/11:25:23.09        -0.025773126      0.10382970     0.057130934
2019-03-03/11:25:23.12        -0.025773120      0.10382897     0.057133186
2019-03-03/11:25:23.15        -0.025798123      0.10392898     0.057190915
2019-03-03/11:25:23.18        -0.025773120      0.10382755     0.057137790
2019-03-03/11:25:23.22        -0.025773126      0.10382687     0.057140068
2019-03-03/11:25:23.25        -0.025773120      0.10382615     0.057142320
2019-03-03/11:25:23.28        -0.025798123      0.10392616     0.057200057
2019-03-03/11:25:23.31        -0.025773120      0.10382473     0.057146922
2019-03-03/11:25:23.34        -0.025773126      0.10382405     0.057149199
2019-03-03/11:25:23.37        -0.025773120      0.10382333     0.057151450
2019-03-03/11:25:23.40        -0.025798123      0.10392334     0.057209195
2019-03-03/11:25:23.43        -0.025773120      0.10382191     0.057156051
2019-03-03/11:25:23.47        -0.025773126      0.10382123     0.057158328
2019-03-03/11:25:23.50        -0.025773120      0.10382051     0.057160578
2019-03-03/11:25:23.53        -0.025798123      0.10392051     0.057218331
2019-03-03/11:25:23.56        -0.025773120      0.10381909     0.057165177
2019-03-03/11:25:23.59        -0.025773126      0.10381841     0.057167453
2019-03-03/11:25:23.62        -0.025773120      0.10381769     0.057169703
2019-03-03/11:25:23.65        -0.025798123      0.10391769     0.057227464
2019-03-03/11:25:23.68        -0.025773120      0.10381627     0.057174301
2019-03-03/11:25:23.72        -0.025773126      0.10381559     0.057176576
2019-03-03/11:25:23.75        -0.025773120      0.10381487     0.057178825
2019-03-03/11:25:23.78        -0.025798123      0.10391487     0.057236594
2019-03-03/11:25:23.81        -0.025773120      0.10381345     0.057183421
2019-03-03/11:25:23.84        -0.025773126      0.10381277     0.057185696
2019-03-03/11:25:23.87        -0.025773120      0.10381205     0.057187944
2019-03-03/11:25:23.90        -0.025798123      0.10391204     0.057245721
2019-03-03/11:25:23.93        -0.025773120      0.10381062     0.057192539
2019-03-03/11:25:23.97        -0.025773126      0.10380995     0.057194813
2019-03-03/11:25:24.00        -0.025773120      0.10380923     0.057197060
2019-03-03/11:25:24.03        -0.025798123      0.10390922     0.057254845
2019-03-03/11:25:24.06        -0.025773120      0.10380780     0.057201653
2019-03-03/11:25:24.09        -0.025773126      0.10380713     0.057203927
2019-03-03/11:25:24.12        -0.025773120      0.10380640     0.057206173
2019-03-03/11:25:24.15        -0.025798123      0.10390640     0.057263967
2019-03-03/11:25:24.18        -0.025773120      0.10380498     0.057210765
2019-03-03/11:25:24.22        -0.025773126      0.10380431     0.057213038
2019-03-03/11:25:24.25        -0.025773120      0.10380358     0.057215284
2019-03-03/11:25:24.28        -0.025798123      0.10390357     0.057273085
2019-03-03/11:25:24.31        -0.025773120      0.10380216     0.057219874
2019-03-03/11:25:24.34        -0.025773126      0.10380149     0.057222146
2019-03-03/11:25:24.37        -0.025773120      0.10380076     0.057224391
2019-03-03/11:25:24.40        -0.025798123      0.10390075     0.057282201
2019-03-03/11:25:24.43        -0.025773120      0.10379934     0.057228980
2019-03-03/11:25:24.47        -0.025773126      0.10379867     0.057231251
2019-03-03/11:25:24.50        -0.025773120      0.10379794     0.057233496
2019-03-03/11:25:24.53        -0.025798123      0.10389792     0.057291314
2019-03-03/11:25:24.56        -0.025773120      0.10379652     0.057238083
2019-03-03/11:25:24.59        -0.025773126      0.10379585     0.057240354
2019-03-03/11:25:24.62        -0.025773120      0.10379512     0.057242598
2019-03-03/11:25:24.65        -0.025798123      0.10389510     0.057300424
2019-03-03/11:25:24.68        -0.025773120      0.10379370     0.057247184
2019-03-03/11:25:24.72        -0.025773126      0.10379302     0.057249453
2019-03-03/11:25:24.75        -0.025773120      0.10379230     0.057251696
2019-03-03/11:25:24.78        -0.025798123      0.10389228     0.057309531
2019-03-03/11:25:24.81        -0.025773120      0.10379088     0.057256281
2019-03-03/11:25:24.84        -0.025773126      0.10379020     0.057258550
2019-03-03/11:25:24.87        -0.025773120      0.10378948     0.057260792
2019-03-03/11:25:24.90        -0.025798123      0.10388945     0.057318635
2019-03-03/11:25:24.93        -0.025773120      0.10378806     0.057265376
2019-03-03/11:25:24.97        -0.025773126      0.10378738     0.057267644
2019-03-03/11:25:25.00        -0.025773120      0.10378666     0.057269886
2019-03-03/11:25:25.03        -0.025798123      0.10388663     0.057327736
2019-03-03/11:25:25.06        -0.025773120      0.10378524     0.057274467
2019-03-03/11:25:25.09        -0.025773126      0.10378456     0.057276735
2019-03-03/11:25:25.12        -0.025773120      0.10378384     0.057278976
2019-03-03/11:25:25.15        -0.025798123      0.10388381     0.057336834
2019-03-03/11:25:25.18        -0.025773120      0.10378242     0.057283556
2019-03-03/11:25:25.22        -0.025773126      0.10378174     0.057285823
2019-03-03/11:25:25.25        -0.025773120      0.10378102     0.057288063
2019-03-03/11:25:25.28        -0.025798123      0.10388098     0.057345930
2019-03-03/11:25:25.31        -0.025773120      0.10377960     0.057292642
2019-03-03/11:25:25.34        -0.025773126      0.10377892     0.057294908
2019-03-03/11:25:25.37        -0.025773120      0.10377820     0.057297147
2019-03-03/11:25:25.40        -0.025798123      0.10387816     0.057355022
2019-03-03/11:25:25.43        -0.025773120      0.10377677     0.057301725
2019-03-03/11:25:25.47        -0.025773126      0.10377610     0.057303990
2019-03-03/11:25:25.50        -0.025773120      0.10377538     0.057306229
2019-03-03/11:25:25.53        -0.025798123      0.10387534     0.057364112
2019-03-03/11:25:25.56        -0.025773120      0.10377395     0.057310805
2019-03-03/11:25:25.59        -0.025773126      0.10377328     0.057313070
2019-03-03/11:25:25.62        -0.025773120      0.10377255     0.057315308
2019-03-03/11:25:25.65        -0.025798123      0.10387251     0.057373198
2019-03-03/11:25:25.68        -0.025773120      0.10377113     0.057319882
2019-03-03/11:25:25.72        -0.025773126      0.10377046     0.057322146
2019-03-03/11:25:25.75        -0.025773120      0.10376973     0.057324383
2019-03-03/11:25:25.78        -0.025798123      0.10386969     0.057382282
2019-03-03/11:25:25.81        -0.025773120      0.10376831     0.057328956
2019-03-03/11:25:25.84        -0.025773126      0.10376764     0.057331220
2019-03-03/11:25:25.87        -0.025773120      0.10376691     0.057333456
2019-03-03/11:25:25.90        -0.025798123      0.10386686     0.057391363
2019-03-03/11:25:25.93        -0.025773120      0.10376549     0.057338028
2019-03-03/11:25:25.97        -0.025773126      0.10376482     0.057340290
2019-03-03/11:25:26.00        -0.025773120      0.10376409     0.057342526
2019-03-03/11:25:26.03        -0.025798123      0.10386404     0.057400441
2019-03-03/11:25:26.06        -0.025773120      0.10376267     0.057347096
2019-03-03/11:25:26.09        -0.025773126      0.10376199     0.057349358
2019-03-03/11:25:26.12        -0.025773120      0.10376127     0.057351593
2019-03-03/11:25:26.15        -0.025798123      0.10386122     0.057409516
2019-03-03/11:25:26.18        -0.025773120      0.10375985     0.057356162
2019-03-03/11:25:26.22        -0.025773126      0.10375917     0.057358423
2019-03-03/11:25:26.25        -0.025773120      0.10375845     0.057360657
2019-03-03/11:25:26.28        -0.025798123      0.10385839     0.057418589
2019-03-03/11:25:26.31        -0.025773120      0.10375703     0.057365225
2019-03-03/11:25:26.34        -0.025773126      0.10375635     0.057367485
2019-03-03/11:25:26.37        -0.025773120      0.10375563     0.057369719
2019-03-03/11:25:26.40        -0.025798123      0.10385557     0.057427658
2019-03-03/11:25:26.43        -0.025773120      0.10375421     0.057374285
2019-03-03/11:25:26.47        -0.025773126      0.10375353     0.057376544
2019-03-03/11:25:26.50        -0.025773120      0.10375281     0.057378777
2019-03-03/11:25:26.53        -0.025798123      0.10385275     0.057436724
2019-03-03/11:25:26.56        -0.025773120      0.10375139     0.057383341
2019-03-03/11:25:26.59        -0.025773126      0.10375071     0.057385600
2019-03-03/11:25:26.62        -0.025773120      0.10374999     0.057387833
2019-03-03/11:25:26.65        -0.025798123      0.10384992     0.057445788
2019-03-03/11:25:26.68        -0.025773120      0.10374857     0.057392395
2019-03-03/11:25:26.72        -0.025773126      0.10374789     0.057394654
2019-03-03/11:25:26.75        -0.025773120      0.10374717     0.057396885
2019-03-03/11:25:26.78        -0.025798123      0.10384710     0.057454848
2019-03-03/11:25:26.81        -0.025773120      0.10374575     0.057401447
2019-03-03/11:25:26.84        -0.025773126      0.10374507     0.057403704
2019-03-03/11:25:26.87        -0.025773120      0.10374435     0.057405935
2019-03-03/11:25:26.90        -0.025798123      0.10384428     0.057463906
2019-03-03/11:25:26.93        -0.025773120      0.10374292     0.057410495
2019-03-03/11:25:26.97        -0.025773126      0.10374225     0.057412752
2019-03-03/11:25:27.00        -0.025773120      0.10374153     0.057414982
2019-03-03/11:25:27.03        -0.025798123      0.10384145     0.057472961
2019-03-03/11:25:27.06        -0.025773120      0.10374010     0.057419540
2019-03-03/11:25:27.09        -0.025773126      0.10373943     0.057421796
2019-03-03/11:25:27.12        -0.025773120      0.10373870     0.057424026
2019-03-03/11:25:27.15        -0.025798123      0.10383863     0.057482013
2019-03-03/11:25:27.18        -0.025773120      0.10373728     0.057428583
2019-03-03/11:25:27.22        -0.025773126      0.10373661     0.057430838
2019-03-03/11:25:27.25        -0.025773120      0.10373588     0.057433066
2019-03-03/11:25:27.28        -0.025798123      0.10383581     0.057491062
2019-03-03/11:25:27.31        -0.025773120      0.10373446     0.057437622
2019-03-03/11:25:27.34        -0.025773126      0.10373379     0.057439877
2019-03-03/11:25:27.37        -0.025773120      0.10373306     0.057442105
2019-03-03/11:25:27.40        -0.025798123      0.10383298     0.057500108
2019-03-03/11:25:27.43        -0.025773120      0.10373164     0.057446659
2019-03-03/11:25:27.47        -0.025773126      0.10373097     0.057448913
2019-03-03/11:25:27.50        -0.025773120      0.10373024     0.057451140
2019-03-03/11:25:27.53        -0.025798123      0.10383016     0.057509151
2019-03-03/11:25:27.56        -0.025773120      0.10372882     0.057455692
2019-03-03/11:25:27.59        -0.025773126      0.10372814     0.057457946
2019-03-03/11:25:27.62        -0.025773120      0.10372742     0.057460172
2019-03-03/11:25:27.65        -0.025798123      0.10382733     0.057518192
2019-03-03/11:25:27.68        -0.025773120      0.10372600     0.057464723
2019-03-03/11:25:27.72        -0.025773126      0.10372532     0.057466976
2019-03-03/11:25:27.75        -0.025773120      0.10372460     0.057469201
2019-03-03/11:25:27.78        -0.025798123      0.10382451     0.057527229
2019-03-03/11:25:27.81        -0.025773120      0.10372318     0.057473751
2019-03-03/11:25:27.84        -0.025773126      0.10372250     0.057476003
2019-03-03/11:25:27.87        -0.025773120      0.10372178     0.057478228
2019-03-03/11:25:27.90        -0.025798123      0.10382169     0.057536263
2019-03-03/11:25:27.93        -0.025773120      0.10372036     0.057482776
2019-03-03/11:25:27.97        -0.025773126      0.10371968     0.057485027
2019-03-03/11:25:28.00        -0.025773120      0.10371896     0.057487251
2019-03-03/11:25:28.03        -0.025798123      0.10381886     0.057545295
2019-03-03/11:25:28.06        -0.025773120      0.10371754     0.057491798
2019-03-03/11:25:28.09        -0.025773126      0.10371686     0.057494048
2019-03-03/11:25:28.12        -0.025773120      0.10371614     0.057496272
2019-03-03/11:25:28.15        -0.025798123      0.10381604     0.057554324
2019-03-03/11:25:28.18        -0.025773120      0.10371472     0.057500817
2019-03-03/11:25:28.22        -0.025773126      0.10371404     0.057503067
2019-03-03/11:25:28.25        -0.025773120      0.10371332     0.057505290
2019-03-03/11:25:28.28        -0.025798123      0.10381322     0.057563349
2019-03-03/11:25:28.31        -0.025773120      0.10371190     0.057509834
2019-03-03/11:25:28.34        -0.025773126      0.10371122     0.057512082
2019-03-03/11:25:28.37        -0.025773120      0.10371050     0.057514305
2019-03-03/11:25:28.40        -0.025798123      0.10381039     0.057572372
2019-03-03/11:25:28.43        -0.025773120      0.10370907     0.057518847
2019-03-03/11:25:28.47        -0.025773126      0.10370840     0.057521095
2019-03-03/11:25:28.50        -0.025773120      0.10370768     0.057523316
2019-03-03/11:25:28.53        -0.025798123      0.10380757     0.057581392
2019-03-03/11:25:28.56        -0.025773120      0.10370625     0.057527857
2019-03-03/11:25:28.59        -0.025773126      0.10370558     0.057530105
2019-03-03/11:25:28.62        -0.025773120      0.10370485     0.057532325
2019-03-03/11:25:28.65        -0.025798123      0.10380475     0.057590409
2019-03-03/11:25:28.68        -0.025773120      0.10370343     0.057536865
2019-03-03/11:25:28.72        -0.025773126      0.10370276     0.057539112
2019-03-03/11:25:28.75        -0.025773120      0.10370203     0.057541331
2019-03-03/11:25:28.78        -0.025798123      0.10380192     0.057599423
2019-03-03/11:25:28.81        -0.025773120      0.10370061     0.057545869
2019-03-03/11:25:28.84        -0.025773126      0.10369994     0.057548115
2019-03-03/11:25:28.87        -0.025773120      0.10369921     0.057550335
2019-03-03/11:25:28.90        -0.025798123      0.10379910     0.057608434
2019-03-03/11:25:28.93        -0.025773120      0.10369779     0.057554871
2019-03-03/11:25:28.97        -0.025773126      0.10369712     0.057557116
2019-03-03/11:25:29.00        -0.025773120      0.10369639     0.057559335
2019-03-03/11:25:29.03        -0.025798123      0.10379628     0.057617443
2019-03-03/11:25:29.06        -0.025773120      0.10369497     0.057563870
2019-03-03/11:25:29.09        -0.025773126      0.10369429     0.057566114
2019-03-03/11:25:29.12        -0.025773120      0.10369357     0.057568332
2019-03-03/11:25:29.15        -0.025798123      0.10379345     0.057626448
2019-03-03/11:25:29.18        -0.025773120      0.10369215     0.057572866
2019-03-03/11:25:29.22        -0.025773126      0.10369147     0.057575110
2019-03-03/11:25:29.25        -0.025773120      0.10369075     0.057577327
2019-03-03/11:25:29.28        -0.025798123      0.10379063     0.057635450
2019-03-03/11:25:29.31        -0.025773120      0.10368933     0.057581859
2019-03-03/11:25:29.34        -0.025773126      0.10368865     0.057584102
2019-03-03/11:25:29.37        -0.025773120      0.10368793     0.057586318
2019-03-03/11:25:29.40        -0.025798123      0.10378780     0.057644450
2019-03-03/11:25:29.43        -0.025773120      0.10368651     0.057590849
2019-03-03/11:25:29.47        -0.025773126      0.10368583     0.057593091
2019-03-03/11:25:29.50        -0.025768132      0.10370148     0.057569893
2019-03-03/11:25:29.53        -0.025783743      0.10383216     0.057580196
2019-03-03/11:25:29.56        -0.025749644      0.10376072     0.057480243
2019-03-03/11:25:29.59        -0.025740552      0.10378989     0.057436142
2019-03-03/11:25:29.62        -0.025731449      0.10381902     0.057392014
2019-03-03/11:25:29.65        -0.025747061      0.10394970     0.057402324
2019-03-03/11:25:29.68        -0.025712961      0.10387826     0.057302362
2019-03-03/11:25:29.72        -0.025703870      0.10390744     0.057258260
2019-03-03/11:25:29.75        -0.025694767      0.10393656     0.057214132
2019-03-03/11:25:29.78        -0.025710378      0.10406724     0.057224450
2019-03-03/11:25:29.81        -0.025676279      0.10399580     0.057124478
2019-03-03/11:25:29.84        -0.025667187      0.10402498     0.057080376
2019-03-03/11:25:29.87        -0.025658084      0.10405411     0.057036247
2019-03-03/11:25:29.90        -0.025673696      0.10418478     0.057046573
2019-03-03/11:25:29.93        -0.025639596      0.10411335     0.056946591
2019-03-03/11:25:29.97        -0.025630505      0.10414252     0.056902488
2019-03-03/11:25:30.00        -0.025621402      0.10417165     0.056858359
2019-03-03/11:25:30.03        -0.025637013      0.10430233     0.056868693
2019-03-03/11:25:30.06        -0.025602914      0.10423089     0.056768702
2019-03-03/11:25:30.09        -0.025593823      0.10426007     0.056724598
2019-03-03/11:25:30.12        -0.025584719      0.10428920     0.056680468
2019-03-03/11:25:30.15        -0.025600331      0.10441987     0.056690810
2019-03-03/11:25:30.18        -0.025566231      0.10434844     0.056590810
2019-03-03/11:25:30.22        -0.025557140      0.10437761     0.056546706
2019-03-03/11:25:30.25        -0.025548037      0.10440674     0.056502575
2019-03-03/11:25:30.28        -0.025563649      0.10453741     0.056512925
2019-03-03/11:25:30.31        -0.025529549      0.10446598     0.056412915
2019-03-03/11:25:30.34        -0.025520458      0.10449516     0.056368810
2019-03-03/11:25:30.37        -0.025511355      0.10452429     0.056324679
2019-03-03/11:25:30.40        -0.025526966      0.10465496     0.056335037
2019-03-03/11:25:30.43        -0.025492867      0.10458353     0.056235018
2019-03-03/11:25:30.47        -0.025483775      0.10461271     0.056190912
2019-03-03/11:25:30.50        -0.025474672      0.10464184     0.056146780
2019-03-03/11:25:30.53        -0.025495273      0.10475613     0.056182559
2019-03-03/11:25:30.56        -0.025470564      0.10465390     0.056130369
2019-03-03/11:25:30.59        -0.025470570      0.10465322     0.056132605
2019-03-03/11:25:30.62        -0.025470564      0.10465250     0.056134814
2019-03-03/11:25:30.65        -0.025495273      0.10475331     0.056191531
2019-03-03/11:25:30.68        -0.025470564      0.10465108     0.056139331
2019-03-03/11:25:30.72        -0.025470570      0.10465041     0.056141566
2019-03-03/11:25:30.75        -0.025470564      0.10464969     0.056143775
2019-03-03/11:25:30.78        -0.025495273      0.10475050     0.056200500
2019-03-03/11:25:30.81        -0.025470564      0.10464827     0.056148291
2019-03-03/11:25:30.84        -0.025470570      0.10464760     0.056150525
2019-03-03/11:25:30.87        -0.025470564      0.10464687     0.056152734
2019-03-03/11:25:30.90        -0.025495273      0.10474768     0.056209466
2019-03-03/11:25:30.93        -0.025470564      0.10464545     0.056157248
2019-03-03/11:25:30.97        -0.025470570      0.10464478     0.056159481
2019-03-03/11:25:31.00        -0.025470564      0.10464406     0.056161689
2019-03-03/11:25:31.03        -0.025495273      0.10474486     0.056218430
2019-03-03/11:25:31.06        -0.025470564      0.10464264     0.056166202
2019-03-03/11:25:31.09        -0.025470570      0.10464197     0.056168435
2019-03-03/11:25:31.12        -0.025470564      0.10464124     0.056170642
2019-03-03/11:25:31.15        -0.025495273      0.10474205     0.056227391
2019-03-03/11:25:31.18        -0.025470564      0.10463983     0.056175153
2019-03-03/11:25:31.22        -0.025470570      0.10463915     0.056177386
2019-03-03/11:25:31.25        -0.025470564      0.10463843     0.056179592
2019-03-03/11:25:31.28        -0.025495273      0.10473923     0.056236349
2019-03-03/11:25:31.31        -0.025470564      0.10463701     0.056184102
2019-03-03/11:25:31.34        -0.025470570      0.10463634     0.056186334
2019-03-03/11:25:31.37        -0.025470564      0.10463562     0.056188539
2019-03-03/11:25:31.40        -0.025495273      0.10473641     0.056245304
2019-03-03/11:25:31.43        -0.025470564      0.10463420     0.056193048
2019-03-03/11:25:31.47        -0.025470570      0.10463352     0.056195279
2019-03-03/11:25:31.50        -0.025470564      0.10463280     0.056197484
2019-03-03/11:25:31.53        -0.025495273      0.10473359     0.056254256
2019-03-03/11:25:31.56        -0.025470564      0.10463138     0.056201991
2019-03-03/11:25:31.59        -0.025470570      0.10463071     0.056204221
2019-03-03/11:25:31.62        -0.025470564      0.10462999     0.056206426
2019-03-03/11:25:31.65        -0.025495273      0.10473078     0.056263206
2019-03-03/11:25:31.68        -0.025470564      0.10462857     0.056210931
2019-03-03/11:25:31.72        -0.025470570      0.10462789     0.056213161
2019-03-03/11:25:31.75        -0.025470564      0.10462717     0.056215365
2019-03-03/11:25:31.78        -0.025495273      0.10472796     0.056272153
2019-03-03/11:25:31.81        -0.025470564      0.10462575     0.056219869
2019-03-03/11:25:31.84        -0.025470570      0.10462508     0.056222098
2019-03-03/11:25:31.87        -0.025470564      0.10462436     0.056224301
2019-03-03/11:25:31.90        -0.025495273      0.10472514     0.056281098
2019-03-03/11:25:31.93        -0.025470564      0.10462294     0.056228804
2019-03-03/11:25:31.97        -0.025470570      0.10462227     0.056231032
2019-03-03/11:25:32.00        -0.025470564      0.10462154     0.056233235
2019-03-03/11:25:32.03        -0.025495273      0.10472233     0.056290039
2019-03-03/11:25:32.06        -0.025470564      0.10462012     0.056237736
2019-03-03/11:25:32.09        -0.025470570      0.10461945     0.056239964
2019-03-03/11:25:32.12        -0.025470564      0.10461873     0.056242166
2019-03-03/11:25:32.15        -0.025495273      0.10471951     0.056298978
2019-03-03/11:25:32.18        -0.025470564      0.10461731     0.056246666
2019-03-03/11:25:32.22        -0.025470570      0.10461664     0.056248893
2019-03-03/11:25:32.25        -0.025470564      0.10461591     0.056251094
2019-03-03/11:25:32.28        -0.025495273      0.10471669     0.056307914
2019-03-03/11:25:32.31        -0.025470564      0.10461450     0.056255592
2019-03-03/11:25:32.34        -0.025470570      0.10461382     0.056257819
2019-03-03/11:25:32.37        -0.025470564      0.10461310     0.056260019
2019-03-03/11:25:32.40        -0.025495273      0.10471387     0.056316847
2019-03-03/11:25:32.43        -0.025470564      0.10461168     0.056264516
2019-03-03/11:25:32.47        -0.025470570      0.10461101     0.056266742
2019-03-03/11:25:32.50        -0.025470564      0.10461029     0.056268942
2019-03-03/11:25:32.53        -0.025495273      0.10471106     0.056325778
2019-03-03/11:25:32.56        -0.025470564      0.10460887     0.056273438
2019-03-03/11:25:32.59        -0.025470570      0.10460819     0.056275663
2019-03-03/11:25:32.62        -0.025470564      0.10460747     0.056277862
2019-03-03/11:25:32.65        -0.025495273      0.10470824     0.056334706
2019-03-03/11:25:32.68        -0.025470564      0.10460605     0.056282356
2019-03-03/11:25:32.72        -0.025470570      0.10460538     0.056284580
2019-03-03/11:25:32.75        -0.025470564      0.10460466     0.056286779
2019-03-03/11:25:32.78        -0.025495273      0.10470542     0.056343631
2019-03-03/11:25:32.81        -0.025470564      0.10460324     0.056291272
2019-03-03/11:25:32.84        -0.025470570      0.10460256     0.056293496
2019-03-03/11:25:32.87        -0.025470564      0.10460184     0.056295693
2019-03-03/11:25:32.90        -0.025495273      0.10470261     0.056352553
2019-03-03/11:25:32.93        -0.025470564      0.10460042     0.056300185
2019-03-03/11:25:32.97        -0.025470570      0.10459975     0.056302408
2019-03-03/11:25:33.00        -0.025470564      0.10459903     0.056304605
2019-03-03/11:25:33.03        -0.025495273      0.10469979     0.056361473
2019-03-03/11:25:33.06        -0.025470564      0.10459761     0.056309095
2019-03-03/11:25:33.09        -0.025470570      0.10459694     0.056311317
2019-03-03/11:25:33.12        -0.025470564      0.10459621     0.056313513
2019-03-03/11:25:33.15        -0.025495273      0.10469697     0.056370390
2019-03-03/11:25:33.18        -0.025470564      0.10459479     0.056318002
2019-03-03/11:25:33.22        -0.025470570      0.10459412     0.056320224
2019-03-03/11:25:33.25        -0.025470564      0.10459340     0.056322420
2019-03-03/11:25:33.28        -0.025495273      0.10469415     0.056379304
2019-03-03/11:25:33.31        -0.025470564      0.10459198     0.056326907
2019-03-03/11:25:33.34        -0.025470570      0.10459131     0.056329128
2019-03-03/11:25:33.37        -0.025470564      0.10459058     0.056331323
2019-03-03/11:25:33.40        -0.025495273      0.10469134     0.056388215
2019-03-03/11:25:33.43        -0.025470564      0.10458917     0.056335809
2019-03-03/11:25:33.47        -0.025470570      0.10458849     0.056338029
2019-03-03/11:25:33.50        -0.025470564      0.10458777     0.056340224
2019-03-03/11:25:33.53        -0.025495273      0.10468852     0.056397123
2019-03-03/11:25:33.56        -0.025470564      0.10458635     0.056344708
2019-03-03/11:25:33.59        -0.025470570      0.10458568     0.056346928
2019-03-03/11:25:33.62        -0.025470564      0.10458496     0.056349121
2019-03-03/11:25:33.65        -0.025495273      0.10468570     0.056406029
2019-03-03/11:25:33.68        -0.025470564      0.10458354     0.056353605
2019-03-03/11:25:33.72        -0.025470570      0.10458286     0.056355824
2019-03-03/11:25:33.75        -0.025470564      0.10458214     0.056358016
2019-03-03/11:25:33.78        -0.025495273      0.10468289     0.056414932
2019-03-03/11:25:33.81        -0.025470564      0.10458072     0.056362499
2019-03-03/11:25:33.84        -0.025470570      0.10458005     0.056364717
2019-03-03/11:25:33.87        -0.025470564      0.10457933     0.056366909
2019-03-03/11:25:33.90        -0.025495273      0.10468007     0.056423833
2019-03-03/11:25:33.93        -0.025470564      0.10457791     0.056371390
2019-03-03/11:25:33.97        -0.025470570      0.10457723     0.056373607
2019-03-03/11:25:34.00        -0.025470564      0.10457651     0.056375798
2019-03-03/11:25:34.03        -0.025495273      0.10467725     0.056432730
2019-03-03/11:25:34.06        -0.025470564      0.10457509     0.056380278
2019-03-03/11:25:34.09        -0.025470570      0.10457442     0.056382495
2019-03-03/11:25:34.12        -0.025470564      0.10457370     0.056384685
2019-03-03/11:25:34.15        -0.025495273      0.10467443     0.056441625
2019-03-03/11:25:34.18        -0.025470564      0.10457228     0.056389163
2019-03-03/11:25:34.22        -0.025470570      0.10457161     0.056391379
2019-03-03/11:25:34.25        -0.025470564      0.10457088     0.056393569
2019-03-03/11:25:34.28        -0.025495273      0.10467162     0.056450517
2019-03-03/11:25:34.31        -0.025470564      0.10456946     0.056398046
2019-03-03/11:25:34.34        -0.025470570      0.10456879     0.056400261
2019-03-03/11:25:34.37        -0.025470564      0.10456807     0.056402451
2019-03-03/11:25:34.40        -0.025495273      0.10466880     0.056459406
2019-03-03/11:25:34.43        -0.025470564      0.10456665     0.056406926
2019-03-03/11:25:34.47        -0.025470570      0.10456598     0.056409141
2019-03-03/11:25:34.50        -0.025470564      0.10456525     0.056411329
2019-03-03/11:25:34.53        -0.025495273      0.10466598     0.056468292
2019-03-03/11:25:34.56        -0.025470564      0.10456384     0.056415803
2019-03-03/11:25:34.59        -0.025470570      0.10456316     0.056418017
2019-03-03/11:25:34.62        -0.025470564      0.10456244     0.056420205
2019-03-03/11:25:34.65        -0.025495273      0.10466317     0.056477176
2019-03-03/11:25:34.68        -0.025470564      0.10456102     0.056424677
2019-03-03/11:25:34.72        -0.025470570      0.10456035     0.056426891
2019-03-03/11:25:34.75        -0.025470564      0.10455963     0.056429078
2019-03-03/11:25:34.78        -0.025495273      0.10466035     0.056486057
2019-03-03/11:25:34.81        -0.025470564      0.10455821     0.056433549
2019-03-03/11:25:34.84        -0.025470570      0.10455753     0.056435762
2019-03-03/11:25:34.87        -0.025470564      0.10455681     0.056437948
2019-03-03/11:25:34.90        -0.025495273      0.10465753     0.056494935
2019-03-03/11:25:34.93        -0.025470564      0.10455539     0.056442418
2019-03-03/11:25:34.97        -0.025470570      0.10455472     0.056444630
2019-03-03/11:25:35.00        -0.025470564      0.10455400     0.056446816
2019-03-03/11:25:35.03        -0.025495273      0.10465471     0.056503811
2019-03-03/11:25:35.06        -0.025470564      0.10455258     0.056451284
2019-03-03/11:25:35.09        -0.025470570      0.10455190     0.056453495
2019-03-03/11:25:35.12        -0.025470564      0.10455118     0.056455680
2019-03-03/11:25:35.15        -0.025495273      0.10465190     0.056512683
2019-03-03/11:25:35.18        -0.025470564      0.10454976     0.056460147
2019-03-03/11:25:35.22        -0.025470570      0.10454909     0.056462358
2019-03-03/11:25:35.25        -0.025470564      0.10454837     0.056464542
2019-03-03/11:25:35.28        -0.025495273      0.10464908     0.056521553
2019-03-03/11:25:35.31        -0.025470564      0.10454695     0.056469008
2019-03-03/11:25:35.34        -0.025470570      0.10454628     0.056471218
2019-03-03/11:25:35.37        -0.025470564      0.10454555     0.056473402
2019-03-03/11:25:35.40        -0.025495273      0.10464626     0.056530420
2019-03-03/11:25:35.43        -0.025470564      0.10454414     0.056477866
2019-03-03/11:25:35.47        -0.025470570      0.10454346     0.056480075
2019-03-03/11:25:35.50        -0.025470564      0.10454274     0.056482258
2019-03-03/11:25:35.53        -0.025495273      0.10464345     0.056539285
2019-03-03/11:25:35.56        -0.025470564      0.10454132     0.056486721
2019-03-03/11:25:35.59        -0.025470570      0.10454065     0.056488929
2019-03-03/11:25:35.62        -0.025470564      0.10453992     0.056491112
2019-03-03/11:25:35.65        -0.025495273      0.10464063     0.056548146
2019-03-03/11:25:35.68        -0.025470564      0.10453851     0.056495573
2019-03-03/11:25:35.72        -0.025470570      0.10453783     0.056497781
2019-03-03/11:25:35.75        -0.025470564      0.10453711     0.056499963
2019-03-03/11:25:35.78        -0.025495273      0.10463781     0.056557005
2019-03-03/11:25:35.81        -0.025470564      0.10453569     0.056504422
2019-03-03/11:25:35.84        -0.025470570      0.10453502     0.056506630
2019-03-03/11:25:35.87        -0.025470564      0.10453430     0.056508811
2019-03-03/11:25:35.90        -0.025495273      0.10463499     0.056565861
2019-03-03/11:25:35.93        -0.025470564      0.10453288     0.056513269
2019-03-03/11:25:35.97        -0.025470570      0.10453220     0.056515476
2019-03-03/11:25:36.00        -0.025470564      0.10453148     0.056517656
2019-03-03/11:25:36.03        -0.025495273      0.10463218     0.056574714
2019-03-03/11:25:36.06        -0.025470564      0.10453006     0.056522113
2019-03-03/11:25:36.09        -0.025470570      0.10452939     0.056524319
2019-03-03/11:25:36.12        -0.025470564      0.10452867     0.056526499
2019-03-03/11:25:36.15        -0.025495273      0.10462936     0.056583565
2019-03-03/11:25:36.18        -0.025470564      0.10452725     0.056530954
2019-03-03/11:25:36.22        -0.025470570      0.10452657     0.056533160
2019-03-03/11:25:36.25        -0.025470564      0.10452585     0.056535338
2019-03-03/11:25:36.28        -0.025495273      0.10462654     0.056592412
2019-03-03/11:25:36.31        -0.025470564      0.10452443     0.056539793
2019-03-03/11:25:36.34        -0.025470570      0.10452376     0.056541997
2019-03-03/11:25:36.37        -0.025470564      0.10452304     0.056544176
2019-03-03/11:25:36.40        -0.025495273      0.10462373     0.056601257
2019-03-03/11:25:36.43        -0.025470564      0.10452162     0.056548628
2019-03-03/11:25:36.47        -0.025470570      0.10452095     0.056550832
2019-03-03/11:25:36.50        -0.025470564      0.10452022     0.056553010
2019-03-03/11:25:36.53        -0.025495273      0.10462091     0.056610099
2019-03-03/11:25:36.56        -0.025470564      0.10451881     0.056557461
2019-03-03/11:25:36.59        -0.025470570      0.10451813     0.056559664
2019-03-03/11:25:36.62        -0.025470564      0.10451741     0.056561841
2019-03-03/11:25:36.65        -0.025495273      0.10461809     0.056618939
2019-03-03/11:25:36.68        -0.025470564      0.10451599     0.056566291
2019-03-03/11:25:36.72        -0.025470570      0.10451532     0.056568494
2019-03-03/11:25:36.75        -0.025470564      0.10451459     0.056570670
2019-03-03/11:25:36.78        -0.025495273      0.10461527     0.056627775
2019-03-03/11:25:36.81        -0.025470564      0.10451318     0.056575119
2019-03-03/11:25:36.84        -0.025470570      0.10451250     0.056577320
2019-03-03/11:25:36.87        -0.025470564      0.10451178     0.056579496
2019-03-03/11:25:36.90        -0.025495273      0.10461246     0.056636609
2019-03-03/11:25:36.93        -0.025470564      0.10451036     0.056583943
2019-03-03/11:25:36.97        -0.025470570      0.10450969     0.056586144
2019-03-03/11:25:37.00        -0.025470564      0.10450897     0.056588319
2019-03-03/11:25:37.03        -0.025495273      0.10460964     0.056645440
2019-03-03/11:25:37.06        -0.025470564      0.10450755     0.056592765
2019-03-03/11:25:37.09        -0.025470570      0.10450687     0.056594965
2019-03-03/11:25:37.12        -0.025470564      0.10450615     0.056597140
2019-03-03/11:25:37.15        -0.025495273      0.10460682     0.056654268
2019-03-03/11:25:37.18        -0.025470564      0.10450473     0.056601584
2019-03-03/11:25:37.22        -0.025470570      0.10450406     0.056603784
2019-03-03/11:25:37.25        -0.025470564      0.10450334     0.056605957
2019-03-03/11:25:37.28        -0.025495273      0.10460401     0.056663094
2019-03-03/11:25:37.31        -0.025470564      0.10450192     0.056610400
2019-03-03/11:25:37.34        -0.025470570      0.10450124     0.056612599
2019-03-03/11:25:37.37        -0.025470564      0.10450052     0.056614772
2019-03-03/11:25:37.40        -0.025495273      0.10460119     0.056671917
2019-03-03/11:25:37.43        -0.025470564      0.10449910     0.056619214
2019-03-03/11:25:37.47        -0.025470570      0.10449843     0.056621412
2019-03-03/11:25:37.50        -0.025470564      0.10449771     0.056623584
2019-03-03/11:25:37.53        -0.025495273      0.10459837     0.056680737
2019-03-03/11:25:37.56        -0.025470564      0.10449629     0.056628024
2019-03-03/11:25:37.59        -0.025470570      0.10449562     0.056630222
2019-03-03/11:25:37.62        -0.025470564      0.10449489     0.056632393
2019-03-03/11:25:37.65        -0.025495273      0.10459555     0.056689554
2019-03-03/11:25:37.68        -0.025470564      0.10449348     0.056636832
2019-03-03/11:25:37.72        -0.025470570      0.10449280     0.056639029
2019-03-03/11:25:37.75        -0.025470564      0.10449208     0.056641200
2019-03-03/11:25:37.78        -0.025495273      0.10459274     0.056698368
2019-03-03/11:25:37.81        -0.025470564      0.10449066     0.056645637
2019-03-03/11:25:37.84        -0.025470570      0.10448999     0.056647834
2019-03-03/11:25:37.87        -0.025470564      0.10448926     0.056650004
2019-03-03/11:25:37.90        -0.025495273      0.10458992     0.056707180
2019-03-03/11:25:37.93        -0.025470564      0.10448785     0.056654440
2019-03-03/11:25:37.97        -0.025470570      0.10448717     0.056656635
2019-03-03/11:25:38.00        -0.025470564      0.10448645     0.056658805
2019-03-03/11:25:38.03        -0.025495273      0.10458710     0.056715988
2019-03-03/11:25:38.06        -0.025470564      0.10448503     0.056663239
2019-03-03/11:25:38.09        -0.025470570      0.10448436     0.056665434
2019-03-03/11:25:38.12        -0.025470564      0.10448364     0.056667603
2019-03-03/11:25:38.15        -0.025495273      0.10458428     0.056724794
2019-03-03/11:25:38.18        -0.025470564      0.10448222     0.056672036
2019-03-03/11:25:38.22        -0.025470570      0.10448154     0.056674230
2019-03-03/11:25:38.25        -0.025470564      0.10448082     0.056676398
2019-03-03/11:25:38.28        -0.025495273      0.10458147     0.056733598
2019-03-03/11:25:38.31        -0.025470564      0.10447940     0.056680830
2019-03-03/11:25:38.34        -0.025470570      0.10447873     0.056683023
2019-03-03/11:25:38.37        -0.025470564      0.10447801     0.056685191
2019-03-03/11:25:38.40        -0.025495273      0.10457865     0.056742398
2019-03-03/11:25:38.43        -0.025470564      0.10447659     0.056689621
2019-03-03/11:25:38.47        -0.025470570      0.10447591     0.056691814
2019-03-03/11:25:38.50        -0.025470564      0.10447519     0.056693980
2019-03-03/11:25:38.53        -0.025495273      0.10457583     0.056751196
2019-03-03/11:25:38.56        -0.025470564      0.10447377     0.056698409
2019-03-03/11:25:38.59        -0.025470570      0.10447310     0.056700602
2019-03-03/11:25:38.62        -0.025470564      0.10447238     0.056702768
2019-03-03/11:25:38.65        -0.025495273      0.10457302     0.056759991
2019-03-03/11:25:38.68        -0.025470564      0.10447096     0.056707195
2019-03-03/11:25:38.72        -0.025470570      0.10447029     0.056709387
2019-03-03/11:25:38.75        -0.025470564      0.10446956     0.056711552
2019-03-03/11:25:38.78        -0.025495273      0.10457020     0.056768783
2019-03-03/11:25:38.81        -0.025470564      0.10446815     0.056715978
2019-03-03/11:25:38.84        -0.025470570      0.10446747     0.056718169
2019-03-03/11:25:38.87        -0.025470564      0.10446675     0.056720333
2019-03-03/11:25:38.90        -0.025495273      0.10456738     0.056777572
2019-03-03/11:25:38.93        -0.025470564      0.10446533     0.056724758
2019-03-03/11:25:38.97        -0.025470570      0.10446466     0.056726948
2019-03-03/11:25:39.00        -0.025470564      0.10446394     0.056729112
2019-03-03/11:25:39.03        -0.025495273      0.10456456     0.056786358
2019-03-03/11:25:39.06        -0.025470564      0.10446252     0.056733535
2019-03-03/11:25:39.09        -0.025470570      0.10446184     0.056735725
2019-03-03/11:25:39.12        -0.025470564      0.10446112     0.056737888
2019-03-03/11:25:39.15        -0.025495273      0.10456175     0.056795142
2019-03-03/11:25:39.18        -0.025470564      0.10445970     0.056742310
2019-03-03/11:25:39.22        -0.025470570      0.10445903     0.056744498
2019-03-03/11:25:39.25        -0.025470564      0.10445831     0.056746661
2019-03-03/11:25:39.28        -0.025495273      0.10455893     0.056803923
2019-03-03/11:25:39.31        -0.025470564      0.10445689     0.056751081
2019-03-03/11:25:39.34        -0.025470570      0.10445621     0.056753269
2019-03-03/11:25:39.37        -0.025470564      0.10445549     0.056755431
2019-03-03/11:25:39.40        -0.025495273      0.10455611     0.056812701
2019-03-03/11:25:39.43        -0.025470564      0.10445407     0.056759850
2019-03-03/11:25:39.47        -0.025470570      0.10445340     0.056762038
2019-03-03/11:25:39.50        -0.025465472      0.10446866     0.056739366
2019-03-03/11:25:39.53        -0.025480595      0.10459935     0.056749900
2019-03-03/11:25:39.56        -0.025446601      0.10452645     0.056651758
2019-03-03/11:25:39.59        -0.025437321      0.10455491     0.056608661
2019-03-03/11:25:39.62        -0.025428030      0.10458332     0.056565539
2019-03-03/11:25:39.65        -0.025443154      0.10471402     0.056576080
2019-03-03/11:25:39.68        -0.025409159      0.10464112     0.056477928
2019-03-03/11:25:39.72        -0.025399879      0.10466958     0.056434831
2019-03-03/11:25:39.75        -0.025390588      0.10469800     0.056391708
2019-03-03/11:25:39.78        -0.025405712      0.10482868     0.056402257
2019-03-03/11:25:39.81        -0.025371717      0.10475579     0.056304096
2019-03-03/11:25:39.84        -0.025362438      0.10478425     0.056260998
2019-03-03/11:25:39.87        -0.025353146      0.10481267     0.056217873
2019-03-03/11:25:39.90        -0.025368270      0.10494335     0.056228430
2019-03-03/11:25:39.93        -0.025334276      0.10487046     0.056130260
2019-03-03/11:25:39.97        -0.025324996      0.10489892     0.056087161
2019-03-03/11:25:40.00        -0.025315704      0.10492734     0.056044036
2019-03-03/11:25:40.03        -0.025330828      0.10505802     0.056054600
2019-03-03/11:25:40.06        -0.025296834      0.10498513     0.055956420
2019-03-03/11:25:40.09        -0.025287554      0.10501360     0.055913321
2019-03-03/11:25:40.12        -0.025278263      0.10504201     0.055870195
2019-03-03/11:25:40.15        -0.025293386      0.10517269     0.055880767
2019-03-03/11:25:40.18        -0.025259392      0.10509981     0.055782578
2019-03-03/11:25:40.22        -0.025250112      0.10512827     0.055739477
2019-03-03/11:25:40.25        -0.025240821      0.10515669     0.055696350
2019-03-03/11:25:40.28        -0.025255945      0.10528737     0.055706930
2019-03-03/11:25:40.31        -0.025221950      0.10521448     0.055608732
2019-03-03/11:25:40.34        -0.025212670      0.10524295     0.055565630
2019-03-03/11:25:40.37        -0.025203379      0.10527136     0.055522503
2019-03-03/11:25:40.40        -0.025218503      0.10540204     0.055533090
2019-03-03/11:25:40.43        -0.025184508      0.10532916     0.055434883
2019-03-03/11:25:40.47        -0.025175229      0.10535762     0.055391780
2019-03-03/11:25:40.50        -0.025165937      0.10538604     0.055348652
2019-03-03/11:25:40.53        -0.025186153      0.10550074     0.055384080
2019-03-03/11:25:40.56        -0.025161744      0.10539778     0.055332606
2019-03-03/11:25:40.59        -0.025161750      0.10539711     0.055334786
2019-03-03/11:25:40.62        -0.025161744      0.10539639     0.055336940
2019-03-03/11:25:40.65        -0.025186153      0.10549793     0.055392826
2019-03-03/11:25:40.68        -0.025161744      0.10539498     0.055341343
2019-03-03/11:25:40.72        -0.025161750      0.10539431     0.055343522
2019-03-03/11:25:40.75        -0.025161744      0.10539358     0.055345675
2019-03-03/11:25:40.78        -0.025186153      0.10549512     0.055401569
2019-03-03/11:25:40.81        -0.025161744      0.10539217     0.055350077
2019-03-03/11:25:40.84        -0.025161750      0.10539150     0.055352256
2019-03-03/11:25:40.87        -0.025161744      0.10539078     0.055354408
2019-03-03/11:25:40.90        -0.025186153      0.10549231     0.055410310
2019-03-03/11:25:40.93        -0.025161744      0.10538936     0.055358809
2019-03-03/11:25:40.97        -0.025161750      0.10538869     0.055360987
2019-03-03/11:25:41.00        -0.025161744      0.10538797     0.055363139
2019-03-03/11:25:41.03        -0.025186153      0.10548950     0.055419048
2019-03-03/11:25:41.06        -0.025161744      0.10538656     0.055367538
2019-03-03/11:25:41.09        -0.025161750      0.10538589     0.055369715
2019-03-03/11:25:41.12        -0.025161744      0.10538517     0.055371866
2019-03-03/11:25:41.15        -0.025186153      0.10548669     0.055427783
2019-03-03/11:25:41.18        -0.025161744      0.10538375     0.055376264
2019-03-03/11:25:41.22        -0.025161750      0.10538308     0.055378441
2019-03-03/11:25:41.25        -0.025161744      0.10538236     0.055380591
2019-03-03/11:25:41.28        -0.025186153      0.10548388     0.055436516
2019-03-03/11:25:41.31        -0.025161744      0.10538095     0.055384988
2019-03-03/11:25:41.34        -0.025161750      0.10538027     0.055387164
2019-03-03/11:25:41.37        -0.025161744      0.10537955     0.055389314
2019-03-03/11:25:41.40        -0.025186153      0.10548107     0.055445246
2019-03-03/11:25:41.43        -0.025161744      0.10537814     0.055393709
2019-03-03/11:25:41.47        -0.025161750      0.10537747     0.055395884
2019-03-03/11:25:41.50        -0.025161744      0.10537675     0.055398034
2019-03-03/11:25:41.53        -0.025186153      0.10547827     0.055453974
2019-03-03/11:25:41.56        -0.025161744      0.10537533     0.055402427
2019-03-03/11:25:41.59        -0.025161750      0.10537466     0.055404602
2019-03-03/11:25:41.62        -0.025161744      0.10537394     0.055406751
2019-03-03/11:25:41.65        -0.025186153      0.10547546     0.055462699
2019-03-03/11:25:41.68        -0.025161744      0.10537253     0.055411143
2019-03-03/11:25:41.72        -0.025161750      0.10537186     0.055413317
2019-03-03/11:25:41.75        -0.025161744      0.10537114     0.055415465
2019-03-03/11:25:41.78        -0.025186153      0.10547265     0.055471421
2019-03-03/11:25:41.81        -0.025161744      0.10536972     0.055419857
2019-03-03/11:25:41.84        -0.025161750      0.10536905     0.055422030
2019-03-03/11:25:41.87        -0.025161744      0.10536833     0.055424177
2019-03-03/11:25:41.90        -0.025186153      0.10546984     0.055480141
2019-03-03/11:25:41.93        -0.025161744      0.10536692     0.055428567
2019-03-03/11:25:41.97        -0.025161750      0.10536624     0.055430740
2019-03-03/11:25:42.00        -0.025161744      0.10536552     0.055432887
2019-03-03/11:25:42.03        -0.025186153      0.10546703     0.055488858
2019-03-03/11:25:42.06        -0.025161744      0.10536411     0.055437275
2019-03-03/11:25:42.09        -0.025161750      0.10536344     0.055439447
2019-03-03/11:25:42.12        -0.025161744      0.10536272     0.055441593
2019-03-03/11:25:42.15        -0.025186153      0.10546422     0.055497573
2019-03-03/11:25:42.18        -0.025161744      0.10536130     0.055445980
2019-03-03/11:25:42.22        -0.025161750      0.10536063     0.055448152
2019-03-03/11:25:42.25        -0.025161744      0.10535991     0.055450297
2019-03-03/11:25:42.28        -0.025186153      0.10546141     0.055506284
2019-03-03/11:25:42.31        -0.025161744      0.10535850     0.055454683
2019-03-03/11:25:42.34        -0.025161750      0.10535783     0.055456854
2019-03-03/11:25:42.37        -0.025161744      0.10535711     0.055458999
2019-03-03/11:25:42.40        -0.025186153      0.10545860     0.055514994
2019-03-03/11:25:42.43        -0.025161744      0.10535569     0.055463383
2019-03-03/11:25:42.47        -0.025161750      0.10535502     0.055465553
2019-03-03/11:25:42.50        -0.025161744      0.10535430     0.055467698
2019-03-03/11:25:42.53        -0.025186153      0.10545580     0.055523700
2019-03-03/11:25:42.56        -0.025161744      0.10535289     0.055472081
2019-03-03/11:25:42.59        -0.025161750      0.10535221     0.055474250
2019-03-03/11:25:42.62        -0.025161744      0.10535149     0.055476394
2019-03-03/11:25:42.65        -0.025186153      0.10545299     0.055532404
2019-03-03/11:25:42.68        -0.025161744      0.10535008     0.055480776
2019-03-03/11:25:42.72        -0.025161750      0.10534941     0.055482944
2019-03-03/11:25:42.75        -0.025161744      0.10534869     0.055485087
2019-03-03/11:25:42.78        -0.025186153      0.10545018     0.055541105
2019-03-03/11:25:42.81        -0.025161744      0.10534727     0.055489468
2019-03-03/11:25:42.84        -0.025161750      0.10534660     0.055491636
2019-03-03/11:25:42.87        -0.025161744      0.10534588     0.055493778
2019-03-03/11:25:42.90        -0.025186153      0.10544737     0.055549804
2019-03-03/11:25:42.93        -0.025161744      0.10534447     0.055498157
2019-03-03/11:25:42.97        -0.025161750      0.10534380     0.055500325
2019-03-03/11:25:43.00        -0.025161744      0.10534308     0.055502466
2019-03-03/11:25:43.03        -0.025186153      0.10544456     0.055558500
2019-03-03/11:25:43.06        -0.025161744      0.10534166     0.055506844
2019-03-03/11:25:43.09        -0.025161750      0.10534099     0.055509011
2019-03-03/11:25:43.12        -0.025161744      0.10534027     0.055511152
2019-03-03/11:25:43.15        -0.025186153      0.10544175     0.055567193
2019-03-03/11:25:43.18        -0.025161744      0.10533885     0.055515529
2019-03-03/11:25:43.22        -0.025161750      0.10533818     0.055517695
2019-03-03/11:25:43.25        -0.025161744      0.10533746     0.055519835
2019-03-03/11:25:43.28        -0.025186153      0.10543894     0.055575884
2019-03-03/11:25:43.31        -0.025161744      0.10533605     0.055524210
2019-03-03/11:25:43.34        -0.025161750      0.10533538     0.055526376
2019-03-03/11:25:43.37        -0.025161744      0.10533466     0.055528515
2019-03-03/11:25:43.40        -0.025186153      0.10543613     0.055584572
2019-03-03/11:25:43.43        -0.025161744      0.10533324     0.055532889
2019-03-03/11:25:43.47        -0.025161750      0.10533257     0.055535054
2019-03-03/11:25:43.50        -0.025161744      0.10533185     0.055537193
2019-03-03/11:25:43.53        -0.025186153      0.10543332     0.055593258
2019-03-03/11:25:43.56        -0.025161744      0.10533044     0.055541566
2019-03-03/11:25:43.59        -0.025161750      0.10532976     0.055543730
2019-03-03/11:25:43.62        -0.025161744      0.10532904     0.055545868
2019-03-03/11:25:43.65        -0.025186153      0.10543052     0.055601940
2019-03-03/11:25:43.68        -0.025161744      0.10532763     0.055550239
2019-03-03/11:25:43.72        -0.025161750      0.10532696     0.055552403
2019-03-03/11:25:43.75        -0.025161744      0.10532624     0.055554540
2019-03-03/11:25:43.78        -0.025186153      0.10542771     0.055610621
2019-03-03/11:25:43.81        -0.025161744      0.10532482     0.055558910
2019-03-03/11:25:43.84        -0.025161750      0.10532415     0.055561073
2019-03-03/11:25:43.87        -0.025161744      0.10532343     0.055563210
2019-03-03/11:25:43.90        -0.025186153      0.10542490     0.055619298
2019-03-03/11:25:43.93        -0.025161744      0.10532202     0.055567579
2019-03-03/11:25:43.97        -0.025161750      0.10532135     0.055569741
2019-03-03/11:25:44.00        -0.025161744      0.10532063     0.055571877
2019-03-03/11:25:44.03        -0.025186153      0.10542209     0.055627973
2019-03-03/11:25:44.06        -0.025161744      0.10531921     0.055576245
2019-03-03/11:25:44.09        -0.025161750      0.10531854     0.055578406
2019-03-03/11:25:44.12        -0.025161744      0.10531782     0.055580542
2019-03-03/11:25:44.15        -0.025186153      0.10541928     0.055636645
2019-03-03/11:25:44.18        -0.025161744      0.10531641     0.055584908
2019-03-03/11:25:44.22        -0.025161750      0.10531573     0.055587069
2019-03-03/11:25:44.25        -0.025161744      0.10531501     0.055589204
2019-03-03/11:25:44.28        -0.025186153      0.10541647     0.055645315
2019-03-03/11:25:44.31        -0.025161744      0.10531360     0.055593568
2019-03-03/11:25:44.34        -0.025161750      0.10531293     0.055595729
2019-03-03/11:25:44.37        -0.025161744      0.10531221     0.055597863
2019-03-03/11:25:44.40        -0.025186153      0.10541366     0.055653982
2019-03-03/11:25:44.43        -0.025161744      0.10531079     0.055602226
2019-03-03/11:25:44.47        -0.025161750      0.10531012     0.055604386
2019-03-03/11:25:44.50        -0.025161744      0.10530940     0.055606519
2019-03-03/11:25:44.53        -0.025186153      0.10541085     0.055662646
2019-03-03/11:25:44.56        -0.025161744      0.10530799     0.055610881
2019-03-03/11:25:44.59        -0.025161750      0.10530732     0.055613040
2019-03-03/11:25:44.62        -0.025161744      0.10530660     0.055615173
2019-03-03/11:25:44.65        -0.025186153      0.10540805     0.055671308
2019-03-03/11:25:44.68        -0.025161744      0.10530518     0.055619534
2019-03-03/11:25:44.72        -0.025161750      0.10530451     0.055621692
2019-03-03/11:25:44.75        -0.025161744      0.10530379     0.055623825
2019-03-03/11:25:44.78        -0.025186153      0.10540524     0.055679967
2019-03-03/11:25:44.81        -0.025161744      0.10530238     0.055628184
2019-03-03/11:25:44.84        -0.025161750      0.10530170     0.055630342
2019-03-03/11:25:44.87        -0.025161744      0.10530098     0.055632473
2019-03-03/11:25:44.90        -0.025186153      0.10540243     0.055688623
2019-03-03/11:25:44.93        -0.025161744      0.10529957     0.055636831
2019-03-03/11:25:44.97        -0.025161750      0.10529890     0.055638988
2019-03-03/11:25:45.00        -0.025161744      0.10529818     0.055641119
2019-03-03/11:25:45.03        -0.025186153      0.10539962     0.055697277
2019-03-03/11:25:45.06        -0.025161744      0.10529676     0.055645476
2019-03-03/11:25:45.09        -0.025161750      0.10529609     0.055647632
2019-03-03/11:25:45.12        -0.025161744      0.10529537     0.055649763
2019-03-03/11:25:45.15        -0.025186153      0.10539681     0.055705928
2019-03-03/11:25:45.18        -0.025161744      0.10529396     0.055654118
2019-03-03/11:25:45.22        -0.025161750      0.10529329     0.055656274
2019-03-03/11:25:45.25        -0.025161744      0.10529257     0.055658403
2019-03-03/11:25:45.28        -0.025186153      0.10539400     0.055714576
2019-03-03/11:25:45.31        -0.025161744      0.10529115     0.055662757
2019-03-03/11:25:45.34        -0.025161750      0.10529048     0.055664912
2019-03-03/11:25:45.37        -0.025161744      0.10528976     0.055667041
2019-03-03/11:25:45.40        -0.025186153      0.10539119     0.055723222
2019-03-03/11:25:45.43        -0.025161744      0.10528834     0.055671394
2019-03-03/11:25:45.47        -0.025161750      0.10528767     0.055673548
2019-03-03/11:25:45.50        -0.025161744      0.10528695     0.055675677
2019-03-03/11:25:45.53        -0.025186153      0.10538838     0.055731865
2019-03-03/11:25:45.56        -0.025161744      0.10528554     0.055680028
2019-03-03/11:25:45.59        -0.025161750      0.10528487     0.055682182
2019-03-03/11:25:45.62        -0.025161744      0.10528415     0.055684309
2019-03-03/11:25:45.65        -0.025186153      0.10538557     0.055740506
2019-03-03/11:25:45.68        -0.025161744      0.10528273     0.055688659
2019-03-03/11:25:45.72        -0.025161750      0.10528206     0.055690812
2019-03-03/11:25:45.75        -0.025161744      0.10528134     0.055692940
2019-03-03/11:25:45.78        -0.025186153      0.10538277     0.055749143
2019-03-03/11:25:45.81        -0.025161744      0.10527993     0.055697288
2019-03-03/11:25:45.84        -0.025161750      0.10527925     0.055699441
2019-03-03/11:25:45.87        -0.025161744      0.10527853     0.055701567
2019-03-03/11:25:45.90        -0.025186153      0.10537996     0.055757778
2019-03-03/11:25:45.93        -0.025161744      0.10527712     0.055705914
2019-03-03/11:25:45.97        -0.025161750      0.10527645     0.055708066
2019-03-03/11:25:46.00        -0.025161744      0.10527573     0.055710192
2019-03-03/11:25:46.03        -0.025186153      0.10537715     0.055766411
2019-03-03/11:25:46.06        -0.025161744      0.10527431     0.055714538
2019-03-03/11:25:46.09        -0.025161750      0.10527364     0.055716689
2019-03-03/11:25:46.12        -0.025161744      0.10527292     0.055718814
2019-03-03/11:25:46.15        -0.025186153      0.10537434     0.055775041
2019-03-03/11:25:46.18        -0.025161744      0.10527151     0.055723158
2019-03-03/11:25:46.22        -0.025161750      0.10527084     0.055725309
2019-03-03/11:25:46.25        -0.025161744      0.10527012     0.055727433
2019-03-03/11:25:46.28        -0.025186153      0.10537153     0.055783668
2019-03-03/11:25:46.31        -0.025161744      0.10526870     0.055731777
2019-03-03/11:25:46.34        -0.025161750      0.10526803     0.055733926
2019-03-03/11:25:46.37        -0.025161744      0.10526731     0.055736050
2019-03-03/11:25:46.40        -0.025186153      0.10536872     0.055792292
2019-03-03/11:25:46.43        -0.025161744      0.10526590     0.055740392
2019-03-03/11:25:46.47        -0.025161750      0.10526522     0.055742541
2019-03-03/11:25:46.50        -0.025161744      0.10526450     0.055744664
2019-03-03/11:25:46.53        -0.025186153      0.10536591     0.055800914
2019-03-03/11:25:46.56        -0.025161744      0.10526309     0.055749005
2019-03-03/11:25:46.59        -0.025161750      0.10526242     0.055751153
2019-03-03/11:25:46.62        -0.025161744      0.10526170     0.055753276
2019-03-03/11:25:46.65        -0.025186153      0.10536310     0.055809534
2019-03-03/11:25:46.68        -0.025161744      0.10526028     0.055757615
2019-03-03/11:25:46.72        -0.025161750      0.10525961     0.055759763
2019-03-03/11:25:46.75        -0.025161744      0.10525889     0.055761885
2019-03-03/11:25:46.78        -0.025186153      0.10536030     0.055818150
2019-03-03/11:25:46.81        -0.025161744      0.10525748     0.055766223
2019-03-03/11:25:46.84        -0.025161750      0.10525681     0.055768370
2019-03-03/11:25:46.87        -0.025161744      0.10525609     0.055770491
2019-03-03/11:25:46.90        -0.025186153      0.10535749     0.055826764
2019-03-03/11:25:46.93        -0.025161744      0.10525467     0.055774827
2019-03-03/11:25:46.97        -0.025161750      0.10525400     0.055776974
2019-03-03/11:25:47.00        -0.025161744      0.10525328     0.055779094
2019-03-03/11:25:47.03        -0.025186153      0.10535468     0.055835375
2019-03-03/11:25:47.06        -0.025161744      0.10525187     0.055783430
2019-03-03/11:25:47.09        -0.025161750      0.10525119     0.055785575
2019-03-03/11:25:47.12        -0.025161744      0.10525047     0.055787695
2019-03-03/11:25:47.15        -0.025186153      0.10535187     0.055843984
2019-03-03/11:25:47.18        -0.025161744      0.10524906     0.055792029
2019-03-03/11:25:47.22        -0.025161750      0.10524839     0.055794174
2019-03-03/11:25:47.25        -0.025161744      0.10524767     0.055796294
2019-03-03/11:25:47.28        -0.025186153      0.10534906     0.055852590
2019-03-03/11:25:47.31        -0.025161744      0.10524625     0.055800626
2019-03-03/11:25:47.34        -0.025161750      0.10524558     0.055802771
2019-03-03/11:25:47.37        -0.025161744      0.10524486     0.055804889
2019-03-03/11:25:47.40        -0.025186153      0.10534625     0.055861193
2019-03-03/11:25:47.43        -0.025161744      0.10524345     0.055809220
2019-03-03/11:25:47.47        -0.025161750      0.10524278     0.055811364
2019-03-03/11:25:47.50        -0.025161744      0.10524206     0.055813482
2019-03-03/11:25:47.53        -0.025186153      0.10534344     0.055869793
2019-03-03/11:25:47.56        -0.025161744      0.10524064     0.055817812
2019-03-03/11:25:47.59        -0.025161750      0.10523997     0.055819955
2019-03-03/11:25:47.62        -0.025161744      0.10523925     0.055822072
2019-03-03/11:25:47.65        -0.025186153      0.10534063     0.055878391
2019-03-03/11:25:47.68        -0.025161744      0.10523783     0.055826401
2019-03-03/11:25:47.72        -0.025161750      0.10523716     0.055828543
2019-03-03/11:25:47.75        -0.025161744      0.10523644     0.055830660
2019-03-03/11:25:47.78        -0.025186153      0.10533782     0.055886986
2019-03-03/11:25:47.81        -0.025161744      0.10523503     0.055834987
2019-03-03/11:25:47.84        -0.025161750      0.10523436     0.055837129
2019-03-03/11:25:47.87        -0.025161744      0.10523364     0.055839245
2019-03-03/11:25:47.90        -0.025186153      0.10533502     0.055895579
2019-03-03/11:25:47.93        -0.025161744      0.10523222     0.055843570
2019-03-03/11:25:47.97        -0.025161750      0.10523155     0.055845712
2019-03-03/11:25:48.00        -0.025161744      0.10523083     0.055847827
2019-03-03/11:25:48.03        -0.025186153      0.10533221     0.055904169
2019-03-03/11:25:48.06        -0.025161744      0.10522942     0.055852151
2019-03-03/11:25:48.09        -0.025161750      0.10522875     0.055854292
2019-03-03/11:25:48.12        -0.025161744      0.10522802     0.055856406
2019-03-03/11:25:48.15        -0.025186153      0.10532940     0.055912756
2019-03-03/11:25:48.18        -0.025161744      0.10522661     0.055860730
2019-03-03/11:25:48.22        -0.025161750      0.10522594     0.055862869
2019-03-03/11:25:48.25        -0.025161744      0.10522522     0.055864983
2019-03-03/11:25:48.28        -0.025186153      0.10532659     0.055921341
2019-03-03/11:25:48.31        -0.025161744      0.10522380     0.055869305
2019-03-03/11:25:48.34        -0.025161750      0.10522313     0.055871444
2019-03-03/11:25:48.37        -0.025161744      0.10522241     0.055873558
2019-03-03/11:25:48.40        -0.025186153      0.10532378     0.055929923
2019-03-03/11:25:48.43        -0.025161744      0.10522100     0.055877878
2019-03-03/11:25:48.47        -0.025161750      0.10522033     0.055880017
2019-03-03/11:25:48.50        -0.025161744      0.10521961     0.055882129
2019-03-03/11:25:48.53        -0.025186153      0.10532097     0.055938502
2019-03-03/11:25:48.56        -0.025161744      0.10521819     0.055886448
2019-03-03/11:25:48.59        -0.025161750      0.10521752     0.055888586
2019-03-03/11:25:48.62        -0.025161744      0.10521680     0.055890698
2019-03-03/11:25:48.65        -0.025186153      0.10531816     0.055947078
2019-03-03/11:25:48.68        -0.025161744      0.10521539     0.055895016
2019-03-03/11:25:48.72        -0.025161750      0.10521471     0.055897153
2019-03-03/11:25:48.75        -0.025161744      0.10521399     0.055899264
2019-03-03/11:25:48.78        -0.025186153      0.10531535     0.055955652
2019-03-03/11:25:48.81        -0.025161744      0.10521258     0.055903581
2019-03-03/11:25:48.84        -0.025161750      0.10521191     0.055905717
2019-03-03/11:25:48.87        -0.025161744      0.10521119     0.055907828
2019-03-03/11:25:48.90        -0.025186153      0.10531255     0.055964223
2019-03-03/11:25:48.93        -0.025161744      0.10520977     0.055912143
2019-03-03/11:25:48.97        -0.025161750      0.10520910     0.055914279
2019-03-03/11:25:49.00        -0.025161744      0.10520838     0.055916389
2019-03-03/11:25:49.03        -0.025186153      0.10530974     0.055972792
2019-03-03/11:25:49.06        -0.025161744      0.10520697     0.055920702
2019-03-03/11:25:49.09        -0.025161750      0.10520630     0.055922838
2019-03-03/11:25:49.12        -0.025161744      0.10520558     0.055924947
2019-03-03/11:25:49.15        -0.025186153      0.10530693     0.055981358
2019-03-03/11:25:49.18        -0.025161744      0.10520416     0.055929259
2019-03-03/11:25:49.22        -0.025161750      0.10520349     0.055931394
2019-03-03/11:25:49.25        -0.025161744      0.10520277     0.055933503
2019-03-03/11:25:49.28        -0.025186153      0.10530412     0.055989921
2019-03-03/11:25:49.31        -0.025161744      0.10520136     0.055937814
2019-03-03/11:25:49.34        -0.025161750      0.10520068     0.055939948
2019-03-03/11:25:49.37        -0.025161744      0.10519996     0.055942055
2019-03-03/11:25:49.40        -0.025186153      0.10530131     0.055998481
2019-03-03/11:25:49.43        -0.025161744      0.10519855     0.055946365
2019-03-03/11:25:49.47        -0.025161750      0.10519788     0.055948498
2019-03-03/11:25:49.50        -0.025156626      0.10521278     0.055926359
2019-03-03/11:25:49.53        -0.025171402      0.10534353     0.055937151
2019-03-03/11:25:49.56        -0.025137661      0.10526926     0.055840811
2019-03-03/11:25:49.59        -0.025128334      0.10529707     0.055798728
2019-03-03/11:25:49.62        -0.025118996      0.10532484     0.055756620
2019-03-03/11:25:49.65        -0.025133772      0.10545559     0.055767419
2019-03-03/11:25:49.68        -0.025100031      0.10538132     0.055671070
2019-03-03/11:25:49.72        -0.025090704      0.10540914     0.055628986
2019-03-03/11:25:49.75        -0.025081366      0.10543690     0.055586876
2019-03-03/11:25:49.78        -0.025096142      0.10556765     0.055597683
2019-03-03/11:25:49.81        -0.025062400      0.10549338     0.055501324
2019-03-03/11:25:49.84        -0.025053074      0.10552120     0.055459240
2019-03-03/11:25:49.87        -0.025043736      0.10554897     0.055417129
2019-03-03/11:25:49.90        -0.025058512      0.10567971     0.055427943
2019-03-03/11:25:49.93        -0.025024770      0.10560545     0.055331575
2019-03-03/11:25:49.97        -0.025015444      0.10563327     0.055289490
2019-03-03/11:25:50.00        -0.025006106      0.10566103     0.055247378
2019-03-03/11:25:50.03        -0.025020882      0.10579177     0.055258200
2019-03-03/11:25:50.06        -0.024987140      0.10571751     0.055161822
2019-03-03/11:25:50.09        -0.024977814      0.10574533     0.055119736
2019-03-03/11:25:50.12        -0.024968476      0.10577310     0.055077624
2019-03-03/11:25:50.15        -0.024983252      0.10590384     0.055088452
2019-03-03/11:25:50.18        -0.024949510      0.10582958     0.054992066
2019-03-03/11:25:50.22        -0.024940184      0.10585740     0.054949978
2019-03-03/11:25:50.25        -0.024930846      0.10588517     0.054907865
2019-03-03/11:25:50.28        -0.024945622      0.10601590     0.054918701
2019-03-03/11:25:50.31        -0.024911880      0.10594165     0.054822306
2019-03-03/11:25:50.34        -0.024902554      0.10596947     0.054780217
2019-03-03/11:25:50.37        -0.024893216      0.10599724     0.054738103
2019-03-03/11:25:50.40        -0.024907992      0.10612797     0.054748946
2019-03-03/11:25:50.43        -0.024874250      0.10605372     0.054652541
2019-03-03/11:25:50.47        -0.024864924      0.10608154     0.054610452
2019-03-03/11:25:50.50        -0.024855586      0.10610931     0.054568337
2019-03-03/11:25:50.53        -0.024875479      0.10622441     0.054603434
2019-03-03/11:25:50.56        -0.024851371      0.10612076     0.054552662
2019-03-03/11:25:50.59        -0.024851377      0.10612009     0.054554787
2019-03-03/11:25:50.62        -0.024851371      0.10611937     0.054556886
2019-03-03/11:25:50.65        -0.024875479      0.10622161     0.054611959
2019-03-03/11:25:50.68        -0.024851371      0.10611796     0.054561178
2019-03-03/11:25:50.72        -0.024851377      0.10611730     0.054563302
2019-03-03/11:25:50.75        -0.024851371      0.10611658     0.054565401
2019-03-03/11:25:50.78        -0.024875479      0.10621882     0.054620481
2019-03-03/11:25:50.81        -0.024851371      0.10611517     0.054569691
2019-03-03/11:25:50.84        -0.024851377      0.10611450     0.054571814
2019-03-03/11:25:50.87        -0.024851371      0.10611378     0.054573913
2019-03-03/11:25:50.90        -0.024875479      0.10621602     0.054629001
2019-03-03/11:25:50.93        -0.024851371      0.10611237     0.054578202
2019-03-03/11:25:50.97        -0.024851377      0.10611170     0.054580325
2019-03-03/11:25:51.00        -0.024851371      0.10611098     0.054582422
2019-03-03/11:25:51.03        -0.024875479      0.10621322     0.054637518
2019-03-03/11:25:51.06        -0.024851371      0.10610958     0.054586710
2019-03-03/11:25:51.09        -0.024851377      0.10610891     0.054588832
2019-03-03/11:25:51.12        -0.024851371      0.10610819     0.054590929
2019-03-03/11:25:51.15        -0.024875479      0.10621042     0.054646033
2019-03-03/11:25:51.18        -0.024851371      0.10610678     0.054595216
2019-03-03/11:25:51.22        -0.024851377      0.10610611     0.054597338
2019-03-03/11:25:51.25        -0.024851371      0.10610539     0.054599434
2019-03-03/11:25:51.28        -0.024875479      0.10620762     0.054654545
2019-03-03/11:25:51.31        -0.024851371      0.10610398     0.054603719
2019-03-03/11:25:51.34        -0.024851377      0.10610331     0.054605840
2019-03-03/11:25:51.37        -0.024851371      0.10610260     0.054607936
2019-03-03/11:25:51.40        -0.024875479      0.10620482     0.054663055
2019-03-03/11:25:51.43        -0.024851371      0.10610119     0.054612220
2019-03-03/11:25:51.47        -0.024851377      0.10610052     0.054614340
2019-03-03/11:25:51.50        -0.024851371      0.10609980     0.054616435
2019-03-03/11:25:51.53        -0.024875479      0.10620202     0.054671562
2019-03-03/11:25:51.56        -0.024851371      0.10609839     0.054620718
2019-03-03/11:25:51.59        -0.024851377      0.10609772     0.054622838
2019-03-03/11:25:51.62        -0.024851371      0.10609700     0.054624932
2019-03-03/11:25:51.65        -0.024875479      0.10619922     0.054680066
2019-03-03/11:25:51.68        -0.024851371      0.10609559     0.054629214
2019-03-03/11:25:51.72        -0.024851377      0.10609492     0.054631333
2019-03-03/11:25:51.75        -0.024851371      0.10609421     0.054633427
2019-03-03/11:25:51.78        -0.024875479      0.10619642     0.054688569
2019-03-03/11:25:51.81        -0.024851371      0.10609280     0.054637707
2019-03-03/11:25:51.84        -0.024851377      0.10609213     0.054639826
2019-03-03/11:25:51.87        -0.024851371      0.10609141     0.054641919
2019-03-03/11:25:51.90        -0.024875479      0.10619362     0.054697068
2019-03-03/11:25:51.93        -0.024851371      0.10609000     0.054646198
2019-03-03/11:25:51.97        -0.024851377      0.10608933     0.054648316
2019-03-03/11:25:52.00        -0.024851371      0.10608861     0.054650408
2019-03-03/11:25:52.03        -0.024875479      0.10619082     0.054705565
2019-03-03/11:25:52.06        -0.024851371      0.10608720     0.054654686
2019-03-03/11:25:52.09        -0.024851377      0.10608653     0.054656803
2019-03-03/11:25:52.12        -0.024851371      0.10608582     0.054658895
2019-03-03/11:25:52.15        -0.024875479      0.10618802     0.054714060
2019-03-03/11:25:52.18        -0.024851371      0.10608441     0.054663171
2019-03-03/11:25:52.22        -0.024851377      0.10608374     0.054665288
2019-03-03/11:25:52.25        -0.024851371      0.10608302     0.054667379
2019-03-03/11:25:52.28        -0.024875479      0.10618523     0.054722552
2019-03-03/11:25:52.31        -0.024851371      0.10608161     0.054671655
2019-03-03/11:25:52.34        -0.024851377      0.10608094     0.054673771
2019-03-03/11:25:52.37        -0.024851371      0.10608022     0.054675861
2019-03-03/11:25:52.40        -0.024875479      0.10618243     0.054731041
2019-03-03/11:25:52.43        -0.024851371      0.10607881     0.054680135
2019-03-03/11:25:52.47        -0.024851377      0.10607815     0.054682251
2019-03-03/11:25:52.50        -0.024851371      0.10607743     0.054684341
2019-03-03/11:25:52.53        -0.024875479      0.10617963     0.054739528
2019-03-03/11:25:52.56        -0.024851371      0.10607602     0.054688613
2019-03-03/11:25:52.59        -0.024851377      0.10607535     0.054690728
2019-03-03/11:25:52.62        -0.024851371      0.10607463     0.054692817
2019-03-03/11:25:52.65        -0.024875479      0.10617683     0.054748012
2019-03-03/11:25:52.68        -0.024851371      0.10607322     0.054697089
2019-03-03/11:25:52.72        -0.024851377      0.10607255     0.054699203
2019-03-03/11:25:52.75        -0.024851371      0.10607183     0.054701292
2019-03-03/11:25:52.78        -0.024875479      0.10617403     0.054756494
2019-03-03/11:25:52.81        -0.024851371      0.10607042     0.054705562
2019-03-03/11:25:52.84        -0.024851377      0.10606976     0.054707675
2019-03-03/11:25:52.87        -0.024851371      0.10606904     0.054709763
2019-03-03/11:25:52.90        -0.024875479      0.10617123     0.054764973
2019-03-03/11:25:52.93        -0.024851371      0.10606763     0.054714032
2019-03-03/11:25:52.97        -0.024851377      0.10606696     0.054716145
2019-03-03/11:25:53.00        -0.024851371      0.10606624     0.054718233
2019-03-03/11:25:53.03        -0.024875479      0.10616843     0.054773450
2019-03-03/11:25:53.06        -0.024851371      0.10606483     0.054722500
2019-03-03/11:25:53.09        -0.024851377      0.10606416     0.054724612
2019-03-03/11:25:53.12        -0.024851371      0.10606345     0.054726699
2019-03-03/11:25:53.15        -0.024875479      0.10616563     0.054781925
2019-03-03/11:25:53.18        -0.024851371      0.10606204     0.054730965
2019-03-03/11:25:53.22        -0.024851377      0.10606137     0.054733077
2019-03-03/11:25:53.25        -0.024851371      0.10606065     0.054735163
2019-03-03/11:25:53.28        -0.024875479      0.10616283     0.054790396
2019-03-03/11:25:53.31        -0.024851371      0.10605924     0.054739428
2019-03-03/11:25:53.34        -0.024851377      0.10605857     0.054741539
2019-03-03/11:25:53.37        -0.024851371      0.10605785     0.054743625
2019-03-03/11:25:53.40        -0.024875479      0.10616003     0.054798865
2019-03-03/11:25:53.43        -0.024851371      0.10605644     0.054747889
2019-03-03/11:25:53.47        -0.024851377      0.10605577     0.054749999
2019-03-03/11:25:53.50        -0.024851371      0.10605506     0.054752084
2019-03-03/11:25:53.53        -0.024875479      0.10615723     0.054807332
2019-03-03/11:25:53.56        -0.024851371      0.10605365     0.054756347
2019-03-03/11:25:53.59        -0.024851377      0.10605298     0.054758456
2019-03-03/11:25:53.62        -0.024851371      0.10605226     0.054760541
2019-03-03/11:25:53.65        -0.024875479      0.10615443     0.054815796
2019-03-03/11:25:53.68        -0.024851371      0.10605085     0.054764802
2019-03-03/11:25:53.72        -0.024851377      0.10605018     0.054766911
2019-03-03/11:25:53.75        -0.024851371      0.10604946     0.054768995
2019-03-03/11:25:53.78        -0.024875479      0.10615164     0.054824258
2019-03-03/11:25:53.81        -0.024851371      0.10604805     0.054773255
2019-03-03/11:25:53.84        -0.024851377      0.10604738     0.054775363
2019-03-03/11:25:53.87        -0.024851371      0.10604667     0.054777446
2019-03-03/11:25:53.90        -0.024875479      0.10614884     0.054832717
2019-03-03/11:25:53.93        -0.024851371      0.10604526     0.054781705
2019-03-03/11:25:53.97        -0.024851377      0.10604459     0.054783813
2019-03-03/11:25:54.00        -0.024851371      0.10604387     0.054785895
2019-03-03/11:25:54.03        -0.024875479      0.10614604     0.054841173
2019-03-03/11:25:54.06        -0.024851371      0.10604246     0.054790153
2019-03-03/11:25:54.09        -0.024851377      0.10604179     0.054792260
2019-03-03/11:25:54.12        -0.024851371      0.10604107     0.054794342
2019-03-03/11:25:54.15        -0.024875479      0.10614324     0.054849627
2019-03-03/11:25:54.18        -0.024851371      0.10603966     0.054798598
2019-03-03/11:25:54.22        -0.024851377      0.10603900     0.054800704
2019-03-03/11:25:54.25        -0.024851371      0.10603828     0.054802786
2019-03-03/11:25:54.28        -0.024875479      0.10614044     0.054858079
2019-03-03/11:25:54.31        -0.024851371      0.10603687     0.054807040
2019-03-03/11:25:54.34        -0.024851377      0.10603620     0.054809146
2019-03-03/11:25:54.37        -0.024851371      0.10603548     0.054811227
2019-03-03/11:25:54.40        -0.024875479      0.10613764     0.054866528
2019-03-03/11:25:54.43        -0.024851371      0.10603407     0.054815480
2019-03-03/11:25:54.47        -0.024851377      0.10603340     0.054817586
2019-03-03/11:25:54.50        -0.024851371      0.10603268     0.054819666
2019-03-03/11:25:54.53        -0.024875479      0.10613484     0.054874974
2019-03-03/11:25:54.56        -0.024851371      0.10603127     0.054823918
2019-03-03/11:25:54.59        -0.024851377      0.10603061     0.054826023
2019-03-03/11:25:54.62        -0.024851371      0.10602989     0.054828102
2019-03-03/11:25:54.65        -0.024875479      0.10613204     0.054883418
2019-03-03/11:25:54.68        -0.024851371      0.10602848     0.054832353
2019-03-03/11:25:54.72        -0.024851377      0.10602781     0.054834457
2019-03-03/11:25:54.75        -0.024851371      0.10602709     0.054836536
2019-03-03/11:25:54.78        -0.024875479      0.10612924     0.054891859
2019-03-03/11:25:54.81        -0.024851371      0.10602568     0.054840786
2019-03-03/11:25:54.84        -0.024851377      0.10602501     0.054842889
2019-03-03/11:25:54.87        -0.024851371      0.10602429     0.054844967
2019-03-03/11:25:54.90        -0.024875479      0.10612644     0.054900298
2019-03-03/11:25:54.93        -0.024851371      0.10602289     0.054849215
2019-03-03/11:25:54.97        -0.024851377      0.10602222     0.054851318
2019-03-03/11:25:55.00        -0.024851371      0.10602150     0.054853396
2019-03-03/11:25:55.03        -0.024875479      0.10612364     0.054908734
2019-03-03/11:25:55.06        -0.024851371      0.10602009     0.054857643
2019-03-03/11:25:55.09        -0.024851377      0.10601942     0.054859745
2019-03-03/11:25:55.12        -0.024851371      0.10601870     0.054861822
2019-03-03/11:25:55.15        -0.024851377      0.10601803     0.054863924
2019-03-03/11:25:55.18        -0.024851371      0.10601729     0.054866068
2019-03-03/11:25:55.22        -0.024851377      0.10601662     0.054868169
2019-03-03/11:25:55.25        -0.024851371      0.10601591     0.054870246
2019-03-03/11:25:55.28        -0.024851377      0.10601524     0.054872347
2019-03-03/11:25:55.31        -0.024851371      0.10601450     0.054874490
2019-03-03/11:25:55.34        -0.024851377      0.10601383     0.054876591
2019-03-03/11:25:55.37        -0.024851371      0.10601311     0.054878667
2019-03-03/11:25:55.40        -0.024851377      0.10601244     0.054880767
2019-03-03/11:25:55.43        -0.024851371      0.10601170     0.054882910
2019-03-03/11:25:55.47        -0.024851377      0.10601103     0.054885010
2019-03-03/11:25:55.50        -0.024851371      0.10601031     0.054887085
2019-03-03/11:25:55.53        -0.024851377      0.10600964     0.054889185
2019-03-03/11:25:55.56        -0.024851371      0.10600890     0.054891327
2019-03-03/11:25:55.59        -0.024851377      0.10600823     0.054893427
2019-03-03/11:25:55.62        -0.024851371      0.10600752     0.054895501
2019-03-03/11:25:55.65        -0.024851377      0.10600685     0.054897601
2019-03-03/11:25:55.68        -0.024851371      0.10600611     0.054899742
2019-03-03/11:25:55.72        -0.024851377      0.10600544     0.054901841
2019-03-03/11:25:55.75        -0.024851371      0.10600472     0.054903915
2019-03-03/11:25:55.78        -0.024851377      0.10600405     0.054906013
2019-03-03/11:25:55.81        -0.024851371      0.10600331     0.054908154
2019-03-03/11:25:55.84        -0.024851377      0.10600264     0.054910252
2019-03-03/11:25:55.87        -0.024851371      0.10600192     0.054912325
2019-03-03/11:25:55.90        -0.024851377      0.10600125     0.054914424
2019-03-03/11:25:55.93        -0.024851371      0.10600051     0.054916564
2019-03-03/11:25:55.97        -0.024851377      0.10599984     0.054918661
2019-03-03/11:25:56.00        -0.024851371      0.10599913     0.054920734
2019-03-03/11:25:56.03        -0.024851377      0.10599846     0.054922831
2019-03-03/11:25:56.06        -0.024851371      0.10599772     0.054924971
2019-03-03/11:25:56.09        -0.024851377      0.10599705     0.054927068
2019-03-03/11:25:56.12        -0.024851371      0.10599633     0.054929140
2019-03-03/11:25:56.15        -0.024851377      0.10599566     0.054931237
2019-03-03/11:25:56.18        -0.024875474      0.10609773     0.054986619
2019-03-03/11:25:56.22        -0.024851377      0.10599425     0.054935472
2019-03-03/11:25:56.25        -0.024851371      0.10599353     0.054937543
2019-03-03/11:25:56.28        -0.024851377      0.10599286     0.054939639
2019-03-03/11:25:56.31        -0.024875474      0.10609493     0.054995029
2019-03-03/11:25:56.34        -0.024851377      0.10599146     0.054943873
2019-03-03/11:25:56.37        -0.024851371      0.10599074     0.054945944
2019-03-03/11:25:56.40        -0.024851377      0.10599007     0.054948039
2019-03-03/11:25:56.43        -0.024875474      0.10609213     0.055003437
2019-03-03/11:25:56.47        -0.024851377      0.10598866     0.054952272
2019-03-03/11:25:56.50        -0.024851371      0.10598794     0.054954342
2019-03-03/11:25:56.53        -0.024851377      0.10598727     0.054956437
2019-03-03/11:25:56.56        -0.024875474      0.10608933     0.055011842
2019-03-03/11:25:56.59        -0.024851377      0.10598586     0.054960668
2019-03-03/11:25:56.62        -0.024851371      0.10598514     0.054962737
2019-03-03/11:25:56.65        -0.024851377      0.10598448     0.054964832
2019-03-03/11:25:56.68        -0.024875474      0.10608654     0.055020245
2019-03-03/11:25:56.72        -0.024851377      0.10598307     0.054969062
2019-03-03/11:25:56.75        -0.024851371      0.10598235     0.054971130
2019-03-03/11:25:56.78        -0.024851377      0.10598168     0.054973224
2019-03-03/11:25:56.81        -0.024875474      0.10608374     0.055028645
2019-03-03/11:25:56.84        -0.024851377      0.10598027     0.054977453
2019-03-03/11:25:56.87        -0.024851371      0.10597955     0.054979521
2019-03-03/11:25:56.90        -0.024851377      0.10597888     0.054981614
2019-03-03/11:25:56.93        -0.024875474      0.10608094     0.055037042
2019-03-03/11:25:56.97        -0.024851377      0.10597747     0.054985842
2019-03-03/11:25:57.00        -0.024851371      0.10597676     0.054987909
2019-03-03/11:25:57.03        -0.024851377      0.10597609     0.054990002
2019-03-03/11:25:57.06        -0.024875474      0.10607814     0.055045437
2019-03-03/11:25:57.09        -0.024851377      0.10597468     0.054994228
2019-03-03/11:25:57.12        -0.024851371      0.10597396     0.054996294
2019-03-03/11:25:57.15        -0.024851377      0.10597329     0.054998386
2019-03-03/11:25:57.18        -0.024875474      0.10607534     0.055053829
2019-03-03/11:25:57.22        -0.024851377      0.10597188     0.055002611
2019-03-03/11:25:57.25        -0.024851371      0.10597116     0.055004677
2019-03-03/11:25:57.28        -0.024851377      0.10597049     0.055006769
2019-03-03/11:25:57.31        -0.024875474      0.10607254     0.055062219
2019-03-03/11:25:57.34        -0.024851377      0.10596908     0.055010992
2019-03-03/11:25:57.37        -0.024851371      0.10596837     0.055013058
2019-03-03/11:25:57.40        -0.024851377      0.10596770     0.055015148
2019-03-03/11:25:57.43        -0.024875474      0.10606974     0.055070606
2019-03-03/11:25:57.47        -0.024851377      0.10596629     0.055019371
2019-03-03/11:25:57.50        -0.024851371      0.10596557     0.055021435
2019-03-03/11:25:57.53        -0.024851377      0.10596490     0.055023525
2019-03-03/11:25:57.56        -0.024875474      0.10606694     0.055078991
2019-03-03/11:25:57.59        -0.024851377      0.10596349     0.055027747
2019-03-03/11:25:57.62        -0.024851371      0.10596277     0.055029811
2019-03-03/11:25:57.65        -0.024851377      0.10596210     0.055031900
2019-03-03/11:25:57.68        -0.024875474      0.10606414     0.055087373
2019-03-03/11:25:57.72        -0.024851377      0.10596069     0.055036120
2019-03-03/11:25:57.75        -0.024851371      0.10595998     0.055038183
2019-03-03/11:25:57.78        -0.024851377      0.10595931     0.055040272
2019-03-03/11:25:57.81        -0.024875474      0.10606134     0.055095752
2019-03-03/11:25:57.84        -0.024851377      0.10595790     0.055044491
2019-03-03/11:25:57.87        -0.024851371      0.10595718     0.055046553
2019-03-03/11:25:57.90        -0.024851377      0.10595651     0.055048642
2019-03-03/11:25:57.93        -0.024875474      0.10605854     0.055104129
2019-03-03/11:25:57.97        -0.024851377      0.10595510     0.055052859
2019-03-03/11:25:58.00        -0.024851371      0.10595438     0.055054921
2019-03-03/11:25:58.03        -0.024851377      0.10595371     0.055057009
2019-03-03/11:25:58.06        -0.024875474      0.10605575     0.055112504
2019-03-03/11:25:58.09        -0.024851377      0.10595231     0.055061224
2019-03-03/11:25:58.12        -0.024851371      0.10595159     0.055063286
2019-03-03/11:25:58.15        -0.024851377      0.10595092     0.055065373
2019-03-03/11:25:58.18        -0.024875474      0.10605295     0.055120875
2019-03-03/11:25:58.22        -0.024851377      0.10594951     0.055069588
2019-03-03/11:25:58.25        -0.024851371      0.10594879     0.055071648
2019-03-03/11:25:58.28        -0.024851377      0.10594812     0.055073735
2019-03-03/11:25:58.31        -0.024875474      0.10605015     0.055129245
2019-03-03/11:25:58.34        -0.024851377      0.10594671     0.055077948
2019-03-03/11:25:58.37        -0.024851371      0.10594599     0.055080008
2019-03-03/11:25:58.40        -0.024851377      0.10594533     0.055082094
2019-03-03/11:25:58.43        -0.024875474      0.10604735     0.055137611
2019-03-03/11:25:58.47        -0.024851377      0.10594392     0.055086306
2019-03-03/11:25:58.50        -0.024851371      0.10594320     0.055088366
2019-03-03/11:25:58.53        -0.024851377      0.10594253     0.055090451
2019-03-03/11:25:58.56        -0.024875474      0.10604455     0.055145976
2019-03-03/11:25:58.59        -0.024851377      0.10594112     0.055094662
2019-03-03/11:25:58.62        -0.024851371      0.10594040     0.055096721
2019-03-03/11:25:58.65        -0.024851377      0.10593973     0.055098805
2019-03-03/11:25:58.68        -0.024875474      0.10604175     0.055154337
2019-03-03/11:25:58.72        -0.024851377      0.10593832     0.055103014
2019-03-03/11:25:58.75        -0.024851371      0.10593760     0.055105073
2019-03-03/11:25:58.78        -0.024851377      0.10593694     0.055107156
2019-03-03/11:25:58.81        -0.024875474      0.10603895     0.055162696
2019-03-03/11:25:58.84        -0.024851377      0.10593553     0.055111365
2019-03-03/11:25:58.87        -0.024851371      0.10593481     0.055113422
2019-03-03/11:25:58.90        -0.024851377      0.10593414     0.055115505
2019-03-03/11:25:58.93        -0.024875474      0.10603615     0.055171053
2019-03-03/11:25:58.97        -0.024851377      0.10593273     0.055119712
2019-03-03/11:25:59.00        -0.024851371      0.10593201     0.055121770
2019-03-03/11:25:59.03        -0.024851377      0.10593134     0.055123852
2019-03-03/11:25:59.06        -0.024875474      0.10603335     0.055179407
2019-03-03/11:25:59.09        -0.024851377      0.10592993     0.055128058
2019-03-03/11:25:59.12        -0.024851371      0.10592922     0.055130114
2019-03-03/11:25:59.15        -0.024851377      0.10592855     0.055132196
2019-03-03/11:25:59.18        -0.024875474      0.10603055     0.055187758
2019-03-03/11:25:59.22        -0.024851377      0.10592714     0.055136400
2019-03-03/11:25:59.25        -0.024851371      0.10592642     0.055138456
2019-03-03/11:25:59.28        -0.024851377      0.10592575     0.055140537
2019-03-03/11:25:59.31        -0.024875474      0.10602775     0.055196107
2019-03-03/11:25:59.34        -0.024851377      0.10592434     0.055144740
2019-03-03/11:25:59.37        -0.024851371      0.10592362     0.055146795
2019-03-03/11:25:59.40        -0.024851377      0.10592295     0.055148876
2019-03-03/11:25:59.43        -0.024875474      0.10602495     0.055204453
2019-03-03/11:25:59.47        -0.024851377      0.10592154     0.055153078
2019-03-03/11:25:59.50        -0.024846144      0.10593608     0.055131447
2019-03-03/11:25:59.53        -0.024836617      0.10596322     0.055090335
2019-03-03/11:25:59.56        -0.024850874      0.10609393     0.055101335
2019-03-03/11:25:59.59        -0.024817244      0.10601834     0.055006759
2019-03-03/11:25:59.62        -0.024807706      0.10604543     0.054965621
2019-03-03/11:25:59.65        -0.024798179      0.10607258     0.054924508
2019-03-03/11:25:59.68        -0.024812436      0.10620329     0.054935515
2019-03-03/11:25:59.72        -0.024778807      0.10612769     0.054840929
2019-03-03/11:25:59.75        -0.024769269      0.10615479     0.054799791
2019-03-03/11:25:59.78        -0.024759742      0.10618194     0.054758677
2019-03-03/11:25:59.81        -0.024773999      0.10631264     0.054769690
2019-03-03/11:25:59.84        -0.024740369      0.10623705     0.054675096
2019-03-03/11:25:59.87        -0.024730831      0.10626415     0.054633956
2019-03-03/11:25:59.90        -0.024721304      0.10629129     0.054592841
2019-03-03/11:25:59.93        -0.024735561      0.10642200     0.054603862
2019-03-03/11:25:59.97        -0.024701932      0.10634641     0.054509258
2019-03-03/11:26:00.00        -0.024692394      0.10637351     0.054468117
2019-03-03/11:26:00.03        -0.024682867      0.10640065     0.054427001
2019-03-03/11:26:00.06        -0.024697124      0.10653135     0.054438029
2019-03-03/11:26:00.09        -0.024663494      0.10645577     0.054343416
2019-03-03/11:26:00.12        -0.024653956      0.10648287     0.054302274
2019-03-03/11:26:00.15        -0.024644429      0.10651001     0.054261157
2019-03-03/11:26:00.18        -0.024658686      0.10664071     0.054272192
2019-03-03/11:26:00.22        -0.024625057      0.10656513     0.054177570
2019-03-03/11:26:00.25        -0.024615519      0.10659223     0.054136427
2019-03-03/11:26:00.28        -0.024605992      0.10661938     0.054095309
2019-03-03/11:26:00.31        -0.024620248      0.10675007     0.054106351
2019-03-03/11:26:00.34        -0.024586619      0.10667450     0.054011720
2019-03-03/11:26:00.37        -0.024577081      0.10670159     0.053970576
2019-03-03/11:26:00.40        -0.024567554      0.10672874     0.053929457
2019-03-03/11:26:00.43        -0.024581811      0.10685943     0.053940506
2019-03-03/11:26:00.47        -0.024548182      0.10678386     0.053845866
2019-03-03/11:26:00.50        -0.024538644      0.10681096     0.053804721
2019-03-03/11:26:00.53        -0.024534344      0.10682285     0.053787286
2019-03-03/11:26:00.56        -0.024558133      0.10692573     0.053841534
2019-03-03/11:26:00.59        -0.024534344      0.10682145     0.053791470
2019-03-03/11:26:00.62        -0.024534339      0.10682074     0.053793515
2019-03-03/11:26:00.65        -0.024534344      0.10682007     0.053795586
2019-03-03/11:26:00.68        -0.024558133      0.10692294     0.053849841
2019-03-03/11:26:00.72        -0.024534344      0.10681867     0.053799768
2019-03-03/11:26:00.75        -0.024534339      0.10681795     0.053801814
2019-03-03/11:26:00.78        -0.024534344      0.10681728     0.053803884
2019-03-03/11:26:00.81        -0.024558133      0.10692016     0.053858146
2019-03-03/11:26:00.84        -0.024534344      0.10681588     0.053808065
2019-03-03/11:26:00.87        -0.024534339      0.10681517     0.053810109
2019-03-03/11:26:00.90        -0.024534344      0.10681450     0.053812179
2019-03-03/11:26:00.93        -0.024558133      0.10691737     0.053866449
2019-03-03/11:26:00.97        -0.024534344      0.10681310     0.053816359
2019-03-03/11:26:01.00        -0.024534339      0.10681238     0.053818403
2019-03-03/11:26:01.03        -0.024534344      0.10681171     0.053820472
2019-03-03/11:26:01.06        -0.024558133      0.10691458     0.053874749
2019-03-03/11:26:01.09        -0.024534344      0.10681031     0.053824650
2019-03-03/11:26:01.12        -0.024534339      0.10680960     0.053826694
2019-03-03/11:26:01.15        -0.024534344      0.10680893     0.053828762
2019-03-03/11:26:01.18        -0.024558133      0.10691179     0.053883047
2019-03-03/11:26:01.22        -0.024534344      0.10680753     0.053832939
2019-03-03/11:26:01.25        -0.024534339      0.10680681     0.053834982
2019-03-03/11:26:01.28        -0.024534344      0.10680614     0.053837050
2019-03-03/11:26:01.31        -0.024558133      0.10690901     0.053891342
2019-03-03/11:26:01.34        -0.024534344      0.10680474     0.053841226
2019-03-03/11:26:01.37        -0.024534339      0.10680403     0.053843268
2019-03-03/11:26:01.40        -0.024534344      0.10680336     0.053845335
2019-03-03/11:26:01.43        -0.024558133      0.10690622     0.053899635
2019-03-03/11:26:01.47        -0.024534344      0.10680196     0.053849510
2019-03-03/11:26:01.50        -0.024534339      0.10680124     0.053851552
2019-03-03/11:26:01.53        -0.024534344      0.10680058     0.053853619
2019-03-03/11:26:01.56        -0.024558133      0.10690343     0.053907926
2019-03-03/11:26:01.59        -0.024534344      0.10679917     0.053857792
2019-03-03/11:26:01.62        -0.024534339      0.10679846     0.053859833
2019-03-03/11:26:01.65        -0.024534344      0.10679779     0.053861899
2019-03-03/11:26:01.68        -0.024558133      0.10690064     0.053916214
2019-03-03/11:26:01.72        -0.024534344      0.10679639     0.053866072
2019-03-03/11:26:01.75        -0.024534339      0.10679567     0.053868112
2019-03-03/11:26:01.78        -0.024534344      0.10679501     0.053870178
2019-03-03/11:26:01.81        -0.024558133      0.10689785     0.053924499
2019-03-03/11:26:01.84        -0.024534344      0.10679360     0.053874349
2019-03-03/11:26:01.87        -0.024534339      0.10679289     0.053876389
2019-03-03/11:26:01.90        -0.024534344      0.10679222     0.053878453
2019-03-03/11:26:01.93        -0.024558133      0.10689507     0.053932783
2019-03-03/11:26:01.97        -0.024534344      0.10679082     0.053882624
2019-03-03/11:26:02.00        -0.024534339      0.10679010     0.053884663
2019-03-03/11:26:02.03        -0.024534344      0.10678944     0.053886727
2019-03-03/11:26:02.06        -0.024558133      0.10689228     0.053941064
2019-03-03/11:26:02.09        -0.024534344      0.10678803     0.053890896
2019-03-03/11:26:02.12        -0.024534339      0.10678732     0.053892934
2019-03-03/11:26:02.15        -0.024534344      0.10678665     0.053894998
2019-03-03/11:26:02.18        -0.024558133      0.10688949     0.053949342
2019-03-03/11:26:02.22        -0.024534344      0.10678525     0.053899166
2019-03-03/11:26:02.25        -0.024534339      0.10678453     0.053901204
2019-03-03/11:26:02.28        -0.024534344      0.10678387     0.053903266
2019-03-03/11:26:02.31        -0.024558133      0.10688670     0.053957618
2019-03-03/11:26:02.34        -0.024534344      0.10678246     0.053907433
2019-03-03/11:26:02.37        -0.024534339      0.10678175     0.053909470
2019-03-03/11:26:02.40        -0.024534344      0.10678108     0.053911533
2019-03-03/11:26:02.43        -0.024558133      0.10688392     0.053965892
2019-03-03/11:26:02.47        -0.024534344      0.10677968     0.053915698
2019-03-03/11:26:02.50        -0.024534339      0.10677896     0.053917735
2019-03-03/11:26:02.53        -0.024534344      0.10677830     0.053919796
2019-03-03/11:26:02.56        -0.024558133      0.10688113     0.053974163
2019-03-03/11:26:02.59        -0.024534344      0.10677689     0.053923960
2019-03-03/11:26:02.62        -0.024534339      0.10677618     0.053925997
2019-03-03/11:26:02.65        -0.024534344      0.10677551     0.053928058
2019-03-03/11:26:02.68        -0.024558133      0.10687834     0.053982431
2019-03-03/11:26:02.72        -0.024534344      0.10677411     0.053932220
2019-03-03/11:26:02.75        -0.024534339      0.10677339     0.053934256
2019-03-03/11:26:02.78        -0.024534344      0.10677273     0.053936317
2019-03-03/11:26:02.81        -0.024558133      0.10687555     0.053990698
2019-03-03/11:26:02.84        -0.024534344      0.10677132     0.053940478
2019-03-03/11:26:02.87        -0.024534339      0.10677061     0.053942513
2019-03-03/11:26:02.90        -0.024534344      0.10676994     0.053944573
2019-03-03/11:26:02.93        -0.024558133      0.10687277     0.053998962
2019-03-03/11:26:02.97        -0.024534344      0.10676854     0.053948733
2019-03-03/11:26:03.00        -0.024534339      0.10676782     0.053950768
2019-03-03/11:26:03.03        -0.024534344      0.10676716     0.053952827
2019-03-03/11:26:03.06        -0.024558133      0.10686998     0.054007223
2019-03-03/11:26:03.09        -0.024534344      0.10676575     0.053956986
2019-03-03/11:26:03.12        -0.024534339      0.10676504     0.053959020
2019-03-03/11:26:03.15        -0.024534344      0.10676437     0.053961079
2019-03-03/11:26:03.18        -0.024558133      0.10686719     0.054015482
2019-03-03/11:26:03.22        -0.024534344      0.10676297     0.053965237
2019-03-03/11:26:03.25        -0.024534339      0.10676225     0.053967270
2019-03-03/11:26:03.28        -0.024534344      0.10676159     0.053969328
2019-03-03/11:26:03.31        -0.024558133      0.10686440     0.054023739
2019-03-03/11:26:03.34        -0.024534344      0.10676018     0.053973485
2019-03-03/11:26:03.37        -0.024534339      0.10675947     0.053975517
2019-03-03/11:26:03.40        -0.024534344      0.10675880     0.053977575
2019-03-03/11:26:03.43        -0.024558133      0.10686162     0.054031993
2019-03-03/11:26:03.47        -0.024534344      0.10675740     0.053981730
2019-03-03/11:26:03.50        -0.024534339      0.10675668     0.053983762
2019-03-03/11:26:03.53        -0.024534344      0.10675602     0.053985819
2019-03-03/11:26:03.56        -0.024558133      0.10685883     0.054040244
2019-03-03/11:26:03.59        -0.024534344      0.10675461     0.053989973
2019-03-03/11:26:03.62        -0.024534339      0.10675390     0.053992005
2019-03-03/11:26:03.65        -0.024534344      0.10675323     0.053994061
2019-03-03/11:26:03.68        -0.024558133      0.10685604     0.054048494
2019-03-03/11:26:03.72        -0.024534344      0.10675183     0.053998214
2019-03-03/11:26:03.75        -0.024534339      0.10675111     0.054000245
2019-03-03/11:26:03.78        -0.024534344      0.10675045     0.054002300
2019-03-03/11:26:03.81        -0.024558133      0.10685325     0.054056741
2019-03-03/11:26:03.84        -0.024534344      0.10674904     0.054006452
2019-03-03/11:26:03.87        -0.024534339      0.10674833     0.054008482
2019-03-03/11:26:03.90        -0.024534344      0.10674766     0.054010537
2019-03-03/11:26:03.93        -0.024558133      0.10685047     0.054064985
2019-03-03/11:26:03.97        -0.024534344      0.10674626     0.054014688
2019-03-03/11:26:04.00        -0.024534339      0.10674554     0.054016718
2019-03-03/11:26:04.03        -0.024534344      0.10674488     0.054018772
2019-03-03/11:26:04.06        -0.024558133      0.10684768     0.054073227
2019-03-03/11:26:04.09        -0.024534344      0.10674347     0.054022921
2019-03-03/11:26:04.12        -0.024534339      0.10674276     0.054024950
2019-03-03/11:26:04.15        -0.024534344      0.10674209     0.054027004
2019-03-03/11:26:04.18        -0.024558133      0.10684489     0.054081467
2019-03-03/11:26:04.22        -0.024534344      0.10674069     0.054031152
2019-03-03/11:26:04.25        -0.024534339      0.10673997     0.054033181
2019-03-03/11:26:04.28        -0.024534344      0.10673931     0.054035234
2019-03-03/11:26:04.31        -0.024558133      0.10684210     0.054089704
2019-03-03/11:26:04.34        -0.024534344      0.10673790     0.054039381
2019-03-03/11:26:04.37        -0.024534339      0.10673719     0.054041409
2019-03-03/11:26:04.40        -0.024534344      0.10673652     0.054043461
2019-03-03/11:26:04.43        -0.024558133      0.10683932     0.054097938
2019-03-03/11:26:04.47        -0.024534344      0.10673512     0.054047607
2019-03-03/11:26:04.50        -0.024534339      0.10673440     0.054049634
2019-03-03/11:26:04.53        -0.024534344      0.10673374     0.054051686
2019-03-03/11:26:04.56        -0.024558133      0.10683653     0.054106171
2019-03-03/11:26:04.59        -0.024534344      0.10673233     0.054055830
2019-03-03/11:26:04.62        -0.024534339      0.10673162     0.054057857
2019-03-03/11:26:04.65        -0.024534344      0.10673095     0.054059909
2019-03-03/11:26:04.68        -0.024558133      0.10683374     0.054114400
2019-03-03/11:26:04.72        -0.024534344      0.10672955     0.054064052
2019-03-03/11:26:04.75        -0.024534339      0.10672883     0.054066078
2019-03-03/11:26:04.78        -0.024534344      0.10672817     0.054068129
2019-03-03/11:26:04.81        -0.024558133      0.10683095     0.054122628
2019-03-03/11:26:04.84        -0.024534344      0.10672676     0.054072270
2019-03-03/11:26:04.87        -0.024534339      0.10672605     0.054074296
2019-03-03/11:26:04.90        -0.024534344      0.10672538     0.054076346
2019-03-03/11:26:04.93        -0.024558133      0.10682816     0.054130853
2019-03-03/11:26:04.97        -0.024534344      0.10672398     0.054080487
2019-03-03/11:26:05.00        -0.024534339      0.10672326     0.054082512
2019-03-03/11:26:05.03        -0.024534344      0.10672260     0.054084561
2019-03-03/11:26:05.06        -0.024558133      0.10682538     0.054139075
2019-03-03/11:26:05.09        -0.024534344      0.10672119     0.054088701
2019-03-03/11:26:05.12        -0.024534339      0.10672048     0.054090725
2019-03-03/11:26:05.15        -0.024534344      0.10671981     0.054092774
2019-03-03/11:26:05.18        -0.024558133      0.10682259     0.054147295
2019-03-03/11:26:05.22        -0.024534344      0.10671841     0.054096912
2019-03-03/11:26:05.25        -0.024534339      0.10671769     0.054098936
2019-03-03/11:26:05.28        -0.024534344      0.10671703     0.054100984
2019-03-03/11:26:05.31        -0.024558133      0.10681980     0.054155513
2019-03-03/11:26:05.34        -0.024534344      0.10671562     0.054105121
2019-03-03/11:26:05.37        -0.024534339      0.10671491     0.054107144
2019-03-03/11:26:05.40        -0.024534344      0.10671424     0.054109192
2019-03-03/11:26:05.43        -0.024558133      0.10681701     0.054163728
2019-03-03/11:26:05.47        -0.024534344      0.10671284     0.054113328
2019-03-03/11:26:05.50        -0.024534339      0.10671212     0.054115350
2019-03-03/11:26:05.53        -0.024534344      0.10671146     0.054117397
2019-03-03/11:26:05.56        -0.024558133      0.10681423     0.054171941
2019-03-03/11:26:05.59        -0.024534344      0.10671006     0.054121532
2019-03-03/11:26:05.62        -0.024534339      0.10670934     0.054123554
2019-03-03/11:26:05.65        -0.024534344      0.10670867     0.054125600
2019-03-03/11:26:05.68        -0.024558133      0.10681144     0.054180151
2019-03-03/11:26:05.72        -0.024534344      0.10670727     0.054129734
2019-03-03/11:26:05.75        -0.024534339      0.10670655     0.054131755
2019-03-03/11:26:05.78        -0.024534344      0.10670589     0.054133801
2019-03-03/11:26:05.81        -0.024558133      0.10680865     0.054188359
2019-03-03/11:26:05.84        -0.024534344      0.10670449     0.054137933
2019-03-03/11:26:05.87        -0.024534339      0.10670377     0.054139953
2019-03-03/11:26:05.90        -0.024534344      0.10670310     0.054141999
2019-03-03/11:26:05.93        -0.024558133      0.10680586     0.054196564
2019-03-03/11:26:05.97        -0.024534344      0.10670170     0.054146130
2019-03-03/11:26:06.00        -0.024534339      0.10670099     0.054148150
2019-03-03/11:26:06.03        -0.024534344      0.10670032     0.054150195
2019-03-03/11:26:06.06        -0.024558133      0.10680308     0.054204767
2019-03-03/11:26:06.09        -0.024534344      0.10669892     0.054154324
2019-03-03/11:26:06.12        -0.024534339      0.10669820     0.054156343
2019-03-03/11:26:06.15        -0.024534344      0.10669753     0.054158388
2019-03-03/11:26:06.18        -0.024558133      0.10680029     0.054212968
2019-03-03/11:26:06.22        -0.024534344      0.10669613     0.054162516
2019-03-03/11:26:06.25        -0.024534339      0.10669542     0.054164535
2019-03-03/11:26:06.28        -0.024534344      0.10669475     0.054166578
2019-03-03/11:26:06.31        -0.024558133      0.10679750     0.054221166
2019-03-03/11:26:06.34        -0.024534344      0.10669335     0.054170706
2019-03-03/11:26:06.37        -0.024534339      0.10669263     0.054172724
2019-03-03/11:26:06.40        -0.024534344      0.10669196     0.054174767
2019-03-03/11:26:06.43        -0.024558133      0.10679471     0.054229361
2019-03-03/11:26:06.47        -0.024534344      0.10669056     0.054178893
2019-03-03/11:26:06.50        -0.024534339      0.10668985     0.054180910
2019-03-03/11:26:06.53        -0.024534344      0.10668918     0.054182953
2019-03-03/11:26:06.56        -0.024558133      0.10679193     0.054237554
2019-03-03/11:26:06.59        -0.024534344      0.10668778     0.054187077
2019-03-03/11:26:06.62        -0.024534339      0.10668706     0.054189094
2019-03-03/11:26:06.65        -0.024534344      0.10668639     0.054191136
2019-03-03/11:26:06.68        -0.024558133      0.10678914     0.054245745
2019-03-03/11:26:06.72        -0.024534344      0.10668499     0.054195259
2019-03-03/11:26:06.75        -0.024534339      0.10668428     0.054197276
2019-03-03/11:26:06.78        -0.024534344      0.10668361     0.054199317
2019-03-03/11:26:06.81        -0.024558133      0.10678635     0.054253933
2019-03-03/11:26:06.84        -0.024534344      0.10668221     0.054203439
2019-03-03/11:26:06.87        -0.024534339      0.10668149     0.054205455
2019-03-03/11:26:06.90        -0.024534344      0.10668082     0.054207495
2019-03-03/11:26:06.93        -0.024558133      0.10678356     0.054262119
2019-03-03/11:26:06.97        -0.024534344      0.10667942     0.054211616
2019-03-03/11:26:07.00        -0.024534339      0.10667871     0.054213632
2019-03-03/11:26:07.03        -0.024534344      0.10667804     0.054215671
2019-03-03/11:26:07.06        -0.024558133      0.10678078     0.054270303
2019-03-03/11:26:07.09        -0.024534344      0.10667664     0.054219791
2019-03-03/11:26:07.12        -0.024534339      0.10667592     0.054221806
2019-03-03/11:26:07.15        -0.024534344      0.10667526     0.054223845
2019-03-03/11:26:07.18        -0.024558133      0.10677799     0.054278484
2019-03-03/11:26:07.22        -0.024534344      0.10667385     0.054227964
2019-03-03/11:26:07.25        -0.024534339      0.10667314     0.054229977
2019-03-03/11:26:07.28        -0.024534344      0.10667247     0.054232016
2019-03-03/11:26:07.31        -0.024558133      0.10677520     0.054286662
2019-03-03/11:26:07.34        -0.024534344      0.10667107     0.054236134
2019-03-03/11:26:07.37        -0.024534339      0.10667035     0.054238147
2019-03-03/11:26:07.40        -0.024534344      0.10666969     0.054240185
2019-03-03/11:26:07.43        -0.024558133      0.10677241     0.054294838
2019-03-03/11:26:07.47        -0.024534344      0.10666828     0.054244301
2019-03-03/11:26:07.50        -0.024534339      0.10666757     0.054246314
2019-03-03/11:26:07.53        -0.024534344      0.10666690     0.054248351
2019-03-03/11:26:07.56        -0.024558133      0.10676963     0.054303012
2019-03-03/11:26:07.59        -0.024534344      0.10666550     0.054252466
2019-03-03/11:26:07.62        -0.024534339      0.10666478     0.054254478
2019-03-03/11:26:07.65        -0.024534344      0.10666412     0.054256515
2019-03-03/11:26:07.68        -0.024558133      0.10676684     0.054311183
2019-03-03/11:26:07.72        -0.024534344      0.10666271     0.054260629
2019-03-03/11:26:07.75        -0.024534339      0.10666200     0.054262640
2019-03-03/11:26:07.78        -0.024534344      0.10666133     0.054264676
2019-03-03/11:26:07.81        -0.024558133      0.10676405     0.054319351
2019-03-03/11:26:07.84        -0.024534344      0.10665993     0.054268789
2019-03-03/11:26:07.87        -0.024534339      0.10665921     0.054270800
2019-03-03/11:26:07.90        -0.024534344      0.10665855     0.054272835
2019-03-03/11:26:07.93        -0.024558133      0.10676126     0.054327518
2019-03-03/11:26:07.97        -0.024534344      0.10665714     0.054276947
2019-03-03/11:26:08.00        -0.024534339      0.10665643     0.054278957
2019-03-03/11:26:08.03        -0.024534344      0.10665576     0.054280992
2019-03-03/11:26:08.06        -0.024558133      0.10675848     0.054335681
2019-03-03/11:26:08.09        -0.024534344      0.10665436     0.054285102
2019-03-03/11:26:08.12        -0.024534339      0.10665364     0.054287111
2019-03-03/11:26:08.15        -0.024534344      0.10665298     0.054289146
2019-03-03/11:26:08.18        -0.024558133      0.10675569     0.054343843
2019-03-03/11:26:08.22        -0.024534344      0.10665157     0.054293255
2019-03-03/11:26:08.25        -0.024534339      0.10665086     0.054295263
2019-03-03/11:26:08.28        -0.024534344      0.10665019     0.054297297
2019-03-03/11:26:08.31        -0.024558133      0.10675290     0.054352002
2019-03-03/11:26:08.34        -0.024534344      0.10664879     0.054301405
2019-03-03/11:26:08.37        -0.024534339      0.10664807     0.054303413
2019-03-03/11:26:08.40        -0.024534344      0.10664741     0.054305447
2019-03-03/11:26:08.43        -0.024558133      0.10675011     0.054360158
2019-03-03/11:26:08.47        -0.024534344      0.10664600     0.054309553
2019-03-03/11:26:08.50        -0.024534339      0.10664529     0.054311560
2019-03-03/11:26:08.53        -0.024534344      0.10664462     0.054313593
2019-03-03/11:26:08.56        -0.024558133      0.10674732     0.054368312
2019-03-03/11:26:08.59        -0.024534344      0.10664322     0.054317698
2019-03-03/11:26:08.62        -0.024534339      0.10664250     0.054319705
2019-03-03/11:26:08.65        -0.024534344      0.10664184     0.054321737
2019-03-03/11:26:08.68        -0.024558133      0.10674454     0.054376463
2019-03-03/11:26:08.72        -0.024534344      0.10664043     0.054325841
2019-03-03/11:26:08.75        -0.024534339      0.10663972     0.054327848
2019-03-03/11:26:08.78        -0.024534344      0.10663905     0.054329879
2019-03-03/11:26:08.81        -0.024558133      0.10674175     0.054384612
2019-03-03/11:26:08.84        -0.024534344      0.10663765     0.054333982
2019-03-03/11:26:08.87        -0.024534339      0.10663693     0.054335988
2019-03-03/11:26:08.90        -0.024534344      0.10663627     0.054338018
2019-03-03/11:26:08.93        -0.024558133      0.10673896     0.054392759
2019-03-03/11:26:08.97        -0.024534344      0.10663486     0.054342120
2019-03-03/11:26:09.00        -0.024534339      0.10663415     0.054344125
2019-03-03/11:26:09.03        -0.024534344      0.10663348     0.054346155
2019-03-03/11:26:09.06        -0.024558133      0.10673617     0.054400903
2019-03-03/11:26:09.09        -0.024534344      0.10663208     0.054350255
2019-03-03/11:26:09.12        -0.024534339      0.10663136     0.054352260
2019-03-03/11:26:09.15        -0.024534344      0.10663070     0.054354290
2019-03-03/11:26:09.18        -0.024558133      0.10673339     0.054409045
2019-03-03/11:26:09.22        -0.024534344      0.10662929     0.054358388
2019-03-03/11:26:09.25        -0.024534339      0.10662858     0.054360392
2019-03-03/11:26:09.28        -0.024534344      0.10662791     0.054362422
2019-03-03/11:26:09.31        -0.024558133      0.10673060     0.054417184
2019-03-03/11:26:09.34        -0.024534344      0.10662651     0.054366519
2019-03-03/11:26:09.37        -0.024534339      0.10662579     0.054368523
2019-03-03/11:26:09.40        -0.024534344      0.10662513     0.054370551
2019-03-03/11:26:09.43        -0.024558133      0.10672781     0.054425321
2019-03-03/11:26:09.47        -0.024534344      0.10662372     0.054374647
2019-03-03/11:26:09.50        -0.024529077      0.10663793     0.054353522
2019-03-03/11:26:09.53        -0.024519487      0.10666447     0.054313375
2019-03-03/11:26:09.56        -0.024533371      0.10679524     0.054324616
2019-03-03/11:26:09.59        -0.024499987      0.10671837     0.054231758
2019-03-03/11:26:09.62        -0.024490386      0.10674486     0.054191585
2019-03-03/11:26:09.65        -0.024480796      0.10677141     0.054151436
2019-03-03/11:26:09.68        -0.024494681      0.10690218     0.054162684
2019-03-03/11:26:09.72        -0.024461296      0.10682530     0.054069817
2019-03-03/11:26:09.75        -0.024451695      0.10685180     0.054029643
2019-03-03/11:26:09.78        -0.024442106      0.10687834     0.053989493
2019-03-03/11:26:09.81        -0.024455990      0.10700911     0.054000748
2019-03-03/11:26:09.84        -0.024422606      0.10693224     0.053907872
2019-03-03/11:26:09.87        -0.024413005      0.10695874     0.053867697
2019-03-03/11:26:09.90        -0.024403415      0.10698528     0.053827546
2019-03-03/11:26:09.93        -0.024417300      0.10711604     0.053838807
2019-03-03/11:26:09.97        -0.024383915      0.10703918     0.053745922
2019-03-03/11:26:10.00        -0.024374314      0.10706567     0.053705746
2019-03-03/11:26:10.03        -0.024364724      0.10709222     0.053665594
2019-03-03/11:26:10.06        -0.024378609      0.10722298     0.053676862
2019-03-03/11:26:10.09        -0.024345224      0.10714612     0.053583968
2019-03-03/11:26:10.12        -0.024335623      0.10717261     0.053543790
2019-03-03/11:26:10.15        -0.024326034      0.10719916     0.053503637
2019-03-03/11:26:10.18        -0.024339918      0.10732992     0.053514912
2019-03-03/11:26:10.22        -0.024306534      0.10725306     0.053422009
2019-03-03/11:26:10.25        -0.024296933      0.10727956     0.053381830
2019-03-03/11:26:10.28        -0.024287343      0.10730610     0.053341676
2019-03-03/11:26:10.31        -0.024301228      0.10743686     0.053352958
2019-03-03/11:26:10.34        -0.024267843      0.10736000     0.053260046
2019-03-03/11:26:10.37        -0.024258242      0.10738650     0.053219866
2019-03-03/11:26:10.40        -0.024248652      0.10741305     0.053179711
2019-03-03/11:26:10.43        -0.024262537      0.10754380     0.053190999
2019-03-03/11:26:10.47        -0.024229152      0.10746695     0.053098078
2019-03-03/11:26:10.50        -0.024219551      0.10749344     0.053057897
2019-03-03/11:26:10.53        -0.024215224      0.10750507     0.053040869
2019-03-03/11:26:10.56        -0.024238704      0.10760861     0.053094339
2019-03-03/11:26:10.59        -0.024215224      0.10750367     0.053044945
2019-03-03/11:26:10.62        -0.024215218      0.10750296     0.053046939
2019-03-03/11:26:10.65        -0.024215224      0.10750230     0.053048957
2019-03-03/11:26:10.68        -0.024238704      0.10760584     0.053102435
2019-03-03/11:26:10.72        -0.024215224      0.10750090     0.053053032
2019-03-03/11:26:10.75        -0.024215218      0.10750019     0.053055025
2019-03-03/11:26:10.78        -0.024215224      0.10749953     0.053057043
2019-03-03/11:26:10.81        -0.024238704      0.10760306     0.053110528
2019-03-03/11:26:10.84        -0.024215224      0.10749813     0.053061117
2019-03-03/11:26:10.87        -0.024215218      0.10749742     0.053063109
2019-03-03/11:26:10.90        -0.024215224      0.10749675     0.053065126
2019-03-03/11:26:10.93        -0.024238704      0.10760029     0.053118618
2019-03-03/11:26:10.97        -0.024215224      0.10749536     0.053069199
2019-03-03/11:26:11.00        -0.024215218      0.10749464     0.053071191
2019-03-03/11:26:11.03        -0.024215224      0.10749398     0.053073207
2019-03-03/11:26:11.06        -0.024238704      0.10759751     0.053126707
2019-03-03/11:26:11.09        -0.024215224      0.10749258     0.053077279
2019-03-03/11:26:11.12        -0.024215218      0.10749187     0.053079271
2019-03-03/11:26:11.15        -0.024215224      0.10749121     0.053081286
2019-03-03/11:26:11.18        -0.024238704      0.10759474     0.053134793
2019-03-03/11:26:11.22        -0.024215224      0.10748981     0.053085357
2019-03-03/11:26:11.25        -0.024215218      0.10748910     0.053087348
2019-03-03/11:26:11.28        -0.024215224      0.10748844     0.053089363
2019-03-03/11:26:11.31        -0.024238704      0.10759196     0.053142877
2019-03-03/11:26:11.34        -0.024215224      0.10748704     0.053093433
2019-03-03/11:26:11.37        -0.024215218      0.10748633     0.053095423
2019-03-03/11:26:11.40        -0.024215224      0.10748567     0.053097437
2019-03-03/11:26:11.43        -0.024238704      0.10758919     0.053150958
2019-03-03/11:26:11.47        -0.024215224      0.10748427     0.053101506
2019-03-03/11:26:11.50        -0.024215218      0.10748356     0.053103495
2019-03-03/11:26:11.53        -0.024215224      0.10748289     0.053105509
2019-03-03/11:26:11.56        -0.024238704      0.10758641     0.053159037
2019-03-03/11:26:11.59        -0.024215224      0.10748150     0.053109576
2019-03-03/11:26:11.62        -0.024215218      0.10748078     0.053111565
2019-03-03/11:26:11.65        -0.024215224      0.10748012     0.053113579
2019-03-03/11:26:11.68        -0.024238704      0.10758364     0.053167114
2019-03-03/11:26:11.72        -0.024215224      0.10747872     0.053117645
2019-03-03/11:26:11.75        -0.024215218      0.10747801     0.053119633
2019-03-03/11:26:11.78        -0.024215224      0.10747735     0.053121646
2019-03-03/11:26:11.81        -0.024238704      0.10758086     0.053175189
2019-03-03/11:26:11.84        -0.024215224      0.10747595     0.053125711
2019-03-03/11:26:11.87        -0.024215218      0.10747524     0.053127699
2019-03-03/11:26:11.90        -0.024215224      0.10747458     0.053129711
2019-03-03/11:26:11.93        -0.024238704      0.10757809     0.053183261
2019-03-03/11:26:11.97        -0.024215224      0.10747318     0.053133775
2019-03-03/11:26:12.00        -0.024215218      0.10747247     0.053135762
2019-03-03/11:26:12.03        -0.024215224      0.10747181     0.053137773
2019-03-03/11:26:12.06        -0.024238704      0.10757531     0.053191331
2019-03-03/11:26:12.09        -0.024215224      0.10747041     0.053141836
2019-03-03/11:26:12.12        -0.024215218      0.10746970     0.053143823
2019-03-03/11:26:12.15        -0.024215224      0.10746903     0.053145834
2019-03-03/11:26:12.18        -0.024238704      0.10757254     0.053199398
2019-03-03/11:26:12.22        -0.024215224      0.10746764     0.053149895
2019-03-03/11:26:12.25        -0.024215218      0.10746692     0.053151881
2019-03-03/11:26:12.28        -0.024215224      0.10746626     0.053153892
2019-03-03/11:26:12.31        -0.024238704      0.10756976     0.053207463
2019-03-03/11:26:12.34        -0.024215224      0.10746486     0.053157952
2019-03-03/11:26:12.37        -0.024215218      0.10746415     0.053159937
2019-03-03/11:26:12.40        -0.024215224      0.10746349     0.053161947
2019-03-03/11:26:12.43        -0.024238704      0.10756699     0.053215526
2019-03-03/11:26:12.47        -0.024215224      0.10746209     0.053166006
2019-03-03/11:26:12.50        -0.024215218      0.10746138     0.053167991
2019-03-03/11:26:12.53        -0.024215224      0.10746072     0.053170000
2019-03-03/11:26:12.56        -0.024238704      0.10756422     0.053223587
2019-03-03/11:26:12.59        -0.024215224      0.10745932     0.053174058
2019-03-03/11:26:12.62        -0.024215218      0.10745861     0.053176043
2019-03-03/11:26:12.65        -0.024215224      0.10745795     0.053178051
2019-03-03/11:26:12.68        -0.024238704      0.10756144     0.053231645
2019-03-03/11:26:12.72        -0.024215224      0.10745655     0.053182108
2019-03-03/11:26:12.75        -0.024215218      0.10745584     0.053184092
2019-03-03/11:26:12.78        -0.024215224      0.10745517     0.053186100
2019-03-03/11:26:12.81        -0.024238704      0.10755867     0.053239701
2019-03-03/11:26:12.84        -0.024215224      0.10745378     0.053190156
2019-03-03/11:26:12.87        -0.024215218      0.10745306     0.053192139
2019-03-03/11:26:12.90        -0.024215224      0.10745240     0.053194146
2019-03-03/11:26:12.93        -0.024238704      0.10755589     0.053247754
2019-03-03/11:26:12.97        -0.024215224      0.10745100     0.053198201
2019-03-03/11:26:13.00        -0.024215218      0.10745029     0.053200183
2019-03-03/11:26:13.03        -0.024215224      0.10744963     0.053202190
2019-03-03/11:26:13.06        -0.024238704      0.10755312     0.053255805
2019-03-03/11:26:13.09        -0.024215224      0.10744823     0.053206244
2019-03-03/11:26:13.12        -0.024215218      0.10744752     0.053208225
2019-03-03/11:26:13.15        -0.024215224      0.10744686     0.053210232
2019-03-03/11:26:13.18        -0.024238704      0.10755034     0.053263854
2019-03-03/11:26:13.22        -0.024215224      0.10744546     0.053214284
2019-03-03/11:26:13.25        -0.024215218      0.10744475     0.053216265
2019-03-03/11:26:13.28        -0.024215224      0.10744409     0.053218271
2019-03-03/11:26:13.31        -0.024238704      0.10754757     0.053271901
2019-03-03/11:26:13.34        -0.024215224      0.10744269     0.053222322
2019-03-03/11:26:13.37        -0.024215218      0.10744198     0.053224303
2019-03-03/11:26:13.40        -0.024215224      0.10744131     0.053226308
2019-03-03/11:26:13.43        -0.024238704      0.10754479     0.053279945
2019-03-03/11:26:13.47        -0.024215224      0.10743992     0.053230358
2019-03-03/11:26:13.50        -0.024215218      0.10743920     0.053232338
2019-03-03/11:26:13.53        -0.024215224      0.10743854     0.053234343
2019-03-03/11:26:13.56        -0.024238704      0.10754202     0.053287987
2019-03-03/11:26:13.59        -0.024215224      0.10743714     0.053238391
2019-03-03/11:26:13.62        -0.024215218      0.10743643     0.053240371
2019-03-03/11:26:13.65        -0.024215224      0.10743577     0.053242375
2019-03-03/11:26:13.68        -0.024238704      0.10753924     0.053296026
2019-03-03/11:26:13.72        -0.024215224      0.10743437     0.053246422
2019-03-03/11:26:13.75        -0.024215218      0.10743366     0.053248401
2019-03-03/11:26:13.78        -0.024215224      0.10743300     0.053250405
2019-03-03/11:26:13.81        -0.024238704      0.10753647     0.053304063
2019-03-03/11:26:13.84        -0.024215224      0.10743160     0.053254451
2019-03-03/11:26:13.87        -0.024215218      0.10743089     0.053256430
2019-03-03/11:26:13.90        -0.024215224      0.10743023     0.053258433
2019-03-03/11:26:13.93        -0.024238704      0.10753369     0.053312098
2019-03-03/11:26:13.97        -0.024215224      0.10742883     0.053262478
2019-03-03/11:26:14.00        -0.024215218      0.10742812     0.053264456
2019-03-03/11:26:14.03        -0.024215224      0.10742745     0.053266458
2019-03-03/11:26:14.06        -0.024238704      0.10753092     0.053320131
2019-03-03/11:26:14.09        -0.024215224      0.10742606     0.053270502
2019-03-03/11:26:14.12        -0.024215218      0.10742534     0.053272479
2019-03-03/11:26:14.15        -0.024215224      0.10742468     0.053274481
2019-03-03/11:26:14.18        -0.024238704      0.10752814     0.053328161
2019-03-03/11:26:14.22        -0.024215224      0.10742328     0.053278524
2019-03-03/11:26:14.25        -0.024215218      0.10742257     0.053280500
2019-03-03/11:26:14.28        -0.024215224      0.10742191     0.053282501
2019-03-03/11:26:14.31        -0.024238704      0.10752537     0.053336189
2019-03-03/11:26:14.34        -0.024215224      0.10742051     0.053286543
2019-03-03/11:26:14.37        -0.024215218      0.10741980     0.053288519
2019-03-03/11:26:14.40        -0.024215224      0.10741914     0.053290520
2019-03-03/11:26:14.43        -0.024238704      0.10752259     0.053344214
2019-03-03/11:26:14.47        -0.024215224      0.10741774     0.053294560
2019-03-03/11:26:14.50        -0.024215218      0.10741703     0.053296536
2019-03-03/11:26:14.53        -0.024215224      0.10741637     0.053298536
2019-03-03/11:26:14.56        -0.024238704      0.10751982     0.053352237
2019-03-03/11:26:14.59        -0.024215224      0.10741497     0.053302575
2019-03-03/11:26:14.62        -0.024215218      0.10741426     0.053304550
2019-03-03/11:26:14.65        -0.024215224      0.10741359     0.053306549
2019-03-03/11:26:14.68        -0.024238704      0.10751705     0.053360258
2019-03-03/11:26:14.72        -0.024215224      0.10741220     0.053310587
2019-03-03/11:26:14.75        -0.024215218      0.10741148     0.053312562
2019-03-03/11:26:14.78        -0.024215224      0.10741082     0.053314561
2019-03-03/11:26:14.81        -0.024238704      0.10751427     0.053368276
2019-03-03/11:26:14.84        -0.024215224      0.10740942     0.053318597
2019-03-03/11:26:14.87        -0.024215218      0.10740871     0.053320571
2019-03-03/11:26:14.90        -0.024215224      0.10740805     0.053322569
2019-03-03/11:26:14.93        -0.024238704      0.10751150     0.053376292
2019-03-03/11:26:14.97        -0.024215224      0.10740665     0.053326605
2019-03-03/11:26:15.00        -0.024215218      0.10740594     0.053328578
2019-03-03/11:26:15.03        -0.024215224      0.10740528     0.053330576
2019-03-03/11:26:15.06        -0.024238704      0.10750872     0.053384306
2019-03-03/11:26:15.09        -0.024215224      0.10740388     0.053334610
2019-03-03/11:26:15.12        -0.024215218      0.10740317     0.053336583
2019-03-03/11:26:15.15        -0.024215224      0.10740251     0.053338580
2019-03-03/11:26:15.18        -0.024238704      0.10750595     0.053392318
2019-03-03/11:26:15.22        -0.024215224      0.10740111     0.053342614
2019-03-03/11:26:15.25        -0.024215218      0.10740040     0.053344586
2019-03-03/11:26:15.28        -0.024215224      0.10739973     0.053346582
2019-03-03/11:26:15.31        -0.024238704      0.10750317     0.053400327
2019-03-03/11:26:15.34        -0.024215224      0.10739834     0.053350614
2019-03-03/11:26:15.37        -0.024215218      0.10739762     0.053352586
2019-03-03/11:26:15.40        -0.024215224      0.10739696     0.053354582
2019-03-03/11:26:15.43        -0.024238704      0.10750040     0.053408333
2019-03-03/11:26:15.47        -0.024215224      0.10739556     0.053358613
2019-03-03/11:26:15.50        -0.024215218      0.10739485     0.053360583
2019-03-03/11:26:15.53        -0.024215224      0.10739419     0.053362579
2019-03-03/11:26:15.56        -0.024238704      0.10749762     0.053416338
2019-03-03/11:26:15.59        -0.024215224      0.10739279     0.053366609
2019-03-03/11:26:15.62        -0.024215218      0.10739208     0.053368579
2019-03-03/11:26:15.65        -0.024215224      0.10739142     0.053370574
2019-03-03/11:26:15.68        -0.024238704      0.10749485     0.053424340
2019-03-03/11:26:15.72        -0.024215224      0.10739002     0.053374602
2019-03-03/11:26:15.75        -0.024215218      0.10738931     0.053376572
2019-03-03/11:26:15.78        -0.024215224      0.10738865     0.053378566
2019-03-03/11:26:15.81        -0.024238704      0.10749207     0.053432339
2019-03-03/11:26:15.84        -0.024215224      0.10738725     0.053382594
2019-03-03/11:26:15.87        -0.024215218      0.10738654     0.053384563
2019-03-03/11:26:15.90        -0.024215224      0.10738587     0.053386556
2019-03-03/11:26:15.93        -0.024238704      0.10748930     0.053440337
2019-03-03/11:26:15.97        -0.024215224      0.10738448     0.053390583
2019-03-03/11:26:16.00        -0.024215218      0.10738376     0.053392551
2019-03-03/11:26:16.03        -0.024215224      0.10738310     0.053394544
2019-03-03/11:26:16.06        -0.024238704      0.10748652     0.053448332
2019-03-03/11:26:16.09        -0.024215224      0.10738170     0.053398569
2019-03-03/11:26:16.12        -0.024215218      0.10738099     0.053400537
2019-03-03/11:26:16.15        -0.024215224      0.10738033     0.053402530
2019-03-03/11:26:16.18        -0.024238704      0.10748375     0.053456324
2019-03-03/11:26:16.22        -0.024215224      0.10737893     0.053406554
2019-03-03/11:26:16.25        -0.024215218      0.10737822     0.053408521
2019-03-03/11:26:16.28        -0.024215224      0.10737756     0.053410513
2019-03-03/11:26:16.31        -0.024238704      0.10748097     0.053464315
2019-03-03/11:26:16.34        -0.024215224      0.10737616     0.053414535
2019-03-03/11:26:16.37        -0.024215218      0.10737545     0.053416502
2019-03-03/11:26:16.40        -0.024215224      0.10737479     0.053418494
2019-03-03/11:26:16.43        -0.024238704      0.10747820     0.053472303
2019-03-03/11:26:16.47        -0.024215224      0.10737339     0.053422515
2019-03-03/11:26:16.50        -0.024215218      0.10737268     0.053424481
2019-03-03/11:26:16.53        -0.024215224      0.10737201     0.053426472
2019-03-03/11:26:16.56        -0.024238704      0.10747543     0.053480288
2019-03-03/11:26:16.59        -0.024215224      0.10737062     0.053430492
2019-03-03/11:26:16.62        -0.024215218      0.10736990     0.053432458
2019-03-03/11:26:16.65        -0.024215224      0.10736924     0.053434448
2019-03-03/11:26:16.68        -0.024238704      0.10747265     0.053488271
2019-03-03/11:26:16.72        -0.024215224      0.10736784     0.053438467
2019-03-03/11:26:16.75        -0.024215218      0.10736713     0.053440432
2019-03-03/11:26:16.78        -0.024215224      0.10736647     0.053442422
2019-03-03/11:26:16.81        -0.024238704      0.10746988     0.053496252
2019-03-03/11:26:16.84        -0.024215224      0.10736507     0.053446440
2019-03-03/11:26:16.87        -0.024215218      0.10736436     0.053448404
2019-03-03/11:26:16.90        -0.024215224      0.10736370     0.053450393
2019-03-03/11:26:16.93        -0.024238704      0.10746710     0.053504231
2019-03-03/11:26:16.97        -0.024215224      0.10736230     0.053454410
2019-03-03/11:26:17.00        -0.024215218      0.10736159     0.053456374
2019-03-03/11:26:17.03        -0.024215224      0.10736093     0.053458362
2019-03-03/11:26:17.06        -0.024238704      0.10746433     0.053512207
2019-03-03/11:26:17.09        -0.024215224      0.10735953     0.053462378
2019-03-03/11:26:17.12        -0.024215218      0.10735882     0.053464341
2019-03-03/11:26:17.15        -0.024215224      0.10735815     0.053466329
2019-03-03/11:26:17.18        -0.024238704      0.10746155     0.053520181
2019-03-03/11:26:17.22        -0.024215224      0.10735676     0.053470343
2019-03-03/11:26:17.25        -0.024215218      0.10735604     0.053472306
2019-03-03/11:26:17.28        -0.024215224      0.10735538     0.053474293
2019-03-03/11:26:17.31        -0.024238704      0.10745878     0.053528152
2019-03-03/11:26:17.34        -0.024215224      0.10735398     0.053478306
2019-03-03/11:26:17.37        -0.024215218      0.10735327     0.053480269
2019-03-03/11:26:17.40        -0.024215224      0.10735261     0.053482255
2019-03-03/11:26:17.43        -0.024238704      0.10745600     0.053536121
2019-03-03/11:26:17.47        -0.024215224      0.10735121     0.053486267
2019-03-03/11:26:17.50        -0.024215218      0.10735050     0.053488229
2019-03-03/11:26:17.53        -0.024215224      0.10734984     0.053490215
2019-03-03/11:26:17.56        -0.024238704      0.10745323     0.053544088
2019-03-03/11:26:17.59        -0.024215224      0.10734844     0.053494226
2019-03-03/11:26:17.62        -0.024215218      0.10734773     0.053496187
2019-03-03/11:26:17.65        -0.024215224      0.10734707     0.053498172
2019-03-03/11:26:17.68        -0.024238704      0.10745045     0.053552052
2019-03-03/11:26:17.72        -0.024215224      0.10734567     0.053502182
2019-03-03/11:26:17.75        -0.024215218      0.10734496     0.053504142
2019-03-03/11:26:17.78        -0.024215224      0.10734429     0.053506127
2019-03-03/11:26:17.81        -0.024238704      0.10744768     0.053560015
2019-03-03/11:26:17.84        -0.024215224      0.10734290     0.053510136
2019-03-03/11:26:17.87        -0.024215218      0.10734218     0.053512095
2019-03-03/11:26:17.90        -0.024215224      0.10734152     0.053514080
2019-03-03/11:26:17.93        -0.024238704      0.10744490     0.053567974
2019-03-03/11:26:17.97        -0.024215224      0.10734012     0.053518087
2019-03-03/11:26:18.00        -0.024215218      0.10733941     0.053520046
2019-03-03/11:26:18.03        -0.024215224      0.10733875     0.053522030
2019-03-03/11:26:18.06        -0.024238704      0.10744213     0.053575932
2019-03-03/11:26:18.09        -0.024215224      0.10733735     0.053526036
2019-03-03/11:26:18.12        -0.024215218      0.10733664     0.053527995
2019-03-03/11:26:18.15        -0.024215224      0.10733598     0.053529978
2019-03-03/11:26:18.18        -0.024238704      0.10743935     0.053583887
2019-03-03/11:26:18.22        -0.024215224      0.10733458     0.053533983
2019-03-03/11:26:18.25        -0.024215218      0.10733387     0.053535941
2019-03-03/11:26:18.28        -0.024215224      0.10733321     0.053537923
2019-03-03/11:26:18.31        -0.024238704      0.10743658     0.053591839
2019-03-03/11:26:18.34        -0.024215224      0.10733181     0.053541927
2019-03-03/11:26:18.37        -0.024215218      0.10733110     0.053543884
2019-03-03/11:26:18.40        -0.024215224      0.10733043     0.053545866
2019-03-03/11:26:18.43        -0.024238704      0.10743381     0.053599789
2019-03-03/11:26:18.47        -0.024215224      0.10732904     0.053549869
2019-03-03/11:26:18.50        -0.024215218      0.10732832     0.053551826
2019-03-03/11:26:18.53        -0.024215224      0.10732766     0.053553807
2019-03-03/11:26:18.56        -0.024238704      0.10743103     0.053607737
2019-03-03/11:26:18.59        -0.024215224      0.10732626     0.053557808
2019-03-03/11:26:18.62        -0.024215218      0.10732555     0.053559765
2019-03-03/11:26:18.65        -0.024215224      0.10732489     0.053561746
2019-03-03/11:26:18.68        -0.024238704      0.10742826     0.053615683
2019-03-03/11:26:18.72        -0.024215224      0.10732349     0.053565746
2019-03-03/11:26:18.75        -0.024215218      0.10732278     0.053567701
2019-03-03/11:26:18.78        -0.024215224      0.10732212     0.053569682
2019-03-03/11:26:18.81        -0.024238704      0.10742548     0.053623626
2019-03-03/11:26:18.84        -0.024215224      0.10732072     0.053573681
2019-03-03/11:26:18.87        -0.024215218      0.10732001     0.053575636
2019-03-03/11:26:18.90        -0.024215224      0.10731935     0.053577615
2019-03-03/11:26:18.93        -0.024238704      0.10742271     0.053631567
2019-03-03/11:26:18.97        -0.024215224      0.10731795     0.053581613
2019-03-03/11:26:19.00        -0.024215218      0.10731724     0.053583568
2019-03-03/11:26:19.03        -0.024215224      0.10731657     0.053585547
2019-03-03/11:26:19.06        -0.024238704      0.10741993     0.053639505
2019-03-03/11:26:19.09        -0.024215224      0.10731518     0.053589543
2019-03-03/11:26:19.12        -0.024215218      0.10731446     0.053591497
2019-03-03/11:26:19.15        -0.024215224      0.10731380     0.053593476
2019-03-03/11:26:19.18        -0.024238704      0.10741716     0.053647441
2019-03-03/11:26:19.22        -0.024215224      0.10731240     0.053597471
2019-03-03/11:26:19.25        -0.024215218      0.10731169     0.053599424
2019-03-03/11:26:19.28        -0.024215224      0.10731103     0.053601402
2019-03-03/11:26:19.31        -0.024238704      0.10741438     0.053655375
2019-03-03/11:26:19.34        -0.024215224      0.10730963     0.053605397
2019-03-03/11:26:19.37        -0.024215218      0.10730892     0.053607349
2019-03-03/11:26:19.40        -0.024215224      0.10730826     0.053609327
2019-03-03/11:26:19.43        -0.024238704      0.10741161     0.053663306
2019-03-03/11:26:19.47        -0.024215224      0.10730686     0.053613320
2019-03-03/11:26:19.50        -0.024209878      0.10732073     0.053592691
2019-03-03/11:26:19.53        -0.024200145      0.10734666     0.053553491
2019-03-03/11:26:19.56        -0.024213572      0.10747746     0.053564973
2019-03-03/11:26:19.59        -0.024180354      0.10739930     0.053473801
2019-03-03/11:26:19.62        -0.024170610      0.10742518     0.053434575
2019-03-03/11:26:19.65        -0.024160877      0.10745111     0.053395374
2019-03-03/11:26:19.68        -0.024174304      0.10758191     0.053406862
2019-03-03/11:26:19.72        -0.024141086      0.10750376     0.053315681
2019-03-03/11:26:19.75        -0.024131342      0.10752964     0.053276455
2019-03-03/11:26:19.78        -0.024121609      0.10755557     0.053237252
2019-03-03/11:26:19.81        -0.024135036      0.10768636     0.053248747
2019-03-03/11:26:19.84        -0.024101818      0.10760822     0.053157557
2019-03-03/11:26:19.87        -0.024092073      0.10763410     0.053118329
2019-03-03/11:26:19.90        -0.024082341      0.10766003     0.053079125
2019-03-03/11:26:19.93        -0.024095768      0.10779082     0.053090627
2019-03-03/11:26:19.97        -0.024062549      0.10771268     0.052999428
2019-03-03/11:26:20.00        -0.024052805      0.10773856     0.052960199
2019-03-03/11:26:20.03        -0.024043073      0.10776449     0.052920994
2019-03-03/11:26:20.06        -0.024056500      0.10789528     0.052932502
2019-03-03/11:26:20.09        -0.024023281      0.10781714     0.052841294
2019-03-03/11:26:20.12        -0.024013537      0.10784302     0.052802064
2019-03-03/11:26:20.15        -0.024003804      0.10786895     0.052762858
2019-03-03/11:26:20.18        -0.024017232      0.10799974     0.052774372
2019-03-03/11:26:20.22        -0.023984013      0.10792160     0.052683155
2019-03-03/11:26:20.25        -0.023974269      0.10794748     0.052643924
2019-03-03/11:26:20.28        -0.023964536      0.10797341     0.052604717
2019-03-03/11:26:20.31        -0.023977964      0.10810420     0.052616237
2019-03-03/11:26:20.34        -0.023944745      0.10802606     0.052525012
2019-03-03/11:26:20.37        -0.023935001      0.10805195     0.052485779
2019-03-03/11:26:20.40        -0.023925268      0.10807788     0.052446571
2019-03-03/11:26:20.43        -0.023938696      0.10820866     0.052458098
2019-03-03/11:26:20.47        -0.023905477      0.10813053     0.052366864
2019-03-03/11:26:20.50        -0.023895733      0.10815641     0.052327630
2019-03-03/11:26:20.53        -0.023891341      0.10816776     0.052311001
2019-03-03/11:26:20.56        -0.023914507      0.10827195     0.052363711
2019-03-03/11:26:20.59        -0.023891341      0.10816637     0.052314973
2019-03-03/11:26:20.62        -0.023891335      0.10816566     0.052316915
2019-03-03/11:26:20.65        -0.023891341      0.10816500     0.052318882
2019-03-03/11:26:20.68        -0.023914507      0.10826919     0.052371599
2019-03-03/11:26:20.72        -0.023891341      0.10816361     0.052322853
2019-03-03/11:26:20.75        -0.023891335      0.10816291     0.052324795
2019-03-03/11:26:20.78        -0.023891341      0.10816225     0.052326760
2019-03-03/11:26:20.81        -0.023914507      0.10826643     0.052379485
2019-03-03/11:26:20.84        -0.023891341      0.10816086     0.052330730
2019-03-03/11:26:20.87        -0.023891335      0.10816015     0.052332672
2019-03-03/11:26:20.90        -0.023891341      0.10815949     0.052334637
2019-03-03/11:26:20.93        -0.023914507      0.10826367     0.052387369
2019-03-03/11:26:20.97        -0.023891341      0.10815810     0.052338606
2019-03-03/11:26:21.00        -0.023891335      0.10815739     0.052340546
2019-03-03/11:26:21.03        -0.023891341      0.10815673     0.052342511
2019-03-03/11:26:21.06        -0.023914507      0.10826091     0.052395250
2019-03-03/11:26:21.09        -0.023891341      0.10815534     0.052346479
2019-03-03/11:26:21.12        -0.023891335      0.10815463     0.052348419
2019-03-03/11:26:21.15        -0.023891341      0.10815397     0.052350383
2019-03-03/11:26:21.18        -0.023914507      0.10825815     0.052403129
2019-03-03/11:26:21.22        -0.023891341      0.10815258     0.052354350
2019-03-03/11:26:21.25        -0.023891335      0.10815188     0.052356289
2019-03-03/11:26:21.28        -0.023891341      0.10815122     0.052358253
2019-03-03/11:26:21.31        -0.023914507      0.10825539     0.052411006
2019-03-03/11:26:21.34        -0.023891341      0.10814983     0.052362219
2019-03-03/11:26:21.37        -0.023891335      0.10814912     0.052364158
2019-03-03/11:26:21.40        -0.023891341      0.10814846     0.052366121
2019-03-03/11:26:21.43        -0.023914507      0.10825263     0.052418881
2019-03-03/11:26:21.47        -0.023891341      0.10814707     0.052370085
2019-03-03/11:26:21.50        -0.023891335      0.10814636     0.052372023
2019-03-03/11:26:21.53        -0.023891341      0.10814570     0.052373986
2019-03-03/11:26:21.56        -0.023914507      0.10824987     0.052426753
2019-03-03/11:26:21.59        -0.023891341      0.10814431     0.052377949
2019-03-03/11:26:21.62        -0.023891335      0.10814360     0.052379887
2019-03-03/11:26:21.65        -0.023891341      0.10814294     0.052381849
2019-03-03/11:26:21.68        -0.023914507      0.10824711     0.052434623
2019-03-03/11:26:21.72        -0.023891341      0.10814155     0.052385811
2019-03-03/11:26:21.75        -0.023891335      0.10814085     0.052387748
2019-03-03/11:26:21.78        -0.023891341      0.10814019     0.052389710
2019-03-03/11:26:21.81        -0.023914507      0.10824435     0.052442491
2019-03-03/11:26:21.84        -0.023891341      0.10813880     0.052393671
2019-03-03/11:26:21.87        -0.023891335      0.10813809     0.052395608
2019-03-03/11:26:21.90        -0.023891341      0.10813743     0.052397569
2019-03-03/11:26:21.93        -0.023914507      0.10824159     0.052450357
2019-03-03/11:26:21.97        -0.023891341      0.10813604     0.052401528
2019-03-03/11:26:22.00        -0.023891335      0.10813533     0.052403465
2019-03-03/11:26:22.03        -0.023891341      0.10813467     0.052405425
2019-03-03/11:26:22.06        -0.023914507      0.10823883     0.052458220
2019-03-03/11:26:22.09        -0.023891341      0.10813328     0.052409384
2019-03-03/11:26:22.12        -0.023891335      0.10813257     0.052411319
2019-03-03/11:26:22.15        -0.023891341      0.10813191     0.052413279
2019-03-03/11:26:22.18        -0.023914507      0.10823607     0.052466081
2019-03-03/11:26:22.22        -0.023891341      0.10813052     0.052417237
2019-03-03/11:26:22.25        -0.023891335      0.10812982     0.052419172
2019-03-03/11:26:22.28        -0.023891341      0.10812916     0.052421131
2019-03-03/11:26:22.31        -0.023914507      0.10823331     0.052473940
2019-03-03/11:26:22.34        -0.023891341      0.10812777     0.052425087
2019-03-03/11:26:22.37        -0.023891335      0.10812706     0.052427022
2019-03-03/11:26:22.40        -0.023891341      0.10812640     0.052428981
2019-03-03/11:26:22.43        -0.023914507      0.10823055     0.052481797
2019-03-03/11:26:22.47        -0.023891341      0.10812501     0.052432936
2019-03-03/11:26:22.50        -0.023891335      0.10812430     0.052434870
2019-03-03/11:26:22.53        -0.023891341      0.10812364     0.052436828
2019-03-03/11:26:22.56        -0.023914507      0.10822779     0.052489651
2019-03-03/11:26:22.59        -0.023891341      0.10812225     0.052440782
2019-03-03/11:26:22.62        -0.023891335      0.10812154     0.052442716
2019-03-03/11:26:22.65        -0.023891341      0.10812088     0.052444673
2019-03-03/11:26:22.68        -0.023914507      0.10822503     0.052497504
2019-03-03/11:26:22.72        -0.023891341      0.10811949     0.052448626
2019-03-03/11:26:22.75        -0.023891335      0.10811879     0.052450559
2019-03-03/11:26:22.78        -0.023891341      0.10811813     0.052452516
2019-03-03/11:26:22.81        -0.023914507      0.10822227     0.052505354
2019-03-03/11:26:22.84        -0.023891341      0.10811674     0.052456468
2019-03-03/11:26:22.87        -0.023891335      0.10811603     0.052458400
2019-03-03/11:26:22.90        -0.023891341      0.10811537     0.052460357
2019-03-03/11:26:22.93        -0.023914507      0.10821951     0.052513201
2019-03-03/11:26:22.97        -0.023891341      0.10811398     0.052464308
2019-03-03/11:26:23.00        -0.023891335      0.10811327     0.052466239
2019-03-03/11:26:23.03        -0.023891341      0.10811261     0.052468195
2019-03-03/11:26:23.06        -0.023914507      0.10821675     0.052521047
2019-03-03/11:26:23.09        -0.023891341      0.10811122     0.052472145
2019-03-03/11:26:23.12        -0.023891335      0.10811051     0.052474076
2019-03-03/11:26:23.15        -0.023891341      0.10810985     0.052476031
2019-03-03/11:26:23.18        -0.023914507      0.10821399     0.052528890
2019-03-03/11:26:23.22        -0.023891341      0.10810847     0.052479980
2019-03-03/11:26:23.25        -0.023891335      0.10810776     0.052481911
2019-03-03/11:26:23.28        -0.023891341      0.10810710     0.052483865
2019-03-03/11:26:23.31        -0.023914507      0.10821123     0.052536731
2019-03-03/11:26:23.34        -0.023891341      0.10810571     0.052487813
2019-03-03/11:26:23.37        -0.023891335      0.10810500     0.052489743
2019-03-03/11:26:23.40        -0.023891341      0.10810434     0.052491697
2019-03-03/11:26:23.43        -0.023914507      0.10820847     0.052544570
2019-03-03/11:26:23.47        -0.023891341      0.10810295     0.052495644
2019-03-03/11:26:23.50        -0.023891335      0.10810224     0.052497573
2019-03-03/11:26:23.53        -0.023891341      0.10810158     0.052499527
2019-03-03/11:26:23.56        -0.023914507      0.10820571     0.052552406
2019-03-03/11:26:23.59        -0.023891341      0.10810019     0.052503472
2019-03-03/11:26:23.62        -0.023891335      0.10809948     0.052505401
2019-03-03/11:26:23.65        -0.023891341      0.10809882     0.052507354
2019-03-03/11:26:23.68        -0.023914507      0.10820295     0.052560241
2019-03-03/11:26:23.72        -0.023891341      0.10809744     0.052511298
2019-03-03/11:26:23.75        -0.023891335      0.10809673     0.052513226
2019-03-03/11:26:23.78        -0.023891341      0.10809607     0.052515179
2019-03-03/11:26:23.81        -0.023914507      0.10820019     0.052568073
2019-03-03/11:26:23.84        -0.023891341      0.10809468     0.052519122
2019-03-03/11:26:23.87        -0.023891335      0.10809397     0.052521050
2019-03-03/11:26:23.90        -0.023891341      0.10809331     0.052523002
2019-03-03/11:26:23.93        -0.023914507      0.10819743     0.052575902
2019-03-03/11:26:23.97        -0.023891341      0.10809192     0.052526943
2019-03-03/11:26:24.00        -0.023891335      0.10809121     0.052528871
2019-03-03/11:26:24.03        -0.023891341      0.10809055     0.052530822
2019-03-03/11:26:24.06        -0.023914507      0.10819466     0.052583730
2019-03-03/11:26:24.09        -0.023891341      0.10808916     0.052534763
2019-03-03/11:26:24.12        -0.023891335      0.10808845     0.052536689
2019-03-03/11:26:24.15        -0.023891341      0.10808780     0.052538640
2019-03-03/11:26:24.18        -0.023914507      0.10819190     0.052591555
2019-03-03/11:26:24.22        -0.023891341      0.10808641     0.052542580
2019-03-03/11:26:24.25        -0.023891335      0.10808570     0.052544506
2019-03-03/11:26:24.28        -0.023891341      0.10808504     0.052546456
2019-03-03/11:26:24.31        -0.023914507      0.10818914     0.052599378
2019-03-03/11:26:24.34        -0.023891341      0.10808365     0.052550395
2019-03-03/11:26:24.37        -0.023891335      0.10808294     0.052552320
2019-03-03/11:26:24.40        -0.023891341      0.10808228     0.052554270
2019-03-03/11:26:24.43        -0.023914507      0.10818638     0.052607199
2019-03-03/11:26:24.47        -0.023891341      0.10808089     0.052558207
2019-03-03/11:26:24.50        -0.023891335      0.10808018     0.052560132
2019-03-03/11:26:24.53        -0.023891341      0.10807952     0.052562082
2019-03-03/11:26:24.56        -0.023914507      0.10818362     0.052615017
2019-03-03/11:26:24.59        -0.023891341      0.10807813     0.052566018
2019-03-03/11:26:24.62        -0.023891335      0.10807742     0.052567942
2019-03-03/11:26:24.65        -0.023891341      0.10807677     0.052569891
2019-03-03/11:26:24.68        -0.023914507      0.10818086     0.052622834
2019-03-03/11:26:24.72        -0.023891341      0.10807538     0.052573826
2019-03-03/11:26:24.75        -0.023891335      0.10807467     0.052575750
2019-03-03/11:26:24.78        -0.023891341      0.10807401     0.052577698
2019-03-03/11:26:24.81        -0.023914507      0.10817810     0.052630648
2019-03-03/11:26:24.84        -0.023891341      0.10807262     0.052581632
2019-03-03/11:26:24.87        -0.023891335      0.10807191     0.052583555
2019-03-03/11:26:24.90        -0.023891341      0.10807125     0.052585503
2019-03-03/11:26:24.93        -0.023914507      0.10817534     0.052638459
2019-03-03/11:26:24.97        -0.023891341      0.10806986     0.052589435
2019-03-03/11:26:25.00        -0.023891335      0.10806915     0.052591358
2019-03-03/11:26:25.03        -0.023891341      0.10806849     0.052593305
2019-03-03/11:26:25.06        -0.023914507      0.10817258     0.052646269
2019-03-03/11:26:25.09        -0.023891341      0.10806710     0.052597237
2019-03-03/11:26:25.12        -0.023891335      0.10806639     0.052599159
2019-03-03/11:26:25.15        -0.023891341      0.10806574     0.052601105
2019-03-03/11:26:25.18        -0.023914507      0.10816982     0.052654076
2019-03-03/11:26:25.22        -0.023891341      0.10806435     0.052605036
2019-03-03/11:26:25.25        -0.023891335      0.10806364     0.052606957
2019-03-03/11:26:25.28        -0.023891341      0.10806298     0.052608903
2019-03-03/11:26:25.31        -0.023914507      0.10816706     0.052661881
2019-03-03/11:26:25.34        -0.023891341      0.10806159     0.052612833
2019-03-03/11:26:25.37        -0.023891335      0.10806088     0.052614754
2019-03-03/11:26:25.40        -0.023891341      0.10806022     0.052616699
2019-03-03/11:26:25.43        -0.023914507      0.10816430     0.052669684
2019-03-03/11:26:25.47        -0.023891341      0.10805883     0.052620627
2019-03-03/11:26:25.50        -0.023891335      0.10805812     0.052622548
2019-03-03/11:26:25.53        -0.023891341      0.10805746     0.052624493
2019-03-03/11:26:25.56        -0.023914507      0.10816154     0.052677484
2019-03-03/11:26:25.59        -0.023891341      0.10805607     0.052628420
2019-03-03/11:26:25.62        -0.023891335      0.10805536     0.052630340
2019-03-03/11:26:25.65        -0.023891341      0.10805471     0.052632284
2019-03-03/11:26:25.68        -0.023914507      0.10815878     0.052685283
2019-03-03/11:26:25.72        -0.023891341      0.10805332     0.052636210
2019-03-03/11:26:25.75        -0.023891335      0.10805261     0.052638129
2019-03-03/11:26:25.78        -0.023891341      0.10805195     0.052640073
2019-03-03/11:26:25.81        -0.023914507      0.10815602     0.052693078
2019-03-03/11:26:25.84        -0.023891341      0.10805056     0.052643998
2019-03-03/11:26:25.87        -0.023891335      0.10804985     0.052645916
2019-03-03/11:26:25.90        -0.023891341      0.10804919     0.052647859
2019-03-03/11:26:25.93        -0.023914507      0.10815326     0.052700872
2019-03-03/11:26:25.97        -0.023891341      0.10804780     0.052651783
2019-03-03/11:26:26.00        -0.023891335      0.10804709     0.052653701
2019-03-03/11:26:26.03        -0.023891341      0.10804643     0.052655644
2019-03-03/11:26:26.06        -0.023914507      0.10815050     0.052708664
2019-03-03/11:26:26.09        -0.023891341      0.10804504     0.052659566
2019-03-03/11:26:26.12        -0.023891335      0.10804433     0.052661484
2019-03-03/11:26:26.15        -0.023891341      0.10804368     0.052663426
2019-03-03/11:26:26.18        -0.023914507      0.10814774     0.052716453
2019-03-03/11:26:26.22        -0.023891341      0.10804229     0.052667347
2019-03-03/11:26:26.25        -0.023891335      0.10804158     0.052669265
2019-03-03/11:26:26.28        -0.023891341      0.10804092     0.052671206
2019-03-03/11:26:26.31        -0.023914507      0.10814498     0.052724240
2019-03-03/11:26:26.34        -0.023891341      0.10803953     0.052675126
2019-03-03/11:26:26.37        -0.023891335      0.10803882     0.052677043
2019-03-03/11:26:26.40        -0.023891341      0.10803816     0.052678984
2019-03-03/11:26:26.43        -0.023914507      0.10814222     0.052732024
2019-03-03/11:26:26.47        -0.023891341      0.10803677     0.052682903
2019-03-03/11:26:26.50        -0.023891335      0.10803606     0.052684819
2019-03-03/11:26:26.53        -0.023891341      0.10803540     0.052686759
2019-03-03/11:26:26.56        -0.023914507      0.10813946     0.052739807
2019-03-03/11:26:26.59        -0.023891341      0.10803401     0.052690677
2019-03-03/11:26:26.62        -0.023891335      0.10803330     0.052692593
2019-03-03/11:26:26.65        -0.023891341      0.10803265     0.052694532
2019-03-03/11:26:26.68        -0.023914507      0.10813670     0.052747587
2019-03-03/11:26:26.72        -0.023891341      0.10803126     0.052698449
2019-03-03/11:26:26.75        -0.023891335      0.10803055     0.052700364
2019-03-03/11:26:26.78        -0.023891341      0.10802989     0.052702303
2019-03-03/11:26:26.81        -0.023914507      0.10813394     0.052755365
2019-03-03/11:26:26.84        -0.023891341      0.10802850     0.052706219
2019-03-03/11:26:26.87        -0.023891335      0.10802779     0.052708133
2019-03-03/11:26:26.90        -0.023891341      0.10802713     0.052710072
2019-03-03/11:26:26.93        -0.023914507      0.10813118     0.052763140
2019-03-03/11:26:26.97        -0.023891341      0.10802574     0.052713986
2019-03-03/11:26:27.00        -0.023891335      0.10802503     0.052715900
2019-03-03/11:26:27.03        -0.023891341      0.10802437     0.052717838
2019-03-03/11:26:27.06        -0.023914507      0.10812842     0.052770914
2019-03-03/11:26:27.09        -0.023891341      0.10802298     0.052721752
2019-03-03/11:26:27.12        -0.023891335      0.10802227     0.052723665
2019-03-03/11:26:27.15        -0.023891341      0.10802162     0.052725602
2019-03-03/11:26:27.18        -0.023914507      0.10812566     0.052778685
2019-03-03/11:26:27.22        -0.023891341      0.10802023     0.052729515
2019-03-03/11:26:27.25        -0.023891335      0.10801952     0.052731427
2019-03-03/11:26:27.28        -0.023891341      0.10801886     0.052733364
2019-03-03/11:26:27.31        -0.023914507      0.10812290     0.052786454
2019-03-03/11:26:27.34        -0.023891341      0.10801747     0.052737275
2019-03-03/11:26:27.37        -0.023891335      0.10801676     0.052739188
2019-03-03/11:26:27.40        -0.023891341      0.10801610     0.052741124
2019-03-03/11:26:27.43        -0.023914507      0.10812014     0.052794220
2019-03-03/11:26:27.47        -0.023891341      0.10801471     0.052745034
2019-03-03/11:26:27.50        -0.023891335      0.10801400     0.052746945
2019-03-03/11:26:27.53        -0.023891341      0.10801334     0.052748881
2019-03-03/11:26:27.56        -0.023914507      0.10811738     0.052801985
2019-03-03/11:26:27.59        -0.023891341      0.10801195     0.052752790
2019-03-03/11:26:27.62        -0.023891335      0.10801125     0.052754701
2019-03-03/11:26:27.65        -0.023891341      0.10801059     0.052756636
2019-03-03/11:26:27.68        -0.023914507      0.10811462     0.052809747
2019-03-03/11:26:27.72        -0.023891341      0.10800920     0.052760544
2019-03-03/11:26:27.75        -0.023891335      0.10800849     0.052762454
2019-03-03/11:26:27.78        -0.023891341      0.10800783     0.052764389
2019-03-03/11:26:27.81        -0.023914507      0.10811186     0.052817506
2019-03-03/11:26:27.84        -0.023891341      0.10800644     0.052768296
2019-03-03/11:26:27.87        -0.023891335      0.10800573     0.052770206
2019-03-03/11:26:27.90        -0.023891341      0.10800507     0.052772140
2019-03-03/11:26:27.93        -0.023914507      0.10810910     0.052825264
2019-03-03/11:26:27.97        -0.023891341      0.10800368     0.052776045
2019-03-03/11:26:28.00        -0.023891335      0.10800297     0.052777954
2019-03-03/11:26:28.03        -0.023891341      0.10800231     0.052779888
2019-03-03/11:26:28.06        -0.023914507      0.10810634     0.052833019
2019-03-03/11:26:28.09        -0.023891341      0.10800092     0.052783792
2019-03-03/11:26:28.12        -0.023891335      0.10800022     0.052785701
2019-03-03/11:26:28.15        -0.023891341      0.10799956     0.052787634
2019-03-03/11:26:28.18        -0.023914507      0.10810358     0.052840772
2019-03-03/11:26:28.22        -0.023891341      0.10799817     0.052791537
2019-03-03/11:26:28.25        -0.023891335      0.10799746     0.052793445
2019-03-03/11:26:28.28        -0.023891341      0.10799680     0.052795378
2019-03-03/11:26:28.31        -0.023914507      0.10810082     0.052848523
2019-03-03/11:26:28.34        -0.023891341      0.10799541     0.052799280
2019-03-03/11:26:28.37        -0.023891335      0.10799470     0.052801187
2019-03-03/11:26:28.40        -0.023891341      0.10799404     0.052803119
2019-03-03/11:26:28.43        -0.023914507      0.10809806     0.052856271
2019-03-03/11:26:28.47        -0.023891341      0.10799265     0.052807020
2019-03-03/11:26:28.50        -0.023891335      0.10799194     0.052808927
2019-03-03/11:26:28.53        -0.023891341      0.10799128     0.052810859
2019-03-03/11:26:28.56        -0.023914507      0.10809530     0.052864017
2019-03-03/11:26:28.59        -0.023891341      0.10798989     0.052814758
2019-03-03/11:26:28.62        -0.023891335      0.10798919     0.052816665
2019-03-03/11:26:28.65        -0.023891341      0.10798853     0.052818595
2019-03-03/11:26:28.68        -0.023914507      0.10809254     0.052871761
2019-03-03/11:26:28.72        -0.023891341      0.10798714     0.052822494
2019-03-03/11:26:28.75        -0.023891335      0.10798643     0.052824400
2019-03-03/11:26:28.78        -0.023891341      0.10798577     0.052826330
2019-03-03/11:26:28.81        -0.023914507      0.10808978     0.052879503
2019-03-03/11:26:28.84        -0.023891341      0.10798438     0.052830228
2019-03-03/11:26:28.87        -0.023891335      0.10798367     0.052832133
2019-03-03/11:26:28.90        -0.023891341      0.10798301     0.052834063
2019-03-03/11:26:28.93        -0.023914507      0.10808702     0.052887242
2019-03-03/11:26:28.97        -0.023891341      0.10798162     0.052837959
2019-03-03/11:26:29.00        -0.023891335      0.10798091     0.052839864
2019-03-03/11:26:29.03        -0.023891341      0.10798025     0.052841793
2019-03-03/11:26:29.06        -0.023914507      0.10808426     0.052894979
2019-03-03/11:26:29.09        -0.023891341      0.10797886     0.052845688
2019-03-03/11:26:29.12        -0.023891335      0.10797816     0.052847592
2019-03-03/11:26:29.15        -0.023891341      0.10797750     0.052849521
2019-03-03/11:26:29.18        -0.023914507      0.10808150     0.052902714
2019-03-03/11:26:29.22        -0.023891341      0.10797611     0.052853415
2019-03-03/11:26:29.25        -0.023891335      0.10797540     0.052855318
2019-03-03/11:26:29.28        -0.023891341      0.10797474     0.052857246
2019-03-03/11:26:29.31        -0.023914507      0.10807874     0.052910447
2019-03-03/11:26:29.34        -0.023891341      0.10797335     0.052861139
2019-03-03/11:26:29.37        -0.023891335      0.10797264     0.052863042
2019-03-03/11:26:29.40        -0.023891341      0.10797198     0.052864970
2019-03-03/11:26:29.43        -0.023914507      0.10807598     0.052918177
2019-03-03/11:26:29.47        -0.023891341      0.10797059     0.052868861
2019-03-03/11:26:29.50        -0.023885920      0.10798414     0.052848715
2019-03-03/11:26:29.53        -0.023876050      0.10800947     0.052810433
2019-03-03/11:26:29.56        -0.023889023      0.10814029     0.052822142
2019-03-03/11:26:29.59        -0.023855982      0.10806090     0.052732609
2019-03-03/11:26:29.62        -0.023846102      0.10808618     0.052694303
2019-03-03/11:26:29.65        -0.023836232      0.10811152     0.052656020
2019-03-03/11:26:29.68        -0.023849204      0.10824234     0.052667735
2019-03-03/11:26:29.72        -0.023816164      0.10816295     0.052578194
2019-03-03/11:26:29.75        -0.023806283      0.10818823     0.052539886
2019-03-03/11:26:29.78        -0.023796414      0.10821357     0.052501602
2019-03-03/11:26:29.81        -0.023809386      0.10834439     0.052513323
2019-03-03/11:26:29.84        -0.023776345      0.10826500     0.052423773
2019-03-03/11:26:29.87        -0.023766465      0.10829028     0.052385464
2019-03-03/11:26:29.90        -0.023756595      0.10831562     0.052347179
2019-03-03/11:26:29.93        -0.023769568      0.10844644     0.052358907
2019-03-03/11:26:29.97        -0.023736527      0.10836705     0.052269348
2019-03-03/11:26:30.00        -0.023726646      0.10839234     0.052231038
2019-03-03/11:26:30.03        -0.023716777      0.10841767     0.052192751
2019-03-03/11:26:30.06        -0.023729749      0.10854849     0.052204485
2019-03-03/11:26:30.09        -0.023696708      0.10846911     0.052114917
2019-03-03/11:26:30.12        -0.023686828      0.10849439     0.052076606
2019-03-03/11:26:30.15        -0.023676958      0.10851973     0.052038318
2019-03-03/11:26:30.18        -0.023689931      0.10865054     0.052050058
2019-03-03/11:26:30.22        -0.023656890      0.10857117     0.051960482
2019-03-03/11:26:30.25        -0.023647010      0.10859645     0.051922169
2019-03-03/11:26:30.28        -0.023637140      0.10862179     0.051883880
2019-03-03/11:26:30.31        -0.023650112      0.10875260     0.051895626
2019-03-03/11:26:30.34        -0.023617072      0.10867322     0.051806042
2019-03-03/11:26:30.37        -0.023607191      0.10869851     0.051767727
2019-03-03/11:26:30.40        -0.023597322      0.10872385     0.051729437
2019-03-03/11:26:30.43        -0.023610294      0.10885466     0.051741190
2019-03-03/11:26:30.47        -0.023577253      0.10877528     0.051651596
2019-03-03/11:26:30.50        -0.023567373      0.10880057     0.051613281
2019-03-03/11:26:30.53        -0.023562919      0.10881165     0.051597039
2019-03-03/11:26:30.56        -0.023585766      0.10891647     0.051649006
2019-03-03/11:26:30.59        -0.023562919      0.10881027     0.051600909
2019-03-03/11:26:30.62        -0.023562913      0.10880957     0.051602801
2019-03-03/11:26:30.65        -0.023562919      0.10880891     0.051604717
2019-03-03/11:26:30.68        -0.023585766      0.10891373     0.051656691
2019-03-03/11:26:30.72        -0.023562919      0.10880753     0.051608586
2019-03-03/11:26:30.75        -0.023562913      0.10880683     0.051610478
2019-03-03/11:26:30.78        -0.023562919      0.10880617     0.051612393
2019-03-03/11:26:30.81        -0.023585766      0.10891098     0.051664374
2019-03-03/11:26:30.84        -0.023562919      0.10880479     0.051616261
2019-03-03/11:26:30.87        -0.023562913      0.10880408     0.051618153
2019-03-03/11:26:30.90        -0.023562919      0.10880343     0.051620068
2019-03-03/11:26:30.93        -0.023585766      0.10890824     0.051672055
2019-03-03/11:26:30.97        -0.023562919      0.10880205     0.051623935
2019-03-03/11:26:31.00        -0.023562913      0.10880134     0.051625825
2019-03-03/11:26:31.03        -0.023562919      0.10880069     0.051627740
2019-03-03/11:26:31.06        -0.023585766      0.10890549     0.051679734
2019-03-03/11:26:31.09        -0.023562919      0.10879931     0.051631605
2019-03-03/11:26:31.12        -0.023562913      0.10879860     0.051633496
2019-03-03/11:26:31.15        -0.023562919      0.10879795     0.051635409
2019-03-03/11:26:31.18        -0.023585766      0.10890275     0.051687411
2019-03-03/11:26:31.22        -0.023562919      0.10879657     0.051639274
2019-03-03/11:26:31.25        -0.023562913      0.10879586     0.051641164
2019-03-03/11:26:31.28        -0.023562919      0.10879521     0.051643077
2019-03-03/11:26:31.31        -0.023585766      0.10890001     0.051695086
2019-03-03/11:26:31.34        -0.023562919      0.10879382     0.051646941
2019-03-03/11:26:31.37        -0.023562913      0.10879312     0.051648830
2019-03-03/11:26:31.40        -0.023562919      0.10879246     0.051650743
2019-03-03/11:26:31.43        -0.023585766      0.10889726     0.051702758
2019-03-03/11:26:31.47        -0.023562919      0.10879108     0.051654605
2019-03-03/11:26:31.50        -0.023562913      0.10879038     0.051656494
2019-03-03/11:26:31.53        -0.023562919      0.10878972     0.051658406
2019-03-03/11:26:31.56        -0.023585766      0.10889452     0.051710428
2019-03-03/11:26:31.59        -0.023562919      0.10878834     0.051662267
2019-03-03/11:26:31.62        -0.023562913      0.10878764     0.051664155
2019-03-03/11:26:31.65        -0.023562919      0.10878698     0.051666067
2019-03-03/11:26:31.68        -0.023585766      0.10889177     0.051718096
2019-03-03/11:26:31.72        -0.023562919      0.10878560     0.051669928
2019-03-03/11:26:31.75        -0.023562913      0.10878490     0.051671815
2019-03-03/11:26:31.78        -0.023562919      0.10878424     0.051673726
2019-03-03/11:26:31.81        -0.023585766      0.10888903     0.051725762
2019-03-03/11:26:31.84        -0.023562919      0.10878286     0.051677586
2019-03-03/11:26:31.87        -0.023562913      0.10878215     0.051679472
2019-03-03/11:26:31.90        -0.023562919      0.10878150     0.051681383
2019-03-03/11:26:31.93        -0.023585766      0.10888629     0.051733426
2019-03-03/11:26:31.97        -0.023562919      0.10878012     0.051685241
2019-03-03/11:26:32.00        -0.023562913      0.10877941     0.051687128
2019-03-03/11:26:32.03        -0.023562919      0.10877876     0.051689038
2019-03-03/11:26:32.06        -0.023585766      0.10888354     0.051741088
2019-03-03/11:26:32.09        -0.023562919      0.10877738     0.051692895
2019-03-03/11:26:32.12        -0.023562913      0.10877667     0.051694781
2019-03-03/11:26:32.15        -0.023562919      0.10877602     0.051696690
2019-03-03/11:26:32.18        -0.023585766      0.10888080     0.051748747
2019-03-03/11:26:32.22        -0.023562919      0.10877464     0.051700546
2019-03-03/11:26:32.25        -0.023562913      0.10877393     0.051702432
2019-03-03/11:26:32.28        -0.023562919      0.10877328     0.051704341
2019-03-03/11:26:32.31        -0.023585766      0.10887805     0.051756404
2019-03-03/11:26:32.34        -0.023562919      0.10877189     0.051708196
2019-03-03/11:26:32.37        -0.023562913      0.10877119     0.051710081
2019-03-03/11:26:32.40        -0.023562919      0.10877053     0.051711989
2019-03-03/11:26:32.43        -0.023585766      0.10887531     0.051764060
2019-03-03/11:26:32.47        -0.023562919      0.10876915     0.051715843
2019-03-03/11:26:32.50        -0.023562913      0.10876845     0.051717727
2019-03-03/11:26:32.53        -0.023562919      0.10876779     0.051719635
2019-03-03/11:26:32.56        -0.023585766      0.10887257     0.051771712
2019-03-03/11:26:32.59        -0.023562919      0.10876641     0.051723488
2019-03-03/11:26:32.62        -0.023562913      0.10876571     0.051725372
2019-03-03/11:26:32.65        -0.023562919      0.10876505     0.051727279
2019-03-03/11:26:32.68        -0.023585766      0.10886982     0.051779363
2019-03-03/11:26:32.72        -0.023562919      0.10876367     0.051731131
2019-03-03/11:26:32.75        -0.023562913      0.10876296     0.051733014
2019-03-03/11:26:32.78        -0.023562919      0.10876231     0.051734921
2019-03-03/11:26:32.81        -0.023585766      0.10886708     0.051787012
2019-03-03/11:26:32.84        -0.023562919      0.10876093     0.051738772
2019-03-03/11:26:32.87        -0.023562913      0.10876022     0.051740654
2019-03-03/11:26:32.90        -0.023562919      0.10875957     0.051742561
2019-03-03/11:26:32.93        -0.023585766      0.10886433     0.051794658
2019-03-03/11:26:32.97        -0.023562919      0.10875819     0.051746410
2019-03-03/11:26:33.00        -0.023562913      0.10875748     0.051748292
2019-03-03/11:26:33.03        -0.023562919      0.10875683     0.051750198
2019-03-03/11:26:33.06        -0.023585766      0.10886159     0.051802303
2019-03-03/11:26:33.09        -0.023562919      0.10875545     0.051754047
2019-03-03/11:26:33.12        -0.023562913      0.10875474     0.051755928
2019-03-03/11:26:33.15        -0.023562919      0.10875409     0.051757833
2019-03-03/11:26:33.18        -0.023562913      0.10875338     0.051759715
2019-03-03/11:26:33.22        -0.023562919      0.10875270     0.051761681
2019-03-03/11:26:33.25        -0.023562913      0.10875200     0.051763562
2019-03-03/11:26:33.28        -0.023562919      0.10875134     0.051765467
2019-03-03/11:26:33.31        -0.023562913      0.10875064     0.051767347
2019-03-03/11:26:33.34        -0.023562919      0.10874996     0.051769313
2019-03-03/11:26:33.37        -0.023562913      0.10874926     0.051771193
2019-03-03/11:26:33.40        -0.023562919      0.10874860     0.051773098
2019-03-03/11:26:33.43        -0.023562913      0.10874790     0.051774978
2019-03-03/11:26:33.47        -0.023562919      0.10874722     0.051776943
2019-03-03/11:26:33.50        -0.023562913      0.10874652     0.051778823
2019-03-03/11:26:33.53        -0.023562919      0.10874586     0.051780726
2019-03-03/11:26:33.56        -0.023562913      0.10874516     0.051782606
2019-03-03/11:26:33.59        -0.023562919      0.10874448     0.051784571
2019-03-03/11:26:33.62        -0.023562913      0.10874378     0.051786450
2019-03-03/11:26:33.65        -0.023562919      0.10874312     0.051788353
2019-03-03/11:26:33.68        -0.023562913      0.10874242     0.051790232
2019-03-03/11:26:33.72        -0.023562919      0.10874174     0.051792196
2019-03-03/11:26:33.75        -0.023562913      0.10874103     0.051794075
2019-03-03/11:26:33.78        -0.023562919      0.10874038     0.051795978
2019-03-03/11:26:33.81        -0.023562913      0.10873967     0.051797856
2019-03-03/11:26:33.84        -0.023562919      0.10873900     0.051799820
2019-03-03/11:26:33.87        -0.023562913      0.10873829     0.051801698
2019-03-03/11:26:33.90        -0.023562919      0.10873764     0.051803600
2019-03-03/11:26:33.93        -0.023562913      0.10873693     0.051805478
2019-03-03/11:26:33.97        -0.023562919      0.10873626     0.051807441
2019-03-03/11:26:34.00        -0.023562913      0.10873555     0.051809319
2019-03-03/11:26:34.03        -0.023562919      0.10873490     0.051811220
2019-03-03/11:26:34.06        -0.023562913      0.10873419     0.051813098
2019-03-03/11:26:34.09        -0.023562919      0.10873352     0.051815060
2019-03-03/11:26:34.12        -0.023562913      0.10873281     0.051816937
2019-03-03/11:26:34.15        -0.023562919      0.10873216     0.051818838
2019-03-03/11:26:34.18        -0.023562913      0.10873145     0.051820715
2019-03-03/11:26:34.22        -0.023585771      0.10883624     0.051872907
2019-03-03/11:26:34.25        -0.023562913      0.10873007     0.051824554
2019-03-03/11:26:34.28        -0.023562919      0.10872941     0.051826454
2019-03-03/11:26:34.31        -0.023562913      0.10872871     0.051828330
2019-03-03/11:26:34.34        -0.023585771      0.10883349     0.051880529
2019-03-03/11:26:34.37        -0.023562913      0.10872733     0.051832168
2019-03-03/11:26:34.40        -0.023562919      0.10872667     0.051834068
2019-03-03/11:26:34.43        -0.023562913      0.10872597     0.051835944
2019-03-03/11:26:34.47        -0.023585771      0.10883075     0.051888149
2019-03-03/11:26:34.50        -0.023562913      0.10872459     0.051839780
2019-03-03/11:26:34.53        -0.023562919      0.10872393     0.051841679
2019-03-03/11:26:34.56        -0.023562913      0.10872323     0.051843555
2019-03-03/11:26:34.59        -0.023585771      0.10882801     0.051895767
2019-03-03/11:26:34.62        -0.023562913      0.10872184     0.051847390
2019-03-03/11:26:34.65        -0.023562919      0.10872119     0.051849289
2019-03-03/11:26:34.68        -0.023562913      0.10872049     0.051851163
2019-03-03/11:26:34.72        -0.023585771      0.10882526     0.051903383
2019-03-03/11:26:34.75        -0.023562913      0.10871910     0.051854997
2019-03-03/11:26:34.78        -0.023562919      0.10871845     0.051856896
2019-03-03/11:26:34.81        -0.023562913      0.10871774     0.051858770
2019-03-03/11:26:34.84        -0.023585771      0.10882252     0.051910996
2019-03-03/11:26:34.87        -0.023562913      0.10871636     0.051862603
2019-03-03/11:26:34.90        -0.023562919      0.10871571     0.051864501
2019-03-03/11:26:34.93        -0.023562913      0.10871500     0.051866375
2019-03-03/11:26:34.97        -0.023585771      0.10881977     0.051918608
2019-03-03/11:26:35.00        -0.023562913      0.10871362     0.051870206
2019-03-03/11:26:35.03        -0.023562919      0.10871297     0.051872104
2019-03-03/11:26:35.06        -0.023562913      0.10871226     0.051873977
2019-03-03/11:26:35.09        -0.023585771      0.10881703     0.051926217
2019-03-03/11:26:35.12        -0.023562913      0.10871088     0.051877808
2019-03-03/11:26:35.15        -0.023562919      0.10871022     0.051879704
2019-03-03/11:26:35.18        -0.023562913      0.10870952     0.051881577
2019-03-03/11:26:35.22        -0.023585771      0.10881429     0.051933824
2019-03-03/11:26:35.25        -0.023562913      0.10870814     0.051885407
2019-03-03/11:26:35.28        -0.023562919      0.10870748     0.051887303
2019-03-03/11:26:35.31        -0.023562913      0.10870678     0.051889175
2019-03-03/11:26:35.34        -0.023585771      0.10881154     0.051941429
2019-03-03/11:26:35.37        -0.023562913      0.10870540     0.051893004
2019-03-03/11:26:35.40        -0.023562919      0.10870474     0.051894899
2019-03-03/11:26:35.43        -0.023562913      0.10870404     0.051896771
2019-03-03/11:26:35.47        -0.023585771      0.10880880     0.051949031
2019-03-03/11:26:35.50        -0.023562913      0.10870266     0.051900598
2019-03-03/11:26:35.53        -0.023562919      0.10870200     0.051902494
2019-03-03/11:26:35.56        -0.023562913      0.10870130     0.051904365
2019-03-03/11:26:35.59        -0.023585771      0.10880605     0.051956632
2019-03-03/11:26:35.62        -0.023562913      0.10869991     0.051908191
2019-03-03/11:26:35.65        -0.023562919      0.10869926     0.051910086
2019-03-03/11:26:35.68        -0.023562913      0.10869855     0.051911956
2019-03-03/11:26:35.72        -0.023585771      0.10880331     0.051964230
2019-03-03/11:26:35.75        -0.023562913      0.10869717     0.051915781
2019-03-03/11:26:35.78        -0.023562919      0.10869652     0.051917675
2019-03-03/11:26:35.81        -0.023562913      0.10869581     0.051919545
2019-03-03/11:26:35.84        -0.023585771      0.10880057     0.051971826
2019-03-03/11:26:35.87        -0.023562913      0.10869443     0.051923370
2019-03-03/11:26:35.90        -0.023562919      0.10869378     0.051925263
2019-03-03/11:26:35.93        -0.023562913      0.10869307     0.051927132
2019-03-03/11:26:35.97        -0.023585771      0.10879782     0.051979420
2019-03-03/11:26:36.00        -0.023562913      0.10869169     0.051930956
2019-03-03/11:26:36.03        -0.023562919      0.10869104     0.051932849
2019-03-03/11:26:36.06        -0.023562913      0.10869033     0.051934717
2019-03-03/11:26:36.09        -0.023585771      0.10879508     0.051987012
2019-03-03/11:26:36.12        -0.023562913      0.10868895     0.051938539
2019-03-03/11:26:36.15        -0.023562919      0.10868829     0.051940432
2019-03-03/11:26:36.18        -0.023562913      0.10868759     0.051942300
2019-03-03/11:26:36.22        -0.023585771      0.10879233     0.051994601
2019-03-03/11:26:36.25        -0.023562913      0.10868621     0.051946121
2019-03-03/11:26:36.28        -0.023562919      0.10868555     0.051948013
2019-03-03/11:26:36.31        -0.023562913      0.10868485     0.051949881
2019-03-03/11:26:36.34        -0.023585771      0.10878959     0.052002189
2019-03-03/11:26:36.37        -0.023562913      0.10868347     0.051953701
2019-03-03/11:26:36.40        -0.023562919      0.10868281     0.051955592
2019-03-03/11:26:36.43        -0.023562913      0.10868211     0.051957459
2019-03-03/11:26:36.47        -0.023585771      0.10878685     0.052009774
2019-03-03/11:26:36.50        -0.023562913      0.10868072     0.051961278
2019-03-03/11:26:36.53        -0.023562919      0.10868007     0.051963169
2019-03-03/11:26:36.56        -0.023562913      0.10867937     0.051965036
2019-03-03/11:26:36.59        -0.023585771      0.10878410     0.052017357
2019-03-03/11:26:36.62        -0.023562913      0.10867798     0.051968853
2019-03-03/11:26:36.65        -0.023562919      0.10867733     0.051970743
2019-03-03/11:26:36.68        -0.023562913      0.10867662     0.051972610
2019-03-03/11:26:36.72        -0.023585771      0.10878136     0.052024938
2019-03-03/11:26:36.75        -0.023562913      0.10867524     0.051976426
2019-03-03/11:26:36.78        -0.023562919      0.10867459     0.051978316
2019-03-03/11:26:36.81        -0.023562913      0.10867388     0.051980182
2019-03-03/11:26:36.84        -0.023585771      0.10877861     0.052032517
2019-03-03/11:26:36.87        -0.023562913      0.10867250     0.051983997
2019-03-03/11:26:36.90        -0.023562919      0.10867185     0.051985886
2019-03-03/11:26:36.93        -0.023562913      0.10867114     0.051987751
2019-03-03/11:26:36.97        -0.023585771      0.10877587     0.052040093
2019-03-03/11:26:37.00        -0.023562913      0.10866976     0.051991566
2019-03-03/11:26:37.03        -0.023562919      0.10866910     0.051993454
2019-03-03/11:26:37.06        -0.023562913      0.10866840     0.051995319
2019-03-03/11:26:37.09        -0.023585771      0.10877313     0.052047668
2019-03-03/11:26:37.12        -0.023562913      0.10866702     0.051999132
2019-03-03/11:26:37.15        -0.023562919      0.10866636     0.052001020
2019-03-03/11:26:37.18        -0.023562913      0.10866566     0.052002884
2019-03-03/11:26:37.22        -0.023585771      0.10877038     0.052055240
2019-03-03/11:26:37.25        -0.023562913      0.10866428     0.052006696
2019-03-03/11:26:37.28        -0.023562919      0.10866362     0.052008584
2019-03-03/11:26:37.31        -0.023562913      0.10866292     0.052010447
2019-03-03/11:26:37.34        -0.023585771      0.10876764     0.052062810
2019-03-03/11:26:37.37        -0.023562913      0.10866154     0.052014259
2019-03-03/11:26:37.40        -0.023562919      0.10866088     0.052016146
2019-03-03/11:26:37.43        -0.023562913      0.10866018     0.052018009
2019-03-03/11:26:37.47        -0.023585771      0.10876489     0.052070378
2019-03-03/11:26:37.50        -0.023562913      0.10865879     0.052021818
2019-03-03/11:26:37.53        -0.023562919      0.10865814     0.052023705
2019-03-03/11:26:37.56        -0.023562913      0.10865743     0.052025567
2019-03-03/11:26:37.59        -0.023585771      0.10876215     0.052077943
2019-03-03/11:26:37.62        -0.023562913      0.10865605     0.052029376
2019-03-03/11:26:37.65        -0.023562919      0.10865540     0.052031262
2019-03-03/11:26:37.68        -0.023562913      0.10865469     0.052033124
2019-03-03/11:26:37.72        -0.023585771      0.10875941     0.052085507
2019-03-03/11:26:37.75        -0.023562913      0.10865331     0.052036932
2019-03-03/11:26:37.78        -0.023562919      0.10865266     0.052038817
2019-03-03/11:26:37.81        -0.023562913      0.10865195     0.052040679
2019-03-03/11:26:37.84        -0.023585771      0.10875666     0.052093068
2019-03-03/11:26:37.87        -0.023562913      0.10865057     0.052044485
2019-03-03/11:26:37.90        -0.023562919      0.10864992     0.052046370
2019-03-03/11:26:37.93        -0.023562913      0.10864921     0.052048231
2019-03-03/11:26:37.97        -0.023585771      0.10875392     0.052100627
2019-03-03/11:26:38.00        -0.023562913      0.10864783     0.052052036
2019-03-03/11:26:38.03        -0.023562919      0.10864717     0.052053921
2019-03-03/11:26:38.06        -0.023562913      0.10864647     0.052055781
2019-03-03/11:26:38.09        -0.023585771      0.10875117     0.052108184
2019-03-03/11:26:38.12        -0.023562913      0.10864509     0.052059585
2019-03-03/11:26:38.15        -0.023562919      0.10864443     0.052061469
2019-03-03/11:26:38.18        -0.023562913      0.10864373     0.052063329
2019-03-03/11:26:38.22        -0.023585771      0.10874843     0.052115739
2019-03-03/11:26:38.25        -0.023562913      0.10864235     0.052067132
2019-03-03/11:26:38.28        -0.023562919      0.10864169     0.052069016
2019-03-03/11:26:38.31        -0.023562913      0.10864099     0.052070875
2019-03-03/11:26:38.34        -0.023585771      0.10874569     0.052123291
2019-03-03/11:26:38.37        -0.023562913      0.10863960     0.052074677
2019-03-03/11:26:38.40        -0.023562919      0.10863895     0.052076560
2019-03-03/11:26:38.43        -0.023562913      0.10863825     0.052078418
2019-03-03/11:26:38.47        -0.023585771      0.10874294     0.052130842
2019-03-03/11:26:38.50        -0.023562913      0.10863686     0.052082220
2019-03-03/11:26:38.53        -0.023562919      0.10863621     0.052084102
2019-03-03/11:26:38.56        -0.023562913      0.10863550     0.052085960
2019-03-03/11:26:38.59        -0.023585771      0.10874020     0.052138390
2019-03-03/11:26:38.62        -0.023562913      0.10863412     0.052089760
2019-03-03/11:26:38.65        -0.023562919      0.10863347     0.052091642
2019-03-03/11:26:38.68        -0.023562913      0.10863276     0.052093499
2019-03-03/11:26:38.72        -0.023585771      0.10873745     0.052145936
2019-03-03/11:26:38.75        -0.023562913      0.10863138     0.052097298
2019-03-03/11:26:38.78        -0.023562919      0.10863073     0.052099179
2019-03-03/11:26:38.81        -0.023562913      0.10863002     0.052101036
2019-03-03/11:26:38.84        -0.023585771      0.10873471     0.052153480
2019-03-03/11:26:38.87        -0.023562913      0.10862864     0.052104834
2019-03-03/11:26:38.90        -0.023562919      0.10862798     0.052106715
2019-03-03/11:26:38.93        -0.023562913      0.10862728     0.052108571
2019-03-03/11:26:38.97        -0.023585771      0.10873197     0.052161021
2019-03-03/11:26:39.00        -0.023562913      0.10862590     0.052112368
2019-03-03/11:26:39.03        -0.023562919      0.10862524     0.052114248
2019-03-03/11:26:39.06        -0.023562913      0.10862454     0.052116104
2019-03-03/11:26:39.09        -0.023585771      0.10872922     0.052168561
2019-03-03/11:26:39.12        -0.023562913      0.10862316     0.052119899
2019-03-03/11:26:39.15        -0.023562919      0.10862250     0.052121779
2019-03-03/11:26:39.18        -0.023562913      0.10862180     0.052123634
2019-03-03/11:26:39.22        -0.023585771      0.10872648     0.052176098
2019-03-03/11:26:39.25        -0.023562913      0.10862042     0.052127429
2019-03-03/11:26:39.28        -0.023562919      0.10861976     0.052129308
2019-03-03/11:26:39.31        -0.023562913      0.10861906     0.052131162
2019-03-03/11:26:39.34        -0.023585771      0.10872373     0.052183633
2019-03-03/11:26:39.37        -0.023562913      0.10861767     0.052134956
2019-03-03/11:26:39.40        -0.023562919      0.10861702     0.052136834
2019-03-03/11:26:39.43        -0.023562913      0.10861631     0.052138689
2019-03-03/11:26:39.47        -0.023585771      0.10872099     0.052191166
2019-03-03/11:26:39.50        -0.023557442      0.10862889     0.052120953
2019-03-03/11:26:39.53        -0.023547471      0.10865368     0.052083572
2019-03-03/11:26:39.56        -0.023537489      0.10867842     0.052046167
2019-03-03/11:26:39.59        -0.023550049      0.10880937     0.052058126
2019-03-03/11:26:39.62        -0.023517214      0.10872876     0.051970175
2019-03-03/11:26:39.65        -0.023507243      0.10875355     0.051932793
2019-03-03/11:26:39.68        -0.023497261      0.10877830     0.051895387
2019-03-03/11:26:39.72        -0.023509821      0.10890924     0.051907352
2019-03-03/11:26:39.75        -0.023476986      0.10882863     0.051819391
2019-03-03/11:26:39.78        -0.023467015      0.10885343     0.051782008
2019-03-03/11:26:39.81        -0.023457033      0.10887817     0.051744601
2019-03-03/11:26:39.84        -0.023469593      0.10900911     0.051756572
2019-03-03/11:26:39.87        -0.023436758      0.10892851     0.051668603
2019-03-03/11:26:39.90        -0.023426787      0.10895330     0.051631218
2019-03-03/11:26:39.93        -0.023416805      0.10897805     0.051593810
2019-03-03/11:26:39.97        -0.023429365      0.10910898     0.051605787
2019-03-03/11:26:40.00        -0.023396530      0.10902839     0.051517809
2019-03-03/11:26:40.03        -0.023386559      0.10905318     0.051480424
2019-03-03/11:26:40.06        -0.023376577      0.10907793     0.051443014
2019-03-03/11:26:40.09        -0.023389137      0.10920886     0.051454997
2019-03-03/11:26:40.12        -0.023356302      0.10912827     0.051367011
2019-03-03/11:26:40.15        -0.023346331      0.10915306     0.051329624
2019-03-03/11:26:40.18        -0.023336349      0.10917781     0.051292213
2019-03-03/11:26:40.22        -0.023348909      0.10930874     0.051304202
2019-03-03/11:26:40.25        -0.023316075      0.10922815     0.051216207
2019-03-03/11:26:40.28        -0.023306103      0.10925295     0.051178819
2019-03-03/11:26:40.31        -0.023296122      0.10927769     0.051141406
2019-03-03/11:26:40.34        -0.023308681      0.10940862     0.051153401
2019-03-03/11:26:40.37        -0.023275847      0.10932803     0.051065398
2019-03-03/11:26:40.40        -0.023265876      0.10935283     0.051028008
2019-03-03/11:26:40.43        -0.023255894      0.10937758     0.050990595
2019-03-03/11:26:40.47        -0.023268453      0.10950851     0.051002596
2019-03-03/11:26:40.50        -0.023235619      0.10942792     0.050914584
2019-03-03/11:26:40.53        -0.023231119      0.10943876     0.050898722
2019-03-03/11:26:40.56        -0.023231113      0.10943806     0.050900565
2019-03-03/11:26:40.59        -0.023253650      0.10954354     0.050951830
2019-03-03/11:26:40.62        -0.023231113      0.10943669     0.050904335
2019-03-03/11:26:40.65        -0.023231119      0.10943604     0.050906202
2019-03-03/11:26:40.68        -0.023231113      0.10943534     0.050908045
2019-03-03/11:26:40.72        -0.023253650      0.10954081     0.050959317
2019-03-03/11:26:40.75        -0.023231113      0.10943396     0.050911814
2019-03-03/11:26:40.78        -0.023231119      0.10943331     0.050913681
2019-03-03/11:26:40.81        -0.023231113      0.10943261     0.050915523
2019-03-03/11:26:40.84        -0.023253650      0.10953809     0.050966802
2019-03-03/11:26:40.87        -0.023231113      0.10943124     0.050919291
2019-03-03/11:26:40.90        -0.023231119      0.10943059     0.050921157
2019-03-03/11:26:40.93        -0.023231113      0.10942989     0.050922999
2019-03-03/11:26:40.97        -0.023253650      0.10953536     0.050974285
2019-03-03/11:26:41.00        -0.023231113      0.10942852     0.050926766
2019-03-03/11:26:41.03        -0.023231119      0.10942787     0.050928631
2019-03-03/11:26:41.06        -0.023231113      0.10942717     0.050930473
2019-03-03/11:26:41.09        -0.023253650      0.10953263     0.050981765
2019-03-03/11:26:41.12        -0.023231113      0.10942579     0.050934239
2019-03-03/11:26:41.15        -0.023231119      0.10942514     0.050936104
2019-03-03/11:26:41.18        -0.023231113      0.10942444     0.050937945
2019-03-03/11:26:41.22        -0.023253650      0.10952991     0.050989244
2019-03-03/11:26:41.25        -0.023231113      0.10942307     0.050941710
2019-03-03/11:26:41.28        -0.023231119      0.10942242     0.050943574
2019-03-03/11:26:41.31        -0.023231113      0.10942172     0.050945414
2019-03-03/11:26:41.34        -0.023253650      0.10952718     0.050996720
2019-03-03/11:26:41.37        -0.023231113      0.10942035     0.050949178
2019-03-03/11:26:41.40        -0.023231119      0.10941970     0.050951042
2019-03-03/11:26:41.43        -0.023231113      0.10941899     0.050952882
2019-03-03/11:26:41.47        -0.023253650      0.10952445     0.051004194
2019-03-03/11:26:41.50        -0.023231113      0.10941762     0.050956645
2019-03-03/11:26:41.53        -0.023231119      0.10941697     0.050958508
2019-03-03/11:26:41.56        -0.023231113      0.10941627     0.050960348
2019-03-03/11:26:41.59        -0.023253650      0.10952173     0.051011667
2019-03-03/11:26:41.62        -0.023231113      0.10941490     0.050964109
2019-03-03/11:26:41.65        -0.023231119      0.10941425     0.050965972
2019-03-03/11:26:41.68        -0.023231113      0.10941355     0.050967811
2019-03-03/11:26:41.72        -0.023253650      0.10951900     0.051019137
2019-03-03/11:26:41.75        -0.023231113      0.10941217     0.050971572
2019-03-03/11:26:41.78        -0.023231119      0.10941152     0.050973434
2019-03-03/11:26:41.81        -0.023231113      0.10941082     0.050975272
2019-03-03/11:26:41.84        -0.023253650      0.10951628     0.051026605
2019-03-03/11:26:41.87        -0.023231113      0.10940945     0.050979032
2019-03-03/11:26:41.90        -0.023231119      0.10940880     0.050980894
2019-03-03/11:26:41.93        -0.023231113      0.10940810     0.050982732
2019-03-03/11:26:41.97        -0.023253650      0.10951355     0.051034071
2019-03-03/11:26:42.00        -0.023231113      0.10940673     0.050986490
2019-03-03/11:26:42.03        -0.023231119      0.10940608     0.050988351
2019-03-03/11:26:42.06        -0.023231113      0.10940538     0.050990189
2019-03-03/11:26:42.09        -0.023253650      0.10951082     0.051041535
2019-03-03/11:26:42.12        -0.023231113      0.10940400     0.050993947
2019-03-03/11:26:42.15        -0.023231119      0.10940335     0.050995807
2019-03-03/11:26:42.18        -0.023231113      0.10940265     0.050997644
2019-03-03/11:26:42.22        -0.023253650      0.10950810     0.051048997
2019-03-03/11:26:42.25        -0.023231113      0.10940128     0.051001401
2019-03-03/11:26:42.28        -0.023231119      0.10940063     0.051003261
2019-03-03/11:26:42.31        -0.023231113      0.10939993     0.051005097
2019-03-03/11:26:42.34        -0.023253650      0.10950537     0.051056456
2019-03-03/11:26:42.37        -0.023231113      0.10939856     0.051008853
2019-03-03/11:26:42.40        -0.023231119      0.10939791     0.051010712
2019-03-03/11:26:42.43        -0.023231113      0.10939720     0.051012548
2019-03-03/11:26:42.47        -0.023253650      0.10950264     0.051063914
2019-03-03/11:26:42.50        -0.023231113      0.10939583     0.051016303
2019-03-03/11:26:42.53        -0.023231119      0.10939518     0.051018162
2019-03-03/11:26:42.56        -0.023231113      0.10939448     0.051019997
2019-03-03/11:26:42.59        -0.023253650      0.10949992     0.051071370
2019-03-03/11:26:42.62        -0.023231113      0.10939311     0.051023750
2019-03-03/11:26:42.65        -0.023231119      0.10939246     0.051025609
2019-03-03/11:26:42.68        -0.023231113      0.10939176     0.051027444
2019-03-03/11:26:42.72        -0.023253650      0.10949719     0.051078823
2019-03-03/11:26:42.75        -0.023231113      0.10939038     0.051031196
2019-03-03/11:26:42.78        -0.023231119      0.10938973     0.051033054
2019-03-03/11:26:42.81        -0.023231113      0.10938903     0.051034889
2019-03-03/11:26:42.84        -0.023253650      0.10949446     0.051086275
2019-03-03/11:26:42.87        -0.023231113      0.10938766     0.051038640
2019-03-03/11:26:42.90        -0.023231119      0.10938701     0.051040497
2019-03-03/11:26:42.93        -0.023231113      0.10938631     0.051042331
2019-03-03/11:26:42.97        -0.023253650      0.10949174     0.051093724
2019-03-03/11:26:43.00        -0.023231113      0.10938494     0.051046082
2019-03-03/11:26:43.03        -0.023231119      0.10938429     0.051047939
2019-03-03/11:26:43.06        -0.023231113      0.10938359     0.051049772
2019-03-03/11:26:43.09        -0.023253650      0.10948901     0.051101171
2019-03-03/11:26:43.12        -0.023231113      0.10938221     0.051053521
2019-03-03/11:26:43.15        -0.023231119      0.10938156     0.051055378
2019-03-03/11:26:43.18        -0.023231113      0.10938086     0.051057210
2019-03-03/11:26:43.22        -0.023253650      0.10948628     0.051108617
2019-03-03/11:26:43.25        -0.023231113      0.10937949     0.051060959
2019-03-03/11:26:43.28        -0.023231119      0.10937884     0.051062814
2019-03-03/11:26:43.31        -0.023231113      0.10937814     0.051064647
2019-03-03/11:26:43.34        -0.023253650      0.10948356     0.051116060
2019-03-03/11:26:43.37        -0.023231113      0.10937677     0.051068394
2019-03-03/11:26:43.40        -0.023231119      0.10937611     0.051070249
2019-03-03/11:26:43.43        -0.023231113      0.10937541     0.051072081
2019-03-03/11:26:43.47        -0.023253650      0.10948083     0.051123501
2019-03-03/11:26:43.50        -0.023231113      0.10937404     0.051075827
2019-03-03/11:26:43.53        -0.023231119      0.10937339     0.051077682
2019-03-03/11:26:43.56        -0.023231113      0.10937269     0.051079513
2019-03-03/11:26:43.59        -0.023253650      0.10947810     0.051130940
2019-03-03/11:26:43.62        -0.023231113      0.10937132     0.051083258
2019-03-03/11:26:43.65        -0.023231119      0.10937067     0.051085113
2019-03-03/11:26:43.68        -0.023231113      0.10936997     0.051086943
2019-03-03/11:26:43.72        -0.023253650      0.10947538     0.051138376
2019-03-03/11:26:43.75        -0.023231113      0.10936859     0.051090688
2019-03-03/11:26:43.78        -0.023231119      0.10936794     0.051092541
2019-03-03/11:26:43.81        -0.023231113      0.10936724     0.051094372
2019-03-03/11:26:43.84        -0.023253650      0.10947265     0.051145811
2019-03-03/11:26:43.87        -0.023231113      0.10936587     0.051098115
2019-03-03/11:26:43.90        -0.023231119      0.10936522     0.051099968
2019-03-03/11:26:43.93        -0.023231113      0.10936452     0.051101798
2019-03-03/11:26:43.97        -0.023253650      0.10946993     0.051153244
2019-03-03/11:26:44.00        -0.023231113      0.10936315     0.051105540
2019-03-03/11:26:44.03        -0.023231119      0.10936250     0.051107392
2019-03-03/11:26:44.06        -0.023231113      0.10936180     0.051109222
2019-03-03/11:26:44.09        -0.023253650      0.10946720     0.051160675
2019-03-03/11:26:44.12        -0.023231113      0.10936042     0.051112962
2019-03-03/11:26:44.15        -0.023231119      0.10935977     0.051114815
2019-03-03/11:26:44.18        -0.023231113      0.10935907     0.051116643
2019-03-03/11:26:44.22        -0.023253650      0.10946447     0.051168103
2019-03-03/11:26:44.25        -0.023231113      0.10935770     0.051120383
2019-03-03/11:26:44.28        -0.023231119      0.10935705     0.051122235
2019-03-03/11:26:44.31        -0.023231113      0.10935635     0.051124063
2019-03-03/11:26:44.34        -0.023253650      0.10946175     0.051175529
2019-03-03/11:26:44.37        -0.023231113      0.10935497     0.051127802
2019-03-03/11:26:44.40        -0.023231119      0.10935432     0.051129653
2019-03-03/11:26:44.43        -0.023231113      0.10935362     0.051131481
2019-03-03/11:26:44.47        -0.023253650      0.10945902     0.051182954
2019-03-03/11:26:44.50        -0.023231113      0.10935225     0.051135218
2019-03-03/11:26:44.53        -0.023231119      0.10935160     0.051137069
2019-03-03/11:26:44.56        -0.023231113      0.10935090     0.051138896
2019-03-03/11:26:44.59        -0.023253650      0.10945629     0.051190376
2019-03-03/11:26:44.62        -0.023231113      0.10934953     0.051142633
2019-03-03/11:26:44.65        -0.023231119      0.10934888     0.051144483
2019-03-03/11:26:44.68        -0.023231113      0.10934818     0.051146310
2019-03-03/11:26:44.72        -0.023253650      0.10945357     0.051197796
2019-03-03/11:26:44.75        -0.023231113      0.10934680     0.051150045
2019-03-03/11:26:44.78        -0.023231119      0.10934615     0.051151895
2019-03-03/11:26:44.81        -0.023231113      0.10934545     0.051153721
2019-03-03/11:26:44.84        -0.023253650      0.10945084     0.051205214
2019-03-03/11:26:44.87        -0.023231113      0.10934408     0.051157456
2019-03-03/11:26:44.90        -0.023231119      0.10934343     0.051159305
2019-03-03/11:26:44.93        -0.023231113      0.10934273     0.051161131
2019-03-03/11:26:44.97        -0.023253650      0.10944811     0.051212630
2019-03-03/11:26:45.00        -0.023231113      0.10934136     0.051164864
2019-03-03/11:26:45.03        -0.023231119      0.10934071     0.051166713
2019-03-03/11:26:45.06        -0.023231113      0.10934000     0.051168538
2019-03-03/11:26:45.09        -0.023253650      0.10944539     0.051220044
2019-03-03/11:26:45.12        -0.023231113      0.10933863     0.051172270
2019-03-03/11:26:45.15        -0.023231119      0.10933798     0.051174118
2019-03-03/11:26:45.18        -0.023231113      0.10933728     0.051175943
2019-03-03/11:26:45.22        -0.023253650      0.10944266     0.051227456
2019-03-03/11:26:45.25        -0.023231113      0.10933591     0.051179674
2019-03-03/11:26:45.28        -0.023231119      0.10933526     0.051181522
2019-03-03/11:26:45.31        -0.023231113      0.10933456     0.051183346
2019-03-03/11:26:45.34        -0.023253650      0.10943993     0.051234866
2019-03-03/11:26:45.37        -0.023231113      0.10933318     0.051187076
2019-03-03/11:26:45.40        -0.023231119      0.10933253     0.051188923
2019-03-03/11:26:45.43        -0.023231113      0.10933183     0.051190747
2019-03-03/11:26:45.47        -0.023253650      0.10943721     0.051242273
2019-03-03/11:26:45.50        -0.023231113      0.10933046     0.051194476
2019-03-03/11:26:45.53        -0.023231119      0.10932981     0.051196323
2019-03-03/11:26:45.56        -0.023231113      0.10932911     0.051198146
2019-03-03/11:26:45.59        -0.023253650      0.10943448     0.051249679
2019-03-03/11:26:45.62        -0.023231113      0.10932774     0.051201874
2019-03-03/11:26:45.65        -0.023231119      0.10932709     0.051203720
2019-03-03/11:26:45.68        -0.023231113      0.10932639     0.051205543
2019-03-03/11:26:45.72        -0.023253650      0.10943176     0.051257082
2019-03-03/11:26:45.75        -0.023231113      0.10932501     0.051209270
2019-03-03/11:26:45.78        -0.023231119      0.10932436     0.051211115
2019-03-03/11:26:45.81        -0.023231113      0.10932366     0.051212937
2019-03-03/11:26:45.84        -0.023253650      0.10942903     0.051264483
2019-03-03/11:26:45.87        -0.023231113      0.10932229     0.051216663
2019-03-03/11:26:45.90        -0.023231119      0.10932164     0.051218508
2019-03-03/11:26:45.93        -0.023231113      0.10932094     0.051220330
2019-03-03/11:26:45.97        -0.023253650      0.10942630     0.051271883
2019-03-03/11:26:46.00        -0.023231113      0.10931957     0.051224055
2019-03-03/11:26:46.03        -0.023231119      0.10931892     0.051225899
2019-03-03/11:26:46.06        -0.023231113      0.10931821     0.051227720
2019-03-03/11:26:46.09        -0.023253650      0.10942358     0.051279280
2019-03-03/11:26:46.12        -0.023231113      0.10931684     0.051231444
2019-03-03/11:26:46.15        -0.023231119      0.10931619     0.051233288
2019-03-03/11:26:46.18        -0.023231113      0.10931549     0.051235109
2019-03-03/11:26:46.22        -0.023253650      0.10942085     0.051286675
2019-03-03/11:26:46.25        -0.023231113      0.10931412     0.051238832
2019-03-03/11:26:46.28        -0.023231119      0.10931347     0.051240675
2019-03-03/11:26:46.31        -0.023231113      0.10931277     0.051242495
2019-03-03/11:26:46.34        -0.023253650      0.10941812     0.051294068
2019-03-03/11:26:46.37        -0.023231113      0.10931139     0.051246217
2019-03-03/11:26:46.40        -0.023231119      0.10931074     0.051248060
2019-03-03/11:26:46.43        -0.023231113      0.10931004     0.051249879
2019-03-03/11:26:46.47        -0.023253650      0.10941540     0.051301459
2019-03-03/11:26:46.50        -0.023231113      0.10930867     0.051253600
2019-03-03/11:26:46.53        -0.023231119      0.10930802     0.051255443
2019-03-03/11:26:46.56        -0.023231113      0.10930732     0.051257261
2019-03-03/11:26:46.59        -0.023253650      0.10941267     0.051308847
2019-03-03/11:26:46.62        -0.023231113      0.10930595     0.051260981
2019-03-03/11:26:46.65        -0.023231119      0.10930530     0.051262823
2019-03-03/11:26:46.68        -0.023231113      0.10930460     0.051264641
2019-03-03/11:26:46.72        -0.023253650      0.10940994     0.051316234
2019-03-03/11:26:46.75        -0.023231113      0.10930322     0.051268360
2019-03-03/11:26:46.78        -0.023231119      0.10930257     0.051270202
2019-03-03/11:26:46.81        -0.023231113      0.10930187     0.051272019
2019-03-03/11:26:46.84        -0.023253650      0.10940722     0.051323619
2019-03-03/11:26:46.87        -0.023231113      0.10930050     0.051275737
2019-03-03/11:26:46.90        -0.023231119      0.10929985     0.051277578
2019-03-03/11:26:46.93        -0.023231113      0.10929915     0.051279395
2019-03-03/11:26:46.97        -0.023253650      0.10940449     0.051331001
2019-03-03/11:26:47.00        -0.023231113      0.10929778     0.051283112
2019-03-03/11:26:47.03        -0.023231119      0.10929712     0.051284952
2019-03-03/11:26:47.06        -0.023231113      0.10929642     0.051286769
2019-03-03/11:26:47.09        -0.023253650      0.10940176     0.051338381
2019-03-03/11:26:47.12        -0.023231113      0.10929505     0.051290484
2019-03-03/11:26:47.15        -0.023231119      0.10929440     0.051292324
2019-03-03/11:26:47.18        -0.023231113      0.10929370     0.051294140
2019-03-03/11:26:47.22        -0.023253650      0.10939904     0.051345760
2019-03-03/11:26:47.25        -0.023231113      0.10929233     0.051297855
2019-03-03/11:26:47.28        -0.023231119      0.10929168     0.051299694
2019-03-03/11:26:47.31        -0.023231113      0.10929098     0.051301510
2019-03-03/11:26:47.34        -0.023253650      0.10939631     0.051353136
2019-03-03/11:26:47.37        -0.023231113      0.10928960     0.051305223
2019-03-03/11:26:47.40        -0.023231119      0.10928895     0.051307062
2019-03-03/11:26:47.43        -0.023231113      0.10928825     0.051308877
2019-03-03/11:26:47.47        -0.023253650      0.10939359     0.051360510
2019-03-03/11:26:47.50        -0.023231113      0.10928688     0.051312590
2019-03-03/11:26:47.53        -0.023231119      0.10928623     0.051314428
2019-03-03/11:26:47.56        -0.023231113      0.10928553     0.051316243
2019-03-03/11:26:47.59        -0.023253650      0.10939086     0.051367882
2019-03-03/11:26:47.62        -0.023231113      0.10928416     0.051319954
2019-03-03/11:26:47.65        -0.023231119      0.10928351     0.051321792
2019-03-03/11:26:47.68        -0.023231113      0.10928281     0.051323606
2019-03-03/11:26:47.72        -0.023253650      0.10938813     0.051375252
2019-03-03/11:26:47.75        -0.023231113      0.10928143     0.051327316
2019-03-03/11:26:47.78        -0.023231119      0.10928078     0.051329154
2019-03-03/11:26:47.81        -0.023231113      0.10928008     0.051330967
2019-03-03/11:26:47.84        -0.023253650      0.10938541     0.051382619
2019-03-03/11:26:47.87        -0.023231113      0.10927871     0.051334676
2019-03-03/11:26:47.90        -0.023231119      0.10927806     0.051336513
2019-03-03/11:26:47.93        -0.023231113      0.10927736     0.051338326
2019-03-03/11:26:47.97        -0.023253650      0.10938268     0.051389985
2019-03-03/11:26:48.00        -0.023231113      0.10927598     0.051342034
2019-03-03/11:26:48.03        -0.023231119      0.10927533     0.051343871
2019-03-03/11:26:48.06        -0.023231113      0.10927463     0.051345683
2019-03-03/11:26:48.09        -0.023253650      0.10937995     0.051397349
2019-03-03/11:26:48.12        -0.023231113      0.10927326     0.051349390
2019-03-03/11:26:48.15        -0.023231119      0.10927261     0.051351226
2019-03-03/11:26:48.18        -0.023231113      0.10927191     0.051353038
2019-03-03/11:26:48.22        -0.023253650      0.10937723     0.051404710
2019-03-03/11:26:48.25        -0.023231113      0.10927054     0.051356744
2019-03-03/11:26:48.28        -0.023231119      0.10926989     0.051358579
2019-03-03/11:26:48.31        -0.023231113      0.10926919     0.051360391
2019-03-03/11:26:48.34        -0.023253650      0.10937450     0.051412069
2019-03-03/11:26:48.37        -0.023231113      0.10926781     0.051364096
2019-03-03/11:26:48.40        -0.023231119      0.10926716     0.051365931
2019-03-03/11:26:48.43        -0.023231113      0.10926646     0.051367741
2019-03-03/11:26:48.47        -0.023253650      0.10937177     0.051419427
2019-03-03/11:26:48.50        -0.023231113      0.10926509     0.051371445
2019-03-03/11:26:48.53        -0.023231119      0.10926444     0.051373280
2019-03-03/11:26:48.56        -0.023231113      0.10926374     0.051375090
2019-03-03/11:26:48.59        -0.023253650      0.10936905     0.051426782
2019-03-03/11:26:48.62        -0.023231113      0.10926237     0.051378793
2019-03-03/11:26:48.65        -0.023231119      0.10926172     0.051380627
2019-03-03/11:26:48.68        -0.023231113      0.10926101     0.051382436
2019-03-03/11:26:48.72        -0.023253650      0.10936632     0.051434135
2019-03-03/11:26:48.75        -0.023231113      0.10925964     0.051386138
2019-03-03/11:26:48.78        -0.023231119      0.10925899     0.051387971
2019-03-03/11:26:48.81        -0.023231113      0.10925829     0.051389781
2019-03-03/11:26:48.84        -0.023253650      0.10936359     0.051441486
2019-03-03/11:26:48.87        -0.023231113      0.10925692     0.051393481
2019-03-03/11:26:48.90        -0.023231119      0.10925627     0.051395314
2019-03-03/11:26:48.93        -0.023231113      0.10925557     0.051397123
2019-03-03/11:26:48.97        -0.023253650      0.10936087     0.051448835
2019-03-03/11:26:49.00        -0.023231113      0.10925419     0.051400823
2019-03-03/11:26:49.03        -0.023231119      0.10925354     0.051402655
2019-03-03/11:26:49.06        -0.023231113      0.10925284     0.051404463
2019-03-03/11:26:49.09        -0.023253650      0.10935814     0.051456181
2019-03-03/11:26:49.12        -0.023231113      0.10925147     0.051408162
2019-03-03/11:26:49.15        -0.023231119      0.10925082     0.051409993
2019-03-03/11:26:49.18        -0.023231113      0.10925012     0.051411801
2019-03-03/11:26:49.22        -0.023253650      0.10935542     0.051463526
2019-03-03/11:26:49.25        -0.023231113      0.10924875     0.051415499
2019-03-03/11:26:49.28        -0.023231119      0.10924810     0.051417330
2019-03-03/11:26:49.31        -0.023231113      0.10924740     0.051419137
2019-03-03/11:26:49.34        -0.023253650      0.10935269     0.051470868
2019-03-03/11:26:49.37        -0.023231113      0.10924602     0.051422834
2019-03-03/11:26:49.40        -0.023231119      0.10924537     0.051424664
2019-03-03/11:26:49.43        -0.023231113      0.10924467     0.051426471
2019-03-03/11:26:49.47        -0.023253650      0.10934996     0.051478209
2019-03-03/11:26:49.50        -0.023225568      0.10925693     0.051409155
2019-03-03/11:26:49.53        -0.023215460      0.10928114     0.051372670
2019-03-03/11:26:49.56        -0.023205343      0.10930530     0.051336161
2019-03-03/11:26:49.59        -0.023217440      0.10943625     0.051348353
2019-03-03/11:26:49.62        -0.023184791      0.10935445     0.051261987
2019-03-03/11:26:49.65        -0.023174684      0.10937865     0.051225501
2019-03-03/11:26:49.68        -0.023164566      0.10940281     0.051188990
2019-03-03/11:26:49.72        -0.023176664      0.10953376     0.051201189
2019-03-03/11:26:49.75        -0.023144015      0.10945196     0.051114814
2019-03-03/11:26:49.78        -0.023133908      0.10947617     0.051078326
2019-03-03/11:26:49.81        -0.023123790      0.10950033     0.051041815
2019-03-03/11:26:49.84        -0.023135888      0.10963128     0.051054019
2019-03-03/11:26:49.87        -0.023103239      0.10954948     0.050967636
2019-03-03/11:26:49.90        -0.023093131      0.10957369     0.050931147
2019-03-03/11:26:49.93        -0.023083014      0.10959785     0.050894634
2019-03-03/11:26:49.97        -0.023095111      0.10972879     0.050906844
2019-03-03/11:26:50.00        -0.023062462      0.10964700     0.050820453
2019-03-03/11:26:50.03        -0.023052355      0.10967121     0.050783962
2019-03-03/11:26:50.06        -0.023042237      0.10969537     0.050747448
2019-03-03/11:26:50.09        -0.023054335      0.10982631     0.050759663
2019-03-03/11:26:50.12        -0.023021686      0.10974452     0.050673264
2019-03-03/11:26:50.15        -0.023011579      0.10976874     0.050636772
2019-03-03/11:26:50.18        -0.023001461      0.10979290     0.050600256
2019-03-03/11:26:50.22        -0.023013559      0.10992384     0.050612478
2019-03-03/11:26:50.25        -0.022980910      0.10984205     0.050526070
2019-03-03/11:26:50.28        -0.022970803      0.10986626     0.050489577
2019-03-03/11:26:50.31        -0.022960685      0.10989042     0.050453059
2019-03-03/11:26:50.34        -0.022972782      0.11002136     0.050465287
2019-03-03/11:26:50.37        -0.022940133      0.10993958     0.050378870
2019-03-03/11:26:50.40        -0.022930026      0.10996379     0.050342376
2019-03-03/11:26:50.43        -0.022919908      0.10998795     0.050305858
2019-03-03/11:26:50.47        -0.022932006      0.11011889     0.050318091
2019-03-03/11:26:50.50        -0.022899357      0.11003711     0.050231666
2019-03-03/11:26:50.53        -0.022894795      0.11004769     0.050216181
2019-03-03/11:26:50.56        -0.022894790      0.11004699     0.050217977
2019-03-03/11:26:50.59        -0.022917000      0.11015307     0.050268532
2019-03-03/11:26:50.62        -0.022894790      0.11004563     0.050221650
2019-03-03/11:26:50.65        -0.022894795      0.11004499     0.050223469
2019-03-03/11:26:50.68        -0.022894790      0.11004429     0.050225264
2019-03-03/11:26:50.72        -0.022917000      0.11015036     0.050275825
2019-03-03/11:26:50.75        -0.022894790      0.11004293     0.050228936
2019-03-03/11:26:50.78        -0.022894795      0.11004228     0.050230754
2019-03-03/11:26:50.81        -0.022894790      0.11004158     0.050232549
2019-03-03/11:26:50.84        -0.022917000      0.11014765     0.050283116
2019-03-03/11:26:50.87        -0.022894790      0.11004022     0.050236220
2019-03-03/11:26:50.90        -0.022894795      0.11003958     0.050238037
2019-03-03/11:26:50.93        -0.022894790      0.11003888     0.050239832
2019-03-03/11:26:50.97        -0.022917000      0.11014495     0.050290406
2019-03-03/11:26:51.00        -0.022894790      0.11003752     0.050243502
2019-03-03/11:26:51.03        -0.022894795      0.11003687     0.050245319
2019-03-03/11:26:51.06        -0.022894790      0.11003617     0.050247113
2019-03-03/11:26:51.09        -0.022917000      0.11014224     0.050297693
2019-03-03/11:26:51.12        -0.022894790      0.11003481     0.050250781
2019-03-03/11:26:51.15        -0.022894795      0.11003417     0.050252598
2019-03-03/11:26:51.18        -0.022894790      0.11003347     0.050254391
2019-03-03/11:26:51.22        -0.022917000      0.11013953     0.050304979
2019-03-03/11:26:51.25        -0.022894790      0.11003211     0.050258059
2019-03-03/11:26:51.28        -0.022894795      0.11003146     0.050259875
2019-03-03/11:26:51.31        -0.022894790      0.11003077     0.050261668
2019-03-03/11:26:51.34        -0.022917000      0.11013682     0.050312262
2019-03-03/11:26:51.37        -0.022894790      0.11002940     0.050265335
2019-03-03/11:26:51.40        -0.022894795      0.11002876     0.050267151
2019-03-03/11:26:51.43        -0.022894790      0.11002806     0.050268943
2019-03-03/11:26:51.47        -0.022917000      0.11013412     0.050319543
2019-03-03/11:26:51.50        -0.022894790      0.11002670     0.050272609
2019-03-03/11:26:51.53        -0.022894795      0.11002605     0.050274424
2019-03-03/11:26:51.56        -0.022894790      0.11002536     0.050276216
2019-03-03/11:26:51.59        -0.022917000      0.11013141     0.050326823
2019-03-03/11:26:51.62        -0.022894790      0.11002399     0.050279881
2019-03-03/11:26:51.65        -0.022894795      0.11002335     0.050281695
2019-03-03/11:26:51.68        -0.022894790      0.11002265     0.050283487
2019-03-03/11:26:51.72        -0.022917000      0.11012870     0.050334100
2019-03-03/11:26:51.75        -0.022894790      0.11002129     0.050287150
2019-03-03/11:26:51.78        -0.022894795      0.11002064     0.050288965
2019-03-03/11:26:51.81        -0.022894790      0.11001995     0.050290756
2019-03-03/11:26:51.84        -0.022917000      0.11012599     0.050341375
2019-03-03/11:26:51.87        -0.022894790      0.11001858     0.050294418
2019-03-03/11:26:51.90        -0.022894795      0.11001794     0.050296232
2019-03-03/11:26:51.93        -0.022894790      0.11001724     0.050298022
2019-03-03/11:26:51.97        -0.022917000      0.11012329     0.050348649
2019-03-03/11:26:52.00        -0.022894790      0.11001588     0.050301684
2019-03-03/11:26:52.03        -0.022894795      0.11001523     0.050303497
2019-03-03/11:26:52.06        -0.022894790      0.11001454     0.050305287
2019-03-03/11:26:52.09        -0.022917000      0.11012058     0.050355920
2019-03-03/11:26:52.12        -0.022894790      0.11001317     0.050308948
2019-03-03/11:26:52.15        -0.022894795      0.11001253     0.050310761
2019-03-03/11:26:52.18        -0.022894790      0.11001183     0.050312550
2019-03-03/11:26:52.22        -0.022917000      0.11011787     0.050363190
2019-03-03/11:26:52.25        -0.022894790      0.11001047     0.050316210
2019-03-03/11:26:52.28        -0.022894795      0.11000982     0.050318022
2019-03-03/11:26:52.31        -0.022894790      0.11000913     0.050319811
2019-03-03/11:26:52.34        -0.022917000      0.11011516     0.050370457
2019-03-03/11:26:52.37        -0.022894790      0.11000776     0.050323469
2019-03-03/11:26:52.40        -0.022894795      0.11000712     0.050325281
2019-03-03/11:26:52.43        -0.022894790      0.11000642     0.050327070
2019-03-03/11:26:52.47        -0.022917000      0.11011246     0.050377722
2019-03-03/11:26:52.50        -0.022894790      0.11000506     0.050330727
2019-03-03/11:26:52.53        -0.022894795      0.11000441     0.050332539
2019-03-03/11:26:52.56        -0.022894790      0.11000372     0.050334326
2019-03-03/11:26:52.59        -0.022917000      0.11010975     0.050384986
2019-03-03/11:26:52.62        -0.022894790      0.11000236     0.050337983
2019-03-03/11:26:52.65        -0.022894795      0.11000171     0.050339794
2019-03-03/11:26:52.68        -0.022894790      0.11000101     0.050341581
2019-03-03/11:26:52.72        -0.022917000      0.11010704     0.050392247
2019-03-03/11:26:52.75        -0.022894790      0.10999965     0.050345237
2019-03-03/11:26:52.78        -0.022894795      0.10999901     0.050347047
2019-03-03/11:26:52.81        -0.022894790      0.10999831     0.050348834
2019-03-03/11:26:52.84        -0.022917000      0.11010434     0.050399506
2019-03-03/11:26:52.87        -0.022894790      0.10999695     0.050352489
2019-03-03/11:26:52.90        -0.022894795      0.10999630     0.050354298
2019-03-03/11:26:52.93        -0.022894790      0.10999560     0.050356085
2019-03-03/11:26:52.97        -0.022917000      0.11010163     0.050406763
2019-03-03/11:26:53.00        -0.022894790      0.10999424     0.050359738
2019-03-03/11:26:53.03        -0.022894795      0.10999360     0.050361548
2019-03-03/11:26:53.06        -0.022894790      0.10999290     0.050363334
2019-03-03/11:26:53.09        -0.022917000      0.11009892     0.050414019
2019-03-03/11:26:53.12        -0.022894790      0.10999154     0.050366986
2019-03-03/11:26:53.15        -0.022894795      0.10999089     0.050368795
2019-03-03/11:26:53.18        -0.022894790      0.10999020     0.050370580
2019-03-03/11:26:53.22        -0.022917000      0.11009621     0.050421272
2019-03-03/11:26:53.25        -0.022894790      0.10998883     0.050374232
2019-03-03/11:26:53.28        -0.022894795      0.10998819     0.050376040
2019-03-03/11:26:53.31        -0.022894790      0.10998749     0.050377825
2019-03-03/11:26:53.34        -0.022917000      0.11009351     0.050428523
2019-03-03/11:26:53.37        -0.022894790      0.10998613     0.050381476
2019-03-03/11:26:53.40        -0.022894795      0.10998548     0.050383283
2019-03-03/11:26:53.43        -0.022894790      0.10998479     0.050385068
2019-03-03/11:26:53.47        -0.022917000      0.11009080     0.050435773
2019-03-03/11:26:53.50        -0.022894790      0.10998342     0.050388717
2019-03-03/11:26:53.53        -0.022894795      0.10998278     0.050390525
2019-03-03/11:26:53.56        -0.022894790      0.10998208     0.050392308
2019-03-03/11:26:53.59        -0.022917000      0.11008809     0.050443020
2019-03-03/11:26:53.62        -0.022894790      0.10998072     0.050395957
2019-03-03/11:26:53.65        -0.022894795      0.10998007     0.050397764
2019-03-03/11:26:53.68        -0.022894790      0.10997938     0.050399547
2019-03-03/11:26:53.72        -0.022917000      0.11008538     0.050450265
2019-03-03/11:26:53.75        -0.022894790      0.10997801     0.050403195
2019-03-03/11:26:53.78        -0.022894795      0.10997737     0.050405001
2019-03-03/11:26:53.81        -0.022894790      0.10997667     0.050406784
2019-03-03/11:26:53.84        -0.022917000      0.11008268     0.050457508
2019-03-03/11:26:53.87        -0.022894790      0.10997531     0.050410430
2019-03-03/11:26:53.90        -0.022894795      0.10997466     0.050412236
2019-03-03/11:26:53.93        -0.022894790      0.10997397     0.050414019
2019-03-03/11:26:53.97        -0.022917000      0.11007997     0.050464750
2019-03-03/11:26:54.00        -0.022894790      0.10997260     0.050417664
2019-03-03/11:26:54.03        -0.022894795      0.10997196     0.050419469
2019-03-03/11:26:54.06        -0.022894790      0.10997126     0.050421251
2019-03-03/11:26:54.09        -0.022917000      0.11007726     0.050471989
2019-03-03/11:26:54.12        -0.022894790      0.10996990     0.050424896
2019-03-03/11:26:54.15        -0.022894795      0.10996925     0.050426701
2019-03-03/11:26:54.18        -0.022894790      0.10996856     0.050428482
2019-03-03/11:26:54.22        -0.022917000      0.11007456     0.050479226
2019-03-03/11:26:54.25        -0.022894790      0.10996719     0.050432126
2019-03-03/11:26:54.28        -0.022894795      0.10996655     0.050433930
2019-03-03/11:26:54.31        -0.022894790      0.10996585     0.050435711
2019-03-03/11:26:54.34        -0.022917000      0.11007185     0.050486461
2019-03-03/11:26:54.37        -0.022894790      0.10996449     0.050439353
2019-03-03/11:26:54.40        -0.022894795      0.10996384     0.050441157
2019-03-03/11:26:54.43        -0.022894790      0.10996315     0.050442937
2019-03-03/11:26:54.47        -0.022917000      0.11006914     0.050493694
2019-03-03/11:26:54.50        -0.022894790      0.10996179     0.050446579
2019-03-03/11:26:54.53        -0.022894795      0.10996114     0.050448382
2019-03-03/11:26:54.56        -0.022894790      0.10996044     0.050450162
2019-03-03/11:26:54.59        -0.022917000      0.11006643     0.050500925
2019-03-03/11:26:54.62        -0.022894790      0.10995908     0.050453802
2019-03-03/11:26:54.65        -0.022894795      0.10995844     0.050455605
2019-03-03/11:26:54.68        -0.022894790      0.10995774     0.050457385
2019-03-03/11:26:54.72        -0.022917000      0.11006373     0.050508155
2019-03-03/11:26:54.75        -0.022894790      0.10995638     0.050461024
2019-03-03/11:26:54.78        -0.022894795      0.10995573     0.050462826
2019-03-03/11:26:54.81        -0.022894790      0.10995503     0.050464605
2019-03-03/11:26:54.84        -0.022917000      0.11006102     0.050515382
2019-03-03/11:26:54.87        -0.022894790      0.10995367     0.050468244
2019-03-03/11:26:54.90        -0.022894795      0.10995303     0.050470045
2019-03-03/11:26:54.93        -0.022894790      0.10995233     0.050471824
2019-03-03/11:26:54.97        -0.022917000      0.11005831     0.050522607
2019-03-03/11:26:55.00        -0.022894790      0.10995097     0.050475461
2019-03-03/11:26:55.03        -0.022894795      0.10995032     0.050477263
2019-03-03/11:26:55.06        -0.022894790      0.10994963     0.050479040
2019-03-03/11:26:55.09        -0.022917000      0.11005560     0.050529830
2019-03-03/11:26:55.12        -0.022894790      0.10994826     0.050482677
2019-03-03/11:26:55.15        -0.022894795      0.10994762     0.050484478
2019-03-03/11:26:55.18        -0.022894790      0.10994692     0.050486255
2019-03-03/11:26:55.22        -0.022917000      0.11005290     0.050537051
2019-03-03/11:26:55.25        -0.022894790      0.10994556     0.050489890
2019-03-03/11:26:55.28        -0.022894795      0.10994491     0.050491691
2019-03-03/11:26:55.31        -0.022894790      0.10994422     0.050493468
2019-03-03/11:26:55.34        -0.022917000      0.11005019     0.050544270
2019-03-03/11:26:55.37        -0.022894790      0.10994285     0.050497102
2019-03-03/11:26:55.40        -0.022894795      0.10994221     0.050498902
2019-03-03/11:26:55.43        -0.022894790      0.10994151     0.050500678
2019-03-03/11:26:55.47        -0.022917000      0.11004748     0.050551487
2019-03-03/11:26:55.50        -0.022894790      0.10994015     0.050504311
2019-03-03/11:26:55.53        -0.022894795      0.10993950     0.050506111
2019-03-03/11:26:55.56        -0.022894790      0.10993881     0.050507887
2019-03-03/11:26:55.59        -0.022917000      0.11004477     0.050558702
2019-03-03/11:26:55.62        -0.022894790      0.10993744     0.050511519
2019-03-03/11:26:55.65        -0.022894795      0.10993680     0.050513318
2019-03-03/11:26:55.68        -0.022894790      0.10993610     0.050515093
2019-03-03/11:26:55.72        -0.022917000      0.11004207     0.050565915
2019-03-03/11:26:55.75        -0.022894790      0.10993474     0.050518724
2019-03-03/11:26:55.78        -0.022894795      0.10993409     0.050520523
2019-03-03/11:26:55.81        -0.022894790      0.10993340     0.050522298
2019-03-03/11:26:55.84        -0.022917000      0.11003936     0.050573126
2019-03-03/11:26:55.87        -0.022894790      0.10993203     0.050525928
2019-03-03/11:26:55.90        -0.022894795      0.10993139     0.050527726
2019-03-03/11:26:55.93        -0.022894790      0.10993069     0.050529500
2019-03-03/11:26:55.97        -0.022917000      0.11003665     0.050580335
2019-03-03/11:26:56.00        -0.022894790      0.10992933     0.050533129
2019-03-03/11:26:56.03        -0.022894795      0.10992868     0.050534927
2019-03-03/11:26:56.06        -0.022894790      0.10992799     0.050536701
2019-03-03/11:26:56.09        -0.022917000      0.11003395     0.050587542
2019-03-03/11:26:56.12        -0.022894790      0.10992662     0.050540329
2019-03-03/11:26:56.15        -0.022894795      0.10992598     0.050542126
2019-03-03/11:26:56.18        -0.022894790      0.10992528     0.050543899
2019-03-03/11:26:56.22        -0.022917000      0.11003124     0.050594747
2019-03-03/11:26:56.25        -0.022894790      0.10992392     0.050547526
2019-03-03/11:26:56.28        -0.022894795      0.10992327     0.050549323
2019-03-03/11:26:56.31        -0.022894790      0.10992258     0.050551095
2019-03-03/11:26:56.34        -0.022917000      0.11002853     0.050601950
2019-03-03/11:26:56.37        -0.022894790      0.10992122     0.050554722
2019-03-03/11:26:56.40        -0.022894795      0.10992057     0.050556517
2019-03-03/11:26:56.43        -0.022894790      0.10991987     0.050558290
2019-03-03/11:26:56.47        -0.022917000      0.11002582     0.050609150
2019-03-03/11:26:56.50        -0.022894790      0.10991851     0.050561915
2019-03-03/11:26:56.53        -0.022894795      0.10991787     0.050563710
2019-03-03/11:26:56.56        -0.022894790      0.10991717     0.050565482
2019-03-03/11:26:56.59        -0.022917000      0.11002312     0.050616349
2019-03-03/11:26:56.62        -0.022894790      0.10991581     0.050569106
2019-03-03/11:26:56.65        -0.022894795      0.10991516     0.050570901
2019-03-03/11:26:56.68        -0.022894790      0.10991446     0.050572673
2019-03-03/11:26:56.72        -0.022917000      0.11002041     0.050623546
2019-03-03/11:26:56.75        -0.022894790      0.10991310     0.050576296
2019-03-03/11:26:56.78        -0.022894795      0.10991246     0.050578090
2019-03-03/11:26:56.81        -0.022894790      0.10991176     0.050579861
2019-03-03/11:26:56.84        -0.022917000      0.11001770     0.050630741
2019-03-03/11:26:56.87        -0.022894790      0.10991040     0.050583483
2019-03-03/11:26:56.90        -0.022894795      0.10990975     0.050585277
2019-03-03/11:26:56.93        -0.022894790      0.10990905     0.050587047
2019-03-03/11:26:56.97        -0.022917000      0.11001499     0.050637934
2019-03-03/11:26:57.00        -0.022894790      0.10990769     0.050590668
2019-03-03/11:26:57.03        -0.022894795      0.10990705     0.050592462
2019-03-03/11:26:57.06        -0.022894790      0.10990635     0.050594231
2019-03-03/11:26:57.09        -0.022917000      0.11001229     0.050645124
2019-03-03/11:26:57.12        -0.022894790      0.10990499     0.050597852
2019-03-03/11:26:57.15        -0.022894795      0.10990434     0.050599644
2019-03-03/11:26:57.18        -0.022894790      0.10990365     0.050601414
2019-03-03/11:26:57.22        -0.022917000      0.11000958     0.050652313
2019-03-03/11:26:57.25        -0.022894790      0.10990228     0.050605033
2019-03-03/11:26:57.28        -0.022894795      0.10990164     0.050606825
2019-03-03/11:26:57.31        -0.022894790      0.10990094     0.050608594
2019-03-03/11:26:57.34        -0.022917000      0.11000687     0.050659500
2019-03-03/11:26:57.37        -0.022894790      0.10989958     0.050612212
2019-03-03/11:26:57.40        -0.022894795      0.10989893     0.050614004
2019-03-03/11:26:57.43        -0.022894790      0.10989824     0.050615772
2019-03-03/11:26:57.47        -0.022917000      0.11000417     0.050666685
2019-03-03/11:26:57.50        -0.022894790      0.10989687     0.050619389
2019-03-03/11:26:57.53        -0.022894795      0.10989623     0.050621181
2019-03-03/11:26:57.56        -0.022894790      0.10989553     0.050622948
2019-03-03/11:26:57.59        -0.022917000      0.11000146     0.050673867
2019-03-03/11:26:57.62        -0.022894790      0.10989417     0.050626564
2019-03-03/11:26:57.65        -0.022894795      0.10989352     0.050628355
2019-03-03/11:26:57.68        -0.022894790      0.10989283     0.050630123
2019-03-03/11:26:57.72        -0.022917000      0.10999875     0.050681048
2019-03-03/11:26:57.75        -0.022894790      0.10989146     0.050633738
2019-03-03/11:26:57.78        -0.022894795      0.10989082     0.050635528
2019-03-03/11:26:57.81        -0.022894790      0.10989012     0.050637295
2019-03-03/11:26:57.84        -0.022917000      0.10999604     0.050688226
2019-03-03/11:26:57.87        -0.022894790      0.10988876     0.050640909
2019-03-03/11:26:57.90        -0.022894795      0.10988811     0.050642699
2019-03-03/11:26:57.93        -0.022894790      0.10988742     0.050644465
2019-03-03/11:26:57.97        -0.022917000      0.10999334     0.050695403
2019-03-03/11:26:58.00        -0.022894790      0.10988605     0.050648078
2019-03-03/11:26:58.03        -0.022894795      0.10988541     0.050649867
2019-03-03/11:26:58.06        -0.022894790      0.10988471     0.050651633
2019-03-03/11:26:58.09        -0.022917000      0.10999063     0.050702578
2019-03-03/11:26:58.12        -0.022894790      0.10988335     0.050655245
2019-03-03/11:26:58.15        -0.022894795      0.10988270     0.050657034
2019-03-03/11:26:58.18        -0.022894790      0.10988201     0.050658799
2019-03-03/11:26:58.22        -0.022917000      0.10998792     0.050709750
2019-03-03/11:26:58.25        -0.022894790      0.10988064     0.050662410
2019-03-03/11:26:58.28        -0.022894795      0.10988000     0.050664198
2019-03-03/11:26:58.31        -0.022894790      0.10987930     0.050665963
2019-03-03/11:26:58.34        -0.022917000      0.10998521     0.050716921
2019-03-03/11:26:58.37        -0.022894790      0.10987794     0.050669573
2019-03-03/11:26:58.40        -0.022894795      0.10987729     0.050671361
2019-03-03/11:26:58.43        -0.022894790      0.10987660     0.050673125
2019-03-03/11:26:58.47        -0.022917000      0.10998251     0.050724089
2019-03-03/11:26:58.50        -0.022894790      0.10987524     0.050676734
2019-03-03/11:26:58.53        -0.022894795      0.10987459     0.050678521
2019-03-03/11:26:58.56        -0.022894790      0.10987389     0.050680285
2019-03-03/11:26:58.59        -0.022917000      0.10997980     0.050731255
2019-03-03/11:26:58.62        -0.022894790      0.10987253     0.050683893
2019-03-03/11:26:58.65        -0.022894795      0.10987189     0.050685680
2019-03-03/11:26:58.68        -0.022894790      0.10987119     0.050687443
2019-03-03/11:26:58.72        -0.022917000      0.10997709     0.050738420
2019-03-03/11:26:58.75        -0.022894790      0.10986983     0.050691050
2019-03-03/11:26:58.78        -0.022894795      0.10986918     0.050692836
2019-03-03/11:26:58.81        -0.022894790      0.10986848     0.050694599
2019-03-03/11:26:58.84        -0.022917000      0.10997439     0.050745582
2019-03-03/11:26:58.87        -0.022894790      0.10986712     0.050698205
2019-03-03/11:26:58.90        -0.022894795      0.10986648     0.050699991
2019-03-03/11:26:58.93        -0.022894790      0.10986578     0.050701753
2019-03-03/11:26:58.97        -0.022917000      0.10997168     0.050752743
2019-03-03/11:26:59.00        -0.022894790      0.10986442     0.050705358
2019-03-03/11:26:59.03        -0.022894795      0.10986377     0.050707143
2019-03-03/11:26:59.06        -0.022894790      0.10986308     0.050708905
2019-03-03/11:26:59.09        -0.022917000      0.10996897     0.050759901
2019-03-03/11:26:59.12        -0.022894790      0.10986171     0.050712509
2019-03-03/11:26:59.15        -0.022894795      0.10986107     0.050714293
2019-03-03/11:26:59.18        -0.022894790      0.10986037     0.050716055
2019-03-03/11:26:59.22        -0.022917000      0.10996626     0.050767057
2019-03-03/11:26:59.25        -0.022894790      0.10985901     0.050719657
2019-03-03/11:26:59.28        -0.022894795      0.10985836     0.050721442
2019-03-03/11:26:59.31        -0.022894790      0.10985767     0.050723203
2019-03-03/11:26:59.34        -0.022917000      0.10996356     0.050774211
2019-03-03/11:26:59.37        -0.022894790      0.10985630     0.050726804
2019-03-03/11:26:59.40        -0.022894795      0.10985566     0.050728588
2019-03-03/11:26:59.43        -0.022894790      0.10985496     0.050730348
2019-03-03/11:26:59.47        -0.022917000      0.10996085     0.050781364
2019-03-03/11:26:59.50        -0.022889180      0.10986695     0.050713435
2019-03-03/11:26:59.53        -0.022878954      0.10989065     0.050677808
2019-03-03/11:26:59.56        -0.022868718      0.10991431     0.050642159
2019-03-03/11:26:59.59        -0.022880368      0.11004533     0.050654564
2019-03-03/11:26:59.62        -0.022847927      0.10996243     0.050569732
2019-03-03/11:26:59.65        -0.022837701      0.10998613     0.050534104
2019-03-03/11:26:59.68        -0.022827465      0.11000979     0.050498453
2019-03-03/11:26:59.72        -0.022839115      0.11014080     0.050510864
2019-03-03/11:26:59.75        -0.022806674      0.11005791     0.050426023
2019-03-03/11:26:59.78        -0.022796448      0.11008161     0.050390394
2019-03-03/11:26:59.81        -0.022786212      0.11010527     0.050354742
2019-03-03/11:26:59.84        -0.022797862      0.11023628     0.050367158
2019-03-03/11:26:59.87        -0.022765421      0.11015339     0.050282310
2019-03-03/11:26:59.90        -0.022755195      0.11017709     0.050246679
2019-03-03/11:26:59.93        -0.022744959      0.11020075     0.050211026
2019-03-03/11:26:59.97        -0.022756609      0.11033176     0.050223447
2019-03-03/11:27:00.00        -0.022724168      0.11024887     0.050138591
2019-03-03/11:27:00.03        -0.022713942      0.11027258     0.050102959
2019-03-03/11:27:00.06        -0.022703706      0.11029624     0.050067304
2019-03-03/11:27:00.09        -0.022715356      0.11042725     0.050079731
2019-03-03/11:27:00.12        -0.022682915      0.11034436     0.049994866
2019-03-03/11:27:00.15        -0.022672689      0.11036807     0.049959233
2019-03-03/11:27:00.18        -0.022662453      0.11039172     0.049923577
2019-03-03/11:27:00.22        -0.022674103      0.11052273     0.049936010
2019-03-03/11:27:00.25        -0.022641662      0.11043985     0.049851137
2019-03-03/11:27:00.28        -0.022631436      0.11046356     0.049815502
2019-03-03/11:27:00.31        -0.022621200      0.11048721     0.049779845
2019-03-03/11:27:00.34        -0.022632850      0.11061822     0.049792283
2019-03-03/11:27:00.37        -0.022600409      0.11053534     0.049707402
2019-03-03/11:27:00.40        -0.022590183      0.11055905     0.049671766
2019-03-03/11:27:00.43        -0.022579947      0.11058271     0.049636107
2019-03-03/11:27:00.47        -0.022591597      0.11071371     0.049648551
2019-03-03/11:27:00.50        -0.022559156      0.11063084     0.049563661
2019-03-03/11:27:00.53        -0.022554541      0.11064119     0.049548539
2019-03-03/11:27:00.56        -0.022554536      0.11064050     0.049550288
2019-03-03/11:27:00.59        -0.022576416      0.11074716     0.049600147
2019-03-03/11:27:00.62        -0.022554536      0.11063915     0.049553866
2019-03-03/11:27:00.65        -0.022554541      0.11063851     0.049555638
2019-03-03/11:27:00.68        -0.022554536      0.11063782     0.049557387
2019-03-03/11:27:00.72        -0.022576416      0.11074447     0.049607252
2019-03-03/11:27:00.75        -0.022554536      0.11063646     0.049560963
2019-03-03/11:27:00.78        -0.022554541      0.11063582     0.049562735
2019-03-03/11:27:00.81        -0.022554536      0.11063513     0.049564483
2019-03-03/11:27:00.84        -0.022576416      0.11074178     0.049614355
2019-03-03/11:27:00.87        -0.022554536      0.11063378     0.049568059
2019-03-03/11:27:00.90        -0.022554541      0.11063314     0.049569830
2019-03-03/11:27:00.93        -0.022554536      0.11063245     0.049571577
2019-03-03/11:27:00.97        -0.022576416      0.11073910     0.049621456
2019-03-03/11:27:01.00        -0.022554536      0.11063110     0.049575152
2019-03-03/11:27:01.03        -0.022554541      0.11063046     0.049576922
2019-03-03/11:27:01.06        -0.022554536      0.11062976     0.049578670
2019-03-03/11:27:01.09        -0.022576416      0.11073641     0.049628554
2019-03-03/11:27:01.12        -0.022554536      0.11062841     0.049582244
2019-03-03/11:27:01.15        -0.022554541      0.11062777     0.049584014
2019-03-03/11:27:01.18        -0.022554536      0.11062708     0.049585760
2019-03-03/11:27:01.22        -0.022576416      0.11073372     0.049635651
2019-03-03/11:27:01.25        -0.022554536      0.11062573     0.049589333
2019-03-03/11:27:01.28        -0.022554541      0.11062509     0.049591103
2019-03-03/11:27:01.31        -0.022554536      0.11062440     0.049592849
2019-03-03/11:27:01.34        -0.022576416      0.11073104     0.049642746
2019-03-03/11:27:01.37        -0.022554536      0.11062304     0.049596421
2019-03-03/11:27:01.40        -0.022554541      0.11062240     0.049598190
2019-03-03/11:27:01.43        -0.022554536      0.11062171     0.049599936
2019-03-03/11:27:01.47        -0.022576416      0.11072835     0.049649839
2019-03-03/11:27:01.50        -0.022554536      0.11062036     0.049603507
2019-03-03/11:27:01.53        -0.022554541      0.11061972     0.049605275
2019-03-03/11:27:01.56        -0.022554536      0.11061903     0.049607020
2019-03-03/11:27:01.59        -0.022576416      0.11072566     0.049656931
2019-03-03/11:27:01.62        -0.022554536      0.11061768     0.049610590
2019-03-03/11:27:01.65        -0.022554541      0.11061704     0.049612358
2019-03-03/11:27:01.68        -0.022554536      0.11061634     0.049614103
2019-03-03/11:27:01.72        -0.022576416      0.11072298     0.049664020
2019-03-03/11:27:01.75        -0.022554536      0.11061499     0.049617672
2019-03-03/11:27:01.78        -0.022554541      0.11061435     0.049619440
2019-03-03/11:27:01.81        -0.022554536      0.11061366     0.049621184
2019-03-03/11:27:01.84        -0.022576416      0.11072029     0.049671107
2019-03-03/11:27:01.87        -0.022554536      0.11061231     0.049624752
2019-03-03/11:27:01.90        -0.022554541      0.11061167     0.049626519
2019-03-03/11:27:01.93        -0.022554536      0.11061098     0.049628263
2019-03-03/11:27:01.97        -0.022576416      0.11071760     0.049678192
2019-03-03/11:27:02.00        -0.022554536      0.11060962     0.049631830
2019-03-03/11:27:02.03        -0.022554541      0.11060898     0.049633597
2019-03-03/11:27:02.06        -0.022554536      0.11060829     0.049635340
2019-03-03/11:27:02.09        -0.022576416      0.11071492     0.049685276
2019-03-03/11:27:02.12        -0.022554536      0.11060694     0.049638906
2019-03-03/11:27:02.15        -0.022554541      0.11060630     0.049640672
2019-03-03/11:27:02.18        -0.022554536      0.11060561     0.049642415
2019-03-03/11:27:02.22        -0.022576416      0.11071223     0.049692357
2019-03-03/11:27:02.25        -0.022554536      0.11060425     0.049645980
2019-03-03/11:27:02.28        -0.022554541      0.11060361     0.049647746
2019-03-03/11:27:02.31        -0.022554536      0.11060292     0.049649488
2019-03-03/11:27:02.34        -0.022576416      0.11070954     0.049699437
2019-03-03/11:27:02.37        -0.022554536      0.11060157     0.049653052
2019-03-03/11:27:02.40        -0.022554541      0.11060093     0.049654817
2019-03-03/11:27:02.43        -0.022554536      0.11060024     0.049656559
2019-03-03/11:27:02.47        -0.022576416      0.11070686     0.049706514
2019-03-03/11:27:02.50        -0.022554536      0.11059889     0.049660123
2019-03-03/11:27:02.53        -0.022554541      0.11059825     0.049661887
2019-03-03/11:27:02.56        -0.022554536      0.11059756     0.049663629
2019-03-03/11:27:02.59        -0.022576416      0.11070417     0.049713590
2019-03-03/11:27:02.62        -0.022554536      0.11059620     0.049667191
2019-03-03/11:27:02.65        -0.022554541      0.11059556     0.049668955
2019-03-03/11:27:02.68        -0.022554536      0.11059487     0.049670696
2019-03-03/11:27:02.72        -0.022576416      0.11070148     0.049720664
2019-03-03/11:27:02.75        -0.022554536      0.11059352     0.049674257
2019-03-03/11:27:02.78        -0.022554541      0.11059288     0.049676021
2019-03-03/11:27:02.81        -0.022554536      0.11059219     0.049677762
2019-03-03/11:27:02.84        -0.022576416      0.11069879     0.049727735
2019-03-03/11:27:02.87        -0.022554536      0.11059083     0.049681322
2019-03-03/11:27:02.90        -0.022554541      0.11059019     0.049683085
2019-03-03/11:27:02.93        -0.022554536      0.11058950     0.049684825
2019-03-03/11:27:02.97        -0.022576416      0.11069611     0.049734805
2019-03-03/11:27:03.00        -0.022554536      0.11058815     0.049688384
2019-03-03/11:27:03.03        -0.022554541      0.11058751     0.049690147
2019-03-03/11:27:03.06        -0.022554536      0.11058682     0.049691886
2019-03-03/11:27:03.09        -0.022576416      0.11069342     0.049741873
2019-03-03/11:27:03.12        -0.022554536      0.11058547     0.049695445
2019-03-03/11:27:03.15        -0.022554541      0.11058483     0.049697207
2019-03-03/11:27:03.18        -0.022554536      0.11058413     0.049698946
2019-03-03/11:27:03.22        -0.022576416      0.11069073     0.049748939
2019-03-03/11:27:03.25        -0.022554536      0.11058278     0.049702503
2019-03-03/11:27:03.28        -0.022554541      0.11058214     0.049704265
2019-03-03/11:27:03.31        -0.022554536      0.11058145     0.049706004
2019-03-03/11:27:03.34        -0.022576416      0.11068805     0.049756003
2019-03-03/11:27:03.37        -0.022554536      0.11058010     0.049709560
2019-03-03/11:27:03.40        -0.022554541      0.11057946     0.049711321
2019-03-03/11:27:03.43        -0.022554536      0.11057877     0.049713059
2019-03-03/11:27:03.47        -0.022576416      0.11068536     0.049763065
2019-03-03/11:27:03.50        -0.022554536      0.11057741     0.049716615
2019-03-03/11:27:03.53        -0.022554541      0.11057677     0.049718376
2019-03-03/11:27:03.56        -0.022554536      0.11057608     0.049720113
2019-03-03/11:27:03.59        -0.022576416      0.11068267     0.049770125
2019-03-03/11:27:03.62        -0.022554536      0.11057473     0.049723668
2019-03-03/11:27:03.65        -0.022554541      0.11057409     0.049725428
2019-03-03/11:27:03.68        -0.022554536      0.11057340     0.049727165
2019-03-03/11:27:03.72        -0.022576416      0.11067999     0.049777183
2019-03-03/11:27:03.75        -0.022554536      0.11057205     0.049730718
2019-03-03/11:27:03.78        -0.022554541      0.11057141     0.049732478
2019-03-03/11:27:03.81        -0.022554536      0.11057071     0.049734215
2019-03-03/11:27:03.84        -0.022576416      0.11067730     0.049784240
2019-03-03/11:27:03.87        -0.022554536      0.11056936     0.049737767
2019-03-03/11:27:03.90        -0.022554541      0.11056872     0.049739527
2019-03-03/11:27:03.93        -0.022554536      0.11056803     0.049741263
2019-03-03/11:27:03.97        -0.022576416      0.11067461     0.049791294
2019-03-03/11:27:04.00        -0.022554536      0.11056668     0.049744814
2019-03-03/11:27:04.03        -0.022554541      0.11056604     0.049746573
2019-03-03/11:27:04.06        -0.022554536      0.11056535     0.049748309
2019-03-03/11:27:04.09        -0.022576416      0.11067193     0.049798346
2019-03-03/11:27:04.12        -0.022554536      0.11056399     0.049751859
2019-03-03/11:27:04.15        -0.022554541      0.11056335     0.049753618
2019-03-03/11:27:04.18        -0.022554536      0.11056266     0.049755353
2019-03-03/11:27:04.22        -0.022576416      0.11066924     0.049805397
2019-03-03/11:27:04.25        -0.022554536      0.11056131     0.049758902
2019-03-03/11:27:04.28        -0.022554541      0.11056067     0.049760660
2019-03-03/11:27:04.31        -0.022554536      0.11055998     0.049762395
2019-03-03/11:27:04.34        -0.022576416      0.11066655     0.049812445
2019-03-03/11:27:04.37        -0.022554536      0.11055862     0.049765944
2019-03-03/11:27:04.40        -0.022554541      0.11055798     0.049767701
2019-03-03/11:27:04.43        -0.022554536      0.11055729     0.049769435
2019-03-03/11:27:04.47        -0.022576416      0.11066387     0.049819492
2019-03-03/11:27:04.50        -0.022554536      0.11055594     0.049772983
2019-03-03/11:27:04.53        -0.022554541      0.11055530     0.049774740
2019-03-03/11:27:04.56        -0.022554536      0.11055461     0.049776473
2019-03-03/11:27:04.59        -0.022576416      0.11066118     0.049826536
2019-03-03/11:27:04.62        -0.022554536      0.11055326     0.049780020
2019-03-03/11:27:04.65        -0.022554541      0.11055262     0.049781776
2019-03-03/11:27:04.68        -0.022554536      0.11055193     0.049783510
2019-03-03/11:27:04.72        -0.022576416      0.11065849     0.049833579
2019-03-03/11:27:04.75        -0.022554536      0.11055057     0.049787055
2019-03-03/11:27:04.78        -0.022554541      0.11054993     0.049788811
2019-03-03/11:27:04.81        -0.022554536      0.11054924     0.049790544
2019-03-03/11:27:04.84        -0.022576416      0.11065581     0.049840620
2019-03-03/11:27:04.87        -0.022554536      0.11054789     0.049794089
2019-03-03/11:27:04.90        -0.022554541      0.11054725     0.049795844
2019-03-03/11:27:04.93        -0.022554536      0.11054656     0.049797576
2019-03-03/11:27:04.97        -0.022576416      0.11065312     0.049847658
2019-03-03/11:27:05.00        -0.022554536      0.11054520     0.049801120
2019-03-03/11:27:05.03        -0.022554541      0.11054456     0.049802875
2019-03-03/11:27:05.06        -0.022554536      0.11054387     0.049804607
2019-03-03/11:27:05.09        -0.022576416      0.11065043     0.049854695
2019-03-03/11:27:05.12        -0.022554536      0.11054252     0.049808150
2019-03-03/11:27:05.15        -0.022554541      0.11054188     0.049809904
2019-03-03/11:27:05.18        -0.022554536      0.11054119     0.049811635
2019-03-03/11:27:05.22        -0.022576416      0.11064775     0.049861730
2019-03-03/11:27:05.25        -0.022554536      0.11053984     0.049815177
2019-03-03/11:27:05.28        -0.022554541      0.11053920     0.049816931
2019-03-03/11:27:05.31        -0.022554536      0.11053850     0.049818662
2019-03-03/11:27:05.34        -0.022576416      0.11064506     0.049868763
2019-03-03/11:27:05.37        -0.022554536      0.11053715     0.049822203
2019-03-03/11:27:05.40        -0.022554541      0.11053651     0.049823956
2019-03-03/11:27:05.43        -0.022554536      0.11053582     0.049825687
2019-03-03/11:27:05.47        -0.022576416      0.11064237     0.049875794
2019-03-03/11:27:05.50        -0.022554536      0.11053447     0.049829226
2019-03-03/11:27:05.53        -0.022554541      0.11053383     0.049830979
2019-03-03/11:27:05.56        -0.022554536      0.11053314     0.049832709
2019-03-03/11:27:05.59        -0.022576416      0.11063969     0.049882823
2019-03-03/11:27:05.62        -0.022554536      0.11053178     0.049836248
2019-03-03/11:27:05.65        -0.022554541      0.11053114     0.049838001
2019-03-03/11:27:05.68        -0.022554536      0.11053045     0.049839730
2019-03-03/11:27:05.72        -0.022576416      0.11063700     0.049889850
2019-03-03/11:27:05.75        -0.022554536      0.11052910     0.049843268
2019-03-03/11:27:05.78        -0.022554541      0.11052846     0.049845020
2019-03-03/11:27:05.81        -0.022554536      0.11052777     0.049846749
2019-03-03/11:27:05.84        -0.022576416      0.11063431     0.049896875
2019-03-03/11:27:05.87        -0.022554536      0.11052642     0.049850286
2019-03-03/11:27:05.90        -0.022554541      0.11052578     0.049852037
2019-03-03/11:27:05.93        -0.022554536      0.11052508     0.049853766
2019-03-03/11:27:05.97        -0.022576416      0.11063163     0.049903898
2019-03-03/11:27:06.00        -0.022554536      0.11052373     0.049857301
2019-03-03/11:27:06.03        -0.022554541      0.11052309     0.049859053
2019-03-03/11:27:06.06        -0.022554536      0.11052240     0.049860781
2019-03-03/11:27:06.09        -0.022576416      0.11062894     0.049910919
2019-03-03/11:27:06.12        -0.022554536      0.11052105     0.049864315
2019-03-03/11:27:06.15        -0.022554541      0.11052041     0.049866066
2019-03-03/11:27:06.18        -0.022554536      0.11051972     0.049867793
2019-03-03/11:27:06.22        -0.022576416      0.11062625     0.049917939
2019-03-03/11:27:06.25        -0.022554536      0.11051836     0.049871327
2019-03-03/11:27:06.28        -0.022554541      0.11051772     0.049873077
2019-03-03/11:27:06.31        -0.022554536      0.11051703     0.049874804
2019-03-03/11:27:06.34        -0.022576416      0.11062357     0.049924956
2019-03-03/11:27:06.37        -0.022554536      0.11051568     0.049878337
2019-03-03/11:27:06.40        -0.022554541      0.11051504     0.049880087
2019-03-03/11:27:06.43        -0.022554536      0.11051435     0.049881813
2019-03-03/11:27:06.47        -0.022576416      0.11062088     0.049931971
2019-03-03/11:27:06.50        -0.022554536      0.11051299     0.049885345
2019-03-03/11:27:06.53        -0.022554541      0.11051235     0.049887095
2019-03-03/11:27:06.56        -0.022554536      0.11051166     0.049888821
2019-03-03/11:27:06.59        -0.022576416      0.11061819     0.049938985
2019-03-03/11:27:06.62        -0.022554536      0.11051031     0.049892351
2019-03-03/11:27:06.65        -0.022554541      0.11050967     0.049894100
2019-03-03/11:27:06.68        -0.022554536      0.11050898     0.049895826
2019-03-03/11:27:06.72        -0.022576416      0.11061551     0.049945996
2019-03-03/11:27:06.75        -0.022554536      0.11050763     0.049899356
2019-03-03/11:27:06.78        -0.022554541      0.11050699     0.049901104
2019-03-03/11:27:06.81        -0.022554536      0.11050630     0.049902829
2019-03-03/11:27:06.84        -0.022576416      0.11061282     0.049953005
2019-03-03/11:27:06.87        -0.022554536      0.11050494     0.049906358
2019-03-03/11:27:06.90        -0.022554541      0.11050430     0.049908106
2019-03-03/11:27:06.93        -0.022554536      0.11050361     0.049909830
2019-03-03/11:27:06.97        -0.022576416      0.11061013     0.049960013
2019-03-03/11:27:07.00        -0.022554536      0.11050226     0.049913358
2019-03-03/11:27:07.03        -0.022554541      0.11050162     0.049915105
2019-03-03/11:27:07.06        -0.022554536      0.11050093     0.049916829
2019-03-03/11:27:07.09        -0.022576416      0.11060745     0.049967019
2019-03-03/11:27:07.12        -0.022554536      0.11049957     0.049920356
2019-03-03/11:27:07.15        -0.022554541      0.11049893     0.049922103
2019-03-03/11:27:07.18        -0.022554536      0.11049824     0.049923827
2019-03-03/11:27:07.22        -0.022576416      0.11060476     0.049974022
2019-03-03/11:27:07.25        -0.022554536      0.11049689     0.049927353
2019-03-03/11:27:07.28        -0.022554541      0.11049625     0.049929099
2019-03-03/11:27:07.31        -0.022554536      0.11049556     0.049930822
2019-03-03/11:27:07.34        -0.022576416      0.11060207     0.049981024
2019-03-03/11:27:07.37        -0.022554536      0.11049421     0.049934347
2019-03-03/11:27:07.40        -0.022554541      0.11049357     0.049936093
2019-03-03/11:27:07.43        -0.022554536      0.11049287     0.049937816
2019-03-03/11:27:07.47        -0.022576416      0.11059939     0.049988024
2019-03-03/11:27:07.50        -0.022554536      0.11049152     0.049941339
2019-03-03/11:27:07.53        -0.022554541      0.11049088     0.049943085
2019-03-03/11:27:07.56        -0.022554536      0.11049019     0.049944807
2019-03-03/11:27:07.59        -0.022576416      0.11059670     0.049995021
2019-03-03/11:27:07.62        -0.022554536      0.11048884     0.049948330
2019-03-03/11:27:07.65        -0.022554541      0.11048820     0.049950075
2019-03-03/11:27:07.68        -0.022554536      0.11048751     0.049951796
2019-03-03/11:27:07.72        -0.022576416      0.11059401     0.050002017
2019-03-03/11:27:07.75        -0.022554536      0.11048615     0.049955318
2019-03-03/11:27:07.78        -0.022554541      0.11048551     0.049957063
2019-03-03/11:27:07.81        -0.022554536      0.11048482     0.049958784
2019-03-03/11:27:07.84        -0.022576416      0.11059133     0.050009011
2019-03-03/11:27:07.87        -0.022554536      0.11048347     0.049962305
2019-03-03/11:27:07.90        -0.022554541      0.11048283     0.049964049
2019-03-03/11:27:07.93        -0.022554536      0.11048214     0.049965770
2019-03-03/11:27:07.97        -0.022576416      0.11058864     0.050016003
2019-03-03/11:27:08.00        -0.022554536      0.11048079     0.049969290
2019-03-03/11:27:08.03        -0.022554541      0.11048015     0.049971033
2019-03-03/11:27:08.06        -0.022554536      0.11047945     0.049972753
2019-03-03/11:27:08.09        -0.022576416      0.11058595     0.050022993
2019-03-03/11:27:08.12        -0.022554536      0.11047810     0.049976272
2019-03-03/11:27:08.15        -0.022554541      0.11047746     0.049978015
2019-03-03/11:27:08.18        -0.022554536      0.11047677     0.049979735
2019-03-03/11:27:08.22        -0.022576416      0.11058327     0.050029981
2019-03-03/11:27:08.25        -0.022554536      0.11047542     0.049983253
2019-03-03/11:27:08.28        -0.022554541      0.11047478     0.049984996
2019-03-03/11:27:08.31        -0.022554536      0.11047409     0.049986715
2019-03-03/11:27:08.34        -0.022576416      0.11058058     0.050036967
2019-03-03/11:27:08.37        -0.022554536      0.11047273     0.049990232
2019-03-03/11:27:08.40        -0.022554541      0.11047209     0.049991974
2019-03-03/11:27:08.43        -0.022554536      0.11047140     0.049993693
2019-03-03/11:27:08.47        -0.022576416      0.11057789     0.050043951
2019-03-03/11:27:08.50        -0.022554536      0.11047005     0.049997209
2019-03-03/11:27:08.53        -0.022554541      0.11046941     0.049998950
2019-03-03/11:27:08.56        -0.022554536      0.11046872     0.050000668
2019-03-03/11:27:08.59        -0.022576416      0.11057521     0.050050933
2019-03-03/11:27:08.62        -0.022554536      0.11046736     0.050004183
2019-03-03/11:27:08.65        -0.022554541      0.11046672     0.050005924
2019-03-03/11:27:08.68        -0.022554536      0.11046603     0.050007642
2019-03-03/11:27:08.72        -0.022576416      0.11057252     0.050057913
2019-03-03/11:27:08.75        -0.022554536      0.11046468     0.050011156
2019-03-03/11:27:08.78        -0.022554541      0.11046404     0.050012897
2019-03-03/11:27:08.81        -0.022554536      0.11046335     0.050014614
2019-03-03/11:27:08.84        -0.022576416      0.11056983     0.050064891
2019-03-03/11:27:08.87        -0.022554536      0.11046200     0.050018127
2019-03-03/11:27:08.90        -0.022554541      0.11046136     0.050019867
2019-03-03/11:27:08.93        -0.022554536      0.11046067     0.050021584
2019-03-03/11:27:08.97        -0.022576416      0.11056715     0.050071868
2019-03-03/11:27:09.00        -0.022554536      0.11045931     0.050025096
2019-03-03/11:27:09.03        -0.022554541      0.11045867     0.050026836
2019-03-03/11:27:09.06        -0.022554536      0.11045798     0.050028552
2019-03-03/11:27:09.09        -0.022576416      0.11056446     0.050078842
2019-03-03/11:27:09.12        -0.022554536      0.11045663     0.050032063
2019-03-03/11:27:09.15        -0.022554541      0.11045599     0.050033802
2019-03-03/11:27:09.18        -0.022554536      0.11045530     0.050035518
2019-03-03/11:27:09.22        -0.022576416      0.11056177     0.050085814
2019-03-03/11:27:09.25        -0.022554536      0.11045394     0.050039028
2019-03-03/11:27:09.28        -0.022554541      0.11045330     0.050040767
2019-03-03/11:27:09.31        -0.022554536      0.11045261     0.050042482
2019-03-03/11:27:09.34        -0.022576416      0.11055908     0.050092784
2019-03-03/11:27:09.37        -0.022554536      0.11045126     0.050045991
2019-03-03/11:27:09.40        -0.022554541      0.11045062     0.050047730
2019-03-03/11:27:09.43        -0.022554536      0.11044993     0.050049444
2019-03-03/11:27:09.47        -0.022576416      0.11055640     0.050099753
2019-03-03/11:27:09.50        -0.022548865      0.11046163     0.050032923
2019-03-03/11:27:09.53        -0.022538529      0.11048481     0.049998135
2019-03-03/11:27:09.56        -0.022528183      0.11050793     0.049963323
2019-03-03/11:27:09.59        -0.022539388      0.11063897     0.049975934
2019-03-03/11:27:09.62        -0.022507167      0.11055497     0.049892600
2019-03-03/11:27:09.65        -0.022496831      0.11057814     0.049857810
2019-03-03/11:27:09.68        -0.022486485      0.11060126     0.049822998
2019-03-03/11:27:09.72        -0.022497690      0.11073231     0.049835613
2019-03-03/11:27:09.75        -0.022465469      0.11064830     0.049752272
2019-03-03/11:27:09.78        -0.022455133      0.11067147     0.049717481
2019-03-03/11:27:09.81        -0.022444787      0.11069460     0.049682667
2019-03-03/11:27:09.84        -0.022455992      0.11082564     0.049695288
2019-03-03/11:27:09.87        -0.022423771      0.11074164     0.049611938
2019-03-03/11:27:09.90        -0.022413435      0.11076481     0.049577146
2019-03-03/11:27:09.93        -0.022403089      0.11078793     0.049542330
2019-03-03/11:27:09.97        -0.022414294      0.11091898     0.049554957
2019-03-03/11:27:10.00        -0.022382073      0.11083498     0.049471599
2019-03-03/11:27:10.03        -0.022371737      0.11085815     0.049436805
2019-03-03/11:27:10.06        -0.022361391      0.11088128     0.049401989
2019-03-03/11:27:10.09        -0.022372596      0.11101232     0.049414620
2019-03-03/11:27:10.12        -0.022340375      0.11092832     0.049331254
2019-03-03/11:27:10.15        -0.022330040      0.11095150     0.049296460
2019-03-03/11:27:10.18        -0.022319693      0.11097462     0.049261641
2019-03-03/11:27:10.22        -0.022330899      0.11110566     0.049274279
2019-03-03/11:27:10.25        -0.022298678      0.11102167     0.049190904
2019-03-03/11:27:10.28        -0.022288342      0.11104484     0.049156108
2019-03-03/11:27:10.31        -0.022277995      0.11106797     0.049121289
2019-03-03/11:27:10.34        -0.022289201      0.11119900     0.049133931
2019-03-03/11:27:10.37        -0.022256980      0.11111501     0.049050549
2019-03-03/11:27:10.40        -0.022246644      0.11113819     0.049015752
2019-03-03/11:27:10.43        -0.022236298      0.11116132     0.048980931
2019-03-03/11:27:10.47        -0.022247503      0.11129235     0.048993579
2019-03-03/11:27:10.50        -0.022215282      0.11120837     0.048910189
2019-03-03/11:27:10.53        -0.022210617      0.11121848     0.048895419
2019-03-03/11:27:10.56        -0.022210612      0.11121780     0.048897123
2019-03-03/11:27:10.59        -0.022232158      0.11132502     0.048946302
2019-03-03/11:27:10.62        -0.022210612      0.11121646     0.048900608
2019-03-03/11:27:10.65        -0.022210617      0.11121582     0.048902334
2019-03-03/11:27:10.68        -0.022210612      0.11121514     0.048904037
2019-03-03/11:27:10.72        -0.022232158      0.11132235     0.048953223
2019-03-03/11:27:10.75        -0.022210612      0.11121379     0.048907521
2019-03-03/11:27:10.78        -0.022210617      0.11121316     0.048909247
2019-03-03/11:27:10.81        -0.022210612      0.11121247     0.048910950
2019-03-03/11:27:10.84        -0.022232158      0.11131969     0.048960141
2019-03-03/11:27:10.87        -0.022210612      0.11121113     0.048914433
2019-03-03/11:27:10.90        -0.022210617      0.11121050     0.048916158
2019-03-03/11:27:10.93        -0.022210612      0.11120981     0.048917860
2019-03-03/11:27:10.97        -0.022232158      0.11131702     0.048967058
2019-03-03/11:27:11.00        -0.022210612      0.11120847     0.048921342
2019-03-03/11:27:11.03        -0.022210617      0.11120784     0.048923067
2019-03-03/11:27:11.06        -0.022210612      0.11120715     0.048924769
2019-03-03/11:27:11.09        -0.022232158      0.11131436     0.048973973
2019-03-03/11:27:11.12        -0.022210612      0.11120581     0.048928250
2019-03-03/11:27:11.15        -0.022210617      0.11120517     0.048929974
2019-03-03/11:27:11.18        -0.022210612      0.11120449     0.048931676
2019-03-03/11:27:11.22        -0.022232158      0.11131170     0.048980886
2019-03-03/11:27:11.25        -0.022210612      0.11120315     0.048935156
2019-03-03/11:27:11.28        -0.022210617      0.11120251     0.048936879
2019-03-03/11:27:11.31        -0.022210612      0.11120183     0.048938580
2019-03-03/11:27:11.34        -0.022232158      0.11130903     0.048987797
2019-03-03/11:27:11.37        -0.022210612      0.11120048     0.048942060
2019-03-03/11:27:11.40        -0.022210617      0.11119985     0.048943783
2019-03-03/11:27:11.43        -0.022210612      0.11119916     0.048945483
2019-03-03/11:27:11.47        -0.022232158      0.11130637     0.048994706
2019-03-03/11:27:11.50        -0.022210612      0.11119782     0.048948962
2019-03-03/11:27:11.53        -0.022210617      0.11119719     0.048950685
2019-03-03/11:27:11.56        -0.022210612      0.11119650     0.048952385
2019-03-03/11:27:11.59        -0.022232158      0.11130370     0.049001613
2019-03-03/11:27:11.62        -0.022210612      0.11119516     0.048955862
2019-03-03/11:27:11.65        -0.022210617      0.11119453     0.048957584
2019-03-03/11:27:11.68        -0.022210612      0.11119384     0.048959284
2019-03-03/11:27:11.72        -0.022232158      0.11130104     0.049008519
2019-03-03/11:27:11.75        -0.022210612      0.11119250     0.048962760
2019-03-03/11:27:11.78        -0.022210617      0.11119186     0.048964482
2019-03-03/11:27:11.81        -0.022210612      0.11119118     0.048966181
2019-03-03/11:27:11.84        -0.022232158      0.11129837     0.049015422
2019-03-03/11:27:11.87        -0.022210612      0.11118984     0.048969657
2019-03-03/11:27:11.90        -0.022210617      0.11118920     0.048971378
2019-03-03/11:27:11.93        -0.022210612      0.11118852     0.048973077
2019-03-03/11:27:11.97        -0.022232158      0.11129571     0.049022324
2019-03-03/11:27:12.00        -0.022210612      0.11118717     0.048976551
2019-03-03/11:27:12.03        -0.022210617      0.11118654     0.048978272
2019-03-03/11:27:12.06        -0.022210612      0.11118585     0.048979970
2019-03-03/11:27:12.09        -0.022232158      0.11129304     0.049029224
2019-03-03/11:27:12.12        -0.022210612      0.11118451     0.048983444
2019-03-03/11:27:12.15        -0.022210617      0.11118388     0.048985164
2019-03-03/11:27:12.18        -0.022210612      0.11118319     0.048986862
2019-03-03/11:27:12.22        -0.022232158      0.11129038     0.049036122
2019-03-03/11:27:12.25        -0.022210612      0.11118185     0.048990335
2019-03-03/11:27:12.28        -0.022210617      0.11118121     0.048992055
2019-03-03/11:27:12.31        -0.022210612      0.11118053     0.048993752
2019-03-03/11:27:12.34        -0.022232158      0.11128771     0.049043018
2019-03-03/11:27:12.37        -0.022210612      0.11117919     0.048997224
2019-03-03/11:27:12.40        -0.022210617      0.11117855     0.048998943
2019-03-03/11:27:12.43        -0.022210612      0.11117787     0.049000640
2019-03-03/11:27:12.47        -0.022232158      0.11128505     0.049049912
2019-03-03/11:27:12.50        -0.022210612      0.11117652     0.049004111
2019-03-03/11:27:12.53        -0.022210617      0.11117589     0.049005830
2019-03-03/11:27:12.56        -0.022210612      0.11117520     0.049007526
2019-03-03/11:27:12.59        -0.022232158      0.11128238     0.049056805
2019-03-03/11:27:12.62        -0.022210612      0.11117386     0.049010996
2019-03-03/11:27:12.65        -0.022210617      0.11117323     0.049012715
2019-03-03/11:27:12.68        -0.022210612      0.11117254     0.049014411
2019-03-03/11:27:12.72        -0.022232158      0.11127972     0.049063695
2019-03-03/11:27:12.75        -0.022210612      0.11117120     0.049017880
2019-03-03/11:27:12.78        -0.022210617      0.11117057     0.049019598
2019-03-03/11:27:12.81        -0.022210612      0.11116988     0.049021293
2019-03-03/11:27:12.84        -0.022232158      0.11127705     0.049070584
2019-03-03/11:27:12.87        -0.022210612      0.11116854     0.049024761
2019-03-03/11:27:12.90        -0.022210617      0.11116790     0.049026479
2019-03-03/11:27:12.93        -0.022210612      0.11116722     0.049028174
2019-03-03/11:27:12.97        -0.022232158      0.11127439     0.049077471
2019-03-03/11:27:13.00        -0.022210612      0.11116588     0.049031641
2019-03-03/11:27:13.03        -0.022210617      0.11116524     0.049033358
2019-03-03/11:27:13.06        -0.022210612      0.11116456     0.049035052
2019-03-03/11:27:13.09        -0.022232158      0.11127172     0.049084356
2019-03-03/11:27:13.12        -0.022210612      0.11116321     0.049038518
2019-03-03/11:27:13.15        -0.022210617      0.11116258     0.049040235
2019-03-03/11:27:13.18        -0.022210612      0.11116189     0.049041929
2019-03-03/11:27:13.22        -0.022210612      0.11116123     0.049043634
2019-03-03/11:27:13.25        -0.022210612      0.11116055     0.049045394
2019-03-03/11:27:13.28        -0.022210617      0.11115992     0.049047111
2019-03-03/11:27:13.31        -0.022210612      0.11115923     0.049048804
2019-03-03/11:27:13.34        -0.022210612      0.11115857     0.049050509
2019-03-03/11:27:13.37        -0.022210612      0.11115789     0.049052268
2019-03-03/11:27:13.40        -0.022210617      0.11115726     0.049053984
2019-03-03/11:27:13.43        -0.022210612      0.11115657     0.049055677
2019-03-03/11:27:13.47        -0.022210612      0.11115591     0.049057381
2019-03-03/11:27:13.50        -0.022210612      0.11115523     0.049059140
2019-03-03/11:27:13.53        -0.022210617      0.11115459     0.049060856
2019-03-03/11:27:13.56        -0.022210612      0.11115391     0.049062548
2019-03-03/11:27:13.59        -0.022210612      0.11115325     0.049064252
2019-03-03/11:27:13.62        -0.022210612      0.11115257     0.049066011
2019-03-03/11:27:13.65        -0.022210617      0.11115193     0.049067725
2019-03-03/11:27:13.68        -0.022210612      0.11115124     0.049069418
2019-03-03/11:27:13.71        -0.022210612      0.11115058     0.049071121
2019-03-03/11:27:13.75        -0.022210612      0.11114990     0.049072879
2019-03-03/11:27:13.78        -0.022210617      0.11114927     0.049074593
2019-03-03/11:27:13.81        -0.022210612      0.11114858     0.049076285
2019-03-03/11:27:13.84        -0.022210612      0.11114792     0.049077988
2019-03-03/11:27:13.87        -0.022210612      0.11114724     0.049079745
2019-03-03/11:27:13.90        -0.022210617      0.11114661     0.049081459
2019-03-03/11:27:13.93        -0.022210612      0.11114592     0.049083151
2019-03-03/11:27:13.96        -0.022210612      0.11114526     0.049084853
2019-03-03/11:27:14.00        -0.022210612      0.11114458     0.049086610
2019-03-03/11:27:14.03        -0.022210617      0.11114394     0.049088324
2019-03-03/11:27:14.06        -0.022210612      0.11114326     0.049090014
2019-03-03/11:27:14.09        -0.022210612      0.11114260     0.049091716
2019-03-03/11:27:14.12        -0.022210612      0.11114192     0.049093473
2019-03-03/11:27:14.15        -0.022210617      0.11114128     0.049095186
2019-03-03/11:27:14.18        -0.022210612      0.11114060     0.049096876
2019-03-03/11:27:14.21        -0.022210612      0.11113994     0.049098577
2019-03-03/11:27:14.25        -0.022232158      0.11124708     0.049147938
2019-03-03/11:27:14.28        -0.022210617      0.11113862     0.049102046
2019-03-03/11:27:14.31        -0.022210612      0.11113793     0.049103736
2019-03-03/11:27:14.34        -0.022210612      0.11113727     0.049105437
2019-03-03/11:27:14.37        -0.022232158      0.11124442     0.049154804
2019-03-03/11:27:14.40        -0.022210617      0.11113596     0.049108905
2019-03-03/11:27:14.43        -0.022210612      0.11113527     0.049110594
2019-03-03/11:27:14.46        -0.022210612      0.11113461     0.049112295
2019-03-03/11:27:14.50        -0.022232158      0.11124175     0.049161668
2019-03-03/11:27:14.53        -0.022210617      0.11113330     0.049115761
2019-03-03/11:27:14.56        -0.022210612      0.11113261     0.049117450
2019-03-03/11:27:14.59        -0.022210612      0.11113195     0.049119150
2019-03-03/11:27:14.62        -0.022232158      0.11123909     0.049168529
2019-03-03/11:27:14.65        -0.022210617      0.11113063     0.049122616
2019-03-03/11:27:14.68        -0.022210612      0.11112995     0.049124305
2019-03-03/11:27:14.71        -0.022210612      0.11112929     0.049126004
2019-03-03/11:27:14.75        -0.022232158      0.11123642     0.049175389
2019-03-03/11:27:14.78        -0.022210617      0.11112797     0.049129469
2019-03-03/11:27:14.81        -0.022210612      0.11112729     0.049131157
2019-03-03/11:27:14.84        -0.022210612      0.11112663     0.049132856
2019-03-03/11:27:14.87        -0.022232158      0.11123376     0.049182248
2019-03-03/11:27:14.90        -0.022210617      0.11112531     0.049136320
2019-03-03/11:27:14.93        -0.022210612      0.11112462     0.049138007
2019-03-03/11:27:14.96        -0.022210612      0.11112396     0.049139706
2019-03-03/11:27:15.00        -0.022232158      0.11123109     0.049189104
2019-03-03/11:27:15.03        -0.022210617      0.11112265     0.049143169
2019-03-03/11:27:15.06        -0.022210612      0.11112196     0.049144856
2019-03-03/11:27:15.09        -0.022210612      0.11112130     0.049146554
2019-03-03/11:27:15.12        -0.022232158      0.11122843     0.049195958
2019-03-03/11:27:15.15        -0.022210617      0.11111999     0.049150016
2019-03-03/11:27:15.18        -0.022210612      0.11111930     0.049151703
2019-03-03/11:27:15.21        -0.022210612      0.11111864     0.049153401
2019-03-03/11:27:15.25        -0.022232158      0.11122576     0.049202811
2019-03-03/11:27:15.28        -0.022210617      0.11111732     0.049156862
2019-03-03/11:27:15.31        -0.022210612      0.11111664     0.049158548
2019-03-03/11:27:15.34        -0.022210612      0.11111598     0.049160245
2019-03-03/11:27:15.37        -0.022232158      0.11122310     0.049209661
2019-03-03/11:27:15.40        -0.022210617      0.11111466     0.049163705
2019-03-03/11:27:15.43        -0.022210612      0.11111397     0.049165391
2019-03-03/11:27:15.46        -0.022210612      0.11111331     0.049167088
2019-03-03/11:27:15.50        -0.022232158      0.11122043     0.049216510
2019-03-03/11:27:15.53        -0.022210617      0.11111200     0.049170547
2019-03-03/11:27:15.56        -0.022210612      0.11111131     0.049172232
2019-03-03/11:27:15.59        -0.022210612      0.11111065     0.049173928
2019-03-03/11:27:15.62        -0.022232158      0.11121777     0.049223357
2019-03-03/11:27:15.65        -0.022210617      0.11110934     0.049177387
2019-03-03/11:27:15.68        -0.022210612      0.11110865     0.049179071
2019-03-03/11:27:15.71        -0.022210612      0.11110799     0.049180767
2019-03-03/11:27:15.75        -0.022232158      0.11121510     0.049230202
2019-03-03/11:27:15.78        -0.022210617      0.11110667     0.049184225
2019-03-03/11:27:15.81        -0.022210612      0.11110599     0.049185909
2019-03-03/11:27:15.84        -0.022210612      0.11110533     0.049187604
2019-03-03/11:27:15.87        -0.022232158      0.11121244     0.049237045
2019-03-03/11:27:15.90        -0.022210617      0.11110401     0.049191060
2019-03-03/11:27:15.93        -0.022210612      0.11110333     0.049192744
2019-03-03/11:27:15.96        -0.022210612      0.11110267     0.049194439
2019-03-03/11:27:16.00        -0.022232158      0.11120977     0.049243886
2019-03-03/11:27:16.03        -0.022210617      0.11110135     0.049197895
2019-03-03/11:27:16.06        -0.022210612      0.11110066     0.049199578
2019-03-03/11:27:16.09        -0.022210612      0.11110000     0.049201272
2019-03-03/11:27:16.12        -0.022232158      0.11120711     0.049250725
2019-03-03/11:27:16.15        -0.022210617      0.11109869     0.049204727
2019-03-03/11:27:16.18        -0.022210612      0.11109800     0.049206409
2019-03-03/11:27:16.21        -0.022210612      0.11109734     0.049208103
2019-03-03/11:27:16.25        -0.022232158      0.11120444     0.049257563
2019-03-03/11:27:16.28        -0.022210617      0.11109603     0.049211557
2019-03-03/11:27:16.31        -0.022210612      0.11109534     0.049213239
2019-03-03/11:27:16.34        -0.022210612      0.11109468     0.049214933
2019-03-03/11:27:16.37        -0.022232158      0.11120178     0.049264398
2019-03-03/11:27:16.40        -0.022210617      0.11109336     0.049218386
2019-03-03/11:27:16.43        -0.022210612      0.11109268     0.049220067
2019-03-03/11:27:16.46        -0.022210612      0.11109202     0.049221760
2019-03-03/11:27:16.50        -0.022232158      0.11119912     0.049271232
2019-03-03/11:27:16.53        -0.022210617      0.11109070     0.049225212
2019-03-03/11:27:16.56        -0.022210612      0.11109002     0.049226893
2019-03-03/11:27:16.59        -0.022210612      0.11108936     0.049228586
2019-03-03/11:27:16.62        -0.022232158      0.11119645     0.049278064
[truncated: 464,058 more chars]
