# Supplementary material for: Miniature Dungey-like cycle at Mars
Source: Nat Commun. 2026 Jul 23;17:6129. doi: 10.1038/s41467-026-75019-3 (PMC13396348; doi:10.1038/s41467-026-75019-3)
Supplement: Supplementary file 3 — Source data [file 41467_2026_75019_MOESM3_ESM.zip › data_files/Fig_maven_20160821_212200_j_ste_unc.txt]

Panel        1:  junc_se
ytitle=j//_STE uncertainty [uA/m^2]
2016-08-21/21:20:31.02        0.00201162
2016-08-21/21:20:33.02        0.00114714
2016-08-21/21:20:35.02       0.000668393
2016-08-21/21:20:37.02       0.000745200
2016-08-21/21:20:39.02        0.00150384
2016-08-21/21:20:41.02        0.00253004
2016-08-21/21:20:43.02        0.00123660
2016-08-21/21:20:45.02       7.54971e-05
2016-08-21/21:20:47.02        0.00137012
2016-08-21/21:20:49.02       0.000892838
2016-08-21/21:20:51.02       0.000426119
2016-08-21/21:20:53.02       8.08921e-05
2016-08-21/21:20:55.02        0.00183582
2016-08-21/21:20:57.02        0.00132876
2016-08-21/21:20:59.02        0.00165289
2016-08-21/21:21:01.02        0.00171529
2016-08-21/21:21:03.02        0.00119097
2016-08-21/21:21:05.02       0.000999536
2016-08-21/21:21:07.02        0.00101913
2016-08-21/21:21:09.02        0.00158968
2016-08-21/21:21:11.02        0.00322529
2016-08-21/21:21:13.02        0.00308054
2016-08-21/21:21:15.02        0.00196750
2016-08-21/21:21:17.02        0.00218861
2016-08-21/21:21:19.02        0.00258353
2016-08-21/21:21:21.02        0.00196436
2016-08-21/21:21:23.02        0.00148142
2016-08-21/21:21:25.02        0.00237448
2016-08-21/21:21:27.02        0.00246898
2016-08-21/21:21:29.02        0.00329675
2016-08-21/21:21:31.02        0.00369721
2016-08-21/21:21:33.02        0.00352042
2016-08-21/21:21:35.02        0.00495437
2016-08-21/21:21:37.02        0.00307873
2016-08-21/21:21:39.02        0.00482267
2016-08-21/21:21:41.02        0.00355318
2016-08-21/21:21:43.02        0.00357333
2016-08-21/21:21:45.02        0.00381625
2016-08-21/21:21:47.02        0.00210873
2016-08-21/21:21:49.02        0.00201419
2016-08-21/21:21:51.02        0.00257177
2016-08-21/21:21:53.02        0.00367130
2016-08-21/21:21:55.02        0.00262635
2016-08-21/21:21:57.02        0.00270171
2016-08-21/21:21:59.02        0.00179430
2016-08-21/21:22:01.02        0.00365909
2016-08-21/21:22:03.02        0.00221079
2016-08-21/21:22:05.02        0.00365837
2016-08-21/21:22:07.02        0.00284099
2016-08-21/21:22:09.02        0.00295678
2016-08-21/21:22:11.02        0.00323525
2016-08-21/21:22:13.02        0.00500877
2016-08-21/21:22:15.02       0.000987855
2016-08-21/21:22:17.02        0.00253007
2016-08-21/21:22:19.02        0.00587631
2016-08-21/21:22:21.02         0.0101552
2016-08-21/21:22:23.02        0.00821197
2016-08-21/21:22:25.02        0.00703557
2016-08-21/21:22:27.02         0.0143548
2016-08-21/21:22:29.02         0.0745886
2016-08-21/21:22:31.02         0.0531654
2016-08-21/21:22:33.02         0.0825518
2016-08-21/21:22:35.02        0.00147109
2016-08-21/21:22:37.02        0.00177281
2016-08-21/21:22:39.02        0.00103928
2016-08-21/21:22:41.02       0.000605980
2016-08-21/21:22:43.02       0.000492007
2016-08-21/21:22:45.02       0.000251833
2016-08-21/21:22:47.02       2.18853e-05
2016-08-21/21:22:49.02       4.78720e-05
2016-08-21/21:22:51.02       9.55089e-05
2016-08-21/21:22:53.02       4.28805e-05
2016-08-21/21:22:55.02       6.90001e-06
2016-08-21/21:22:57.02       9.35832e-05
2016-08-21/21:22:59.02       6.45292e-05
2016-08-21/21:23:01.02       1.12701e-05
2016-08-21/21:23:03.02       9.71774e-05
2016-08-21/21:23:05.02       9.31596e-05
2016-08-21/21:23:07.02       5.49711e-06
2016-08-21/21:23:09.02       4.95586e-06
2016-08-21/21:23:11.02       7.65713e-06
2016-08-21/21:23:13.02       4.26775e-05
2016-08-21/21:23:15.02       5.51654e-05
2016-08-21/21:23:17.02       7.73341e-05
2016-08-21/21:23:19.02       4.80350e-05
2016-08-21/21:23:21.02       9.77323e-05
2016-08-21/21:23:23.02       5.30317e-06
2016-08-21/21:23:25.02       3.52602e-05
2016-08-21/21:23:27.02       5.80680e-05
2016-08-21/21:23:29.02       3.97815e-05
2016-08-21/21:23:31.02       5.46017e-05
2016-08-21/21:23:33.02               NaN
2016-08-21/21:23:35.02       4.00936e-05
2016-08-21/21:23:37.02       1.28422e-05
2016-08-21/21:23:39.02       1.75225e-05
2016-08-21/21:23:41.02       8.85281e-05
2016-08-21/21:23:43.02       4.15889e-07
2016-08-21/21:23:45.02               NaN
2016-08-21/21:23:47.02       3.12177e-05
2016-08-21/21:23:49.02       1.57368e-05
2016-08-21/21:23:51.02       2.65531e-05
2016-08-21/21:23:53.02       3.45690e-05
2016-08-21/21:23:55.02       3.04497e-05
2016-08-21/21:23:57.02       4.69947e-05
2016-08-21/21:23:59.02       3.57972e-05
2016-08-21/21:24:01.02       1.63596e-05
2016-08-21/21:24:03.02       7.59451e-05
2016-08-21/21:24:05.02       1.95535e-05
2016-08-21/21:24:07.02       3.94505e-05
2016-08-21/21:24:09.02       2.65993e-05
2016-08-21/21:24:11.02       4.35946e-06
2016-08-21/21:24:13.02       3.79338e-05
2016-08-21/21:24:15.02       6.45280e-05
2016-08-21/21:24:17.02       6.18899e-06
2016-08-21/21:24:19.02       1.39319e-05
2016-08-21/21:24:21.02       1.67911e-05
2016-08-21/21:24:23.02               NaN
2016-08-21/21:24:25.02       7.45307e-05
2016-08-21/21:24:27.02       1.33301e-05
2016-08-21/21:24:29.02       1.35284e-06
2016-08-21/21:24:31.02       2.80744e-05
2016-08-21/21:24:33.02       7.33600e-07
2016-08-21/21:24:35.02       4.08226e-06
2016-08-21/21:24:37.02       2.08705e-05
2016-08-21/21:24:39.02       4.99653e-05
2016-08-21/21:24:41.02       4.24874e-05
2016-08-21/21:24:43.02       2.11403e-05
2016-08-21/21:24:45.02       5.49679e-05
2016-08-21/21:24:47.02       6.01327e-05
2016-08-21/21:24:49.02       3.98929e-05
2016-08-21/21:24:51.02       2.33574e-05
2016-08-21/21:24:53.02       5.43489e-05
2016-08-21/21:24:55.02       2.80828e-05
2016-08-21/21:24:57.02       1.40138e-05
2016-08-21/21:24:59.02       5.62944e-05
2016-08-21/21:25:01.02       5.70868e-06
2016-08-21/21:25:03.02       3.16383e-05
2016-08-21/21:25:05.02       8.39915e-06
2016-08-21/21:25:07.02       2.14920e-05
2016-08-21/21:25:09.02       6.62645e-07
2016-08-21/21:25:11.02       6.35213e-05
2016-08-21/21:25:13.02       7.96411e-06
2016-08-21/21:25:15.02       6.53565e-05
2016-08-21/21:25:17.02       5.11942e-05
2016-08-21/21:25:19.02       2.76380e-05
2016-08-21/21:25:21.02       8.14322e-05
2016-08-21/21:25:23.02       3.74136e-05
2016-08-21/21:25:25.02       4.89696e-05
2016-08-21/21:25:27.02       0.000148954
2016-08-21/21:25:29.02       1.45329e-05
2016-08-21/21:25:31.02       1.98636e-05
2016-08-21/21:25:33.02       1.37460e-05
2016-08-21/21:25:35.02               NaN
2016-08-21/21:25:37.02       3.41821e-05
2016-08-21/21:25:39.02       5.88331e-05
2016-08-21/21:25:41.02       4.75834e-05
2016-08-21/21:25:43.02       1.20904e-05
2016-08-21/21:25:45.02       6.98135e-05
2016-08-21/21:25:47.02       4.15563e-06
2016-08-21/21:25:49.02       2.99332e-05
2016-08-21/21:25:51.02       2.15526e-05
2016-08-21/21:25:53.02       1.43252e-05
2016-08-21/21:25:55.02       4.06599e-06
2016-08-21/21:25:57.02       3.39364e-05
2016-08-21/21:25:59.02       5.13151e-05
2016-08-21/21:26:01.02       6.69866e-05
2016-08-21/21:26:03.02       2.45311e-05
2016-08-21/21:26:05.02       5.75804e-05
2016-08-21/21:26:07.02       5.92495e-05
2016-08-21/21:26:09.02       5.24267e-05
2016-08-21/21:26:11.02       3.42945e-05
2016-08-21/21:26:13.02       4.96631e-05
2016-08-21/21:26:15.02       4.70497e-05
2016-08-21/21:26:17.02       6.03609e-05
2016-08-21/21:26:19.02       0.000111488
2016-08-21/21:26:21.02       0.000121156
2016-08-21/21:26:23.02          0.350376
2016-08-21/21:26:25.02          0.109907
2016-08-21/21:26:27.02         0.0160747
2016-08-21/21:26:29.02        0.00982863
2016-08-21/21:26:31.02        0.00435715
2016-08-21/21:26:33.02        0.00343408
2016-08-21/21:26:35.02        0.00193734
2016-08-21/21:26:37.02        0.00192364
2016-08-21/21:26:39.02        0.00141629
2016-08-21/21:26:41.02       0.000127631
2016-08-21/21:26:43.02       4.28197e-05
2016-08-21/21:26:45.02       0.000103150
2016-08-21/21:26:47.02       2.07224e-05
2016-08-21/21:26:49.02       8.19002e-05
2016-08-21/21:26:51.02       9.27408e-07
2016-08-21/21:26:53.02       3.43895e-05
2016-08-21/21:26:55.02       6.10659e-05
2016-08-21/21:26:57.02       2.18825e-05
2016-08-21/21:26:59.02       4.30744e-05
2016-08-21/21:27:01.02       2.36859e-05
2016-08-21/21:27:03.02       3.27964e-05
2016-08-21/21:27:05.02       2.59401e-05
2016-08-21/21:27:07.02       4.49574e-05
2016-08-21/21:27:09.02       9.22158e-05
2016-08-21/21:27:11.02       4.98575e-05
2016-08-21/21:27:13.02       5.37301e-05
2016-08-21/21:27:15.02       4.12215e-05
2016-08-21/21:27:17.02       1.59994e-06
2016-08-21/21:27:19.02       0.000135790
2016-08-21/21:27:21.02       3.93453e-05
2016-08-21/21:27:23.02       3.52253e-05
2016-08-21/21:27:25.02       1.55005e-05
2016-08-21/21:27:27.02       3.85279e-05
2016-08-21/21:27:29.02       5.97183e-05
2016-08-21/21:27:31.02       1.93886e-05
2016-08-21/21:27:33.02       9.02448e-05
2016-08-21/21:27:35.02       0.000129174
2016-08-21/21:27:37.02       8.99090e-06
2016-08-21/21:27:39.02       6.70022e-06
2016-08-21/21:27:41.02       1.68554e-06
2016-08-21/21:27:43.02       7.11905e-05
2016-08-21/21:27:45.02       2.46749e-05
2016-08-21/21:27:47.02       2.49548e-05
2016-08-21/21:27:49.02       3.30387e-05
2016-08-21/21:27:51.02       9.21525e-05
2016-08-21/21:27:53.02       6.04116e-05
2016-08-21/21:27:55.02        0.00453074
2016-08-21/21:27:57.02        0.00212018
2016-08-21/21:27:59.02        0.00131123
2016-08-21/21:28:01.02        0.00153763
2016-08-21/21:28:03.02        0.00130480
2016-08-21/21:28:05.02        0.00121882
2016-08-21/21:28:07.02       0.000989443
2016-08-21/21:28:09.02        0.00197655
2016-08-21/21:28:11.02        0.00226415
2016-08-21/21:28:13.02        0.00203554
2016-08-21/21:28:15.02        0.00184549
2016-08-21/21:28:17.02        0.00201622
2016-08-21/21:28:19.02        0.00189951
2016-08-21/21:28:21.01        0.00159785
2016-08-21/21:28:23.01        0.00206281
2016-08-21/21:28:25.01        0.00263760
2016-08-21/21:28:27.01        0.00200566
2016-08-21/21:28:29.01        0.00371183
                               
