# Supplementary material for: Miniature Dungey-like cycle at Mars
Source: Nat Commun. 2026 Jul 23;17:6129. doi: 10.1038/s41467-026-75019-3 (PMC13396348; doi:10.1038/s41467-026-75019-3)
Supplement: Supplementary file 3 — Source data [file 41467_2026_75019_MOESM3_ESM.zip › data_files/Fig_maven_20190227_120500_j_b.txt]

Panel        1:  jpar
ytitle=j!D//!N_B [uA/m!U2!N]
2019-02-27/12:03:30.01                 -NaN
2019-02-27/12:03:30.04                 -NaN
2019-02-27/12:03:30.08                 -NaN
2019-02-27/12:03:30.11                 -NaN
2019-02-27/12:03:30.14                 -NaN
2019-02-27/12:03:30.17                 -NaN
2019-02-27/12:03:30.20                 -NaN
2019-02-27/12:03:30.23                 -NaN
2019-02-27/12:03:30.26                 -NaN
2019-02-27/12:03:30.29                 -NaN
2019-02-27/12:03:30.33                 -NaN
2019-02-27/12:03:30.36                 -NaN
2019-02-27/12:03:30.39                 -NaN
2019-02-27/12:03:30.42                 -NaN
2019-02-27/12:03:30.45                 -NaN
2019-02-27/12:03:30.48                 -NaN
2019-02-27/12:03:30.51                 -NaN
2019-02-27/12:03:30.54                 -NaN
2019-02-27/12:03:30.58                 -NaN
2019-02-27/12:03:30.61                 -NaN
2019-02-27/12:03:30.64                 -NaN
2019-02-27/12:03:30.67                 -NaN
2019-02-27/12:03:30.70                 -NaN
2019-02-27/12:03:30.73                 -NaN
2019-02-27/12:03:30.76                 -NaN
2019-02-27/12:03:30.79                 -NaN
2019-02-27/12:03:30.83                 -NaN
2019-02-27/12:03:30.86                 -NaN
2019-02-27/12:03:30.89                 -NaN
2019-02-27/12:03:30.92                 -NaN
2019-02-27/12:03:30.95                 -NaN
2019-02-27/12:03:30.98                 -NaN
2019-02-27/12:03:31.01                 -NaN
2019-02-27/12:03:31.04                 -NaN
2019-02-27/12:03:31.08                 -NaN
2019-02-27/12:03:31.11                 -NaN
2019-02-27/12:03:31.14                 -NaN
2019-02-27/12:03:31.17                 -NaN
2019-02-27/12:03:31.20                 -NaN
2019-02-27/12:03:31.23                 -NaN
2019-02-27/12:03:31.26                 -NaN
2019-02-27/12:03:31.29                 -NaN
2019-02-27/12:03:31.33                 -NaN
2019-02-27/12:03:31.36                 -NaN
2019-02-27/12:03:31.39                 -NaN
2019-02-27/12:03:31.42                 -NaN
2019-02-27/12:03:31.45                 -NaN
2019-02-27/12:03:31.48                 -NaN
2019-02-27/12:03:31.51                 -NaN
2019-02-27/12:03:31.54                 -NaN
2019-02-27/12:03:31.58                 -NaN
2019-02-27/12:03:31.61                 -NaN
2019-02-27/12:03:31.64                 -NaN
2019-02-27/12:03:31.67                 -NaN
2019-02-27/12:03:31.70                 -NaN
2019-02-27/12:03:31.73                 -NaN
2019-02-27/12:03:31.76                 -NaN
2019-02-27/12:03:31.79                 -NaN
2019-02-27/12:03:31.83                 -NaN
2019-02-27/12:03:31.86                 -NaN
2019-02-27/12:03:31.89                 -NaN
2019-02-27/12:03:31.92                 -NaN
2019-02-27/12:03:31.95                 -NaN
2019-02-27/12:03:31.98                 -NaN
2019-02-27/12:03:32.01                 -NaN
2019-02-27/12:03:32.04                 -NaN
2019-02-27/12:03:32.08                 -NaN
2019-02-27/12:03:32.11                 -NaN
2019-02-27/12:03:32.14                 -NaN
2019-02-27/12:03:32.17                 -NaN
2019-02-27/12:03:32.20                 -NaN
2019-02-27/12:03:32.23                 -NaN
2019-02-27/12:03:32.26                 -NaN
2019-02-27/12:03:32.29                 -NaN
2019-02-27/12:03:32.33                 -NaN
2019-02-27/12:03:32.36                 -NaN
2019-02-27/12:03:32.39                 -NaN
2019-02-27/12:03:32.42                 -NaN
2019-02-27/12:03:32.45                 -NaN
2019-02-27/12:03:32.48                 -NaN
2019-02-27/12:03:32.51                 -NaN
2019-02-27/12:03:32.54                 -NaN
2019-02-27/12:03:32.58                 -NaN
2019-02-27/12:03:32.61                 -NaN
2019-02-27/12:03:32.64                 -NaN
2019-02-27/12:03:32.67                 -NaN
2019-02-27/12:03:32.70                 -NaN
2019-02-27/12:03:32.73                 -NaN
2019-02-27/12:03:32.76                 -NaN
2019-02-27/12:03:32.79                 -NaN
2019-02-27/12:03:32.83                 -NaN
2019-02-27/12:03:32.86                 -NaN
2019-02-27/12:03:32.89                 -NaN
2019-02-27/12:03:32.92                 -NaN
2019-02-27/12:03:32.95                 -NaN
2019-02-27/12:03:32.98                 -NaN
2019-02-27/12:03:33.01                 -NaN
2019-02-27/12:03:33.04                 -NaN
2019-02-27/12:03:33.08                 -NaN
2019-02-27/12:03:33.11                 -NaN
2019-02-27/12:03:33.14                 -NaN
2019-02-27/12:03:33.17                 -NaN
2019-02-27/12:03:33.20                 -NaN
2019-02-27/12:03:33.23                 -NaN
2019-02-27/12:03:33.26                 -NaN
2019-02-27/12:03:33.29                 -NaN
2019-02-27/12:03:33.33                 -NaN
2019-02-27/12:03:33.36                 -NaN
2019-02-27/12:03:33.39                 -NaN
2019-02-27/12:03:33.42                 -NaN
2019-02-27/12:03:33.45                 -NaN
2019-02-27/12:03:33.48                 -NaN
2019-02-27/12:03:33.51                 -NaN
2019-02-27/12:03:33.54                 -NaN
2019-02-27/12:03:33.58                 -NaN
2019-02-27/12:03:33.61                 -NaN
2019-02-27/12:03:33.64                 -NaN
2019-02-27/12:03:33.67                 -NaN
2019-02-27/12:03:33.70                 -NaN
2019-02-27/12:03:33.73                 -NaN
2019-02-27/12:03:33.76                 -NaN
2019-02-27/12:03:33.79                 -NaN
2019-02-27/12:03:33.83                 -NaN
2019-02-27/12:03:33.86                 -NaN
2019-02-27/12:03:33.89                 -NaN
2019-02-27/12:03:33.92                 -NaN
2019-02-27/12:03:33.95                 -NaN
2019-02-27/12:03:33.98                 -NaN
2019-02-27/12:03:34.01                 -NaN
2019-02-27/12:03:34.04                 -NaN
2019-02-27/12:03:34.08                 -NaN
2019-02-27/12:03:34.11                 -NaN
2019-02-27/12:03:34.14                 -NaN
2019-02-27/12:03:34.17                 -NaN
2019-02-27/12:03:34.20                 -NaN
2019-02-27/12:03:34.23                 -NaN
2019-02-27/12:03:34.26                 -NaN
2019-02-27/12:03:34.29                 -NaN
2019-02-27/12:03:34.33                 -NaN
2019-02-27/12:03:34.36                 -NaN
2019-02-27/12:03:34.39                 -NaN
2019-02-27/12:03:34.42                 -NaN
2019-02-27/12:03:34.45                 -NaN
2019-02-27/12:03:34.48                 -NaN
2019-02-27/12:03:34.51                 -NaN
2019-02-27/12:03:34.54                 -NaN
2019-02-27/12:03:34.58                 -NaN
2019-02-27/12:03:34.61                 -NaN
2019-02-27/12:03:34.64                 -NaN
2019-02-27/12:03:34.67                 -NaN
2019-02-27/12:03:34.70                 -NaN
2019-02-27/12:03:34.73                 -NaN
2019-02-27/12:03:34.76                 -NaN
2019-02-27/12:03:34.79                 -NaN
2019-02-27/12:03:34.83                 -NaN
2019-02-27/12:03:34.86                 -NaN
2019-02-27/12:03:34.89                 -NaN
2019-02-27/12:03:34.92                 -NaN
2019-02-27/12:03:34.95                 -NaN
2019-02-27/12:03:34.98                 -NaN
2019-02-27/12:03:35.01                 -NaN
2019-02-27/12:03:35.04                 -NaN
2019-02-27/12:03:35.08                 -NaN
2019-02-27/12:03:35.11                 -NaN
2019-02-27/12:03:35.14                 -NaN
2019-02-27/12:03:35.17                 -NaN
2019-02-27/12:03:35.20                 -NaN
2019-02-27/12:03:35.23                 -NaN
2019-02-27/12:03:35.26                 -NaN
2019-02-27/12:03:35.29                 -NaN
2019-02-27/12:03:35.33                 -NaN
2019-02-27/12:03:35.36                 -NaN
2019-02-27/12:03:35.39                 -NaN
2019-02-27/12:03:35.42                 -NaN
2019-02-27/12:03:35.45                 -NaN
2019-02-27/12:03:35.48                 -NaN
2019-02-27/12:03:35.51                 -NaN
2019-02-27/12:03:35.54                 -NaN
2019-02-27/12:03:35.58                 -NaN
2019-02-27/12:03:35.61                 -NaN
2019-02-27/12:03:35.64                 -NaN
2019-02-27/12:03:35.67                 -NaN
2019-02-27/12:03:35.70                 -NaN
2019-02-27/12:03:35.73                 -NaN
2019-02-27/12:03:35.76                 -NaN
2019-02-27/12:03:35.79                 -NaN
2019-02-27/12:03:35.83                 -NaN
2019-02-27/12:03:35.86                 -NaN
2019-02-27/12:03:35.89                 -NaN
2019-02-27/12:03:35.92                 -NaN
2019-02-27/12:03:35.95                 -NaN
2019-02-27/12:03:35.98                 -NaN
2019-02-27/12:03:36.01                 -NaN
2019-02-27/12:03:36.04                 -NaN
2019-02-27/12:03:36.08                 -NaN
2019-02-27/12:03:36.11                 -NaN
2019-02-27/12:03:36.14                 -NaN
2019-02-27/12:03:36.17                 -NaN
2019-02-27/12:03:36.20                 -NaN
2019-02-27/12:03:36.23                 -NaN
2019-02-27/12:03:36.26                 -NaN
2019-02-27/12:03:36.29                 -NaN
2019-02-27/12:03:36.33                 -NaN
2019-02-27/12:03:36.36                 -NaN
2019-02-27/12:03:36.39                 -NaN
2019-02-27/12:03:36.42                 -NaN
2019-02-27/12:03:36.45                 -NaN
2019-02-27/12:03:36.48                 -NaN
2019-02-27/12:03:36.51                 -NaN
2019-02-27/12:03:36.54                 -NaN
2019-02-27/12:03:36.58                 -NaN
2019-02-27/12:03:36.61                 -NaN
2019-02-27/12:03:36.64                 -NaN
2019-02-27/12:03:36.67                 -NaN
2019-02-27/12:03:36.70                 -NaN
2019-02-27/12:03:36.73                 -NaN
2019-02-27/12:03:36.76                 -NaN
2019-02-27/12:03:36.79                 -NaN
2019-02-27/12:03:36.83                 -NaN
2019-02-27/12:03:36.86                 -NaN
2019-02-27/12:03:36.89                 -NaN
2019-02-27/12:03:36.92                 -NaN
2019-02-27/12:03:36.95                 -NaN
2019-02-27/12:03:36.98                 -NaN
2019-02-27/12:03:37.01                 -NaN
2019-02-27/12:03:37.04                 -NaN
2019-02-27/12:03:37.08                 -NaN
2019-02-27/12:03:37.11                 -NaN
2019-02-27/12:03:37.14                 -NaN
2019-02-27/12:03:37.17                 -NaN
2019-02-27/12:03:37.20                 -NaN
2019-02-27/12:03:37.23                 -NaN
2019-02-27/12:03:37.26                 -NaN
2019-02-27/12:03:37.29                 -NaN
2019-02-27/12:03:37.33                 -NaN
2019-02-27/12:03:37.36                 -NaN
2019-02-27/12:03:37.39                 -NaN
2019-02-27/12:03:37.42                 -NaN
2019-02-27/12:03:37.45                 -NaN
2019-02-27/12:03:37.48                 -NaN
2019-02-27/12:03:37.51                 -NaN
2019-02-27/12:03:37.54                 -NaN
2019-02-27/12:03:37.58                 -NaN
2019-02-27/12:03:37.61                 -NaN
2019-02-27/12:03:37.64                 -NaN
2019-02-27/12:03:37.67                 -NaN
2019-02-27/12:03:37.70                 -NaN
2019-02-27/12:03:37.73                 -NaN
2019-02-27/12:03:37.76                 -NaN
2019-02-27/12:03:37.79                 -NaN
2019-02-27/12:03:37.83                 -NaN
2019-02-27/12:03:37.86                 -NaN
2019-02-27/12:03:37.89                 -NaN
2019-02-27/12:03:37.92                 -NaN
2019-02-27/12:03:37.95                 -NaN
2019-02-27/12:03:37.98                 -NaN
2019-02-27/12:03:38.01                 -NaN
2019-02-27/12:03:38.04                 -NaN
2019-02-27/12:03:38.08                 -NaN
2019-02-27/12:03:38.11                 -NaN
2019-02-27/12:03:38.14                 -NaN
2019-02-27/12:03:38.17                 -NaN
2019-02-27/12:03:38.20                 -NaN
2019-02-27/12:03:38.23                 -NaN
2019-02-27/12:03:38.26                 -NaN
2019-02-27/12:03:38.29                 -NaN
2019-02-27/12:03:38.33                 -NaN
2019-02-27/12:03:38.36                 -NaN
2019-02-27/12:03:38.39                 -NaN
2019-02-27/12:03:38.42                 -NaN
2019-02-27/12:03:38.45                 -NaN
2019-02-27/12:03:38.48                 -NaN
2019-02-27/12:03:38.51                 -NaN
2019-02-27/12:03:38.54                 -NaN
2019-02-27/12:03:38.58                 -NaN
2019-02-27/12:03:38.61                 -NaN
2019-02-27/12:03:38.64                 -NaN
2019-02-27/12:03:38.67                 -NaN
2019-02-27/12:03:38.70                 -NaN
2019-02-27/12:03:38.73                 -NaN
2019-02-27/12:03:38.76                 -NaN
2019-02-27/12:03:38.79                 -NaN
2019-02-27/12:03:38.83                 -NaN
2019-02-27/12:03:38.86                 -NaN
2019-02-27/12:03:38.89                 -NaN
2019-02-27/12:03:38.92                 -NaN
2019-02-27/12:03:38.95                 -NaN
2019-02-27/12:03:38.98                 -NaN
2019-02-27/12:03:39.01                 -NaN
2019-02-27/12:03:39.04                 -NaN
2019-02-27/12:03:39.08                 -NaN
2019-02-27/12:03:39.11                 -NaN
2019-02-27/12:03:39.14                 -NaN
2019-02-27/12:03:39.17                 -NaN
2019-02-27/12:03:39.20                 -NaN
2019-02-27/12:03:39.23                 -NaN
2019-02-27/12:03:39.26                 -NaN
2019-02-27/12:03:39.29                 -NaN
2019-02-27/12:03:39.33                 -NaN
2019-02-27/12:03:39.36                 -NaN
2019-02-27/12:03:39.39                 -NaN
2019-02-27/12:03:39.42                 -NaN
2019-02-27/12:03:39.45                 -NaN
2019-02-27/12:03:39.48                 -NaN
2019-02-27/12:03:39.51                 -NaN
2019-02-27/12:03:39.54                 -NaN
2019-02-27/12:03:39.58                 -NaN
2019-02-27/12:03:39.61                 -NaN
2019-02-27/12:03:39.64                 -NaN
2019-02-27/12:03:39.67                 -NaN
2019-02-27/12:03:39.70                 -NaN
2019-02-27/12:03:39.73                 -NaN
2019-02-27/12:03:39.76                 -NaN
2019-02-27/12:03:39.79                 -NaN
2019-02-27/12:03:39.83                 -NaN
2019-02-27/12:03:39.86                 -NaN
2019-02-27/12:03:39.89                 -NaN
2019-02-27/12:03:39.92                 -NaN
2019-02-27/12:03:39.95                 -NaN
2019-02-27/12:03:39.98                 -NaN
2019-02-27/12:03:40.01                 -NaN
2019-02-27/12:03:40.04                 -NaN
2019-02-27/12:03:40.08                 -NaN
2019-02-27/12:03:40.11                 -NaN
2019-02-27/12:03:40.14                 -NaN
2019-02-27/12:03:40.17                 -NaN
2019-02-27/12:03:40.20                 -NaN
2019-02-27/12:03:40.23                 -NaN
2019-02-27/12:03:40.26                 -NaN
2019-02-27/12:03:40.29                 -NaN
2019-02-27/12:03:40.33                 -NaN
2019-02-27/12:03:40.36                 -NaN
2019-02-27/12:03:40.39                 -NaN
2019-02-27/12:03:40.42                 -NaN
2019-02-27/12:03:40.45                 -NaN
2019-02-27/12:03:40.48                 -NaN
2019-02-27/12:03:40.51                 -NaN
2019-02-27/12:03:40.54                 -NaN
2019-02-27/12:03:40.58                 -NaN
2019-02-27/12:03:40.61                 -NaN
2019-02-27/12:03:40.64                 -NaN
2019-02-27/12:03:40.67                 -NaN
2019-02-27/12:03:40.70                 -NaN
2019-02-27/12:03:40.73                 -NaN
2019-02-27/12:03:40.76                 -NaN
2019-02-27/12:03:40.79                 -NaN
2019-02-27/12:03:40.83                 -NaN
2019-02-27/12:03:40.86                 -NaN
2019-02-27/12:03:40.89                 -NaN
2019-02-27/12:03:40.92                 -NaN
2019-02-27/12:03:40.95                 -NaN
2019-02-27/12:03:40.98                 -NaN
2019-02-27/12:03:41.01                 -NaN
2019-02-27/12:03:41.04                 -NaN
2019-02-27/12:03:41.08                 -NaN
2019-02-27/12:03:41.11                 -NaN
2019-02-27/12:03:41.14                 -NaN
2019-02-27/12:03:41.17                 -NaN
2019-02-27/12:03:41.20                 -NaN
2019-02-27/12:03:41.23                 -NaN
2019-02-27/12:03:41.26                 -NaN
2019-02-27/12:03:41.29                 -NaN
2019-02-27/12:03:41.33                 -NaN
2019-02-27/12:03:41.36                 -NaN
2019-02-27/12:03:41.39                 -NaN
2019-02-27/12:03:41.42                 -NaN
2019-02-27/12:03:41.45                 -NaN
2019-02-27/12:03:41.48                 -NaN
2019-02-27/12:03:41.51                 -NaN
2019-02-27/12:03:41.54                 -NaN
2019-02-27/12:03:41.58                 -NaN
2019-02-27/12:03:41.61                 -NaN
2019-02-27/12:03:41.64                 -NaN
2019-02-27/12:03:41.67                 -NaN
2019-02-27/12:03:41.70                 -NaN
2019-02-27/12:03:41.73                 -NaN
2019-02-27/12:03:41.76                 -NaN
2019-02-27/12:03:41.79                 -NaN
2019-02-27/12:03:41.83                 -NaN
2019-02-27/12:03:41.86                 -NaN
2019-02-27/12:03:41.89                 -NaN
2019-02-27/12:03:41.92                 -NaN
2019-02-27/12:03:41.95                 -NaN
2019-02-27/12:03:41.98                 -NaN
2019-02-27/12:03:42.01                 -NaN
2019-02-27/12:03:42.04                 -NaN
2019-02-27/12:03:42.08                 -NaN
2019-02-27/12:03:42.11                 -NaN
2019-02-27/12:03:42.14                 -NaN
2019-02-27/12:03:42.17                 -NaN
2019-02-27/12:03:42.20                 -NaN
2019-02-27/12:03:42.23                 -NaN
2019-02-27/12:03:42.26                 -NaN
2019-02-27/12:03:42.29                 -NaN
2019-02-27/12:03:42.33                 -NaN
2019-02-27/12:03:42.36                 -NaN
2019-02-27/12:03:42.39                 -NaN
2019-02-27/12:03:42.42                 -NaN
2019-02-27/12:03:42.45                 -NaN
2019-02-27/12:03:42.48                 -NaN
2019-02-27/12:03:42.51                 -NaN
2019-02-27/12:03:42.54                 -NaN
2019-02-27/12:03:42.58                 -NaN
2019-02-27/12:03:42.61                 -NaN
2019-02-27/12:03:42.64                 -NaN
2019-02-27/12:03:42.67                 -NaN
2019-02-27/12:03:42.70                 -NaN
2019-02-27/12:03:42.73                 -NaN
2019-02-27/12:03:42.76                 -NaN
2019-02-27/12:03:42.79                 -NaN
2019-02-27/12:03:42.83                 -NaN
2019-02-27/12:03:42.86                 -NaN
2019-02-27/12:03:42.89                 -NaN
2019-02-27/12:03:42.92                 -NaN
2019-02-27/12:03:42.95                 -NaN
2019-02-27/12:03:42.98                 -NaN
2019-02-27/12:03:43.01                 -NaN
2019-02-27/12:03:43.04                 -NaN
2019-02-27/12:03:43.08                 -NaN
2019-02-27/12:03:43.11                 -NaN
2019-02-27/12:03:43.14                 -NaN
2019-02-27/12:03:43.17                 -NaN
2019-02-27/12:03:43.20                 -NaN
2019-02-27/12:03:43.23                 -NaN
2019-02-27/12:03:43.26                 -NaN
2019-02-27/12:03:43.29                 -NaN
2019-02-27/12:03:43.33                 -NaN
2019-02-27/12:03:43.36                 -NaN
2019-02-27/12:03:43.39                 -NaN
2019-02-27/12:03:43.42                 -NaN
2019-02-27/12:03:43.45                 -NaN
2019-02-27/12:03:43.48                 -NaN
2019-02-27/12:03:43.51                 -NaN
2019-02-27/12:03:43.54                 -NaN
2019-02-27/12:03:43.58                 -NaN
2019-02-27/12:03:43.61                 -NaN
2019-02-27/12:03:43.64                 -NaN
2019-02-27/12:03:43.67                 -NaN
2019-02-27/12:03:43.70                 -NaN
2019-02-27/12:03:43.73                 -NaN
2019-02-27/12:03:43.76                 -NaN
2019-02-27/12:03:43.79                 -NaN
2019-02-27/12:03:43.83                 -NaN
2019-02-27/12:03:43.86                 -NaN
2019-02-27/12:03:43.89                 -NaN
2019-02-27/12:03:43.92                 -NaN
2019-02-27/12:03:43.95                 -NaN
2019-02-27/12:03:43.98                 -NaN
2019-02-27/12:03:44.01                 -NaN
2019-02-27/12:03:44.04                 -NaN
2019-02-27/12:03:44.08                 -NaN
2019-02-27/12:03:44.11                 -NaN
2019-02-27/12:03:44.14                 -NaN
2019-02-27/12:03:44.17                 -NaN
2019-02-27/12:03:44.20                 -NaN
2019-02-27/12:03:44.23                 -NaN
2019-02-27/12:03:44.26                 -NaN
2019-02-27/12:03:44.29                 -NaN
2019-02-27/12:03:44.33                 -NaN
2019-02-27/12:03:44.36                 -NaN
2019-02-27/12:03:44.39                 -NaN
2019-02-27/12:03:44.42                 -NaN
2019-02-27/12:03:44.45                 -NaN
2019-02-27/12:03:44.48                 -NaN
2019-02-27/12:03:44.51                 -NaN
2019-02-27/12:03:44.54                 -NaN
2019-02-27/12:03:44.58                 -NaN
2019-02-27/12:03:44.61                 -NaN
2019-02-27/12:03:44.64                 -NaN
2019-02-27/12:03:44.67                 -NaN
2019-02-27/12:03:44.70                 -NaN
2019-02-27/12:03:44.73                 -NaN
2019-02-27/12:03:44.76                 -NaN
2019-02-27/12:03:44.79                 -NaN
2019-02-27/12:03:44.83                 -NaN
2019-02-27/12:03:44.86                 -NaN
2019-02-27/12:03:44.89                 -NaN
2019-02-27/12:03:44.92                 -NaN
2019-02-27/12:03:44.95                 -NaN
2019-02-27/12:03:44.98                 -NaN
2019-02-27/12:03:45.01                 -NaN
2019-02-27/12:03:45.04                 -NaN
2019-02-27/12:03:45.08                 -NaN
2019-02-27/12:03:45.11                 -NaN
2019-02-27/12:03:45.14                 -NaN
2019-02-27/12:03:45.17                 -NaN
2019-02-27/12:03:45.20                 -NaN
2019-02-27/12:03:45.23                 -NaN
2019-02-27/12:03:45.26                 -NaN
2019-02-27/12:03:45.29                 -NaN
2019-02-27/12:03:45.33                 -NaN
2019-02-27/12:03:45.36                 -NaN
2019-02-27/12:03:45.39                 -NaN
2019-02-27/12:03:45.42                 -NaN
2019-02-27/12:03:45.45                 -NaN
2019-02-27/12:03:45.48                 -NaN
2019-02-27/12:03:45.51                 -NaN
2019-02-27/12:03:45.54                 -NaN
2019-02-27/12:03:45.58                 -NaN
2019-02-27/12:03:45.61                 -NaN
2019-02-27/12:03:45.64                 -NaN
2019-02-27/12:03:45.67                 -NaN
2019-02-27/12:03:45.70                 -NaN
2019-02-27/12:03:45.73                 -NaN
2019-02-27/12:03:45.76                 -NaN
2019-02-27/12:03:45.79                 -NaN
2019-02-27/12:03:45.83                 -NaN
2019-02-27/12:03:45.86                 -NaN
2019-02-27/12:03:45.89                 -NaN
2019-02-27/12:03:45.92                 -NaN
2019-02-27/12:03:45.95                 -NaN
2019-02-27/12:03:45.98                 -NaN
2019-02-27/12:03:46.01                 -NaN
2019-02-27/12:03:46.04                 -NaN
2019-02-27/12:03:46.08                 -NaN
2019-02-27/12:03:46.11                 -NaN
2019-02-27/12:03:46.14                 -NaN
2019-02-27/12:03:46.17                 -NaN
2019-02-27/12:03:46.20                 -NaN
2019-02-27/12:03:46.23                 -NaN
2019-02-27/12:03:46.26                 -NaN
2019-02-27/12:03:46.29                 -NaN
2019-02-27/12:03:46.33                 -NaN
2019-02-27/12:03:46.36                 -NaN
2019-02-27/12:03:46.39                 -NaN
2019-02-27/12:03:46.42                 -NaN
2019-02-27/12:03:46.45                 -NaN
2019-02-27/12:03:46.48                 -NaN
2019-02-27/12:03:46.51                 -NaN
2019-02-27/12:03:46.54                 -NaN
2019-02-27/12:03:46.58                 -NaN
2019-02-27/12:03:46.61                 -NaN
2019-02-27/12:03:46.64                 -NaN
2019-02-27/12:03:46.67                 -NaN
2019-02-27/12:03:46.70                 -NaN
2019-02-27/12:03:46.73                 -NaN
2019-02-27/12:03:46.76                 -NaN
2019-02-27/12:03:46.79                 -NaN
2019-02-27/12:03:46.83                 -NaN
2019-02-27/12:03:46.86                 -NaN
2019-02-27/12:03:46.89                 -NaN
2019-02-27/12:03:46.92                 -NaN
2019-02-27/12:03:46.95                 -NaN
2019-02-27/12:03:46.98                 -NaN
2019-02-27/12:03:47.01                 -NaN
2019-02-27/12:03:47.04                 -NaN
2019-02-27/12:03:47.08                 -NaN
2019-02-27/12:03:47.11                 -NaN
2019-02-27/12:03:47.14                 -NaN
2019-02-27/12:03:47.17                 -NaN
2019-02-27/12:03:47.20                 -NaN
2019-02-27/12:03:47.23                 -NaN
2019-02-27/12:03:47.26                 -NaN
2019-02-27/12:03:47.29                 -NaN
2019-02-27/12:03:47.33                 -NaN
2019-02-27/12:03:47.36                 -NaN
2019-02-27/12:03:47.39                 -NaN
2019-02-27/12:03:47.42                 -NaN
2019-02-27/12:03:47.45                 -NaN
2019-02-27/12:03:47.48                 -NaN
2019-02-27/12:03:47.51                 -NaN
2019-02-27/12:03:47.54                 -NaN
2019-02-27/12:03:47.58                 -NaN
2019-02-27/12:03:47.61                 -NaN
2019-02-27/12:03:47.64                 -NaN
2019-02-27/12:03:47.67                 -NaN
2019-02-27/12:03:47.70                 -NaN
2019-02-27/12:03:47.73                 -NaN
2019-02-27/12:03:47.76                 -NaN
2019-02-27/12:03:47.79                 -NaN
2019-02-27/12:03:47.83                 -NaN
2019-02-27/12:03:47.86                 -NaN
2019-02-27/12:03:47.89                 -NaN
2019-02-27/12:03:47.92                 -NaN
2019-02-27/12:03:47.95                 -NaN
2019-02-27/12:03:47.98                 -NaN
2019-02-27/12:03:48.01                 -NaN
2019-02-27/12:03:48.04                 -NaN
2019-02-27/12:03:48.08                 -NaN
2019-02-27/12:03:48.11                 -NaN
2019-02-27/12:03:48.14                 -NaN
2019-02-27/12:03:48.17                 -NaN
2019-02-27/12:03:48.20                 -NaN
2019-02-27/12:03:48.23                 -NaN
2019-02-27/12:03:48.26                 -NaN
2019-02-27/12:03:48.29                 -NaN
2019-02-27/12:03:48.33                 -NaN
2019-02-27/12:03:48.36                 -NaN
2019-02-27/12:03:48.39                 -NaN
2019-02-27/12:03:48.42                 -NaN
2019-02-27/12:03:48.45                 -NaN
2019-02-27/12:03:48.48                 -NaN
2019-02-27/12:03:48.51                 -NaN
2019-02-27/12:03:48.54                 -NaN
2019-02-27/12:03:48.58                 -NaN
2019-02-27/12:03:48.61                 -NaN
2019-02-27/12:03:48.64                 -NaN
2019-02-27/12:03:48.67                 -NaN
2019-02-27/12:03:48.70                 -NaN
2019-02-27/12:03:48.73                 -NaN
2019-02-27/12:03:48.76                 -NaN
2019-02-27/12:03:48.79                 -NaN
2019-02-27/12:03:48.83                 -NaN
2019-02-27/12:03:48.86                 -NaN
2019-02-27/12:03:48.89                 -NaN
2019-02-27/12:03:48.92                 -NaN
2019-02-27/12:03:48.95                 -NaN
2019-02-27/12:03:48.98                 -NaN
2019-02-27/12:03:49.01                 -NaN
2019-02-27/12:03:49.04                 -NaN
2019-02-27/12:03:49.08                 -NaN
2019-02-27/12:03:49.11                 -NaN
2019-02-27/12:03:49.14                 -NaN
2019-02-27/12:03:49.17                 -NaN
2019-02-27/12:03:49.20                 -NaN
2019-02-27/12:03:49.23                 -NaN
2019-02-27/12:03:49.26                 -NaN
2019-02-27/12:03:49.29                 -NaN
2019-02-27/12:03:49.33                 -NaN
2019-02-27/12:03:49.36                 -NaN
2019-02-27/12:03:49.39                 -NaN
2019-02-27/12:03:49.42                 -NaN
2019-02-27/12:03:49.45                 -NaN
2019-02-27/12:03:49.48                 -NaN
2019-02-27/12:03:49.51                 -NaN
2019-02-27/12:03:49.54                 -NaN
2019-02-27/12:03:49.58                 -NaN
2019-02-27/12:03:49.61                 -NaN
2019-02-27/12:03:49.64                 -NaN
2019-02-27/12:03:49.67                 -NaN
2019-02-27/12:03:49.70                 -NaN
2019-02-27/12:03:49.73                 -NaN
2019-02-27/12:03:49.76                 -NaN
2019-02-27/12:03:49.79                 -NaN
2019-02-27/12:03:49.83                 -NaN
2019-02-27/12:03:49.86                 -NaN
2019-02-27/12:03:49.89                 -NaN
2019-02-27/12:03:49.92                 -NaN
2019-02-27/12:03:49.95                 -NaN
2019-02-27/12:03:49.98                 -NaN
2019-02-27/12:03:50.01                 -NaN
2019-02-27/12:03:50.04                 -NaN
2019-02-27/12:03:50.08                 -NaN
2019-02-27/12:03:50.11                 -NaN
2019-02-27/12:03:50.14                 -NaN
2019-02-27/12:03:50.17                 -NaN
2019-02-27/12:03:50.20                 -NaN
2019-02-27/12:03:50.23                 -NaN
2019-02-27/12:03:50.26                 -NaN
2019-02-27/12:03:50.29                 -NaN
2019-02-27/12:03:50.33                 -NaN
2019-02-27/12:03:50.36                 -NaN
2019-02-27/12:03:50.39                 -NaN
2019-02-27/12:03:50.42                 -NaN
2019-02-27/12:03:50.45                 -NaN
2019-02-27/12:03:50.48                 -NaN
2019-02-27/12:03:50.51                 -NaN
2019-02-27/12:03:50.54                 -NaN
2019-02-27/12:03:50.58                 -NaN
2019-02-27/12:03:50.61                 -NaN
2019-02-27/12:03:50.64                 -NaN
2019-02-27/12:03:50.67                 -NaN
2019-02-27/12:03:50.70                 -NaN
2019-02-27/12:03:50.73                 -NaN
2019-02-27/12:03:50.76                 -NaN
2019-02-27/12:03:50.79                 -NaN
2019-02-27/12:03:50.83                 -NaN
2019-02-27/12:03:50.86                 -NaN
2019-02-27/12:03:50.89                 -NaN
2019-02-27/12:03:50.92                 -NaN
2019-02-27/12:03:50.95                 -NaN
2019-02-27/12:03:50.98                 -NaN
2019-02-27/12:03:51.01                 -NaN
2019-02-27/12:03:51.04                 -NaN
2019-02-27/12:03:51.08                 -NaN
2019-02-27/12:03:51.11                 -NaN
2019-02-27/12:03:51.14                 -NaN
2019-02-27/12:03:51.17                 -NaN
2019-02-27/12:03:51.20                 -NaN
2019-02-27/12:03:51.23                 -NaN
2019-02-27/12:03:51.26                 -NaN
2019-02-27/12:03:51.29                 -NaN
2019-02-27/12:03:51.33                 -NaN
2019-02-27/12:03:51.36                 -NaN
2019-02-27/12:03:51.39                 -NaN
2019-02-27/12:03:51.42                 -NaN
2019-02-27/12:03:51.45                 -NaN
2019-02-27/12:03:51.48                 -NaN
2019-02-27/12:03:51.51                 -NaN
2019-02-27/12:03:51.54                 -NaN
2019-02-27/12:03:51.58                 -NaN
2019-02-27/12:03:51.61                 -NaN
2019-02-27/12:03:51.64                 -NaN
2019-02-27/12:03:51.67                 -NaN
2019-02-27/12:03:51.70                 -NaN
2019-02-27/12:03:51.73                 -NaN
2019-02-27/12:03:51.76                 -NaN
2019-02-27/12:03:51.79                 -NaN
2019-02-27/12:03:51.83                 -NaN
2019-02-27/12:03:51.86                 -NaN
2019-02-27/12:03:51.89                 -NaN
2019-02-27/12:03:51.92                 -NaN
2019-02-27/12:03:51.95                 -NaN
2019-02-27/12:03:51.98                 -NaN
2019-02-27/12:03:52.01                 -NaN
2019-02-27/12:03:52.04                 -NaN
2019-02-27/12:03:52.08                 -NaN
2019-02-27/12:03:52.11                 -NaN
2019-02-27/12:03:52.14                 -NaN
2019-02-27/12:03:52.17                 -NaN
2019-02-27/12:03:52.20                 -NaN
2019-02-27/12:03:52.23                 -NaN
2019-02-27/12:03:52.26                 -NaN
2019-02-27/12:03:52.29                 -NaN
2019-02-27/12:03:52.33                 -NaN
2019-02-27/12:03:52.36                 -NaN
2019-02-27/12:03:52.39                 -NaN
2019-02-27/12:03:52.42                 -NaN
2019-02-27/12:03:52.45                 -NaN
2019-02-27/12:03:52.48                 -NaN
2019-02-27/12:03:52.51                 -NaN
2019-02-27/12:03:52.54                 -NaN
2019-02-27/12:03:52.58                 -NaN
2019-02-27/12:03:52.61                 -NaN
2019-02-27/12:03:52.64                 -NaN
2019-02-27/12:03:52.67                 -NaN
2019-02-27/12:03:52.70                 -NaN
2019-02-27/12:03:52.73                 -NaN
2019-02-27/12:03:52.76                 -NaN
2019-02-27/12:03:52.79                 -NaN
2019-02-27/12:03:52.83                 -NaN
2019-02-27/12:03:52.86                 -NaN
2019-02-27/12:03:52.89                 -NaN
2019-02-27/12:03:52.92                 -NaN
2019-02-27/12:03:52.95                 -NaN
2019-02-27/12:03:52.98                 -NaN
2019-02-27/12:03:53.01                 -NaN
2019-02-27/12:03:53.04                 -NaN
2019-02-27/12:03:53.08                 -NaN
2019-02-27/12:03:53.11                 -NaN
2019-02-27/12:03:53.14                 -NaN
2019-02-27/12:03:53.17                 -NaN
2019-02-27/12:03:53.20                 -NaN
2019-02-27/12:03:53.23                 -NaN
2019-02-27/12:03:53.26                 -NaN
2019-02-27/12:03:53.29                 -NaN
2019-02-27/12:03:53.33                 -NaN
2019-02-27/12:03:53.36                 -NaN
2019-02-27/12:03:53.39                 -NaN
2019-02-27/12:03:53.42                 -NaN
2019-02-27/12:03:53.45                 -NaN
2019-02-27/12:03:53.48                 -NaN
2019-02-27/12:03:53.51                 -NaN
2019-02-27/12:03:53.54                 -NaN
2019-02-27/12:03:53.58                 -NaN
2019-02-27/12:03:53.61                 -NaN
2019-02-27/12:03:53.64                 -NaN
2019-02-27/12:03:53.67                 -NaN
2019-02-27/12:03:53.70                 -NaN
2019-02-27/12:03:53.73                 -NaN
2019-02-27/12:03:53.76                 -NaN
2019-02-27/12:03:53.79                 -NaN
2019-02-27/12:03:53.83                 -NaN
2019-02-27/12:03:53.86                 -NaN
2019-02-27/12:03:53.89                 -NaN
2019-02-27/12:03:53.92                 -NaN
2019-02-27/12:03:53.95                 -NaN
2019-02-27/12:03:53.98                 -NaN
2019-02-27/12:03:54.01                 -NaN
2019-02-27/12:03:54.04                 -NaN
2019-02-27/12:03:54.08                 -NaN
2019-02-27/12:03:54.11                 -NaN
2019-02-27/12:03:54.14                 -NaN
2019-02-27/12:03:54.17                 -NaN
2019-02-27/12:03:54.20                 -NaN
2019-02-27/12:03:54.23                 -NaN
2019-02-27/12:03:54.26                 -NaN
2019-02-27/12:03:54.29                 -NaN
2019-02-27/12:03:54.33                 -NaN
2019-02-27/12:03:54.36                 -NaN
2019-02-27/12:03:54.39                 -NaN
2019-02-27/12:03:54.42                 -NaN
2019-02-27/12:03:54.45                 -NaN
2019-02-27/12:03:54.48                 -NaN
2019-02-27/12:03:54.51                 -NaN
2019-02-27/12:03:54.54                 -NaN
2019-02-27/12:03:54.58                 -NaN
2019-02-27/12:03:54.61                 -NaN
2019-02-27/12:03:54.64                 -NaN
2019-02-27/12:03:54.67                 -NaN
2019-02-27/12:03:54.70                 -NaN
2019-02-27/12:03:54.73                 -NaN
2019-02-27/12:03:54.76                 -NaN
2019-02-27/12:03:54.79                 -NaN
2019-02-27/12:03:54.83                 -NaN
2019-02-27/12:03:54.86                 -NaN
2019-02-27/12:03:54.89                 -NaN
2019-02-27/12:03:54.92                 -NaN
2019-02-27/12:03:54.95                 -NaN
2019-02-27/12:03:54.98                 -NaN
2019-02-27/12:03:55.01                 -NaN
2019-02-27/12:03:55.04                 -NaN
2019-02-27/12:03:55.08                 -NaN
2019-02-27/12:03:55.11                 -NaN
2019-02-27/12:03:55.14                 -NaN
2019-02-27/12:03:55.17                 -NaN
2019-02-27/12:03:55.20                 -NaN
2019-02-27/12:03:55.23                 -NaN
2019-02-27/12:03:55.26                 -NaN
2019-02-27/12:03:55.29                 -NaN
2019-02-27/12:03:55.33                 -NaN
2019-02-27/12:03:55.36                 -NaN
2019-02-27/12:03:55.39                 -NaN
2019-02-27/12:03:55.42                 -NaN
2019-02-27/12:03:55.45                 -NaN
2019-02-27/12:03:55.48                 -NaN
2019-02-27/12:03:55.51                 -NaN
2019-02-27/12:03:55.54                 -NaN
2019-02-27/12:03:55.58                 -NaN
2019-02-27/12:03:55.61                 -NaN
2019-02-27/12:03:55.64                 -NaN
2019-02-27/12:03:55.67                 -NaN
2019-02-27/12:03:55.70                 -NaN
2019-02-27/12:03:55.73                 -NaN
2019-02-27/12:03:55.76                 -NaN
2019-02-27/12:03:55.79                 -NaN
2019-02-27/12:03:55.83                 -NaN
2019-02-27/12:03:55.86                 -NaN
2019-02-27/12:03:55.89                 -NaN
2019-02-27/12:03:55.92                 -NaN
2019-02-27/12:03:55.95                 -NaN
2019-02-27/12:03:55.98                 -NaN
2019-02-27/12:03:56.01                 -NaN
2019-02-27/12:03:56.04                 -NaN
2019-02-27/12:03:56.08                 -NaN
2019-02-27/12:03:56.11                 -NaN
2019-02-27/12:03:56.14                 -NaN
2019-02-27/12:03:56.17                 -NaN
2019-02-27/12:03:56.20                 -NaN
2019-02-27/12:03:56.23                 -NaN
2019-02-27/12:03:56.26                 -NaN
2019-02-27/12:03:56.29                 -NaN
2019-02-27/12:03:56.33                 -NaN
2019-02-27/12:03:56.36                 -NaN
2019-02-27/12:03:56.39                 -NaN
2019-02-27/12:03:56.42                 -NaN
2019-02-27/12:03:56.45                 -NaN
2019-02-27/12:03:56.48                 -NaN
2019-02-27/12:03:56.51                 -NaN
2019-02-27/12:03:56.54                 -NaN
2019-02-27/12:03:56.58                 -NaN
2019-02-27/12:03:56.61                 -NaN
2019-02-27/12:03:56.64                 -NaN
2019-02-27/12:03:56.67                 -NaN
2019-02-27/12:03:56.70                 -NaN
2019-02-27/12:03:56.73                 -NaN
2019-02-27/12:03:56.76                 -NaN
2019-02-27/12:03:56.79                 -NaN
2019-02-27/12:03:56.83                 -NaN
2019-02-27/12:03:56.86                 -NaN
2019-02-27/12:03:56.89                 -NaN
2019-02-27/12:03:56.92                 -NaN
2019-02-27/12:03:56.95                 -NaN
2019-02-27/12:03:56.98                 -NaN
2019-02-27/12:03:57.01                 -NaN
2019-02-27/12:03:57.04                 -NaN
2019-02-27/12:03:57.08                 -NaN
2019-02-27/12:03:57.11                 -NaN
2019-02-27/12:03:57.14                 -NaN
2019-02-27/12:03:57.17                 -NaN
2019-02-27/12:03:57.20                 -NaN
2019-02-27/12:03:57.23                 -NaN
2019-02-27/12:03:57.26                 -NaN
2019-02-27/12:03:57.29                 -NaN
2019-02-27/12:03:57.33                 -NaN
2019-02-27/12:03:57.36                 -NaN
2019-02-27/12:03:57.39                 -NaN
2019-02-27/12:03:57.42                 -NaN
2019-02-27/12:03:57.45                 -NaN
2019-02-27/12:03:57.48                 -NaN
2019-02-27/12:03:57.51                 -NaN
2019-02-27/12:03:57.54                 -NaN
2019-02-27/12:03:57.58                 -NaN
2019-02-27/12:03:57.61                 -NaN
2019-02-27/12:03:57.64                 -NaN
2019-02-27/12:03:57.67                 -NaN
2019-02-27/12:03:57.70                 -NaN
2019-02-27/12:03:57.73                 -NaN
2019-02-27/12:03:57.76                 -NaN
2019-02-27/12:03:57.79                 -NaN
2019-02-27/12:03:57.83                 -NaN
2019-02-27/12:03:57.86                 -NaN
2019-02-27/12:03:57.89                 -NaN
2019-02-27/12:03:57.92                 -NaN
2019-02-27/12:03:57.95                 -NaN
2019-02-27/12:03:57.98                 -NaN
2019-02-27/12:03:58.01                 -NaN
2019-02-27/12:03:58.04                 -NaN
2019-02-27/12:03:58.08                 -NaN
2019-02-27/12:03:58.11                 -NaN
2019-02-27/12:03:58.14                 -NaN
2019-02-27/12:03:58.17                 -NaN
2019-02-27/12:03:58.20                 -NaN
2019-02-27/12:03:58.23                 -NaN
2019-02-27/12:03:58.26                 -NaN
2019-02-27/12:03:58.29                 -NaN
2019-02-27/12:03:58.33                 -NaN
2019-02-27/12:03:58.36                 -NaN
2019-02-27/12:03:58.39                 -NaN
2019-02-27/12:03:58.42                 -NaN
2019-02-27/12:03:58.45                 -NaN
2019-02-27/12:03:58.48                 -NaN
2019-02-27/12:03:58.51                 -NaN
2019-02-27/12:03:58.54                 -NaN
2019-02-27/12:03:58.58                 -NaN
2019-02-27/12:03:58.61                 -NaN
2019-02-27/12:03:58.64                 -NaN
2019-02-27/12:03:58.67                 -NaN
2019-02-27/12:03:58.70                 -NaN
2019-02-27/12:03:58.73                 -NaN
2019-02-27/12:03:58.76                 -NaN
2019-02-27/12:03:58.79                 -NaN
2019-02-27/12:03:58.83                 -NaN
2019-02-27/12:03:58.86                 -NaN
2019-02-27/12:03:58.89                 -NaN
2019-02-27/12:03:58.92                 -NaN
2019-02-27/12:03:58.95                 -NaN
2019-02-27/12:03:58.98                 -NaN
2019-02-27/12:03:59.01                 -NaN
2019-02-27/12:03:59.04                 -NaN
2019-02-27/12:03:59.08                 -NaN
2019-02-27/12:03:59.11                 -NaN
2019-02-27/12:03:59.14                 -NaN
2019-02-27/12:03:59.17                 -NaN
2019-02-27/12:03:59.20                 -NaN
2019-02-27/12:03:59.23                 -NaN
2019-02-27/12:03:59.26                 -NaN
2019-02-27/12:03:59.29                 -NaN
2019-02-27/12:03:59.33                 -NaN
2019-02-27/12:03:59.36                 -NaN
2019-02-27/12:03:59.39                 -NaN
2019-02-27/12:03:59.42                 -NaN
2019-02-27/12:03:59.45                 -NaN
2019-02-27/12:03:59.48                 -NaN
2019-02-27/12:03:59.51                 -NaN
2019-02-27/12:03:59.54                 -NaN
2019-02-27/12:03:59.58                 -NaN
2019-02-27/12:03:59.61                 -NaN
2019-02-27/12:03:59.64                 -NaN
2019-02-27/12:03:59.67                 -NaN
2019-02-27/12:03:59.70                 -NaN
2019-02-27/12:03:59.73                 -NaN
2019-02-27/12:03:59.76                 -NaN
2019-02-27/12:03:59.79                 -NaN
2019-02-27/12:03:59.83                 -NaN
2019-02-27/12:03:59.86                 -NaN
2019-02-27/12:03:59.89                 -NaN
2019-02-27/12:03:59.92                 -NaN
2019-02-27/12:03:59.95                 -NaN
2019-02-27/12:03:59.98                 -NaN
2019-02-27/12:04:00.01       -0.00085341498
2019-02-27/12:04:00.04         -0.033749951
2019-02-27/12:04:00.08         -0.032772537
2019-02-27/12:04:00.11       -3.4609388e-05
2019-02-27/12:04:00.14         -0.014486827
2019-02-27/12:04:00.17         -0.021473352
2019-02-27/12:04:00.20         -0.034266280
2019-02-27/12:04:00.23         -0.016016577
2019-02-27/12:04:00.26         -0.011206233
2019-02-27/12:04:00.29        -0.0086041129
2019-02-27/12:04:00.33         0.0016231095
2019-02-27/12:04:00.36          0.028797617
2019-02-27/12:04:00.39        -0.0043880225
2019-02-27/12:04:00.42          0.030589186
2019-02-27/12:04:00.45         -0.022605354
2019-02-27/12:04:00.48         0.0019636459
2019-02-27/12:04:00.51         0.0038884308
2019-02-27/12:04:00.54        -0.0036997112
2019-02-27/12:04:00.58          0.012465648
2019-02-27/12:04:00.61          0.022090133
2019-02-27/12:04:00.64        -0.0064114056
2019-02-27/12:04:00.67          0.021295064
2019-02-27/12:04:00.70        -0.0015110377
2019-02-27/12:04:00.73          0.048500347
2019-02-27/12:04:00.76          0.012879175
2019-02-27/12:04:00.79          0.011192546
2019-02-27/12:04:00.83        -0.0047004751
2019-02-27/12:04:00.86        -0.0099038050
2019-02-27/12:04:00.89        0.00032524321
2019-02-27/12:04:00.92         0.0027091908
2019-02-27/12:04:00.95        -0.0022882955
2019-02-27/12:04:00.98        -0.0089026358
2019-02-27/12:04:01.01         -0.021628251
2019-02-27/12:04:01.04         0.0013948350
2019-02-27/12:04:01.08         0.0051236314
2019-02-27/12:04:01.11          0.033288750
2019-02-27/12:04:01.14          0.018001492
2019-02-27/12:04:01.17        -0.0088190354
2019-02-27/12:04:01.20         0.0095084742
2019-02-27/12:04:01.23          0.015766686
2019-02-27/12:04:01.26         -0.014989971
2019-02-27/12:04:01.29         0.0018103439
2019-02-27/12:04:01.33        -0.0021513738
2019-02-27/12:04:01.36         -0.020501881
2019-02-27/12:04:01.39         -0.036515213
2019-02-27/12:04:01.42        -0.0050756538
2019-02-27/12:04:01.45          0.023939344
2019-02-27/12:04:01.48          0.013401134
2019-02-27/12:04:01.51          0.018898552
2019-02-27/12:04:01.54          0.039280540
2019-02-27/12:04:01.58          0.023127850
2019-02-27/12:04:01.61          0.010709765
2019-02-27/12:04:01.64          0.019699010
2019-02-27/12:04:01.67          0.023345280
2019-02-27/12:04:01.70          0.015147660
2019-02-27/12:04:01.73          0.011998255
2019-02-27/12:04:01.76         0.0036475388
2019-02-27/12:04:01.79         -0.029288935
2019-02-27/12:04:01.83         0.0095055429
2019-02-27/12:04:01.86          0.016391180
2019-02-27/12:04:01.89          0.011080390
2019-02-27/12:04:01.92          0.035404048
2019-02-27/12:04:01.95          0.031366470
2019-02-27/12:04:01.98        -0.0054520057
2019-02-27/12:04:02.01         -0.016634067
2019-02-27/12:04:02.04         0.0089458506
2019-02-27/12:04:02.08          0.021779288
2019-02-27/12:04:02.11         -0.024396725
2019-02-27/12:04:02.14         -0.011381724
2019-02-27/12:04:02.17         -0.014234929
2019-02-27/12:04:02.20         -0.038210524
2019-02-27/12:04:02.23         -0.051256424
2019-02-27/12:04:02.26         -0.037688683
2019-02-27/12:04:02.29         0.0020082070
2019-02-27/12:04:02.33         -0.032644145
2019-02-27/12:04:02.36         -0.012411912
2019-02-27/12:04:02.39        -0.0087188840
2019-02-27/12:04:02.42         -0.013360887
2019-02-27/12:04:02.45        -0.0058057468
2019-02-27/12:04:02.48        -0.0012038104
2019-02-27/12:04:02.51         -0.010455966
2019-02-27/12:04:02.54         0.0020670227
2019-02-27/12:04:02.58         -0.023708619
2019-02-27/12:04:02.61         -0.011262510
2019-02-27/12:04:02.64         -0.018837443
2019-02-27/12:04:02.67         0.0032720599
2019-02-27/12:04:02.70        0.00050811927
2019-02-27/12:04:02.73        -0.0067524396
2019-02-27/12:04:02.76         0.0051063777
2019-02-27/12:04:02.79          0.027717139
2019-02-27/12:04:02.83         0.0060390546
2019-02-27/12:04:02.86         0.0078290892
2019-02-27/12:04:02.89          0.020613524
2019-02-27/12:04:02.92        -0.0022591087
2019-02-27/12:04:02.95          0.010755029
2019-02-27/12:04:02.98        -0.0022373700
2019-02-27/12:04:03.01          0.021819636
2019-02-27/12:04:03.04        -0.0041386011
2019-02-27/12:04:03.08         -0.021033957
2019-02-27/12:04:03.11        -0.0029111149
2019-02-27/12:04:03.14          0.015443420
2019-02-27/12:04:03.17         -0.023226660
2019-02-27/12:04:03.20         0.0011720257
2019-02-27/12:04:03.23         -0.029322208
2019-02-27/12:04:03.26         -0.012007089
2019-02-27/12:04:03.29         -0.013313158
2019-02-27/12:04:03.33         -0.024733646
2019-02-27/12:04:03.36         -0.019457549
2019-02-27/12:04:03.39         -0.018485039
2019-02-27/12:04:03.42         -0.034070264
2019-02-27/12:04:03.45        -0.0079370755
2019-02-27/12:04:03.48         -0.015842130
2019-02-27/12:04:03.51         -0.013960598
2019-02-27/12:04:03.54        -0.0048042811
2019-02-27/12:04:03.58        -0.0091174556
2019-02-27/12:04:03.61          0.018665239
2019-02-27/12:04:03.64          0.031236971
2019-02-27/12:04:03.67          0.027669015
2019-02-27/12:04:03.70         0.0030249821
2019-02-27/12:04:03.73        -0.0083575046
2019-02-27/12:04:03.76          0.010925706
2019-02-27/12:04:03.79        -0.0064110322
2019-02-27/12:04:03.83        -0.0036191698
2019-02-27/12:04:03.86          0.014784190
2019-02-27/12:04:03.89         0.0080833187
2019-02-27/12:04:03.92          0.015752901
2019-02-27/12:04:03.95        -0.0027645474
2019-02-27/12:04:03.98          0.013384002
2019-02-27/12:04:04.01          0.032007387
2019-02-27/12:04:04.04         0.0019457072
2019-02-27/12:04:04.08          0.043418222
2019-02-27/12:04:04.11          0.023948171
2019-02-27/12:04:04.14         0.0029019368
2019-02-27/12:04:04.17         -0.019562039
2019-02-27/12:04:04.20         -0.016245444
2019-02-27/12:04:04.23          0.014547821
2019-02-27/12:04:04.26          0.015968507
2019-02-27/12:04:04.29         0.0075433138
2019-02-27/12:04:04.33        0.00018886176
2019-02-27/12:04:04.36         -0.022194796
2019-02-27/12:04:04.39         -0.011742392
2019-02-27/12:04:04.42         -0.013053466
2019-02-27/12:04:04.45       -0.00088708203
2019-02-27/12:04:04.48         0.0037860940
2019-02-27/12:04:04.51        -0.0085448514
2019-02-27/12:04:04.54         -0.015889430
2019-02-27/12:04:04.58         -0.012892809
2019-02-27/12:04:04.61          0.018584757
2019-02-27/12:04:04.64          0.035141649
2019-02-27/12:04:04.67        -0.0079906024
2019-02-27/12:04:04.70         0.0075422916
2019-02-27/12:04:04.73         0.0093211267
2019-02-27/12:04:04.76         -0.013641907
2019-02-27/12:04:04.79        -0.0012061210
2019-02-27/12:04:04.83          0.015781540
2019-02-27/12:04:04.86        0.00033731352
2019-02-27/12:04:04.89        0.00060038011
2019-02-27/12:04:04.92         -0.012969533
2019-02-27/12:04:04.95          0.017356572
2019-02-27/12:04:04.98         0.0043730272
2019-02-27/12:04:05.01          0.015536669
2019-02-27/12:04:05.04          0.014847633
2019-02-27/12:04:05.08         -0.011711312
2019-02-27/12:04:05.11         -0.027586201
2019-02-27/12:04:05.14         0.0041458959
2019-02-27/12:04:05.17         -0.017325015
2019-02-27/12:04:05.20       -0.00089860941
2019-02-27/12:04:05.23         0.0041406972
2019-02-27/12:04:05.26         0.0063888898
2019-02-27/12:04:05.29        -0.0067424220
2019-02-27/12:04:05.33        -0.0063965021
2019-02-27/12:04:05.36         0.0067047393
2019-02-27/12:04:05.39          0.021774667
2019-02-27/12:04:05.42         0.0017493353
2019-02-27/12:04:05.45         0.0066331746
2019-02-27/12:04:05.48        -0.0015394507
2019-02-27/12:04:05.51         -0.016019158
2019-02-27/12:04:05.54         -0.031031074
2019-02-27/12:04:05.58         -0.015514477
2019-02-27/12:04:05.61         0.0015928055
2019-02-27/12:04:05.64         0.0034705810
2019-02-27/12:04:05.67         -0.013755682
2019-02-27/12:04:05.70         -0.012740643
2019-02-27/12:04:05.73         -0.016759799
2019-02-27/12:04:05.76         0.0063037934
2019-02-27/12:04:05.79          0.025808867
2019-02-27/12:04:05.83          0.029952820
2019-02-27/12:04:05.86          0.020630361
2019-02-27/12:04:05.89          0.015092739
2019-02-27/12:04:05.92         0.0066302341
2019-02-27/12:04:05.95          0.017711246
2019-02-27/12:04:05.98          0.024615827
2019-02-27/12:04:06.01          0.025360494
2019-02-27/12:04:06.04         -0.012149760
2019-02-27/12:04:06.08         -0.014084946
2019-02-27/12:04:06.11        -0.0011404977
2019-02-27/12:04:06.14          0.016182345
2019-02-27/12:04:06.17         0.0020165684
2019-02-27/12:04:06.20         0.0074323081
2019-02-27/12:04:06.23        -0.0070910668
2019-02-27/12:04:06.26         -0.013500408
2019-02-27/12:04:06.29         -0.018834943
2019-02-27/12:04:06.33         -0.020655893
2019-02-27/12:04:06.36         -0.013604124
2019-02-27/12:04:06.39         -0.024951371
2019-02-27/12:04:06.42         -0.022733033
2019-02-27/12:04:06.45        -0.0061454444
2019-02-27/12:04:06.48         -0.014273393
2019-02-27/12:04:06.51          0.012544351
2019-02-27/12:04:06.54       -0.00029414895
2019-02-27/12:04:06.58          0.023136374
2019-02-27/12:04:06.61          0.034830801
2019-02-27/12:04:06.64         0.0044415131
2019-02-27/12:04:06.67          0.016440115
2019-02-27/12:04:06.70         0.0075673634
2019-02-27/12:04:06.73        -0.0055831274
2019-02-27/12:04:06.76         0.0061658733
2019-02-27/12:04:06.79        -0.0054722035
2019-02-27/12:04:06.83          0.013013480
2019-02-27/12:04:06.86        -0.0025566095
2019-02-27/12:04:06.89         -0.018813299
2019-02-27/12:04:06.92          0.016589600
2019-02-27/12:04:06.95       -0.00052497359
2019-02-27/12:04:06.98         0.0056008283
2019-02-27/12:04:07.01          0.011634601
2019-02-27/12:04:07.04        0.00083794033
2019-02-27/12:04:07.08          0.018787114
2019-02-27/12:04:07.11          0.013890432
2019-02-27/12:04:07.14         -0.011055707
2019-02-27/12:04:07.17          0.018178867
2019-02-27/12:04:07.20        -0.0084042605
2019-02-27/12:04:07.23          0.011383029
2019-02-27/12:04:07.26        0.00020408643
2019-02-27/12:04:07.29        0.00062271027
2019-02-27/12:04:07.33         0.0075849663
2019-02-27/12:04:07.36        -0.0096367951
2019-02-27/12:04:07.39         -0.013080862
2019-02-27/12:04:07.42          0.031558008
2019-02-27/12:04:07.45         0.0038135450
2019-02-27/12:04:07.48          0.029363230
2019-02-27/12:04:07.51        -0.0017706289
2019-02-27/12:04:07.54        0.00094831221
2019-02-27/12:04:07.58         0.0092206122
2019-02-27/12:04:07.61         0.0014897617
2019-02-27/12:04:07.64         -0.020336356
2019-02-27/12:04:07.67        -0.0032043696
2019-02-27/12:04:07.70         -0.031762426
2019-02-27/12:04:07.73         0.0023615794
2019-02-27/12:04:07.76         -0.027773741
2019-02-27/12:04:07.79         -0.016277067
2019-02-27/12:04:07.83        -0.0029661333
2019-02-27/12:04:07.86         -0.013284269
2019-02-27/12:04:07.89        -0.0059809297
2019-02-27/12:04:07.92          0.018343931
2019-02-27/12:04:07.95        -0.0065652833
2019-02-27/12:04:07.98         -0.010108832
2019-02-27/12:04:08.01        -0.0085875580
2019-02-27/12:04:08.04       -0.00014924186
2019-02-27/12:04:08.08          0.014193433
2019-02-27/12:04:08.11        -0.0035316018
2019-02-27/12:04:08.14          0.015099179
2019-02-27/12:04:08.17         0.0038298283
2019-02-27/12:04:08.20         -0.011710261
2019-02-27/12:04:08.23        -0.0039072057
2019-02-27/12:04:08.26          0.011698352
2019-02-27/12:04:08.29         -0.011180242
2019-02-27/12:04:08.33         0.0014683626
2019-02-27/12:04:08.36          0.024192050
2019-02-27/12:04:08.39         0.0070608781
2019-02-27/12:04:08.42         -0.012287481
2019-02-27/12:04:08.45         0.0024672223
2019-02-27/12:04:08.48         0.0047825944
2019-02-27/12:04:08.51         0.0025635392
2019-02-27/12:04:08.54        -0.0086042260
2019-02-27/12:04:08.58         -0.012998847
2019-02-27/12:04:08.61        -0.0027914605
2019-02-27/12:04:08.64         -0.026946491
2019-02-27/12:04:08.67        -0.0079614459
2019-02-27/12:04:08.70         -0.015074618
2019-02-27/12:04:08.73        -0.0082614500
2019-02-27/12:04:08.76         0.0056742003
2019-02-27/12:04:08.79         0.0044624157
2019-02-27/12:04:08.83         0.0033082373
2019-02-27/12:04:08.86          0.019043653
2019-02-27/12:04:08.89         -0.015664850
2019-02-27/12:04:08.92        0.00016267091
2019-02-27/12:04:08.95        -0.0059789432
2019-02-27/12:04:08.98         0.0037582875
2019-02-27/12:04:09.01         0.0015915534
2019-02-27/12:04:09.04         -0.018124868
2019-02-27/12:04:09.08        -0.0010803417
2019-02-27/12:04:09.11        -0.0090218386
2019-02-27/12:04:09.14         -0.021149554
2019-02-27/12:04:09.17          0.021392069
2019-02-27/12:04:09.20        -0.0038100880
2019-02-27/12:04:09.23         0.0094226835
2019-02-27/12:04:09.26         0.0015773399
2019-02-27/12:04:09.29         0.0012548183
2019-02-27/12:04:09.33       -0.00083176975
2019-02-27/12:04:09.36        -0.0038690959
2019-02-27/12:04:09.39          0.015333506
2019-02-27/12:04:09.42          0.030795672
2019-02-27/12:04:09.45         0.0072538456
2019-02-27/12:04:09.48          0.013372458
2019-02-27/12:04:09.51         0.0011927471
2019-02-27/12:04:09.54         0.0083000824
2019-02-27/12:04:09.58        -0.0014898774
2019-02-27/12:04:09.61          0.024810201
2019-02-27/12:04:09.64          0.014821091
2019-02-27/12:04:09.67          0.016093201
2019-02-27/12:04:09.70          0.014859925
2019-02-27/12:04:09.73        -0.0022140749
2019-02-27/12:04:09.76          0.026365011
2019-02-27/12:04:09.79          0.015242324
2019-02-27/12:04:09.83          0.012139097
2019-02-27/12:04:09.86          0.019893163
2019-02-27/12:04:09.89        -0.0074452597
2019-02-27/12:04:09.92         -0.014306458
2019-02-27/12:04:09.95        -0.0029474793
2019-02-27/12:04:09.98        -0.0083106487
2019-02-27/12:04:10.01         0.0011016111
2019-02-27/12:04:10.04        -0.0094327552
2019-02-27/12:04:10.08          0.018637731
2019-02-27/12:04:10.11          0.011679465
2019-02-27/12:04:10.14        2.6060935e-05
2019-02-27/12:04:10.17          0.031630874
2019-02-27/12:04:10.20          0.025531061
2019-02-27/12:04:10.23         0.0074469276
2019-02-27/12:04:10.26         0.0020133246
2019-02-27/12:04:10.29         0.0069802908
2019-02-27/12:04:10.33         -0.015039590
2019-02-27/12:04:10.36         -0.019713255
2019-02-27/12:04:10.39         -0.026458001
2019-02-27/12:04:10.42         -0.013177197
2019-02-27/12:04:10.45         -0.028174784
2019-02-27/12:04:10.48         -0.019000940
2019-02-27/12:04:10.51        -0.0014897360
2019-02-27/12:04:10.54         0.0078832317
2019-02-27/12:04:10.58        -0.0011122148
2019-02-27/12:04:10.61       -0.00091187169
2019-02-27/12:04:10.64        -0.0052231943
2019-02-27/12:04:10.67          0.017602888
2019-02-27/12:04:10.70        0.00036909460
2019-02-27/12:04:10.73         0.0086911555
2019-02-27/12:04:10.76          0.014009662
2019-02-27/12:04:10.79         0.0043674327
2019-02-27/12:04:10.83         -0.012140656
2019-02-27/12:04:10.86         0.0076860267
2019-02-27/12:04:10.89         0.0081271446
2019-02-27/12:04:10.92        -0.0063109148
2019-02-27/12:04:10.95        -0.0027421877
2019-02-27/12:04:10.98        -0.0027873954
2019-02-27/12:04:11.01         -0.018205391
2019-02-27/12:04:11.04         -0.010452264
2019-02-27/12:04:11.08        -0.0073879113
2019-02-27/12:04:11.11         0.0044557977
2019-02-27/12:04:11.14         -0.018038959
2019-02-27/12:04:11.17         0.0032887503
2019-02-27/12:04:11.20         0.0089164206
2019-02-27/12:04:11.23        -0.0018571056
2019-02-27/12:04:11.26        -0.0059672687
2019-02-27/12:04:11.29        -0.0035356847
2019-02-27/12:04:11.33        -0.0055121372
2019-02-27/12:04:11.36         -0.021242590
2019-02-27/12:04:11.39         -0.020341505
2019-02-27/12:04:11.42         0.0067811942
2019-02-27/12:04:11.45        -0.0072490912
2019-02-27/12:04:11.48        -0.0042117573
2019-02-27/12:04:11.51        -0.0020170809
2019-02-27/12:04:11.54         0.0095892763
2019-02-27/12:04:11.58          0.010044617
2019-02-27/12:04:11.61        -0.0016070373
2019-02-27/12:04:11.64         0.0048418993
2019-02-27/12:04:11.67         0.0045231558
2019-02-27/12:04:11.70         -0.010051307
2019-02-27/12:04:11.73         -0.020228409
2019-02-27/12:04:11.76         -0.012501443
2019-02-27/12:04:11.79        -0.0030402839
2019-02-27/12:04:11.83        -0.0023473085
2019-02-27/12:04:11.86          0.010668348
2019-02-27/12:04:11.89         -0.014001622
2019-02-27/12:04:11.92        -0.0032053421
2019-02-27/12:04:11.95         -0.015342042
2019-02-27/12:04:11.98        -0.0061386057
2019-02-27/12:04:12.01        -0.0013410744
2019-02-27/12:04:12.04        -0.0080618734
2019-02-27/12:04:12.08        -0.0096256911
2019-02-27/12:04:12.11          0.012395311
2019-02-27/12:04:12.14        -0.0024590728
2019-02-27/12:04:12.17          0.030159908
2019-02-27/12:04:12.20          0.030940741
2019-02-27/12:04:12.23          0.022482928
2019-02-27/12:04:12.26          0.023697186
2019-02-27/12:04:12.29         0.0065296328
2019-02-27/12:04:12.33         0.0026495527
2019-02-27/12:04:12.36        -0.0031000463
2019-02-27/12:04:12.39         -0.012373611
2019-02-27/12:04:12.42        0.00055392869
2019-02-27/12:04:12.45         0.0038820610
2019-02-27/12:04:12.48        -0.0069685079
2019-02-27/12:04:12.51          0.023700054
2019-02-27/12:04:12.54          0.015572191
2019-02-27/12:04:12.58          0.030706803
2019-02-27/12:04:12.61          0.028467474
2019-02-27/12:04:12.64          0.017304385
2019-02-27/12:04:12.67        -0.0018236671
2019-02-27/12:04:12.70         -0.010909015
2019-02-27/12:04:12.73        -0.0048593434
2019-02-27/12:04:12.76        -0.0092425583
2019-02-27/12:04:12.79         -0.013567133
2019-02-27/12:04:12.83         -0.027555591
2019-02-27/12:04:12.86         -0.016041493
2019-02-27/12:04:12.89        -0.0040589037
2019-02-27/12:04:12.92         -0.011851082
2019-02-27/12:04:12.95         0.0020822166
2019-02-27/12:04:12.98         0.0058937392
2019-02-27/12:04:13.01        -0.0085427038
2019-02-27/12:04:13.04         0.0028295067
2019-02-27/12:04:13.08        -0.0040221586
2019-02-27/12:04:13.11         0.0092119970
2019-02-27/12:04:13.14         0.0030303417
2019-02-27/12:04:13.17         0.0043758959
2019-02-27/12:04:13.20          0.014369778
2019-02-27/12:04:13.23       -0.00066130221
2019-02-27/12:04:13.26       -0.00065899086
2019-02-27/12:04:13.29          0.010998417
2019-02-27/12:04:13.33       -0.00091527689
2019-02-27/12:04:13.36         0.0040980377
2019-02-27/12:04:13.39        7.8793217e-05
2019-02-27/12:04:13.42        -0.0056497591
2019-02-27/12:04:13.45         0.0011338798
2019-02-27/12:04:13.48         0.0025306250
2019-02-27/12:04:13.51          0.019210012
2019-02-27/12:04:13.54          0.010356431
2019-02-27/12:04:13.58         0.0088478323
2019-02-27/12:04:13.61          0.015948840
2019-02-27/12:04:13.64         0.0035150238
2019-02-27/12:04:13.67         0.0060629304
2019-02-27/12:04:13.70         0.0071516195
2019-02-27/12:04:13.73        -0.0043095206
2019-02-27/12:04:13.76         0.0056940871
2019-02-27/12:04:13.79        0.00059953472
2019-02-27/12:04:13.83        -0.0037693712
2019-02-27/12:04:13.86         0.0074809587
2019-02-27/12:04:13.89        -0.0042502362
2019-02-27/12:04:13.92          0.011542289
2019-02-27/12:04:13.95        -0.0018009546
2019-02-27/12:04:13.98         0.0069858773
2019-02-27/12:04:14.01          0.011251268
2019-02-27/12:04:14.04         0.0026367804
2019-02-27/12:04:14.08        -0.0032478538
2019-02-27/12:04:14.11          0.014063733
2019-02-27/12:04:14.14        -0.0095933777
2019-02-27/12:04:14.17        -0.0034889546
2019-02-27/12:04:14.20         -0.011071068
2019-02-27/12:04:14.23       -0.00085577016
2019-02-27/12:04:14.26        -0.0021212922
2019-02-27/12:04:14.29         0.0059241058
2019-02-27/12:04:14.33         0.0033298626
2019-02-27/12:04:14.36        -0.0070977167
2019-02-27/12:04:14.39         -0.010560858
2019-02-27/12:04:14.42        -0.0033752809
2019-02-27/12:04:14.45         -0.011060563
2019-02-27/12:04:14.48        -0.0013525777
2019-02-27/12:04:14.51        -0.0048264544
2019-02-27/12:04:14.54        -0.0018481053
2019-02-27/12:04:14.58         -0.021893560
2019-02-27/12:04:14.61         -0.019911564
2019-02-27/12:04:14.64         0.0028399762
2019-02-27/12:04:14.67         0.0031856498
2019-02-27/12:04:14.70        -0.0036064423
2019-02-27/12:04:14.73         0.0045009010
2019-02-27/12:04:14.76        -0.0046213256
2019-02-27/12:04:14.79        -0.0020610062
2019-02-27/12:04:14.83        -0.0081598365
2019-02-27/12:04:14.86         -0.014208775
2019-02-27/12:04:14.89          0.010779122
2019-02-27/12:04:14.92         0.0011109070
2019-02-27/12:04:14.95        -0.0046176440
2019-02-27/12:04:14.98          0.022508985
2019-02-27/12:04:15.01          0.022140888
2019-02-27/12:04:15.04         0.0055513704
2019-02-27/12:04:15.08          0.022079056
2019-02-27/12:04:15.11         0.0093958224
2019-02-27/12:04:15.14          0.023206258
2019-02-27/12:04:15.17        0.00016153439
2019-02-27/12:04:15.20          0.012140224
2019-02-27/12:04:15.23        0.00010828688
2019-02-27/12:04:15.26         -0.015893702
2019-02-27/12:04:15.29         -0.016618360
2019-02-27/12:04:15.33        -0.0031980728
2019-02-27/12:04:15.36         -0.016020921
2019-02-27/12:04:15.39        0.00045454056
2019-02-27/12:04:15.42        -0.0077218817
2019-02-27/12:04:15.45         0.0013551043
2019-02-27/12:04:15.48         -0.011952088
2019-02-27/12:04:15.51          0.011846107
2019-02-27/12:04:15.54         0.0046775642
2019-02-27/12:04:15.58        -0.0019524573
2019-02-27/12:04:15.61         0.0096204343
2019-02-27/12:04:15.64         0.0021439762
2019-02-27/12:04:15.67          0.012396742
2019-02-27/12:04:15.70          0.014056986
2019-02-27/12:04:15.73          0.015666669
2019-02-27/12:04:15.76         0.0027648617
2019-02-27/12:04:15.79        -0.0060428599
2019-02-27/12:04:15.83         0.0022925363
2019-02-27/12:04:15.86        -0.0056941112
2019-02-27/12:04:15.89        -0.0066504907
2019-02-27/12:04:15.92         0.0026044071
2019-02-27/12:04:15.95        -0.0029562132
2019-02-27/12:04:15.98        -0.0067323428
2019-02-27/12:04:16.01        -0.0050525583
2019-02-27/12:04:16.04         0.0096149908
2019-02-27/12:04:16.08         0.0016943755
2019-02-27/12:04:16.11          0.012695646
2019-02-27/12:04:16.14          0.027635444
2019-02-27/12:04:16.17          0.013735780
2019-02-27/12:04:16.20         0.0073193835
2019-02-27/12:04:16.23       -0.00039855619
2019-02-27/12:04:16.26        -0.0062607062
2019-02-27/12:04:16.29        -0.0065143172
2019-02-27/12:04:16.33         -0.017035691
2019-02-27/12:04:16.36        -0.0056407075
2019-02-27/12:04:16.39         -0.024513262
2019-02-27/12:04:16.42         -0.016431169
2019-02-27/12:04:16.45         -0.014270184
2019-02-27/12:04:16.48        -0.0062162496
2019-02-27/12:04:16.51        -0.0060803266
2019-02-27/12:04:16.54        -0.0012177570
2019-02-27/12:04:16.58        -0.0064765750
2019-02-27/12:04:16.61        -0.0084116524
2019-02-27/12:04:16.64        -0.0095435604
2019-02-27/12:04:16.67         0.0036077002
2019-02-27/12:04:16.70         -0.016994984
2019-02-27/12:04:16.73         -0.016707714
2019-02-27/12:04:16.76        -0.0012911269
2019-02-27/12:04:16.79        -0.0096028968
2019-02-27/12:04:16.83         0.0014153029
2019-02-27/12:04:16.86         0.0035324362
2019-02-27/12:04:16.89         0.0090419438
2019-02-27/12:04:16.92        -0.0050451500
2019-02-27/12:04:16.95        -0.0053449085
2019-02-27/12:04:16.98         0.0055539692
2019-02-27/12:04:17.01         0.0038298271
2019-02-27/12:04:17.04         -0.018441406
2019-02-27/12:04:17.08       -0.00065600361
2019-02-27/12:04:17.11        -0.0034764577
2019-02-27/12:04:17.14         0.0016180933
2019-02-27/12:04:17.17       -0.00014255627
2019-02-27/12:04:17.20          0.015669732
2019-02-27/12:04:17.23        0.00066433370
2019-02-27/12:04:17.26         0.0073011019
2019-02-27/12:04:17.29          0.011357699
2019-02-27/12:04:17.33          0.020138063
2019-02-27/12:04:17.36         0.0011052616
2019-02-27/12:04:17.39        -0.0051864575
2019-02-27/12:04:17.42         -0.010823191
2019-02-27/12:04:17.45         -0.010931848
2019-02-27/12:04:17.48         -0.013842562
2019-02-27/12:04:17.51         0.0028163065
2019-02-27/12:04:17.54        -0.0040816204
2019-02-27/12:04:17.58         0.0048351233
2019-02-27/12:04:17.61         0.0022727094
2019-02-27/12:04:17.64          0.011248236
2019-02-27/12:04:17.67          0.021341277
2019-02-27/12:04:17.70         0.0048653999
2019-02-27/12:04:17.73          0.017429055
2019-02-27/12:04:17.76          0.010235340
2019-02-27/12:04:17.79         0.0070546884
2019-02-27/12:04:17.83         0.0014359508
2019-02-27/12:04:17.86         -0.010066178
2019-02-27/12:04:17.89        -0.0010759392
2019-02-27/12:04:17.92         0.0028705173
2019-02-27/12:04:17.95        -0.0077781869
2019-02-27/12:04:17.98          0.012812694
2019-02-27/12:04:18.01        -0.0018609552
2019-02-27/12:04:18.04         0.0018002278
2019-02-27/12:04:18.08        -0.0019161857
2019-02-27/12:04:18.11        0.00095167434
2019-02-27/12:04:18.14         0.0034093433
2019-02-27/12:04:18.17         -0.020930135
2019-02-27/12:04:18.20         -0.012654367
2019-02-27/12:04:18.23        -0.0052740337
2019-02-27/12:04:18.26        -0.0055207400
2019-02-27/12:04:18.29         0.0024267645
2019-02-27/12:04:18.33        -0.0018092117
2019-02-27/12:04:18.36        -0.0035300216
2019-02-27/12:04:18.39        -0.0044465950
2019-02-27/12:04:18.42         0.0071507046
2019-02-27/12:04:18.45         0.0097867079
2019-02-27/12:04:18.48        -0.0013806563
2019-02-27/12:04:18.51       -0.00081380406
2019-02-27/12:04:18.54         -0.014171458
2019-02-27/12:04:18.58        -0.0071193664
2019-02-27/12:04:18.61        -0.0013643262
2019-02-27/12:04:18.64         0.0053904429
2019-02-27/12:04:18.67          0.011268192
2019-02-27/12:04:18.70         0.0031555977
2019-02-27/12:04:18.73          0.016415943
2019-02-27/12:04:18.76         0.0030591402
2019-02-27/12:04:18.79         0.0080614497
2019-02-27/12:04:18.83          0.011584032
2019-02-27/12:04:18.86         0.0090103491
2019-02-27/12:04:18.89         0.0080149414
2019-02-27/12:04:18.92         0.0012082403
2019-02-27/12:04:18.95        0.00057100457
2019-02-27/12:04:18.98        -0.0054186330
2019-02-27/12:04:19.01         -0.015055774
2019-02-27/12:04:19.04        -0.0025528705
2019-02-27/12:04:19.08         0.0026421945
2019-02-27/12:04:19.11        -0.0014805100
2019-02-27/12:04:19.14        -0.0030557201
2019-02-27/12:04:19.17         0.0018975323
2019-02-27/12:04:19.20         -0.011189971
2019-02-27/12:04:19.23        -0.0027357504
2019-02-27/12:04:19.26        -0.0089432385
2019-02-27/12:04:19.29          0.016762980
2019-02-27/12:04:19.33          0.015752474
2019-02-27/12:04:19.36         0.0034322309
2019-02-27/12:04:19.39         0.0016443616
2019-02-27/12:04:19.42          0.010316189
2019-02-27/12:04:19.45         0.0033443348
2019-02-27/12:04:19.48          0.014676868
2019-02-27/12:04:19.51          0.015802811
2019-02-27/12:04:19.54          0.018674610
2019-02-27/12:04:19.58        -0.0094830649
2019-02-27/12:04:19.61         -0.010190921
2019-02-27/12:04:19.64        -0.0053409717
2019-02-27/12:04:19.67        -0.0055413724
2019-02-27/12:04:19.70         -0.010032710
2019-02-27/12:04:19.73        -0.0044840806
2019-02-27/12:04:19.76         -0.016549922
2019-02-27/12:04:19.79         -0.021254221
2019-02-27/12:04:19.83        -0.0095954857
2019-02-27/12:04:19.86        -0.0045131082
2019-02-27/12:04:19.89        -0.0074555975
2019-02-27/12:04:19.92         0.0048661826
2019-02-27/12:04:19.95        -0.0026425306
2019-02-27/12:04:19.98        0.00026212888
2019-02-27/12:04:20.01        -0.0024982171
2019-02-27/12:04:20.04         0.0076072028
2019-02-27/12:04:20.08         0.0030499863
2019-02-27/12:04:20.11        -0.0040946273
2019-02-27/12:04:20.14        -0.0010460502
2019-02-27/12:04:20.17        -0.0022854128
2019-02-27/12:04:20.20         -0.011982607
2019-02-27/12:04:20.23        0.00017137002
2019-02-27/12:04:20.26        -0.0023307879
2019-02-27/12:04:20.29        -0.0025269191
2019-02-27/12:04:20.33         0.0054797454
2019-02-27/12:04:20.36         0.0032242063
2019-02-27/12:04:20.39          0.010690341
2019-02-27/12:04:20.42        -0.0038704081
2019-02-27/12:04:20.45          0.010962618
2019-02-27/12:04:20.48          0.012957293
2019-02-27/12:04:20.51        -0.0019764250
2019-02-27/12:04:20.54        -0.0086712084
2019-02-27/12:04:20.58        -0.0057543820
2019-02-27/12:04:20.61         -0.015254305
2019-02-27/12:04:20.64        -0.0020655675
2019-02-27/12:04:20.67        -0.0094890784
2019-02-27/12:04:20.70        -0.0064989100
2019-02-27/12:04:20.73       -0.00087527221
2019-02-27/12:04:20.76        -0.0045074753
2019-02-27/12:04:20.79         0.0014080910
2019-02-27/12:04:20.83         0.0052317402
2019-02-27/12:04:20.86         0.0052693025
2019-02-27/12:04:20.89          0.012158655
2019-02-27/12:04:20.92         0.0095791168
2019-02-27/12:04:20.95         0.0087455574
2019-02-27/12:04:20.98          0.014525673
2019-02-27/12:04:21.01         0.0069559316
2019-02-27/12:04:21.04          0.014433552
2019-02-27/12:04:21.08          0.013023044
2019-02-27/12:04:21.11          0.015573114
2019-02-27/12:04:21.14        0.00069094460
2019-02-27/12:04:21.17        0.00087668632
2019-02-27/12:04:21.20        -0.0041424707
2019-02-27/12:04:21.23        -0.0053081284
2019-02-27/12:04:21.26        -0.0011426814
2019-02-27/12:04:21.29         -0.012131708
2019-02-27/12:04:21.33         -0.016357010
2019-02-27/12:04:21.36        -0.0058753175
2019-02-27/12:04:21.39        -0.0051099704
2019-02-27/12:04:21.42         0.0037780754
2019-02-27/12:04:21.45         0.0092691794
2019-02-27/12:04:21.48         0.0064723591
2019-02-27/12:04:21.51         0.0089345122
2019-02-27/12:04:21.54          0.014663834
2019-02-27/12:04:21.58         0.0088676290
2019-02-27/12:04:21.61         0.0076555699
2019-02-27/12:04:21.64         0.0045687325
2019-02-27/12:04:21.67        -0.0082854744
2019-02-27/12:04:21.70         0.0045444781
2019-02-27/12:04:21.73         -0.011718576
2019-02-27/12:04:21.76        -0.0063863664
2019-02-27/12:04:21.79        -0.0061153789
2019-02-27/12:04:21.83         0.0012189490
2019-02-27/12:04:21.86        -0.0011417462
2019-02-27/12:04:21.89        -0.0023340674
2019-02-27/12:04:21.92        0.00034976752
2019-02-27/12:04:21.95          0.018867823
2019-02-27/12:04:21.98         0.0025012041
2019-02-27/12:04:22.01          0.010792757
2019-02-27/12:04:22.04         0.0042087723
2019-02-27/12:04:22.08         0.0076784678
2019-02-27/12:04:22.11         -0.012547222
2019-02-27/12:04:22.14          0.011358456
2019-02-27/12:04:22.17         0.0098698832
2019-02-27/12:04:22.20          0.010075599
2019-02-27/12:04:22.23        -0.0019502629
2019-02-27/12:04:22.26        -0.0066657156
2019-02-27/12:04:22.29         0.0044627381
2019-02-27/12:04:22.33        -0.0019240747
2019-02-27/12:04:22.36        -0.0013113862
2019-02-27/12:04:22.39       -0.00062048602
2019-02-27/12:04:22.42         -0.014257260
2019-02-27/12:04:22.45        -0.0086901663
2019-02-27/12:04:22.48         -0.011980339
2019-02-27/12:04:22.51        -0.0095736000
2019-02-27/12:04:22.54         0.0043923908
2019-02-27/12:04:22.58        -0.0061646731
2019-02-27/12:04:22.61        -0.0092198776
2019-02-27/12:04:22.64         0.0069152854
2019-02-27/12:04:22.67         0.0081671093
2019-02-27/12:04:22.70          0.012512177
2019-02-27/12:04:22.73          0.013874431
2019-02-27/12:04:22.76          0.012343613
2019-02-27/12:04:22.79         0.0063414987
2019-02-27/12:04:22.83         0.0021847644
2019-02-27/12:04:22.86       -0.00038995784
2019-02-27/12:04:22.89         0.0052406914
2019-02-27/12:04:22.92         -0.011018647
2019-02-27/12:04:22.95        -0.0095246016
2019-02-27/12:04:22.98         -0.011524426
2019-02-27/12:04:23.01         -0.014743842
2019-02-27/12:04:23.04         -0.021277526
2019-02-27/12:04:23.08        -0.0098861240
2019-02-27/12:04:23.11         -0.011635512
2019-02-27/12:04:23.14        -0.0013704380
2019-02-27/12:04:23.17         0.0076070160
2019-02-27/12:04:23.20        -0.0024964345
2019-02-27/12:04:23.23        -0.0011599634
2019-02-27/12:04:23.26       -0.00041912036
2019-02-27/12:04:23.29        -0.0037560527
2019-02-27/12:04:23.33          0.013562660
2019-02-27/12:04:23.36          0.012047325
2019-02-27/12:04:23.39         0.0042277995
2019-02-27/12:04:23.42       -0.00035679883
2019-02-27/12:04:23.45        -0.0040076545
2019-02-27/12:04:23.48         0.0031119891
2019-02-27/12:04:23.51         0.0087195932
2019-02-27/12:04:23.54          0.014137541
2019-02-27/12:04:23.58          0.015789011
2019-02-27/12:04:23.61        -0.0027825717
2019-02-27/12:04:23.64         -0.013250068
2019-02-27/12:04:23.67        -0.0022537470
2019-02-27/12:04:23.70         -0.011711890
2019-02-27/12:04:23.73        -0.0033069795
2019-02-27/12:04:23.76        -0.0017749664
2019-02-27/12:04:23.79        -0.0077518540
2019-02-27/12:04:23.83         -0.011886730
2019-02-27/12:04:23.86        -0.0084739868
2019-02-27/12:04:23.89         0.0036639110
2019-02-27/12:04:23.92          0.018856602
2019-02-27/12:04:23.95         0.0099878082
2019-02-27/12:04:23.98          0.010697338
2019-02-27/12:04:24.01        -0.0050228289
2019-02-27/12:04:24.04        -0.0051570637
2019-02-27/12:04:24.08         0.0032818252
2019-02-27/12:04:24.11        -0.0042596662
2019-02-27/12:04:24.14        -0.0022735711
2019-02-27/12:04:24.17        -0.0036532708
2019-02-27/12:04:24.20         -0.010079481
2019-02-27/12:04:24.23        -0.0055342616
2019-02-27/12:04:24.26        -0.0026138304
2019-02-27/12:04:24.29         0.0050086349
2019-02-27/12:04:24.33         0.0050909169
2019-02-27/12:04:24.36       -0.00033127986
2019-02-27/12:04:24.39         0.0053278009
2019-02-27/12:04:24.42        -0.0026574016
2019-02-27/12:04:24.45         0.0047076348
2019-02-27/12:04:24.48        -0.0041818971
2019-02-27/12:04:24.51        0.00078422954
2019-02-27/12:04:24.54       -0.00048791550
2019-02-27/12:04:24.58         0.0032818392
2019-02-27/12:04:24.61         0.0048705453
2019-02-27/12:04:24.64         0.0043218367
2019-02-27/12:04:24.67          0.010574155
2019-02-27/12:04:24.70         0.0036031014
2019-02-27/12:04:24.73         0.0050779724
2019-02-27/12:04:24.76          0.016101264
2019-02-27/12:04:24.79          0.010761085
2019-02-27/12:04:24.83         0.0088635220
2019-02-27/12:04:24.86         0.0088507319
2019-02-27/12:04:24.89         0.0052095532
2019-02-27/12:04:24.92        -0.0018078311
2019-02-27/12:04:24.95        -0.0039402557
2019-02-27/12:04:24.98         0.0057407964
2019-02-27/12:04:25.01         -0.010948311
2019-02-27/12:04:25.04        -0.0078523709
2019-02-27/12:04:25.08         0.0028043050
2019-02-27/12:04:25.11         0.0016116255
2019-02-27/12:04:25.14        -0.0029539143
2019-02-27/12:04:25.17         0.0072961348
2019-02-27/12:04:25.20          0.011566915
2019-02-27/12:04:25.23        0.00058635887
2019-02-27/12:04:25.26         0.0049878664
2019-02-27/12:04:25.29          0.012496472
2019-02-27/12:04:25.33         0.0036653081
2019-02-27/12:04:25.36        -0.0030995286
2019-02-27/12:04:25.39        -0.0031069637
2019-02-27/12:04:25.42        0.00038337606
2019-02-27/12:04:25.45        -0.0044266743
2019-02-27/12:04:25.48         -0.011421892
2019-02-27/12:04:25.51         0.0015389877
2019-02-27/12:04:25.54        -0.0087683091
2019-02-27/12:04:25.58        -0.0079685841
2019-02-27/12:04:25.61         0.0042769570
2019-02-27/12:04:25.64        -0.0030103226
2019-02-27/12:04:25.67          0.011222320
2019-02-27/12:04:25.70        -0.0012120267
2019-02-27/12:04:25.73        -0.0047075509
2019-02-27/12:04:25.76          0.011576323
2019-02-27/12:04:25.79        -0.0014276217
2019-02-27/12:04:25.83         0.0021837798
2019-02-27/12:04:25.86         0.0077004519
2019-02-27/12:04:25.89        -0.0046059582
2019-02-27/12:04:25.92        -0.0055581691
2019-02-27/12:04:25.95        -0.0045479381
2019-02-27/12:04:25.98         0.0025357406
2019-02-27/12:04:26.01         0.0025124713
2019-02-27/12:04:26.04        -0.0066126010
2019-02-27/12:04:26.08        -0.0079236048
2019-02-27/12:04:26.11        -0.0038155977
2019-02-27/12:04:26.14        -0.0054139785
2019-02-27/12:04:26.17         -0.010219068
2019-02-27/12:04:26.20       -0.00024190799
2019-02-27/12:04:26.23         -0.010165937
2019-02-27/12:04:26.26         -0.010908585
2019-02-27/12:04:26.29         -0.012654270
2019-02-27/12:04:26.33        -0.0077616801
2019-02-27/12:04:26.36         0.0011346144
2019-02-27/12:04:26.39         0.0078134785
2019-02-27/12:04:26.42         0.0050166596
2019-02-27/12:04:26.45          0.012297543
2019-02-27/12:04:26.48         0.0060895697
2019-02-27/12:04:26.51         0.0016404625
2019-02-27/12:04:26.54         0.0083537672
2019-02-27/12:04:26.58          0.012089443
2019-02-27/12:04:26.61          0.013368472
2019-02-27/12:04:26.64         0.0088965223
2019-02-27/12:04:26.67        -0.0083044334
2019-02-27/12:04:26.70        -0.0059872393
2019-02-27/12:04:26.73         -0.011295871
2019-02-27/12:04:26.76         -0.011253444
2019-02-27/12:04:26.79        -0.0065377747
2019-02-27/12:04:26.83        -0.0057343915
2019-02-27/12:04:26.86        -0.0081104864
2019-02-27/12:04:26.89         -0.011498805
2019-02-27/12:04:26.92        -0.0081272381
2019-02-27/12:04:26.95         0.0013306274
2019-02-27/12:04:26.98        -0.0031066889
2019-02-27/12:04:27.01         0.0054759750
2019-02-27/12:04:27.04         0.0086256096
2019-02-27/12:04:27.08         0.0026875175
2019-02-27/12:04:27.11         0.0011297627
2019-02-27/12:04:27.14         0.0036058947
2019-02-27/12:04:27.17         0.0037508066
2019-02-27/12:04:27.20         0.0022670334
2019-02-27/12:04:27.23         0.0022824778
2019-02-27/12:04:27.26          0.010173346
2019-02-27/12:04:27.29         0.0047831684
2019-02-27/12:04:27.33         0.0026590345
2019-02-27/12:04:27.36         0.0044637960
2019-02-27/12:04:27.39         0.0019744228
2019-02-27/12:04:27.42         0.0039952995
2019-02-27/12:04:27.45        0.00040006531
2019-02-27/12:04:27.48         0.0015520133
2019-02-27/12:04:27.51         0.0035266667
2019-02-27/12:04:27.54        -0.0046082161
2019-02-27/12:04:27.58        -0.0047214048
2019-02-27/12:04:27.61         0.0015169488
2019-02-27/12:04:27.64         0.0063388384
2019-02-27/12:04:27.67         0.0030559243
2019-02-27/12:04:27.70         0.0028547528
2019-02-27/12:04:27.73         0.0055797101
2019-02-27/12:04:27.76         0.0061451736
2019-02-27/12:04:27.79         0.0026631923
2019-02-27/12:04:27.83         0.0074923792
2019-02-27/12:04:27.86         0.0087730433
2019-02-27/12:04:27.89         0.0033198504
2019-02-27/12:04:27.92        -0.0036238038
2019-02-27/12:04:27.95        0.00029830703
2019-02-27/12:04:27.98        -0.0054762085
2019-02-27/12:04:28.01        -0.0073948912
2019-02-27/12:04:28.04        -0.0044818345
2019-02-27/12:04:28.08        -0.0078980017
2019-02-27/12:04:28.11        -0.0099317741
2019-02-27/12:04:28.14        -0.0064724883
2019-02-27/12:04:28.17        -0.0027062125
2019-02-27/12:04:28.20        -0.0015838099
2019-02-27/12:04:28.23        -0.0026206360
2019-02-27/12:04:28.26       -0.00095730916
2019-02-27/12:04:28.29         0.0054559696
2019-02-27/12:04:28.33         0.0016968267
2019-02-27/12:04:28.36         0.0032266341
2019-02-27/12:04:28.39         0.0025306811
2019-02-27/12:04:28.42        0.00083591248
2019-02-27/12:04:28.45         0.0038396800
2019-02-27/12:04:28.48         0.0036116719
2019-02-27/12:04:28.51         0.0090472325
2019-02-27/12:04:28.54         0.0018605025
2019-02-27/12:04:28.58        0.00063743117
2019-02-27/12:04:28.61         0.0032404215
2019-02-27/12:04:28.64         0.0083110602
2019-02-27/12:04:28.67         0.0076822414
2019-02-27/12:04:28.70         0.0045738384
2019-02-27/12:04:28.73        -0.0094641288
2019-02-27/12:04:28.76       -0.00088368663
2019-02-27/12:04:28.79        -0.0030916078
2019-02-27/12:04:28.83         0.0022710792
2019-02-27/12:04:28.86       -0.00025912645
2019-02-27/12:04:28.89        -0.0062226242
2019-02-27/12:04:28.92        -0.0015374962
2019-02-27/12:04:28.95        -0.0045476496
2019-02-27/12:04:28.98        -0.0084966307
2019-02-27/12:04:29.01         0.0041984349
2019-02-27/12:04:29.04         0.0012946058
2019-02-27/12:04:29.08        -0.0011808897
2019-02-27/12:04:29.11         0.0017149392
2019-02-27/12:04:29.14        -0.0027409409
2019-02-27/12:04:29.17         0.0062515653
2019-02-27/12:04:29.20        0.00076460176
2019-02-27/12:04:29.23        0.00044865404
2019-02-27/12:04:29.26       -0.00067147808
2019-02-27/12:04:29.29        -0.0039489242
2019-02-27/12:04:29.33        -0.0024060025
2019-02-27/12:04:29.36        -0.0011705473
2019-02-27/12:04:29.39        -0.0087876809
2019-02-27/12:04:29.42        -0.0014944646
2019-02-27/12:04:29.45        -0.0054933489
2019-02-27/12:04:29.48         -0.011032809
2019-02-27/12:04:29.51        -0.0017189501
2019-02-27/12:04:29.54         0.0043554752
2019-02-27/12:04:29.58         0.0040392591
2019-02-27/12:04:29.61        -0.0028701582
2019-02-27/12:04:29.64        -0.0019831616
2019-02-27/12:04:29.67         0.0037801701
2019-02-27/12:04:29.70       -1.6029154e-05
2019-02-27/12:04:29.73        0.00047307418
2019-02-27/12:04:29.76         0.0037786402
2019-02-27/12:04:29.79         0.0027872247
2019-02-27/12:04:29.83        -0.0044109263
2019-02-27/12:04:29.86        0.00098261855
2019-02-27/12:04:29.89         0.0025294948
2019-02-27/12:04:29.92         0.0040905924
2019-02-27/12:04:29.95         0.0019968008
2019-02-27/12:04:29.98         0.0014855247
2019-02-27/12:04:30.01         0.0017167229
2019-02-27/12:04:30.04         0.0048328913
2019-02-27/12:04:30.08       -0.00013553358
2019-02-27/12:04:30.11         0.0047865499
2019-02-27/12:04:30.14        0.00026964597
2019-02-27/12:04:30.17       -0.00063842276
2019-02-27/12:04:30.20        -0.0011970427
2019-02-27/12:04:30.23         0.0023506040
2019-02-27/12:04:30.26         0.0084208174
2019-02-27/12:04:30.29         0.0016721802
2019-02-27/12:04:30.33        0.00028097496
2019-02-27/12:04:30.36       -0.00036456914
2019-02-27/12:04:30.39         0.0057707978
2019-02-27/12:04:30.42         0.0058436201
2019-02-27/12:04:30.45         0.0058105710
2019-02-27/12:04:30.48         0.0033805565
2019-02-27/12:04:30.51         0.0064541534
2019-02-27/12:04:30.54         0.0046778423
2019-02-27/12:04:30.58         0.0061218327
2019-02-27/12:04:30.61         0.0028674121
2019-02-27/12:04:30.64          0.010247567
2019-02-27/12:04:30.67         0.0053125799
2019-02-27/12:04:30.70        0.00038821309
2019-02-27/12:04:30.73         0.0050890164
2019-02-27/12:04:30.76         0.0073483787
2019-02-27/12:04:30.79         0.0010865467
2019-02-27/12:04:30.83        -0.0042330923
2019-02-27/12:04:30.86        -0.0013770686
2019-02-27/12:04:30.89       -0.00021375612
2019-02-27/12:04:30.92        -0.0024934968
2019-02-27/12:04:30.95        -0.0041832910
2019-02-27/12:04:30.98         0.0015546999
2019-02-27/12:04:31.01        -0.0019636388
2019-02-27/12:04:31.04        -0.0089399941
2019-02-27/12:04:31.08        -0.0057851854
2019-02-27/12:04:31.11       -0.00065965286
2019-02-27/12:04:31.14       -0.00045128854
2019-02-27/12:04:31.17       -0.00062181747
2019-02-27/12:04:31.20        -0.0069437824
2019-02-27/12:04:31.23        1.3565725e-05
2019-02-27/12:04:31.26        -0.0034690192
2019-02-27/12:04:31.29         0.0011617426
2019-02-27/12:04:31.33         0.0060981194
2019-02-27/12:04:31.36         0.0042150919
2019-02-27/12:04:31.39         0.0013386262
2019-02-27/12:04:31.42        -0.0059371985
2019-02-27/12:04:31.45         0.0011767485
2019-02-27/12:04:31.48         0.0027534179
2019-02-27/12:04:31.51        0.00073767946
2019-02-27/12:04:31.54       -0.00064123013
2019-02-27/12:04:31.58         0.0011591617
2019-02-27/12:04:31.61        -0.0036774153
2019-02-27/12:04:31.64        -0.0061015052
2019-02-27/12:04:31.67        -0.0037334941
2019-02-27/12:04:31.70         0.0045327468
2019-02-27/12:04:31.73        -0.0058212303
2019-02-27/12:04:31.76        -0.0054700773
2019-02-27/12:04:31.79        -0.0059745907
2019-02-27/12:04:31.83       -3.6723238e-05
2019-02-27/12:04:31.86        -0.0032567631
2019-02-27/12:04:31.89         0.0024780626
2019-02-27/12:04:31.92         0.0050617079
2019-02-27/12:04:31.95         0.0061170918
2019-02-27/12:04:31.98       -0.00011068866
2019-02-27/12:04:32.01         0.0048589932
2019-02-27/12:04:32.04         0.0055192343
2019-02-27/12:04:32.08         0.0040191423
2019-02-27/12:04:32.11       -0.00047608038
2019-02-27/12:04:32.14        -0.0018541021
2019-02-27/12:04:32.17        -0.0032141300
2019-02-27/12:04:32.20        -0.0035936327
2019-02-27/12:04:32.23        -0.0035812337
2019-02-27/12:04:32.26        0.00071009214
2019-02-27/12:04:32.29        -0.0039477022
2019-02-27/12:04:32.33        -0.0019311858
2019-02-27/12:04:32.36        -0.0031443365
2019-02-27/12:04:32.39       -0.00069669704
2019-02-27/12:04:32.42        -0.0034699378
2019-02-27/12:04:32.45        0.00082840796
2019-02-27/12:04:32.48         0.0016375982
2019-02-27/12:04:32.51        -0.0072870320
2019-02-27/12:04:32.54        -0.0031246998
2019-02-27/12:04:32.58         0.0016696144
2019-02-27/12:04:32.61       -0.00010286867
2019-02-27/12:04:32.64        -0.0013499673
2019-02-27/12:04:32.67       -0.00078650868
2019-02-27/12:04:32.70         0.0023838233
2019-02-27/12:04:32.73        -0.0013348101
2019-02-27/12:04:32.76         0.0032861015
2019-02-27/12:04:32.79         0.0080971006
2019-02-27/12:04:32.83         0.0047018446
2019-02-27/12:04:32.86         0.0053398744
2019-02-27/12:04:32.89         0.0041573691
2019-02-27/12:04:32.92         0.0047032405
2019-02-27/12:04:32.95         0.0054634555
2019-02-27/12:04:32.98         0.0045733877
2019-02-27/12:04:33.01         0.0017458972
2019-02-27/12:04:33.04        -0.0022171786
2019-02-27/12:04:33.08        -0.0022681032
2019-02-27/12:04:33.11        -0.0015661598
2019-02-27/12:04:33.14        -0.0021459552
2019-02-27/12:04:33.17        -0.0011772000
2019-02-27/12:04:33.20       -0.00036275879
2019-02-27/12:04:33.23        -0.0017416481
2019-02-27/12:04:33.26        -0.0036367531
2019-02-27/12:04:33.29       -3.2869000e-05
2019-02-27/12:04:33.33         0.0042750846
2019-02-27/12:04:33.36         0.0037453961
2019-02-27/12:04:33.39         0.0052988016
2019-02-27/12:04:33.42         0.0033942057
2019-02-27/12:04:33.45         0.0015309809
2019-02-27/12:04:33.48         0.0051799453
2019-02-27/12:04:33.51        0.00042176741
2019-02-27/12:04:33.54         0.0043311016
2019-02-27/12:04:33.58         0.0032036784
2019-02-27/12:04:33.61       -0.00039509728
2019-02-27/12:04:33.64         0.0014979628
2019-02-27/12:04:33.67       -0.00061772498
2019-02-27/12:04:33.70        0.00058040003
2019-02-27/12:04:33.73         0.0032261908
2019-02-27/12:04:33.76        0.00021738881
2019-02-27/12:04:33.79         0.0058718220
2019-02-27/12:04:33.83         0.0039620081
2019-02-27/12:04:33.86        3.7269616e-05
2019-02-27/12:04:33.89         0.0015525772
2019-02-27/12:04:33.92        0.00098305925
2019-02-27/12:04:33.95        -0.0032688036
2019-02-27/12:04:33.98        -0.0040548325
2019-02-27/12:04:34.01        -0.0032614623
2019-02-27/12:04:34.04        -0.0030511838
2019-02-27/12:04:34.08        -0.0041816043
2019-02-27/12:04:34.11        -0.0046870224
2019-02-27/12:04:34.14        -0.0032397298
2019-02-27/12:04:34.17        -0.0045437336
2019-02-27/12:04:34.20        -0.0079490017
2019-02-27/12:04:34.23        -0.0026236220
2019-02-27/12:04:34.26         0.0010911248
2019-02-27/12:04:34.29        -0.0010616692
2019-02-27/12:04:34.33       -0.00083010342
2019-02-27/12:04:34.36       -0.00059438299
2019-02-27/12:04:34.39       -0.00021312610
2019-02-27/12:04:34.42         0.0022486755
2019-02-27/12:04:34.45       -0.00048261198
2019-02-27/12:04:34.48       -4.3388270e-05
2019-02-27/12:04:34.51         0.0033171621
2019-02-27/12:04:34.54         0.0035661287
2019-02-27/12:04:34.58        0.00096277437
2019-02-27/12:04:34.61       -0.00029133595
2019-02-27/12:04:34.64        -0.0022038271
2019-02-27/12:04:34.67        -0.0012702150
2019-02-27/12:04:34.70        -0.0035708167
2019-02-27/12:04:34.73        -0.0024852085
2019-02-27/12:04:34.76         0.0044291209
2019-02-27/12:04:34.79        -0.0017462196
2019-02-27/12:04:34.83        -0.0036402575
2019-02-27/12:04:34.86        -0.0024878612
2019-02-27/12:04:34.89       -0.00060635116
2019-02-27/12:04:34.92       -0.00027017527
2019-02-27/12:04:34.95         0.0012400260
2019-02-27/12:04:34.98         0.0014703918
2019-02-27/12:04:35.01         0.0016295889
2019-02-27/12:04:35.04        -0.0017972496
2019-02-27/12:04:35.08        0.00089255070
2019-02-27/12:04:35.11       -0.00060180211
2019-02-27/12:04:35.14        0.00059090055
2019-02-27/12:04:35.17        -0.0014918157
2019-02-27/12:04:35.20        0.00029820337
2019-02-27/12:04:35.23        -0.0017046296
2019-02-27/12:04:35.26        0.00044270786
2019-02-27/12:04:35.29        0.00040018855
2019-02-27/12:04:35.33         0.0019891509
2019-02-27/12:04:35.36       -0.00021432851
2019-02-27/12:04:35.39         0.0012364732
2019-02-27/12:04:35.42         0.0023805434
2019-02-27/12:04:35.45         0.0029343576
2019-02-27/12:04:35.48         0.0022727041
2019-02-27/12:04:35.51        -0.0020059084
2019-02-27/12:04:35.54         0.0011075324
2019-02-27/12:04:35.58         0.0025954770
2019-02-27/12:04:35.61        0.00051917492
2019-02-27/12:04:35.64         0.0019508131
2019-02-27/12:04:35.67       -0.00035467780
2019-02-27/12:04:35.70        -0.0030235873
2019-02-27/12:04:35.73       -4.1718740e-05
2019-02-27/12:04:35.76        -0.0012060044
2019-02-27/12:04:35.79         0.0044299659
2019-02-27/12:04:35.83       -0.00020028606
2019-02-27/12:04:35.86        0.00024779745
2019-02-27/12:04:35.89        0.00074600738
2019-02-27/12:04:35.92        0.00083888131
2019-02-27/12:04:35.95         0.0016734484
2019-02-27/12:04:35.98         0.0040136238
2019-02-27/12:04:36.01         0.0010977562
2019-02-27/12:04:36.04         0.0047123822
2019-02-27/12:04:36.08        0.00024628862
2019-02-27/12:04:36.11         0.0012039787
2019-02-27/12:04:36.14        -0.0011348309
2019-02-27/12:04:36.17       -0.00018870931
2019-02-27/12:04:36.20        -0.0022102209
2019-02-27/12:04:36.23       -0.00032774160
2019-02-27/12:04:36.26       -0.00068888485
2019-02-27/12:04:36.29        0.00080302506
2019-02-27/12:04:36.33        -0.0027001663
2019-02-27/12:04:36.36         0.0010935467
2019-02-27/12:04:36.39         0.0019671473
2019-02-27/12:04:36.42         0.0013242314
2019-02-27/12:04:36.45        -0.0013558725
2019-02-27/12:04:36.48         0.0012657695
2019-02-27/12:04:36.51        -0.0018408601
2019-02-27/12:04:36.54        -0.0017063323
2019-02-27/12:04:36.58        -0.0016966873
2019-02-27/12:04:36.61       -6.2240938e-05
2019-02-27/12:04:36.64        -0.0035623330
2019-02-27/12:04:36.67        -0.0025518974
2019-02-27/12:04:36.70        -0.0031545713
2019-02-27/12:04:36.73       -0.00047254968
2019-02-27/12:04:36.76       -0.00084596643
2019-02-27/12:04:36.79         0.0021311842
2019-02-27/12:04:36.83         0.0020072521
2019-02-27/12:04:36.86       -0.00064528322
2019-02-27/12:04:36.89        -0.0025396388
2019-02-27/12:04:36.92         0.0016591241
2019-02-27/12:04:36.95         0.0011616951
2019-02-27/12:04:36.98         0.0026072418
2019-02-27/12:04:37.01       -0.00046683697
2019-02-27/12:04:37.04        0.00029330609
2019-02-27/12:04:37.08        -0.0029704066
2019-02-27/12:04:37.11       -0.00039761708
2019-02-27/12:04:37.14        -0.0010189726
2019-02-27/12:04:37.17       -9.7547628e-06
2019-02-27/12:04:37.20       -0.00032712017
2019-02-27/12:04:37.23       -0.00065607144
2019-02-27/12:04:37.26       -0.00083042015
2019-02-27/12:04:37.29        0.00056762650
2019-02-27/12:04:37.33       -0.00026384037
2019-02-27/12:04:37.36         0.0028697601
2019-02-27/12:04:37.39        -0.0014989086
2019-02-27/12:04:37.42         0.0018930370
2019-02-27/12:04:37.45         0.0024927317
2019-02-27/12:04:37.48       -5.4788591e-05
2019-02-27/12:04:37.51       -0.00020368392
2019-02-27/12:04:37.54       -0.00061597532
2019-02-27/12:04:37.58        0.00061958791
2019-02-27/12:04:37.61        0.00025734244
2019-02-27/12:04:37.64       -0.00036520838
2019-02-27/12:04:37.67       -3.9157724e-05
2019-02-27/12:04:37.70       -0.00040737944
2019-02-27/12:04:37.73       -0.00016078375
2019-02-27/12:04:37.76         0.0015649623
2019-02-27/12:04:37.79       -0.00017568294
2019-02-27/12:04:37.83        0.00051336900
2019-02-27/12:04:37.86        0.00048088328
2019-02-27/12:04:37.89       -0.00021347392
2019-02-27/12:04:37.92         0.0014375805
2019-02-27/12:04:37.95         0.0024592681
2019-02-27/12:04:37.98       -3.5585722e-05
2019-02-27/12:04:38.01       -0.00072849294
2019-02-27/12:04:38.04       -0.00021854160
2019-02-27/12:04:38.08        0.00013834386
2019-02-27/12:04:38.11       -0.00022333372
2019-02-27/12:04:38.14       -0.00015637995
2019-02-27/12:04:38.17       -0.00044090577
2019-02-27/12:04:38.20        -0.0014328053
2019-02-27/12:04:38.23        -0.0018415281
2019-02-27/12:04:38.26       -0.00060652079
2019-02-27/12:04:38.29        -0.0013074580
2019-02-27/12:04:38.33        -0.0020515736
2019-02-27/12:04:38.36       -0.00089528817
2019-02-27/12:04:38.39       -0.00064627520
2019-02-27/12:04:38.42        -0.0017566535
2019-02-27/12:04:38.45        8.6399758e-05
2019-02-27/12:04:38.48        -0.0014003140
2019-02-27/12:04:38.51        0.00027029989
2019-02-27/12:04:38.54        0.00035131528
2019-02-27/12:04:38.58         0.0016879998
2019-02-27/12:04:38.61         0.0029633465
2019-02-27/12:04:38.64         0.0018172626
2019-02-27/12:04:38.67         0.0014782937
2019-02-27/12:04:38.70         0.0012136310
2019-02-27/12:04:38.73        0.00083983079
2019-02-27/12:04:38.76         0.0020719236
2019-02-27/12:04:38.79         0.0012118943
2019-02-27/12:04:38.83        0.00084862856
2019-02-27/12:04:38.86        7.0725387e-06
2019-02-27/12:04:38.89        -0.0013030480
2019-02-27/12:04:38.92       -0.00038546177
2019-02-27/12:04:38.95        0.00048761182
2019-02-27/12:04:38.98        0.00018929960
2019-02-27/12:04:39.01        0.00028454487
2019-02-27/12:04:39.04        0.00027499988
2019-02-27/12:04:39.08        0.00070348886
2019-02-27/12:04:39.11        0.00034033135
2019-02-27/12:04:39.14        0.00041366173
2019-02-27/12:04:39.17         0.0012044600
2019-02-27/12:04:39.20        0.00014544655
2019-02-27/12:04:39.23       -0.00083594304
2019-02-27/12:04:39.26        0.00026554030
2019-02-27/12:04:39.29        0.00013126225
2019-02-27/12:04:39.33       -0.00038206463
2019-02-27/12:04:39.36       -0.00087928295
2019-02-27/12:04:39.39       -0.00032096884
2019-02-27/12:04:39.42        0.00076712745
2019-02-27/12:04:39.45        -0.0012123579
2019-02-27/12:04:39.48        0.00057308333
2019-02-27/12:04:39.51         0.0010379363
2019-02-27/12:04:39.54        0.00035505093
2019-02-27/12:04:39.58       -0.00050940037
2019-02-27/12:04:39.61        0.00077952925
2019-02-27/12:04:39.64        0.00032088050
2019-02-27/12:04:39.67        0.00037365849
2019-02-27/12:04:39.70       -0.00020714773
2019-02-27/12:04:39.73         0.0012646495
2019-02-27/12:04:39.76       -0.00020828117
2019-02-27/12:04:39.79        0.00074145324
2019-02-27/12:04:39.83        0.00061564395
2019-02-27/12:04:39.86        0.00018973717
2019-02-27/12:04:39.89       -0.00077668147
2019-02-27/12:04:39.92        -0.0014494428
2019-02-27/12:04:39.95       -0.00098878596
2019-02-27/12:04:39.98        -0.0010757877
2019-02-27/12:04:40.01       -0.00057023149
2019-02-27/12:04:40.04       -0.00072683085
2019-02-27/12:04:40.08        -0.0014061615
2019-02-27/12:04:40.11       -0.00084260414
2019-02-27/12:04:40.14       -0.00057271046
2019-02-27/12:04:40.17       -0.00042042808
2019-02-27/12:04:40.20        0.00050881526
2019-02-27/12:04:40.23        0.00037818938
2019-02-27/12:04:40.26        0.00013820000
2019-02-27/12:04:40.29       -0.00020702501
2019-02-27/12:04:40.33        0.00032016290
2019-02-27/12:04:40.36        0.00029561201
2019-02-27/12:04:40.39       -9.1453132e-05
2019-02-27/12:04:40.42       -7.5090374e-05
2019-02-27/12:04:40.45        2.5714417e-05
2019-02-27/12:04:40.48        0.00018637246
2019-02-27/12:04:40.51       -0.00025704236
2019-02-27/12:04:40.54        7.3387809e-05
2019-02-27/12:04:40.58        3.0098712e-06
2019-02-27/12:04:40.61       -0.00023712702
2019-02-27/12:04:40.64       -0.00017079910
2019-02-27/12:04:40.67        8.7230488e-05
2019-02-27/12:04:40.70        0.00043917607
2019-02-27/12:04:40.73        0.00037455351
2019-02-27/12:04:40.76       -0.00020388398
2019-02-27/12:04:40.79        0.00032307060
2019-02-27/12:04:40.83        0.00027914571
2019-02-27/12:04:40.86        0.00010527896
2019-02-27/12:04:40.89        0.00010900152
2019-02-27/12:04:40.92        5.9163742e-05
2019-02-27/12:04:40.95       -0.00017617453
2019-02-27/12:04:40.98       -9.4628786e-05
2019-02-27/12:04:41.01       -0.00014394042
2019-02-27/12:04:41.04        5.8550455e-07
2019-02-27/12:04:41.08       -9.8423728e-05
2019-02-27/12:04:41.11       -9.9384537e-05
2019-02-27/12:04:41.14       -1.9765100e-05
2019-02-27/12:04:41.17       -0.00011775835
2019-02-27/12:04:41.20       -0.00011697466
2019-02-27/12:04:41.23       -5.4770632e-06
2019-02-27/12:04:41.26       -1.2393573e-05
2019-02-27/12:04:41.29       -1.4719489e-05
2019-02-27/12:04:41.33        1.5526503e-05
2019-02-27/12:04:41.36        7.4538867e-06
2019-02-27/12:04:41.39        4.1539064e-05
2019-02-27/12:04:41.42        1.2335415e-05
2019-02-27/12:04:41.45        5.1328342e-05
2019-02-27/12:04:41.48        2.3261945e-05
2019-02-27/12:04:41.51        8.5999403e-07
2019-02-27/12:04:41.54        1.9540153e-06
2019-02-27/12:04:41.58        0.00025263834
2019-02-27/12:04:41.61        9.8702868e-05
2019-02-27/12:04:41.64        3.7226093e-05
2019-02-27/12:04:41.67        5.8309041e-05
2019-02-27/12:04:41.70        3.8920389e-05
2019-02-27/12:04:41.73        0.00013941586
2019-02-27/12:04:41.76        6.0118155e-05
2019-02-27/12:04:41.79        0.00019600787
2019-02-27/12:04:41.83       -1.9187197e-05
2019-02-27/12:04:41.86       -5.5537320e-05
2019-02-27/12:04:41.89       -7.6501159e-05
2019-02-27/12:04:41.92        5.4067047e-05
2019-02-27/12:04:41.95       -0.00011988232
2019-02-27/12:04:41.98       -4.4168820e-05
2019-02-27/12:04:42.01       -0.00010277867
2019-02-27/12:04:42.04       -0.00016192409
2019-02-27/12:04:42.08        6.4689319e-05
2019-02-27/12:04:42.11       -0.00028575035
2019-02-27/12:04:42.14       -2.3535024e-06
2019-02-27/12:04:42.17       -7.4755338e-05
2019-02-27/12:04:42.20       -0.00027452619
2019-02-27/12:04:42.23       -0.00025383882
2019-02-27/12:04:42.26        4.3630594e-06
2019-02-27/12:04:42.29        1.7770432e-05
2019-02-27/12:04:42.33        5.5131941e-05
2019-02-27/12:04:42.36       -0.00049043792
2019-02-27/12:04:42.39        0.00011323500
2019-02-27/12:04:42.42        9.1542223e-05
2019-02-27/12:04:42.45       -5.9361810e-05
2019-02-27/12:04:42.48        3.8381129e-05
2019-02-27/12:04:42.51        0.00019413802
2019-02-27/12:04:42.54        8.4508093e-05
2019-02-27/12:04:42.58        0.00010726053
2019-02-27/12:04:42.61        7.5485169e-05
2019-02-27/12:04:42.64        0.00038173297
2019-02-27/12:04:42.67        0.00014268160
2019-02-27/12:04:42.70       -8.0523923e-05
2019-02-27/12:04:42.73        0.00030868236
2019-02-27/12:04:42.76        0.00064580253
2019-02-27/12:04:42.79        0.00047290594
2019-02-27/12:04:42.83        0.00082887165
2019-02-27/12:04:42.86        0.00038833385
2019-02-27/12:04:42.89        0.00021687009
2019-02-27/12:04:42.92        8.8804695e-05
2019-02-27/12:04:42.95        0.00013044560
2019-02-27/12:04:42.98       -0.00050353569
2019-02-27/12:04:43.01       -0.00084982335
2019-02-27/12:04:43.04       -0.00019030245
2019-02-27/12:04:43.08       -1.1880091e-05
2019-02-27/12:04:43.11        -0.0012835304
2019-02-27/12:04:43.14       -0.00057980734
2019-02-27/12:04:43.17       -0.00048475510
2019-02-27/12:04:43.20       -0.00055762585
2019-02-27/12:04:43.23       -0.00072510685
2019-02-27/12:04:43.26       -0.00029922906
2019-02-27/12:04:43.29        0.00096459156
2019-02-27/12:04:43.33       -0.00051732984
2019-02-27/12:04:43.36       -0.00038969844
2019-02-27/12:04:43.39       -0.00046539931
2019-02-27/12:04:43.42       -0.00096794115
2019-02-27/12:04:43.45        -0.0014712453
2019-02-27/12:04:43.48       -0.00050119554
2019-02-27/12:04:43.51       -0.00036971891
2019-02-27/12:04:43.54       -0.00081993241
2019-02-27/12:04:43.58       -0.00017464276
2019-02-27/12:04:43.61        6.2686520e-05
2019-02-27/12:04:43.64        8.0418870e-05
2019-02-27/12:04:43.67        0.00043199204
2019-02-27/12:04:43.70         0.0011415439
2019-02-27/12:04:43.73        0.00097969368
2019-02-27/12:04:43.76         0.0010028828
2019-02-27/12:04:43.79         0.0011480163
2019-02-27/12:04:43.83         0.0019230915
2019-02-27/12:04:43.86        0.00057153474
2019-02-27/12:04:43.89        0.00053636304
2019-02-27/12:04:43.92        0.00062077755
2019-02-27/12:04:43.95        0.00076833981
2019-02-27/12:04:43.98        0.00062176462
2019-02-27/12:04:44.01         0.0010786941
2019-02-27/12:04:44.04       -0.00061993073
2019-02-27/12:04:44.08       -0.00098234043
2019-02-27/12:04:44.11       -0.00089836798
2019-02-27/12:04:44.14        -0.0016321221
2019-02-27/12:04:44.17       -0.00056923862
2019-02-27/12:04:44.20        -0.0015787134
2019-02-27/12:04:44.23        0.00018720270
2019-02-27/12:04:44.26        -0.0024184240
2019-02-27/12:04:44.29        -0.0010622440
2019-02-27/12:04:44.33        0.00072209532
2019-02-27/12:04:44.36       -4.8771347e-05
2019-02-27/12:04:44.39        0.00068999515
2019-02-27/12:04:44.42       -7.1158481e-05
2019-02-27/12:04:44.45       -0.00012593075
2019-02-27/12:04:44.48       -0.00072488656
2019-02-27/12:04:44.51        -0.0022905041
2019-02-27/12:04:44.54        0.00086471363
2019-02-27/12:04:44.58       -2.6852992e-05
2019-02-27/12:04:44.61        -0.0013787188
2019-02-27/12:04:44.64        3.3993836e-05
2019-02-27/12:04:44.67       -0.00070340652
2019-02-27/12:04:44.70         0.0013559487
2019-02-27/12:04:44.73        0.00018433924
2019-02-27/12:04:44.76         0.0022147122
2019-02-27/12:04:44.79         0.0017825565
2019-02-27/12:04:44.83         0.0021288403
2019-02-27/12:04:44.86         0.0010752144
2019-02-27/12:04:44.89         0.0013496482
2019-02-27/12:04:44.92        0.00022362040
2019-02-27/12:04:44.95       -0.00017299690
2019-02-27/12:04:44.98       -0.00026810503
2019-02-27/12:04:45.01       -0.00046790921
2019-02-27/12:04:45.04        -0.0015123872
2019-02-27/12:04:45.08        0.00042678641
2019-02-27/12:04:45.11       -0.00084785626
2019-02-27/12:04:45.14       -7.0287170e-05
2019-02-27/12:04:45.17         0.0015981994
2019-02-27/12:04:45.20         0.0011541019
2019-02-27/12:04:45.23         0.0022675862
2019-02-27/12:04:45.26       -0.00017834759
2019-02-27/12:04:45.29        0.00044259803
2019-02-27/12:04:45.33        0.00048558000
2019-02-27/12:04:45.36        -0.0017239929
2019-02-27/12:04:45.39       -0.00088732356
2019-02-27/12:04:45.42        -0.0016332626
2019-02-27/12:04:45.45        -0.0020402035
2019-02-27/12:04:45.48       -0.00066076030
2019-02-27/12:04:45.51        -0.0012972844
2019-02-27/12:04:45.54         0.0025396251
2019-02-27/12:04:45.58         0.0013119422
2019-02-27/12:04:45.61        0.00082706038
2019-02-27/12:04:45.64       -0.00019872033
2019-02-27/12:04:45.67        0.00042115088
2019-02-27/12:04:45.70        0.00031351243
2019-02-27/12:04:45.73         0.0015545912
2019-02-27/12:04:45.76         0.0010408063
2019-02-27/12:04:45.79        7.1515951e-05
2019-02-27/12:04:45.83       -0.00011805225
2019-02-27/12:04:45.86        -0.0012335967
2019-02-27/12:04:45.89       -0.00063100987
2019-02-27/12:04:45.92         0.0013801748
2019-02-27/12:04:45.95        0.00064873970
2019-02-27/12:04:45.98        0.00087469801
2019-02-27/12:04:46.01        -0.0018878281
2019-02-27/12:04:46.04        -0.0032206335
2019-02-27/12:04:46.08       -0.00018009408
2019-02-27/12:04:46.11        -0.0027157057
2019-02-27/12:04:46.14        0.00049860514
2019-02-27/12:04:46.17       -0.00079210964
2019-02-27/12:04:46.20         0.0016204433
2019-02-27/12:04:46.23       -0.00042381711
2019-02-27/12:04:46.26        0.00077220461
2019-02-27/12:04:46.29         0.0011537032
2019-02-27/12:04:46.33         0.0036621206
2019-02-27/12:04:46.36         0.0014511613
2019-02-27/12:04:46.39         0.0013367744
2019-02-27/12:04:46.42       -0.00072194415
2019-02-27/12:04:46.45        0.00080128430
2019-02-27/12:04:46.48        -0.0012954014
2019-02-27/12:04:46.51         0.0017900641
2019-02-27/12:04:46.54        -0.0015290252
2019-02-27/12:04:46.58        -0.0017209036
2019-02-27/12:04:46.61       -0.00031335732
2019-02-27/12:04:46.64        -0.0033455685
2019-02-27/12:04:46.67        -0.0017099364
2019-02-27/12:04:46.70        9.6136030e-05
2019-02-27/12:04:46.73       -8.9426201e-05
2019-02-27/12:04:46.76        -0.0013233847
2019-02-27/12:04:46.79        -0.0029959562
2019-02-27/12:04:46.83       -0.00046510646
2019-02-27/12:04:46.86        6.1813020e-05
2019-02-27/12:04:46.89       -0.00082844140
2019-02-27/12:04:46.92         0.0025927503
2019-02-27/12:04:46.95         0.0011444831
2019-02-27/12:04:46.98         0.0010088260
2019-02-27/12:04:47.01         0.0012629458
2019-02-27/12:04:47.04       -0.00032584445
2019-02-27/12:04:47.08        0.00016747602
2019-02-27/12:04:47.11        0.00075919961
2019-02-27/12:04:47.14         0.0024241569
2019-02-27/12:04:47.17        -0.0012907632
2019-02-27/12:04:47.20        -0.0024481168
2019-02-27/12:04:47.23       -0.00086161353
2019-02-27/12:04:47.26        -0.0010043695
2019-02-27/12:04:47.29         0.0011480736
2019-02-27/12:04:47.33       -0.00015119936
2019-02-27/12:04:47.36         0.0010576406
2019-02-27/12:04:47.39         0.0011121969
2019-02-27/12:04:47.42        -0.0015253222
2019-02-27/12:04:47.45         0.0025664743
2019-02-27/12:04:47.48         0.0033713487
2019-02-27/12:04:47.51         0.0015069819
2019-02-27/12:04:47.54         0.0023252716
2019-02-27/12:04:47.58        -0.0016286006
2019-02-27/12:04:47.61         0.0020392075
2019-02-27/12:04:47.64         0.0031829128
2019-02-27/12:04:47.67         0.0011258516
2019-02-27/12:04:47.70         0.0036718442
2019-02-27/12:04:47.73         0.0011583075
2019-02-27/12:04:47.76        0.00064541599
2019-02-27/12:04:47.79        4.6778342e-05
2019-02-27/12:04:47.83         0.0010099517
2019-02-27/12:04:47.86         0.0029026305
2019-02-27/12:04:47.89         0.0024795634
2019-02-27/12:04:47.92        -0.0017989321
2019-02-27/12:04:47.95         0.0019068534
2019-02-27/12:04:47.98        -0.0016314854
2019-02-27/12:04:48.01       -0.00014442606
2019-02-27/12:04:48.04       -2.4435341e-05
2019-02-27/12:04:48.08        0.00030602498
2019-02-27/12:04:48.11        0.00043514045
2019-02-27/12:04:48.14        -0.0023155640
2019-02-27/12:04:48.17        -0.0037060530
2019-02-27/12:04:48.20        -0.0012820143
2019-02-27/12:04:48.23        -0.0037900124
2019-02-27/12:04:48.26        -0.0011532579
2019-02-27/12:04:48.29        -0.0010366782
2019-02-27/12:04:48.33        5.1109765e-05
2019-02-27/12:04:48.36         0.0019397903
2019-02-27/12:04:48.39        -0.0010493956
2019-02-27/12:04:48.42         0.0025421761
2019-02-27/12:04:48.45         0.0041032139
2019-02-27/12:04:48.48         0.0014050962
2019-02-27/12:04:48.51         0.0033489167
2019-02-27/12:04:48.54         0.0011212428
2019-02-27/12:04:48.58        0.00018141716
2019-02-27/12:04:48.61        -0.0021487526
2019-02-27/12:04:48.64       -0.00061064339
2019-02-27/12:04:48.67       -0.00057417464
2019-02-27/12:04:48.70        -0.0029876085
2019-02-27/12:04:48.73        -0.0011636071
2019-02-27/12:04:48.76       -0.00011580438
2019-02-27/12:04:48.79        -0.0020318022
2019-02-27/12:04:48.83         0.0020759030
2019-02-27/12:04:48.86         0.0015876248
2019-02-27/12:04:48.89         0.0033159375
2019-02-27/12:04:48.92         0.0011620206
2019-02-27/12:04:48.95         0.0053442664
2019-02-27/12:04:48.98         0.0071408280
2019-02-27/12:04:49.01         0.0037544672
2019-02-27/12:04:49.04         0.0054220938
2019-02-27/12:04:49.08          0.010150185
2019-02-27/12:04:49.11         0.0017807775
2019-02-27/12:04:49.14         0.0056818252
2019-02-27/12:04:49.17         0.0053289673
2019-02-27/12:04:49.20         0.0059270087
2019-02-27/12:04:49.23         0.0010137461
2019-02-27/12:04:49.26         0.0018554754
2019-02-27/12:04:49.29         0.0066146784
2019-02-27/12:04:49.33         0.0040225058
2019-02-27/12:04:49.36       -0.00015588863
2019-02-27/12:04:49.39         0.0065242422
2019-02-27/12:04:49.42         0.0018653470
2019-02-27/12:04:49.45         0.0026904129
2019-02-27/12:04:49.48         0.0038244566
2019-02-27/12:04:49.51         0.0055047969
2019-02-27/12:04:49.54         0.0066567428
2019-02-27/12:04:49.58         0.0054290873
2019-02-27/12:04:49.61         0.0066529026
2019-02-27/12:04:49.64         0.0051168706
2019-02-27/12:04:49.67       -0.00041625589
2019-02-27/12:04:49.70       -0.00085330837
2019-02-27/12:04:49.73        -0.0067806513
2019-02-27/12:04:49.76         -0.013333265
2019-02-27/12:04:49.79         -0.019290084
2019-02-27/12:04:49.83         -0.025101451
2019-02-27/12:04:49.86         -0.034706863
2019-02-27/12:04:49.89         -0.046903595
2019-02-27/12:04:49.92         -0.041775914
2019-02-27/12:04:49.95         -0.038894111
2019-02-27/12:04:49.98         -0.043366741
2019-02-27/12:04:50.01         -0.036452076
2019-02-27/12:04:50.04         -0.035043398
2019-02-27/12:04:50.08         -0.028014388
2019-02-27/12:04:50.11         -0.026176519
2019-02-27/12:04:50.14         -0.018249324
2019-02-27/12:04:50.17         -0.011924880
2019-02-27/12:04:50.20         -0.012048207
2019-02-27/12:04:50.23        -0.0072857512
2019-02-27/12:04:50.26       -0.00024530029
2019-02-27/12:04:50.29        -0.0069611429
2019-02-27/12:04:50.33        0.00048140596
2019-02-27/12:04:50.36        0.00039869063
2019-02-27/12:04:50.39         0.0036093398
2019-02-27/12:04:50.42        -0.0056386255
2019-02-27/12:04:50.45         0.0029319518
2019-02-27/12:04:50.48        -0.0069423565
2019-02-27/12:04:50.51         -0.010226717
2019-02-27/12:04:50.54         -0.013781593
2019-02-27/12:04:50.58         0.0039860498
2019-02-27/12:04:50.61        -0.0011966024
2019-02-27/12:04:50.64        -0.0044607273
2019-02-27/12:04:50.67        -0.0094892205
2019-02-27/12:04:50.70        -0.0047581276
2019-02-27/12:04:50.73        -0.0090096865
2019-02-27/12:04:50.76        -0.0024108130
2019-02-27/12:04:50.79        -0.0019764653
2019-02-27/12:04:50.83         0.0028275899
2019-02-27/12:04:50.86        -0.0083942607
2019-02-27/12:04:50.89        -0.0070641258
2019-02-27/12:04:50.92         0.0030236635
2019-02-27/12:04:50.95        -0.0021672556
2019-02-27/12:04:50.98        -0.0046813105
2019-02-27/12:04:51.01         0.0024248803
2019-02-27/12:04:51.04        -0.0030419708
2019-02-27/12:04:51.08       -0.00073467959
2019-02-27/12:04:51.11         0.0053628704
2019-02-27/12:04:51.14        -0.0033415026
2019-02-27/12:04:51.17        0.00057814246
2019-02-27/12:04:51.20         -0.010876811
2019-02-27/12:04:51.23        -0.0041241654
2019-02-27/12:04:51.26         0.0028711863
2019-02-27/12:04:51.29        -0.0028324851
2019-02-27/12:04:51.33         0.0043609212
2019-02-27/12:04:51.36        0.00039973273
2019-02-27/12:04:51.39        -0.0098797822
2019-02-27/12:04:51.42        0.00088773825
2019-02-27/12:04:51.45       -0.00039308668
2019-02-27/12:04:51.48         0.0068163598
2019-02-27/12:04:51.51         0.0019262851
2019-02-27/12:04:51.54         0.0025853211
2019-02-27/12:04:51.58        -0.0044185010
2019-02-27/12:04:51.61        -0.0038909127
2019-02-27/12:04:51.64         0.0022950246
2019-02-27/12:04:51.67        -0.0037094358
2019-02-27/12:04:51.70        -0.0042356810
2019-02-27/12:04:51.73        -0.0022988933
2019-02-27/12:04:51.76        -0.0080871373
2019-02-27/12:04:51.79       -0.00057398016
2019-02-27/12:04:51.83       -0.00074762392
2019-02-27/12:04:51.86         0.0043387513
2019-02-27/12:04:51.89        -0.0018494886
2019-02-27/12:04:51.92        -0.0036499687
2019-02-27/12:04:51.95         0.0028791701
2019-02-27/12:04:51.98         0.0065670296
2019-02-27/12:04:52.01         0.0036985951
2019-02-27/12:04:52.04         0.0082898365
2019-02-27/12:04:52.08         0.0075767815
2019-02-27/12:04:52.11        -0.0033415753
2019-02-27/12:04:52.14       -0.00097996354
2019-02-27/12:04:52.17         0.0011989281
2019-02-27/12:04:52.20       -0.00087131044
2019-02-27/12:04:52.23        0.00029277406
2019-02-27/12:04:52.26        -0.0061113147
2019-02-27/12:04:52.29        -0.0085608043
2019-02-27/12:04:52.33         -0.011467766
2019-02-27/12:04:52.36         -0.020372054
2019-02-27/12:04:52.39        -0.0074005477
2019-02-27/12:04:52.42        -0.0080639045
2019-02-27/12:04:52.45         -0.011401511
2019-02-27/12:04:52.48         -0.013898840
2019-02-27/12:04:52.51        -0.0072030252
2019-02-27/12:04:52.54        -0.0048551473
2019-02-27/12:04:52.58        -0.0020967939
2019-02-27/12:04:52.61        -0.0070009188
2019-02-27/12:04:52.64         0.0068120457
2019-02-27/12:04:52.67        0.00031474313
2019-02-27/12:04:52.70        -0.0015729196
2019-02-27/12:04:52.73         0.0062229739
2019-02-27/12:04:52.76          0.010746160
2019-02-27/12:04:52.79        -0.0058784898
2019-02-27/12:04:52.83        -0.0035388802
2019-02-27/12:04:52.86         0.0019507290
2019-02-27/12:04:52.89         0.0067759149
2019-02-27/12:04:52.92        -0.0022143232
2019-02-27/12:04:52.95       -0.00088545096
2019-02-27/12:04:52.98        -0.0022471834
2019-02-27/12:04:53.01        0.00037985167
2019-02-27/12:04:53.04        -0.0074113183
2019-02-27/12:04:53.08         0.0038129268
2019-02-27/12:04:53.11        -0.0010358335
2019-02-27/12:04:53.14        -0.0040300398
2019-02-27/12:04:53.17         -0.010349328
2019-02-27/12:04:53.20        -0.0010421490
2019-02-27/12:04:53.23        0.00024554139
2019-02-27/12:04:53.26         0.0054094771
2019-02-27/12:04:53.29        -0.0043954305
2019-02-27/12:04:53.33       -0.00031544741
2019-02-27/12:04:53.36        6.8086957e-06
2019-02-27/12:04:53.39         0.0054906088
2019-02-27/12:04:53.42         0.0039104888
2019-02-27/12:04:53.45          0.016578939
2019-02-27/12:04:53.48         0.0035985273
2019-02-27/12:04:53.51       -0.00076454126
2019-02-27/12:04:53.54         0.0038451353
2019-02-27/12:04:53.58          0.013158512
2019-02-27/12:04:53.61         0.0091364787
2019-02-27/12:04:53.64         0.0094653905
2019-02-27/12:04:53.67         0.0052821622
2019-02-27/12:04:53.70         0.0035237740
2019-02-27/12:04:53.73        -0.0052746220
2019-02-27/12:04:53.76        -0.0048805570
2019-02-27/12:04:53.79        -0.0011575740
2019-02-27/12:04:53.83        -0.0038879689
2019-02-27/12:04:53.86        -0.0070707238
2019-02-27/12:04:53.89        -0.0027226627
2019-02-27/12:04:53.92        -0.0097080291
2019-02-27/12:04:53.95        -0.0040060438
2019-02-27/12:04:53.98         0.0032310422
2019-02-27/12:04:54.01        -0.0036342905
2019-02-27/12:04:54.04          0.010102673
2019-02-27/12:04:54.08         0.0046981401
2019-02-27/12:04:54.11        -0.0038105880
2019-02-27/12:04:54.14        -0.0064578736
2019-02-27/12:04:54.17        -0.0067057047
2019-02-27/12:04:54.20         0.0077912854
2019-02-27/12:04:54.23       -0.00062255369
2019-02-27/12:04:54.26        -0.0058710916
2019-02-27/12:04:54.29         0.0021242888
2019-02-27/12:04:54.33        -0.0073607115
2019-02-27/12:04:54.36         0.0020201910
2019-02-27/12:04:54.39        0.00030002242
2019-02-27/12:04:54.42         0.0058566307
2019-02-27/12:04:54.45          0.012315063
2019-02-27/12:04:54.48         0.0033107163
2019-02-27/12:04:54.51          0.010640879
2019-02-27/12:04:54.54        0.00079701482
2019-02-27/12:04:54.58         0.0015197918
2019-02-27/12:04:54.61       -0.00092894551
2019-02-27/12:04:54.64        -0.0044856091
2019-02-27/12:04:54.67        -0.0069024861
2019-02-27/12:04:54.70        -0.0041636958
2019-02-27/12:04:54.73         -0.014321223
2019-02-27/12:04:54.76         -0.011585749
2019-02-27/12:04:54.79         -0.011412797
2019-02-27/12:04:54.83        -0.0099394642
2019-02-27/12:04:54.86        -0.0095301383
2019-02-27/12:04:54.89        -0.0062436576
2019-02-27/12:04:54.92        -0.0090319803
2019-02-27/12:04:54.95        -0.0077765744
2019-02-27/12:04:54.98         -0.012715207
2019-02-27/12:04:55.01        -0.0065135230
2019-02-27/12:04:55.04         -0.010177921
2019-02-27/12:04:55.08        -0.0074626118
2019-02-27/12:04:55.11        -0.0047737084
2019-02-27/12:04:55.14        -0.0014274984
2019-02-27/12:04:55.17        -0.0017594005
2019-02-27/12:04:55.20        -0.0048337763
2019-02-27/12:04:55.23          0.010623329
2019-02-27/12:04:55.26       -0.00050992097
2019-02-27/12:04:55.29         0.0075314599
2019-02-27/12:04:55.33         0.0019019698
2019-02-27/12:04:55.36        -0.0021814283
2019-02-27/12:04:55.39         0.0078182782
2019-02-27/12:04:55.42        -0.0035799153
2019-02-27/12:04:55.45         0.0021703648
2019-02-27/12:04:55.48         0.0074959058
2019-02-27/12:04:55.51        -0.0077104342
2019-02-27/12:04:55.54        -0.0034610000
2019-02-27/12:04:55.58         -0.010240037
2019-02-27/12:04:55.61        -0.0043804005
2019-02-27/12:04:55.64         0.0047379242
2019-02-27/12:04:55.67        -0.0070378679
2019-02-27/12:04:55.70         0.0077362910
2019-02-27/12:04:55.73        -0.0038633190
2019-02-27/12:04:55.76       -0.00044466815
2019-02-27/12:04:55.79         0.0022413295
2019-02-27/12:04:55.83          0.015171407
2019-02-27/12:04:55.86         0.0095182754
2019-02-27/12:04:55.89          0.012229232
2019-02-27/12:04:55.92         0.0069643247
2019-02-27/12:04:55.95          0.011568344
2019-02-27/12:04:55.98         0.0085528966
2019-02-27/12:04:56.01         0.0066269337
2019-02-27/12:04:56.04         0.0042402374
2019-02-27/12:04:56.08         0.0099288461
2019-02-27/12:04:56.11         0.0053214037
2019-02-27/12:04:56.14         0.0085658961
2019-02-27/12:04:56.17          0.010197382
2019-02-27/12:04:56.20        0.00033680222
2019-02-27/12:04:56.23         0.0081664653
2019-02-27/12:04:56.26        -0.0091009018
2019-02-27/12:04:56.29         0.0033913810
2019-02-27/12:04:56.33       -0.00061151935
2019-02-27/12:04:56.36        -0.0088714819
2019-02-27/12:04:56.39         -0.010493338
2019-02-27/12:04:56.42        -0.0083801530
2019-02-27/12:04:56.45         -0.013616203
2019-02-27/12:04:56.48        -0.0088977785
2019-02-27/12:04:56.51         -0.016529703
2019-02-27/12:04:56.54        0.00094221665
2019-02-27/12:04:56.58        -0.0014255662
2019-02-27/12:04:56.61        -0.0016293458
2019-02-27/12:04:56.64        0.00027173462
2019-02-27/12:04:56.67         0.0041155346
2019-02-27/12:04:56.70       -0.00075644895
2019-02-27/12:04:56.73        -0.0035963301
2019-02-27/12:04:56.76        -0.0050791138
2019-02-27/12:04:56.79        0.00027815209
2019-02-27/12:04:56.83        -0.0079515421
2019-02-27/12:04:56.86         0.0019400076
2019-02-27/12:04:56.89        -0.0030934587
2019-02-27/12:04:56.92        0.00091493456
2019-02-27/12:04:56.95        -0.0051498028
2019-02-27/12:04:56.98         0.0014612842
2019-02-27/12:04:57.01         0.0097085979
2019-02-27/12:04:57.04         0.0071022300
2019-02-27/12:04:57.08        -0.0095449417
2019-02-27/12:04:57.11         0.0086740599
2019-02-27/12:04:57.14        -0.0055944264
2019-02-27/12:04:57.17        -0.0059027027
2019-02-27/12:04:57.20        -0.0018538791
2019-02-27/12:04:57.23        -0.0049321089
2019-02-27/12:04:57.26         -0.014291946
2019-02-27/12:04:57.29         -0.011083453
2019-02-27/12:04:57.33        -0.0069559439
2019-02-27/12:04:57.36         0.0010672548
2019-02-27/12:04:57.39         -0.011592675
2019-02-27/12:04:57.42         -0.014995744
2019-02-27/12:04:57.45         0.0025636685
2019-02-27/12:04:57.48        -0.0078655302
2019-02-27/12:04:57.51        0.00013150870
2019-02-27/12:04:57.54         0.0026859994
2019-02-27/12:04:57.58        -0.0095570504
2019-02-27/12:04:57.61         -0.014454852
2019-02-27/12:04:57.64         0.0020369424
2019-02-27/12:04:57.67        -0.0011364457
2019-02-27/12:04:57.70       -0.00068497759
2019-02-27/12:04:57.73        -0.0079832654
2019-02-27/12:04:57.76         0.0013529180
2019-02-27/12:04:57.79         0.0033328595
2019-02-27/12:04:57.83         0.0014974006
2019-02-27/12:04:57.86          0.013111264
2019-02-27/12:04:57.89         0.0070446804
2019-02-27/12:04:57.92         0.0011910924
2019-02-27/12:04:57.95         0.0035130416
2019-02-27/12:04:57.98          0.014008928
2019-02-27/12:04:58.01          0.010408758
2019-02-27/12:04:58.04         0.0062895899
2019-02-27/12:04:58.08        -0.0032259384
2019-02-27/12:04:58.11        -0.0039303679
2019-02-27/12:04:58.14       -0.00079607610
2019-02-27/12:04:58.17         0.0091492623
2019-02-27/12:04:58.20        -0.0010117473
2019-02-27/12:04:58.23        -0.0028826853
2019-02-27/12:04:58.26         -0.010029595
2019-02-27/12:04:58.29        -0.0010851198
2019-02-27/12:04:58.33        0.00089403152
2019-02-27/12:04:58.36         0.0032649839
2019-02-27/12:04:58.39          0.010090158
2019-02-27/12:04:58.42        -0.0035036783
2019-02-27/12:04:58.45       -0.00021200141
2019-02-27/12:04:58.48         0.0023734731
2019-02-27/12:04:58.51        -0.0012706154
2019-02-27/12:04:58.54          0.011949126
2019-02-27/12:04:58.58        -0.0023514198
2019-02-27/12:04:58.61         0.0080642790
2019-02-27/12:04:58.64        0.00069709044
2019-02-27/12:04:58.67         0.0024486435
2019-02-27/12:04:58.70         0.0073085300
2019-02-27/12:04:58.73         0.0070676037
2019-02-27/12:04:58.76          0.010121459
2019-02-27/12:04:58.79          0.014268244
2019-02-27/12:04:58.83        -0.0028123898
2019-02-27/12:04:58.86         0.0013646987
2019-02-27/12:04:58.89         -0.014819142
2019-02-27/12:04:58.92        -0.0010254255
2019-02-27/12:04:58.95        -0.0065152963
2019-02-27/12:04:58.98        -0.0069769245
2019-02-27/12:04:59.01         -0.010239474
2019-02-27/12:04:59.04         -0.014344699
2019-02-27/12:04:59.08         -0.010567565
2019-02-27/12:04:59.11         -0.011088976
2019-02-27/12:04:59.14        -0.0093889390
2019-02-27/12:04:59.17         0.0099476131
2019-02-27/12:04:59.20        -0.0034860935
2019-02-27/12:04:59.23         0.0044626603
2019-02-27/12:04:59.26        6.7795065e-05
2019-02-27/12:04:59.29         0.0080588676
2019-02-27/12:04:59.33          0.010577366
2019-02-27/12:04:59.36         0.0013731165
2019-02-27/12:04:59.39          0.014827564
2019-02-27/12:04:59.42         0.0067629572
2019-02-27/12:04:59.45        -0.0082212305
2019-02-27/12:04:59.48          0.010433013
2019-02-27/12:04:59.51        0.00090367374
2019-02-27/12:04:59.54         0.0090244252
2019-02-27/12:04:59.58        -0.0042014773
2019-02-27/12:04:59.61        -0.0044758586
2019-02-27/12:04:59.64         0.0030796722
2019-02-27/12:04:59.67         0.0024822762
2019-02-27/12:04:59.70         0.0036555193
2019-02-27/12:04:59.73         0.0091508950
2019-02-27/12:04:59.76       -2.3595677e-05
2019-02-27/12:04:59.79         0.0014979722
2019-02-27/12:04:59.83         0.0037995481
2019-02-27/12:04:59.86         0.0028746956
2019-02-27/12:04:59.89         0.0060931945
2019-02-27/12:04:59.92         0.0049030388
2019-02-27/12:04:59.95        -0.0032567915
2019-02-27/12:04:59.98         0.0027386152
2019-02-27/12:05:00.01        -0.0038744896
2019-02-27/12:05:00.04        -0.0029160243
2019-02-27/12:05:00.08        -0.0025809425
2019-02-27/12:05:00.11         -0.011426810
2019-02-27/12:05:00.14        -0.0064211536
2019-02-27/12:05:00.17        -0.0085902801
2019-02-27/12:05:00.20        -0.0087451373
2019-02-27/12:05:00.23        -0.0061924980
2019-02-27/12:05:00.26        -0.0021448671
2019-02-27/12:05:00.29        -0.0089979143
2019-02-27/12:05:00.33        -0.0052164415
2019-02-27/12:05:00.36        0.00047350177
2019-02-27/12:05:00.39          0.012756175
2019-02-27/12:05:00.42        0.00048364887
2019-02-27/12:05:00.45        -0.0028851006
2019-02-27/12:05:00.48        -0.0038771348
2019-02-27/12:05:00.51        -0.0044529549
2019-02-27/12:05:00.54        -0.0085458412
2019-02-27/12:05:00.58         0.0048420862
2019-02-27/12:05:00.61        -0.0044216565
2019-02-27/12:05:00.64        -0.0018876758
2019-02-27/12:05:00.67         -0.012827061
2019-02-27/12:05:00.70          0.015529299
2019-02-27/12:05:00.73        -0.0040165750
2019-02-27/12:05:00.76          0.013565436
2019-02-27/12:05:00.79          0.011637182
2019-02-27/12:05:00.83          0.012594720
2019-02-27/12:05:00.86        0.00099235894
2019-02-27/12:05:00.89       -0.00081543178
2019-02-27/12:05:00.92        -0.0064883316
2019-02-27/12:05:00.95         -0.011983592
2019-02-27/12:05:00.98         -0.030475473
2019-02-27/12:05:01.01         0.0021948594
2019-02-27/12:05:01.04       -0.00022107519
2019-02-27/12:05:01.08         -0.012639436
2019-02-27/12:05:01.11        -0.0050927046
2019-02-27/12:05:01.14       -0.00073815990
2019-02-27/12:05:01.17         0.0068388121
2019-02-27/12:05:01.20         0.0055731811
2019-02-27/12:05:01.23         0.0095631826
2019-02-27/12:05:01.26          0.011421128
2019-02-27/12:05:01.29        -0.0052978952
2019-02-27/12:05:01.33         -0.023372791
2019-02-27/12:05:01.36        -0.0029941734
2019-02-27/12:05:01.39         -0.010098797
2019-02-27/12:05:01.42        -0.0080608431
2019-02-27/12:05:01.45        -0.0090371513
2019-02-27/12:05:01.48         -0.014118820
2019-02-27/12:05:01.51        -0.0039581307
2019-02-27/12:05:01.54         0.0040662043
2019-02-27/12:05:01.58         0.0099379963
2019-02-27/12:05:01.61          0.011211886
2019-02-27/12:05:01.64        -0.0019347430
2019-02-27/12:05:01.67         0.0098807282
2019-02-27/12:05:01.70         0.0012377575
2019-02-27/12:05:01.73         0.0049966419
2019-02-27/12:05:01.76          0.015120742
2019-02-27/12:05:01.79          0.011275080
2019-02-27/12:05:01.83        0.00032360824
2019-02-27/12:05:01.86         0.0026033188
2019-02-27/12:05:01.89         0.0044442737
2019-02-27/12:05:01.92          0.012057935
2019-02-27/12:05:01.95        -0.0017075887
2019-02-27/12:05:01.98          0.010159387
2019-02-27/12:05:02.01        0.00057934729
2019-02-27/12:05:02.04       -0.00051116671
2019-02-27/12:05:02.08        -0.0019790701
2019-02-27/12:05:02.11       -0.00066924162
2019-02-27/12:05:02.14        -0.0026892303
2019-02-27/12:05:02.17        -0.0010477328
2019-02-27/12:05:02.20       -0.00094460080
2019-02-27/12:05:02.23         0.0035112018
2019-02-27/12:05:02.26        -0.0052528068
2019-02-27/12:05:02.29        -0.0038836119
2019-02-27/12:05:02.33        -0.0084192951
2019-02-27/12:05:02.36         -0.012791062
2019-02-27/12:05:02.39       -0.00021035645
2019-02-27/12:05:02.42        -0.0021079384
2019-02-27/12:05:02.45         0.0026770778
2019-02-27/12:05:02.48        -0.0096011547
2019-02-27/12:05:02.51        -0.0072702001
2019-02-27/12:05:02.54        -0.0016674564
2019-02-27/12:05:02.58         0.0062513089
2019-02-27/12:05:02.61         0.0084517515
2019-02-27/12:05:02.64          0.011103858
2019-02-27/12:05:02.67        -0.0020734481
2019-02-27/12:05:02.70         0.0042701672
2019-02-27/12:05:02.73         0.0059947556
2019-02-27/12:05:02.76         0.0058328162
2019-02-27/12:05:02.79          0.011838488
2019-02-27/12:05:02.83          0.016523688
2019-02-27/12:05:02.86         0.0066053155
2019-02-27/12:05:02.89         0.0069756340
2019-02-27/12:05:02.92         0.0096480650
2019-02-27/12:05:02.95          0.016176259
2019-02-27/12:05:02.98        -0.0052548267
2019-02-27/12:05:03.01         0.0012009423
2019-02-27/12:05:03.04          0.012915653
2019-02-27/12:05:03.08        -0.0024367066
2019-02-27/12:05:03.11         -0.018780972
2019-02-27/12:05:03.14         -0.015583966
2019-02-27/12:05:03.17         -0.017224933
2019-02-27/12:05:03.20        -0.0077569397
2019-02-27/12:05:03.23        -0.0078301965
2019-02-27/12:05:03.26         0.0015821622
2019-02-27/12:05:03.29         -0.021919795
2019-02-27/12:05:03.33         -0.013358381
2019-02-27/12:05:03.36        -0.0076072070
2019-02-27/12:05:03.39        -0.0079161770
2019-02-27/12:05:03.42        -0.0025920950
2019-02-27/12:05:03.45         0.0016954987
2019-02-27/12:05:03.48        -0.0096040786
2019-02-27/12:05:03.51        -0.0050480470
2019-02-27/12:05:03.54        -0.0050639464
2019-02-27/12:05:03.58         0.0049636865
2019-02-27/12:05:03.61        -0.0033404317
2019-02-27/12:05:03.64         0.0011212206
2019-02-27/12:05:03.67         0.0044330391
2019-02-27/12:05:03.70         0.0095808435
2019-02-27/12:05:03.73       -0.00015557362
2019-02-27/12:05:03.76         0.0042340903
2019-02-27/12:05:03.79          0.013918527
2019-02-27/12:05:03.83          0.026856750
2019-02-27/12:05:03.86          0.018831403
2019-02-27/12:05:03.89          0.026107728
2019-02-27/12:05:03.92          0.019951740
2019-02-27/12:05:03.95          0.024873780
2019-02-27/12:05:03.98         0.0087251156
2019-02-27/12:05:04.01          0.015424659
2019-02-27/12:05:04.04          0.016736245
2019-02-27/12:05:04.08        0.00099682730
2019-02-27/12:05:04.11        -0.0021562343
2019-02-27/12:05:04.14         0.0033851733
2019-02-27/12:05:04.17         0.0043591188
2019-02-27/12:05:04.20        -0.0039232680
2019-02-27/12:05:04.23        -0.0056911035
2019-02-27/12:05:04.26         0.0064685215
2019-02-27/12:05:04.29       -0.00025933248
2019-02-27/12:05:04.33         -0.015355636
2019-02-27/12:05:04.36         -0.016723102
2019-02-27/12:05:04.39        -0.0013665774
2019-02-27/12:05:04.42       -0.00070616462
2019-02-27/12:05:04.45         -0.010816404
2019-02-27/12:05:04.48        -0.0037180159
2019-02-27/12:05:04.51         0.0029798895
2019-02-27/12:05:04.54        -0.0012136070
2019-02-27/12:05:04.58         0.0022462246
2019-02-27/12:05:04.61         0.0068767548
2019-02-27/12:05:04.64          0.013945027
2019-02-27/12:05:04.67        -0.0060157019
2019-02-27/12:05:04.70        0.00069533327
2019-02-27/12:05:04.73          0.010097906
2019-02-27/12:05:04.76          0.010134963
2019-02-27/12:05:04.79         0.0077114462
2019-02-27/12:05:04.83         0.0065891311
2019-02-27/12:05:04.86        0.00018257054
2019-02-27/12:05:04.89         0.0085344817
2019-02-27/12:05:04.92         0.0095175824
2019-02-27/12:05:04.95         0.0082320051
2019-02-27/12:05:04.98         0.0021921621
2019-02-27/12:05:05.01        -0.0061587727
2019-02-27/12:05:05.04        -0.0086284927
2019-02-27/12:05:05.08        -0.0064840772
2019-02-27/12:05:05.11        -0.0066827660
2019-02-27/12:05:05.14        -0.0075255243
2019-02-27/12:05:05.17        -0.0093015724
2019-02-27/12:05:05.20        -0.0076093601
2019-02-27/12:05:05.23        -0.0011327809
2019-02-27/12:05:05.26         0.0026062452
2019-02-27/12:05:05.29       -0.00058008795
2019-02-27/12:05:05.33         0.0036114563
2019-02-27/12:05:05.36         0.0038534421
2019-02-27/12:05:05.39        -0.0026481585
2019-02-27/12:05:05.42         0.0031141358
2019-02-27/12:05:05.45        -0.0062476820
2019-02-27/12:05:05.48         0.0016575366
2019-02-27/12:05:05.51        -0.0045400492
2019-02-27/12:05:05.54        -0.0033859126
2019-02-27/12:05:05.58        -0.0053932271
2019-02-27/12:05:05.61        -0.0091388521
2019-02-27/12:05:05.64         -0.016756670
2019-02-27/12:05:05.67        -0.0042294420
2019-02-27/12:05:05.70        -0.0010151045
2019-02-27/12:05:05.73          0.013231581
2019-02-27/12:05:05.76         -0.014297766
2019-02-27/12:05:05.79        -0.0054241794
2019-02-27/12:05:05.83        -0.0043933810
2019-02-27/12:05:05.86         0.0083723591
2019-02-27/12:05:05.89         0.0042802441
2019-02-27/12:05:05.92         0.0084614136
2019-02-27/12:05:05.95         0.0064280310
2019-02-27/12:05:05.98         0.0017474489
2019-02-27/12:05:06.01         0.0097945311
2019-02-27/12:05:06.04          0.020600164
2019-02-27/12:05:06.08          0.017410103
2019-02-27/12:05:06.11        -0.0026055316
2019-02-27/12:05:06.14         -0.021011081
2019-02-27/12:05:06.17        -0.0046900688
2019-02-27/12:05:06.20        -0.0081067938
2019-02-27/12:05:06.23        -0.0014148188
2019-02-27/12:05:06.26         0.0027467684
2019-02-27/12:05:06.29        -0.0072264412
2019-02-27/12:05:06.33         -0.012317176
2019-02-27/12:05:06.36         -0.014274936
2019-02-27/12:05:06.39        -0.0042052021
2019-02-27/12:05:06.42          0.012544849
2019-02-27/12:05:06.45         0.0091461253
2019-02-27/12:05:06.48          0.017066287
2019-02-27/12:05:06.51         0.0079233634
2019-02-27/12:05:06.54         0.0050079058
2019-02-27/12:05:06.58         -0.011812537
2019-02-27/12:05:06.61        -0.0068995970
2019-02-27/12:05:06.64         0.0013081796
2019-02-27/12:05:06.67         0.0037097601
2019-02-27/12:05:06.70         0.0070780723
2019-02-27/12:05:06.73        -0.0029787092
2019-02-27/12:05:06.76         0.0012072079
2019-02-27/12:05:06.79         -0.010043452
2019-02-27/12:05:06.83        -0.0024424336
2019-02-27/12:05:06.86         0.0087485694
2019-02-27/12:05:06.89          0.015174897
2019-02-27/12:05:06.92          0.017904562
2019-02-27/12:05:06.95          0.014056249
2019-02-27/12:05:06.98         -0.011193312
2019-02-27/12:05:07.01         0.0037365132
2019-02-27/12:05:07.04        -0.0091244794
2019-02-27/12:05:07.08          0.010520278
2019-02-27/12:05:07.11        -0.0042911441
2019-02-27/12:05:07.14          0.011987941
2019-02-27/12:05:07.17         0.0053314709
2019-02-27/12:05:07.20        -0.0094516394
2019-02-27/12:05:07.23         -0.013964367
2019-02-27/12:05:07.26         0.0017959353
2019-02-27/12:05:07.29        -0.0062684053
2019-02-27/12:05:07.33         0.0057304538
2019-02-27/12:05:07.36        -0.0031700526
2019-02-27/12:05:07.39         0.0072380078
2019-02-27/12:05:07.42         -0.013987895
2019-02-27/12:05:07.45         -0.014275222
2019-02-27/12:05:07.48        -0.0069278768
2019-02-27/12:05:07.51         0.0024800482
2019-02-27/12:05:07.54         0.0094148281
2019-02-27/12:05:07.58         0.0096202392
2019-02-27/12:05:07.61         0.0045613939
2019-02-27/12:05:07.64         0.0020795513
2019-02-27/12:05:07.67        -0.0023040847
2019-02-27/12:05:07.70         0.0040185315
2019-02-27/12:05:07.73          0.011884424
2019-02-27/12:05:07.76          0.010193130
2019-02-27/12:05:07.79          0.010697965
2019-02-27/12:05:07.83        -0.0031977049
2019-02-27/12:05:07.86        -0.0074903044
2019-02-27/12:05:07.89         -0.014782939
2019-02-27/12:05:07.92        -0.0069332628
2019-02-27/12:05:07.95        0.00055904934
2019-02-27/12:05:07.98        0.00035984768
2019-02-27/12:05:08.01         -0.010669736
2019-02-27/12:05:08.04         -0.021571205
2019-02-27/12:05:08.08         -0.025811551
2019-02-27/12:05:08.11        -0.0081337325
2019-02-27/12:05:08.14        -0.0046111227
2019-02-27/12:05:08.17        0.00091652803
2019-02-27/12:05:08.20        -0.0040024067
2019-02-27/12:05:08.23        -0.0016519177
2019-02-27/12:05:08.26        -0.0073081151
2019-02-27/12:05:08.29         0.0047525148
2019-02-27/12:05:08.33          0.014785637
2019-02-27/12:05:08.36          0.014273117
2019-02-27/12:05:08.39         0.0036630674
2019-02-27/12:05:08.42          0.013301856
2019-02-27/12:05:08.45         0.0080797671
2019-02-27/12:05:08.48         0.0040584268
2019-02-27/12:05:08.51        0.00069872526
2019-02-27/12:05:08.54         0.0093915329
2019-02-27/12:05:08.58        -0.0082184775
2019-02-27/12:05:08.61        -0.0083289571
2019-02-27/12:05:08.64         0.0023410147
2019-02-27/12:05:08.67         0.0055060356
2019-02-27/12:05:08.70         0.0073057666
2019-02-27/12:05:08.73         0.0064632233
2019-02-27/12:05:08.76         0.0045851914
2019-02-27/12:05:08.79        -0.0028603191
2019-02-27/12:05:08.83         0.0092177542
2019-02-27/12:05:08.86          0.011194782
2019-02-27/12:05:08.89          0.012583640
2019-02-27/12:05:08.92          0.013162321
2019-02-27/12:05:08.95         0.0044432572
2019-02-27/12:05:08.98         -0.018458311
2019-02-27/12:05:09.01        -0.0017154942
2019-02-27/12:05:09.04         0.0073564159
2019-02-27/12:05:09.08         0.0093330941
2019-02-27/12:05:09.11         -0.011478962
2019-02-27/12:05:09.14       -0.00070242433
2019-02-27/12:05:09.17        -0.0042235398
2019-02-27/12:05:09.20        -0.0065466707
2019-02-27/12:05:09.23         0.0012140724
2019-02-27/12:05:09.26          0.010983233
2019-02-27/12:05:09.29         -0.013414903
2019-02-27/12:05:09.33         -0.021018917
2019-02-27/12:05:09.36         -0.017037031
2019-02-27/12:05:09.39        -0.0070094283
2019-02-27/12:05:09.42        -0.0049984734
2019-02-27/12:05:09.45        -0.0095954779
2019-02-27/12:05:09.48         -0.016699875
2019-02-27/12:05:09.51         -0.019050623
2019-02-27/12:05:09.54         -0.016913570
2019-02-27/12:05:09.58        -0.0070496503
2019-02-27/12:05:09.61         0.0069553422
2019-02-27/12:05:09.64        -0.0010168648
2019-02-27/12:05:09.67         0.0016939074
2019-02-27/12:05:09.70         -0.013828375
2019-02-27/12:05:09.73         0.0038599379
2019-02-27/12:05:09.76          0.016914606
2019-02-27/12:05:09.79          0.019799036
2019-02-27/12:05:09.83          0.010184926
2019-02-27/12:05:09.86         0.0046434284
2019-02-27/12:05:09.89         0.0010958934
2019-02-27/12:05:09.92         0.0041060656
2019-02-27/12:05:09.95         0.0048131554
2019-02-27/12:05:09.98         0.0096317736
2019-02-27/12:05:10.01        -0.0013943257
2019-02-27/12:05:10.04         -0.012412090
2019-02-27/12:05:10.08        -0.0075396886
2019-02-27/12:05:10.11        -0.0056515324
2019-02-27/12:05:10.14         0.0096783827
2019-02-27/12:05:10.17       -0.00020680910
2019-02-27/12:05:10.20         0.0054734552
2019-02-27/12:05:10.23          0.010124695
2019-02-27/12:05:10.26         0.0060891128
2019-02-27/12:05:10.29          0.013314146
2019-02-27/12:05:10.33         0.0081645246
2019-02-27/12:05:10.36         0.0081093508
2019-02-27/12:05:10.39          0.016684648
2019-02-27/12:05:10.42         0.0064373454
2019-02-27/12:05:10.45          0.014145629
2019-02-27/12:05:10.48          0.010366054
2019-02-27/12:05:10.51        -0.0053224876
2019-02-27/12:05:10.54         0.0013999908
2019-02-27/12:05:10.58         -0.021438836
2019-02-27/12:05:10.61         -0.014891283
2019-02-27/12:05:10.64         -0.025341979
2019-02-27/12:05:10.67         -0.022624201
2019-02-27/12:05:10.70         -0.019628264
2019-02-27/12:05:10.73         -0.026332738
2019-02-27/12:05:10.76         -0.018855399
2019-02-27/12:05:10.79       -0.00096186840
2019-02-27/12:05:10.83        -0.0077381783
2019-02-27/12:05:10.86         0.0048133367
2019-02-27/12:05:10.89       -0.00044269819
2019-02-27/12:05:10.92         0.0080693171
2019-02-27/12:05:10.95         0.0051941847
2019-02-27/12:05:10.98         0.0061096074
2019-02-27/12:05:11.01          0.014278319
2019-02-27/12:05:11.04          0.014219991
2019-02-27/12:05:11.08        -0.0097905628
2019-02-27/12:05:11.11         0.0025367089
2019-02-27/12:05:11.14         0.0078735311
2019-02-27/12:05:11.17          0.012368994
2019-02-27/12:05:11.20         0.0079583120
2019-02-27/12:05:11.23         0.0012463087
2019-02-27/12:05:11.26         0.0075970056
2019-02-27/12:05:11.29        -0.0027766357
2019-02-27/12:05:11.33        -0.0081954450
2019-02-27/12:05:11.36         0.0025820059
2019-02-27/12:05:11.39        -0.0086111700
2019-02-27/12:05:11.42        -0.0082283607
2019-02-27/12:05:11.45        -0.0063088961
2019-02-27/12:05:11.48         0.0051103476
2019-02-27/12:05:11.51         0.0050423675
2019-02-27/12:05:11.54        -0.0042044147
2019-02-27/12:05:11.58         0.0055310613
2019-02-27/12:05:11.61       -0.00028263196
2019-02-27/12:05:11.64        0.00085027814
2019-02-27/12:05:11.67         0.0015982546
2019-02-27/12:05:11.70       -0.00075498574
2019-02-27/12:05:11.73        -0.0039065743
2019-02-27/12:05:11.76         -0.013003107
2019-02-27/12:05:11.79        -0.0099677699
2019-02-27/12:05:11.83         0.0028260852
2019-02-27/12:05:11.86        -0.0024091727
2019-02-27/12:05:11.89        -0.0027905576
2019-02-27/12:05:11.92        -0.0012228746
2019-02-27/12:05:11.95         0.0076028132
2019-02-27/12:05:11.98          0.011145388
2019-02-27/12:05:12.01          0.013791940
2019-02-27/12:05:12.04          0.018482810
2019-02-27/12:05:12.08         0.0097254550
2019-02-27/12:05:12.11         0.0038525135
2019-02-27/12:05:12.14          0.017359722
2019-02-27/12:05:12.17          0.015955526
2019-02-27/12:05:12.20         0.0095349818
2019-02-27/12:05:12.23         0.0050296162
2019-02-27/12:05:12.26         0.0093674051
2019-02-27/12:05:12.29         0.0031493437
2019-02-27/12:05:12.33        0.00055737134
2019-02-27/12:05:12.36          0.011994366
2019-02-27/12:05:12.39         0.0039156300
2019-02-27/12:05:12.42         -0.013851022
2019-02-27/12:05:12.45        -0.0060959331
2019-02-27/12:05:12.48         0.0041524125
2019-02-27/12:05:12.51         -0.011436048
2019-02-27/12:05:12.54        -0.0063041893
2019-02-27/12:05:12.58         -0.010403879
2019-02-27/12:05:12.61         -0.014428991
2019-02-27/12:05:12.64        -0.0091696091
2019-02-27/12:05:12.67        -0.0078339619
2019-02-27/12:05:12.70         0.0028171398
2019-02-27/12:05:12.73         0.0029304638
2019-02-27/12:05:12.76        -0.0059621399
2019-02-27/12:05:12.79          0.018018788
2019-02-27/12:05:12.83         0.0032646825
2019-02-27/12:05:12.86         0.0072934588
2019-02-27/12:05:12.89          0.010754976
2019-02-27/12:05:12.92        -0.0052337556
2019-02-27/12:05:12.95          0.011716600
2019-02-27/12:05:12.98       -0.00085217596
2019-02-27/12:05:13.01        -0.0038457708
2019-02-27/12:05:13.04         0.0090164090
2019-02-27/12:05:13.08        -0.0016894914
2019-02-27/12:05:13.11        -0.0016764308
2019-02-27/12:05:13.14       -0.00041036045
2019-02-27/12:05:13.17        -0.0014244921
2019-02-27/12:05:13.20         0.0014160659
2019-02-27/12:05:13.23        -0.0071010159
2019-02-27/12:05:13.26        -0.0032979971
2019-02-27/12:05:13.29         0.0057775239
2019-02-27/12:05:13.33         -0.010018577
2019-02-27/12:05:13.36        -0.0077391746
2019-02-27/12:05:13.39        -0.0019637590
2019-02-27/12:05:13.42         0.0076034506
2019-02-27/12:05:13.45         0.0019240182
2019-02-27/12:05:13.48          0.010413152
2019-02-27/12:05:13.51       -0.00074969468
2019-02-27/12:05:13.54         0.0017697023
2019-02-27/12:05:13.58       -0.00098037672
2019-02-27/12:05:13.61         0.0015989602
2019-02-27/12:05:13.64        -0.0024972192
2019-02-27/12:05:13.67        -0.0023681643
2019-02-27/12:05:13.70        -0.0094812964
2019-02-27/12:05:13.73        -0.0095591867
2019-02-27/12:05:13.76        -0.0099175676
2019-02-27/12:05:13.79        -0.0045955934
2019-02-27/12:05:13.83        -0.0051077977
2019-02-27/12:05:13.86        -0.0060876826
2019-02-27/12:05:13.89        -0.0035110316
2019-02-27/12:05:13.92         0.0023167327
2019-02-27/12:05:13.95        -0.0017189140
2019-02-27/12:05:13.98        -0.0071958929
2019-02-27/12:05:14.01         0.0030543554
2019-02-27/12:05:14.04         0.0072905215
2019-02-27/12:05:14.08         0.0070918508
2019-02-27/12:05:14.11        0.00066499366
2019-02-27/12:05:14.14         0.0061651473
2019-02-27/12:05:14.17         0.0042782743
2019-02-27/12:05:14.20       -0.00051214522
2019-02-27/12:05:14.23         0.0078061871
2019-02-27/12:05:14.26          0.012347356
2019-02-27/12:05:14.29        -0.0021139611
2019-02-27/12:05:14.33         -0.010756272
2019-02-27/12:05:14.36        -0.0065652885
2019-02-27/12:05:14.39         0.0069916238
2019-02-27/12:05:14.42        -0.0088556541
2019-02-27/12:05:14.45         -0.010596810
2019-02-27/12:05:14.48         0.0027906829
2019-02-27/12:05:14.51        -0.0074422080
2019-02-27/12:05:14.54         -0.010466551
2019-02-27/12:05:14.58        -0.0050095754
2019-02-27/12:05:14.61        0.00044422623
2019-02-27/12:05:14.64        -0.0072634667
2019-02-27/12:05:14.67        -0.0035781470
2019-02-27/12:05:14.70        -0.0041172448
2019-02-27/12:05:14.73         0.0021878129
2019-02-27/12:05:14.76         0.0013844411
2019-02-27/12:05:14.79         0.0017866535
2019-02-27/12:05:14.83         0.0061013974
2019-02-27/12:05:14.86         0.0078143870
2019-02-27/12:05:14.89         0.0051881574
2019-02-27/12:05:14.92         0.0067728222
2019-02-27/12:05:14.95         -0.011980041
2019-02-27/12:05:14.98       -0.00055983704
2019-02-27/12:05:15.01        0.00060236484
2019-02-27/12:05:15.04        -0.0039899569
2019-02-27/12:05:15.08        -0.0054746323
2019-02-27/12:05:15.11        -0.0034759596
2019-02-27/12:05:15.14         -0.010652572
2019-02-27/12:05:15.17         -0.010029590
2019-02-27/12:05:15.20        0.00075556864
2019-02-27/12:05:15.23         0.0017554117
2019-02-27/12:05:15.26         0.0095390087
2019-02-27/12:05:15.29        -0.0010775368
2019-02-27/12:05:15.33          0.012575220
2019-02-27/12:05:15.36         0.0065308034
2019-02-27/12:05:15.39         0.0077017378
2019-02-27/12:05:15.42          0.018873011
2019-02-27/12:05:15.45          0.019218483
2019-02-27/12:05:15.48         0.0074726446
2019-02-27/12:05:15.51          0.014303975
2019-02-27/12:05:15.54         0.0037303627
2019-02-27/12:05:15.58         0.0048377170
2019-02-27/12:05:15.61        -0.0072427309
2019-02-27/12:05:15.64         -0.010106871
2019-02-27/12:05:15.67        -0.0036713704
2019-02-27/12:05:15.70        -0.0054712554
2019-02-27/12:05:15.73        -0.0096381834
2019-02-27/12:05:15.76       -0.00055993059
2019-02-27/12:05:15.79        -0.0017230313
2019-02-27/12:05:15.83        -0.0026320033
2019-02-27/12:05:15.86       -0.00013437942
2019-02-27/12:05:15.89        -0.0088357259
2019-02-27/12:05:15.92        0.00073907742
2019-02-27/12:05:15.95        -0.0051605396
2019-02-27/12:05:15.98        -0.0067531400
2019-02-27/12:05:16.01       -0.00016102812
2019-02-27/12:05:16.04        -0.0082091791
2019-02-27/12:05:16.08         0.0020004054
2019-02-27/12:05:16.11        0.00087173165
2019-02-27/12:05:16.14         0.0025700035
2019-02-27/12:05:16.17         0.0048231824
2019-02-27/12:05:16.20         0.0063854694
2019-02-27/12:05:16.23         0.0058924628
2019-02-27/12:05:16.26        -0.0023800404
2019-02-27/12:05:16.29        -0.0015847545
2019-02-27/12:05:16.33       -0.00028516135
2019-02-27/12:05:16.36        -0.0082964373
2019-02-27/12:05:16.39        -0.0020888235
2019-02-27/12:05:16.42         0.0055247074
2019-02-27/12:05:16.45         0.0014290769
2019-02-27/12:05:16.48         0.0041976221
2019-02-27/12:05:16.51         0.0025915145
2019-02-27/12:05:16.54         0.0060636879
2019-02-27/12:05:16.58         0.0028432440
2019-02-27/12:05:16.61         0.0048968916
2019-02-27/12:05:16.64         0.0046877722
2019-02-27/12:05:16.67         0.0012684411
2019-02-27/12:05:16.70        -0.0047896206
2019-02-27/12:05:16.73       -0.00070052325
2019-02-27/12:05:16.76        -0.0012790539
2019-02-27/12:05:16.79        -0.0018475909
2019-02-27/12:05:16.83         0.0056839086
2019-02-27/12:05:16.86       -3.1223819e-05
2019-02-27/12:05:16.89        -0.0046384697
2019-02-27/12:05:16.92       -0.00075027319
2019-02-27/12:05:16.95        0.00095925797
2019-02-27/12:05:16.98        -0.0069598216
2019-02-27/12:05:17.01        -0.0087145668
2019-02-27/12:05:17.04         -0.011532557
2019-02-27/12:05:17.08         -0.010834907
2019-02-27/12:05:17.11         -0.012400775
2019-02-27/12:05:17.14        -0.0019912552
2019-02-27/12:05:17.17       -0.00033459786
2019-02-27/12:05:17.20        -0.0063544970
2019-02-27/12:05:17.23       -0.00045327452
2019-02-27/12:05:17.26         0.0036928457
2019-02-27/12:05:17.29         0.0077089297
2019-02-27/12:05:17.33         0.0056384364
2019-02-27/12:05:17.36       -7.3106064e-05
2019-02-27/12:05:17.39         0.0059674114
2019-02-27/12:05:17.42        -0.0024701749
2019-02-27/12:05:17.45         0.0051479698
2019-02-27/12:05:17.48         0.0074694062
2019-02-27/12:05:17.51        -0.0081159775
2019-02-27/12:05:17.54         0.0010749039
2019-02-27/12:05:17.58       -2.3640441e-05
2019-02-27/12:05:17.61       -2.0655201e-05
2019-02-27/12:05:17.64         0.0073350566
2019-02-27/12:05:17.67         0.0060210521
2019-02-27/12:05:17.70         0.0064337189
2019-02-27/12:05:17.73         0.0042925565
2019-02-27/12:05:17.76        3.8779716e-05
2019-02-27/12:05:17.79         0.0075021605
2019-02-27/12:05:17.83         0.0031015679
2019-02-27/12:05:17.86         0.0040957263
2019-02-27/12:05:17.89         0.0034766618
2019-02-27/12:05:17.92         0.0015133770
2019-02-27/12:05:17.95        -0.0071317312
2019-02-27/12:05:17.98        -0.0045687746
2019-02-27/12:05:18.01        -0.0075232843
2019-02-27/12:05:18.04        -0.0045629270
2019-02-27/12:05:18.08        -0.0030593813
2019-02-27/12:05:18.11        -0.0084274886
2019-02-27/12:05:18.14        -0.0063036585
2019-02-27/12:05:18.17        9.1122073e-06
2019-02-27/12:05:18.20         0.0017288036
2019-02-27/12:05:18.23         0.0038927418
2019-02-27/12:05:18.26        -0.0035841600
2019-02-27/12:05:18.29         0.0024319564
2019-02-27/12:05:18.33         0.0025095963
2019-02-27/12:05:18.36        -0.0018926302
2019-02-27/12:05:18.39        0.00098562148
2019-02-27/12:05:18.42        -0.0065597428
2019-02-27/12:05:18.45        -0.0052694974
2019-02-27/12:05:18.48        -0.0046557912
2019-02-27/12:05:18.51        -0.0082221837
2019-02-27/12:05:18.54         0.0011864851
2019-02-27/12:05:18.58        -0.0065965769
2019-02-27/12:05:18.61        -0.0068251945
2019-02-27/12:05:18.64         0.0024425758
2019-02-27/12:05:18.67         0.0053685796
2019-02-27/12:05:18.70         0.0084372100
2019-02-27/12:05:18.73         0.0053181581
2019-02-27/12:05:18.76         0.0028527773
2019-02-27/12:05:18.79        -0.0011138271
2019-02-27/12:05:18.83         0.0041806315
2019-02-27/12:05:18.86          0.011942504
2019-02-27/12:05:18.89         0.0093632707
2019-02-27/12:05:18.92         0.0014966443
2019-02-27/12:05:18.95         0.0010915359
2019-02-27/12:05:18.98        0.00084562517
2019-02-27/12:05:19.01       -0.00053227709
2019-02-27/12:05:19.04         0.0039247757
2019-02-27/12:05:19.08          0.013292717
2019-02-27/12:05:19.11         0.0011819741
2019-02-27/12:05:19.14       -0.00054062786
2019-02-27/12:05:19.17         0.0030132866
2019-02-27/12:05:19.20        -0.0017765727
2019-02-27/12:05:19.23        -0.0027771548
2019-02-27/12:05:19.26        -0.0032379088
2019-02-27/12:05:19.29       -0.00074013935
2019-02-27/12:05:19.33        -0.0031589841
2019-02-27/12:05:19.36        -0.0057796514
2019-02-27/12:05:19.39        0.00049999151
2019-02-27/12:05:19.42        -0.0065090252
2019-02-27/12:05:19.45        -0.0070683056
2019-02-27/12:05:19.48         0.0043190672
2019-02-27/12:05:19.51       -0.00042940931
2019-02-27/12:05:19.54         0.0061884961
2019-02-27/12:05:19.58         0.0034162410
2019-02-27/12:05:19.61        -0.0013191282
2019-02-27/12:05:19.64         0.0015695955
2019-02-27/12:05:19.67        -0.0029727416
2019-02-27/12:05:19.70        -0.0025961370
2019-02-27/12:05:19.73        -0.0026117592
2019-02-27/12:05:19.76        -0.0037750716
2019-02-27/12:05:19.79       -0.00058995403
2019-02-27/12:05:19.83        -0.0083696856
2019-02-27/12:05:19.86         -0.010441696
2019-02-27/12:05:19.89       -0.00069148039
2019-02-27/12:05:19.92        -0.0044188657
2019-02-27/12:05:19.95        -0.0052238829
2019-02-27/12:05:19.98        -0.0025386450
2019-02-27/12:05:20.01        -0.0032226485
2019-02-27/12:05:20.04        -0.0087566449
2019-02-27/12:05:20.08        -0.0074576133
2019-02-27/12:05:20.11        -0.0049756953
2019-02-27/12:05:20.14        -0.0038780114
2019-02-27/12:05:20.17        -0.0083773740
2019-02-27/12:05:20.20        -0.0038111703
2019-02-27/12:05:20.23         0.0037741956
2019-02-27/12:05:20.26         0.0020153515
2019-02-27/12:05:20.29         0.0058770268
2019-02-27/12:05:20.33         0.0083459467
2019-02-27/12:05:20.36         0.0087869665
2019-02-27/12:05:20.39         0.0080940732
2019-02-27/12:05:20.42         0.0071251556
2019-02-27/12:05:20.45         0.0051901280
2019-02-27/12:05:20.48         0.0010662963
2019-02-27/12:05:20.51        -0.0029783135
2019-02-27/12:05:20.54        -0.0031327261
2019-02-27/12:05:20.58        -0.0099983027
2019-02-27/12:05:20.61         -0.011870708
2019-02-27/12:05:20.64        -0.0093336739
2019-02-27/12:05:20.67        -0.0049393128
2019-02-27/12:05:20.70        -0.0012229619
2019-02-27/12:05:20.73        -0.0038981869
2019-02-27/12:05:20.76        -0.0061534245
2019-02-27/12:05:20.79        -0.0065278179
2019-02-27/12:05:20.83        -0.0048240126
2019-02-27/12:05:20.86         0.0033968938
2019-02-27/12:05:20.89         0.0051903301
2019-02-27/12:05:20.92         0.0048017782
2019-02-27/12:05:20.95         0.0017779647
2019-02-27/12:05:20.98       -0.00014828282
2019-02-27/12:05:21.01        -0.0014994836
2019-02-27/12:05:21.04         0.0055225530
2019-02-27/12:05:21.08         0.0048697095
2019-02-27/12:05:21.11        8.2868396e-05
2019-02-27/12:05:21.14         0.0013396019
2019-02-27/12:05:21.17        -0.0026780969
2019-02-27/12:05:21.20        -0.0039408451
2019-02-27/12:05:21.23        -0.0083612067
2019-02-27/12:05:21.26         -0.011576762
2019-02-27/12:05:21.29        -0.0039664178
2019-02-27/12:05:21.33        -0.0075032702
2019-02-27/12:05:21.36        -0.0072625237
2019-02-27/12:05:21.39        0.00053199212
2019-02-27/12:05:21.42        -0.0031659751
2019-02-27/12:05:21.45         0.0023048393
2019-02-27/12:05:21.48        -0.0010002492
2019-02-27/12:05:21.51         0.0074307078
2019-02-27/12:05:21.54         0.0078775135
2019-02-27/12:05:21.58         0.0076816489
2019-02-27/12:05:21.61         0.0070713462
2019-02-27/12:05:21.64         0.0088646771
2019-02-27/12:05:21.67         0.0047847118
2019-02-27/12:05:21.70         0.0071941864
2019-02-27/12:05:21.73         0.0024569566
2019-02-27/12:05:21.76         0.0050036852
2019-02-27/12:05:21.79         0.0038791640
2019-02-27/12:05:21.83         0.0012234963
2019-02-27/12:05:21.86       -0.00099023137
2019-02-27/12:05:21.89         0.0011206908
2019-02-27/12:05:21.92       -0.00028065868
2019-02-27/12:05:21.95        -0.0025916207
2019-02-27/12:05:21.98         -0.010280032
2019-02-27/12:05:22.01        -0.0027013868
2019-02-27/12:05:22.04        -0.0014052473
2019-02-27/12:05:22.08        -0.0017470532
2019-02-27/12:05:22.11         0.0021135322
2019-02-27/12:05:22.14         0.0070226737
2019-02-27/12:05:22.17         0.0018953750
2019-02-27/12:05:22.20        -0.0020245912
2019-02-27/12:05:22.23         0.0033184688
2019-02-27/12:05:22.26         0.0077026077
2019-02-27/12:05:22.29         0.0060459716
2019-02-27/12:05:22.33        0.00021051492
2019-02-27/12:05:22.36         0.0022152096
2019-02-27/12:05:22.39        -0.0024757147
2019-02-27/12:05:22.42        -0.0063699151
2019-02-27/12:05:22.45        -0.0049282110
2019-02-27/12:05:22.48        -0.0013639621
2019-02-27/12:05:22.51        -0.0028516038
2019-02-27/12:05:22.54        -0.0033048018
2019-02-27/12:05:22.58        -0.0079189708
2019-02-27/12:05:22.61        -0.0053726995
2019-02-27/12:05:22.64        -0.0078460290
2019-02-27/12:05:22.67         0.0033057016
2019-02-27/12:05:22.70         0.0030210401
2019-02-27/12:05:22.73         0.0042156221
2019-02-27/12:05:22.76        0.00095998168
2019-02-27/12:05:22.79       -0.00094507158
2019-02-27/12:05:22.83         0.0024068102
2019-02-27/12:05:22.86         0.0044430318
2019-02-27/12:05:22.89         0.0040261345
2019-02-27/12:05:22.92         0.0034052165
2019-02-27/12:05:22.95        0.00091319242
2019-02-27/12:05:22.98       -0.00032542111
2019-02-27/12:05:23.01       -0.00068706814
2019-02-27/12:05:23.04         0.0018112970
2019-02-27/12:05:23.08        0.00092065675
2019-02-27/12:05:23.11        0.00095525423
2019-02-27/12:05:23.14        -0.0041579435
2019-02-27/12:05:23.17        0.00051110231
2019-02-27/12:05:23.20         0.0024483164
2019-02-27/12:05:23.23        -0.0041628217
2019-02-27/12:05:23.26        -0.0047829064
2019-02-27/12:05:23.29       -0.00023655073
2019-02-27/12:05:23.33         0.0016106527
2019-02-27/12:05:23.36         0.0034749180
2019-02-27/12:05:23.39        -0.0015205714
2019-02-27/12:05:23.42         0.0017049873
2019-02-27/12:05:23.45         0.0016466229
2019-02-27/12:05:23.48        0.00051148486
2019-02-27/12:05:23.51         0.0010599113
2019-02-27/12:05:23.54         0.0026724658
2019-02-27/12:05:23.58        -0.0013726892
2019-02-27/12:05:23.61        -0.0019871618
2019-02-27/12:05:23.64        -0.0036028816
2019-02-27/12:05:23.67        -0.0011069755
2019-02-27/12:05:23.70        0.00042325167
2019-02-27/12:05:23.73        -0.0011839155
2019-02-27/12:05:23.76        -0.0069568274
2019-02-27/12:05:23.79       -0.00099552309
2019-02-27/12:05:23.83        -0.0034425515
2019-02-27/12:05:23.86        -0.0042262886
2019-02-27/12:05:23.89        -0.0031283637
2019-02-27/12:05:23.92       -0.00040510715
2019-02-27/12:05:23.95       -0.00023512597
2019-02-27/12:05:23.98        -0.0029201212
2019-02-27/12:05:24.01       -0.00077578758
2019-02-27/12:05:24.04         0.0019817638
2019-02-27/12:05:24.08       -0.00036485446
2019-02-27/12:05:24.11         0.0018736876
2019-02-27/12:05:24.14         0.0016207064
2019-02-27/12:05:24.17       -0.00097526431
2019-02-27/12:05:24.20       -0.00093353913
2019-02-27/12:05:24.23        0.00024627853
2019-02-27/12:05:24.26        0.00034277406
2019-02-27/12:05:24.29       -0.00084553860
2019-02-27/12:05:24.33         0.0018666742
2019-02-27/12:05:24.36         0.0041680244
2019-02-27/12:05:24.39        0.00026489513
2019-02-27/12:05:24.42         0.0016725934
2019-02-27/12:05:24.45         0.0011286579
2019-02-27/12:05:24.48         0.0044101780
2019-02-27/12:05:24.51        0.00027723833
2019-02-27/12:05:24.54        0.00063029564
2019-02-27/12:05:24.58        -0.0010500466
2019-02-27/12:05:24.61        0.00042326223
2019-02-27/12:05:24.64        -0.0027146251
2019-02-27/12:05:24.67        -0.0026916383
2019-02-27/12:05:24.70        -0.0017113850
2019-02-27/12:05:24.73         0.0041943571
2019-02-27/12:05:24.76        -0.0053391576
2019-02-27/12:05:24.79        -0.0012524360
2019-02-27/12:05:24.83       -0.00015548577
2019-02-27/12:05:24.86        0.00016184212
2019-02-27/12:05:24.89        -0.0020918687
2019-02-27/12:05:24.92        -0.0035212116
2019-02-27/12:05:24.95         0.0034572869
2019-02-27/12:05:24.98       -0.00045412460
2019-02-27/12:05:25.01        -0.0047256557
2019-02-27/12:05:25.04       -4.9553928e-05
2019-02-27/12:05:25.08       -0.00092950172
2019-02-27/12:05:25.11        0.00039201369
2019-02-27/12:05:25.14        -0.0011653296
2019-02-27/12:05:25.17        0.00084981698
2019-02-27/12:05:25.20         0.0020919134
2019-02-27/12:05:25.23        -0.0013950057
2019-02-27/12:05:25.26         0.0012373935
2019-02-27/12:05:25.29         0.0023637062
2019-02-27/12:05:25.33        0.00067703902
2019-02-27/12:05:25.36         0.0027990236
2019-02-27/12:05:25.39       -0.00063799671
2019-02-27/12:05:25.42         0.0014931376
2019-02-27/12:05:25.45         0.0011781860
2019-02-27/12:05:25.48         0.0019522825
2019-02-27/12:05:25.51         0.0013562178
2019-02-27/12:05:25.54       -0.00071895253
2019-02-27/12:05:25.58         0.0016909394
2019-02-27/12:05:25.61         0.0034504644
2019-02-27/12:05:25.64       -0.00061939745
2019-02-27/12:05:25.67        0.00091557139
2019-02-27/12:05:25.70        0.00055658945
2019-02-27/12:05:25.73        0.00086929541
2019-02-27/12:05:25.76       -0.00051125486
2019-02-27/12:05:25.79        -0.0016416138
2019-02-27/12:05:25.83       -0.00056303448
2019-02-27/12:05:25.86        -0.0029895362
2019-02-27/12:05:25.89        -0.0028453525
2019-02-27/12:05:25.92        -0.0032551634
2019-02-27/12:05:25.95       -0.00029147840
2019-02-27/12:05:25.98        -0.0013023917
2019-02-27/12:05:26.01        -0.0036536711
2019-02-27/12:05:26.04        -0.0018683482
2019-02-27/12:05:26.08        -0.0023941541
2019-02-27/12:05:26.11       -0.00040638548
2019-02-27/12:05:26.14        -0.0025847138
2019-02-27/12:05:26.17       -0.00023858446
2019-02-27/12:05:26.20       -0.00063201086
2019-02-27/12:05:26.23       -0.00044927703
2019-02-27/12:05:26.26        0.00028945127
2019-02-27/12:05:26.29       -0.00026941050
2019-02-27/12:05:26.33        0.00049894016
2019-02-27/12:05:26.36         0.0019864725
2019-02-27/12:05:26.39       -3.4059155e-05
2019-02-27/12:05:26.42         0.0018438443
2019-02-27/12:05:26.45       -0.00012523764
2019-02-27/12:05:26.48        0.00068330623
2019-02-27/12:05:26.51       -0.00030910428
2019-02-27/12:05:26.54        -0.0011481226
2019-02-27/12:05:26.58        0.00015589147
2019-02-27/12:05:26.61        -0.0010554959
2019-02-27/12:05:26.64        -0.0016587465
2019-02-27/12:05:26.67        0.00042442429
2019-02-27/12:05:26.70       -0.00031983588
2019-02-27/12:05:26.73       -5.9813801e-05
2019-02-27/12:05:26.76        0.00033214174
2019-02-27/12:05:26.79         0.0012052012
2019-02-27/12:05:26.83         0.0018088489
2019-02-27/12:05:26.86         0.0011237415
2019-02-27/12:05:26.89        0.00040755587
2019-02-27/12:05:26.92         0.0014832477
2019-02-27/12:05:26.95        0.00063091855
2019-02-27/12:05:26.98        0.00059123497
2019-02-27/12:05:27.01         0.0015215505
2019-02-27/12:05:27.04        0.00052616892
2019-02-27/12:05:27.08        6.4278703e-05
2019-02-27/12:05:27.11        -0.0016028450
2019-02-27/12:05:27.14        -0.0013961827
2019-02-27/12:05:27.17        0.00043601981
2019-02-27/12:05:27.20        0.00078811147
2019-02-27/12:05:27.23       -0.00094762591
2019-02-27/12:05:27.26       -0.00040739739
2019-02-27/12:05:27.29       -0.00098500939
2019-02-27/12:05:27.33        0.00018459848
2019-02-27/12:05:27.36       -0.00037426903
2019-02-27/12:05:27.39       -0.00023646630
2019-02-27/12:05:27.42        8.5053503e-05
2019-02-27/12:05:27.45       -0.00056100852
2019-02-27/12:05:27.48       -0.00085071478
2019-02-27/12:05:27.51        0.00084952317
2019-02-27/12:05:27.54       -9.4514100e-06
2019-02-27/12:05:27.58       -0.00036590953
2019-02-27/12:05:27.61        0.00020322441
2019-02-27/12:05:27.64        0.00037874352
2019-02-27/12:05:27.67         0.0010433647
2019-02-27/12:05:27.70        0.00069502479
2019-02-27/12:05:27.73        0.00044142793
2019-02-27/12:05:27.76        0.00018587801
2019-02-27/12:05:27.79       -5.7238141e-05
2019-02-27/12:05:27.83        0.00041531962
2019-02-27/12:05:27.86        0.00044162604
2019-02-27/12:05:27.89       -0.00031775475
2019-02-27/12:05:27.92       -0.00045229017
2019-02-27/12:05:27.95       -0.00020099320
2019-02-27/12:05:27.98       -0.00015997444
2019-02-27/12:05:28.01       -0.00016507588
2019-02-27/12:05:28.04       -3.0094328e-05
2019-02-27/12:05:28.08       -2.5353172e-05
2019-02-27/12:05:28.11       -8.4843666e-05
2019-02-27/12:05:28.14       -5.1977039e-05
2019-02-27/12:05:28.17        5.8694066e-05
2019-02-27/12:05:28.20        2.7211995e-05
2019-02-27/12:05:28.23       -3.7443672e-07
2019-02-27/12:05:28.26        0.00012894206
2019-02-27/12:05:28.29        0.00010170501
2019-02-27/12:05:28.33        1.1799116e-05
2019-02-27/12:05:28.36        9.0532412e-07
2019-02-27/12:05:28.39        5.8914701e-05
2019-02-27/12:05:28.42        7.2830046e-05
2019-02-27/12:05:28.45       -6.0721882e-05
2019-02-27/12:05:28.48       -3.0165001e-05
2019-02-27/12:05:28.51        0.00014006519
2019-02-27/12:05:28.54       -0.00028030042
2019-02-27/12:05:28.58       -0.00035947694
2019-02-27/12:05:28.61       -0.00021764833
2019-02-27/12:05:28.64       -0.00035579505
2019-02-27/12:05:28.67       -0.00029604629
2019-02-27/12:05:28.70       -0.00025012041
2019-02-27/12:05:28.73       -5.2922027e-05
2019-02-27/12:05:28.76        7.0248126e-05
2019-02-27/12:05:28.79       -0.00056769973
2019-02-27/12:05:28.83        0.00045168011
2019-02-27/12:05:28.86        0.00026260992
2019-02-27/12:05:28.89        0.00023670851
2019-02-27/12:05:28.92        0.00038723330
2019-02-27/12:05:28.95        0.00083427197
2019-02-27/12:05:28.98        0.00037468776
2019-02-27/12:05:29.01        0.00085356421
2019-02-27/12:05:29.04        0.00039905180
2019-02-27/12:05:29.08         0.0010952671
2019-02-27/12:05:29.11        -0.0011905563
2019-02-27/12:05:29.14       -0.00019427055
2019-02-27/12:05:29.17       -0.00054712485
2019-02-27/12:05:29.20       -1.9996483e-05
2019-02-27/12:05:29.23       -0.00016988644
2019-02-27/12:05:29.26        0.00038327517
2019-02-27/12:05:29.29       -0.00077202559
2019-02-27/12:05:29.33       -0.00034851281
2019-02-27/12:05:29.36       -0.00042787259
2019-02-27/12:05:29.39         0.0012446924
2019-02-27/12:05:29.42        0.00012235714
2019-02-27/12:05:29.45         0.0015765964
2019-02-27/12:05:29.48        0.00089755172
2019-02-27/12:05:29.51       -0.00025368667
2019-02-27/12:05:29.54        0.00096100004
2019-02-27/12:05:29.58         0.0012151269
2019-02-27/12:05:29.61        0.00026580541
2019-02-27/12:05:29.64       -0.00080363859
2019-02-27/12:05:29.67       -0.00037794392
2019-02-27/12:05:29.70        0.00026304603
2019-02-27/12:05:29.73        -0.0012694812
2019-02-27/12:05:29.76       -0.00095270788
2019-02-27/12:05:29.79        0.00029988181
2019-02-27/12:05:29.83        -0.0019163345
2019-02-27/12:05:29.86        -0.0026068309
2019-02-27/12:05:29.89       -0.00063372812
2019-02-27/12:05:29.92       -0.00053226995
2019-02-27/12:05:29.95       -0.00050150045
2019-02-27/12:05:29.98        -0.0015294965
2019-02-27/12:05:30.01        0.00050869015
2019-02-27/12:05:30.04        -0.0023793664
2019-02-27/12:05:30.08       -0.00034826873
2019-02-27/12:05:30.11       -0.00037178199
2019-02-27/12:05:30.14        0.00029511804
2019-02-27/12:05:30.17        -0.0022089559
2019-02-27/12:05:30.20        0.00037130482
2019-02-27/12:05:30.23        0.00046937026
2019-02-27/12:05:30.26        0.00028113580
2019-02-27/12:05:30.29        0.00032446143
2019-02-27/12:05:30.33         0.0031618528
2019-02-27/12:05:30.36        0.00015067225
2019-02-27/12:05:30.39        4.6870831e-06
2019-02-27/12:05:30.42         0.0015301100
2019-02-27/12:05:30.45         0.0029949395
2019-02-27/12:05:30.48       -0.00040325986
2019-02-27/12:05:30.51       -0.00074583880
2019-02-27/12:05:30.54        0.00069833878
2019-02-27/12:05:30.58        0.00028846314
2019-02-27/12:05:30.61         0.0011412226
2019-02-27/12:05:30.64         0.0020131309
2019-02-27/12:05:30.67         0.0024794509
2019-02-27/12:05:30.70         0.0030660219
2019-02-27/12:05:30.73         0.0012362258
2019-02-27/12:05:30.76        0.00070218446
2019-02-27/12:05:30.79        0.00034714094
2019-02-27/12:05:30.83        2.8446086e-05
2019-02-27/12:05:30.86         0.0023174354
2019-02-27/12:05:30.89        0.00091099979
2019-02-27/12:05:30.92        0.00039037569
2019-02-27/12:05:30.95        -0.0012369868
2019-02-27/12:05:30.98        -0.0028597283
2019-02-27/12:05:31.01        -0.0022183007
2019-02-27/12:05:31.04         0.0020941486
2019-02-27/12:05:31.08        0.00061233502
2019-02-27/12:05:31.11         0.0027505732
2019-02-27/12:05:31.14        -0.0026451048
2019-02-27/12:05:31.17       -0.00040717653
2019-02-27/12:05:31.20        -0.0035820792
2019-02-27/12:05:31.23         0.0014145118
2019-02-27/12:05:31.26        0.00069939117
2019-02-27/12:05:31.29        0.00043024944
2019-02-27/12:05:31.33       -0.00015930093
2019-02-27/12:05:31.36        -0.0013324940
2019-02-27/12:05:31.39       -0.00095755463
2019-02-27/12:05:31.42        -0.0027916616
2019-02-27/12:05:31.45        -0.0046573488
2019-02-27/12:05:31.48         0.0024992618
2019-02-27/12:05:31.51        -0.0015193695
2019-02-27/12:05:31.54         0.0027082962
2019-02-27/12:05:31.58         0.0028245930
2019-02-27/12:05:31.61        0.00098612947
2019-02-27/12:05:31.64       -6.1696927e-05
2019-02-27/12:05:31.67        -0.0030182545
2019-02-27/12:05:31.70         0.0030062831
2019-02-27/12:05:31.73         0.0013149401
2019-02-27/12:05:31.76       -0.00092367006
2019-02-27/12:05:31.79       -5.0314599e-05
2019-02-27/12:05:31.83        -0.0059765764
2019-02-27/12:05:31.86        -0.0041790980
2019-02-27/12:05:31.89        -0.0027333415
2019-02-27/12:05:31.92       -0.00072999797
2019-02-27/12:05:31.95        0.00018241429
2019-02-27/12:05:31.98       -0.00034015330
2019-02-27/12:05:32.01         0.0011312576
2019-02-27/12:05:32.04       -0.00059159118
2019-02-27/12:05:32.08        -0.0036411494
2019-02-27/12:05:32.11        -0.0031245361
2019-02-27/12:05:32.14        -0.0017603288
2019-02-27/12:05:32.17        -0.0037640914
2019-02-27/12:05:32.20        -0.0027418306
2019-02-27/12:05:32.23         0.0024405276
2019-02-27/12:05:32.26        -0.0036658154
2019-02-27/12:05:32.29        -0.0032600586
2019-02-27/12:05:32.33        -0.0036316334
2019-02-27/12:05:32.36       -0.00020490292
2019-02-27/12:05:32.39         0.0033023399
2019-02-27/12:05:32.42         0.0010068863
2019-02-27/12:05:32.45       -0.00014940262
2019-02-27/12:05:32.48       -0.00039941981
2019-02-27/12:05:32.51        -0.0039325259
2019-02-27/12:05:32.54         0.0017865622
2019-02-27/12:05:32.58         0.0013846072
2019-02-27/12:05:32.61         0.0011232857
2019-02-27/12:05:32.64       -4.1698285e-05
2019-02-27/12:05:32.67       -0.00024612525
2019-02-27/12:05:32.70        -0.0014242733
2019-02-27/12:05:32.73        -0.0016648722
2019-02-27/12:05:32.76        0.00048532837
2019-02-27/12:05:32.79        0.00056180504
2019-02-27/12:05:32.83        0.00039472207
2019-02-27/12:05:32.86       -0.00035303367
2019-02-27/12:05:32.89        -0.0029889404
2019-02-27/12:05:32.92        0.00039037705
2019-02-27/12:05:32.95         0.0026673745
2019-02-27/12:05:32.98         0.0047947589
2019-02-27/12:05:33.01         0.0067398118
2019-02-27/12:05:33.04         0.0057271762
2019-02-27/12:05:33.08        0.00073876317
2019-02-27/12:05:33.11         0.0011195226
2019-02-27/12:05:33.14         0.0034772282
2019-02-27/12:05:33.17         0.0049702143
2019-02-27/12:05:33.20         0.0039026855
2019-02-27/12:05:33.23        -0.0012148339
2019-02-27/12:05:33.26       -0.00054436955
2019-02-27/12:05:33.29        -0.0038328002
2019-02-27/12:05:33.33        -0.0051354342
2019-02-27/12:05:33.36       -0.00073905710
2019-02-27/12:05:33.39        -0.0041423189
2019-02-27/12:05:33.42        -0.0060188120
2019-02-27/12:05:33.45        -0.0039248662
2019-02-27/12:05:33.48        -0.0027500025
2019-02-27/12:05:33.51       -0.00087860942
2019-02-27/12:05:33.54        0.00012203946
2019-02-27/12:05:33.58         0.0014242059
2019-02-27/12:05:33.61       -4.5759298e-05
2019-02-27/12:05:33.64        -0.0019999206
2019-02-27/12:05:33.67         0.0071979466
2019-02-27/12:05:33.70         0.0051625221
2019-02-27/12:05:33.73         0.0032684996
2019-02-27/12:05:33.76         0.0014376363
2019-02-27/12:05:33.79        0.00051117525
2019-02-27/12:05:33.83        -0.0017777239
2019-02-27/12:05:33.86        -0.0015596019
2019-02-27/12:05:33.89         0.0011524614
2019-02-27/12:05:33.92         0.0024363454
2019-02-27/12:05:33.95        -0.0080317190
2019-02-27/12:05:33.98        -0.0034736584
2019-02-27/12:05:34.01        -0.0011212044
2019-02-27/12:05:34.04        -0.0063078201
2019-02-27/12:05:34.08        0.00037310449
2019-02-27/12:05:34.11        -0.0045668834
2019-02-27/12:05:34.14        -0.0036717622
2019-02-27/12:05:34.17        -0.0010986694
2019-02-27/12:05:34.20        -0.0020329827
2019-02-27/12:05:34.23        -0.0022007069
2019-02-27/12:05:34.26        -0.0017780794
2019-02-27/12:05:34.29        -0.0040435280
2019-02-27/12:05:34.33         0.0098070958
2019-02-27/12:05:34.36         0.0029935240
2019-02-27/12:05:34.39         0.0099388298
2019-02-27/12:05:34.42         0.0070009079
2019-02-27/12:05:34.45        0.00031148988
2019-02-27/12:05:34.48         0.0022606513
2019-02-27/12:05:34.51         0.0060231909
2019-02-27/12:05:34.54        -0.0025769351
2019-02-27/12:05:34.58         0.0088821447
2019-02-27/12:05:34.61        -0.0059933498
2019-02-27/12:05:34.64        -0.0037541032
2019-02-27/12:05:34.67         -0.016175648
2019-02-27/12:05:34.70         -0.010198942
2019-02-27/12:05:34.73        -0.0016900698
2019-02-27/12:05:34.76        -0.0053366947
2019-02-27/12:05:34.79        -0.0052292962
2019-02-27/12:05:34.83         0.0018613676
2019-02-27/12:05:34.86        -0.0087801912
2019-02-27/12:05:34.89        -0.0036768692
2019-02-27/12:05:34.92        -0.0021415380
2019-02-27/12:05:34.95          0.010529330
2019-02-27/12:05:34.98         0.0032321945
2019-02-27/12:05:35.01         0.0014996342
2019-02-27/12:05:35.04         0.0032350993
2019-02-27/12:05:35.08         0.0074531805
2019-02-27/12:05:35.11        0.00070038556
2019-02-27/12:05:35.14         0.0017960773
2019-02-27/12:05:35.17         0.0024395480
2019-02-27/12:05:35.20         0.0029363371
2019-02-27/12:05:35.23        -0.0042915923
2019-02-27/12:05:35.26        -0.0014543619
2019-02-27/12:05:35.29        -0.0047479255
2019-02-27/12:05:35.33        -0.0014490249
2019-02-27/12:05:35.36        -0.0085677965
2019-02-27/12:05:35.39        -0.0042476442
2019-02-27/12:05:35.42        0.00080353333
2019-02-27/12:05:35.45         0.0070957688
2019-02-27/12:05:35.48        -0.0036754088
2019-02-27/12:05:35.51         0.0020497638
2019-02-27/12:05:35.54         0.0067683447
2019-02-27/12:05:35.58         0.0084876107
2019-02-27/12:05:35.61         0.0036713362
2019-02-27/12:05:35.64         0.0081061655
2019-02-27/12:05:35.67          0.011142769
2019-02-27/12:05:35.70         0.0042343633
2019-02-27/12:05:35.73        -0.0044812466
2019-02-27/12:05:35.76         0.0097352016
2019-02-27/12:05:35.79          0.010392364
2019-02-27/12:05:35.83         0.0084899076
2019-02-27/12:05:35.86         0.0091252588
2019-02-27/12:05:35.89         0.0056281067
2019-02-27/12:05:35.92         0.0010563153
2019-02-27/12:05:35.95        -0.0023974327
2019-02-27/12:05:35.98       -0.00090586035
2019-02-27/12:05:36.01        -0.0029712853
2019-02-27/12:05:36.04        0.00026861589
2019-02-27/12:05:36.08        -0.0064273878
2019-02-27/12:05:36.11         -0.014390877
2019-02-27/12:05:36.14         -0.014755754
2019-02-27/12:05:36.17        -0.0084783380
2019-02-27/12:05:36.20        -0.0047295448
2019-02-27/12:05:36.23        -0.0033698890
2019-02-27/12:05:36.26        -0.0049344964
2019-02-27/12:05:36.29       -0.00028318322
2019-02-27/12:05:36.33        -0.0033772049
2019-02-27/12:05:36.36         0.0085561406
2019-02-27/12:05:36.39         0.0063950475
2019-02-27/12:05:36.42         0.0068410905
2019-02-27/12:05:36.45         0.0088155971
2019-02-27/12:05:36.48        -0.0023340799
2019-02-27/12:05:36.51        0.00033570173
2019-02-27/12:05:36.54         0.0080703603
2019-02-27/12:05:36.58         0.0017724416
2019-02-27/12:05:36.61       -0.00010491402
2019-02-27/12:05:36.64        -0.0094005762
2019-02-27/12:05:36.67         0.0024644735
2019-02-27/12:05:36.70         0.0053869283
2019-02-27/12:05:36.73         -0.010167247
2019-02-27/12:05:36.76        0.00045831478
2019-02-27/12:05:36.79          0.010151283
2019-02-27/12:05:36.83         0.0034266987
2019-02-27/12:05:36.86         0.0080798972
2019-02-27/12:05:36.89         0.0036023384
2019-02-27/12:05:36.92        0.00054166183
2019-02-27/12:05:36.95         0.0019768914
2019-02-27/12:05:36.98        -0.0039299471
2019-02-27/12:05:37.01          0.011523900
2019-02-27/12:05:37.04         0.0056931805
2019-02-27/12:05:37.08        -0.0067566087
2019-02-27/12:05:37.11        -0.0022174762
2019-02-27/12:05:37.14       -0.00072299349
2019-02-27/12:05:37.17        -0.0011616184
2019-02-27/12:05:37.20        0.00016312470
2019-02-27/12:05:37.23        0.00013958843
2019-02-27/12:05:37.26        -0.0012511528
2019-02-27/12:05:37.29         -0.011107363
2019-02-27/12:05:37.33        -0.0038576013
2019-02-27/12:05:37.36         0.0049398579
2019-02-27/12:05:37.39         -0.015569439
2019-02-27/12:05:37.42         -0.010373213
2019-02-27/12:05:37.45         -0.013374930
2019-02-27/12:05:37.48        -0.0069635850
2019-02-27/12:05:37.51         -0.015397086
2019-02-27/12:05:37.54         -0.016244425
2019-02-27/12:05:37.58        -0.0089921630
2019-02-27/12:05:37.61        -0.0036831435
2019-02-27/12:05:37.64         -0.014527662
2019-02-27/12:05:37.67        6.7142329e-05
2019-02-27/12:05:37.70         0.0012230880
2019-02-27/12:05:37.73         0.0057045884
2019-02-27/12:05:37.76         0.0030642819
2019-02-27/12:05:37.79          0.013447546
2019-02-27/12:05:37.83          0.011993539
2019-02-27/12:05:37.86          0.011219782
2019-02-27/12:05:37.89         0.0017299081
2019-02-27/12:05:37.92         0.0052314628
2019-02-27/12:05:37.95         0.0085262062
2019-02-27/12:05:37.98        -0.0075845859
2019-02-27/12:05:38.01         0.0032248674
2019-02-27/12:05:38.04        0.00036481896
2019-02-27/12:05:38.08        -0.0094919097
2019-02-27/12:05:38.11         0.0025874886
2019-02-27/12:05:38.14         0.0022837722
2019-02-27/12:05:38.17         0.0026915060
2019-02-27/12:05:38.20       -0.00036702837
2019-02-27/12:05:38.23         0.0025151716
2019-02-27/12:05:38.26         0.0047164092
2019-02-27/12:05:38.29        -0.0045695808
2019-02-27/12:05:38.33        -0.0057366259
2019-02-27/12:05:38.36       -0.00018262721
2019-02-27/12:05:38.39        -0.0075872575
2019-02-27/12:05:38.42        -0.0094468657
2019-02-27/12:05:38.45        -0.0039128898
2019-02-27/12:05:38.48         0.0063207123
2019-02-27/12:05:38.51        -0.0027937473
2019-02-27/12:05:38.54        -0.0031468928
2019-02-27/12:05:38.58        -0.0056028388
2019-02-27/12:05:38.61        -0.0024022022
2019-02-27/12:05:38.64         0.0010858600
2019-02-27/12:05:38.67         0.0062631299
2019-02-27/12:05:38.70         0.0054933273
2019-02-27/12:05:38.73        -0.0044639138
2019-02-27/12:05:38.76        -0.0072690548
2019-02-27/12:05:38.79        -0.0019315333
2019-02-27/12:05:38.83        0.00080974175
2019-02-27/12:05:38.86         0.0033309197
2019-02-27/12:05:38.89         0.0042969686
2019-02-27/12:05:38.92        -0.0061197739
2019-02-27/12:05:38.95        -0.0098298041
2019-02-27/12:05:38.98        -0.0059555116
2019-02-27/12:05:39.01        -0.0073894169
2019-02-27/12:05:39.04        -0.0016179471
2019-02-27/12:05:39.08        -0.0040049710
2019-02-27/12:05:39.11         0.0045382904
2019-02-27/12:05:39.14       -7.8272353e-05
2019-02-27/12:05:39.17        -0.0026753520
2019-02-27/12:05:39.20         0.0069403666
2019-02-27/12:05:39.23          0.014674367
2019-02-27/12:05:39.26          0.014815045
2019-02-27/12:05:39.29         0.0088426703
2019-02-27/12:05:39.33         0.0074972710
2019-02-27/12:05:39.36          0.011592654
2019-02-27/12:05:39.39        -0.0049364485
2019-02-27/12:05:39.42        -0.0031052227
2019-02-27/12:05:39.45         0.0022899762
2019-02-27/12:05:39.48        -0.0092500304
2019-02-27/12:05:39.51        -0.0098034730
2019-02-27/12:05:39.54         0.0017204094
2019-02-27/12:05:39.58          0.012129326
2019-02-27/12:05:39.61        -0.0050077296
2019-02-27/12:05:39.64         -0.013462762
2019-02-27/12:05:39.67         0.0047565766
2019-02-27/12:05:39.70         0.0019683460
2019-02-27/12:05:39.73         0.0058584640
2019-02-27/12:05:39.76          0.013137076
2019-02-27/12:05:39.79         0.0078193795
2019-02-27/12:05:39.83         -0.014853973
2019-02-27/12:05:39.86        -0.0018110958
2019-02-27/12:05:39.89         0.0059354592
2019-02-27/12:05:39.92          0.010445005
2019-02-27/12:05:39.95          0.010420729
2019-02-27/12:05:39.98        0.00033332896
2019-02-27/12:05:40.01        -0.0010158454
2019-02-27/12:05:40.04         0.0091457563
2019-02-27/12:05:40.08        -0.0038077741
2019-02-27/12:05:40.11       -0.00016793407
2019-02-27/12:05:40.14         -0.012077328
2019-02-27/12:05:40.17         -0.012917889
2019-02-27/12:05:40.20        -0.0010513570
2019-02-27/12:05:40.23         -0.016974372
2019-02-27/12:05:40.26       -0.00074098555
2019-02-27/12:05:40.29        -0.0039801569
2019-02-27/12:05:40.33         -0.011854362
2019-02-27/12:05:40.36         -0.013097940
2019-02-27/12:05:40.39        -0.0039693090
2019-02-27/12:05:40.42         0.0023714259
2019-02-27/12:05:40.45        -0.0097486646
2019-02-27/12:05:40.48         -0.020477288
2019-02-27/12:05:40.51        0.00018603739
2019-02-27/12:05:40.54         0.0026185259
2019-02-27/12:05:40.58         0.0065545755
2019-02-27/12:05:40.61        0.00071822379
2019-02-27/12:05:40.64          0.022653002
2019-02-27/12:05:40.67         0.0093656890
2019-02-27/12:05:40.70         0.0086151884
2019-02-27/12:05:40.73          0.022549672
2019-02-27/12:05:40.76         0.0069388940
2019-02-27/12:05:40.79         0.0050690638
2019-02-27/12:05:40.83        -0.0052783746
2019-02-27/12:05:40.86        -0.0066824978
2019-02-27/12:05:40.89        -0.0062817125
2019-02-27/12:05:40.92         -0.030848618
2019-02-27/12:05:40.95        -0.0075165717
2019-02-27/12:05:40.98        -0.0092507280
2019-02-27/12:05:41.01       -0.00060514729
2019-02-27/12:05:41.04        -0.0040654747
2019-02-27/12:05:41.08        -0.0016787637
2019-02-27/12:05:41.11        -0.0074346344
2019-02-27/12:05:41.14         0.0058962566
2019-02-27/12:05:41.17         0.0053637604
2019-02-27/12:05:41.20          0.024112129
2019-02-27/12:05:41.23          0.017480473
2019-02-27/12:05:41.26        0.00055197930
2019-02-27/12:05:41.29        -0.0037568068
2019-02-27/12:05:41.33          0.023550955
2019-02-27/12:05:41.36         0.0011802855
2019-02-27/12:05:41.39         0.0085760853
2019-02-27/12:05:41.42        -0.0079411139
2019-02-27/12:05:41.45        -0.0026030629
2019-02-27/12:05:41.48        -0.0093224589
2019-02-27/12:05:41.51         -0.022956037
2019-02-27/12:05:41.54         -0.017195967
2019-02-27/12:05:41.58         -0.016739610
2019-02-27/12:05:41.61         -0.015381535
2019-02-27/12:05:41.64        -0.0038269801
2019-02-27/12:05:41.67        -0.0093609380
2019-02-27/12:05:41.70         -0.010561581
2019-02-27/12:05:41.73        -0.0047401021
2019-02-27/12:05:41.76        -0.0033119611
2019-02-27/12:05:41.79         0.0077065495
2019-02-27/12:05:41.83          0.012658750
2019-02-27/12:05:41.86          0.015269831
2019-02-27/12:05:41.89          0.011989473
2019-02-27/12:05:41.92         0.0014699938
2019-02-27/12:05:41.95          0.020855340
2019-02-27/12:05:41.98          0.013699233
2019-02-27/12:05:42.01         0.0088096546
2019-02-27/12:05:42.04          0.016472885
2019-02-27/12:05:42.08        -0.0023036301
2019-02-27/12:05:42.11         0.0046734857
2019-02-27/12:05:42.14        -0.0091108190
2019-02-27/12:05:42.17         -0.012969658
2019-02-27/12:05:42.20       -0.00052195720
2019-02-27/12:05:42.23        -0.0099265595
2019-02-27/12:05:42.26         0.0069574691
2019-02-27/12:05:42.29         0.0014863232
2019-02-27/12:05:42.33       -0.00038851856
2019-02-27/12:05:42.36          0.012632416
2019-02-27/12:05:42.39         0.0070362493
2019-02-27/12:05:42.42        -0.0022033404
2019-02-27/12:05:42.45         0.0095647545
2019-02-27/12:05:42.48         0.0097036860
2019-02-27/12:05:42.51          0.019877545
2019-02-27/12:05:42.54          0.010753623
2019-02-27/12:05:42.58         0.0068846339
2019-02-27/12:05:42.61        0.00099270111
2019-02-27/12:05:42.64         0.0029852570
2019-02-27/12:05:42.67        -0.0047117872
2019-02-27/12:05:42.70          0.010787962
2019-02-27/12:05:42.73         0.0072427101
2019-02-27/12:05:42.76        -0.0040108248
2019-02-27/12:05:42.79         -0.019086446
2019-02-27/12:05:42.83         -0.020999545
2019-02-27/12:05:42.86         -0.017934107
2019-02-27/12:05:42.89        -0.0074816106
2019-02-27/12:05:42.92         -0.024887681
2019-02-27/12:05:42.95         -0.015015414
2019-02-27/12:05:42.98         -0.010281266
2019-02-27/12:05:43.01         -0.013555156
2019-02-27/12:05:43.04         -0.012960036
2019-02-27/12:05:43.08         -0.022340805
2019-02-27/12:05:43.11         -0.013633492
2019-02-27/12:05:43.14         -0.013968341
2019-02-27/12:05:43.17        -0.0076235632
2019-02-27/12:05:43.20        -0.0074237428
2019-02-27/12:05:43.23         0.0063381002
2019-02-27/12:05:43.26         0.0042520333
2019-02-27/12:05:43.29        -0.0097755240
2019-02-27/12:05:43.33          0.010050669
2019-02-27/12:05:43.36          0.010154526
2019-02-27/12:05:43.39          0.015863607
2019-02-27/12:05:43.42        -0.0018249315
2019-02-27/12:05:43.45         -0.014524206
2019-02-27/12:05:43.48         0.0071512588
2019-02-27/12:05:43.51        -0.0032551738
2019-02-27/12:05:43.54        -0.0064967210
2019-02-27/12:05:43.58        -0.0030870030
2019-02-27/12:05:43.61         -0.012763430
2019-02-27/12:05:43.64         0.0027602869
2019-02-27/12:05:43.67         -0.019281523
2019-02-27/12:05:43.70       -0.00038687605
2019-02-27/12:05:43.73          0.018315545
2019-02-27/12:05:43.76         0.0093753637
2019-02-27/12:05:43.79        -0.0082689799
2019-02-27/12:05:43.83        -0.0011636854
2019-02-27/12:05:43.86         0.0071012047
2019-02-27/12:05:43.89          0.013396133
2019-02-27/12:05:43.92          0.013112578
2019-02-27/12:05:43.95          0.011431072
2019-02-27/12:05:43.98          0.014259688
2019-02-27/12:05:44.01         -0.022158557
2019-02-27/12:05:44.04        -0.0097987291
2019-02-27/12:05:44.08         0.0061821973
2019-02-27/12:05:44.11        -0.0042852654
2019-02-27/12:05:44.14        -0.0039886533
2019-02-27/12:05:44.17         -0.013244029
2019-02-27/12:05:44.20         -0.022294388
2019-02-27/12:05:44.23         -0.020745594
2019-02-27/12:05:44.26        -0.0049388971
2019-02-27/12:05:44.29         0.0082206199
2019-02-27/12:05:44.33        -0.0081443096
2019-02-27/12:05:44.36        -0.0014665305
2019-02-27/12:05:44.39         -0.014497170
2019-02-27/12:05:44.42        -0.0034282548
2019-02-27/12:05:44.45        -0.0053320432
2019-02-27/12:05:44.48        -0.0050098353
2019-02-27/12:05:44.51          0.010072890
2019-02-27/12:05:44.54        -0.0053100476
2019-02-27/12:05:44.58        -0.0084307997
2019-02-27/12:05:44.61          0.017262240
2019-02-27/12:05:44.64        -0.0010489121
2019-02-27/12:05:44.67          0.010193868
2019-02-27/12:05:44.70         0.0029479617
2019-02-27/12:05:44.73          0.011577527
2019-02-27/12:05:44.76          0.014886462
2019-02-27/12:05:44.79        -0.0042907774
2019-02-27/12:05:44.83         0.0061619898
2019-02-27/12:05:44.86        0.00029087096
2019-02-27/12:05:44.89         0.0016900971
2019-02-27/12:05:44.92        -0.0016199874
2019-02-27/12:05:44.95          0.011191981
2019-02-27/12:05:44.98          0.011501179
2019-02-27/12:05:45.01        -0.0018295788
2019-02-27/12:05:45.04         0.0010545437
2019-02-27/12:05:45.08          0.017237898
2019-02-27/12:05:45.11          0.011070786
2019-02-27/12:05:45.14          0.018872127
2019-02-27/12:05:45.17        -0.0055753952
2019-02-27/12:05:45.20          0.012956881
2019-02-27/12:05:45.23        -0.0029010866
2019-02-27/12:05:45.26         0.0022534915
2019-02-27/12:05:45.29        -0.0015778767
2019-02-27/12:05:45.33        -0.0062629664
2019-02-27/12:05:45.36        -0.0027756021
2019-02-27/12:05:45.39         -0.012810713
2019-02-27/12:05:45.42        -0.0032495424
2019-02-27/12:05:45.45         0.0062219346
2019-02-27/12:05:45.48         -0.011617100
2019-02-27/12:05:45.51        -0.0016226243
2019-02-27/12:05:45.54        -0.0096689980
2019-02-27/12:05:45.58         -0.010219904
2019-02-27/12:05:45.61         0.0049783794
2019-02-27/12:05:45.64         0.0021916232
2019-02-27/12:05:45.67        -0.0056049090
2019-02-27/12:05:45.70         -0.010764999
2019-02-27/12:05:45.73        0.00097993589
2019-02-27/12:05:45.76         0.0074624084
2019-02-27/12:05:45.79         0.0082717277
2019-02-27/12:05:45.83        -0.0045934937
2019-02-27/12:05:45.86          0.015550962
2019-02-27/12:05:45.89        -0.0010618576
2019-02-27/12:05:45.92        -0.0099058393
2019-02-27/12:05:45.95         0.0036146261
2019-02-27/12:05:45.98          0.020704778
2019-02-27/12:05:46.01         0.0059219530
2019-02-27/12:05:46.04         0.0056701810
2019-02-27/12:05:46.08          0.017366595
2019-02-27/12:05:46.11          0.015165689
2019-02-27/12:05:46.14        -0.0031224746
2019-02-27/12:05:46.17         0.0073363747
2019-02-27/12:05:46.20          0.010704804
2019-02-27/12:05:46.23        -0.0015662119
2019-02-27/12:05:46.26        -0.0048409973
2019-02-27/12:05:46.29         -0.019376758
2019-02-27/12:05:46.33         -0.033282267
2019-02-27/12:05:46.36         -0.018022497
2019-02-27/12:05:46.39         -0.017397271
2019-02-27/12:05:46.42         -0.014674328
2019-02-27/12:05:46.45         -0.022020499
2019-02-27/12:05:46.48         -0.012002817
2019-02-27/12:05:46.51         -0.014368265
2019-02-27/12:05:46.54         -0.018794418
2019-02-27/12:05:46.58         -0.010234192
2019-02-27/12:05:46.61          0.016057267
2019-02-27/12:05:46.64         -0.020689194
2019-02-27/12:05:46.67         -0.021567689
2019-02-27/12:05:46.70         -0.012587331
2019-02-27/12:05:46.73          0.024718774
2019-02-27/12:05:46.76         0.0067145400
2019-02-27/12:05:46.79          0.019375777
2019-02-27/12:05:46.83         0.0079264488
2019-02-27/12:05:46.86         -0.010537003
2019-02-27/12:05:46.89         -0.010584942
2019-02-27/12:05:46.92         0.0039322339
2019-02-27/12:05:46.95         0.0088020361
2019-02-27/12:05:46.98          0.012641987
2019-02-27/12:05:47.01         -0.015522491
2019-02-27/12:05:47.04         -0.017842646
2019-02-27/12:05:47.08         -0.016080038
2019-02-27/12:05:47.11         -0.015351104
2019-02-27/12:05:47.14          0.011481272
2019-02-27/12:05:47.17         0.0010204163
2019-02-27/12:05:47.20         -0.016002742
2019-02-27/12:05:47.23        -0.0026182788
2019-02-27/12:05:47.26         0.0041577351
2019-02-27/12:05:47.29         -0.010441478
2019-02-27/12:05:47.33          0.018208106
2019-02-27/12:05:47.36          0.018723159
2019-02-27/12:05:47.39         0.0048195266
2019-02-27/12:05:47.42        -0.0013574702
2019-02-27/12:05:47.45          0.015673951
2019-02-27/12:05:47.48          0.017432067
2019-02-27/12:05:47.51          0.013907187
2019-02-27/12:05:47.54       -0.00059778343
2019-02-27/12:05:47.58          0.011467882
2019-02-27/12:05:47.61         -0.025106164
2019-02-27/12:05:47.64         -0.020933089
2019-02-27/12:05:47.67         0.0058911701
2019-02-27/12:05:47.70         -0.011395154
2019-02-27/12:05:47.73         0.0014605419
2019-02-27/12:05:47.76         0.0061091172
2019-02-27/12:05:47.79         -0.010485377
2019-02-27/12:05:47.83         0.0014295097
2019-02-27/12:05:47.86        -0.0013984431
2019-02-27/12:05:47.89         0.0055259495
2019-02-27/12:05:47.92          0.031303250
2019-02-27/12:05:47.95        -0.0048355213
2019-02-27/12:05:47.98          0.012639528
2019-02-27/12:05:48.01          0.017816326
2019-02-27/12:05:48.04         0.0016386025
2019-02-27/12:05:48.08          0.022514127
2019-02-27/12:05:48.11          0.010957338
2019-02-27/12:05:48.14          0.020682079
2019-02-27/12:05:48.17          0.021426454
2019-02-27/12:05:48.20         -0.019606562
2019-02-27/12:05:48.23         0.0056548051
2019-02-27/12:05:48.26        0.00033464588
2019-02-27/12:05:48.29         -0.029114744
2019-02-27/12:05:48.33         -0.017469177
2019-02-27/12:05:48.36        -0.0061687456
2019-02-27/12:05:48.39        -0.0083291108
2019-02-27/12:05:48.42         -0.025099255
2019-02-27/12:05:48.45        0.00019194727
2019-02-27/12:05:48.48        -0.0079079174
2019-02-27/12:05:48.51         0.0052068814
2019-02-27/12:05:48.54          0.017278653
2019-02-27/12:05:48.58         -0.010636196
2019-02-27/12:05:48.61          0.027824819
2019-02-27/12:05:48.64        -0.0028387721
2019-02-27/12:05:48.67         -0.011999894
2019-02-27/12:05:48.70          0.030411779
2019-02-27/12:05:48.73          0.011736877
2019-02-27/12:05:48.76          0.025670532
2019-02-27/12:05:48.79          0.017064638
2019-02-27/12:05:48.83         0.0082399273
2019-02-27/12:05:48.86          0.047402586
2019-02-27/12:05:48.89          0.018655840
2019-02-27/12:05:48.92        -0.0068031366
2019-02-27/12:05:48.95          0.018127474
2019-02-27/12:05:48.98         -0.036721671
2019-02-27/12:05:49.01         -0.032383937
2019-02-27/12:05:49.04         -0.038105560
2019-02-27/12:05:49.08         -0.032757774
2019-02-27/12:05:49.11         -0.031330221
2019-02-27/12:05:49.14         -0.057972054
2019-02-27/12:05:49.17         -0.040994659
2019-02-27/12:05:49.20        -0.0071003729
2019-02-27/12:05:49.23         -0.030234976
2019-02-27/12:05:49.26         0.0032494561
2019-02-27/12:05:49.29          0.013903174
2019-02-27/12:05:49.33          0.031574898
2019-02-27/12:05:49.36        -0.0044634371
2019-02-27/12:05:49.39        -0.0047125068
2019-02-27/12:05:49.42          0.039561912
2019-02-27/12:05:49.45        -0.0031458547
2019-02-27/12:05:49.48       -0.00072068332
2019-02-27/12:05:49.51          0.012600970
2019-02-27/12:05:49.54         -0.014188837
2019-02-27/12:05:49.58         -0.013564883
2019-02-27/12:05:49.61         -0.023195582
2019-02-27/12:05:49.64       -0.00039126979
2019-02-27/12:05:49.67        -0.0036334721
2019-02-27/12:05:49.70         -0.035715994
2019-02-27/12:05:49.73         -0.019757883
2019-02-27/12:05:49.76         -0.032055968
2019-02-27/12:05:49.79         -0.012178021
2019-02-27/12:05:49.83         0.0011507637
2019-02-27/12:05:49.86         -0.010700642
2019-02-27/12:05:49.89         0.0035086444
2019-02-27/12:05:49.92        -0.0033099863
2019-02-27/12:05:49.95          0.023585600
2019-02-27/12:05:49.98          0.035036456
2019-02-27/12:05:50.01          0.051132110
2019-02-27/12:05:50.04          0.037081999
2019-02-27/12:05:50.08          0.025965521
2019-02-27/12:05:50.11          0.040340678
2019-02-27/12:05:50.14          0.020738839
2019-02-27/12:05:50.17        -0.0026484760
2019-02-27/12:05:50.20          0.028727221
2019-02-27/12:05:50.23         -0.012819648
2019-02-27/12:05:50.26         -0.014381749
2019-02-27/12:05:50.29         -0.051593757
2019-02-27/12:05:50.33        -0.0037552479
2019-02-27/12:05:50.36         -0.016998560
2019-02-27/12:05:50.39         -0.037032094
2019-02-27/12:05:50.42         -0.011523869
2019-02-27/12:05:50.45        -0.0057747630
2019-02-27/12:05:50.48         -0.036129694
2019-02-27/12:05:50.51        -0.0014392201
2019-02-27/12:05:50.54        -0.0026311978
2019-02-27/12:05:50.58          0.025916566
2019-02-27/12:05:50.61          0.019837169
2019-02-27/12:05:50.64         0.0031026176
2019-02-27/12:05:50.67          0.016340986
2019-02-27/12:05:50.70          0.024582373
2019-02-27/12:05:50.73          0.014187731
2019-02-27/12:05:50.76         0.0079149826
2019-02-27/12:05:50.79          0.032854234
2019-02-27/12:05:50.83          0.018399477
2019-02-27/12:05:50.86          0.019088959
2019-02-27/12:05:50.89        -0.0062602038
2019-02-27/12:05:50.92         0.0014457973
2019-02-27/12:05:50.95        -0.0022558104
2019-02-27/12:05:50.98        -0.0096106677
2019-02-27/12:05:51.01          0.019195366
2019-02-27/12:05:51.04          0.019275425
2019-02-27/12:05:51.08         -0.017538963
2019-02-27/12:05:51.11         -0.028883506
2019-02-27/12:05:51.14        -0.0011968007
2019-02-27/12:05:51.17        -0.0035041865
2019-02-27/12:05:51.20          0.019954296
2019-02-27/12:05:51.23          0.033769613
2019-02-27/12:05:51.26          0.013358650
2019-02-27/12:05:51.29        -0.0024790287
2019-02-27/12:05:51.33          0.012356190
2019-02-27/12:05:51.36          0.035903506
2019-02-27/12:05:51.39          0.039589661
2019-02-27/12:05:51.42          0.019496217
2019-02-27/12:05:51.45          0.025565853
2019-02-27/12:05:51.48          0.032090053
2019-02-27/12:05:51.51        -0.0049275349
2019-02-27/12:05:51.54        -0.0034805613
2019-02-27/12:05:51.58          0.016288222
2019-02-27/12:05:51.61          0.016526989
2019-02-27/12:05:51.64         -0.022447877
2019-02-27/12:05:51.67         -0.014892354
2019-02-27/12:05:51.70        -0.0052377721
2019-02-27/12:05:51.73         -0.023779297
2019-02-27/12:05:51.76         -0.020152325
2019-02-27/12:05:51.79         -0.020514953
2019-02-27/12:05:51.83         -0.014500768
2019-02-27/12:05:51.86         -0.036633035
2019-02-27/12:05:51.89         -0.032093349
2019-02-27/12:05:51.92         -0.017499077
2019-02-27/12:05:51.95        -0.0034905482
2019-02-27/12:05:51.98         -0.016349618
2019-02-27/12:05:52.01         -0.024704266
2019-02-27/12:05:52.04         -0.033212782
2019-02-27/12:05:52.08          0.010164346
2019-02-27/12:05:52.11         -0.011526991
2019-02-27/12:05:52.14          0.022680388
2019-02-27/12:05:52.17         0.0015070014
2019-02-27/12:05:52.20       -0.00057637361
2019-02-27/12:05:52.23         -0.027646481
2019-02-27/12:05:52.26         -0.027811390
2019-02-27/12:05:52.29          0.014134517
2019-02-27/12:05:52.33       -9.4582056e-06
2019-02-27/12:05:52.36         -0.014893657
2019-02-27/12:05:52.39          0.016599494
2019-02-27/12:05:52.42         -0.037648366
2019-02-27/12:05:52.45         -0.013135569
2019-02-27/12:05:52.48         -0.028531077
2019-02-27/12:05:52.51          0.016961798
2019-02-27/12:05:52.54        -0.0022544900
2019-02-27/12:05:52.58        -0.0029438433
2019-02-27/12:05:52.61          0.020979437
2019-02-27/12:05:52.64        0.00069586045
2019-02-27/12:05:52.67        -0.0075001947
2019-02-27/12:05:52.70          0.029100862
2019-02-27/12:05:52.73        -0.0045792993
2019-02-27/12:05:52.76          0.034924420
2019-02-27/12:05:52.79         0.0098299604
2019-02-27/12:05:52.83          0.029407433
2019-02-27/12:05:52.86        -0.0070405500
2019-02-27/12:05:52.89         -0.024521857
2019-02-27/12:05:52.92        -0.0018603183
2019-02-27/12:05:52.95         0.0060151461
2019-02-27/12:05:52.98         -0.013628542
2019-02-27/12:05:53.01         0.0031375088
2019-02-27/12:05:53.04         -0.033153055
2019-02-27/12:05:53.08         -0.024417256
2019-02-27/12:05:53.11         -0.019971357
2019-02-27/12:05:53.14       -0.00077375024
2019-02-27/12:05:53.17         0.0022616244
2019-02-27/12:05:53.20         -0.018707329
2019-02-27/12:05:53.23         -0.020663148
2019-02-27/12:05:53.26         -0.021426454
2019-02-27/12:05:53.29          0.011711025
2019-02-27/12:05:53.33          0.011363216
2019-02-27/12:05:53.36        -0.0074441386
2019-02-27/12:05:53.39        -0.0063520092
2019-02-27/12:05:53.42         0.0071798423
2019-02-27/12:05:53.45        -0.0043124393
2019-02-27/12:05:53.48        -0.0016115008
2019-02-27/12:05:53.51          0.010442381
2019-02-27/12:05:53.54          0.018571364
2019-02-27/12:05:53.58       -0.00060076450
2019-02-27/12:05:53.61          0.017456286
2019-02-27/12:05:53.64          0.054245668
2019-02-27/12:05:53.67        -0.0029248630
2019-02-27/12:05:53.70         0.0070790219
2019-02-27/12:05:53.73         0.0052936321
2019-02-27/12:05:53.76          0.010114552
2019-02-27/12:05:53.79         -0.015588226
2019-02-27/12:05:53.83         -0.016178753
2019-02-27/12:05:53.86         -0.029332868
2019-02-27/12:05:53.89         -0.020203039
2019-02-27/12:05:53.92         -0.060472633
2019-02-27/12:05:53.95         0.0098890222
2019-02-27/12:05:53.98         -0.025210949
2019-02-27/12:05:54.01        -0.0013337324
2019-02-27/12:05:54.04        -0.0022756288
2019-02-27/12:05:54.08          0.031131612
2019-02-27/12:05:54.11          0.030121801
2019-02-27/12:05:54.14          0.042629253
2019-02-27/12:05:54.17          0.025124543
2019-02-27/12:05:54.20          0.046952363
2019-02-27/12:05:54.23         0.0074499643
2019-02-27/12:05:54.26          0.031653152
2019-02-27/12:05:54.29          0.033502949
2019-02-27/12:05:54.33          0.034974470
2019-02-27/12:05:54.36         -0.011087671
2019-02-27/12:05:54.39         -0.010734733
2019-02-27/12:05:54.42         -0.018957099
2019-02-27/12:05:54.45         -0.023562290
2019-02-27/12:05:54.48         -0.027803841
2019-02-27/12:05:54.51         -0.038772786
2019-02-27/12:05:54.54         -0.039444317
2019-02-27/12:05:54.58         -0.052969682
2019-02-27/12:05:54.61         -0.037373270
2019-02-27/12:05:54.64         -0.020830371
2019-02-27/12:05:54.67         -0.019996780
2019-02-27/12:05:54.70         -0.011094090
2019-02-27/12:05:54.73          0.014340943
2019-02-27/12:05:54.76        -0.0015299922
2019-02-27/12:05:54.79          0.022862118
2019-02-27/12:05:54.83          0.024144394
2019-02-27/12:05:54.86          0.015645670
2019-02-27/12:05:54.89         0.0090363947
2019-02-27/12:05:54.92        -0.0047091126
2019-02-27/12:05:54.95        -0.0028125728
2019-02-27/12:05:54.98         0.0037595417
2019-02-27/12:05:55.01          0.028606115
2019-02-27/12:05:55.04          0.019338315
2019-02-27/12:05:55.08         0.0074438289
2019-02-27/12:05:55.11        -0.0016644539
2019-02-27/12:05:55.14         -0.031864042
2019-02-27/12:05:55.17         -0.018382247
2019-02-27/12:05:55.20          0.013250780
2019-02-27/12:05:55.23        -0.0078217242
2019-02-27/12:05:55.26         -0.018781033
2019-02-27/12:05:55.29         -0.071263234
2019-02-27/12:05:55.33         -0.016157573
2019-02-27/12:05:55.36         -0.021718581
2019-02-27/12:05:55.39        -0.0078784793
2019-02-27/12:05:55.42         0.0092213374
2019-02-27/12:05:55.45        -0.0029668385
2019-02-27/12:05:55.48         -0.010256449
2019-02-27/12:05:55.51          0.035799989
2019-02-27/12:05:55.54          0.026992285
2019-02-27/12:05:55.58         0.0098725717
2019-02-27/12:05:55.61         -0.020141707
2019-02-27/12:05:55.64          0.022292770
2019-02-27/12:05:55.67        -0.0074318841
2019-02-27/12:05:55.70         0.0074814650
2019-02-27/12:05:55.73          0.011275018
2019-02-27/12:05:55.76        -0.0077049090
2019-02-27/12:05:55.79         -0.022407689
2019-02-27/12:05:55.83         -0.016549044
2019-02-27/12:05:55.86          0.021594408
2019-02-27/12:05:55.89         -0.014121952
2019-02-27/12:05:55.92         -0.030645640
2019-02-27/12:05:55.95         -0.023098045
2019-02-27/12:05:55.98         0.0067070851
2019-02-27/12:05:56.01         -0.012030905
2019-02-27/12:05:56.04         -0.031761479
2019-02-27/12:05:56.08        -0.0070287404
2019-02-27/12:05:56.11         0.0036063982
2019-02-27/12:05:56.14         -0.029969964
2019-02-27/12:05:56.17          0.018584546
2019-02-27/12:05:56.20          0.013367143
2019-02-27/12:05:56.23          0.035167668
2019-02-27/12:05:56.26         0.0066747469
2019-02-27/12:05:56.29         0.0096573754
2019-02-27/12:05:56.33          0.033790284
2019-02-27/12:05:56.36          0.014833938
2019-02-27/12:05:56.39        -0.0085931766
2019-02-27/12:05:56.42        -0.0022640442
2019-02-27/12:05:56.45         -0.021128870
2019-02-27/12:05:56.48        -0.0047164459
2019-02-27/12:05:56.51        -0.0091159619
2019-02-27/12:05:56.54         -0.036614661
2019-02-27/12:05:56.58         -0.027741192
2019-02-27/12:05:56.61         -0.020461799
2019-02-27/12:05:56.64         -0.034566385
2019-02-27/12:05:56.67        -0.0022113230
2019-02-27/12:05:56.70          0.021485924
2019-02-27/12:05:56.73          0.045332332
2019-02-27/12:05:56.76          0.027952837
2019-02-27/12:05:56.79          0.035956952
2019-02-27/12:05:56.83          0.048548121
2019-02-27/12:05:56.86          0.026999891
2019-02-27/12:05:56.89          0.060994408
2019-02-27/12:05:56.92          0.076851180
2019-02-27/12:05:56.95          0.028121252
2019-02-27/12:05:56.98          0.023514554
2019-02-27/12:05:57.01          0.016808204
2019-02-27/12:05:57.04         -0.016896039
2019-02-27/12:05:57.08         -0.041010538
2019-02-27/12:05:57.11         -0.047643998
2019-02-27/12:05:57.14         -0.019748152
2019-02-27/12:05:57.17         -0.032557344
2019-02-27/12:05:57.20         -0.078001493
2019-02-27/12:05:57.23         -0.063148645
2019-02-27/12:05:57.26         -0.060072145
2019-02-27/12:05:57.29         -0.047448442
2019-02-27/12:05:57.33        -0.0086902336
2019-02-27/12:05:57.36         -0.020276192
2019-02-27/12:05:57.39          0.021996317
2019-02-27/12:05:57.42        -0.0016620766
2019-02-27/12:05:57.45         -0.027893238
2019-02-27/12:05:57.48          0.039561910
2019-02-27/12:05:57.51          0.057339786
2019-02-27/12:05:57.54          0.042327011
2019-02-27/12:05:57.58          0.052076677
2019-02-27/12:05:57.61          0.039208857
2019-02-27/12:05:57.64          0.055867041
2019-02-27/12:05:57.67          0.040244542
2019-02-27/12:05:57.70          0.031806519
2019-02-27/12:05:57.73          0.034473293
2019-02-27/12:05:57.76         0.0044650376
2019-02-27/12:05:57.79         -0.046139477
2019-02-27/12:05:57.83         0.0022102041
2019-02-27/12:05:57.86         -0.058270255
2019-02-27/12:05:57.89         -0.057955980
2019-02-27/12:05:57.92         -0.060678023
2019-02-27/12:05:57.95         -0.027376341
2019-02-27/12:05:57.98        -0.0063766441
2019-02-27/12:05:58.01          0.018663341
2019-02-27/12:05:58.04         -0.037422845
2019-02-27/12:05:58.08          0.016565389
2019-02-27/12:05:58.11         -0.050591303
2019-02-27/12:05:58.14         0.0046680187
2019-02-27/12:05:58.17          0.023118720
2019-02-27/12:05:58.20          0.048692767
2019-02-27/12:05:58.23          0.011885784
2019-02-27/12:05:58.26         0.0084720609
2019-02-27/12:05:58.29         -0.029060874
2019-02-27/12:05:58.33         0.0010108440
2019-02-27/12:05:58.36          0.015171311
2019-02-27/12:05:58.39          0.035756934
2019-02-27/12:05:58.42         0.0057809054
2019-02-27/12:05:58.45         -0.023777761
2019-02-27/12:05:58.48         -0.050285530
2019-02-27/12:05:58.51         -0.064750135
2019-02-27/12:05:58.54         -0.060154744
2019-02-27/12:05:58.58         -0.030443507
2019-02-27/12:05:58.61         -0.028649899
2019-02-27/12:05:58.64         -0.058926704
2019-02-27/12:05:58.67        -0.0095322518
2019-02-27/12:05:58.70         -0.019366965
2019-02-27/12:05:58.73        -0.0059739080
2019-02-27/12:05:58.76        -0.0046446921
2019-02-27/12:05:58.79          0.018663483
2019-02-27/12:05:58.83          0.014615718
2019-02-27/12:05:58.86          0.016241889
2019-02-27/12:05:58.89          0.029824828
2019-02-27/12:05:58.92          0.045703375
2019-02-27/12:05:58.95         0.0027081487
2019-02-27/12:05:58.98         0.0083445693
2019-02-27/12:05:59.01          0.035729706
2019-02-27/12:05:59.04          0.015015224
2019-02-27/12:05:59.08         0.0079490576
2019-02-27/12:05:59.11         0.0017631646
2019-02-27/12:05:59.14         0.0088798495
2019-02-27/12:05:59.17         -0.010855151
2019-02-27/12:05:59.20         0.0070503245
2019-02-27/12:05:59.23          0.012886058
2019-02-27/12:05:59.26         0.0093580353
2019-02-27/12:05:59.29         -0.016671524
2019-02-27/12:05:59.33          0.030704939
2019-02-27/12:05:59.36          0.010652398
2019-02-27/12:05:59.39          0.019240381
2019-02-27/12:05:59.42          0.011423806
2019-02-27/12:05:59.45          0.024227247
2019-02-27/12:05:59.48          0.020204105
2019-02-27/12:05:59.51         -0.013533994
2019-02-27/12:05:59.54          0.020276716
2019-02-27/12:05:59.58          0.025538582
2019-02-27/12:05:59.61         0.0019446914
2019-02-27/12:05:59.64         -0.010304211
2019-02-27/12:05:59.67        -0.0087553101
2019-02-27/12:05:59.70         0.0065436128
2019-02-27/12:05:59.73        -0.0056294403
2019-02-27/12:05:59.76         -0.051430689
2019-02-27/12:05:59.79         0.0075159328
2019-02-27/12:05:59.83         -0.051497459
2019-02-27/12:05:59.86         -0.045771207
2019-02-27/12:05:59.89         -0.047348308
2019-02-27/12:05:59.92         0.0070051735
2019-02-27/12:05:59.95         -0.016710745
2019-02-27/12:05:59.98        -0.0061147183
2019-02-27/12:06:00.01       -0.00095038830
2019-02-27/12:06:00.04          0.048919959
2019-02-27/12:06:00.08         0.0011315087
2019-02-27/12:06:00.11         0.0020721570
2019-02-27/12:06:00.14        0.00031515933
2019-02-27/12:06:00.17         0.0023614768
2019-02-27/12:06:00.20         -0.021649995
2019-02-27/12:06:00.23          0.031730690
2019-02-27/12:06:00.26          0.043323335
2019-02-27/12:06:00.29         0.0018788703
2019-02-27/12:06:00.33        -0.0094317147
2019-02-27/12:06:00.36       -0.00091417300
2019-02-27/12:06:00.39          0.027809228
2019-02-27/12:06:00.42          0.035327602
2019-02-27/12:06:00.45          0.017603676
2019-02-27/12:06:00.48          0.010179606
2019-02-27/12:06:00.51        -0.0029560691
2019-02-27/12:06:00.54         -0.084864628
2019-02-27/12:06:00.58         -0.029909115
2019-02-27/12:06:00.61         -0.016682983
2019-02-27/12:06:00.64         -0.034545406
2019-02-27/12:06:00.67        -0.0098126530
2019-02-27/12:06:00.70         -0.038661761
2019-02-27/12:06:00.73         -0.044827630
2019-02-27/12:06:00.76          0.018736345
2019-02-27/12:06:00.79         -0.018791616
2019-02-27/12:06:00.83          0.010629147
2019-02-27/12:06:00.86         0.0049170285
2019-02-27/12:06:00.89        -0.0071015519
2019-02-27/12:06:00.92         -0.011698246
2019-02-27/12:06:00.95        0.00014351767
2019-02-27/12:06:00.98          0.024591094
2019-02-27/12:06:01.01          0.038075134
2019-02-27/12:06:01.04         -0.020299259
2019-02-27/12:06:01.08         -0.013149688
2019-02-27/12:06:01.11        -0.0066398989
2019-02-27/12:06:01.14        -0.0075778337
2019-02-27/12:06:01.17         -0.030371339
2019-02-27/12:06:01.20         0.0096767759
2019-02-27/12:06:01.23         -0.048784260
2019-02-27/12:06:01.26         -0.018796055
2019-02-27/12:06:01.29         -0.018806003
2019-02-27/12:06:01.33         -0.017704002
2019-02-27/12:06:01.36         -0.011704458
2019-02-27/12:06:01.39        -0.0040379586
2019-02-27/12:06:01.42         0.0054683400
2019-02-27/12:06:01.45         0.0047468982
2019-02-27/12:06:01.48         0.0040287188
2019-02-27/12:06:01.51          0.039034473
2019-02-27/12:06:01.54          0.032934353
2019-02-27/12:06:01.58          0.048425774
2019-02-27/12:06:01.61         0.0083696973
2019-02-27/12:06:01.64          0.042318595
2019-02-27/12:06:01.67          0.055552287
2019-02-27/12:06:01.70          0.031750475
2019-02-27/12:06:01.73          0.022108672
2019-02-27/12:06:01.76          0.014453400
2019-02-27/12:06:01.79         0.0026967557
2019-02-27/12:06:01.83         -0.056454015
2019-02-27/12:06:01.86         -0.077460969
2019-02-27/12:06:01.89         -0.048016888
2019-02-27/12:06:01.92         -0.069423178
2019-02-27/12:06:01.95         -0.090330325
2019-02-27/12:06:01.98         -0.050452271
2019-02-27/12:06:02.01         -0.065090859
2019-02-27/12:06:02.04         -0.037849694
2019-02-27/12:06:02.08         -0.048321943
2019-02-27/12:06:02.11         -0.019340870
2019-02-27/12:06:02.14          0.053440955
2019-02-27/12:06:02.17          0.037145209
2019-02-27/12:06:02.20          0.045364020
2019-02-27/12:06:02.23          0.075432306
2019-02-27/12:06:02.26          0.043560100
2019-02-27/12:06:02.29          0.076848319
2019-02-27/12:06:02.32          0.036950713
2019-02-27/12:06:02.36          0.058786371
2019-02-27/12:06:02.39          0.065247957
2019-02-27/12:06:02.42         0.0048795952
2019-02-27/12:06:02.45          0.030261818
2019-02-27/12:06:02.48        -0.0084131911
2019-02-27/12:06:02.51         -0.039728451
2019-02-27/12:06:02.54         -0.057859354
2019-02-27/12:06:02.57         -0.010134401
2019-02-27/12:06:02.61        -0.0093346660
2019-02-27/12:06:02.64         -0.038229082
2019-02-27/12:06:02.67         -0.058770656
2019-02-27/12:06:02.70         -0.035794877
2019-02-27/12:06:02.73          0.014234861
2019-02-27/12:06:02.76         0.0035929837
2019-02-27/12:06:02.79          0.041654124
2019-02-27/12:06:02.82          0.053754344
2019-02-27/12:06:02.86          0.018773666
2019-02-27/12:06:02.89          0.044977539
2019-02-27/12:06:02.92          0.040363451
2019-02-27/12:06:02.95          0.057184052
2019-02-27/12:06:02.98          0.058316231
2019-02-27/12:06:03.01         -0.011601050
2019-02-27/12:06:03.04         0.0055626140
2019-02-27/12:06:03.07        -0.0088657050
2019-02-27/12:06:03.11         0.0068502688
2019-02-27/12:06:03.14         -0.040603615
2019-02-27/12:06:03.17         -0.049901852
2019-02-27/12:06:03.20         0.0028970504
2019-02-27/12:06:03.23          0.015314448
2019-02-27/12:06:03.26         -0.055919551
2019-02-27/12:06:03.29        -0.0056744085
2019-02-27/12:06:03.32         -0.029991050
2019-02-27/12:06:03.36         -0.034939902
2019-02-27/12:06:03.39         -0.033255439
2019-02-27/12:06:03.42          0.023000373
2019-02-27/12:06:03.45          0.017292232
2019-02-27/12:06:03.48        -0.0054978499
2019-02-27/12:06:03.51         -0.024648552
2019-02-27/12:06:03.54        -0.0035894634
2019-02-27/12:06:03.57         -0.026604586
2019-02-27/12:06:03.61         0.0071123631
2019-02-27/12:06:03.64          0.014594320
2019-02-27/12:06:03.67          0.025734476
2019-02-27/12:06:03.70         -0.014768499
2019-02-27/12:06:03.73         0.0091558726
2019-02-27/12:06:03.76        -0.0093257011
2019-02-27/12:06:03.79         -0.010281289
2019-02-27/12:06:03.82         0.0012364789
2019-02-27/12:06:03.86         -0.041927561
2019-02-27/12:06:03.89         0.0015391496
2019-02-27/12:06:03.92         -0.041400987
2019-02-27/12:06:03.95         -0.059275802
2019-02-27/12:06:03.98         -0.036228386
2019-02-27/12:06:04.01         -0.045599801
2019-02-27/12:06:04.04         -0.029811983
2019-02-27/12:06:04.07         0.0040799438
2019-02-27/12:06:04.11          0.029433711
2019-02-27/12:06:04.14          0.078002886
2019-02-27/12:06:04.17          0.082548893
2019-02-27/12:06:04.20          0.053241352
2019-02-27/12:06:04.23          0.074097516
2019-02-27/12:06:04.26           0.10022310
2019-02-27/12:06:04.29          0.073675100
2019-02-27/12:06:04.32          0.061880064
2019-02-27/12:06:04.36          0.030998704
2019-02-27/12:06:04.39          0.048036257
2019-02-27/12:06:04.42         -0.026024107
2019-02-27/12:06:04.45        -0.0030499246
2019-02-27/12:06:04.48          0.016400567
2019-02-27/12:06:04.51         0.0070225518
2019-02-27/12:06:04.54         -0.010816656
2019-02-27/12:06:04.57         -0.018385884
2019-02-27/12:06:04.61         -0.031890143
2019-02-27/12:06:04.64         -0.067476212
2019-02-27/12:06:04.67         -0.068403478
2019-02-27/12:06:04.70         0.0041341703
2019-02-27/12:06:04.73         -0.038215547
2019-02-27/12:06:04.76         -0.019227697
2019-02-27/12:06:04.79         0.0083897700
2019-02-27/12:06:04.82         -0.020840174
2019-02-27/12:06:04.86         -0.012964014
2019-02-27/12:06:04.89          0.028427697
2019-02-27/12:06:04.92          0.063364602
2019-02-27/12:06:04.95          0.041903769
2019-02-27/12:06:04.98          0.017734259
2019-02-27/12:06:05.01          0.015092724
2019-02-27/12:06:05.04        -0.0075054007
2019-02-27/12:06:05.07         -0.028959434
2019-02-27/12:06:05.11        -0.0049445154
2019-02-27/12:06:05.14          0.026002684
2019-02-27/12:06:05.17         -0.041284468
2019-02-27/12:06:05.20         -0.042697019
2019-02-27/12:06:05.23         -0.019517727
2019-02-27/12:06:05.26         -0.012148601
2019-02-27/12:06:05.29        0.00012643795
2019-02-27/12:06:05.32         0.0017258406
2019-02-27/12:06:05.36         -0.020764886
2019-02-27/12:06:05.39         0.0024149711
2019-02-27/12:06:05.42         -0.036906699
2019-02-27/12:06:05.45          0.049260429
2019-02-27/12:06:05.48          0.035483669
2019-02-27/12:06:05.51          0.034048581
2019-02-27/12:06:05.54          0.057161568
2019-02-27/12:06:05.57         0.0094989828
2019-02-27/12:06:05.61          0.048889025
2019-02-27/12:06:05.64          0.027402795
2019-02-27/12:06:05.67        -0.0012449466
2019-02-27/12:06:05.70        -0.0044368017
2019-02-27/12:06:05.73         -0.027834467
2019-02-27/12:06:05.76          0.018988887
2019-02-27/12:06:05.79         -0.016687558
2019-02-27/12:06:05.82         -0.046093988
2019-02-27/12:06:05.86         -0.038615468
2019-02-27/12:06:05.89         -0.042571521
2019-02-27/12:06:05.92         -0.042064048
2019-02-27/12:06:05.95         -0.049394567
2019-02-27/12:06:05.98         -0.034427185
2019-02-27/12:06:06.01         -0.047725442
2019-02-27/12:06:06.04         -0.056492716
2019-02-27/12:06:06.07         -0.050908608
2019-02-27/12:06:06.11         -0.055359061
2019-02-27/12:06:06.14         -0.058877225
2019-02-27/12:06:06.17         -0.022461577
2019-02-27/12:06:06.20         0.0024500692
2019-02-27/12:06:06.23         0.0010637987
2019-02-27/12:06:06.26        -0.0041240657
2019-02-27/12:06:06.29          0.040918287
2019-02-27/12:06:06.32          0.025220675
2019-02-27/12:06:06.36          0.018879965
2019-02-27/12:06:06.39          0.052973049
2019-02-27/12:06:06.42          0.015052892
2019-02-27/12:06:06.45        0.00088586557
2019-02-27/12:06:06.48          0.014202466
2019-02-27/12:06:06.51          0.013565433
2019-02-27/12:06:06.54          0.014691348
2019-02-27/12:06:06.57         -0.034449246
2019-02-27/12:06:06.61         -0.038348297
2019-02-27/12:06:06.64         -0.032922122
2019-02-27/12:06:06.67         -0.035314293
2019-02-27/12:06:06.70          0.046840978
2019-02-27/12:06:06.73          0.022116570
2019-02-27/12:06:06.76         -0.016279508
2019-02-27/12:06:06.79          0.013130810
2019-02-27/12:06:06.82          0.040578027
2019-02-27/12:06:06.86          0.042713307
2019-02-27/12:06:06.89          0.071866859
2019-02-27/12:06:06.92          0.031693264
2019-02-27/12:06:06.95          0.022821698
2019-02-27/12:06:06.98         -0.012812727
2019-02-27/12:06:07.01          0.014551140
2019-02-27/12:06:07.04          0.015621855
2019-02-27/12:06:07.07         -0.010679139
2019-02-27/12:06:07.11         0.0027790485
2019-02-27/12:06:07.14         -0.042259088
2019-02-27/12:06:07.17         -0.048124571
2019-02-27/12:06:07.20         0.0010561234
2019-02-27/12:06:07.23         -0.036615258
2019-02-27/12:06:07.26         -0.049930114
2019-02-27/12:06:07.29         -0.054194784
2019-02-27/12:06:07.32         -0.012870801
2019-02-27/12:06:07.36        -0.0079868690
2019-02-27/12:06:07.39         -0.031263993
2019-02-27/12:06:07.42          0.019195570
2019-02-27/12:06:07.45        -0.0025219192
2019-02-27/12:06:07.48         -0.035174476
2019-02-27/12:06:07.51         -0.018656313
2019-02-27/12:06:07.54          0.059792101
2019-02-27/12:06:07.57          0.050848815
2019-02-27/12:06:07.61          0.020708672
2019-02-27/12:06:07.64          0.039940673
2019-02-27/12:06:07.67          0.038899161
2019-02-27/12:06:07.70          0.031928867
2019-02-27/12:06:07.73         0.0083654182
2019-02-27/12:06:07.76          0.077402668
2019-02-27/12:06:07.79          0.091648322
2019-02-27/12:06:07.82          0.053764544
2019-02-27/12:06:07.86        -0.0021243135
2019-02-27/12:06:07.89        -0.0041627780
2019-02-27/12:06:07.92         -0.028979056
2019-02-27/12:06:07.95         -0.029430238
2019-02-27/12:06:07.98        -0.0070540886
2019-02-27/12:06:08.01          0.051730313
2019-02-27/12:06:08.04          0.025871530
2019-02-27/12:06:08.07        -0.0063731605
2019-02-27/12:06:08.11         -0.042004007
2019-02-27/12:06:08.14         -0.013879164
2019-02-27/12:06:08.17          0.013551243
2019-02-27/12:06:08.20          0.026396348
2019-02-27/12:06:08.23         0.0038442156
2019-02-27/12:06:08.26         -0.021126199
2019-02-27/12:06:08.29         -0.059522144
2019-02-27/12:06:08.32         -0.038687309
2019-02-27/12:06:08.36         -0.021884674
2019-02-27/12:06:08.39        -0.0013538737
2019-02-27/12:06:08.42          0.027363441
2019-02-27/12:06:08.45         0.0030044071
2019-02-27/12:06:08.48         -0.023908119
2019-02-27/12:06:08.51        -0.0086439592
2019-02-27/12:06:08.54          0.011350101
2019-02-27/12:06:08.57         0.0043222919
2019-02-27/12:06:08.61         -0.015534686
2019-02-27/12:06:08.64         -0.032129306
2019-02-27/12:06:08.67         -0.027153844
2019-02-27/12:06:08.70         -0.047914121
2019-02-27/12:06:08.73         -0.051423862
2019-02-27/12:06:08.76         -0.042031713
2019-02-27/12:06:08.79         -0.036762773
2019-02-27/12:06:08.82         -0.027706222
2019-02-27/12:06:08.86         -0.015555511
2019-02-27/12:06:08.89         -0.045347055
2019-02-27/12:06:08.92          0.030080346
2019-02-27/12:06:08.95         0.0039498777
2019-02-27/12:06:08.98         -0.011968241
2019-02-27/12:06:09.01          0.062269190
2019-02-27/12:06:09.04          0.043902002
2019-02-27/12:06:09.07          0.049797085
2019-02-27/12:06:09.11         0.0080320149
2019-02-27/12:06:09.14          0.031464367
2019-02-27/12:06:09.17          0.056866122
2019-02-27/12:06:09.20         -0.017411658
2019-02-27/12:06:09.23        -0.0024561867
2019-02-27/12:06:09.26         0.0098852782
2019-02-27/12:06:09.29         -0.013598744
2019-02-27/12:06:09.32          0.020477371
2019-02-27/12:06:09.36          0.010361693
2019-02-27/12:06:09.39        -0.0072897798
2019-02-27/12:06:09.42         -0.038737048
2019-02-27/12:06:09.45         -0.035873444
2019-02-27/12:06:09.48         -0.049563373
2019-02-27/12:06:09.51         0.0098956719
2019-02-27/12:06:09.54         0.0083800956
2019-02-27/12:06:09.57        -0.0036781523
2019-02-27/12:06:09.61         0.0050082079
2019-02-27/12:06:09.64        -0.0013182724
2019-02-27/12:06:09.67          0.058468197
2019-02-27/12:06:09.70          0.040781929
2019-02-27/12:06:09.73          0.060655140
2019-02-27/12:06:09.76          0.086590490
2019-02-27/12:06:09.79          0.024508584
2019-02-27/12:06:09.82          0.010395605
2019-02-27/12:06:09.86          0.042207744
2019-02-27/12:06:09.89         -0.010802469
2019-02-27/12:06:09.92         -0.015681047
2019-02-27/12:06:09.95         -0.040771259
2019-02-27/12:06:09.98         -0.029173779
2019-02-27/12:06:10.01         -0.066452587
2019-02-27/12:06:10.04         -0.049463458
2019-02-27/12:06:10.07        -0.0037137038
2019-02-27/12:06:10.11         -0.034490103
2019-02-27/12:06:10.14         -0.071111206
2019-02-27/12:06:10.17         -0.020128176
2019-02-27/12:06:10.20         -0.010391086
2019-02-27/12:06:10.23         0.0047504333
2019-02-27/12:06:10.26          0.023499998
2019-02-27/12:06:10.29          0.042933747
2019-02-27/12:06:10.32          0.031662263
2019-02-27/12:06:10.36        -0.0080601437
2019-02-27/12:06:10.39          0.043368389
2019-02-27/12:06:10.42           0.10284823
2019-02-27/12:06:10.45          0.057871930
2019-02-27/12:06:10.48          0.061316092
2019-02-27/12:06:10.51          0.025252002
2019-02-27/12:06:10.54          0.046568315
2019-02-27/12:06:10.57          0.012769145
2019-02-27/12:06:10.61          0.015270651
2019-02-27/12:06:10.64         -0.015419262
2019-02-27/12:06:10.67         -0.045285834
2019-02-27/12:06:10.70         -0.054833411
2019-02-27/12:06:10.73         -0.030136601
2019-02-27/12:06:10.76         -0.053354091
2019-02-27/12:06:10.79         -0.020946570
2019-02-27/12:06:10.82         -0.067777402
2019-02-27/12:06:10.86         -0.019172595
2019-02-27/12:06:10.89         0.0027144897
2019-02-27/12:06:10.92          0.022872388
2019-02-27/12:06:10.95          0.018971684
2019-02-27/12:06:10.98         -0.022553338
2019-02-27/12:06:11.01          0.020126480
2019-02-27/12:06:11.04          0.053020404
2019-02-27/12:06:11.07          0.052353996
2019-02-27/12:06:11.11          0.076313274
2019-02-27/12:06:11.14         -0.013714578
2019-02-27/12:06:11.17         0.0053474252
2019-02-27/12:06:11.20         -0.019866439
2019-02-27/12:06:11.23          0.027288843
2019-02-27/12:06:11.26        -0.0013601296
2019-02-27/12:06:11.29        -0.0060450790
2019-02-27/12:06:11.32         -0.018066404
2019-02-27/12:06:11.36         -0.026129956
2019-02-27/12:06:11.39         -0.051424895
2019-02-27/12:06:11.42         -0.020571747
2019-02-27/12:06:11.45         -0.020855001
2019-02-27/12:06:11.48          0.014039766
2019-02-27/12:06:11.51         -0.027961146
2019-02-27/12:06:11.54          0.032941418
2019-02-27/12:06:11.57          0.014547891
2019-02-27/12:06:11.61         0.0056480269
2019-02-27/12:06:11.64          0.048324516
2019-02-27/12:06:11.67          0.031272819
2019-02-27/12:06:11.70          0.086026399
2019-02-27/12:06:11.73          0.067163658
2019-02-27/12:06:11.76          0.053476821
2019-02-27/12:06:11.79          0.075756040
2019-02-27/12:06:11.82         0.0011507710
2019-02-27/12:06:11.86          0.040578938
2019-02-27/12:06:11.89         0.0092103896
2019-02-27/12:06:11.92         -0.052428713
2019-02-27/12:06:11.95         -0.019394491
2019-02-27/12:06:11.98         -0.041205076
2019-02-27/12:06:12.01         -0.049599437
2019-02-27/12:06:12.04         -0.038152503
2019-02-27/12:06:12.07         -0.040287741
2019-02-27/12:06:12.11       -0.00039798935
2019-02-27/12:06:12.14          -0.10541889
2019-02-27/12:06:12.17         -0.028713626
2019-02-27/12:06:12.20        -0.0097696055
2019-02-27/12:06:12.23         -0.052989949
2019-02-27/12:06:12.26         -0.034094525
2019-02-27/12:06:12.29         -0.016264939
2019-02-27/12:06:12.32         -0.030021994
2019-02-27/12:06:12.36       -0.00059301122
2019-02-27/12:06:12.39         -0.030411733
2019-02-27/12:06:12.42          0.012856896
2019-02-27/12:06:12.45         0.0074176588
2019-02-27/12:06:12.48        -0.0041078810
2019-02-27/12:06:12.51          0.034261068
2019-02-27/12:06:12.54          0.014802600
2019-02-27/12:06:12.57         -0.037905305
2019-02-27/12:06:12.61         -0.024364039
2019-02-27/12:06:12.64         -0.042966913
2019-02-27/12:06:12.67         -0.043864761
2019-02-27/12:06:12.70         -0.019623967
2019-02-27/12:06:12.73         -0.031151446
2019-02-27/12:06:12.76         -0.017018406
2019-02-27/12:06:12.79        -0.0071588671
2019-02-27/12:06:12.82         -0.018993026
2019-02-27/12:06:12.86          0.021056332
2019-02-27/12:06:12.89          0.027603944
2019-02-27/12:06:12.92          0.030770046
2019-02-27/12:06:12.95          0.094566982
2019-02-27/12:06:12.98          0.027496661
2019-02-27/12:06:13.01          0.012289627
2019-02-27/12:06:13.04          0.026793812
2019-02-27/12:06:13.07          0.030207203
2019-02-27/12:06:13.11          0.059674916
2019-02-27/12:06:13.14          0.018396613
2019-02-27/12:06:13.17        -0.0034103738
2019-02-27/12:06:13.20          0.012964425
2019-02-27/12:06:13.23         -0.051879510
2019-02-27/12:06:13.26         -0.014369047
2019-02-27/12:06:13.29        -0.0082369445
2019-02-27/12:06:13.32         0.0083133837
2019-02-27/12:06:13.36         -0.043913553
2019-02-27/12:06:13.39         -0.012008150
2019-02-27/12:06:13.42         -0.016463288
2019-02-27/12:06:13.45          0.032098649
2019-02-27/12:06:13.48         -0.020491066
2019-02-27/12:06:13.51          0.021724279
2019-02-27/12:06:13.54          0.015979694
2019-02-27/12:06:13.57          0.069835607
2019-02-27/12:06:13.61          0.035540911
2019-02-27/12:06:13.64          0.055490243
2019-02-27/12:06:13.67       -0.00069893757
2019-02-27/12:06:13.70         0.0013682201
2019-02-27/12:06:13.73         0.0070606421
2019-02-27/12:06:13.76          0.038813589
2019-02-27/12:06:13.79          0.030733780
2019-02-27/12:06:13.82         0.0044668935
2019-02-27/12:06:13.86         -0.042864586
2019-02-27/12:06:13.89         -0.019879466
2019-02-27/12:06:13.92         -0.014859634
2019-02-27/12:06:13.95        -0.0094175746
2019-02-27/12:06:13.98          0.038348118
2019-02-27/12:06:14.01        -0.0094428111
2019-02-27/12:06:14.04         -0.035998720
2019-02-27/12:06:14.07         -0.066726585
2019-02-27/12:06:14.11         0.0078309923
2019-02-27/12:06:14.14          0.012548900
2019-02-27/12:06:14.17          0.011925181
2019-02-27/12:06:14.20          0.017043597
2019-02-27/12:06:14.23          0.044027567
2019-02-27/12:06:14.26          0.021094727
2019-02-27/12:06:14.29          0.016422848
2019-02-27/12:06:14.32          0.085720136
2019-02-27/12:06:14.36           0.10360489
2019-02-27/12:06:14.39          0.068665042
2019-02-27/12:06:14.42          0.057635982
2019-02-27/12:06:14.45         -0.031788918
2019-02-27/12:06:14.48         -0.010047015
2019-02-27/12:06:14.51        -0.0058492366
2019-02-27/12:06:14.54        -0.0024572058
2019-02-27/12:06:14.57         -0.042277415
2019-02-27/12:06:14.61         -0.075069779
2019-02-27/12:06:14.64         -0.071300502
2019-02-27/12:06:14.67         -0.084215664
2019-02-27/12:06:14.70         -0.094381273
2019-02-27/12:06:14.73         -0.016471097
2019-02-27/12:06:14.76        0.00092633910
2019-02-27/12:06:14.79         -0.036908879
2019-02-27/12:06:14.82         -0.021418917
2019-02-27/12:06:14.86        0.00071639220
2019-02-27/12:06:14.89         0.0065985534
2019-02-27/12:06:14.92          0.023663227
2019-02-27/12:06:14.95          0.048655888
2019-02-27/12:06:14.98          0.042904653
2019-02-27/12:06:15.01          0.026408745
2019-02-27/12:06:15.04         -0.022420810
2019-02-27/12:06:15.07        -0.0068304353
2019-02-27/12:06:15.11          0.026302078
2019-02-27/12:06:15.14        -0.0099882978
2019-02-27/12:06:15.17          0.012353068
2019-02-27/12:06:15.20          0.013548724
2019-02-27/12:06:15.23         -0.056424145
2019-02-27/12:06:15.26         -0.031465612
2019-02-27/12:06:15.29         -0.051824297
2019-02-27/12:06:15.32        -0.0034543207
2019-02-27/12:06:15.36         -0.041201713
2019-02-27/12:06:15.39        -0.0041677312
2019-02-27/12:06:15.42          0.016829887
2019-02-27/12:06:15.45         -0.024208496
2019-02-27/12:06:15.48         -0.067918267
2019-02-27/12:06:15.51        -0.0082476406
2019-02-27/12:06:15.54          0.019009671
2019-02-27/12:06:15.57          0.057527071
2019-02-27/12:06:15.61         0.0014973289
2019-02-27/12:06:15.64          0.069994274
2019-02-27/12:06:15.67         -0.044613500
2019-02-27/12:06:15.70         0.0057292106
2019-02-27/12:06:15.73       -0.00084074996
2019-02-27/12:06:15.76          0.046312852
2019-02-27/12:06:15.79          0.019409135
2019-02-27/12:06:15.82         -0.072484084
2019-02-27/12:06:15.86         -0.033370096
2019-02-27/12:06:15.89         -0.038294954
2019-02-27/12:06:15.92         -0.095487183
2019-02-27/12:06:15.95        -0.0040939654
2019-02-27/12:06:15.98         -0.030241908
2019-02-27/12:06:16.01         -0.018129051
2019-02-27/12:06:16.04         -0.036245484
2019-02-27/12:06:16.07         -0.028950408
2019-02-27/12:06:16.11          0.047325552
2019-02-27/12:06:16.14        -0.0082286734
2019-02-27/12:06:16.17        -0.0015255142
2019-02-27/12:06:16.20          0.064401734
2019-02-27/12:06:16.23         -0.025454189
2019-02-27/12:06:16.26          0.012338352
2019-02-27/12:06:16.29        -0.0088263074
2019-02-27/12:06:16.32         -0.016236350
2019-02-27/12:06:16.36          0.026357042
2019-02-27/12:06:16.39         -0.011347149
2019-02-27/12:06:16.42          0.010481730
2019-02-27/12:06:16.45          0.020702785
2019-02-27/12:06:16.48         -0.054290065
2019-02-27/12:06:16.51        -0.0059098163
2019-02-27/12:06:16.54         -0.060773094
2019-02-27/12:06:16.57         0.0055841866
2019-02-27/12:06:16.61         -0.029876625
2019-02-27/12:06:16.64         -0.030275385
2019-02-27/12:06:16.67          0.037788182
2019-02-27/12:06:16.70         -0.026880091
2019-02-27/12:06:16.73         -0.043269693
2019-02-27/12:06:16.76          0.016228306
2019-02-27/12:06:16.79        -0.0013836933
2019-02-27/12:06:16.82          0.022216475
2019-02-27/12:06:16.86          0.022946367
2019-02-27/12:06:16.89          0.036673150
2019-02-27/12:06:16.92          0.029599290
2019-02-27/12:06:16.95         -0.024262727
2019-02-27/12:06:16.98          0.030786259
2019-02-27/12:06:17.01           0.11499447
2019-02-27/12:06:17.04          0.074418448
2019-02-27/12:06:17.07          0.041310505
2019-02-27/12:06:17.11          0.066704855
2019-02-27/12:06:17.14          0.046679925
2019-02-27/12:06:17.17          0.042457696
2019-02-27/12:06:17.20          0.062416304
2019-02-27/12:06:17.23          0.019069806
2019-02-27/12:06:17.26         -0.012893953
2019-02-27/12:06:17.29         -0.067481041
2019-02-27/12:06:17.32         -0.051037693
2019-02-27/12:06:17.36         -0.017697499
2019-02-27/12:06:17.39         -0.023336480
2019-02-27/12:06:17.42         -0.053346173
2019-02-27/12:06:17.45         -0.041126748
2019-02-27/12:06:17.48         -0.039155210
2019-02-27/12:06:17.51         -0.019692892
2019-02-27/12:06:17.54         0.0083012310
2019-02-27/12:06:17.57          0.026140880
2019-02-27/12:06:17.61          0.011370172
2019-02-27/12:06:17.64         0.0015207895
2019-02-27/12:06:17.67          0.041102961
2019-02-27/12:06:17.70          0.045540358
2019-02-27/12:06:17.73          0.059959301
2019-02-27/12:06:17.76         0.0082726869
2019-02-27/12:06:17.79          0.031448582
2019-02-27/12:06:17.82          0.047005089
2019-02-27/12:06:17.86         -0.022051470
2019-02-27/12:06:17.89        -0.0025518657
2019-02-27/12:06:17.92         0.0032314616
2019-02-27/12:06:17.95         -0.083093236
2019-02-27/12:06:17.98         -0.042888761
2019-02-27/12:06:18.01         -0.090680278
2019-02-27/12:06:18.04         -0.067370720
2019-02-27/12:06:18.07         -0.046124267
2019-02-27/12:06:18.11         -0.061073200
2019-02-27/12:06:18.14         -0.040879328
2019-02-27/12:06:18.17         -0.036722265
2019-02-27/12:06:18.20         -0.054251619
2019-02-27/12:06:18.23         0.0094618227
2019-02-27/12:06:18.26         -0.043294264
2019-02-27/12:06:18.29          0.046394419
2019-02-27/12:06:18.32          0.044094877
2019-02-27/12:06:18.36         -0.014408148
2019-02-27/12:06:18.39         -0.039967935
2019-02-27/12:06:18.42          0.048908567
2019-02-27/12:06:18.45          0.020662617
2019-02-27/12:06:18.48          0.023856565
2019-02-27/12:06:18.51          0.021395947
2019-02-27/12:06:18.54         0.0089833374
2019-02-27/12:06:18.57          0.018929451
2019-02-27/12:06:18.61         -0.029153448
2019-02-27/12:06:18.64          0.068443411
2019-02-27/12:06:18.67          0.040814845
2019-02-27/12:06:18.70         -0.023562814
2019-02-27/12:06:18.73         -0.049745476
2019-02-27/12:06:18.76         0.0014602372
2019-02-27/12:06:18.79         -0.035483688
2019-02-27/12:06:18.82         -0.017712173
2019-02-27/12:06:18.86         -0.041803627
2019-02-27/12:06:18.89         -0.018865490
2019-02-27/12:06:18.92         -0.051792996
2019-02-27/12:06:18.95         -0.017445871
2019-02-27/12:06:18.98          0.025535031
2019-02-27/12:06:19.01           0.10835181
2019-02-27/12:06:19.04          0.040256051
2019-02-27/12:06:19.07          0.066030716
2019-02-27/12:06:19.11          0.075738120
2019-02-27/12:06:19.14          0.059511526
2019-02-27/12:06:19.17          0.065611677
2019-02-27/12:06:19.20          0.063944587
2019-02-27/12:06:19.23          0.037307448
2019-02-27/12:06:19.26         -0.016335966
2019-02-27/12:06:19.29         -0.020787933
2019-02-27/12:06:19.32        -0.0056455103
2019-02-27/12:06:19.36         0.0061751113
2019-02-27/12:06:19.39         -0.052595813
2019-02-27/12:06:19.42         -0.071765954
2019-02-27/12:06:19.45         -0.064931870
2019-02-27/12:06:19.48         -0.094517694
2019-02-27/12:06:19.51         -0.024422312
2019-02-27/12:06:19.54         0.0039702998
2019-02-27/12:06:19.57          0.019868107
2019-02-27/12:06:19.61          0.072923525
2019-02-27/12:06:19.64          0.034764483
2019-02-27/12:06:19.67          0.097524274
2019-02-27/12:06:19.70          0.082745829
2019-02-27/12:06:19.73           0.11177049
2019-02-27/12:06:19.76          0.088057311
2019-02-27/12:06:19.79          0.070202973
2019-02-27/12:06:19.82          0.034200733
2019-02-27/12:06:19.86         -0.010862140
2019-02-27/12:06:19.89         -0.059779014
2019-02-27/12:06:19.92         -0.046890228
2019-02-27/12:06:19.95          -0.10820686
2019-02-27/12:06:19.98         -0.038737074
2019-02-27/12:06:20.01         -0.098462298
2019-02-27/12:06:20.04         -0.016246404
2019-02-27/12:06:20.07         -0.079245973
2019-02-27/12:06:20.11         -0.014723634
2019-02-27/12:06:20.14         0.0019010821
2019-02-27/12:06:20.17         -0.020941661
2019-02-27/12:06:20.20          0.037001522
2019-02-27/12:06:20.23          0.084581743
2019-02-27/12:06:20.26          0.053192020
2019-02-27/12:06:20.29           0.14153932
2019-02-27/12:06:20.32          0.031801809
2019-02-27/12:06:20.36           0.13410808
2019-02-27/12:06:20.39          0.055742318
2019-02-27/12:06:20.42         0.0063485103
2019-02-27/12:06:20.45          0.049382946
2019-02-27/12:06:20.48         0.0046952834
2019-02-27/12:06:20.51         -0.012613612
2019-02-27/12:06:20.54         -0.059934135
2019-02-27/12:06:20.57         -0.085315446
2019-02-27/12:06:20.61         -0.014088893
2019-02-27/12:06:20.64          -0.10119016
2019-02-27/12:06:20.67         -0.029359624
2019-02-27/12:06:20.70         -0.012039335
2019-02-27/12:06:20.73          0.013754370
2019-02-27/12:06:20.76         -0.061237828
2019-02-27/12:06:20.79         -0.039452007
2019-02-27/12:06:20.82       -0.00033090343
2019-02-27/12:06:20.86         -0.025540855
2019-02-27/12:06:20.89         -0.033100848
2019-02-27/12:06:20.92         -0.020543814
2019-02-27/12:06:20.95         -0.064266210
2019-02-27/12:06:20.98         -0.045209752
2019-02-27/12:06:21.01          -0.13828673
2019-02-27/12:06:21.04          0.018963549
2019-02-27/12:06:21.07         -0.023881842
2019-02-27/12:06:21.11         -0.046648492
2019-02-27/12:06:21.14         -0.035832926
2019-02-27/12:06:21.17         -0.097799588
2019-02-27/12:06:21.20         -0.035589787
2019-02-27/12:06:21.23         -0.071093225
2019-02-27/12:06:21.26         -0.043434540
2019-02-27/12:06:21.29          0.043378442
2019-02-27/12:06:21.32         -0.087484194
2019-02-27/12:06:21.36         -0.058047312
2019-02-27/12:06:21.39         -0.055934762
2019-02-27/12:06:21.42         -0.057023867
2019-02-27/12:06:21.45          0.061355935
2019-02-27/12:06:21.48          0.044376452
2019-02-27/12:06:21.51          0.089338282
2019-02-27/12:06:21.54          0.035865666
2019-02-27/12:06:21.57         0.0086390873
2019-02-27/12:06:21.61          0.058716916
2019-02-27/12:06:21.64          0.051284023
2019-02-27/12:06:21.67          0.088190851
2019-02-27/12:06:21.70          0.089370039
2019-02-27/12:06:21.73          0.021651337
2019-02-27/12:06:21.76         -0.031142767
2019-02-27/12:06:21.79         -0.023829681
2019-02-27/12:06:21.82         0.0037030398
2019-02-27/12:06:21.86         -0.019197381
2019-02-27/12:06:21.89        -0.0048475612
2019-02-27/12:06:21.92         0.0075444049
2019-02-27/12:06:21.95          0.025596274
2019-02-27/12:06:21.98         -0.052399949
2019-02-27/12:06:22.01         -0.022455010
2019-02-27/12:06:22.04          0.076595149
2019-02-27/12:06:22.07          0.032680972
2019-02-27/12:06:22.11         -0.029316633
2019-02-27/12:06:22.14          0.087327784
2019-02-27/12:06:22.17          0.043137678
2019-02-27/12:06:22.20          0.026952753
2019-02-27/12:06:22.23         -0.017945540
2019-02-27/12:06:22.26          0.019744231
2019-02-27/12:06:22.29        0.00092096148
2019-02-27/12:06:22.32          -0.10568733
2019-02-27/12:06:22.36         -0.010718691
2019-02-27/12:06:22.39          0.023613391
2019-02-27/12:06:22.42         -0.085820248
2019-02-27/12:06:22.45         -0.044206014
2019-02-27/12:06:22.48         -0.040784821
2019-02-27/12:06:22.51         -0.034039720
2019-02-27/12:06:22.54          0.017356128
2019-02-27/12:06:22.57         -0.015172036
2019-02-27/12:06:22.61         -0.017081006
2019-02-27/12:06:22.64         -0.022904417
2019-02-27/12:06:22.67         -0.021987901
2019-02-27/12:06:22.70          0.043567800
2019-02-27/12:06:22.73        -0.0046926979
2019-02-27/12:06:22.76          0.057034284
2019-02-27/12:06:22.79          0.063993252
2019-02-27/12:06:22.82          0.010115246
2019-02-27/12:06:22.86          0.085368876
2019-02-27/12:06:22.89          0.079061980
2019-02-27/12:06:22.92          0.070229142
2019-02-27/12:06:22.95          0.093643285
2019-02-27/12:06:22.98          0.043866648
2019-02-27/12:06:23.01          0.056106832
2019-02-27/12:06:23.04          0.059431538
2019-02-27/12:06:23.07         0.0042193585
2019-02-27/12:06:23.11          0.044920694
2019-02-27/12:06:23.14         -0.048408519
2019-02-27/12:06:23.17         -0.011035366
2019-02-27/12:06:23.20         -0.053602641
2019-02-27/12:06:23.23         -0.060931934
2019-02-27/12:06:23.26         -0.087908969
2019-02-27/12:06:23.29          -0.11711121
2019-02-27/12:06:23.32          -0.10908506
2019-02-27/12:06:23.36          -0.12626672
2019-02-27/12:06:23.39         -0.096067813
2019-02-27/12:06:23.42         -0.070877738
2019-02-27/12:06:23.45         -0.068026622
2019-02-27/12:06:23.48         -0.056680088
2019-02-27/12:06:23.51         -0.088234950
2019-02-27/12:06:23.54         -0.090091012
2019-02-27/12:06:23.57          0.021699247
2019-02-27/12:06:23.61         -0.044420854
2019-02-27/12:06:23.64          0.034896312
2019-02-27/12:06:23.67         -0.052781506
2019-02-27/12:06:23.70         -0.036737006
2019-02-27/12:06:23.73         -0.023505492
2019-02-27/12:06:23.76         -0.016425436
2019-02-27/12:06:23.79         0.0038204721
2019-02-27/12:06:23.82          0.020214673
2019-02-27/12:06:23.86         -0.023100375
2019-02-27/12:06:23.89          0.040443235
2019-02-27/12:06:23.92         -0.055199362
2019-02-27/12:06:23.95         0.0051276720
2019-02-27/12:06:23.98          0.065924436
2019-02-27/12:06:24.01          0.035980487
2019-02-27/12:06:24.04          0.028026388
2019-02-27/12:06:24.07          0.064307406
2019-02-27/12:06:24.11          0.015215303
2019-02-27/12:06:24.14          0.011261896
2019-02-27/12:06:24.17        -0.0077812062
2019-02-27/12:06:24.20          0.079877120
2019-02-27/12:06:24.23          0.037390439
2019-02-27/12:06:24.26         -0.045385574
2019-02-27/12:06:24.29          0.040385423
2019-02-27/12:06:24.32          0.013466768
2019-02-27/12:06:24.36         -0.072733358
2019-02-27/12:06:24.39         0.0094074150
2019-02-27/12:06:24.42         -0.031538710
2019-02-27/12:06:24.45         -0.016073295
2019-02-27/12:06:24.48         -0.034576886
2019-02-27/12:06:24.51          0.020725559
2019-02-27/12:06:24.54          0.056697174
2019-02-27/12:06:24.57         -0.038599672
2019-02-27/12:06:24.61          0.028047370
2019-02-27/12:06:24.64         0.0043519094
2019-02-27/12:06:24.67          0.015834280
2019-02-27/12:06:24.70          0.010883448
2019-02-27/12:06:24.73         -0.031233844
2019-02-27/12:06:24.76         -0.021147126
2019-02-27/12:06:24.79         -0.072134966
2019-02-27/12:06:24.82         -0.053818745
2019-02-27/12:06:24.86         -0.010753468
2019-02-27/12:06:24.89         -0.039229429
2019-02-27/12:06:24.92        -0.0083842799
2019-02-27/12:06:24.95        -0.0011379888
2019-02-27/12:06:24.98          0.020666055
2019-02-27/12:06:25.01          0.046875630
2019-02-27/12:06:25.04          0.044486957
2019-02-27/12:06:25.07           0.14977572
2019-02-27/12:06:25.11          0.067886247
2019-02-27/12:06:25.14         0.0044686439
2019-02-27/12:06:25.17         0.0047546233
2019-02-27/12:06:25.20          0.046920736
2019-02-27/12:06:25.23          0.025642232
2019-02-27/12:06:25.26          0.050076942
2019-02-27/12:06:25.29         -0.028589501
2019-02-27/12:06:25.32         -0.011457268
2019-02-27/12:06:25.36         -0.073642838
2019-02-27/12:06:25.39         -0.063972734
2019-02-27/12:06:25.42          0.039471585
2019-02-27/12:06:25.45          0.012917912
2019-02-27/12:06:25.48          0.021750392
2019-02-27/12:06:25.51          0.038126169
2019-02-27/12:06:25.54         -0.033787230
2019-02-27/12:06:25.57          0.060219146
2019-02-27/12:06:25.61          0.018572024
2019-02-27/12:06:25.64          0.014134950
2019-02-27/12:06:25.67          0.084017028
2019-02-27/12:06:25.70         -0.016831360
2019-02-27/12:06:25.73          0.010744501
2019-02-27/12:06:25.76          0.023693945
2019-02-27/12:06:25.79         -0.023018335
2019-02-27/12:06:25.82        -0.0051573572
2019-02-27/12:06:25.86        0.00024249348
2019-02-27/12:06:25.89         0.0020602716
2019-02-27/12:06:25.92         -0.019639528
2019-02-27/12:06:25.95         -0.057677745
2019-02-27/12:06:25.98         -0.033855064
2019-02-27/12:06:26.01         -0.066005559
2019-02-27/12:06:26.04          -0.13986107
2019-02-27/12:06:26.07         -0.076386666
2019-02-27/12:06:26.11         -0.051803396
2019-02-27/12:06:26.14          -0.12722784
2019-02-27/12:06:26.17         -0.051461826
2019-02-27/12:06:26.20         -0.050679204
2019-02-27/12:06:26.23         0.0049503707
2019-02-27/12:06:26.26          0.023432321
2019-02-27/12:06:26.29          0.039547100
2019-02-27/12:06:26.32          0.084530678
2019-02-27/12:06:26.36          0.042841238
2019-02-27/12:06:26.39          0.040379345
2019-02-27/12:06:26.42           0.11754186
2019-02-27/12:06:26.45          0.010141968
2019-02-27/12:06:26.48          0.013201213
2019-02-27/12:06:26.51        -0.0095057099
2019-02-27/12:06:26.54          0.044057339
2019-02-27/12:06:26.57        -0.0055491115
2019-02-27/12:06:26.61          0.012518476
2019-02-27/12:06:26.64          0.010751931
2019-02-27/12:06:26.67          0.040992507
2019-02-27/12:06:26.70         -0.063847858
2019-02-27/12:06:26.73         -0.010859144
2019-02-27/12:06:26.76          0.034723516
2019-02-27/12:06:26.79          0.013919205
2019-02-27/12:06:26.82         -0.040571920
2019-02-27/12:06:26.86         0.0011390069
2019-02-27/12:06:26.89          0.042572669
2019-02-27/12:06:26.92          0.024508029
2019-02-27/12:06:26.95         -0.034228040
2019-02-27/12:06:26.98           0.10851622
2019-02-27/12:06:27.01          0.070092394
2019-02-27/12:06:27.04          0.093812882
2019-02-27/12:06:27.07          0.031986849
2019-02-27/12:06:27.11          0.016519073
2019-02-27/12:06:27.14          0.038063683
2019-02-27/12:06:27.17         -0.016817147
2019-02-27/12:06:27.20         0.0017086475
2019-02-27/12:06:27.23          0.012273477
2019-02-27/12:06:27.26         -0.060091244
2019-02-27/12:06:27.29          -0.10680253
2019-02-27/12:06:27.32          -0.14794528
2019-02-27/12:06:27.36         -0.087256249
2019-02-27/12:06:27.39         -0.020104357
2019-02-27/12:06:27.42         -0.067562904
2019-02-27/12:06:27.45         -0.059600568
2019-02-27/12:06:27.48         -0.077290164
2019-02-27/12:06:27.51        -0.0088414354
2019-02-27/12:06:27.54         -0.018107982
2019-02-27/12:06:27.57          0.010067151
2019-02-27/12:06:27.61          0.023482113
2019-02-27/12:06:27.64          0.066976244
2019-02-27/12:06:27.67          0.030909245
2019-02-27/12:06:27.70          0.089440051
2019-02-27/12:06:27.73          0.072685940
2019-02-27/12:06:27.76          0.076417827
2019-02-27/12:06:27.79          0.025620451
2019-02-27/12:06:27.82        -0.0017811690
2019-02-27/12:06:27.86          0.061621327
2019-02-27/12:06:27.89          0.016785832
2019-02-27/12:06:27.92         -0.046417774
2019-02-27/12:06:27.95         -0.017330998
2019-02-27/12:06:27.98         -0.061545540
2019-02-27/12:06:28.01         -0.035484187
2019-02-27/12:06:28.04         -0.022499055
2019-02-27/12:06:28.07          0.034128741
2019-02-27/12:06:28.11          0.012814322
2019-02-27/12:06:28.14          0.064766484
2019-02-27/12:06:28.17          0.074331833
2019-02-27/12:06:28.20          0.073540815
2019-02-27/12:06:28.23          0.071201428
2019-02-27/12:06:28.26          0.075002795
2019-02-27/12:06:28.29          0.074381271
2019-02-27/12:06:28.32           0.10504990
2019-02-27/12:06:28.36          0.020814599
2019-02-27/12:06:28.39          0.053829712
2019-02-27/12:06:28.42        -0.0072535140
2019-02-27/12:06:28.45         -0.028047739
2019-02-27/12:06:28.48         0.0032122358
2019-02-27/12:06:28.51         -0.059429403
2019-02-27/12:06:28.54         -0.041663161
2019-02-27/12:06:28.57         -0.067391457
2019-02-27/12:06:28.61         -0.065486603
2019-02-27/12:06:28.64         -0.069354027
2019-02-27/12:06:28.67         -0.054106061
2019-02-27/12:06:28.70         -0.065068216
2019-02-27/12:06:28.73         -0.017476354
2019-02-27/12:06:28.76         -0.049210918
2019-02-27/12:06:28.79         -0.011810441
2019-02-27/12:06:28.82          0.039364500
2019-02-27/12:06:28.86          0.030477513
2019-02-27/12:06:28.89         -0.046385851
2019-02-27/12:06:28.92         0.0035201462
2019-02-27/12:06:28.95          0.025393747
2019-02-27/12:06:28.98          0.017974577
2019-02-27/12:06:29.01          0.034620736
2019-02-27/12:06:29.04          0.089737838
2019-02-27/12:06:29.07          0.029867030
2019-02-27/12:06:29.11         -0.077551280
2019-02-27/12:06:29.14          0.061253667
2019-02-27/12:06:29.17          0.071128315
2019-02-27/12:06:29.20          0.015417540
2019-02-27/12:06:29.23         -0.039896441
2019-02-27/12:06:29.26         -0.016566543
2019-02-27/12:06:29.29        -0.0074714512
2019-02-27/12:06:29.32         -0.038352216
2019-02-27/12:06:29.36          0.018072125
2019-02-27/12:06:29.39          0.063805070
2019-02-27/12:06:29.42         -0.067390334
2019-02-27/12:06:29.45         -0.037499039
2019-02-27/12:06:29.48          0.024611638
2019-02-27/12:06:29.51          0.025492343
2019-02-27/12:06:29.54          0.022324443
2019-02-27/12:06:29.57        0.00052200491
2019-02-27/12:06:29.61          0.026475450
2019-02-27/12:06:29.64         -0.017371850
2019-02-27/12:06:29.67         -0.017471143
2019-02-27/12:06:29.70         -0.043644042
2019-02-27/12:06:29.73       -0.00040593038
2019-02-27/12:06:29.76         -0.049897994
2019-02-27/12:06:29.79         -0.016555486
2019-02-27/12:06:29.82        -0.0050519323
2019-02-27/12:06:29.86         -0.064878754
2019-02-27/12:06:29.89          -0.14996050
2019-02-27/12:06:29.92         -0.041408127
2019-02-27/12:06:29.95          -0.13254421
2019-02-27/12:06:29.98         -0.049647846
2019-02-27/12:06:30.01         -0.029740801
2019-02-27/12:06:30.04         -0.025014258
2019-02-27/12:06:30.07         -0.026134207
2019-02-27/12:06:30.11          0.019973622
2019-02-27/12:06:30.14          0.021191672
2019-02-27/12:06:30.17          0.049378775
2019-02-27/12:06:30.20         -0.032516796
2019-02-27/12:06:30.23          0.065517709
2019-02-27/12:06:30.26          0.065761111
2019-02-27/12:06:30.29          0.038303357
2019-02-27/12:06:30.32          0.076350754
2019-02-27/12:06:30.36          0.066665574
2019-02-27/12:06:30.39         -0.021968232
2019-02-27/12:06:30.42          0.035547137
2019-02-27/12:06:30.45          0.050334553
2019-02-27/12:06:30.48          0.082912305
2019-02-27/12:06:30.51          0.085927994
2019-02-27/12:06:30.54          0.038003415
2019-02-27/12:06:30.57         -0.013191798
2019-02-27/12:06:30.61          0.010022797
2019-02-27/12:06:30.64         -0.025406529
2019-02-27/12:06:30.67          0.063111740
2019-02-27/12:06:30.70         -0.025258439
2019-02-27/12:06:30.73         -0.036750762
2019-02-27/12:06:30.76         -0.025707443
2019-02-27/12:06:30.79         -0.028656513
2019-02-27/12:06:30.82         -0.014671156
2019-02-27/12:06:30.86          0.060449338
2019-02-27/12:06:30.89          0.015905816
2019-02-27/12:06:30.92          0.080563068
2019-02-27/12:06:30.95        0.00076361726
2019-02-27/12:06:30.98          0.035561557
2019-02-27/12:06:31.01          0.046635842
2019-02-27/12:06:31.04          0.042441213
2019-02-27/12:06:31.07          0.015819067
2019-02-27/12:06:31.11        -0.0084794467
2019-02-27/12:06:31.14         -0.048221243
2019-02-27/12:06:31.17          0.027716698
2019-02-27/12:06:31.20         -0.052502181
2019-02-27/12:06:31.23         -0.043859346
2019-02-27/12:06:31.26         -0.016556606
2019-02-27/12:06:31.29        -0.0079165011
2019-02-27/12:06:31.32         -0.032556403
2019-02-27/12:06:31.36          0.045891221
2019-02-27/12:06:31.39          0.056110989
2019-02-27/12:06:31.42          0.038682715
2019-02-27/12:06:31.45         -0.027919083
2019-02-27/12:06:31.48          0.030528608
2019-02-27/12:06:31.51          0.050758922
2019-02-27/12:06:31.54          0.026411356
2019-02-27/12:06:31.57          0.088428874
2019-02-27/12:06:31.61          0.068059336
2019-02-27/12:06:31.64          0.039736559
2019-02-27/12:06:31.67          0.015889079
2019-02-27/12:06:31.70          0.035797162
2019-02-27/12:06:31.73        -0.0081060973
2019-02-27/12:06:31.76       -0.00011976988
2019-02-27/12:06:31.79         -0.011248272
2019-02-27/12:06:31.82          0.044894264
2019-02-27/12:06:31.86         -0.037631074
2019-02-27/12:06:31.89          0.018031117
2019-02-27/12:06:31.92         -0.019759102
2019-02-27/12:06:31.95          0.028468517
2019-02-27/12:06:31.98         -0.070915238
2019-02-27/12:06:32.01         -0.062155098
2019-02-27/12:06:32.04         -0.037839047
2019-02-27/12:06:32.07        -0.0075913579
2019-02-27/12:06:32.11         -0.026245000
2019-02-27/12:06:32.14         -0.026349515
2019-02-27/12:06:32.17         -0.094751806
2019-02-27/12:06:32.20          -0.11855957
2019-02-27/12:06:32.23         -0.091451277
2019-02-27/12:06:32.26         -0.049505475
2019-02-27/12:06:32.29          0.064068316
2019-02-27/12:06:32.32          0.033769985
2019-02-27/12:06:32.36         -0.024716760
2019-02-27/12:06:32.39         -0.038893417
2019-02-27/12:06:32.42         -0.020525916
2019-02-27/12:06:32.45          0.046387173
2019-02-27/12:06:32.48           0.10504400
2019-02-27/12:06:32.51          0.074371469
2019-02-27/12:06:32.54          0.042492564
2019-02-27/12:06:32.57          0.016095478
2019-02-27/12:06:32.61        -0.0012034254
2019-02-27/12:06:32.64          0.061585433
2019-02-27/12:06:32.67          0.078516441
2019-02-27/12:06:32.70          0.099974752
2019-02-27/12:06:32.73         0.0014497583
2019-02-27/12:06:32.76         -0.013966617
2019-02-27/12:06:32.79          0.014352374
2019-02-27/12:06:32.82          0.052075508
2019-02-27/12:06:32.86        -0.0016253383
2019-02-27/12:06:32.89          0.056120222
2019-02-27/12:06:32.92          0.010005056
2019-02-27/12:06:32.95       -0.00040455801
2019-02-27/12:06:32.98         0.0080596047
2019-02-27/12:06:33.01          0.031525681
2019-02-27/12:06:33.04        -0.0028264751
2019-02-27/12:06:33.07        -0.0031826724
2019-02-27/12:06:33.11          0.059796670
2019-02-27/12:06:33.14          0.078894946
2019-02-27/12:06:33.17         -0.026156934
2019-02-27/12:06:33.20          0.039241237
2019-02-27/12:06:33.23         -0.022073007
2019-02-27/12:06:33.26         -0.034646586
2019-02-27/12:06:33.29         -0.042595108
2019-02-27/12:06:33.32        -0.0081465320
2019-02-27/12:06:33.36         -0.014941180
2019-02-27/12:06:33.39         -0.075474279
2019-02-27/12:06:33.42         -0.057358090
2019-02-27/12:06:33.45         -0.021058852
2019-02-27/12:06:33.48         -0.012882442
2019-02-27/12:06:33.51          0.059998358
2019-02-27/12:06:33.54          0.021183664
2019-02-27/12:06:33.57          0.083302485
2019-02-27/12:06:33.61          0.063274512
2019-02-27/12:06:33.64          0.081392227
2019-02-27/12:06:33.67           0.10372552
2019-02-27/12:06:33.70          0.048699694
2019-02-27/12:06:33.73           0.10179182
2019-02-27/12:06:33.76          0.029054957
2019-02-27/12:06:33.79          0.026652676
2019-02-27/12:06:33.82          0.042714002
2019-02-27/12:06:33.86        -0.0039427879
2019-02-27/12:06:33.89          0.032312383
2019-02-27/12:06:33.92          0.018484621
2019-02-27/12:06:33.95         -0.052209269
2019-02-27/12:06:33.98          0.056587766
2019-02-27/12:06:34.01         -0.027513353
2019-02-27/12:06:34.04         -0.020633754
2019-02-27/12:06:34.07        -0.0053497720
2019-02-27/12:06:34.11        -0.0033175804
2019-02-27/12:06:34.14          0.072661487
2019-02-27/12:06:34.17          0.043304076
2019-02-27/12:06:34.20          0.047695433
2019-02-27/12:06:34.23          0.065171842
2019-02-27/12:06:34.26       -0.00087485374
2019-02-27/12:06:34.29         -0.020070520
2019-02-27/12:06:34.32         -0.011481744
2019-02-27/12:06:34.36          0.014319529
2019-02-27/12:06:34.39          0.015985402
2019-02-27/12:06:34.42         -0.066761235
2019-02-27/12:06:34.45          -0.10503202
2019-02-27/12:06:34.48          -0.12236043
2019-02-27/12:06:34.51         -0.032052839
2019-02-27/12:06:34.54         -0.076154905
2019-02-27/12:06:34.57         0.0044033813
2019-02-27/12:06:34.61          0.013808876
2019-02-27/12:06:34.64          -0.10411086
2019-02-27/12:06:34.67          -0.10109173
2019-02-27/12:06:34.70         -0.063319225
2019-02-27/12:06:34.73         -0.066907875
2019-02-27/12:06:34.76         -0.036569136
2019-02-27/12:06:34.79         -0.091634272
2019-02-27/12:06:34.82         -0.054335206
2019-02-27/12:06:34.86         -0.076263895
2019-02-27/12:06:34.89         -0.060273642
2019-02-27/12:06:34.92          0.050792930
2019-02-27/12:06:34.95          0.044567402
2019-02-27/12:06:34.98          0.034867834
2019-02-27/12:06:35.01           0.13330472
2019-02-27/12:06:35.04          0.034197115
2019-02-27/12:06:35.07          0.049265220
2019-02-27/12:06:35.11          0.033446190
2019-02-27/12:06:35.14          0.041834582
2019-02-27/12:06:35.17         0.0064296753
2019-02-27/12:06:35.20        -0.0034933458
2019-02-27/12:06:35.23       -0.00025152110
2019-02-27/12:06:35.26         -0.012189061
2019-02-27/12:06:35.29        -0.0023488424
2019-02-27/12:06:35.32         -0.033241675
2019-02-27/12:06:35.36          0.023202185
2019-02-27/12:06:35.39         0.0034986993
2019-02-27/12:06:35.42         -0.039668403
2019-02-27/12:06:35.45         -0.063221826
2019-02-27/12:06:35.48         -0.021979036
2019-02-27/12:06:35.51         0.0019093541
2019-02-27/12:06:35.54         0.0081986148
2019-02-27/12:06:35.57         -0.064242953
2019-02-27/12:06:35.61          0.035134110
2019-02-27/12:06:35.64          0.019158720
2019-02-27/12:06:35.67          0.030970628
2019-02-27/12:06:35.70          0.016071821
2019-02-27/12:06:35.73           0.10578437
2019-02-27/12:06:35.76          0.040708003
2019-02-27/12:06:35.79         -0.021157836
2019-02-27/12:06:35.82         -0.046080342
2019-02-27/12:06:35.86         -0.010154939
2019-02-27/12:06:35.89         -0.060849916
2019-02-27/12:06:35.92         -0.059610088
2019-02-27/12:06:35.95         -0.061056377
2019-02-27/12:06:35.98        -0.0018938180
2019-02-27/12:06:36.01         -0.026306806
2019-02-27/12:06:36.04         -0.028009875
2019-02-27/12:06:36.07         -0.076675640
2019-02-27/12:06:36.11          0.023918112
2019-02-27/12:06:36.14          0.053516886
2019-02-27/12:06:36.17          0.037409532
2019-02-27/12:06:36.20          0.034430915
2019-02-27/12:06:36.23          0.043583428
2019-02-27/12:06:36.26          0.045411083
2019-02-27/12:06:36.29         -0.015024434
2019-02-27/12:06:36.32         0.0098401047
2019-02-27/12:06:36.36           0.15239188
2019-02-27/12:06:36.39          0.036826908
2019-02-27/12:06:36.42         -0.016543727
2019-02-27/12:06:36.45          0.032581574
2019-02-27/12:06:36.48         -0.024453517
2019-02-27/12:06:36.51         -0.016836839
2019-02-27/12:06:36.54          0.024233870
2019-02-27/12:06:36.57          0.051543399
2019-02-27/12:06:36.61         -0.033778224
2019-02-27/12:06:36.64         -0.077912768
2019-02-27/12:06:36.67        -0.0083882708
2019-02-27/12:06:36.70          0.044204932
2019-02-27/12:06:36.73         -0.027720456
2019-02-27/12:06:36.76          0.048715922
2019-02-27/12:06:36.79         0.0055164082
2019-02-27/12:06:36.82         -0.051543061
2019-02-27/12:06:36.86         -0.019423737
2019-02-27/12:06:36.89          0.097028449
2019-02-27/12:06:36.92          0.060007910
2019-02-27/12:06:36.95          0.016776110
2019-02-27/12:06:36.98          -0.11691256
2019-02-27/12:06:37.01         -0.021718422
2019-02-27/12:06:37.04         -0.066139498
2019-02-27/12:06:37.07         -0.031450335
2019-02-27/12:06:37.11         0.0066351292
2019-02-27/12:06:37.14         -0.068116424
2019-02-27/12:06:37.17          -0.14054935
2019-02-27/12:06:37.20         -0.088892796
2019-02-27/12:06:37.23          -0.13696696
2019-02-27/12:06:37.26         -0.053603669
2019-02-27/12:06:37.29         -0.052994983
2019-02-27/12:06:37.32        -0.0092518531
2019-02-27/12:06:37.36         -0.013023765
2019-02-27/12:06:37.39         -0.064507294
2019-02-27/12:06:37.42         0.0080694086
2019-02-27/12:06:37.45         -0.046883136
2019-02-27/12:06:37.48         -0.048266584
2019-02-27/12:06:37.51          0.047007762
2019-02-27/12:06:37.54           0.11165377
2019-02-27/12:06:37.57          0.033311708
2019-02-27/12:06:37.61         -0.047677789
2019-02-27/12:06:37.64          0.039580807
2019-02-27/12:06:37.67          0.043634474
2019-02-27/12:06:37.70          0.032040684
2019-02-27/12:06:37.73          0.017813922
2019-02-27/12:06:37.76          0.016574156
2019-02-27/12:06:37.79         0.0060400291
2019-02-27/12:06:37.82         -0.029083280
2019-02-27/12:06:37.86          0.052158662
2019-02-27/12:06:37.89        -0.0099890109
2019-02-27/12:06:37.92          -0.13433001
2019-02-27/12:06:37.95         -0.061161283
2019-02-27/12:06:37.98         -0.025687248
2019-02-27/12:06:38.01          0.035172202
2019-02-27/12:06:38.04        -0.0082335303
2019-02-27/12:06:38.07        -0.0070760130
2019-02-27/12:06:38.11        -0.0057326530
2019-02-27/12:06:38.14         -0.093447131
2019-02-27/12:06:38.17          0.084353562
2019-02-27/12:06:38.20          0.098513688
2019-02-27/12:06:38.23          0.068385113
2019-02-27/12:06:38.26          0.067455486
2019-02-27/12:06:38.29          0.067615551
2019-02-27/12:06:38.32        0.00022096372
2019-02-27/12:06:38.36          0.047339958
2019-02-27/12:06:38.39          0.014687238
2019-02-27/12:06:38.42          0.021567263
2019-02-27/12:06:38.45         -0.027734598
2019-02-27/12:06:38.48         0.0085288080
2019-02-27/12:06:38.51        -0.0099791107
2019-02-27/12:06:38.54         -0.077707975
2019-02-27/12:06:38.57          0.072472869
2019-02-27/12:06:38.61           0.13499788
2019-02-27/12:06:38.64          0.092274816
2019-02-27/12:06:38.67          0.080586724
2019-02-27/12:06:38.70           0.14385656
2019-02-27/12:06:38.73           0.11080172
2019-02-27/12:06:38.76           0.11256459
2019-02-27/12:06:38.79           0.19149313
2019-02-27/12:06:38.82           0.19046106
2019-02-27/12:06:38.86          0.051201394
2019-02-27/12:06:38.89          0.083156006
2019-02-27/12:06:38.92          0.039542881
2019-02-27/12:06:38.95          0.058930755
2019-02-27/12:06:38.98          0.056114402
2019-02-27/12:06:39.01          0.054059160
2019-02-27/12:06:39.04          0.033810914
2019-02-27/12:06:39.07         -0.048961711
2019-02-27/12:06:39.11        -0.0096634213
2019-02-27/12:06:39.14         -0.029188936
2019-02-27/12:06:39.17         -0.030025235
2019-02-27/12:06:39.20         0.0060068792
2019-02-27/12:06:39.23         -0.032469122
2019-02-27/12:06:39.26         -0.028903870
2019-02-27/12:06:39.29        -0.0076003984
2019-02-27/12:06:39.32          0.056898757
2019-02-27/12:06:39.36          0.044414740
2019-02-27/12:06:39.39          0.013429991
2019-02-27/12:06:39.42          0.089749313
2019-02-27/12:06:39.45          0.053626160
2019-02-27/12:06:39.48          0.050737457
2019-02-27/12:06:39.51          0.085543381
2019-02-27/12:06:39.54          0.033332352
2019-02-27/12:06:39.57         -0.011012621
2019-02-27/12:06:39.61        -0.0045737933
2019-02-27/12:06:39.64         -0.034543477
2019-02-27/12:06:39.67        -0.0040818078
2019-02-27/12:06:39.70         0.0073880553
2019-02-27/12:06:39.73         -0.035506209
2019-02-27/12:06:39.76          0.019048181
2019-02-27/12:06:39.79         -0.035618644
2019-02-27/12:06:39.82          0.026968397
2019-02-27/12:06:39.86          0.033124169
2019-02-27/12:06:39.89        -0.0043499770
2019-02-27/12:06:39.92          0.076242130
2019-02-27/12:06:39.95          0.027288554
2019-02-27/12:06:39.98         -0.015080788
2019-02-27/12:06:40.01       -0.00048567033
2019-02-27/12:06:40.04        0.00012389765
2019-02-27/12:06:40.07          0.079876452
2019-02-27/12:06:40.11          0.048690167
2019-02-27/12:06:40.14        -0.0045396541
2019-02-27/12:06:40.17          0.022815537
2019-02-27/12:06:40.20         0.0090879495
2019-02-27/12:06:40.23          0.033622346
2019-02-27/12:06:40.26          0.018014792
2019-02-27/12:06:40.29           0.13891491
2019-02-27/12:06:40.32          0.070217198
2019-02-27/12:06:40.36          0.028467683
2019-02-27/12:06:40.39         0.0037254335
2019-02-27/12:06:40.42           0.14220358
2019-02-27/12:06:40.45          0.083354687
2019-02-27/12:06:40.48          0.076965062
2019-02-27/12:06:40.51          0.018393614
2019-02-27/12:06:40.54          0.036720873
2019-02-27/12:06:40.57         -0.027705017
2019-02-27/12:06:40.61        -0.0043779345
2019-02-27/12:06:40.64         -0.022553719
2019-02-27/12:06:40.67         -0.044542055
2019-02-27/12:06:40.70          -0.14375180
2019-02-27/12:06:40.73         -0.086549454
2019-02-27/12:06:40.76        -0.0086945819
2019-02-27/12:06:40.79          0.060461958
2019-02-27/12:06:40.82          0.070219302
2019-02-27/12:06:40.86          0.058608862
2019-02-27/12:06:40.89          0.044849848
2019-02-27/12:06:40.92          0.028853372
2019-02-27/12:06:40.95           0.12485744
2019-02-27/12:06:40.98           0.21209766
2019-02-27/12:06:41.01           0.12256437
2019-02-27/12:06:41.04          0.072364400
2019-02-27/12:06:41.07          0.060213549
2019-02-27/12:06:41.11          0.020775001
2019-02-27/12:06:41.14           0.11348988
2019-02-27/12:06:41.17          0.099992854
2019-02-27/12:06:41.20           0.17523144
2019-02-27/12:06:41.23           0.17489600
2019-02-27/12:06:41.26           0.16760689
2019-02-27/12:06:41.29           0.15559756
2019-02-27/12:06:41.32           0.11318282
2019-02-27/12:06:41.36           0.17197590
2019-02-27/12:06:41.39           0.14482544
2019-02-27/12:06:41.42          0.039581025
2019-02-27/12:06:41.45          0.082024851
2019-02-27/12:06:41.48           0.14916217
2019-02-27/12:06:41.51           0.10198969
2019-02-27/12:06:41.54          0.026716253
2019-02-27/12:06:41.57           0.14069542
2019-02-27/12:06:41.61          0.099780888
2019-02-27/12:06:41.64          0.066050816
2019-02-27/12:06:41.67           0.11354934
2019-02-27/12:06:41.70           0.20529116
2019-02-27/12:06:41.73           0.15184097
2019-02-27/12:06:41.76          0.086351080
2019-02-27/12:06:41.79          0.060835480
2019-02-27/12:06:41.82           0.12302783
2019-02-27/12:06:41.86          0.024204128
2019-02-27/12:06:41.89           0.11720515
2019-02-27/12:06:41.92           0.15986481
2019-02-27/12:06:41.95          0.035477476
2019-02-27/12:06:41.98          0.024080812
2019-02-27/12:06:42.01           0.10263508
2019-02-27/12:06:42.04          0.038302512
2019-02-27/12:06:42.07          0.086505454
2019-02-27/12:06:42.11          0.065221027
2019-02-27/12:06:42.14           0.12070098
2019-02-27/12:06:42.17          0.027467809
2019-02-27/12:06:42.20         -0.038822453
2019-02-27/12:06:42.23          0.086079777
2019-02-27/12:06:42.26          0.067565118
2019-02-27/12:06:42.29          0.048759159
2019-02-27/12:06:42.32           0.11713782
2019-02-27/12:06:42.36          0.037669817
2019-02-27/12:06:42.39          0.078089520
2019-02-27/12:06:42.42          0.093924156
2019-02-27/12:06:42.45           0.11671555
2019-02-27/12:06:42.48           0.10648825
2019-02-27/12:06:42.51           0.15082336
2019-02-27/12:06:42.54          0.061646981
2019-02-27/12:06:42.57          0.045772452
2019-02-27/12:06:42.61         -0.012179111
2019-02-27/12:06:42.64          0.027450817
2019-02-27/12:06:42.67        -0.0016988752
2019-02-27/12:06:42.70        -0.0076023472
2019-02-27/12:06:42.73          0.067774592
2019-02-27/12:06:42.76          0.068331801
2019-02-27/12:06:42.79        -0.0064090745
2019-02-27/12:06:42.82          0.042859882
2019-02-27/12:06:42.86        -0.0075344555
2019-02-27/12:06:42.89          0.036815972
2019-02-27/12:06:42.92           0.10626333
2019-02-27/12:06:42.95          0.036702571
2019-02-27/12:06:42.98          0.043020316
2019-02-27/12:06:43.01         0.0067514168
2019-02-27/12:06:43.04          0.033359717
2019-02-27/12:06:43.07          0.028830268
2019-02-27/12:06:43.11          0.047179926
2019-02-27/12:06:43.14          0.050495180
2019-02-27/12:06:43.17          0.018981819
2019-02-27/12:06:43.20         -0.037288568
2019-02-27/12:06:43.23         -0.017683999
2019-02-27/12:06:43.26         -0.020217905
2019-02-27/12:06:43.29         -0.053265850
2019-02-27/12:06:43.32         -0.049355796
2019-02-27/12:06:43.36         -0.040427918
2019-02-27/12:06:43.39         -0.038573162
2019-02-27/12:06:43.42         -0.049222024
2019-02-27/12:06:43.45          0.075661751
2019-02-27/12:06:43.48          0.030876348
2019-02-27/12:06:43.51          0.059086388
2019-02-27/12:06:43.54          0.021729214
2019-02-27/12:06:43.57           0.10169707
2019-02-27/12:06:43.61           0.10730339
2019-02-27/12:06:43.64           0.10273570
2019-02-27/12:06:43.67          0.089557726
2019-02-27/12:06:43.70          0.096290548
2019-02-27/12:06:43.73        -0.0099917237
2019-02-27/12:06:43.76          0.099069634
2019-02-27/12:06:43.79          0.041362193
2019-02-27/12:06:43.82          0.088752392
2019-02-27/12:06:43.86          0.037513871
2019-02-27/12:06:43.89          0.015019381
2019-02-27/12:06:43.92         0.0029142317
2019-02-27/12:06:43.95          0.019251540
2019-02-27/12:06:43.98          0.040283786
2019-02-27/12:06:44.01          0.036320523
2019-02-27/12:06:44.04         -0.012805658
2019-02-27/12:06:44.07          0.028523691
2019-02-27/12:06:44.11          0.083280418
2019-02-27/12:06:44.14          0.013251517
2019-02-27/12:06:44.17          0.017452248
2019-02-27/12:06:44.20          0.094649716
2019-02-27/12:06:44.23          0.027605452
2019-02-27/12:06:44.26          0.029540177
2019-02-27/12:06:44.29          0.033773359
2019-02-27/12:06:44.32         0.0033335805
2019-02-27/12:06:44.36          0.020652456
2019-02-27/12:06:44.39         -0.072544047
2019-02-27/12:06:44.42         -0.064949705
2019-02-27/12:06:44.45         -0.071292474
2019-02-27/12:06:44.48          -0.10332779
2019-02-27/12:06:44.51         -0.085205118
2019-02-27/12:06:44.54          -0.13116386
2019-02-27/12:06:44.57         -0.092486711
2019-02-27/12:06:44.61         -0.091589576
2019-02-27/12:06:44.64          -0.10524727
2019-02-27/12:06:44.67         -0.095903061
2019-02-27/12:06:44.70         -0.014066331
2019-02-27/12:06:44.73         -0.068273167
2019-02-27/12:06:44.76          -0.10717697
2019-02-27/12:06:44.79          0.033262056
2019-02-27/12:06:44.82          0.073879697
2019-02-27/12:06:44.86          0.014204846
2019-02-27/12:06:44.89           0.10703279
2019-02-27/12:06:44.92         -0.011238507
2019-02-27/12:06:44.95         -0.048214530
2019-02-27/12:06:44.98         -0.088373389
2019-02-27/12:06:45.01        -0.0066726092
2019-02-27/12:06:45.04        0.00090830653
2019-02-27/12:06:45.07          -0.18899954
2019-02-27/12:06:45.11          -0.11854293
2019-02-27/12:06:45.14          -0.14433146
2019-02-27/12:06:45.17          -0.22035546
2019-02-27/12:06:45.20          -0.13003325
2019-02-27/12:06:45.23         -0.059637683
2019-02-27/12:06:45.26         -0.016281621
2019-02-27/12:06:45.29          -0.16291084
2019-02-27/12:06:45.32          -0.12706701
2019-02-27/12:06:45.36         -0.049562761
2019-02-27/12:06:45.39         -0.086802041
2019-02-27/12:06:45.42         -0.044726627
2019-02-27/12:06:45.45         -0.067788389
2019-02-27/12:06:45.48         -0.071227418
2019-02-27/12:06:45.51         -0.090400110
2019-02-27/12:06:45.54          -0.15539326
2019-02-27/12:06:45.57         -0.036687703
2019-02-27/12:06:45.61         -0.065306487
2019-02-27/12:06:45.64         -0.096978151
2019-02-27/12:06:45.67          -0.14484661
2019-02-27/12:06:45.70          -0.23121052
2019-02-27/12:06:45.73          -0.19713357
2019-02-27/12:06:45.76         -0.093743358
2019-02-27/12:06:45.79          -0.15536675
2019-02-27/12:06:45.82          -0.14113397
2019-02-27/12:06:45.86          -0.12840856
2019-02-27/12:06:45.89          -0.19261812
2019-02-27/12:06:45.92          -0.19650091
2019-02-27/12:06:45.95         -0.082051736
2019-02-27/12:06:45.98         -0.022601376
2019-02-27/12:06:46.01         -0.057394515
2019-02-27/12:06:46.04          -0.10465124
2019-02-27/12:06:46.07         -0.043791599
2019-02-27/12:06:46.11         -0.026338870
2019-02-27/12:06:46.14        -0.0071939415
2019-02-27/12:06:46.17          0.028363441
2019-02-27/12:06:46.20          0.040269625
2019-02-27/12:06:46.23         -0.058017776
2019-02-27/12:06:46.26         0.0048767337
2019-02-27/12:06:46.29         -0.026841538
2019-02-27/12:06:46.32          0.019888236
2019-02-27/12:06:46.36          0.010755953
2019-02-27/12:06:46.39         -0.057087751
2019-02-27/12:06:46.42         -0.027071275
2019-02-27/12:06:46.45         -0.026175965
2019-02-27/12:06:46.48         0.0010899030
2019-02-27/12:06:46.51        -0.0048406938
2019-02-27/12:06:46.54        -0.0044440584
2019-02-27/12:06:46.57          0.042066267
2019-02-27/12:06:46.61         -0.015082882
2019-02-27/12:06:46.64         0.0053573889
2019-02-27/12:06:46.67          0.042010671
2019-02-27/12:06:46.70         -0.028301980
2019-02-27/12:06:46.73         -0.044438709
2019-02-27/12:06:46.76         -0.044218969
2019-02-27/12:06:46.79         -0.017603752
2019-02-27/12:06:46.82         -0.052418927
2019-02-27/12:06:46.86         -0.041508813
2019-02-27/12:06:46.89         -0.028201661
2019-02-27/12:06:46.92         -0.065225883
2019-02-27/12:06:46.95         -0.057262729
2019-02-27/12:06:46.98          0.018726632
2019-02-27/12:06:47.01          0.028507414
2019-02-27/12:06:47.04           0.11370275
2019-02-27/12:06:47.07        -0.0081633992
2019-02-27/12:06:47.11        -0.0044122326
2019-02-27/12:06:47.14          0.014381212
2019-02-27/12:06:47.17        -0.0038101970
2019-02-27/12:06:47.20          0.046937302
2019-02-27/12:06:47.23          0.072917840
2019-02-27/12:06:47.26         -0.046090212
2019-02-27/12:06:47.29          0.024739569
2019-02-27/12:06:47.32         -0.047911001
2019-02-27/12:06:47.36          0.096989242
2019-02-27/12:06:47.39           0.19119199
2019-02-27/12:06:47.42           0.17837243
2019-02-27/12:06:47.45           0.17632875
2019-02-27/12:06:47.48           0.18430583
2019-02-27/12:06:47.51           0.10673336
2019-02-27/12:06:47.54           0.15843049
2019-02-27/12:06:47.57           0.18380444
2019-02-27/12:06:47.61           0.20067899
2019-02-27/12:06:47.64           0.10910454
2019-02-27/12:06:47.67         0.0016838541
2019-02-27/12:06:47.70        -0.0062594546
2019-02-27/12:06:47.73         -0.010763565
2019-02-27/12:06:47.76         -0.028255685
2019-02-27/12:06:47.79          0.036814432
2019-02-27/12:06:47.82          0.076394331
2019-02-27/12:06:47.86         -0.011658884
2019-02-27/12:06:47.89         -0.015300948
2019-02-27/12:06:47.92          0.031230385
2019-02-27/12:06:47.95          0.019253240
2019-02-27/12:06:47.98          0.029679769
2019-02-27/12:06:48.01          0.077254985
2019-02-27/12:06:48.04          0.073220450
2019-02-27/12:06:48.07          0.062247872
2019-02-27/12:06:48.11          0.016517981
2019-02-27/12:06:48.14          0.056782422
2019-02-27/12:06:48.17          0.078672738
2019-02-27/12:06:48.20          0.039788693
2019-02-27/12:06:48.23           0.12079774
2019-02-27/12:06:48.26           0.12919611
2019-02-27/12:06:48.29           0.10252476
2019-02-27/12:06:48.32          0.050445023
2019-02-27/12:06:48.36          0.076315135
2019-02-27/12:06:48.39           0.12846807
2019-02-27/12:06:48.42          0.068084480
2019-02-27/12:06:48.45          0.090146040
2019-02-27/12:06:48.48           0.17051873
2019-02-27/12:06:48.51          0.091331089
2019-02-27/12:06:48.54           0.11866098
2019-02-27/12:06:48.57           0.11936412
2019-02-27/12:06:48.61           0.16687098
2019-02-27/12:06:48.64           0.19391408
2019-02-27/12:06:48.67           0.13976231
2019-02-27/12:06:48.70           0.22136378
2019-02-27/12:06:48.73           0.12712375
2019-02-27/12:06:48.76           0.13640463
2019-02-27/12:06:48.79           0.26613376
2019-02-27/12:06:48.82           0.10632953
2019-02-27/12:06:48.86           0.13258227
2019-02-27/12:06:48.89          0.094627628
2019-02-27/12:06:48.92           0.14209891
2019-02-27/12:06:48.95          0.051445450
2019-02-27/12:06:48.98          0.083766307
2019-02-27/12:06:49.01          0.056618610
2019-02-27/12:06:49.04        -0.0033594962
2019-02-27/12:06:49.07          -0.11138265
2019-02-27/12:06:49.11          0.062722346
2019-02-27/12:06:49.14          0.048062536
2019-02-27/12:06:49.17          0.058682707
2019-02-27/12:06:49.20         -0.055494058
2019-02-27/12:06:49.23        -0.0015697319
2019-02-27/12:06:49.26         -0.061386469
2019-02-27/12:06:49.29         -0.038669748
2019-02-27/12:06:49.32           0.10221350
2019-02-27/12:06:49.36         0.0060065612
2019-02-27/12:06:49.39         -0.030307827
2019-02-27/12:06:49.42          -0.11118183
2019-02-27/12:06:49.45         -0.090622259
2019-02-27/12:06:49.48          -0.11785835
2019-02-27/12:06:49.51         -0.012974105
2019-02-27/12:06:49.54         -0.023251880
2019-02-27/12:06:49.57         -0.011860606
2019-02-27/12:06:49.61          -0.16555439
2019-02-27/12:06:49.64         -0.042618864
2019-02-27/12:06:49.67          -0.10601445
2019-02-27/12:06:49.70         -0.073137189
2019-02-27/12:06:49.73          -0.11773490
2019-02-27/12:06:49.76          -0.14136166
2019-02-27/12:06:49.79          -0.29051325
2019-02-27/12:06:49.82          -0.29109115
2019-02-27/12:06:49.86          -0.30796001
2019-02-27/12:06:49.89          -0.29944751
2019-02-27/12:06:49.92          -0.35335057
2019-02-27/12:06:49.95          -0.42911783
2019-02-27/12:06:49.98          -0.37366512
2019-02-27/12:06:50.01          -0.34986012
2019-02-27/12:06:50.04          -0.33853186
2019-02-27/12:06:50.07          -0.22924590
2019-02-27/12:06:50.11          -0.23945242
2019-02-27/12:06:50.14          -0.15026859
2019-02-27/12:06:50.17         -0.091245518
2019-02-27/12:06:50.20          -0.11134630
2019-02-27/12:06:50.23          0.059664184
2019-02-27/12:06:50.26          0.047514473
2019-02-27/12:06:50.29        -0.0058344197
2019-02-27/12:06:50.32          0.057296731
2019-02-27/12:06:50.36          0.067563135
2019-02-27/12:06:50.39          0.067058641
2019-02-27/12:06:50.42          0.015418565
2019-02-27/12:06:50.45          0.057069614
2019-02-27/12:06:50.48          0.075010596
2019-02-27/12:06:50.51          0.061630288
2019-02-27/12:06:50.54          0.056903601
2019-02-27/12:06:50.57           0.23169693
2019-02-27/12:06:50.61           0.25075704
2019-02-27/12:06:50.64           0.25072517
2019-02-27/12:06:50.67           0.29569383
2019-02-27/12:06:50.70           0.23823349
2019-02-27/12:06:50.73           0.23733615
2019-02-27/12:06:50.76           0.24841044
2019-02-27/12:06:50.79           0.22344189
2019-02-27/12:06:50.82           0.22395187
2019-02-27/12:06:50.86           0.10845501
2019-02-27/12:06:50.89          0.064574296
2019-02-27/12:06:50.92        -0.0053407629
2019-02-27/12:06:50.95         0.0094248467
2019-02-27/12:06:50.98          0.017353120
2019-02-27/12:06:51.01         -0.079954174
2019-02-27/12:06:51.04          -0.10648011
2019-02-27/12:06:51.07          -0.13560545
2019-02-27/12:06:51.11          -0.17252228
2019-02-27/12:06:51.14          -0.20284636
2019-02-27/12:06:51.17          -0.17068812
2019-02-27/12:06:51.20          -0.10069101
2019-02-27/12:06:51.23          -0.20603720
2019-02-27/12:06:51.26          -0.18017144
2019-02-27/12:06:51.29          -0.11180982
2019-02-27/12:06:51.32          -0.11305639
2019-02-27/12:06:51.36          -0.12168933
2019-02-27/12:06:51.39         -0.079254382
2019-02-27/12:06:51.42         -0.044183527
2019-02-27/12:06:51.45         -0.029342897
2019-02-27/12:06:51.48         -0.032193806
2019-02-27/12:06:51.51          0.018298074
2019-02-27/12:06:51.54         -0.045296153
2019-02-27/12:06:51.57         -0.054946319
2019-02-27/12:06:51.61         -0.039484929
2019-02-27/12:06:51.64         0.0095008368
2019-02-27/12:06:51.67         -0.047755805
2019-02-27/12:06:51.70         -0.089429455
2019-02-27/12:06:51.73          -0.12488273
2019-02-27/12:06:51.76          -0.17141212
2019-02-27/12:06:51.79          -0.16241955
2019-02-27/12:06:51.82         -0.084270819
2019-02-27/12:06:51.86         -0.098296647
2019-02-27/12:06:51.89          -0.16049868
2019-02-27/12:06:51.92          -0.22050171
2019-02-27/12:06:51.95         -0.050923784
2019-02-27/12:06:51.98         -0.013275191
2019-02-27/12:06:52.01          0.019938698
2019-02-27/12:06:52.04        0.00064095075
2019-02-27/12:06:52.07          0.030471834
2019-02-27/12:06:52.11          0.067783364
2019-02-27/12:06:52.14        -0.0036416427
2019-02-27/12:06:52.17           0.11502845
2019-02-27/12:06:52.20           0.17942537
2019-02-27/12:06:52.23          0.057288057
2019-02-27/12:06:52.26          0.039027249
2019-02-27/12:06:52.29          0.040634920
2019-02-27/12:06:52.32           0.12435812
2019-02-27/12:06:52.36          0.074473174
2019-02-27/12:06:52.39          0.068274208
2019-02-27/12:06:52.42          0.057385245
2019-02-27/12:06:52.45          0.029134081
2019-02-27/12:06:52.48         -0.011084931
2019-02-27/12:06:52.51       -0.00023764184
2019-02-27/12:06:52.54         -0.015893284
2019-02-27/12:06:52.57          0.011113298
2019-02-27/12:06:52.61         -0.077158441
2019-02-27/12:06:52.64       -8.5329830e-05
2019-02-27/12:06:52.67        -0.0030996751
2019-02-27/12:06:52.70           0.10626343
2019-02-27/12:06:52.73           0.13347788
2019-02-27/12:06:52.76           0.14251424
2019-02-27/12:06:52.79           0.18862551
2019-02-27/12:06:52.82           0.18345004
2019-02-27/12:06:52.86           0.10213129
2019-02-27/12:06:52.89           0.16740046
2019-02-27/12:06:52.92          0.062673956
2019-02-27/12:06:52.95         -0.015115739
2019-02-27/12:06:52.98         -0.011761159
2019-02-27/12:06:53.01        0.00028094946
2019-02-27/12:06:53.04        -0.0050233302
2019-02-27/12:06:53.07         -0.082258983
2019-02-27/12:06:53.11         -0.081132686
2019-02-27/12:06:53.14         -0.053236203
2019-02-27/12:06:53.17         -0.070038844
2019-02-27/12:06:53.20        -0.0021524008
2019-02-27/12:06:53.23          0.011744046
2019-02-27/12:06:53.26        -0.0079202214
2019-02-27/12:06:53.29         -0.085402197
2019-02-27/12:06:53.32          0.025148015
2019-02-27/12:06:53.36         -0.094590547
2019-02-27/12:06:53.39         -0.069735107
2019-02-27/12:06:53.42          0.067187460
2019-02-27/12:06:53.45          0.042426381
2019-02-27/12:06:53.48         -0.010949323
2019-02-27/12:06:53.51        -0.0073243325
2019-02-27/12:06:53.54         -0.034672422
2019-02-27/12:06:53.57         -0.077151274
2019-02-27/12:06:53.61         -0.067625249
2019-02-27/12:06:53.64         -0.060049696
2019-02-27/12:06:53.67         -0.094486383
2019-02-27/12:06:53.70          -0.16573961
2019-02-27/12:06:53.73          -0.16494641
2019-02-27/12:06:53.76          -0.21041206
2019-02-27/12:06:53.79          -0.12395771
2019-02-27/12:06:53.82          -0.20989561
2019-02-27/12:06:53.86          -0.11988054
2019-02-27/12:06:53.89          -0.19755688
2019-02-27/12:06:53.92          -0.11155249
2019-02-27/12:06:53.95         -0.054903213
2019-02-27/12:06:53.98         -0.098966987
2019-02-27/12:06:54.01          -0.11985703
2019-02-27/12:06:54.04         -0.058940689
2019-02-27/12:06:54.07          -0.12166828
2019-02-27/12:06:54.11         -0.050808944
2019-02-27/12:06:54.14         -0.075751352
2019-02-27/12:06:54.17          -0.12442181
2019-02-27/12:06:54.20         -0.066255165
2019-02-27/12:06:54.23          -0.11492672
2019-02-27/12:06:54.26          -0.18513928
2019-02-27/12:06:54.29          -0.18003897
2019-02-27/12:06:54.32          -0.17026890
2019-02-27/12:06:54.36          -0.12067097
2019-02-27/12:06:54.39          -0.19652497
2019-02-27/12:06:54.42          -0.14032771
2019-02-27/12:06:54.45          -0.14455690
2019-02-27/12:06:54.48          -0.20443436
2019-02-27/12:06:54.51          -0.20737104
2019-02-27/12:06:54.54         -0.038229815
2019-02-27/12:06:54.57         -0.063166468
2019-02-27/12:06:54.61         -0.032322437
2019-02-27/12:06:54.64          -0.16356310
2019-02-27/12:06:54.67         -0.086652253
2019-02-27/12:06:54.70          -0.14539781
2019-02-27/12:06:54.73          -0.13449190
2019-02-27/12:06:54.76          -0.16092479
2019-02-27/12:06:54.79          -0.17359283
2019-02-27/12:06:54.82          -0.30995281
2019-02-27/12:06:54.86          -0.35146375
2019-02-27/12:06:54.89          -0.40620785
2019-02-27/12:06:54.92          -0.39232571
2019-02-27/12:06:54.95          -0.37582018
2019-02-27/12:06:54.98          -0.41913170
2019-02-27/12:06:55.01          -0.42095912
2019-02-27/12:06:55.04          -0.43718107
2019-02-27/12:06:55.07          -0.44715445
2019-02-27/12:06:55.11          -0.41453829
2019-02-27/12:06:55.14          -0.34647976
2019-02-27/12:06:55.17          -0.39441000
2019-02-27/12:06:55.20          -0.34338008
2019-02-27/12:06:55.23          -0.30513726
2019-02-27/12:06:55.26          -0.29660695
2019-02-27/12:06:55.29          -0.30202802
2019-02-27/12:06:55.32          -0.20227661
2019-02-27/12:06:55.36          -0.22451511
2019-02-27/12:06:55.39          -0.20336166
2019-02-27/12:06:55.42          -0.17694707
2019-02-27/12:06:55.45         -0.060791305
2019-02-27/12:06:55.48         -0.060512660
2019-02-27/12:06:55.51          -0.21939680
2019-02-27/12:06:55.54          -0.11582683
2019-02-27/12:06:55.57         -0.086816685
2019-02-27/12:06:55.61          -0.12592640
2019-02-27/12:06:55.64         -0.065207423
2019-02-27/12:06:55.67          -0.13707260
2019-02-27/12:06:55.70          -0.17577920
2019-02-27/12:06:55.73          -0.18312095
2019-02-27/12:06:55.76          -0.18167274
2019-02-27/12:06:55.79         -0.069328560
2019-02-27/12:06:55.82          -0.15026461
2019-02-27/12:06:55.86          -0.20874763
2019-02-27/12:06:55.89          -0.20506762
2019-02-27/12:06:55.92         -0.086538021
2019-02-27/12:06:55.95         -0.010914730
2019-02-27/12:06:55.98        -0.0055949915
2019-02-27/12:06:56.01         0.0015185743
2019-02-27/12:06:56.04         -0.010917500
2019-02-27/12:06:56.07          0.016502789
2019-02-27/12:06:56.11          0.082331308
2019-02-27/12:06:56.14           0.13201567
2019-02-27/12:06:56.17          0.091941547
2019-02-27/12:06:56.20         0.0051208117
2019-02-27/12:06:56.23          0.048481637
2019-02-27/12:06:56.26          0.012550341
2019-02-27/12:06:56.29          0.043210443
2019-02-27/12:06:56.32          0.096826398
2019-02-27/12:06:56.36          0.031534579
2019-02-27/12:06:56.39         -0.058928060
2019-02-27/12:06:56.42         -0.080293934
2019-02-27/12:06:56.45         -0.068625591
2019-02-27/12:06:56.48         -0.031413295
2019-02-27/12:06:56.51         -0.063888111
2019-02-27/12:06:56.54          0.026081217
2019-02-27/12:06:56.57         -0.047478798
2019-02-27/12:06:56.61          0.012936729
2019-02-27/12:06:56.64          0.068950197
2019-02-27/12:06:56.67          0.078374729
2019-02-27/12:06:56.70           0.10555396
2019-02-27/12:06:56.73           0.14884363
2019-02-27/12:06:56.76           0.13171253
2019-02-27/12:06:56.79          0.026603530
2019-02-27/12:06:56.82         -0.046810567
2019-02-27/12:06:56.86         -0.023178751
2019-02-27/12:06:56.89         -0.089691080
2019-02-27/12:06:56.92          -0.18478329
2019-02-27/12:06:56.95          -0.18545868
2019-02-27/12:06:56.98          -0.25855020
2019-02-27/12:06:57.01          -0.27977364
2019-02-27/12:06:57.04          -0.33378493
2019-02-27/12:06:57.07          -0.31279111
2019-02-27/12:06:57.11          -0.26978356
2019-02-27/12:06:57.14          -0.33639919
2019-02-27/12:06:57.17          -0.37230018
2019-02-27/12:06:57.20          -0.32133098
2019-02-27/12:06:57.23          -0.35099743
2019-02-27/12:06:57.26          -0.38144503
2019-02-27/12:06:57.29          -0.37613729
2019-02-27/12:06:57.32          -0.44858566
2019-02-27/12:06:57.36          -0.40604981
2019-02-27/12:06:57.39          -0.50720636
2019-02-27/12:06:57.42          -0.53528267
2019-02-27/12:06:57.45          -0.55970787
2019-02-27/12:06:57.48          -0.59442104
2019-02-27/12:06:57.51          -0.63314404
2019-02-27/12:06:57.54          -0.59050207
2019-02-27/12:06:57.57          -0.72143341
2019-02-27/12:06:57.61          -0.66641149
2019-02-27/12:06:57.64          -0.73060969
2019-02-27/12:06:57.67          -0.68908469
2019-02-27/12:06:57.70          -0.66513887
2019-02-27/12:06:57.73          -0.71845845
2019-02-27/12:06:57.76          -0.65369223
2019-02-27/12:06:57.79          -0.54205368
2019-02-27/12:06:57.82          -0.50551967
2019-02-27/12:06:57.86          -0.42725996
2019-02-27/12:06:57.89          -0.36519721
2019-02-27/12:06:57.92          -0.35995420
2019-02-27/12:06:57.95          -0.30564048
2019-02-27/12:06:57.98          -0.26095304
2019-02-27/12:06:58.01          -0.12721388
2019-02-27/12:06:58.04          -0.19783165
2019-02-27/12:06:58.07          -0.25879566
2019-02-27/12:06:58.11          -0.19908567
2019-02-27/12:06:58.14          -0.23365972
2019-02-27/12:06:58.17          -0.31094045
2019-02-27/12:06:58.20          -0.31735173
2019-02-27/12:06:58.23          -0.40698647
2019-02-27/12:06:58.26          -0.41795983
2019-02-27/12:06:58.29          -0.46798114
2019-02-27/12:06:58.32          -0.47229241
2019-02-27/12:06:58.36          -0.49623971
2019-02-27/12:06:58.39          -0.57135769
2019-02-27/12:06:58.42          -0.49657821
2019-02-27/12:06:58.45          -0.48078245
2019-02-27/12:06:58.48          -0.56452298
2019-02-27/12:06:58.51          -0.51428966
2019-02-27/12:06:58.54          -0.63404865
2019-02-27/12:06:58.57          -0.59938283
2019-02-27/12:06:58.61          -0.63678198
2019-02-27/12:06:58.64          -0.67164339
2019-02-27/12:06:58.67          -0.72612791
2019-02-27/12:06:58.70          -0.86733719
2019-02-27/12:06:58.73          -0.81423799
2019-02-27/12:06:58.76          -0.85737584
2019-02-27/12:06:58.79          -0.90719407
2019-02-27/12:06:58.82          -0.84151603
2019-02-27/12:06:58.86          -0.99759572
2019-02-27/12:06:58.89          -0.90000355
2019-02-27/12:06:58.92          -0.91841344
2019-02-27/12:06:58.95          -0.94415667
2019-02-27/12:06:58.98          -0.92527096
2019-02-27/12:06:59.01           -1.0786939
2019-02-27/12:06:59.04          -0.98230222
2019-02-27/12:06:59.07          -0.98087586
2019-02-27/12:06:59.11           -1.1341909
2019-02-27/12:06:59.14           -1.1330770
2019-02-27/12:06:59.17           -1.2732553
2019-02-27/12:06:59.20           -1.2467709
2019-02-27/12:06:59.23           -1.3168875
2019-02-27/12:06:59.26           -1.3071007
2019-02-27/12:06:59.29           -1.3031730
2019-02-27/12:06:59.32           -1.3836711
2019-02-27/12:06:59.36           -1.4778871
2019-02-27/12:06:59.39           -1.4462285
2019-02-27/12:06:59.42           -1.5601071
2019-02-27/12:06:59.45           -1.4936261
2019-02-27/12:06:59.48           -1.4582374
2019-02-27/12:06:59.51           -1.3024290
2019-02-27/12:06:59.54           -1.1901845
2019-02-27/12:06:59.57           -1.1250973
2019-02-27/12:06:59.61          -0.96324079
2019-02-27/12:06:59.64          -0.81091182
2019-02-27/12:06:59.67          -0.67969217
2019-02-27/12:06:59.70          -0.45853893
2019-02-27/12:06:59.73          -0.49716289
2019-02-27/12:06:59.76          -0.44727729
2019-02-27/12:06:59.79          -0.48380811
2019-02-27/12:06:59.82          -0.53744310
2019-02-27/12:06:59.86          -0.48252863
2019-02-27/12:06:59.89          -0.49523208
2019-02-27/12:06:59.92          -0.46950840
2019-02-27/12:06:59.95          -0.42268204
2019-02-27/12:06:59.98          -0.48484369
2019-02-27/12:07:00.01          -0.36693518
2019-02-27/12:07:00.04          -0.29931296
2019-02-27/12:07:00.07          -0.34247597
2019-02-27/12:07:00.11          -0.27361007
2019-02-27/12:07:00.14          -0.31626429
2019-02-27/12:07:00.17          -0.36291773
2019-02-27/12:07:00.20          -0.28536507
2019-02-27/12:07:00.23          -0.33238259
2019-02-27/12:07:00.26          -0.33190771
2019-02-27/12:07:00.29          -0.39348697
2019-02-27/12:07:00.32          -0.43849949
2019-02-27/12:07:00.36          -0.31644067
2019-02-27/12:07:00.39          -0.34952626
2019-02-27/12:07:00.42          -0.34046351
2019-02-27/12:07:00.45          -0.32362164
2019-02-27/12:07:00.48          -0.35333140
2019-02-27/12:07:00.51          -0.32576516
2019-02-27/12:07:00.54          -0.17988257
2019-02-27/12:07:00.57          -0.14307254
2019-02-27/12:07:00.61          -0.12586204
2019-02-27/12:07:00.64          -0.15380557
2019-02-27/12:07:00.67          -0.14941420
2019-02-27/12:07:00.70          -0.11740458
2019-02-27/12:07:00.73         -0.057943408
2019-02-27/12:07:00.76         -0.065227875
2019-02-27/12:07:00.79          -0.11542458
2019-02-27/12:07:00.82          -0.14330754
2019-02-27/12:07:00.86          -0.11624611
2019-02-27/12:07:00.89          -0.15094595
2019-02-27/12:07:00.92          -0.18850925
2019-02-27/12:07:00.95         -0.070146993
2019-02-27/12:07:00.98         -0.033561763
2019-02-27/12:07:01.01         -0.095525234
2019-02-27/12:07:01.04         -0.073196784
2019-02-27/12:07:01.07         -0.010830372
2019-02-27/12:07:01.11        -0.0072551205
2019-02-27/12:07:01.14         -0.017452263
2019-02-27/12:07:01.17         -0.038351929
2019-02-27/12:07:01.20          0.018025818
2019-02-27/12:07:01.23        -0.0094297048
2019-02-27/12:07:01.26         -0.050854812
2019-02-27/12:07:01.29          0.075412047
2019-02-27/12:07:01.32          0.050341877
2019-02-27/12:07:01.36          0.082345239
2019-02-27/12:07:01.39          0.056158217
2019-02-27/12:07:01.42          0.049858334
2019-02-27/12:07:01.45           0.16071915
2019-02-27/12:07:01.48           0.17459510
2019-02-27/12:07:01.51          0.097109430
2019-02-27/12:07:01.54           0.15503358
2019-02-27/12:07:01.57          0.082714398
2019-02-27/12:07:01.61          0.050009996
2019-02-27/12:07:01.64          0.082366441
2019-02-27/12:07:01.67          0.058079172
2019-02-27/12:07:01.70           0.17636456
2019-02-27/12:07:01.73          0.057295154
2019-02-27/12:07:01.76           0.10813701
2019-02-27/12:07:01.79           0.15992823
2019-02-27/12:07:01.82          0.073413954
2019-02-27/12:07:01.86           0.13917596
2019-02-27/12:07:01.89           0.20006864
2019-02-27/12:07:01.92           0.22432554
2019-02-27/12:07:01.95           0.24961070
2019-02-27/12:07:01.98           0.22880139
2019-02-27/12:07:02.01           0.22464491
2019-02-27/12:07:02.04           0.14791762
2019-02-27/12:07:02.07           0.14036735
2019-02-27/12:07:02.11          0.095449663
2019-02-27/12:07:02.14           0.10359898
2019-02-27/12:07:02.17          0.012213907
2019-02-27/12:07:02.20          0.055148062
2019-02-27/12:07:02.23          0.053941561
2019-02-27/12:07:02.26        -0.0068030872
2019-02-27/12:07:02.29          0.033772843
2019-02-27/12:07:02.32          0.028858646
2019-02-27/12:07:02.36          -0.11178055
2019-02-27/12:07:02.39          0.085133268
2019-02-27/12:07:02.42          0.051157111
2019-02-27/12:07:02.45           0.10769439
2019-02-27/12:07:02.48         -0.010678400
2019-02-27/12:07:02.51          0.073061761
2019-02-27/12:07:02.54           0.11426674
2019-02-27/12:07:02.57           0.15977443
2019-02-27/12:07:02.61          0.062857974
2019-02-27/12:07:02.64           0.23907822
2019-02-27/12:07:02.67           0.16963232
2019-02-27/12:07:02.70           0.14925204
2019-02-27/12:07:02.73           0.10514565
2019-02-27/12:07:02.76           0.19020278
2019-02-27/12:07:02.79           0.14045780
2019-02-27/12:07:02.82          0.070298538
2019-02-27/12:07:02.86          0.023352289
2019-02-27/12:07:02.89           0.17249569
2019-02-27/12:07:02.92           0.18987220
2019-02-27/12:07:02.95           0.15021536
2019-02-27/12:07:02.98           0.14340449
2019-02-27/12:07:03.01           0.22132999
2019-02-27/12:07:03.04           0.18804102
2019-02-27/12:07:03.07           0.20331733
2019-02-27/12:07:03.11           0.21091490
2019-02-27/12:07:03.14           0.22200609
2019-02-27/12:07:03.17           0.23859590
2019-02-27/12:07:03.20           0.16067016
2019-02-27/12:07:03.23           0.15512934
2019-02-27/12:07:03.26           0.21402854
2019-02-27/12:07:03.29           0.19261483
2019-02-27/12:07:03.32           0.10220198
2019-02-27/12:07:03.36          0.099107924
2019-02-27/12:07:03.39           0.12924282
2019-02-27/12:07:03.42           0.10674429
2019-02-27/12:07:03.45           0.12452153
2019-02-27/12:07:03.48          0.056989615
2019-02-27/12:07:03.51           0.10475547
2019-02-27/12:07:03.54          0.021713782
2019-02-27/12:07:03.57         0.0094279421
2019-02-27/12:07:03.61          0.089269873
2019-02-27/12:07:03.64          0.020327437
2019-02-27/12:07:03.67         -0.017148381
2019-02-27/12:07:03.70          0.018881873
2019-02-27/12:07:03.73         -0.060504919
2019-02-27/12:07:03.76          0.067157533
2019-02-27/12:07:03.79          0.088278395
2019-02-27/12:07:03.82          0.076008811
2019-02-27/12:07:03.86           0.11700141
2019-02-27/12:07:03.89          0.051416669
2019-02-27/12:07:03.92           0.18005214
2019-02-27/12:07:03.95           0.22775351
2019-02-27/12:07:03.98           0.24839916
2019-02-27/12:07:04.01           0.18656389
2019-02-27/12:07:04.04           0.18625454
2019-02-27/12:07:04.07           0.15479410
2019-02-27/12:07:04.11           0.11960949
2019-02-27/12:07:04.14          0.078117203
2019-02-27/12:07:04.17           0.17145684
2019-02-27/12:07:04.20          0.072211666
2019-02-27/12:07:04.23          0.055785301
2019-02-27/12:07:04.26        -0.0036033062
2019-02-27/12:07:04.29           0.13605582
2019-02-27/12:07:04.32           0.13897897
2019-02-27/12:07:04.36           0.12491188
2019-02-27/12:07:04.39           0.18965530
2019-02-27/12:07:04.42           0.22001472
2019-02-27/12:07:04.45           0.15087845
2019-02-27/12:07:04.48           0.20653042
2019-02-27/12:07:04.51           0.13378115
2019-02-27/12:07:04.54           0.25458093
2019-02-27/12:07:04.57           0.15530097
2019-02-27/12:07:04.61           0.18935988
2019-02-27/12:07:04.64           0.11046827
2019-02-27/12:07:04.67           0.15976976
2019-02-27/12:07:04.70           0.21791685
2019-02-27/12:07:04.73           0.22495169
2019-02-27/12:07:04.76          0.090043366
2019-02-27/12:07:04.79           0.19301817
2019-02-27/12:07:04.82          0.069454391
2019-02-27/12:07:04.86           0.13808463
2019-02-27/12:07:04.89         0.0062920522
2019-02-27/12:07:04.92          0.079240828
2019-02-27/12:07:04.95          0.078956487
2019-02-27/12:07:04.98        -0.0086370170
2019-02-27/12:07:05.01           0.10374166
2019-02-27/12:07:05.04           0.20215669
2019-02-27/12:07:05.07           0.11639154
2019-02-27/12:07:05.11           0.22434981
2019-02-27/12:07:05.14           0.19127715
2019-02-27/12:07:05.17           0.21964132
2019-02-27/12:07:05.20           0.24175553
2019-02-27/12:07:05.23           0.18346377
2019-02-27/12:07:05.26           0.19774435
2019-02-27/12:07:05.29           0.15569779
2019-02-27/12:07:05.32           0.17231184
2019-02-27/12:07:05.36           0.24326840
2019-02-27/12:07:05.39           0.18171300
2019-02-27/12:07:05.42           0.17692319
2019-02-27/12:07:05.45          0.090609368
2019-02-27/12:07:05.48           0.10631166
2019-02-27/12:07:05.51           0.19003209
2019-02-27/12:07:05.54           0.17951366
2019-02-27/12:07:05.57           0.12117798
2019-02-27/12:07:05.61           0.18543292
2019-02-27/12:07:05.64           0.12747771
2019-02-27/12:07:05.67           0.15484620
2019-02-27/12:07:05.70           0.18013296
2019-02-27/12:07:05.73           0.21922703
2019-02-27/12:07:05.76           0.29548783
2019-02-27/12:07:05.79           0.17455348
2019-02-27/12:07:05.82           0.19988467
2019-02-27/12:07:05.86           0.20509527
2019-02-27/12:07:05.89          0.077734849
2019-02-27/12:07:05.92           0.16497384
2019-02-27/12:07:05.95          0.082827674
2019-02-27/12:07:05.98           0.13496977
2019-02-27/12:07:06.01           0.15508517
2019-02-27/12:07:06.04         -0.028725286
2019-02-27/12:07:06.07          0.073595263
2019-02-27/12:07:06.11          0.059238427
2019-02-27/12:07:06.14           0.17468666
2019-02-27/12:07:06.17          0.081646709
2019-02-27/12:07:06.20          0.024246846
2019-02-27/12:07:06.23           0.11844123
2019-02-27/12:07:06.26           0.14130913
2019-02-27/12:07:06.29           0.19187190
2019-02-27/12:07:06.32           0.29709357
2019-02-27/12:07:06.36           0.16504655
2019-02-27/12:07:06.39           0.20899983
2019-02-27/12:07:06.42           0.13724221
2019-02-27/12:07:06.45           0.28246854
2019-02-27/12:07:06.48           0.25736937
2019-02-27/12:07:06.51           0.19833801
2019-02-27/12:07:06.54           0.16223639
2019-02-27/12:07:06.57           0.17579623
2019-02-27/12:07:06.61           0.15557113
2019-02-27/12:07:06.64           0.23891246
2019-02-27/12:07:06.67           0.20799076
2019-02-27/12:07:06.70           0.23131891
2019-02-27/12:07:06.73           0.16462052
2019-02-27/12:07:06.76           0.17101868
2019-02-27/12:07:06.79           0.18841310
2019-02-27/12:07:06.82           0.12838317
2019-02-27/12:07:06.86          0.095302390
2019-02-27/12:07:06.89          0.077366737
2019-02-27/12:07:06.92          0.085163254
2019-02-27/12:07:06.95          0.051797390
2019-02-27/12:07:06.98         -0.022357459
2019-02-27/12:07:07.01          0.031158193
2019-02-27/12:07:07.04          0.068698274
2019-02-27/12:07:07.07          0.057612732
2019-02-27/12:07:07.11          0.051463947
2019-02-27/12:07:07.14          0.088895358
2019-02-27/12:07:07.17          0.078153420
2019-02-27/12:07:07.20           0.14413491
2019-02-27/12:07:07.23           0.17890309
2019-02-27/12:07:07.26           0.13277965
2019-02-27/12:07:07.29           0.12527462
2019-02-27/12:07:07.32           0.10574490
2019-02-27/12:07:07.36           0.18188110
2019-02-27/12:07:07.39           0.21700105
2019-02-27/12:07:07.42           0.24101754
2019-02-27/12:07:07.45           0.23581975
2019-02-27/12:07:07.48           0.13990695
2019-02-27/12:07:07.51           0.18455542
2019-02-27/12:07:07.54           0.30737518
2019-02-27/12:07:07.57           0.28885594
2019-02-27/12:07:07.61           0.27078238
2019-02-27/12:07:07.64           0.26339861
2019-02-27/12:07:07.67           0.18308005
2019-02-27/12:07:07.70           0.11029833
2019-02-27/12:07:07.73           0.18249262
2019-02-27/12:07:07.76           0.28522097
2019-02-27/12:07:07.79           0.26908242
2019-02-27/12:07:07.82           0.20350179
2019-02-27/12:07:07.86           0.20631822
2019-02-27/12:07:07.89           0.23105378
2019-02-27/12:07:07.92           0.16195968
2019-02-27/12:07:07.95           0.28042413
2019-02-27/12:07:07.98           0.33516407
2019-02-27/12:07:08.01           0.29755939
2019-02-27/12:07:08.04           0.24046883
2019-02-27/12:07:08.07           0.28886313
2019-02-27/12:07:08.11           0.31566667
2019-02-27/12:07:08.14           0.21400268
2019-02-27/12:07:08.17           0.21723620
2019-02-27/12:07:08.20           0.18159158
2019-02-27/12:07:08.23           0.12265856
2019-02-27/12:07:08.26           0.20755370
2019-02-27/12:07:08.29           0.28863934
2019-02-27/12:07:08.32           0.29219827
2019-02-27/12:07:08.36           0.25667037
2019-02-27/12:07:08.39           0.26434262
2019-02-27/12:07:08.42           0.27827910
2019-02-27/12:07:08.45           0.28334024
2019-02-27/12:07:08.48           0.37833438
2019-02-27/12:07:08.51           0.31521282
2019-02-27/12:07:08.54           0.25740317
2019-02-27/12:07:08.57           0.22541675
2019-02-27/12:07:08.61           0.22662179
2019-02-27/12:07:08.64           0.20795613
2019-02-27/12:07:08.67           0.29104537
2019-02-27/12:07:08.70           0.39873003
2019-02-27/12:07:08.73           0.49353720
2019-02-27/12:07:08.76           0.42596423
2019-02-27/12:07:08.79           0.52986069
2019-02-27/12:07:08.82           0.46101168
2019-02-27/12:07:08.86           0.37498256
2019-02-27/12:07:08.89           0.33151862
2019-02-27/12:07:08.92           0.23928471
2019-02-27/12:07:08.95          0.079187362
2019-02-27/12:07:08.98          0.054480033
2019-02-27/12:07:09.01        -0.0079693374
2019-02-27/12:07:09.04         -0.030165421
2019-02-27/12:07:09.07         -0.060240233
2019-02-27/12:07:09.11          0.040150167
2019-02-27/12:07:09.14           0.13774496
2019-02-27/12:07:09.17           0.25115333
2019-02-27/12:07:09.20           0.38059117
2019-02-27/12:07:09.23           0.46471202
2019-02-27/12:07:09.26           0.52642189
2019-02-27/12:07:09.29           0.43305424
2019-02-27/12:07:09.32           0.40695138
2019-02-27/12:07:09.36           0.37803734
2019-02-27/12:07:09.39           0.24138456
2019-02-27/12:07:09.42           0.16975632
2019-02-27/12:07:09.45          0.066266982
2019-02-27/12:07:09.48          0.018454673
2019-02-27/12:07:09.51          0.091545046
2019-02-27/12:07:09.54           0.10643680
2019-02-27/12:07:09.57           0.18582510
2019-02-27/12:07:09.61           0.24208790
2019-02-27/12:07:09.64           0.31535786
2019-02-27/12:07:09.67           0.32070755
2019-02-27/12:07:09.70           0.38534321
2019-02-27/12:07:09.73           0.32468786
2019-02-27/12:07:09.76           0.30570659
2019-02-27/12:07:09.79           0.17536731
2019-02-27/12:07:09.82           0.19749486
2019-02-27/12:07:09.86           0.15978623
2019-02-27/12:07:09.89           0.17109849
2019-02-27/12:07:09.92           0.13601386
2019-02-27/12:07:09.95           0.24042213
2019-02-27/12:07:09.98           0.15690487
2019-02-27/12:07:10.01           0.30926660
2019-02-27/12:07:10.04           0.27523990
2019-02-27/12:07:10.07           0.24817730
2019-02-27/12:07:10.11           0.16189512
2019-02-27/12:07:10.14           0.18360959
2019-02-27/12:07:10.17           0.20674494
2019-02-27/12:07:10.20           0.18928284
2019-02-27/12:07:10.23           0.21170547
2019-02-27/12:07:10.26           0.24484741
2019-02-27/12:07:10.29           0.16140863
2019-02-27/12:07:10.32           0.22129914
2019-02-27/12:07:10.36           0.30317306
2019-02-27/12:07:10.39           0.37218380
2019-02-27/12:07:10.42           0.34751637
2019-02-27/12:07:10.45           0.25736384
2019-02-27/12:07:10.48           0.26592467
2019-02-27/12:07:10.51           0.27519659
2019-02-27/12:07:10.54           0.39537758
2019-02-27/12:07:10.57           0.47098288
2019-02-27/12:07:10.61           0.48096470
2019-02-27/12:07:10.64           0.43594261
2019-02-27/12:07:10.67           0.38094684
2019-02-27/12:07:10.70           0.32355586
2019-02-27/12:07:10.73           0.33427009
2019-02-27/12:07:10.76           0.29932610
2019-02-27/12:07:10.79           0.20759776
2019-02-27/12:07:10.82           0.10200422
2019-02-27/12:07:10.86          0.054317755
2019-02-27/12:07:10.89         -0.020979517
2019-02-27/12:07:10.92          0.021170908
2019-02-27/12:07:10.95          0.024282752
2019-02-27/12:07:10.98           0.28793011
2019-02-27/12:07:11.01           0.28985516
2019-02-27/12:07:11.04           0.43185975
2019-02-27/12:07:11.07           0.48092876
2019-02-27/12:07:11.11           0.43115494
2019-02-27/12:07:11.14           0.49726983
2019-02-27/12:07:11.17           0.47130740
2019-02-27/12:07:11.20           0.38833583
2019-02-27/12:07:11.23           0.39943427
2019-02-27/12:07:11.26           0.26947125
2019-02-27/12:07:11.29           0.27799186
2019-02-27/12:07:11.32           0.28118725
2019-02-27/12:07:11.36           0.14093161
2019-02-27/12:07:11.39           0.28114011
2019-02-27/12:07:11.42           0.20048057
2019-02-27/12:07:11.45           0.31260174
2019-02-27/12:07:11.48           0.34805963
2019-02-27/12:07:11.51           0.38003013
2019-02-27/12:07:11.54           0.29441565
2019-02-27/12:07:11.57           0.40545802
2019-02-27/12:07:11.61           0.30617633
2019-02-27/12:07:11.64           0.45706575
2019-02-27/12:07:11.67           0.42043106
2019-02-27/12:07:11.70           0.38748890
2019-02-27/12:07:11.73           0.40470322
2019-02-27/12:07:11.76           0.44165872
2019-02-27/12:07:11.79           0.32391806
2019-02-27/12:07:11.82           0.37232926
2019-02-27/12:07:11.86           0.33925438
2019-02-27/12:07:11.89           0.37193733
2019-02-27/12:07:11.92           0.23608379
2019-02-27/12:07:11.95           0.17902004
2019-02-27/12:07:11.98           0.22790760
2019-02-27/12:07:12.01           0.19431897
2019-02-27/12:07:12.04           0.16195085
2019-02-27/12:07:12.07           0.21292541
2019-02-27/12:07:12.11           0.13551561
2019-02-27/12:07:12.14           0.13725980
2019-02-27/12:07:12.17          0.076294974
2019-02-27/12:07:12.20           0.22995555
2019-02-27/12:07:12.23           0.24509878
2019-02-27/12:07:12.26           0.18566412
2019-02-27/12:07:12.29           0.19076775
2019-02-27/12:07:12.32           0.15199223
2019-02-27/12:07:12.36           0.19944943
2019-02-27/12:07:12.39           0.36666498
2019-02-27/12:07:12.42           0.29460111
2019-02-27/12:07:12.45           0.36894628
2019-02-27/12:07:12.48           0.34222469
2019-02-27/12:07:12.51           0.29825286
2019-02-27/12:07:12.54           0.34903316
2019-02-27/12:07:12.57           0.27883272
2019-02-27/12:07:12.61           0.36748671
2019-02-27/12:07:12.64           0.25759332
2019-02-27/12:07:12.67          0.092486685
2019-02-27/12:07:12.70           0.13188168
2019-02-27/12:07:12.73           0.14371393
2019-02-27/12:07:12.76          0.042828718
2019-02-27/12:07:12.79          0.030483308
2019-02-27/12:07:12.82        0.00022446207
2019-02-27/12:07:12.86          0.085312714
2019-02-27/12:07:12.89          0.042696096
2019-02-27/12:07:12.92           0.19035706
2019-02-27/12:07:12.95           0.17894206
2019-02-27/12:07:12.98           0.21440625
2019-02-27/12:07:13.01          0.080777128
2019-02-27/12:07:13.04           0.16928663
2019-02-27/12:07:13.07           0.20904730
2019-02-27/12:07:13.11           0.29493036
2019-02-27/12:07:13.14           0.13993759
2019-02-27/12:07:13.17           0.18121124
2019-02-27/12:07:13.20          0.092300044
2019-02-27/12:07:13.23           0.17053278
2019-02-27/12:07:13.26           0.18983960
2019-02-27/12:07:13.29           0.19944828
2019-02-27/12:07:13.32           0.22836961
2019-02-27/12:07:13.36           0.24273481
2019-02-27/12:07:13.39           0.16124882
2019-02-27/12:07:13.42           0.24944987
2019-02-27/12:07:13.45           0.14323017
2019-02-27/12:07:13.48          0.055592763
2019-02-27/12:07:13.51           0.12834230
2019-02-27/12:07:13.54           0.10550777
2019-02-27/12:07:13.57           0.18477226
2019-02-27/12:07:13.61           0.21831919
2019-02-27/12:07:13.64           0.17708877
2019-02-27/12:07:13.67           0.23282582
2019-02-27/12:07:13.70           0.23865323
2019-02-27/12:07:13.73           0.28609248
2019-02-27/12:07:13.76           0.35367073
2019-02-27/12:07:13.79           0.30853634
2019-02-27/12:07:13.82           0.22953510
2019-02-27/12:07:13.86           0.13164036
2019-02-27/12:07:13.89          0.062477926
2019-02-27/12:07:13.92           0.15728369
2019-02-27/12:07:13.95           0.14687881
2019-02-27/12:07:13.98           0.19072277
2019-02-27/12:07:14.01           0.19047496
2019-02-27/12:07:14.04           0.18333908
2019-02-27/12:07:14.07           0.10980727
2019-02-27/12:07:14.11           0.17700449
2019-02-27/12:07:14.14           0.19582719
2019-02-27/12:07:14.17           0.22292357
2019-02-27/12:07:14.20           0.15574214
2019-02-27/12:07:14.23           0.17782464
2019-02-27/12:07:14.26           0.18176710
2019-02-27/12:07:14.29           0.20893183
2019-02-27/12:07:14.32           0.19399537
2019-02-27/12:07:14.36           0.22773234
2019-02-27/12:07:14.39           0.17932937
2019-02-27/12:07:14.42           0.23785430
2019-02-27/12:07:14.45           0.21187596
2019-02-27/12:07:14.48           0.19285128
2019-02-27/12:07:14.51           0.12961800
2019-02-27/12:07:14.54          0.089994023
2019-02-27/12:07:14.57           0.10104642
2019-02-27/12:07:14.61           0.31817890
2019-02-27/12:07:14.64           0.26801596
2019-02-27/12:07:14.67           0.31187555
2019-02-27/12:07:14.70           0.32938210
2019-02-27/12:07:14.73           0.39806268
2019-02-27/12:07:14.76           0.43829585
2019-02-27/12:07:14.79           0.46104793
2019-02-27/12:07:14.82           0.46788149
2019-02-27/12:07:14.86           0.47966412
2019-02-27/12:07:14.89           0.35315851
2019-02-27/12:07:14.92           0.48871252
2019-02-27/12:07:14.95           0.49834156
2019-02-27/12:07:14.98           0.44191449
2019-02-27/12:07:15.01           0.42366234
2019-02-27/12:07:15.04           0.47141443
2019-02-27/12:07:15.07           0.49491168
2019-02-27/12:07:15.11           0.50569824
2019-02-27/12:07:15.14           0.47203708
2019-02-27/12:07:15.17           0.51582197
2019-02-27/12:07:15.20           0.46565614
2019-02-27/12:07:15.23           0.38104766
2019-02-27/12:07:15.26           0.42449568
2019-02-27/12:07:15.29           0.40391596
2019-02-27/12:07:15.32           0.45764388
2019-02-27/12:07:15.36           0.35970745
2019-02-27/12:07:15.39           0.41768574
2019-02-27/12:07:15.42           0.40406827
2019-02-27/12:07:15.45           0.29889119
2019-02-27/12:07:15.48           0.33225525
2019-02-27/12:07:15.51           0.38529745
2019-02-27/12:07:15.54           0.50143165
2019-02-27/12:07:15.57           0.41812779
2019-02-27/12:07:15.61           0.39589573
2019-02-27/12:07:15.64           0.46807545
2019-02-27/12:07:15.67           0.41710329
2019-02-27/12:07:15.70           0.56110112
2019-02-27/12:07:15.73           0.70323583
2019-02-27/12:07:15.76           0.59467612
2019-02-27/12:07:15.79           0.71047181
2019-02-27/12:07:15.82           0.57040666
2019-02-27/12:07:15.86           0.64500809
2019-02-27/12:07:15.89           0.56379613
2019-02-27/12:07:15.92           0.67042107
2019-02-27/12:07:15.95           0.69882716
2019-02-27/12:07:15.98           0.58224087
2019-02-27/12:07:16.01           0.50761564
2019-02-27/12:07:16.04           0.56002201
2019-02-27/12:07:16.07           0.47921866
2019-02-27/12:07:16.11           0.51123621
2019-02-27/12:07:16.14           0.48664546
2019-02-27/12:07:16.17           0.40701451
2019-02-27/12:07:16.20           0.21780602
2019-02-27/12:07:16.23           0.12965317
2019-02-27/12:07:16.26           0.12475941
2019-02-27/12:07:16.29           0.12997886
2019-02-27/12:07:16.32           0.12524314
2019-02-27/12:07:16.36           0.15233342
2019-02-27/12:07:16.39           0.15255983
2019-02-27/12:07:16.42           0.10651973
2019-02-27/12:07:16.45           0.17017803
2019-02-27/12:07:16.48           0.14955965
2019-02-27/12:07:16.51           0.17070293
2019-02-27/12:07:16.54           0.20415302
2019-02-27/12:07:16.57           0.19830657
2019-02-27/12:07:16.61           0.23020844
2019-02-27/12:07:16.64           0.21667096
2019-02-27/12:07:16.67           0.16992299
2019-02-27/12:07:16.70           0.16987220
2019-02-27/12:07:16.73           0.12441631
2019-02-27/12:07:16.76           0.17309205
2019-02-27/12:07:16.79           0.19817726
2019-02-27/12:07:16.82           0.16935793
2019-02-27/12:07:16.86           0.20014928
2019-02-27/12:07:16.89          0.088837241
2019-02-27/12:07:16.92           0.10811558
2019-02-27/12:07:16.95         0.0094490867
2019-02-27/12:07:16.98          0.010416726
2019-02-27/12:07:17.01          0.013088377
2019-02-27/12:07:17.04         -0.041537338
2019-02-27/12:07:17.07          -0.10896813
2019-02-27/12:07:17.11          -0.16792850
2019-02-27/12:07:17.14          -0.32279059
2019-02-27/12:07:17.17          -0.24858875
2019-02-27/12:07:17.20          -0.37122553
2019-02-27/12:07:17.23          -0.28363691
2019-02-27/12:07:17.26          -0.28294050
2019-02-27/12:07:17.29          -0.27428342
2019-02-27/12:07:17.32          -0.21876891
2019-02-27/12:07:17.36          -0.24228863
2019-02-27/12:07:17.39          -0.14890221
2019-02-27/12:07:17.42         -0.031848312
2019-02-27/12:07:17.45         -0.044839139
2019-02-27/12:07:17.48          0.026231558
2019-02-27/12:07:17.51        -0.0061407739
2019-02-27/12:07:17.54         -0.040756550
2019-02-27/12:07:17.57         -0.015375694
2019-02-27/12:07:17.61         -0.025161692
2019-02-27/12:07:17.64          0.053534415
2019-02-27/12:07:17.67          0.034243354
2019-02-27/12:07:17.70         0.0044810671
2019-02-27/12:07:17.73         -0.067633643
2019-02-27/12:07:17.76         -0.057221333
2019-02-27/12:07:17.79         -0.057119582
2019-02-27/12:07:17.82         -0.017537271
2019-02-27/12:07:17.86          -0.11960515
2019-02-27/12:07:17.89         -0.038897904
2019-02-27/12:07:17.92         -0.058965023
2019-02-27/12:07:17.95         -0.051819816
2019-02-27/12:07:17.98         -0.014818271
2019-02-27/12:07:18.01          0.013680993
2019-02-27/12:07:18.04         -0.078422015
2019-02-27/12:07:18.07         -0.036972371
2019-02-27/12:07:18.11         -0.069705664
2019-02-27/12:07:18.14           0.10504086
2019-02-27/12:07:18.17          0.075670816
2019-02-27/12:07:18.20          0.079089226
2019-02-27/12:07:18.23         -0.042046005
2019-02-27/12:07:18.26         -0.055639991
2019-02-27/12:07:18.29         -0.058356601
2019-02-27/12:07:18.32          0.080785436
2019-02-27/12:07:18.36          0.097423153
2019-02-27/12:07:18.39           0.14295989
2019-02-27/12:07:18.42          0.063671171
2019-02-27/12:07:18.45          0.033865799
2019-02-27/12:07:18.48          0.029388587
2019-02-27/12:07:18.51           0.17607581
2019-02-27/12:07:18.54          0.062701717
2019-02-27/12:07:18.57           0.12157433
2019-02-27/12:07:18.61          0.045741942
2019-02-27/12:07:18.64          0.036615492
2019-02-27/12:07:18.67          0.047442125
2019-02-27/12:07:18.70          0.060638152
2019-02-27/12:07:18.73          0.092346528
2019-02-27/12:07:18.76          0.035120090
2019-02-27/12:07:18.79          0.029903845
2019-02-27/12:07:18.82          0.033684409
2019-02-27/12:07:18.86          0.088162952
2019-02-27/12:07:18.89          0.038188415
2019-02-27/12:07:18.92          0.010670472
2019-02-27/12:07:18.95         0.0025916968
2019-02-27/12:07:18.98         -0.076798097
2019-02-27/12:07:19.01         -0.057267634
2019-02-27/12:07:19.04         -0.014199836
2019-02-27/12:07:19.07          -0.11446508
2019-02-27/12:07:19.11          0.029361978
2019-02-27/12:07:19.14         -0.090501870
2019-02-27/12:07:19.17          0.015435369
2019-02-27/12:07:19.20         -0.028284095
2019-02-27/12:07:19.23         -0.010710021
2019-02-27/12:07:19.26         0.0088640984
2019-02-27/12:07:19.29         0.0072086301
2019-02-27/12:07:19.32         -0.073954998
2019-02-27/12:07:19.36         -0.045674334
2019-02-27/12:07:19.39         -0.069580808
2019-02-27/12:07:19.42         -0.017783959
2019-02-27/12:07:19.45         -0.039294128
2019-02-27/12:07:19.48          0.031804114
2019-02-27/12:07:19.51          0.055745101
2019-02-27/12:07:19.54          0.053696558
2019-02-27/12:07:19.57          0.053854244
2019-02-27/12:07:19.61           0.13887197
2019-02-27/12:07:19.64           0.17444302
2019-02-27/12:07:19.67           0.18238426
2019-02-27/12:07:19.70          0.092007326
2019-02-27/12:07:19.73          0.033642303
2019-02-27/12:07:19.76          0.053748569
2019-02-27/12:07:19.79         -0.038985228
2019-02-27/12:07:19.82         -0.072846547
2019-02-27/12:07:19.86          -0.15949575
2019-02-27/12:07:19.89         -0.081663115
2019-02-27/12:07:19.92          -0.15235418
2019-02-27/12:07:19.95          -0.23119448
2019-02-27/12:07:19.98         -0.069744271
2019-02-27/12:07:20.01          -0.13418120
2019-02-27/12:07:20.04          -0.19261255
2019-02-27/12:07:20.07          -0.14733448
2019-02-27/12:07:20.11         -0.054379791
2019-02-27/12:07:20.14         -0.019345311
2019-02-27/12:07:20.17         -0.035436221
2019-02-27/12:07:20.20          0.036471446
2019-02-27/12:07:20.23          0.066405086
2019-02-27/12:07:20.26          0.073269453
2019-02-27/12:07:20.29           0.18020415
2019-02-27/12:07:20.32           0.15219501
2019-02-27/12:07:20.36           0.15714271
2019-02-27/12:07:20.39           0.15347702
2019-02-27/12:07:20.42           0.19035145
2019-02-27/12:07:20.45          0.096991597
2019-02-27/12:07:20.48          0.020298972
2019-02-27/12:07:20.51          0.014764200
2019-02-27/12:07:20.54         -0.095893446
2019-02-27/12:07:20.57          -0.11341937
2019-02-27/12:07:20.61         -0.042189467
2019-02-27/12:07:20.64          0.033060763
2019-02-27/12:07:20.67         -0.040352819
2019-02-27/12:07:20.70         -0.039282417
2019-02-27/12:07:20.73          0.047159596
2019-02-27/12:07:20.76           0.12346884
2019-02-27/12:07:20.79          0.094666979
2019-02-27/12:07:20.82          0.093442525
2019-02-27/12:07:20.86          0.073122587
2019-02-27/12:07:20.89          0.039511698
2019-02-27/12:07:20.92          0.019550821
2019-02-27/12:07:20.95          0.094951627
2019-02-27/12:07:20.98          0.011618682
2019-02-27/12:07:21.01          0.055307407
2019-02-27/12:07:21.04         -0.039746370
2019-02-27/12:07:21.07         0.0029716572
2019-02-27/12:07:21.11        -0.0038918082
2019-02-27/12:07:21.14         0.0058087453
2019-02-27/12:07:21.17          0.053026825
2019-02-27/12:07:21.20        -0.0042453709
2019-02-27/12:07:21.23         -0.023900858
2019-02-27/12:07:21.26          0.010539010
2019-02-27/12:07:21.29         -0.046160154
2019-02-27/12:07:21.32         -0.033405086
2019-02-27/12:07:21.36        -0.0045790915
2019-02-27/12:07:21.39          0.031729947
2019-02-27/12:07:21.42          0.064568679
2019-02-27/12:07:21.45          0.014276299
2019-02-27/12:07:21.48         -0.030087485
2019-02-27/12:07:21.51         -0.045808152
2019-02-27/12:07:21.54        -0.0070506834
2019-02-27/12:07:21.57          -0.13062245
2019-02-27/12:07:21.61         -0.066849541
2019-02-27/12:07:21.64          -0.19352554
2019-02-27/12:07:21.67         -0.092294512
2019-02-27/12:07:21.70          -0.17377436
2019-02-27/12:07:21.73         -0.065983516
2019-02-27/12:07:21.76         -0.041331835
2019-02-27/12:07:21.79         -0.091547457
2019-02-27/12:07:21.82         -0.051897066
2019-02-27/12:07:21.86          0.017232889
2019-02-27/12:07:21.89         -0.014776234
2019-02-27/12:07:21.92          0.028175079
2019-02-27/12:07:21.95         -0.055661598
2019-02-27/12:07:21.98          0.051571177
2019-02-27/12:07:22.01        0.00033663945
2019-02-27/12:07:22.04          0.050999802
2019-02-27/12:07:22.07           0.16139577
2019-02-27/12:07:22.11          0.047508766
2019-02-27/12:07:22.14        -0.0062090321
2019-02-27/12:07:22.17         -0.034570210
2019-02-27/12:07:22.20          0.012297535
2019-02-27/12:07:22.23          0.040242660
2019-02-27/12:07:22.26         -0.054258667
2019-02-27/12:07:22.29          -0.11207953
2019-02-27/12:07:22.32         -0.077121059
2019-02-27/12:07:22.36          -0.11465810
2019-02-27/12:07:22.39          -0.15827380
2019-02-27/12:07:22.42         -0.039126977
2019-02-27/12:07:22.45         -0.031290095
2019-02-27/12:07:22.48         -0.015002558
2019-02-27/12:07:22.51          -0.14289733
2019-02-27/12:07:22.54         -0.025153503
2019-02-27/12:07:22.57         -0.066812241
2019-02-27/12:07:22.61          -0.11045672
2019-02-27/12:07:22.64          -0.18084006
2019-02-27/12:07:22.67         -0.048287331
2019-02-27/12:07:22.70         -0.020695156
2019-02-27/12:07:22.73          0.019271103
2019-02-27/12:07:22.76         -0.015224553
2019-02-27/12:07:22.79         0.0055254195
2019-02-27/12:07:22.82         -0.049693071
2019-02-27/12:07:22.86          0.035239708
2019-02-27/12:07:22.89          0.081835382
2019-02-27/12:07:22.92           0.18875380
2019-02-27/12:07:22.95           0.10738611
2019-02-27/12:07:22.98         -0.010759397
2019-02-27/12:07:23.01          0.012873437
2019-02-27/12:07:23.04         -0.024949298
2019-02-27/12:07:23.07         -0.023521618
2019-02-27/12:07:23.11          0.013072762
2019-02-27/12:07:23.14          0.033784121
2019-02-27/12:07:23.17         -0.037265446
2019-02-27/12:07:23.20          -0.11316557
2019-02-27/12:07:23.23         -0.045554276
2019-02-27/12:07:23.26          0.029651374
2019-02-27/12:07:23.29         -0.031032770
2019-02-27/12:07:23.32         -0.034635107
2019-02-27/12:07:23.36           0.11809234
2019-02-27/12:07:23.39          0.063233532
2019-02-27/12:07:23.42         -0.021322752
2019-02-27/12:07:23.45        0.00032327171
2019-02-27/12:07:23.48        0.00073479695
2019-02-27/12:07:23.51          0.046974134
2019-02-27/12:07:23.54         -0.015135383
2019-02-27/12:07:23.57         -0.020856398
2019-02-27/12:07:23.61          0.022702132
2019-02-27/12:07:23.64         -0.017513379
2019-02-27/12:07:23.67         -0.041082219
2019-02-27/12:07:23.70         -0.069250356
2019-02-27/12:07:23.73          -0.12556761
2019-02-27/12:07:23.76         -0.058238448
2019-02-27/12:07:23.79          -0.16804572
2019-02-27/12:07:23.82          -0.16304059
2019-02-27/12:07:23.86         -0.055608584
2019-02-27/12:07:23.89         -0.055714805
2019-02-27/12:07:23.92          -0.13104934
2019-02-27/12:07:23.95         -0.028575164
2019-02-27/12:07:23.98          0.062703048
2019-02-27/12:07:24.01           0.12957510
2019-02-27/12:07:24.04          0.069815350
2019-02-27/12:07:24.07          0.063649128
2019-02-27/12:07:24.11           0.12877120
2019-02-27/12:07:24.14          0.034213103
2019-02-27/12:07:24.17          0.042524137
2019-02-27/12:07:24.20          0.083543421
2019-02-27/12:07:24.23        -0.0067508604
2019-02-27/12:07:24.26         0.0018468447
2019-02-27/12:07:24.29         -0.024007080
2019-02-27/12:07:24.32          -0.10343108
2019-02-27/12:07:24.36          0.022746628
2019-02-27/12:07:24.39         0.0082536764
2019-02-27/12:07:24.42          0.045474514
2019-02-27/12:07:24.45          0.025556788
2019-02-27/12:07:24.48         -0.011813278
2019-02-27/12:07:24.51          0.054506650
2019-02-27/12:07:24.54         0.0098331653
2019-02-27/12:07:24.57         -0.013360821
2019-02-27/12:07:24.61          0.069916473
2019-02-27/12:07:24.64          0.046934994
2019-02-27/12:07:24.67          0.092150506
2019-02-27/12:07:24.70          0.033744701
2019-02-27/12:07:24.73         -0.038312528
2019-02-27/12:07:24.76          0.034978726
2019-02-27/12:07:24.79         -0.028044066
2019-02-27/12:07:24.82         0.0081054225
2019-02-27/12:07:24.86         -0.050763399
2019-02-27/12:07:24.89         -0.018650610
2019-02-27/12:07:24.92         -0.043443359
2019-02-27/12:07:24.95          -0.16106300
2019-02-27/12:07:24.98         -0.080948610
2019-02-27/12:07:25.01          0.035130260
2019-02-27/12:07:25.04         -0.011307900
2019-02-27/12:07:25.07         -0.042896534
2019-02-27/12:07:25.11         -0.033529310
2019-02-27/12:07:25.14           0.10238055
2019-02-27/12:07:25.17          0.060316552
2019-02-27/12:07:25.20          0.083185738
2019-02-27/12:07:25.23           0.10301179
2019-02-27/12:07:25.26          0.062249664
2019-02-27/12:07:25.29          0.067303491
2019-02-27/12:07:25.32          0.036697059
2019-02-27/12:07:25.36          0.091852994
2019-02-27/12:07:25.39         -0.026256201
2019-02-27/12:07:25.42        -0.0072719155
2019-02-27/12:07:25.45          0.028587158
2019-02-27/12:07:25.48         -0.059609157
2019-02-27/12:07:25.51         -0.033938515
2019-02-27/12:07:25.54          0.067763976
2019-02-27/12:07:25.57          0.038472695
2019-02-27/12:07:25.61          0.023118847
2019-02-27/12:07:25.64         -0.047935316
2019-02-27/12:07:25.67          0.052390167
2019-02-27/12:07:25.70         -0.017357644
2019-02-27/12:07:25.73         -0.046475586
2019-02-27/12:07:25.76         -0.048573579
2019-02-27/12:07:25.79         -0.052463392
2019-02-27/12:07:25.82          -0.14627151
2019-02-27/12:07:25.86          -0.12669641
2019-02-27/12:07:25.89         -0.060864667
2019-02-27/12:07:25.92         -0.012801897
2019-02-27/12:07:25.95         -0.073498766
2019-02-27/12:07:25.98        -0.0052022082
2019-02-27/12:07:26.01          0.020579892
2019-02-27/12:07:26.04          0.046612434
2019-02-27/12:07:26.07          0.010046480
2019-02-27/12:07:26.11       -0.00019045048
2019-02-27/12:07:26.14         0.0033362865
2019-02-27/12:07:26.17         0.0085717244
2019-02-27/12:07:26.20         -0.021914733
2019-02-27/12:07:26.23          0.036581299
2019-02-27/12:07:26.26          -0.11489881
2019-02-27/12:07:26.29         -0.093003114
2019-02-27/12:07:26.32         -0.068345352
2019-02-27/12:07:26.36         -0.024422855
2019-02-27/12:07:26.39          0.031322427
2019-02-27/12:07:26.42         0.0041749109
2019-02-27/12:07:26.45         -0.020830074
2019-02-27/12:07:26.48         0.0043212838
2019-02-27/12:07:26.51          0.019142128
2019-02-27/12:07:26.54          0.074307579
2019-02-27/12:07:26.57          0.088210432
2019-02-27/12:07:26.61           0.11651503
2019-02-27/12:07:26.64           0.11946021
2019-02-27/12:07:26.67          0.020454733
2019-02-27/12:07:26.70          0.038290646
2019-02-27/12:07:26.73          0.051660447
2019-02-27/12:07:26.76          0.056938148
2019-02-27/12:07:26.79          0.013361424
2019-02-27/12:07:26.82         0.0049163186
2019-02-27/12:07:26.86         -0.026991027
2019-02-27/12:07:26.89         -0.065369828
2019-02-27/12:07:26.92          -0.11962616
2019-02-27/12:07:26.95         -0.036049855
2019-02-27/12:07:26.98          0.011825074
2019-02-27/12:07:27.01         -0.077796973
2019-02-27/12:07:27.04         -0.061578176
2019-02-27/12:07:27.07         -0.048838792
2019-02-27/12:07:27.11         -0.022375760
2019-02-27/12:07:27.14         -0.022895201
2019-02-27/12:07:27.17         -0.014990739
2019-02-27/12:07:27.20          0.023506806
2019-02-27/12:07:27.23          0.013030470
2019-02-27/12:07:27.26         -0.026185193
2019-02-27/12:07:27.29          0.084905094
2019-02-27/12:07:27.32          0.067844987
2019-02-27/12:07:27.36          0.051444976
2019-02-27/12:07:27.39          0.032027226
2019-02-27/12:07:27.42          0.072997528
2019-02-27/12:07:27.45          0.030502160
2019-02-27/12:07:27.48          0.062217943
2019-02-27/12:07:27.51          0.037578702
2019-02-27/12:07:27.54          0.068607136
2019-02-27/12:07:27.57          0.058728709
2019-02-27/12:07:27.61        -0.0087952008
2019-02-27/12:07:27.64          0.036904863
2019-02-27/12:07:27.67          0.097064238
2019-02-27/12:07:27.70         -0.022305886
2019-02-27/12:07:27.73          0.021041965
2019-02-27/12:07:27.76         0.0059648387
2019-02-27/12:07:27.79       -0.00057407722
2019-02-27/12:07:27.82         -0.059018682
2019-02-27/12:07:27.86         -0.041437097
2019-02-27/12:07:27.89          0.018821665
2019-02-27/12:07:27.92         -0.045092698
2019-02-27/12:07:27.95         -0.030014063
2019-02-27/12:07:27.98          0.038763039
2019-02-27/12:07:28.01          0.058050821
2019-02-27/12:07:28.04        -0.0024051261
2019-02-27/12:07:28.07          0.044628840
2019-02-27/12:07:28.11         -0.020399666
2019-02-27/12:07:28.14        -0.0075594670
2019-02-27/12:07:28.17          0.052574232
2019-02-27/12:07:28.20          0.013052795
2019-02-27/12:07:28.23         -0.072097085
2019-02-27/12:07:28.26         -0.065360260
2019-02-27/12:07:28.29         -0.088967464
2019-02-27/12:07:28.32         -0.080025611
2019-02-27/12:07:28.36         -0.096738414
2019-02-27/12:07:28.39         -0.053551548
2019-02-27/12:07:28.42         -0.075955410
2019-02-27/12:07:28.45          -0.11711648
2019-02-27/12:07:28.48        -0.0054826141
2019-02-27/12:07:28.51        -0.0058693221
2019-02-27/12:07:28.54         -0.044218951
2019-02-27/12:07:28.57         -0.027608304
2019-02-27/12:07:28.61          0.038431490
2019-02-27/12:07:28.64          0.031493186
2019-02-27/12:07:28.67          0.088799332
2019-02-27/12:07:28.70          0.023888742
2019-02-27/12:07:28.73          0.060240049
2019-02-27/12:07:28.76         -0.021043375
2019-02-27/12:07:28.79          0.030969797
2019-02-27/12:07:28.82          0.082890485
2019-02-27/12:07:28.86         -0.013065503
2019-02-27/12:07:28.89          0.021323110
2019-02-27/12:07:28.92        0.00066596282
2019-02-27/12:07:28.95         -0.054877538
2019-02-27/12:07:28.98          0.036356123
2019-02-27/12:07:29.01         -0.011014668
2019-02-27/12:07:29.04         0.0069675527
2019-02-27/12:07:29.07         -0.027168068
2019-02-27/12:07:29.11         -0.018237003
2019-02-27/12:07:29.14          0.030476505
2019-02-27/12:07:29.17          0.023592294
2019-02-27/12:07:29.20           0.13544220
2019-02-27/12:07:29.23          0.094303709
2019-02-27/12:07:29.26          0.074205042
2019-02-27/12:07:29.29          0.068738002
2019-02-27/12:07:29.32          0.074785928
2019-02-27/12:07:29.36          0.099337938
2019-02-27/12:07:29.39          0.077031076
2019-02-27/12:07:29.42          0.072929265
2019-02-27/12:07:29.45          0.087239569
2019-02-27/12:07:29.48         -0.010365273
2019-02-27/12:07:29.51         -0.020291326
2019-02-27/12:07:29.54         -0.036714128
2019-02-27/12:07:29.57         -0.036731937
2019-02-27/12:07:29.61         -0.011873999
2019-02-27/12:07:29.64         -0.020621704
2019-02-27/12:07:29.67         -0.047588854
2019-02-27/12:07:29.70          0.028079648
2019-02-27/12:07:29.73         -0.030417333
2019-02-27/12:07:29.76         0.0016672077
2019-02-27/12:07:29.79          0.084095260
2019-02-27/12:07:29.82          0.041815669
2019-02-27/12:07:29.86          0.062302931
2019-02-27/12:07:29.89          0.062748673
2019-02-27/12:07:29.92          0.064125937
2019-02-27/12:07:29.95          0.055455921
2019-02-27/12:07:29.98          0.037548395
2019-02-27/12:07:30.01          0.062107902
2019-02-27/12:07:30.04          0.037324473
2019-02-27/12:07:30.07          0.021542862
2019-02-27/12:07:30.11         -0.023520972
2019-02-27/12:07:30.14         -0.023020868
2019-02-27/12:07:30.17        -0.0070388294
2019-02-27/12:07:30.20        -0.0016063341
2019-02-27/12:07:30.23          0.038182551
2019-02-27/12:07:30.26        -0.0018689534
2019-02-27/12:07:30.29         -0.016935734
2019-02-27/12:07:30.32         -0.038299526
2019-02-27/12:07:30.36         -0.019220362
2019-02-27/12:07:30.39          0.030039351
2019-02-27/12:07:30.42          0.034308665
2019-02-27/12:07:30.45          0.026211194
2019-02-27/12:07:30.48          0.026290607
2019-02-27/12:07:30.51          0.016253301
2019-02-27/12:07:30.54          0.023602801
2019-02-27/12:07:30.57          0.024941792
2019-02-27/12:07:30.61          0.014219420
2019-02-27/12:07:30.64         -0.040585467
2019-02-27/12:07:30.67          0.013051891
2019-02-27/12:07:30.70        -0.0032675464
2019-02-27/12:07:30.73         0.0072402018
2019-02-27/12:07:30.76         -0.081177571
2019-02-27/12:07:30.79         -0.067960631
2019-02-27/12:07:30.82         -0.049284669
2019-02-27/12:07:30.86         -0.068939624
2019-02-27/12:07:30.89         -0.045531158
2019-02-27/12:07:30.92        -0.0085828056
2019-02-27/12:07:30.95         -0.065842096
2019-02-27/12:07:30.98          0.018326126
2019-02-27/12:07:31.01         -0.056315269
2019-02-27/12:07:31.04          0.037269837
2019-02-27/12:07:31.07          0.029362813
2019-02-27/12:07:31.11          0.022418625
2019-02-27/12:07:31.14          0.048610047
2019-02-27/12:07:31.17          0.034479875
2019-02-27/12:07:31.20          0.090141979
2019-02-27/12:07:31.23           0.11207781
2019-02-27/12:07:31.26          0.031617902
2019-02-27/12:07:31.29        -0.0020917589
2019-02-27/12:07:31.32          0.011397003
2019-02-27/12:07:31.36          0.010932073
2019-02-27/12:07:31.39        -0.0043177935
2019-02-27/12:07:31.42        -0.0068855653
2019-02-27/12:07:31.45         -0.024634644
2019-02-27/12:07:31.48         -0.092561344
2019-02-27/12:07:31.51         -0.096654677
2019-02-27/12:07:31.54         -0.083552393
2019-02-27/12:07:31.57         0.0050627586
2019-02-27/12:07:31.61         -0.033811594
2019-02-27/12:07:31.64         -0.050004690
2019-02-27/12:07:31.67         0.0023341024
2019-02-27/12:07:31.70        -0.0084907169
2019-02-27/12:07:31.73          0.051155447
2019-02-27/12:07:31.76          0.088573334
2019-02-27/12:07:31.79          0.041307895
2019-02-27/12:07:31.82          0.026514303
2019-02-27/12:07:31.86          0.016679264
2019-02-27/12:07:31.89          0.028048073
2019-02-27/12:07:31.92          0.040633989
2019-02-27/12:07:31.95         -0.011246152
2019-02-27/12:07:31.98          0.038256583
2019-02-27/12:07:32.01         -0.038147374
2019-02-27/12:07:32.04          -0.11392700
2019-02-27/12:07:32.07         -0.070908345
2019-02-27/12:07:32.11         -0.072042901
2019-02-27/12:07:32.14         0.0013868504
2019-02-27/12:07:32.17        -0.0038009752
2019-02-27/12:07:32.20         -0.027663649
2019-02-27/12:07:32.23         -0.019897627
2019-02-27/12:07:32.26         -0.087807481
2019-02-27/12:07:32.29         -0.012808493
2019-02-27/12:07:32.32          0.082068740
2019-02-27/12:07:32.36          0.068419480
2019-02-27/12:07:32.39           0.14481765
2019-02-27/12:07:32.42          0.072977026
2019-02-27/12:07:32.45          0.086121112
2019-02-27/12:07:32.48          0.099230744
2019-02-27/12:07:32.51           0.11781815
2019-02-27/12:07:32.54           0.17027922
2019-02-27/12:07:32.57           0.12027409
2019-02-27/12:07:32.61          0.073315226
2019-02-27/12:07:32.64          0.097071508
2019-02-27/12:07:32.67          0.018332319
2019-02-27/12:07:32.70         0.0021832707
2019-02-27/12:07:32.73          0.010067048
2019-02-27/12:07:32.76          0.054160033
2019-02-27/12:07:32.79          0.041907483
2019-02-27/12:07:32.82         -0.012565476
2019-02-27/12:07:32.86          0.027382805
2019-02-27/12:07:32.89         0.0022765774
2019-02-27/12:07:32.92          0.037738902
2019-02-27/12:07:32.95          0.033219101
2019-02-27/12:07:32.98          0.089355166
2019-02-27/12:07:33.01           0.11090023
2019-02-27/12:07:33.04          0.059921585
2019-02-27/12:07:33.07           0.11731628
2019-02-27/12:07:33.11          0.093802876
2019-02-27/12:07:33.14           0.11019435
2019-02-27/12:07:33.17          0.089274113
2019-02-27/12:07:33.20          0.034765515
2019-02-27/12:07:33.23          0.052185883
2019-02-27/12:07:33.26          0.031442980
2019-02-27/12:07:33.29         -0.022230656
2019-02-27/12:07:33.32          0.041968426
2019-02-27/12:07:33.36         -0.083289875
2019-02-27/12:07:33.39         -0.012418261
2019-02-27/12:07:33.42         -0.051825778
2019-02-27/12:07:33.45          0.039178488
2019-02-27/12:07:33.48          0.062633821
2019-02-27/12:07:33.51          0.037517418
2019-02-27/12:07:33.54          0.066021964
2019-02-27/12:07:33.57          0.091223852
2019-02-27/12:07:33.61          0.030389230
2019-02-27/12:07:33.64           0.11203732
2019-02-27/12:07:33.67          0.064472012
2019-02-27/12:07:33.70           0.12643842
2019-02-27/12:07:33.73          0.079193112
2019-02-27/12:07:33.76          0.045966441
2019-02-27/12:07:33.79          0.033157404
2019-02-27/12:07:33.82          0.025892839
2019-02-27/12:07:33.86         -0.059538124
2019-02-27/12:07:33.89         -0.080885593
2019-02-27/12:07:33.92         -0.066177099
2019-02-27/12:07:33.95         -0.055145164
2019-02-27/12:07:33.98         -0.096132266
2019-02-27/12:07:34.01         -0.089622342
2019-02-27/12:07:34.04          -0.10424481
2019-02-27/12:07:34.07         -0.065044346
2019-02-27/12:07:34.11         -0.087451791
2019-02-27/12:07:34.14          0.042025817
2019-02-27/12:07:34.17          0.031166225
2019-02-27/12:07:34.20          0.017295151
2019-02-27/12:07:34.23         0.0035292844
2019-02-27/12:07:34.26         0.0085084929
2019-02-27/12:07:34.29          0.020292757
2019-02-27/12:07:34.32          0.077964387
2019-02-27/12:07:34.36          0.056077538
2019-02-27/12:07:34.39          0.060919759
2019-02-27/12:07:34.42          0.012390215
2019-02-27/12:07:34.45          0.042602575
2019-02-27/12:07:34.48          0.032531362
2019-02-27/12:07:34.51          0.025973174
2019-02-27/12:07:34.54        -0.0048212535
2019-02-27/12:07:34.57         -0.041161822
2019-02-27/12:07:34.61         -0.037772309
2019-02-27/12:07:34.64         -0.015859551
2019-02-27/12:07:34.67        -0.0042176078
2019-02-27/12:07:34.70         0.0064867975
2019-02-27/12:07:34.73         -0.014805532
2019-02-27/12:07:34.76         0.0048071337
2019-02-27/12:07:34.79          0.034773775
2019-02-27/12:07:34.82          0.089888982
2019-02-27/12:07:34.86         0.0092247749
2019-02-27/12:07:34.89          0.049058752
2019-02-27/12:07:34.92         0.0065196809
2019-02-27/12:07:34.95          0.047180490
2019-02-27/12:07:34.98        0.00096227766
2019-02-27/12:07:35.01          0.037331052
2019-02-27/12:07:35.04         -0.026784353
2019-02-27/12:07:35.07         -0.048083362
2019-02-27/12:07:35.11          -0.10859900
2019-02-27/12:07:35.14          0.026674241
2019-02-27/12:07:35.17         -0.052187797
2019-02-27/12:07:35.20         -0.025154292
2019-02-27/12:07:35.23          -0.15182408
2019-02-27/12:07:35.26         -0.085979585
2019-02-27/12:07:35.29          -0.14271591
2019-02-27/12:07:35.32         -0.058528740
2019-02-27/12:07:35.36         -0.010687884
2019-02-27/12:07:35.39          0.025980890
2019-02-27/12:07:35.42         -0.045391851
2019-02-27/12:07:35.45         -0.049486061
2019-02-27/12:07:35.48         -0.030713640
2019-02-27/12:07:35.51          0.036926784
2019-02-27/12:07:35.54          0.068040872
2019-02-27/12:07:35.57          0.083357170
2019-02-27/12:07:35.61          0.080468845
2019-02-27/12:07:35.64          0.038752796
2019-02-27/12:07:35.67          0.021484810
2019-02-27/12:07:35.70          0.033494598
2019-02-27/12:07:35.73          0.078570114
2019-02-27/12:07:35.76          0.070570107
2019-02-27/12:07:35.79          0.071544034
2019-02-27/12:07:35.82         -0.019860359
2019-02-27/12:07:35.86          0.054452065
2019-02-27/12:07:35.89         -0.027967696
2019-02-27/12:07:35.92         -0.066114539
2019-02-27/12:07:35.95         -0.034368428
2019-02-27/12:07:35.98          0.035738321
2019-02-27/12:07:36.01         0.0028452988
2019-02-27/12:07:36.04         -0.080801338
2019-02-27/12:07:36.07         -0.043424987
2019-02-27/12:07:36.11         -0.063771042
2019-02-27/12:07:36.14         -0.059198521
2019-02-27/12:07:36.17          0.013373626
2019-02-27/12:07:36.20          0.068333141
2019-02-27/12:07:36.23          0.022175009
2019-02-27/12:07:36.26         -0.036138055
2019-02-27/12:07:36.29         -0.024168328
2019-02-27/12:07:36.32          0.035236087
2019-02-27/12:07:36.36        0.00081550186
2019-02-27/12:07:36.39         -0.019484716
2019-02-27/12:07:36.42         -0.029416279
2019-02-27/12:07:36.45         -0.079420945
2019-02-27/12:07:36.48         -0.084548657
2019-02-27/12:07:36.51         -0.097832715
2019-02-27/12:07:36.54         -0.038696441
2019-02-27/12:07:36.57         -0.023745925
2019-02-27/12:07:36.61         -0.019324656
2019-02-27/12:07:36.64        -0.0040514007
2019-02-27/12:07:36.67          0.012206226
2019-02-27/12:07:36.70          0.039403276
2019-02-27/12:07:36.73          0.052431315
2019-02-27/12:07:36.76          0.015574889
2019-02-27/12:07:36.79          0.061735441
2019-02-27/12:07:36.82          0.053483357
2019-02-27/12:07:36.86         -0.020168096
2019-02-27/12:07:36.89          0.081409320
2019-02-27/12:07:36.92          0.030519512
2019-02-27/12:07:36.95          0.059030275
2019-02-27/12:07:36.98         -0.016269512
2019-02-27/12:07:37.01          0.024997279
2019-02-27/12:07:37.04          0.033793122
2019-02-27/12:07:37.07          0.069567952
2019-02-27/12:07:37.11         -0.017540999
2019-02-27/12:07:37.14          0.016856935
2019-02-27/12:07:37.17         -0.071760908
2019-02-27/12:07:37.20         -0.022885935
2019-02-27/12:07:37.23         -0.010266973
2019-02-27/12:07:37.26         -0.019973801
2019-02-27/12:07:37.29         -0.052187805
2019-02-27/12:07:37.32         -0.017694164
2019-02-27/12:07:37.36         -0.076447654
2019-02-27/12:07:37.39         -0.045628059
2019-02-27/12:07:37.42         -0.016843186
2019-02-27/12:07:37.45         -0.028166208
2019-02-27/12:07:37.48         -0.040951582
2019-02-27/12:07:37.51         -0.038493304
2019-02-27/12:07:37.54         0.0098635756
2019-02-27/12:07:37.57        -0.0013329997
2019-02-27/12:07:37.61         -0.028234300
2019-02-27/12:07:37.64         -0.014905461
2019-02-27/12:07:37.67          0.022626518
2019-02-27/12:07:37.70         -0.023778433
2019-02-27/12:07:37.73         -0.017627247
2019-02-27/12:07:37.76          0.020477220
2019-02-27/12:07:37.79          0.034028385
2019-02-27/12:07:37.82          0.043022245
2019-02-27/12:07:37.86          0.045252791
2019-02-27/12:07:37.89          0.037182016
2019-02-27/12:07:37.92          0.026593706
2019-02-27/12:07:37.95         -0.019183023
2019-02-27/12:07:37.98          0.051196976
2019-02-27/12:07:38.01          0.053877380
2019-02-27/12:07:38.04        -0.0074481075
2019-02-27/12:07:38.07         -0.056197086
2019-02-27/12:07:38.11         -0.060661410
2019-02-27/12:07:38.14         -0.041815614
2019-02-27/12:07:38.17          0.052297023
2019-02-27/12:07:38.20         -0.028945906
2019-02-27/12:07:38.23          0.047080609
2019-02-27/12:07:38.26         -0.020376270
2019-02-27/12:07:38.29          0.031885908
2019-02-27/12:07:38.32          0.030160971
2019-02-27/12:07:38.36          0.025915095
2019-02-27/12:07:38.39         -0.040850305
2019-02-27/12:07:38.42         -0.014287501
2019-02-27/12:07:38.45         -0.038038579
2019-02-27/12:07:38.48        -0.0071873978
2019-02-27/12:07:38.51         -0.069443091
2019-02-27/12:07:38.54         -0.058712220
2019-02-27/12:07:38.57         -0.055125823
2019-02-27/12:07:38.61         -0.067809498
2019-02-27/12:07:38.64         -0.026630350
2019-02-27/12:07:38.67         0.0096664895
2019-02-27/12:07:38.70         0.0051646644
2019-02-27/12:07:38.73         -0.039831015
2019-02-27/12:07:38.76         0.0034945772
2019-02-27/12:07:38.79          0.012024210
2019-02-27/12:07:38.82          0.018679495
2019-02-27/12:07:38.86         -0.029278305
2019-02-27/12:07:38.89         0.0013682530
2019-02-27/12:07:38.92          0.023774622
2019-02-27/12:07:38.95         0.0098978666
2019-02-27/12:07:38.98         0.0037602745
2019-02-27/12:07:39.01          0.021872546
2019-02-27/12:07:39.04          0.045960012
2019-02-27/12:07:39.07          0.021896684
2019-02-27/12:07:39.11          0.071368468
2019-02-27/12:07:39.14          0.031120172
2019-02-27/12:07:39.17          0.039324890
2019-02-27/12:07:39.20          0.051376776
2019-02-27/12:07:39.23          0.033458905
2019-02-27/12:07:39.26          0.028453910
2019-02-27/12:07:39.29         -0.034295374
2019-02-27/12:07:39.32         -0.053917627
2019-02-27/12:07:39.36          0.044057568
2019-02-27/12:07:39.39        -0.0060421679
2019-02-27/12:07:39.42          0.048614773
2019-02-27/12:07:39.45          0.041109062
2019-02-27/12:07:39.48         -0.011201492
2019-02-27/12:07:39.51          0.023362321
2019-02-27/12:07:39.54         0.0014288884
2019-02-27/12:07:39.57          0.059012017
2019-02-27/12:07:39.61          0.038668261
2019-02-27/12:07:39.64         -0.014081661
2019-02-27/12:07:39.67        -0.0017907190
2019-02-27/12:07:39.70         -0.061362938
2019-02-27/12:07:39.73         -0.073423077
2019-02-27/12:07:39.76         -0.031503246
2019-02-27/12:07:39.79         -0.054960386
2019-02-27/12:07:39.82         -0.039391081
2019-02-27/12:07:39.86         -0.088513140
2019-02-27/12:07:39.89         -0.054626685
2019-02-27/12:07:39.92         -0.090956284
2019-02-27/12:07:39.95          -0.12290050
2019-02-27/12:07:39.98         -0.036412938
2019-02-27/12:07:40.01         -0.038926868
2019-02-27/12:07:40.04         -0.039600895
2019-02-27/12:07:40.07         -0.012869403
2019-02-27/12:07:40.11         -0.041814935
2019-02-27/12:07:40.14         -0.022327485
2019-02-27/12:07:40.17         0.0061230291
2019-02-27/12:07:40.20          0.015932576
2019-02-27/12:07:40.23          0.083055032
2019-02-27/12:07:40.26         -0.019918491
2019-02-27/12:07:40.29         0.0029618257
2019-02-27/12:07:40.32         -0.027006616
2019-02-27/12:07:40.36         -0.026084056
2019-02-27/12:07:40.39         -0.062425915
2019-02-27/12:07:40.42         -0.014061982
2019-02-27/12:07:40.45         -0.080132877
2019-02-27/12:07:40.48         -0.053061639
2019-02-27/12:07:40.51         -0.070721765
2019-02-27/12:07:40.54         -0.034836291
2019-02-27/12:07:40.57         -0.069406062
2019-02-27/12:07:40.61         -0.038325375
2019-02-27/12:07:40.64         -0.096413124
2019-02-27/12:07:40.67         -0.016223317
2019-02-27/12:07:40.70       -0.00050027332
2019-02-27/12:07:40.73         -0.011355764
2019-02-27/12:07:40.76        -0.0096030539
2019-02-27/12:07:40.79         -0.027826436
2019-02-27/12:07:40.82          0.010011177
2019-02-27/12:07:40.86          0.017300022
2019-02-27/12:07:40.89          0.012581300
2019-02-27/12:07:40.92          0.074572424
2019-02-27/12:07:40.95         -0.033211247
2019-02-27/12:07:40.98         -0.062871224
2019-02-27/12:07:41.01         -0.016565538
2019-02-27/12:07:41.04         -0.056648748
2019-02-27/12:07:41.07         -0.037849379
2019-02-27/12:07:41.11         -0.060819920
2019-02-27/12:07:41.14         -0.060179330
2019-02-27/12:07:41.17          -0.13324178
2019-02-27/12:07:41.20         -0.074863665
2019-02-27/12:07:41.23         0.0035061895
2019-02-27/12:07:41.26         -0.037140923
2019-02-27/12:07:41.29         -0.019032236
2019-02-27/12:07:41.32          0.026567183
2019-02-27/12:07:41.36          0.033351998
2019-02-27/12:07:41.39          0.030144724
2019-02-27/12:07:41.42          0.046563517
2019-02-27/12:07:41.45           0.11563318
2019-02-27/12:07:41.48          0.025727034
2019-02-27/12:07:41.51          0.053283629
2019-02-27/12:07:41.54          0.099565630
2019-02-27/12:07:41.57          0.065631877
2019-02-27/12:07:41.61          0.075522875
2019-02-27/12:07:41.64          0.057628282
2019-02-27/12:07:41.67         -0.014382778
2019-02-27/12:07:41.70          0.031154371
2019-02-27/12:07:41.73        -0.0019262538
2019-02-27/12:07:41.76        -0.0054089187
2019-02-27/12:07:41.79         -0.019144082
2019-02-27/12:07:41.82         -0.092953686
2019-02-27/12:07:41.86         -0.041223891
2019-02-27/12:07:41.89         -0.061844137
2019-02-27/12:07:41.92         -0.080095391
2019-02-27/12:07:41.95          0.012953325
2019-02-27/12:07:41.98         -0.022439856
2019-02-27/12:07:42.01          0.013097259
2019-02-27/12:07:42.04          0.017689177
2019-02-27/12:07:42.07          0.030045051
2019-02-27/12:07:42.11          0.047871262
2019-02-27/12:07:42.14          0.018792920
2019-02-27/12:07:42.17          0.056880690
2019-02-27/12:07:42.20          0.062388897
2019-02-27/12:07:42.23          0.044417521
2019-02-27/12:07:42.26         -0.042939251
2019-02-27/12:07:42.29         0.0055689293
2019-02-27/12:07:42.32         -0.043675434
2019-02-27/12:07:42.36         -0.032470010
2019-02-27/12:07:42.39        0.00033666797
2019-02-27/12:07:42.42         -0.021444864
2019-02-27/12:07:42.45          -0.11978424
2019-02-27/12:07:42.48          -0.10878991
2019-02-27/12:07:42.51          -0.11471107
2019-02-27/12:07:42.54         -0.026686581
2019-02-27/12:07:42.57        -0.0088759051
2019-02-27/12:07:42.61        0.00092858524
2019-02-27/12:07:42.64         -0.040365569
2019-02-27/12:07:42.67       -0.00022054434
2019-02-27/12:07:42.70          0.033345924
2019-02-27/12:07:42.73           0.10064578
2019-02-27/12:07:42.76          0.076782742
2019-02-27/12:07:42.79           0.10125029
2019-02-27/12:07:42.82          0.072279208
2019-02-27/12:07:42.86         -0.019922095
2019-02-27/12:07:42.89         0.0032477769
2019-02-27/12:07:42.92          0.020137939
2019-02-27/12:07:42.95         -0.024757796
2019-02-27/12:07:42.98         -0.089273315
2019-02-27/12:07:43.01          -0.11538861
2019-02-27/12:07:43.04         -0.064731325
2019-02-27/12:07:43.07          -0.10818181
2019-02-27/12:07:43.11          -0.10946046
2019-02-27/12:07:43.14          -0.10903406
2019-02-27/12:07:43.17         -0.028224824
2019-02-27/12:07:43.20         -0.038507418
2019-02-27/12:07:43.23        -0.0077764359
2019-02-27/12:07:43.26         -0.010285582
2019-02-27/12:07:43.29          0.072400648
2019-02-27/12:07:43.32          0.016900491
2019-02-27/12:07:43.36          0.039646562
2019-02-27/12:07:43.39          0.079786128
2019-02-27/12:07:43.42          0.070573951
2019-02-27/12:07:43.45          0.057676805
2019-02-27/12:07:43.48         0.0085799361
2019-02-27/12:07:43.51        -0.0060485583
2019-02-27/12:07:43.54         -0.028155696
2019-02-27/12:07:43.57         -0.069308658
2019-02-27/12:07:43.61         -0.062211391
2019-02-27/12:07:43.64         -0.074822756
2019-02-27/12:07:43.67         -0.056554271
2019-02-27/12:07:43.70          0.014345507
2019-02-27/12:07:43.73         -0.059511988
2019-02-27/12:07:43.76        -0.0097389500
2019-02-27/12:07:43.79        -0.0096507672
2019-02-27/12:07:43.82          0.048508003
2019-02-27/12:07:43.86         0.0065319292
2019-02-27/12:07:43.89          0.014058958
2019-02-27/12:07:43.92          0.065687195
2019-02-27/12:07:43.95          0.044512668
2019-02-27/12:07:43.98          0.017531262
2019-02-27/12:07:44.01          0.047254659
2019-02-27/12:07:44.04        -0.0010467754
2019-02-27/12:07:44.07          0.021322930
2019-02-27/12:07:44.11          0.023470307
2019-02-27/12:07:44.14          0.011800477
2019-02-27/12:07:44.17         0.0033493929
2019-02-27/12:07:44.20         -0.023060303
2019-02-27/12:07:44.23         -0.063817113
2019-02-27/12:07:44.26          -0.11523130
2019-02-27/12:07:44.29         -0.070451459
2019-02-27/12:07:44.32         -0.042206492
2019-02-27/12:07:44.36         -0.048100412
2019-02-27/12:07:44.39          -0.10048702
2019-02-27/12:07:44.42         -0.065167657
2019-02-27/12:07:44.45         -0.039343079
2019-02-27/12:07:44.48         -0.033391404
2019-02-27/12:07:44.51        -0.0061730211
2019-02-27/12:07:44.54          0.047219564
2019-02-27/12:07:44.57          0.014361037
2019-02-27/12:07:44.61          0.027227372
2019-02-27/12:07:44.64          0.035289989
2019-02-27/12:07:44.67          0.083451315
2019-02-27/12:07:44.70          0.035763090
2019-02-27/12:07:44.73          0.035752312
2019-02-27/12:07:44.76          0.058442377
2019-02-27/12:07:44.79          0.033937665
2019-02-27/12:07:44.82          0.010389107
2019-02-27/12:07:44.86         -0.018136376
2019-02-27/12:07:44.89         -0.059066999
2019-02-27/12:07:44.92          -0.10637926
2019-02-27/12:07:44.95         -0.068794048
2019-02-27/12:07:44.98         -0.031444778
2019-02-27/12:07:45.01         -0.018152056
2019-02-27/12:07:45.04         -0.078724360
2019-02-27/12:07:45.07          0.023999504
2019-02-27/12:07:45.11         -0.015686982
2019-02-27/12:07:45.14          0.016007382
2019-02-27/12:07:45.17          0.036799722
2019-02-27/12:07:45.20          0.067749835
2019-02-27/12:07:45.23          0.044317595
2019-02-27/12:07:45.26          0.048422367
2019-02-27/12:07:45.29          0.045279410
2019-02-27/12:07:45.32          0.036179144
2019-02-27/12:07:45.36          0.014175742
2019-02-27/12:07:45.39         -0.025535285
2019-02-27/12:07:45.42         -0.022249692
2019-02-27/12:07:45.45         0.0093407877
2019-02-27/12:07:45.48         -0.082376929
2019-02-27/12:07:45.51         -0.072246919
2019-02-27/12:07:45.54         -0.078323334
2019-02-27/12:07:45.57         -0.081487013
2019-02-27/12:07:45.61         -0.085286095
2019-02-27/12:07:45.64          -0.16023687
2019-02-27/12:07:45.67         -0.058052884
2019-02-27/12:07:45.70         -0.015969802
2019-02-27/12:07:45.73        -0.0049767864
2019-02-27/12:07:45.76          0.031419469
2019-02-27/12:07:45.79          0.019323845
2019-02-27/12:07:45.82         -0.023845960
2019-02-27/12:07:45.86         0.0082422558
2019-02-27/12:07:45.89          0.080979229
2019-02-27/12:07:45.92           0.10252139
2019-02-27/12:07:45.95          0.089287963
2019-02-27/12:07:45.98          0.037078182
2019-02-27/12:07:46.01         -0.016347257
2019-02-27/12:07:46.04          0.026071722
2019-02-27/12:07:46.07          0.066277341
2019-02-27/12:07:46.11          0.059150948
2019-02-27/12:07:46.14       -0.00064192193
2019-02-27/12:07:46.17         -0.069495229
2019-02-27/12:07:46.20         -0.066787135
2019-02-27/12:07:46.23         -0.078772771
2019-02-27/12:07:46.26         -0.030474538
2019-02-27/12:07:46.29          0.015291089
2019-02-27/12:07:46.32         -0.012411553
2019-02-27/12:07:46.36          -0.10213028
2019-02-27/12:07:46.39         -0.026849335
2019-02-27/12:07:46.42         -0.028609208
2019-02-27/12:07:46.45          0.030030040
2019-02-27/12:07:46.48          0.012431337
2019-02-27/12:07:46.51          0.029560144
2019-02-27/12:07:46.54         -0.060045241
2019-02-27/12:07:46.57       -0.00057136547
2019-02-27/12:07:46.61          0.021901714
2019-02-27/12:07:46.64          0.052207886
2019-02-27/12:07:46.67          0.028313773
2019-02-27/12:07:46.70          0.038958861
2019-02-27/12:07:46.73          0.017459263
2019-02-27/12:07:46.76        -0.0038807800
2019-02-27/12:07:46.79          0.014603314
2019-02-27/12:07:46.82          0.058785750
2019-02-27/12:07:46.86         -0.046619352
2019-02-27/12:07:46.89         -0.036155541
2019-02-27/12:07:46.92         -0.039999396
2019-02-27/12:07:46.95        -0.0017802927
2019-02-27/12:07:46.98         0.0013685358
2019-02-27/12:07:47.01         -0.026509703
2019-02-27/12:07:47.04         0.0053948426
2019-02-27/12:07:47.07         -0.021442100
2019-02-27/12:07:47.11        -0.0026983208
2019-02-27/12:07:47.14          0.024254804
2019-02-27/12:07:47.17         -0.043082563
2019-02-27/12:07:47.20          0.028014747
2019-02-27/12:07:47.23          0.018222101
2019-02-27/12:07:47.26        -0.0054210721
2019-02-27/12:07:47.29          0.042551566
2019-02-27/12:07:47.32          0.014279323
2019-02-27/12:07:47.36         -0.024775768
2019-02-27/12:07:47.39         -0.016111154
2019-02-27/12:07:47.42         -0.019291095
2019-02-27/12:07:47.45         0.0033455507
2019-02-27/12:07:47.48         -0.064179187
2019-02-27/12:07:47.51         -0.072833713
2019-02-27/12:07:47.54         -0.063546323
2019-02-27/12:07:47.57         -0.093599834
2019-02-27/12:07:47.61         -0.054440677
2019-02-27/12:07:47.64         -0.064626135
2019-02-27/12:07:47.67         -0.056499506
2019-02-27/12:07:47.70         -0.019293982
2019-02-27/12:07:47.73        -0.0021072226
2019-02-27/12:07:47.76         0.0096579248
2019-02-27/12:07:47.79          0.020700036
2019-02-27/12:07:47.82       -0.00011152690
2019-02-27/12:07:47.86          0.037654891
2019-02-27/12:07:47.89        -0.0015902918
2019-02-27/12:07:47.92          0.031840157
2019-02-27/12:07:47.95          0.030151190
2019-02-27/12:07:47.98        -0.0057390555
2019-02-27/12:07:48.01         -0.045756113
2019-02-27/12:07:48.04          0.045258302
2019-02-27/12:07:48.07         -0.012847645
2019-02-27/12:07:48.11         -0.021053061
2019-02-27/12:07:48.14         -0.053746872
2019-02-27/12:07:48.17          0.019313038
2019-02-27/12:07:48.20          0.015150401
2019-02-27/12:07:48.23          0.033314957
2019-02-27/12:07:48.26          0.040386968
2019-02-27/12:07:48.29          0.097908446
2019-02-27/12:07:48.32         0.0058650652
2019-02-27/12:07:48.36        -0.0033086286
2019-02-27/12:07:48.39          0.065141998
2019-02-27/12:07:48.42          0.031681921
2019-02-27/12:07:48.45         -0.018773223
2019-02-27/12:07:48.48         -0.011215450
2019-02-27/12:07:48.51         -0.054769635
2019-02-27/12:07:48.54         -0.078677472
2019-02-27/12:07:48.57         -0.082714807
2019-02-27/12:07:48.61          -0.10272151
2019-02-27/12:07:48.64         -0.042508471
2019-02-27/12:07:48.67         -0.077537044
2019-02-27/12:07:48.70         -0.045087053
2019-02-27/12:07:48.73         -0.044711690
2019-02-27/12:07:48.76         -0.047357086
2019-02-27/12:07:48.79         -0.042368645
2019-02-27/12:07:48.82         -0.038568561
2019-02-27/12:07:48.86         -0.019128340
2019-02-27/12:07:48.89          0.020922599
2019-02-27/12:07:48.92         -0.039439842
2019-02-27/12:07:48.95         -0.014079366
2019-02-27/12:07:48.98          0.057026509
2019-02-27/12:07:49.01          0.021321185
2019-02-27/12:07:49.04          0.034624146
2019-02-27/12:07:49.07          0.010086514
2019-02-27/12:07:49.11          0.021418654
2019-02-27/12:07:49.14         0.0074678512
2019-02-27/12:07:49.17          0.017943194
2019-02-27/12:07:49.20          0.039626939
2019-02-27/12:07:49.23          0.026440796
2019-02-27/12:07:49.26       -0.00036908529
2019-02-27/12:07:49.29         -0.033683627
2019-02-27/12:07:49.32         -0.016575947
2019-02-27/12:07:49.36         -0.013761628
2019-02-27/12:07:49.39          0.056708839
2019-02-27/12:07:49.42          0.026119483
2019-02-27/12:07:49.45          0.038899309
2019-02-27/12:07:49.48        -0.0034088106
2019-02-27/12:07:49.51        -0.0063359503
2019-02-27/12:07:49.54         -0.063977378
2019-02-27/12:07:49.57         -0.010760166
2019-02-27/12:07:49.61         -0.046410999
2019-02-27/12:07:49.64         0.0050210478
2019-02-27/12:07:49.67         -0.067321985
2019-02-27/12:07:49.70         -0.048960325
2019-02-27/12:07:49.73          -0.10861564
2019-02-27/12:07:49.76         -0.078804169
2019-02-27/12:07:49.79         -0.026731420
2019-02-27/12:07:49.82        -0.0042234850
2019-02-27/12:07:49.86          0.034362587
2019-02-27/12:07:49.89         -0.012423528
2019-02-27/12:07:49.92         -0.072102745
2019-02-27/12:07:49.95         -0.097813353
2019-02-27/12:07:49.98         -0.021079248
2019-02-27/12:07:50.01         -0.067542382
2019-02-27/12:07:50.04          0.034103450
2019-02-27/12:07:50.07         -0.085289055
2019-02-27/12:07:50.11         -0.058430642
2019-02-27/12:07:50.14         -0.087744271
2019-02-27/12:07:50.17         -0.022358250
2019-02-27/12:07:50.20         -0.011027440
2019-02-27/12:07:50.23          0.060383272
2019-02-27/12:07:50.26         -0.010748371
2019-02-27/12:07:50.29          0.078440033
2019-02-27/12:07:50.32         -0.026260752
2019-02-27/12:07:50.36          0.065681312
2019-02-27/12:07:50.39          0.051203982
2019-02-27/12:07:50.42          0.042862529
2019-02-27/12:07:50.45         0.0098463941
2019-02-27/12:07:50.48         0.0092457435
2019-02-27/12:07:50.51          0.015174202
2019-02-27/12:07:50.54         -0.013158227
2019-02-27/12:07:50.57         -0.020676774
2019-02-27/12:07:50.61          0.036866447
2019-02-27/12:07:50.64         -0.047323136
2019-02-27/12:07:50.67         -0.020757291
2019-02-27/12:07:50.70         -0.039422179
2019-02-27/12:07:50.73         -0.026353153
2019-02-27/12:07:50.76         -0.017737380
2019-02-27/12:07:50.79         -0.069236405
2019-02-27/12:07:50.82         -0.042417605
2019-02-27/12:07:50.86         -0.063029623
2019-02-27/12:07:50.89          -0.12131925
2019-02-27/12:07:50.92         -0.050068408
2019-02-27/12:07:50.95          -0.13190973
2019-02-27/12:07:50.98         -0.063921483
2019-02-27/12:07:51.01         -0.029683577
2019-02-27/12:07:51.04         -0.068199215
2019-02-27/12:07:51.07         -0.023199222
2019-02-27/12:07:51.11         -0.036006251
2019-02-27/12:07:51.14         -0.029835713
2019-02-27/12:07:51.17          0.021966671
2019-02-27/12:07:51.20         -0.046326662
2019-02-27/12:07:51.23          0.039709761
2019-02-27/12:07:51.26        -0.0027982249
2019-02-27/12:07:51.29         -0.064675008
2019-02-27/12:07:51.32         -0.026560096
2019-02-27/12:07:51.36         -0.023621125
2019-02-27/12:07:51.39         -0.042479151
2019-02-27/12:07:51.42         0.0042204494
2019-02-27/12:07:51.45        0.00033510498
2019-02-27/12:07:51.48         0.0096687667
2019-02-27/12:07:51.51         -0.017469674
2019-02-27/12:07:51.54         -0.034085344
2019-02-27/12:07:51.57          0.031264109
2019-02-27/12:07:51.61          0.041738199
2019-02-27/12:07:51.64          0.019170518
2019-02-27/12:07:51.67          0.032524362
2019-02-27/12:07:51.70        0.00078839511
2019-02-27/12:07:51.73         -0.024157930
2019-02-27/12:07:51.76          0.019247216
2019-02-27/12:07:51.79         0.0054115298
2019-02-27/12:07:51.82          0.028672694
2019-02-27/12:07:51.86         -0.031314714
2019-02-27/12:07:51.89         -0.012590221
2019-02-27/12:07:51.92         -0.034407878
2019-02-27/12:07:51.95          0.023312790
2019-02-27/12:07:51.98          0.025315932
2019-02-27/12:07:52.01          0.021316582
2019-02-27/12:07:52.04         -0.047528687
2019-02-27/12:07:52.07         -0.019089597
2019-02-27/12:07:52.11         -0.012401071
2019-02-27/12:07:52.14          0.037845111
2019-02-27/12:07:52.17        -0.0079294774
2019-02-27/12:07:52.20         0.0026707207
2019-02-27/12:07:52.23         -0.025651576
2019-02-27/12:07:52.26         -0.054356239
2019-02-27/12:07:52.29        -0.0026525741
2019-02-27/12:07:52.32          0.026620994
2019-02-27/12:07:52.36          0.016827149
2019-02-27/12:07:52.39          0.021550504
2019-02-27/12:07:52.42          0.015954551
2019-02-27/12:07:52.45          0.018130343
2019-02-27/12:07:52.48         0.0022120871
2019-02-27/12:07:52.51          0.013533674
2019-02-27/12:07:52.54          0.036557787
2019-02-27/12:07:52.57         -0.019030719
2019-02-27/12:07:52.61          0.031409584
2019-02-27/12:07:52.64         0.0084652723
2019-02-27/12:07:52.67          0.012550730
2019-02-27/12:07:52.70          0.029844368
2019-02-27/12:07:52.73        -0.0085036946
2019-02-27/12:07:52.76       -0.00035897197
2019-02-27/12:07:52.79          0.014632472
2019-02-27/12:07:52.82          0.023336020
2019-02-27/12:07:52.86          0.038776428
2019-02-27/12:07:52.89          0.015741194
2019-02-27/12:07:52.92          0.026230018
2019-02-27/12:07:52.95          0.028680265
2019-02-27/12:07:52.98         -0.022342670
2019-02-27/12:07:53.01          0.076465247
2019-02-27/12:07:53.04          0.031257446
2019-02-27/12:07:53.07          0.048628106
2019-02-27/12:07:53.11         0.0051007407
2019-02-27/12:07:53.14          0.012823782
2019-02-27/12:07:53.17         -0.013974361
2019-02-27/12:07:53.20         -0.025732443
2019-02-27/12:07:53.23         -0.039795390
2019-02-27/12:07:53.26         -0.045445736
2019-02-27/12:07:53.29         -0.054100386
2019-02-27/12:07:53.32         -0.030625127
2019-02-27/12:07:53.36         -0.079005437
2019-02-27/12:07:53.39         -0.035825511
2019-02-27/12:07:53.42         -0.050341025
2019-02-27/12:07:53.45         -0.026433656
2019-02-27/12:07:53.48          0.018597249
2019-02-27/12:07:53.51         -0.026007763
2019-02-27/12:07:53.54          0.027708257
2019-02-27/12:07:53.57        -0.0078224989
2019-02-27/12:07:53.61          0.032638112
2019-02-27/12:07:53.64          0.058842081
2019-02-27/12:07:53.67         -0.020017698
2019-02-27/12:07:53.70          0.021451109
2019-02-27/12:07:53.73         0.0093148507
2019-02-27/12:07:53.76          0.010490092
2019-02-27/12:07:53.79          0.037081395
2019-02-27/12:07:53.82         -0.032264517
2019-02-27/12:07:53.86         -0.019748042
2019-02-27/12:07:53.89         -0.046057292
2019-02-27/12:07:53.92         -0.081545681
2019-02-27/12:07:53.95         -0.024621997
2019-02-27/12:07:53.98         -0.084588437
2019-02-27/12:07:54.01          0.010163641
2019-02-27/12:07:54.04         -0.065905945
2019-02-27/12:07:54.07         -0.012752941
2019-02-27/12:07:54.11        -0.0095602628
2019-02-27/12:07:54.14          0.032717836
2019-02-27/12:07:54.17          0.040721526
2019-02-27/12:07:54.20          0.030756322
2019-02-27/12:07:54.23          0.016188757
2019-02-27/12:07:54.26          0.025678836
2019-02-27/12:07:54.29         -0.024466668
2019-02-27/12:07:54.32         0.0094175314
2019-02-27/12:07:54.36         -0.010111665
2019-02-27/12:07:54.39          0.029041504
2019-02-27/12:07:54.42         -0.012583758
2019-02-27/12:07:54.45         -0.052328822
2019-02-27/12:07:54.48         -0.026875511
2019-02-27/12:07:54.51         -0.023118665
2019-02-27/12:07:54.54         -0.021312019
2019-02-27/12:07:54.57         -0.034214649
2019-02-27/12:07:54.61         -0.032511230
2019-02-27/12:07:54.64         -0.027174447
2019-02-27/12:07:54.67         0.0076660042
2019-02-27/12:07:54.70        -0.0084073013
2019-02-27/12:07:54.73         0.0077987565
2019-02-27/12:07:54.76          0.011747751
2019-02-27/12:07:54.79          0.066886481
2019-02-27/12:07:54.82          0.071239196
2019-02-27/12:07:54.86          0.076086620
2019-02-27/12:07:54.89           0.10134679
2019-02-27/12:07:54.92          0.055548108
2019-02-27/12:07:54.95         0.0017127258
2019-02-27/12:07:54.98          0.015865025
2019-02-27/12:07:55.01          0.050786906
2019-02-27/12:07:55.04         0.0077935118
2019-02-27/12:07:55.07         -0.089754596
2019-02-27/12:07:55.11         -0.036513375
2019-02-27/12:07:55.14         -0.048471645
2019-02-27/12:07:55.17          -0.11050390
2019-02-27/12:07:55.20         0.0068517640
2019-02-27/12:07:55.23         -0.010982271
2019-02-27/12:07:55.26         0.0079637924
2019-02-27/12:07:55.29         -0.018829418
2019-02-27/12:07:55.32          0.022405310
2019-02-27/12:07:55.36          0.089565945
2019-02-27/12:07:55.39          0.050808394
2019-02-27/12:07:55.42          0.049146335
2019-02-27/12:07:55.45           0.10328117
2019-02-27/12:07:55.48          0.015457005
2019-02-27/12:07:55.51          0.038308167
2019-02-27/12:07:55.54         -0.017612116
2019-02-27/12:07:55.57         0.0085181103
2019-02-27/12:07:55.61        -0.0088269477
2019-02-27/12:07:55.64         -0.037130335
2019-02-27/12:07:55.67         -0.018925305
2019-02-27/12:07:55.70         -0.021457898
2019-02-27/12:07:55.73         -0.068046418
2019-02-27/12:07:55.76         -0.046152610
2019-02-27/12:07:55.79         -0.039812341
2019-02-27/12:07:55.82         -0.014509604
2019-02-27/12:07:55.86         -0.038045901
2019-02-27/12:07:55.89         -0.010644512
2019-02-27/12:07:55.92          0.027337703
2019-02-27/12:07:55.95         -0.010552387
2019-02-27/12:07:55.98        -0.0046671192
2019-02-27/12:07:56.01          0.045605078
2019-02-27/12:07:56.04          0.033251561
2019-02-27/12:07:56.07          0.011306443
2019-02-27/12:07:56.11          0.054241157
2019-02-27/12:07:56.14          0.047413145
2019-02-27/12:07:56.17         0.0050531518
2019-02-27/12:07:56.20         -0.014974001
2019-02-27/12:07:56.23        -0.0051456176
2019-02-27/12:07:56.26          0.025656405
2019-02-27/12:07:56.29         -0.051047436
2019-02-27/12:07:56.32         -0.062436025
2019-02-27/12:07:56.36         -0.013337421
2019-02-27/12:07:56.39         -0.070295644
2019-02-27/12:07:56.42         -0.039846513
2019-02-27/12:07:56.45         -0.016847817
2019-02-27/12:07:56.48        -0.0066512147
2019-02-27/12:07:56.51         -0.011907572
2019-02-27/12:07:56.54         -0.050647044
2019-02-27/12:07:56.57          0.037709067
2019-02-27/12:07:56.61          0.036837153
2019-02-27/12:07:56.64         -0.014945899
2019-02-27/12:07:56.67          0.027342590
2019-02-27/12:07:56.70         0.0098112598
2019-02-27/12:07:56.73         0.0094177220
2019-02-27/12:07:56.76          0.024754071
2019-02-27/12:07:56.79          0.035772452
2019-02-27/12:07:56.82          0.038166198
2019-02-27/12:07:56.86         -0.011836581
2019-02-27/12:07:56.89         -0.030439239
2019-02-27/12:07:56.92          0.026830282
2019-02-27/12:07:56.95         0.0070514176
2019-02-27/12:07:56.98         0.0026254607
2019-02-27/12:07:57.01         -0.019729413
2019-02-27/12:07:57.04         -0.014959423
2019-02-27/12:07:57.07         0.0059186014
2019-02-27/12:07:57.11         -0.024925471
2019-02-27/12:07:57.14         0.0069152259
2019-02-27/12:07:57.17          0.013756904
2019-02-27/12:07:57.20        -0.0055760726
2019-02-27/12:07:57.23        -0.0026702020
2019-02-27/12:07:57.26          0.055096373
2019-02-27/12:07:57.29          0.058783855
2019-02-27/12:07:57.32         0.0061296187
2019-02-27/12:07:57.36          0.030354419
2019-02-27/12:07:57.39          0.019906394
2019-02-27/12:07:57.42          0.021218569
2019-02-27/12:07:57.45          0.061985951
2019-02-27/12:07:57.48         -0.011186854
2019-02-27/12:07:57.51        -0.0076031712
2019-02-27/12:07:57.54         -0.095464245
2019-02-27/12:07:57.57         -0.053094421
2019-02-27/12:07:57.61         -0.045033940
2019-02-27/12:07:57.64         -0.092534371
2019-02-27/12:07:57.67         -0.043009467
2019-02-27/12:07:57.70         -0.079686448
2019-02-27/12:07:57.73          -0.10777252
2019-02-27/12:07:57.76         -0.052634364
2019-02-27/12:07:57.79          -0.10027687
2019-02-27/12:07:57.82         -0.014256243
2019-02-27/12:07:57.86        -0.0050900907
2019-02-27/12:07:57.89          0.037232204
2019-02-27/12:07:57.92        -0.0052419013
2019-02-27/12:07:57.95          0.060894302
2019-02-27/12:07:57.98          0.047993078
2019-02-27/12:07:58.01          0.046511040
2019-02-27/12:07:58.04          0.043536390
2019-02-27/12:07:58.07          0.064685709
2019-02-27/12:07:58.11          0.045412585
2019-02-27/12:07:58.14          0.015457005
2019-02-27/12:07:58.17         -0.026657461
2019-02-27/12:07:58.20       -0.00063229931
2019-02-27/12:07:58.23         -0.047760809
2019-02-27/12:07:58.26         -0.039757948
2019-02-27/12:07:58.29         -0.037501884
2019-02-27/12:07:58.32          0.016404477
2019-02-27/12:07:58.36        -0.0036217351
2019-02-27/12:07:58.39         -0.021068341
2019-02-27/12:07:58.42        -0.0082239981
2019-02-27/12:07:58.45        -0.0028611246
2019-02-27/12:07:58.48          0.014155991
2019-02-27/12:07:58.51          0.025990162
2019-02-27/12:07:58.54          0.045700859
2019-02-27/12:07:58.57          0.039932130
2019-02-27/12:07:58.61         -0.065085014
2019-02-27/12:07:58.64        -0.0054783890
2019-02-27/12:07:58.67        -0.0033415062
2019-02-27/12:07:58.70        -0.0065370622
2019-02-27/12:07:58.73          0.012033318
2019-02-27/12:07:58.76         -0.027517844
2019-02-27/12:07:58.79         -0.035818077
2019-02-27/12:07:58.82         -0.042882777
2019-02-27/12:07:58.86         -0.050703823
2019-02-27/12:07:58.89          0.010541562
2019-02-27/12:07:58.92        -0.0024510648
2019-02-27/12:07:58.95         -0.031463294
2019-02-27/12:07:58.98         -0.024940538
2019-02-27/12:07:59.01         -0.068712621
2019-02-27/12:07:59.04          0.011179400
2019-02-27/12:07:59.07         -0.056953728
2019-02-27/12:07:59.11         -0.036828134
2019-02-27/12:07:59.14       -4.7238938e-05
2019-02-27/12:07:59.17        -0.0026636674
2019-02-27/12:07:59.20         -0.024153778
2019-02-27/12:07:59.23          0.031175917
2019-02-27/12:07:59.26          0.018458754
2019-02-27/12:07:59.29         -0.015175113
2019-02-27/12:07:59.32        -0.0035695709
2019-02-27/12:07:59.36          0.038510536
2019-02-27/12:07:59.39         0.0019742265
2019-02-27/12:07:59.42         -0.018690024
2019-02-27/12:07:59.45         -0.013910793
2019-02-27/12:07:59.48         -0.011473656
2019-02-27/12:07:59.51         -0.035438286
2019-02-27/12:07:59.54         -0.039827073
2019-02-27/12:07:59.57         -0.029185859
2019-02-27/12:07:59.61         -0.021830367
2019-02-27/12:07:59.64         -0.028492524
2019-02-27/12:07:59.67         -0.014769685
2019-02-27/12:07:59.70         -0.024040235
2019-02-27/12:07:59.73        -0.0018075902
2019-02-27/12:07:59.76        -0.0027664013
2019-02-27/12:07:59.79          0.018318286
2019-02-27/12:07:59.82         -0.034826153
2019-02-27/12:07:59.86          0.041914117
2019-02-27/12:07:59.89         -0.011760542
2019-02-27/12:07:59.92         -0.018179653
2019-02-27/12:07:59.95         -0.012875467
2019-02-27/12:07:59.98         -0.012269849
2019-02-27/12:08:00.01         -0.025134107
2019-02-27/12:08:00.04         -0.042836549
2019-02-27/12:08:00.07         -0.084729660
2019-02-27/12:08:00.11         -0.041258455
2019-02-27/12:08:00.14         -0.077790135
2019-02-27/12:08:00.17         -0.068980532
2019-02-27/12:08:00.20         -0.081664707
2019-02-27/12:08:00.23         -0.051870789
2019-02-27/12:08:00.26         -0.045740981
2019-02-27/12:08:00.29         -0.026136321
2019-02-27/12:08:00.32          0.014089875
2019-02-27/12:08:00.36          0.013904184
2019-02-27/12:08:00.39          0.037213620
2019-02-27/12:08:00.42          0.072622899
2019-02-27/12:08:00.45          0.065077484
2019-02-27/12:08:00.48          0.062083864
2019-02-27/12:08:00.51          0.042573103
2019-02-27/12:08:00.54          0.056486419
2019-02-27/12:08:00.57          0.028322957
2019-02-27/12:08:00.61          0.051328990
2019-02-27/12:08:00.64          0.081765730
2019-02-27/12:08:00.67          0.021627174
2019-02-27/12:08:00.70        -0.0048921109
2019-02-27/12:08:00.73         0.0033565487
2019-02-27/12:08:00.76         0.0067102600
2019-02-27/12:08:00.79         -0.010684557
2019-02-27/12:08:00.82         -0.033068344
2019-02-27/12:08:00.86         -0.022750587
2019-02-27/12:08:00.89         -0.081702636
2019-02-27/12:08:00.92         -0.065305940
2019-02-27/12:08:00.95         -0.055006454
2019-02-27/12:08:00.98         -0.039361182
2019-02-27/12:08:01.01         -0.029588412
2019-02-27/12:08:01.04         -0.020474703
2019-02-27/12:08:01.07         -0.026745879
2019-02-27/12:08:01.11        -0.0052563650
2019-02-27/12:08:01.14        -0.0037786882
2019-02-27/12:08:01.17         -0.011945057
2019-02-27/12:08:01.20         -0.028610768
2019-02-27/12:08:01.23         -0.040549869
2019-02-27/12:08:01.26         -0.021027777
2019-02-27/12:08:01.29         -0.011492799
2019-02-27/12:08:01.32         -0.011645843
2019-02-27/12:08:01.36          0.011447597
2019-02-27/12:08:01.39         -0.025077527
2019-02-27/12:08:01.42          0.012671476
2019-02-27/12:08:01.45         -0.013354116
2019-02-27/12:08:01.48        -0.0018835936
2019-02-27/12:08:01.51          0.047152365
2019-02-27/12:08:01.54          0.018855792
2019-02-27/12:08:01.57         -0.018219787
2019-02-27/12:08:01.61        -0.0052821849
2019-02-27/12:08:01.64          0.025810286
2019-02-27/12:08:01.67          0.049840853
2019-02-27/12:08:01.70        -0.0084328083
2019-02-27/12:08:01.73          0.045023480
2019-02-27/12:08:01.76          0.031237103
2019-02-27/12:08:01.79         0.0045733052
2019-02-27/12:08:01.82         -0.040971951
2019-02-27/12:08:01.86         -0.011321261
2019-02-27/12:08:01.89         -0.012481729
2019-02-27/12:08:01.92         -0.047071114
2019-02-27/12:08:01.95         -0.070173701
2019-02-27/12:08:01.98         -0.063259837
2019-02-27/12:08:02.01         -0.046462095
2019-02-27/12:08:02.04         -0.061009101
2019-02-27/12:08:02.07         -0.030037803
2019-02-27/12:08:02.11         0.0063303018
2019-02-27/12:08:02.14         -0.043065896
2019-02-27/12:08:02.17         -0.035250029
2019-02-27/12:08:02.20         -0.026754870
2019-02-27/12:08:02.23         0.0086271395
2019-02-27/12:08:02.26         0.0090992067
2019-02-27/12:08:02.29         -0.012537608
2019-02-27/12:08:02.32        -0.0065350676
2019-02-27/12:08:02.36         -0.038731416
2019-02-27/12:08:02.39          0.028154915
2019-02-27/12:08:02.42          0.022371015
2019-02-27/12:08:02.45          0.040367320
2019-02-27/12:08:02.48         0.0056738855
2019-02-27/12:08:02.51         -0.012497891
2019-02-27/12:08:02.54        -0.0095774178
2019-02-27/12:08:02.57         -0.014184563
2019-02-27/12:08:02.61        -0.0032420201
2019-02-27/12:08:02.64          0.019111511
2019-02-27/12:08:02.67         -0.028473227
2019-02-27/12:08:02.70         -0.013708628
2019-02-27/12:08:02.73          0.014764096
2019-02-27/12:08:02.76          0.024803245
2019-02-27/12:08:02.79         0.0086846603
2019-02-27/12:08:02.82         0.0074787840
2019-02-27/12:08:02.86         0.0086239933
2019-02-27/12:08:02.89         -0.035226585
2019-02-27/12:08:02.92          0.010483383
2019-02-27/12:08:02.95          0.016971820
2019-02-27/12:08:02.98          0.012800908
2019-02-27/12:08:03.01         -0.035997491
2019-02-27/12:08:03.04         -0.025775436
2019-02-27/12:08:03.07       -2.1053477e-05
2019-02-27/12:08:03.11          0.010440033
2019-02-27/12:08:03.14          0.017740323
2019-02-27/12:08:03.17          0.033742048
2019-02-27/12:08:03.20        -0.0030935640
2019-02-27/12:08:03.23         -0.022569790
2019-02-27/12:08:03.26          0.015534831
2019-02-27/12:08:03.29         0.0055766499
2019-02-27/12:08:03.32        -0.0050814900
2019-02-27/12:08:03.36         0.0098758745
2019-02-27/12:08:03.39          0.011531703
2019-02-27/12:08:03.42        -0.0024924147
2019-02-27/12:08:03.45          0.026000031
2019-02-27/12:08:03.48         0.0017955625
2019-02-27/12:08:03.51          0.019520553
2019-02-27/12:08:03.54         -0.027614989
2019-02-27/12:08:03.57          0.018522719
2019-02-27/12:08:03.61          0.014840492
2019-02-27/12:08:03.64        -0.0022637642
2019-02-27/12:08:03.67         0.0014036742
2019-02-27/12:08:03.70          0.011464996
2019-02-27/12:08:03.73          0.017994200
2019-02-27/12:08:03.76        0.00020702761
2019-02-27/12:08:03.79         -0.013212716
2019-02-27/12:08:03.82          0.013427539
2019-02-27/12:08:03.86         -0.026514686
2019-02-27/12:08:03.89         0.0023472526
2019-02-27/12:08:03.92        -0.0024174412
2019-02-27/12:08:03.95         -0.032911827
2019-02-27/12:08:03.98         -0.013724177
2019-02-27/12:08:04.01         -0.036009207
2019-02-27/12:08:04.04          0.012272089
2019-02-27/12:08:04.07         0.0053533578
2019-02-27/12:08:04.11          0.013779063
2019-02-27/12:08:04.14        -0.0069526929
2019-02-27/12:08:04.17         -0.013189212
2019-02-27/12:08:04.20         -0.034837075
2019-02-27/12:08:04.23          0.016174324
2019-02-27/12:08:04.26         -0.019029300
2019-02-27/12:08:04.29         -0.029076380
2019-02-27/12:08:04.32        -0.0039322095
2019-02-27/12:08:04.36         -0.024279800
2019-02-27/12:08:04.39         -0.017561385
2019-02-27/12:08:04.42         -0.023595095
2019-02-27/12:08:04.45         -0.037881223
2019-02-27/12:08:04.48          0.021089805
2019-02-27/12:08:04.51         -0.025548804
2019-02-27/12:08:04.54       -0.00095746573
2019-02-27/12:08:04.57          0.012847052
2019-02-27/12:08:04.61         -0.055248991
2019-02-27/12:08:04.64         0.0092579883
2019-02-27/12:08:04.67         -0.032492490
2019-02-27/12:08:04.70         -0.017607583
2019-02-27/12:08:04.73       -0.00092158920
2019-02-27/12:08:04.76         -0.044102354
2019-02-27/12:08:04.79        -0.0052323300
2019-02-27/12:08:04.82         -0.025866666
2019-02-27/12:08:04.86         -0.025900781
2019-02-27/12:08:04.89       -0.00086155309
2019-02-27/12:08:04.92         -0.031680270
2019-02-27/12:08:04.95          0.043380328
2019-02-27/12:08:04.98          0.057103406
2019-02-27/12:08:05.01          0.013802797
2019-02-27/12:08:05.04          0.047066667
2019-02-27/12:08:05.07          0.031065357
2019-02-27/12:08:05.11          0.046853667
2019-02-27/12:08:05.14          0.034085230
2019-02-27/12:08:05.17          0.047894510
2019-02-27/12:08:05.20        -0.0031999064
2019-02-27/12:08:05.23         -0.018234363
2019-02-27/12:08:05.26         -0.018993113
2019-02-27/12:08:05.29         0.0021459644
2019-02-27/12:08:05.32         -0.030033505
2019-02-27/12:08:05.36         -0.047561400
2019-02-27/12:08:05.39         -0.049448769
2019-02-27/12:08:05.42         -0.056261374
2019-02-27/12:08:05.45         -0.067265653
2019-02-27/12:08:05.48         -0.019825958
2019-02-27/12:08:05.51         -0.024480260
2019-02-27/12:08:05.54         -0.027804705
2019-02-27/12:08:05.57         -0.023165012
2019-02-27/12:08:05.61         0.0078520752
2019-02-27/12:08:05.64       -0.00077563749
2019-02-27/12:08:05.67          0.016538357
2019-02-27/12:08:05.70          0.020705234
2019-02-27/12:08:05.73          0.061273443
2019-02-27/12:08:05.76         0.0073045230
2019-02-27/12:08:05.79        -0.0068210226
2019-02-27/12:08:05.82        -0.0094369097
2019-02-27/12:08:05.86         -0.022566297
2019-02-27/12:08:05.89        -0.0034651649
2019-02-27/12:08:05.92        -0.0093119655
2019-02-27/12:08:05.95         0.0068595599
2019-02-27/12:08:05.98         -0.021046160
2019-02-27/12:08:06.01         -0.029483616
2019-02-27/12:08:06.04         0.0050398988
2019-02-27/12:08:06.07        -0.0080402084
2019-02-27/12:08:06.11          0.020971466
2019-02-27/12:08:06.14          0.030330476
2019-02-27/12:08:06.17         -0.018986529
2019-02-27/12:08:06.20          0.046859527
2019-02-27/12:08:06.23         0.0081595715
2019-02-27/12:08:06.26          0.012544095
2019-02-27/12:08:06.29          0.014894665
2019-02-27/12:08:06.32          0.014970721
2019-02-27/12:08:06.36         0.0035383097
2019-02-27/12:08:06.39       -0.00072850018
2019-02-27/12:08:06.42        -0.0039652441
2019-02-27/12:08:06.45         0.0096500977
2019-02-27/12:08:06.48         -0.022235272
2019-02-27/12:08:06.51         -0.041171435
2019-02-27/12:08:06.54         -0.035608855
2019-02-27/12:08:06.57         -0.072526624
2019-02-27/12:08:06.61         -0.036391366
2019-02-27/12:08:06.64         -0.015209592
2019-02-27/12:08:06.67         -0.058838813
2019-02-27/12:08:06.70         -0.026334067
2019-02-27/12:08:06.73       -0.00098285816
2019-02-27/12:08:06.76         -0.026126596
2019-02-27/12:08:06.79        -0.0020391452
2019-02-27/12:08:06.82          0.050205826
2019-02-27/12:08:06.86          0.052041628
2019-02-27/12:08:06.89          0.033818428
2019-02-27/12:08:06.92          0.040792323
2019-02-27/12:08:06.95          0.048981379
2019-02-27/12:08:06.98          0.037553885
2019-02-27/12:08:07.01         0.0064339424
2019-02-27/12:08:07.04          0.030533232
2019-02-27/12:08:07.07          0.019588366
2019-02-27/12:08:07.11         -0.017329798
2019-02-27/12:08:07.14         -0.035115801
2019-02-27/12:08:07.17         -0.032314359
2019-02-27/12:08:07.20         -0.040403231
2019-02-27/12:08:07.23        -0.0044285751
2019-02-27/12:08:07.26         -0.029508195
2019-02-27/12:08:07.29         -0.040177746
2019-02-27/12:08:07.32         -0.062220725
2019-02-27/12:08:07.36         -0.044783685
2019-02-27/12:08:07.39         -0.031840729
2019-02-27/12:08:07.42        -0.0088681741
2019-02-27/12:08:07.45         0.0081641844
2019-02-27/12:08:07.48          0.017489027
2019-02-27/12:08:07.51         0.0012748137
2019-02-27/12:08:07.54         -0.020557983
2019-02-27/12:08:07.57          0.010050289
2019-02-27/12:08:07.61       -0.00011875944
2019-02-27/12:08:07.64          0.016236188
2019-02-27/12:08:07.67        -0.0036114481
2019-02-27/12:08:07.70         -0.011911277
2019-02-27/12:08:07.73         -0.023683702
2019-02-27/12:08:07.76         -0.035264983
2019-02-27/12:08:07.79         -0.075432643
2019-02-27/12:08:07.82         -0.029143130
2019-02-27/12:08:07.86         -0.027659574
2019-02-27/12:08:07.89         -0.012249669
2019-02-27/12:08:07.92         -0.052227634
2019-02-27/12:08:07.95          0.012776572
2019-02-27/12:08:07.98        -0.0030572479
2019-02-27/12:08:08.01        -0.0087564791
2019-02-27/12:08:08.04        -0.0084223659
2019-02-27/12:08:08.07          0.043447947
2019-02-27/12:08:08.11          0.053726346
2019-02-27/12:08:08.14         0.0018748870
2019-02-27/12:08:08.17          0.041481419
2019-02-27/12:08:08.20          0.023123361
2019-02-27/12:08:08.23         -0.024439003
2019-02-27/12:08:08.26          0.012556050
2019-02-27/12:08:08.29         -0.013181632
2019-02-27/12:08:08.32         0.0099065780
2019-02-27/12:08:08.36         -0.045582920
2019-02-27/12:08:08.39         -0.015022748
2019-02-27/12:08:08.42         -0.012740867
2019-02-27/12:08:08.45         -0.038339091
2019-02-27/12:08:08.48          0.010472758
2019-02-27/12:08:08.51          0.014386774
2019-02-27/12:08:08.54         0.0041631826
2019-02-27/12:08:08.57          0.049181450
2019-02-27/12:08:08.61          0.022972544
2019-02-27/12:08:08.64          0.038107360
2019-02-27/12:08:08.67          0.016708479
2019-02-27/12:08:08.70          0.044535664
2019-02-27/12:08:08.73          0.053566877
2019-02-27/12:08:08.76          0.028771741
2019-02-27/12:08:08.79        -0.0065876160
2019-02-27/12:08:08.82          0.013352765
2019-02-27/12:08:08.86          0.012634510
2019-02-27/12:08:08.89         0.0037365269
2019-02-27/12:08:08.92         -0.014779399
2019-02-27/12:08:08.95         -0.031075402
2019-02-27/12:08:08.98         -0.037910177
2019-02-27/12:08:09.01         -0.048065948
2019-02-27/12:08:09.04         -0.040756737
2019-02-27/12:08:09.07         -0.044443063
2019-02-27/12:08:09.11         -0.037643853
2019-02-27/12:08:09.14         -0.068665047
2019-02-27/12:08:09.17         -0.036720279
2019-02-27/12:08:09.20         0.0091119870
2019-02-27/12:08:09.23         0.0087027414
2019-02-27/12:08:09.26          0.023265244
2019-02-27/12:08:09.29          0.021792401
2019-02-27/12:08:09.32          0.039779128
2019-02-27/12:08:09.36          0.059454862
2019-02-27/12:08:09.39          0.050163542
2019-02-27/12:08:09.42          0.049665023
2019-02-27/12:08:09.45          0.027964893
2019-02-27/12:08:09.48          0.039798953
2019-02-27/12:08:09.51          0.018089739
2019-02-27/12:08:09.54         0.0051573060
2019-02-27/12:08:09.57        -0.0037575148
2019-02-27/12:08:09.61         -0.044325896
2019-02-27/12:08:09.64         -0.020962137
2019-02-27/12:08:09.67         -0.042429534
2019-02-27/12:08:09.70         -0.038028506
2019-02-27/12:08:09.73         -0.029252863
2019-02-27/12:08:09.76         -0.060812379
2019-02-27/12:08:09.79         -0.030230640
2019-02-27/12:08:09.82         -0.057090959
2019-02-27/12:08:09.86         -0.048441819
2019-02-27/12:08:09.89         -0.012165555
2019-02-27/12:08:09.92        -0.0098885870
2019-02-27/12:08:09.95        -0.0021310967
2019-02-27/12:08:09.98        -0.0089348626
2019-02-27/12:08:10.01         -0.036286957
2019-02-27/12:08:10.04        -0.0062170796
2019-02-27/12:08:10.07         -0.047957428
2019-02-27/12:08:10.11         -0.012113553
2019-02-27/12:08:10.14          0.019253427
2019-02-27/12:08:10.17         0.0092470545
2019-02-27/12:08:10.20         -0.042855688
2019-02-27/12:08:10.23         -0.050857839
2019-02-27/12:08:10.26         -0.061792868
2019-02-27/12:08:10.29         -0.031074366
2019-02-27/12:08:10.32         -0.024706787
2019-02-27/12:08:10.36        -0.0017030985
2019-02-27/12:08:10.39         -0.026771931
2019-02-27/12:08:10.42         -0.049502104
2019-02-27/12:08:10.45         -0.037947954
2019-02-27/12:08:10.48         0.0060964465
2019-02-27/12:08:10.51          0.035137856
2019-02-27/12:08:10.54          0.042244237
2019-02-27/12:08:10.57          0.057235554
2019-02-27/12:08:10.61          0.045915218
2019-02-27/12:08:10.64          0.066721571
2019-02-27/12:08:10.67          0.046320011
2019-02-27/12:08:10.70          0.033092511
2019-02-27/12:08:10.73          0.010651119
2019-02-27/12:08:10.76        -0.0087280747
2019-02-27/12:08:10.79         -0.043888286
2019-02-27/12:08:10.82         -0.018327131
2019-02-27/12:08:10.86         -0.046977907
2019-02-27/12:08:10.89         -0.088045295
2019-02-27/12:08:10.92         -0.087130654
2019-02-27/12:08:10.95         -0.033063015
2019-02-27/12:08:10.98         -0.039785582
2019-02-27/12:08:11.01         -0.019676940
2019-02-27/12:08:11.04          0.013612412
2019-02-27/12:08:11.07        -0.0092874652
2019-02-27/12:08:11.11         -0.018100022
2019-02-27/12:08:11.14         -0.013564731
2019-02-27/12:08:11.17          0.056226655
2019-02-27/12:08:11.20          0.028234953
2019-02-27/12:08:11.23          0.034947867
2019-02-27/12:08:11.26          0.046670029
2019-02-27/12:08:11.29          0.038247709
2019-02-27/12:08:11.32         0.0047713746
2019-02-27/12:08:11.36          0.048311380
2019-02-27/12:08:11.39          0.042070382
2019-02-27/12:08:11.42          0.025574910
2019-02-27/12:08:11.45         -0.010222570
2019-02-27/12:08:11.48         0.0052447027
2019-02-27/12:08:11.51         -0.030320638
2019-02-27/12:08:11.54        -0.0080833618
2019-02-27/12:08:11.57         0.0053585848
2019-02-27/12:08:11.61       -0.00097838960
2019-02-27/12:08:11.64        -0.0017675107
2019-02-27/12:08:11.67        -0.0084214753
2019-02-27/12:08:11.70          0.012875785
2019-02-27/12:08:11.73          0.052483871
2019-02-27/12:08:11.76          0.032513334
2019-02-27/12:08:11.79          0.023126022
2019-02-27/12:08:11.82         0.0029100600
2019-02-27/12:08:11.86       -0.00094265544
2019-02-27/12:08:11.89       -0.00012450490
2019-02-27/12:08:11.92          0.011591937
2019-02-27/12:08:11.95          0.010066310
2019-02-27/12:08:11.98        -0.0076682195
2019-02-27/12:08:12.01         -0.043900704
2019-02-27/12:08:12.04         -0.032009380
2019-02-27/12:08:12.07         -0.047447367
2019-02-27/12:08:12.11         -0.045175811
2019-02-27/12:08:12.14         -0.052562005
2019-02-27/12:08:12.17         -0.047001005
2019-02-27/12:08:12.20         -0.083415785
2019-02-27/12:08:12.23         -0.046765914
2019-02-27/12:08:12.26         -0.039097907
2019-02-27/12:08:12.29         -0.059341069
2019-02-27/12:08:12.32         -0.018113950
2019-02-27/12:08:12.36        -0.0090164727
2019-02-27/12:08:12.39        -0.0010079519
2019-02-27/12:08:12.42          0.016311875
2019-02-27/12:08:12.45          0.045488455
2019-02-27/12:08:12.48          0.030268862
2019-02-27/12:08:12.51          0.028707412
2019-02-27/12:08:12.54          0.017319016
2019-02-27/12:08:12.57          0.028613163
2019-02-27/12:08:12.61         -0.014691619
2019-02-27/12:08:12.64          0.029414441
2019-02-27/12:08:12.67          0.022312046
2019-02-27/12:08:12.70        -0.0098191353
2019-02-27/12:08:12.73         -0.026224688
2019-02-27/12:08:12.76        0.00033976459
2019-02-27/12:08:12.79         -0.011745266
2019-02-27/12:08:12.82         -0.017126496
2019-02-27/12:08:12.86         0.0023162073
2019-02-27/12:08:12.89       -0.00046149650
2019-02-27/12:08:12.92         -0.018853655
2019-02-27/12:08:12.95        -0.0026665306
2019-02-27/12:08:12.98       -0.00056155128
2019-02-27/12:08:13.01         0.0088472353
2019-02-27/12:08:13.04          0.023821761
2019-02-27/12:08:13.07         -0.014202752
2019-02-27/12:08:13.11          0.017016677
2019-02-27/12:08:13.14        -0.0027214767
2019-02-27/12:08:13.17         0.0034671030
2019-02-27/12:08:13.20         -0.026694152
2019-02-27/12:08:13.23         -0.052610047
2019-02-27/12:08:13.26        -0.0094149621
2019-02-27/12:08:13.29         0.0042551623
2019-02-27/12:08:13.32         -0.028112471
2019-02-27/12:08:13.36         -0.028255315
2019-02-27/12:08:13.39         -0.018902028
2019-02-27/12:08:13.42         -0.045876834
2019-02-27/12:08:13.45         -0.018414709
2019-02-27/12:08:13.48          0.011508470
2019-02-27/12:08:13.51          0.010547593
2019-02-27/12:08:13.54         -0.025809530
2019-02-27/12:08:13.57         -0.044889983
2019-02-27/12:08:13.61        -0.0062814695
2019-02-27/12:08:13.64          0.027092376
2019-02-27/12:08:13.67       -0.00064148222
2019-02-27/12:08:13.70          0.037619088
2019-02-27/12:08:13.73          0.028684787
2019-02-27/12:08:13.76          0.026607085
2019-02-27/12:08:13.79        -0.0060025873
2019-02-27/12:08:13.82          0.016138645
2019-02-27/12:08:13.86          0.024793682
2019-02-27/12:08:13.89        -0.0068056624
2019-02-27/12:08:13.92         -0.019404720
2019-02-27/12:08:13.95         -0.022856690
2019-02-27/12:08:13.98         0.0016998379
2019-02-27/12:08:14.01         -0.026579558
[truncated: 106,997 more chars]
