# Supplementary material for: Miniature Dungey-like cycle at Mars
Source: Nat Commun. 2026 Jul 23;17:6129. doi: 10.1038/s41467-026-75019-3 (PMC13396348; doi:10.1038/s41467-026-75019-3)
Supplement: Supplementary file 3 — Source data [file 41467_2026_75019_MOESM3_ESM.zip › data_files/Fig_maven_20160821_212200_dL.txt]

Panel        1:  dL
ytitle=dL [km]
dL!Dr!N dL!DNS!N dL!DEW!N
2016-08-21/21:20:30.03        -0.027123281      0.10382831     0.056459963
2016-08-21/21:20:30.06        -0.027997950      0.10717579     0.058282853
2016-08-21/21:20:30.09        -0.027123281      0.10382682     0.056464178
2016-08-21/21:20:30.12        -0.027123072      0.10382529     0.056465817
2016-08-21/21:20:30.15        -0.027123281      0.10382535     0.056468325
2016-08-21/21:20:30.18        -0.027997950      0.10717273     0.058291485
2016-08-21/21:20:30.22        -0.027123281      0.10382386     0.056472539
2016-08-21/21:20:30.25        -0.027123072      0.10382233     0.056474178
2016-08-21/21:20:30.28        -0.027123281      0.10382240     0.056476685
2016-08-21/21:20:30.31        -0.027997950      0.10716968     0.058300114
2016-08-21/21:20:30.34        -0.027123281      0.10382091     0.056480898
2016-08-21/21:20:30.37        -0.027123072      0.10381938     0.056482536
2016-08-21/21:20:30.40        -0.027123281      0.10381944     0.056485043
2016-08-21/21:20:30.43        -0.027997950      0.10716663     0.058308740
2016-08-21/21:20:30.47        -0.027123281      0.10381795     0.056489254
2016-08-21/21:20:30.50        -0.027123072      0.10381642     0.056490891
2016-08-21/21:20:30.53        -0.027335271      0.10462789     0.056934931
2016-08-21/21:20:30.56        -0.027361776      0.10472859     0.056992261
2016-08-21/21:20:30.59        -0.027335271      0.10462639     0.056939174
2016-08-21/21:20:30.62        -0.027335265      0.10462563     0.056941248
2016-08-21/21:20:30.65        -0.027335271      0.10462492     0.056943349
2016-08-21/21:20:30.68        -0.027361776      0.10472561     0.057000685
2016-08-21/21:20:30.72        -0.027335271      0.10462341     0.056947590
2016-08-21/21:20:30.75        -0.027335265      0.10462265     0.056949664
2016-08-21/21:20:30.78        -0.027335271      0.10462194     0.056951763
2016-08-21/21:20:30.81        -0.027361776      0.10472263     0.057009108
2016-08-21/21:20:30.84        -0.027335271      0.10462043     0.056956003
2016-08-21/21:20:30.87        -0.027335265      0.10461967     0.056958076
2016-08-21/21:20:30.90        -0.027335271      0.10461896     0.056960175
2016-08-21/21:20:30.93        -0.027361776      0.10471965     0.057017527
2016-08-21/21:20:30.97        -0.027335271      0.10461746     0.056964414
2016-08-21/21:20:31.00        -0.027335265      0.10461669     0.056966486
2016-08-21/21:20:31.03        -0.027335271      0.10461598     0.056968585
2016-08-21/21:20:31.06        -0.027361776      0.10471666     0.057025944
2016-08-21/21:20:31.09        -0.027335271      0.10461448     0.056972822
2016-08-21/21:20:31.12        -0.027335265      0.10461371     0.056974894
2016-08-21/21:20:31.15        -0.027335271      0.10461300     0.056976991
2016-08-21/21:20:31.18        -0.027361776      0.10471368     0.057034358
2016-08-21/21:20:31.22        -0.027335271      0.10461150     0.056981227
2016-08-21/21:20:31.25        -0.027335265      0.10461073     0.056983298
2016-08-21/21:20:31.28        -0.027335271      0.10461002     0.056985395
2016-08-21/21:20:31.31        -0.027361776      0.10471070     0.057042769
2016-08-21/21:20:31.34        -0.027335271      0.10460852     0.056989630
2016-08-21/21:20:31.37        -0.027335265      0.10460775     0.056991700
2016-08-21/21:20:31.40        -0.027335271      0.10460704     0.056993797
2016-08-21/21:20:31.43        -0.027361776      0.10470772     0.057051178
2016-08-21/21:20:31.47        -0.027335271      0.10460554     0.056998030
2016-08-21/21:20:31.50        -0.027335265      0.10460477     0.057000099
2016-08-21/21:20:31.53        -0.027335271      0.10460406     0.057002195
2016-08-21/21:20:31.56        -0.027361776      0.10470474     0.057059584
2016-08-21/21:20:31.59        -0.027335271      0.10460256     0.057006427
2016-08-21/21:20:31.62        -0.027335265      0.10460180     0.057008496
2016-08-21/21:20:31.65        -0.027335271      0.10460108     0.057010591
2016-08-21/21:20:31.68        -0.027361776      0.10470175     0.057067988
2016-08-21/21:20:31.72        -0.027335271      0.10459958     0.057014822
2016-08-21/21:20:31.75        -0.027335265      0.10459882     0.057016890
2016-08-21/21:20:31.78        -0.027335271      0.10459810     0.057018984
2016-08-21/21:20:31.81        -0.027361776      0.10469877     0.057076389
2016-08-21/21:20:31.84        -0.027335271      0.10459660     0.057023214
2016-08-21/21:20:31.87        -0.027335265      0.10459584     0.057025281
2016-08-21/21:20:31.90        -0.027335271      0.10459512     0.057027375
2016-08-21/21:20:31.93        -0.027361776      0.10469579     0.057084787
2016-08-21/21:20:31.97        -0.027335271      0.10459362     0.057031603
2016-08-21/21:20:32.00        -0.027335265      0.10459286     0.057033670
2016-08-21/21:20:32.03        -0.027335271      0.10459214     0.057035763
2016-08-21/21:20:32.06        -0.027361776      0.10469281     0.057093182
2016-08-21/21:20:32.09        -0.027335271      0.10459064     0.057039989
2016-08-21/21:20:32.12        -0.027335265      0.10458988     0.057042056
2016-08-21/21:20:32.15        -0.027335271      0.10458916     0.057044148
2016-08-21/21:20:32.18        -0.027361776      0.10468982     0.057101575
2016-08-21/21:20:32.22        -0.027335271      0.10458766     0.057048373
2016-08-21/21:20:32.25        -0.027335265      0.10458690     0.057050439
2016-08-21/21:20:32.28        -0.027335271      0.10458618     0.057052531
2016-08-21/21:20:32.31        -0.027361776      0.10468684     0.057109965
2016-08-21/21:20:32.34        -0.027335271      0.10458468     0.057056755
2016-08-21/21:20:32.37        -0.027335265      0.10458392     0.057058820
2016-08-21/21:20:32.40        -0.027335271      0.10458320     0.057060911
2016-08-21/21:20:32.43        -0.027361776      0.10468386     0.057118352
2016-08-21/21:20:32.47        -0.027335271      0.10458170     0.057065133
2016-08-21/21:20:32.50        -0.027335265      0.10458094     0.057067197
2016-08-21/21:20:32.53        -0.027335271      0.10458023     0.057069288
2016-08-21/21:20:32.56        -0.027361776      0.10468088     0.057126737
2016-08-21/21:20:32.59        -0.027335271      0.10457872     0.057073509
2016-08-21/21:20:32.62        -0.027335265      0.10457796     0.057075573
2016-08-21/21:20:32.65        -0.027335271      0.10457725     0.057077662
2016-08-21/21:20:32.68        -0.027361776      0.10467790     0.057135119
2016-08-21/21:20:32.72        -0.027335271      0.10457574     0.057081882
2016-08-21/21:20:32.75        -0.027335265      0.10457498     0.057083945
2016-08-21/21:20:32.78        -0.027335271      0.10457427     0.057086034
2016-08-21/21:20:32.81        -0.027361776      0.10467491     0.057143498
2016-08-21/21:20:32.84        -0.027335271      0.10457276     0.057090253
2016-08-21/21:20:32.87        -0.027335265      0.10457200     0.057092315
2016-08-21/21:20:32.90        -0.027335271      0.10457129     0.057094403
2016-08-21/21:20:32.93        -0.027361776      0.10467193     0.057151875
2016-08-21/21:20:32.97        -0.027335271      0.10456979     0.057098621
2016-08-21/21:20:33.00        -0.027335265      0.10456902     0.057100682
2016-08-21/21:20:33.03        -0.027335271      0.10456831     0.057102770
2016-08-21/21:20:33.06        -0.027361776      0.10466895     0.057160249
2016-08-21/21:20:33.09        -0.027335271      0.10456681     0.057106986
2016-08-21/21:20:33.12        -0.027335265      0.10456604     0.057109047
2016-08-21/21:20:33.15        -0.027335271      0.10456533     0.057111134
2016-08-21/21:20:33.18        -0.027361776      0.10466597     0.057168620
2016-08-21/21:20:33.22        -0.027335271      0.10456383     0.057115348
2016-08-21/21:20:33.25        -0.027335265      0.10456306     0.057117408
2016-08-21/21:20:33.28        -0.027335271      0.10456235     0.057119495
2016-08-21/21:20:33.31        -0.027361776      0.10466298     0.057176988
2016-08-21/21:20:33.34        -0.027335271      0.10456085     0.057123708
2016-08-21/21:20:33.37        -0.027335265      0.10456008     0.057125768
2016-08-21/21:20:33.40        -0.027335271      0.10455937     0.057127853
2016-08-21/21:20:33.43        -0.027361776      0.10466000     0.057185354
2016-08-21/21:20:33.47        -0.027335271      0.10455787     0.057132065
2016-08-21/21:20:33.50        -0.027335265      0.10455710     0.057134124
2016-08-21/21:20:33.53        -0.027335271      0.10455639     0.057136209
2016-08-21/21:20:33.56        -0.027361776      0.10465702     0.057193717
2016-08-21/21:20:33.59        -0.027335271      0.10455489     0.057140419
2016-08-21/21:20:33.62        -0.027335265      0.10455413     0.057142478
2016-08-21/21:20:33.65        -0.027335271      0.10455341     0.057144562
2016-08-21/21:20:33.68        -0.027361776      0.10465404     0.057202078
2016-08-21/21:20:33.72        -0.027335271      0.10455191     0.057148771
2016-08-21/21:20:33.75        -0.027335265      0.10455115     0.057150829
2016-08-21/21:20:33.78        -0.027335271      0.10455043     0.057152913
2016-08-21/21:20:33.81        -0.027361776      0.10465106     0.057210436
2016-08-21/21:20:33.84        -0.027335271      0.10454893     0.057157120
2016-08-21/21:20:33.87        -0.027335265      0.10454817     0.057159177
2016-08-21/21:20:33.90        -0.027335271      0.10454745     0.057161260
2016-08-21/21:20:33.93        -0.027361776      0.10464807     0.057218791
2016-08-21/21:20:33.97        -0.027335271      0.10454595     0.057165467
2016-08-21/21:20:34.00        -0.027335265      0.10454519     0.057167523
2016-08-21/21:20:34.03        -0.027335271      0.10454447     0.057169605
2016-08-21/21:20:34.06        -0.027361776      0.10464509     0.057227143
2016-08-21/21:20:34.09        -0.027335271      0.10454297     0.057173810
2016-08-21/21:20:34.12        -0.027335265      0.10454221     0.057175866
2016-08-21/21:20:34.15        -0.027335271      0.10454149     0.057177948
2016-08-21/21:20:34.18        -0.027361776      0.10464211     0.057235493
2016-08-21/21:20:34.22        -0.027335271      0.10453999     0.057182151
2016-08-21/21:20:34.25        -0.027335265      0.10453923     0.057184206
2016-08-21/21:20:34.28        -0.027335271      0.10453851     0.057186287
2016-08-21/21:20:34.31        -0.027361776      0.10463913     0.057243840
2016-08-21/21:20:34.34        -0.027335271      0.10453701     0.057190489
2016-08-21/21:20:34.37        -0.027335265      0.10453625     0.057192544
2016-08-21/21:20:34.40        -0.027335271      0.10453553     0.057194624
2016-08-21/21:20:34.43        -0.027361776      0.10463614     0.057252184
2016-08-21/21:20:34.47        -0.027335271      0.10453403     0.057198825
2016-08-21/21:20:34.50        -0.027335265      0.10453327     0.057200879
2016-08-21/21:20:34.53        -0.027335271      0.10453256     0.057202959
2016-08-21/21:20:34.56        -0.027361776      0.10463316     0.057260526
2016-08-21/21:20:34.59        -0.027335271      0.10453105     0.057207158
2016-08-21/21:20:34.62        -0.027335265      0.10453029     0.057209211
2016-08-21/21:20:34.65        -0.027335271      0.10452958     0.057211290
2016-08-21/21:20:34.68        -0.027361776      0.10463018     0.057268865
2016-08-21/21:20:34.72        -0.027335271      0.10452807     0.057215488
2016-08-21/21:20:34.75        -0.027335265      0.10452731     0.057217540
2016-08-21/21:20:34.78        -0.027335271      0.10452660     0.057219619
2016-08-21/21:20:34.81        -0.027361776      0.10462720     0.057277201
2016-08-21/21:20:34.84        -0.027335271      0.10452509     0.057223816
2016-08-21/21:20:34.87        -0.027335265      0.10452433     0.057225867
2016-08-21/21:20:34.90        -0.027335271      0.10452362     0.057227945
2016-08-21/21:20:34.93        -0.027361776      0.10462421     0.057285535
2016-08-21/21:20:34.97        -0.027335271      0.10452212     0.057232141
2016-08-21/21:20:35.00        -0.027335265      0.10452135     0.057234191
2016-08-21/21:20:35.03        -0.027335271      0.10452064     0.057236269
2016-08-21/21:20:35.06        -0.027361776      0.10462123     0.057293866
2016-08-21/21:20:35.09        -0.027335271      0.10451914     0.057240463
2016-08-21/21:20:35.12        -0.027335265      0.10451837     0.057242513
2016-08-21/21:20:35.15        -0.027335271      0.10451766     0.057244589
2016-08-21/21:20:35.18        -0.027361776      0.10461825     0.057302194
2016-08-21/21:20:35.22        -0.027335271      0.10451616     0.057248782
2016-08-21/21:20:35.25        -0.027335265      0.10451539     0.057250832
2016-08-21/21:20:35.28        -0.027335271      0.10451468     0.057252908
2016-08-21/21:20:35.31        -0.027361776      0.10461527     0.057310519
2016-08-21/21:20:35.34        -0.027335271      0.10451318     0.057257099
2016-08-21/21:20:35.37        -0.027335265      0.10451241     0.057259148
2016-08-21/21:20:35.40        -0.027335271      0.10451170     0.057261223
2016-08-21/21:20:35.43        -0.027361776      0.10461229     0.057318842
2016-08-21/21:20:35.47        -0.027335271      0.10451020     0.057265413
2016-08-21/21:20:35.50        -0.027335265      0.10450944     0.057267461
2016-08-21/21:20:35.53        -0.027335271      0.10450872     0.057269536
2016-08-21/21:20:35.56        -0.027361776      0.10460930     0.057327162
2016-08-21/21:20:35.59        -0.027335271      0.10450722     0.057273724
2016-08-21/21:20:35.62        -0.027335265      0.10450646     0.057275772
2016-08-21/21:20:35.65        -0.027335271      0.10450574     0.057277846
2016-08-21/21:20:35.68        -0.027361776      0.10460632     0.057335480
2016-08-21/21:20:35.72        -0.027335271      0.10450424     0.057282033
2016-08-21/21:20:35.75        -0.027335265      0.10450348     0.057284080
2016-08-21/21:20:35.78        -0.027335271      0.10450276     0.057286153
2016-08-21/21:20:35.81        -0.027361776      0.10460334     0.057343794
2016-08-21/21:20:35.84        -0.027335271      0.10450126     0.057290339
2016-08-21/21:20:35.87        -0.027335265      0.10450050     0.057292385
2016-08-21/21:20:35.90        -0.027335271      0.10449978     0.057294458
2016-08-21/21:20:35.93        -0.027361776      0.10460036     0.057352106
2016-08-21/21:20:35.97        -0.027335271      0.10449828     0.057298642
2016-08-21/21:20:36.00        -0.027335265      0.10449752     0.057300688
2016-08-21/21:20:36.03        -0.027335271      0.10449680     0.057302760
2016-08-21/21:20:36.06        -0.027361776      0.10459737     0.057360416
2016-08-21/21:20:36.09        -0.027335271      0.10449530     0.057306943
2016-08-21/21:20:36.12        -0.027335265      0.10449454     0.057308988
2016-08-21/21:20:36.15        -0.027335271      0.10449382     0.057311059
2016-08-21/21:20:36.18        -0.027361776      0.10459439     0.057368722
2016-08-21/21:20:36.22        -0.027335271      0.10449232     0.057315241
2016-08-21/21:20:36.25        -0.027335265      0.10449156     0.057317285
2016-08-21/21:20:36.28        -0.027335271      0.10449084     0.057319355
2016-08-21/21:20:36.31        -0.027361776      0.10459141     0.057377026
2016-08-21/21:20:36.34        -0.027335271      0.10448934     0.057323536
2016-08-21/21:20:36.37        -0.027335265      0.10448858     0.057325579
2016-08-21/21:20:36.40        -0.027335271      0.10448786     0.057327649
2016-08-21/21:20:36.43        -0.027361776      0.10458843     0.057385327
2016-08-21/21:20:36.47        -0.027335271      0.10448636     0.057331828
2016-08-21/21:20:36.50        -0.027335265      0.10448560     0.057333871
2016-08-21/21:20:36.53        -0.027335271      0.10448489     0.057335940
2016-08-21/21:20:36.56        -0.027361776      0.10458545     0.057393626
2016-08-21/21:20:36.59        -0.027335271      0.10448338     0.057340118
2016-08-21/21:20:36.62        -0.027335265      0.10448262     0.057342160
2016-08-21/21:20:36.65        -0.027335271      0.10448191     0.057344229
2016-08-21/21:20:36.68        -0.027361776      0.10458246     0.057401922
2016-08-21/21:20:36.72        -0.027335271      0.10448040     0.057348405
2016-08-21/21:20:36.75        -0.027335265      0.10447964     0.057350447
2016-08-21/21:20:36.78        -0.027335271      0.10447893     0.057352514
2016-08-21/21:20:36.81        -0.027361776      0.10457948     0.057410215
2016-08-21/21:20:36.84        -0.027335271      0.10447743     0.057356689
2016-08-21/21:20:36.87        -0.027335265      0.10447666     0.057358730
2016-08-21/21:20:36.90        -0.027335271      0.10447595     0.057360797
2016-08-21/21:20:36.93        -0.027361776      0.10457650     0.057418505
2016-08-21/21:20:36.97        -0.027335271      0.10447445     0.057364971
2016-08-21/21:20:37.00        -0.027335265      0.10447368     0.057367011
2016-08-21/21:20:37.03        -0.027335271      0.10447297     0.057369078
2016-08-21/21:20:37.06        -0.027361776      0.10457352     0.057426793
2016-08-21/21:20:37.09        -0.027335271      0.10447147     0.057373250
2016-08-21/21:20:37.12        -0.027335265      0.10447070     0.057375289
2016-08-21/21:20:37.15        -0.027335271      0.10446999     0.057377355
2016-08-21/21:20:37.18        -0.027361776      0.10457053     0.057435078
2016-08-21/21:20:37.22        -0.027335271      0.10446849     0.057381526
2016-08-21/21:20:37.25        -0.027335265      0.10446772     0.057383565
2016-08-21/21:20:37.28        -0.027335271      0.10446701     0.057385630
2016-08-21/21:20:37.31        -0.027361776      0.10456755     0.057443360
2016-08-21/21:20:37.34        -0.027335271      0.10446551     0.057389800
2016-08-21/21:20:37.37        -0.027335265      0.10446474     0.057391838
2016-08-21/21:20:37.40        -0.027335271      0.10446403     0.057393902
2016-08-21/21:20:37.43        -0.027361776      0.10456457     0.057451639
2016-08-21/21:20:37.47        -0.027335271      0.10446253     0.057398071
2016-08-21/21:20:37.50        -0.027335265      0.10446177     0.057400108
2016-08-21/21:20:37.53        -0.027335271      0.10446105     0.057402172
2016-08-21/21:20:37.56        -0.027335265      0.10446029     0.057404209
2016-08-21/21:20:37.59        -0.027335271      0.10445955     0.057406339
2016-08-21/21:20:37.62        -0.027335265      0.10445879     0.057408376
2016-08-21/21:20:37.65        -0.027335271      0.10445807     0.057410439
2016-08-21/21:20:37.68        -0.027335265      0.10445731     0.057412475
2016-08-21/21:20:37.72        -0.027335271      0.10445657     0.057414604
2016-08-21/21:20:37.75        -0.027335265      0.10445581     0.057416640
2016-08-21/21:20:37.78        -0.027335271      0.10445509     0.057418703
2016-08-21/21:20:37.81        -0.027335265      0.10445433     0.057420739
2016-08-21/21:20:37.84        -0.027335271      0.10445359     0.057422867
2016-08-21/21:20:37.87        -0.027335265      0.10445283     0.057424902
2016-08-21/21:20:37.90        -0.027335271      0.10445211     0.057426964
2016-08-21/21:20:37.93        -0.027335265      0.10445135     0.057428999
2016-08-21/21:20:37.97        -0.027335271      0.10445061     0.057431127
2016-08-21/21:20:38.00        -0.027335265      0.10444985     0.057433162
2016-08-21/21:20:38.03        -0.027335271      0.10444913     0.057435223
2016-08-21/21:20:38.06        -0.027335265      0.10444837     0.057437257
2016-08-21/21:20:38.09        -0.027335271      0.10444763     0.057439384
2016-08-21/21:20:38.12        -0.027335265      0.10444687     0.057441418
2016-08-21/21:20:38.15        -0.027335271      0.10444615     0.057443479
2016-08-21/21:20:38.18        -0.027335265      0.10444539     0.057445513
2016-08-21/21:20:38.22        -0.027335271      0.10444465     0.057447639
2016-08-21/21:20:38.25        -0.027335265      0.10444389     0.057449672
2016-08-21/21:20:38.28        -0.027335271      0.10444317     0.057451732
2016-08-21/21:20:38.31        -0.027335265      0.10444241     0.057453765
2016-08-21/21:20:38.34        -0.027335271      0.10444167     0.057455891
2016-08-21/21:20:38.37        -0.027335265      0.10444091     0.057457923
2016-08-21/21:20:38.40        -0.027335271      0.10444019     0.057459983
2016-08-21/21:20:38.43        -0.027335265      0.10443943     0.057462015
2016-08-21/21:20:38.47        -0.027335271      0.10443869     0.057464140
2016-08-21/21:20:38.50        -0.027335265      0.10443793     0.057466172
2016-08-21/21:20:38.53        -0.027335271      0.10443722     0.057468230
2016-08-21/21:20:38.56        -0.027335265      0.10443645     0.057470262
2016-08-21/21:20:38.59        -0.027361783      0.10453701     0.057528093
2016-08-21/21:20:38.62        -0.027335265      0.10443495     0.057474418
2016-08-21/21:20:38.65        -0.027335271      0.10443424     0.057476475
2016-08-21/21:20:38.68        -0.027335265      0.10443347     0.057478506
2016-08-21/21:20:38.72        -0.027361783      0.10453403     0.057536345
2016-08-21/21:20:38.75        -0.027335265      0.10443197     0.057482661
2016-08-21/21:20:38.78        -0.027335271      0.10443126     0.057484718
2016-08-21/21:20:38.81        -0.027335265      0.10443049     0.057486748
2016-08-21/21:20:38.84        -0.027361783      0.10453105     0.057544594
2016-08-21/21:20:38.87        -0.027335265      0.10442899     0.057490901
2016-08-21/21:20:38.90        -0.027335271      0.10442828     0.057492957
2016-08-21/21:20:38.93        -0.027335265      0.10442751     0.057494987
2016-08-21/21:20:38.97        -0.027361783      0.10452807     0.057552840
2016-08-21/21:20:39.00        -0.027335265      0.10442601     0.057499139
2016-08-21/21:20:39.03        -0.027335271      0.10442530     0.057501194
2016-08-21/21:20:39.06        -0.027335265      0.10442454     0.057503223
2016-08-21/21:20:39.09        -0.027361783      0.10452509     0.057561084
2016-08-21/21:20:39.12        -0.027335265      0.10442303     0.057507374
2016-08-21/21:20:39.15        -0.027335271      0.10442232     0.057509429
2016-08-21/21:20:39.18        -0.027335265      0.10442156     0.057511457
2016-08-21/21:20:39.22        -0.027361783      0.10452210     0.057569325
2016-08-21/21:20:39.25        -0.027335265      0.10442005     0.057515606
2016-08-21/21:20:39.28        -0.027335271      0.10441934     0.057517660
2016-08-21/21:20:39.31        -0.027335265      0.10441858     0.057519688
2016-08-21/21:20:39.34        -0.027361783      0.10451912     0.057577563
2016-08-21/21:20:39.37        -0.027335265      0.10441707     0.057523835
2016-08-21/21:20:39.40        -0.027335271      0.10441636     0.057525889
2016-08-21/21:20:39.43        -0.027335265      0.10441560     0.057527916
2016-08-21/21:20:39.47        -0.027361783      0.10451614     0.057585799
2016-08-21/21:20:39.50        -0.027329904      0.10443033     0.057508683
2016-08-21/21:20:39.53        -0.027320135      0.10445921     0.057468103
2016-08-21/21:20:39.56        -0.027310354      0.10448804     0.057427497
2016-08-21/21:20:39.59        -0.027326781      0.10461913     0.057441380
2016-08-21/21:20:39.62        -0.027290488      0.10454669     0.057345002
2016-08-21/21:20:39.65        -0.027280719      0.10457557     0.057304423
2016-08-21/21:20:39.68        -0.027270937      0.10460441     0.057263816
2016-08-21/21:20:39.72        -0.027287364      0.10473549     0.057277706
2016-08-21/21:20:39.75        -0.027251071      0.10466305     0.057181321
2016-08-21/21:20:39.78        -0.027241302      0.10469194     0.057140741
2016-08-21/21:20:39.81        -0.027231520      0.10472077     0.057100135
2016-08-21/21:20:39.84        -0.027247947      0.10485186     0.057114033
2016-08-21/21:20:39.87        -0.027211654      0.10477942     0.057017639
2016-08-21/21:20:39.90        -0.027201885      0.10480830     0.056977060
2016-08-21/21:20:39.93        -0.027192104      0.10483714     0.056936453
2016-08-21/21:20:39.97        -0.027208531      0.10496822     0.056950359
2016-08-21/21:20:40.00        -0.027172238      0.10489579     0.056853957
2016-08-21/21:20:40.03        -0.027162469      0.10492467     0.056813377
2016-08-21/21:20:40.06        -0.027152687      0.10495351     0.056772771
2016-08-21/21:20:40.09        -0.027169114      0.10508459     0.056786685
2016-08-21/21:20:40.12        -0.027132821      0.10501216     0.056690275
2016-08-21/21:20:40.15        -0.027123052      0.10504104     0.056649695
2016-08-21/21:20:40.18        -0.027113270      0.10506987     0.056609088
2016-08-21/21:20:40.22        -0.027129697      0.10520095     0.056623010
2016-08-21/21:20:40.25        -0.027093404      0.10512852     0.056526592
2016-08-21/21:20:40.28        -0.027083635      0.10515741     0.056486012
2016-08-21/21:20:40.31        -0.027073854      0.10518624     0.056445405
2016-08-21/21:20:40.34        -0.027090281      0.10531732     0.056459335
2016-08-21/21:20:40.37        -0.027053988      0.10524489     0.056362909
2016-08-21/21:20:40.40        -0.027044218      0.10527378     0.056322329
2016-08-21/21:20:40.43        -0.027034437      0.10530261     0.056281722
2016-08-21/21:20:40.47        -0.027050864      0.10543369     0.056295659
2016-08-21/21:20:40.50        -0.027014571      0.10536126     0.056199226
2016-08-21/21:20:40.53        -0.027010162      0.10537392     0.056182024
2016-08-21/21:20:40.56        -0.027010156      0.10537316     0.056184050
2016-08-21/21:20:40.59        -0.027036359      0.10547463     0.056240628
2016-08-21/21:20:40.62        -0.027010156      0.10537166     0.056188194
2016-08-21/21:20:40.65        -0.027010162      0.10537095     0.056190245
2016-08-21/21:20:40.68        -0.027010156      0.10537018     0.056192271
2016-08-21/21:20:40.72        -0.027036359      0.10547165     0.056248855
2016-08-21/21:20:40.75        -0.027010156      0.10536869     0.056196413
2016-08-21/21:20:40.78        -0.027010162      0.10536797     0.056198464
2016-08-21/21:20:40.81        -0.027010156      0.10536721     0.056200488
2016-08-21/21:20:40.84        -0.027036359      0.10546868     0.056257080
2016-08-21/21:20:40.87        -0.027010156      0.10536572     0.056204629
2016-08-21/21:20:40.90        -0.027010162      0.10536500     0.056206679
2016-08-21/21:20:40.93        -0.027010156      0.10536424     0.056208703
2016-08-21/21:20:40.97        -0.027036359      0.10546570     0.056265303
2016-08-21/21:20:41.00        -0.027010156      0.10536274     0.056212843
2016-08-21/21:20:41.03        -0.027010162      0.10536203     0.056214893
2016-08-21/21:20:41.06        -0.027010156      0.10536127     0.056216916
2016-08-21/21:20:41.09        -0.027036359      0.10546273     0.056273523
2016-08-21/21:20:41.12        -0.027010156      0.10535977     0.056221054
2016-08-21/21:20:41.15        -0.027010162      0.10535906     0.056223103
2016-08-21/21:20:41.18        -0.027010156      0.10535830     0.056225126
2016-08-21/21:20:41.22        -0.027036359      0.10545976     0.056281740
2016-08-21/21:20:41.25        -0.027010156      0.10535680     0.056229263
2016-08-21/21:20:41.28        -0.027010162      0.10535609     0.056231311
2016-08-21/21:20:41.31        -0.027010156      0.10535533     0.056233334
2016-08-21/21:20:41.34        -0.027036359      0.10545678     0.056289955
2016-08-21/21:20:41.37        -0.027010156      0.10535383     0.056237469
2016-08-21/21:20:41.40        -0.027010162      0.10535312     0.056239517
2016-08-21/21:20:41.43        -0.027010156      0.10535235     0.056241539
2016-08-21/21:20:41.47        -0.027036359      0.10545381     0.056298167
2016-08-21/21:20:41.50        -0.027010156      0.10535086     0.056245673
2016-08-21/21:20:41.53        -0.027010162      0.10535014     0.056247720
2016-08-21/21:20:41.56        -0.027010156      0.10534938     0.056249741
2016-08-21/21:20:41.59        -0.027036359      0.10545083     0.056306377
2016-08-21/21:20:41.62        -0.027010156      0.10534789     0.056253874
2016-08-21/21:20:41.65        -0.027010162      0.10534717     0.056255920
2016-08-21/21:20:41.68        -0.027010156      0.10534641     0.056257941
2016-08-21/21:20:41.72        -0.027036359      0.10544786     0.056314584
2016-08-21/21:20:41.75        -0.027010156      0.10534491     0.056262072
2016-08-21/21:20:41.78        -0.027010162      0.10534420     0.056264118
2016-08-21/21:20:41.81        -0.027010156      0.10534344     0.056266138
2016-08-21/21:20:41.84        -0.027036359      0.10544488     0.056322789
2016-08-21/21:20:41.87        -0.027010156      0.10534194     0.056270268
2016-08-21/21:20:41.90        -0.027010162      0.10534123     0.056272314
2016-08-21/21:20:41.93        -0.027010156      0.10534047     0.056274333
2016-08-21/21:20:41.97        -0.027036359      0.10544191     0.056330991
2016-08-21/21:20:42.00        -0.027010156      0.10533897     0.056278462
2016-08-21/21:20:42.03        -0.027010162      0.10533826     0.056280506
2016-08-21/21:20:42.06        -0.027010156      0.10533750     0.056282525
2016-08-21/21:20:42.09        -0.027036359      0.10543893     0.056339190
2016-08-21/21:20:42.12        -0.027010156      0.10533600     0.056286652
2016-08-21/21:20:42.15        -0.027010162      0.10533529     0.056288696
2016-08-21/21:20:42.18        -0.027010156      0.10533452     0.056290714
2016-08-21/21:20:42.22        -0.027036359      0.10543596     0.056347387
2016-08-21/21:20:42.25        -0.027010156      0.10533303     0.056294841
2016-08-21/21:20:42.28        -0.027010162      0.10533231     0.056296884
2016-08-21/21:20:42.31        -0.027010156      0.10533155     0.056298901
2016-08-21/21:20:42.34        -0.027036359      0.10543298     0.056355581
2016-08-21/21:20:42.37        -0.027010156      0.10533006     0.056303026
2016-08-21/21:20:42.40        -0.027010162      0.10532934     0.056305069
2016-08-21/21:20:42.43        -0.027010156      0.10532858     0.056307085
2016-08-21/21:20:42.47        -0.027036359      0.10543001     0.056363773
2016-08-21/21:20:42.50        -0.027010156      0.10532708     0.056311209
2016-08-21/21:20:42.53        -0.027010162      0.10532637     0.056313251
2016-08-21/21:20:42.56        -0.027010156      0.10532561     0.056315267
2016-08-21/21:20:42.59        -0.027036359      0.10542704     0.056371962
2016-08-21/21:20:42.62        -0.027010156      0.10532411     0.056319390
2016-08-21/21:20:42.65        -0.027010162      0.10532340     0.056321431
2016-08-21/21:20:42.68        -0.027010156      0.10532264     0.056323446
2016-08-21/21:20:42.72        -0.027036359      0.10542406     0.056380148
2016-08-21/21:20:42.75        -0.027010156      0.10532114     0.056327568
2016-08-21/21:20:42.78        -0.027010162      0.10532043     0.056329608
2016-08-21/21:20:42.81        -0.027010156      0.10531967     0.056331623
2016-08-21/21:20:42.84        -0.027036359      0.10542109     0.056388332
2016-08-21/21:20:42.87        -0.027010156      0.10531817     0.056335743
2016-08-21/21:20:42.90        -0.027010162      0.10531746     0.056337783
2016-08-21/21:20:42.93        -0.027010156      0.10531669     0.056339797
2016-08-21/21:20:42.97        -0.027036359      0.10541811     0.056396513
2016-08-21/21:20:43.00        -0.027010156      0.10531520     0.056343916
2016-08-21/21:20:43.03        -0.027010162      0.10531448     0.056345955
2016-08-21/21:20:43.06        -0.027010156      0.10531372     0.056347968
2016-08-21/21:20:43.09        -0.027036359      0.10541514     0.056404692
2016-08-21/21:20:43.12        -0.027010156      0.10531222     0.056352086
2016-08-21/21:20:43.15        -0.027010162      0.10531151     0.056354125
2016-08-21/21:20:43.18        -0.027010156      0.10531075     0.056356137
2016-08-21/21:20:43.22        -0.027036359      0.10541216     0.056412868
2016-08-21/21:20:43.25        -0.027010156      0.10530925     0.056360253
2016-08-21/21:20:43.28        -0.027010162      0.10530854     0.056362292
2016-08-21/21:20:43.31        -0.027010156      0.10530778     0.056364304
2016-08-21/21:20:43.34        -0.027036359      0.10540919     0.056421042
2016-08-21/21:20:43.37        -0.027010156      0.10530628     0.056368418
2016-08-21/21:20:43.40        -0.027010162      0.10530557     0.056370456
2016-08-21/21:20:43.43        -0.027010156      0.10530481     0.056372467
2016-08-21/21:20:43.47        -0.027036359      0.10540621     0.056429213
2016-08-21/21:20:43.50        -0.027010156      0.10530331     0.056376581
2016-08-21/21:20:43.53        -0.027010162      0.10530260     0.056378618
2016-08-21/21:20:43.56        -0.027010156      0.10530184     0.056380628
2016-08-21/21:20:43.59        -0.027036359      0.10540324     0.056437381
2016-08-21/21:20:43.62        -0.027010156      0.10530034     0.056384741
2016-08-21/21:20:43.65        -0.027010162      0.10529963     0.056386777
2016-08-21/21:20:43.68        -0.027010156      0.10529886     0.056388787
2016-08-21/21:20:43.72        -0.027036359      0.10540026     0.056445547
2016-08-21/21:20:43.75        -0.027010156      0.10529737     0.056392898
2016-08-21/21:20:43.78        -0.027010162      0.10529665     0.056394933
2016-08-21/21:20:43.81        -0.027010156      0.10529589     0.056396943
2016-08-21/21:20:43.84        -0.027036359      0.10539729     0.056453710
2016-08-21/21:20:43.87        -0.027010156      0.10529439     0.056401052
2016-08-21/21:20:43.90        -0.027010162      0.10529368     0.056403087
2016-08-21/21:20:43.93        -0.027010156      0.10529292     0.056405096
2016-08-21/21:20:43.97        -0.027036359      0.10539432     0.056461871
2016-08-21/21:20:44.00        -0.027010156      0.10529142     0.056409205
2016-08-21/21:20:44.03        -0.027010162      0.10529071     0.056411239
2016-08-21/21:20:44.06        -0.027010156      0.10528995     0.056413247
2016-08-21/21:20:44.09        -0.027036359      0.10539134     0.056470029
2016-08-21/21:20:44.12        -0.027010156      0.10528845     0.056417354
2016-08-21/21:20:44.15        -0.027010162      0.10528774     0.056419388
2016-08-21/21:20:44.18        -0.027010156      0.10528698     0.056421395
2016-08-21/21:20:44.22        -0.027036359      0.10538837     0.056478184
2016-08-21/21:20:44.25        -0.027010156      0.10528548     0.056425501
2016-08-21/21:20:44.28        -0.027010162      0.10528477     0.056427534
2016-08-21/21:20:44.31        -0.027010156      0.10528401     0.056429541
2016-08-21/21:20:44.34        -0.027036359      0.10538539     0.056486337
2016-08-21/21:20:44.37        -0.027010156      0.10528251     0.056433645
2016-08-21/21:20:44.40        -0.027010162      0.10528180     0.056435678
2016-08-21/21:20:44.43        -0.027010156      0.10528103     0.056437684
2016-08-21/21:20:44.47        -0.027036359      0.10538242     0.056494487
2016-08-21/21:20:44.50        -0.027010156      0.10527954     0.056441787
2016-08-21/21:20:44.53        -0.027010162      0.10527882     0.056443819
2016-08-21/21:20:44.56        -0.027010156      0.10527806     0.056445824
2016-08-21/21:20:44.59        -0.027036359      0.10537944     0.056502635
2016-08-21/21:20:44.62        -0.027010156      0.10527656     0.056449926
2016-08-21/21:20:44.65        -0.027010162      0.10527585     0.056451957
2016-08-21/21:20:44.68        -0.027010156      0.10527509     0.056453962
2016-08-21/21:20:44.72        -0.027036359      0.10537647     0.056510780
2016-08-21/21:20:44.75        -0.027010156      0.10527359     0.056458063
2016-08-21/21:20:44.78        -0.027010162      0.10527288     0.056460093
2016-08-21/21:20:44.81        -0.027010156      0.10527212     0.056462097
2016-08-21/21:20:44.84        -0.027036359      0.10537349     0.056518923
2016-08-21/21:20:44.87        -0.027010156      0.10527062     0.056466197
2016-08-21/21:20:44.90        -0.027010162      0.10526991     0.056468226
2016-08-21/21:20:44.93        -0.027010156      0.10526915     0.056470230
2016-08-21/21:20:44.97        -0.027036359      0.10537052     0.056527062
2016-08-21/21:20:45.00        -0.027010156      0.10526765     0.056474328
2016-08-21/21:20:45.03        -0.027010162      0.10526694     0.056476357
2016-08-21/21:20:45.06        -0.027010156      0.10526618     0.056478360
2016-08-21/21:20:45.09        -0.027036359      0.10536754     0.056535200
2016-08-21/21:20:45.12        -0.027010156      0.10526468     0.056482457
2016-08-21/21:20:45.15        -0.027010162      0.10526397     0.056484485
2016-08-21/21:20:45.18        -0.027010156      0.10526320     0.056486488
2016-08-21/21:20:45.22        -0.027036359      0.10536457     0.056543335
2016-08-21/21:20:45.25        -0.027010156      0.10526171     0.056490583
2016-08-21/21:20:45.28        -0.027010162      0.10526099     0.056492611
2016-08-21/21:20:45.31        -0.027010156      0.10526023     0.056494613
2016-08-21/21:20:45.34        -0.027036359      0.10536160     0.056551467
2016-08-21/21:20:45.37        -0.027010156      0.10525873     0.056498707
2016-08-21/21:20:45.40        -0.027010162      0.10525802     0.056500734
2016-08-21/21:20:45.43        -0.027010156      0.10525726     0.056502735
2016-08-21/21:20:45.47        -0.027036359      0.10535862     0.056559596
2016-08-21/21:20:45.50        -0.027010156      0.10525576     0.056506828
2016-08-21/21:20:45.53        -0.027010162      0.10525505     0.056508854
2016-08-21/21:20:45.56        -0.027010156      0.10525429     0.056510855
2016-08-21/21:20:45.59        -0.027036359      0.10535565     0.056567723
2016-08-21/21:20:45.62        -0.027010156      0.10525279     0.056514946
2016-08-21/21:20:45.65        -0.027010162      0.10525208     0.056516972
2016-08-21/21:20:45.68        -0.027010156      0.10525132     0.056518972
2016-08-21/21:20:45.72        -0.027036359      0.10535267     0.056575847
2016-08-21/21:20:45.75        -0.027010156      0.10524982     0.056523062
2016-08-21/21:20:45.78        -0.027010162      0.10524911     0.056525087
2016-08-21/21:20:45.81        -0.027010156      0.10524835     0.056527086
2016-08-21/21:20:45.84        -0.027036359      0.10534970     0.056583969
2016-08-21/21:20:45.87        -0.027010156      0.10524685     0.056531175
2016-08-21/21:20:45.90        -0.027010162      0.10524614     0.056533200
2016-08-21/21:20:45.93        -0.027010156      0.10524537     0.056535198
2016-08-21/21:20:45.97        -0.027036359      0.10534672     0.056592088
2016-08-21/21:20:46.00        -0.027010156      0.10524388     0.056539286
2016-08-21/21:20:46.03        -0.027010162      0.10524316     0.056541310
2016-08-21/21:20:46.06        -0.027010156      0.10524240     0.056543308
2016-08-21/21:20:46.09        -0.027036359      0.10534375     0.056600205
2016-08-21/21:20:46.12        -0.027010156      0.10524090     0.056547394
2016-08-21/21:20:46.15        -0.027010162      0.10524019     0.056549417
2016-08-21/21:20:46.18        -0.027010156      0.10523943     0.056551414
2016-08-21/21:20:46.22        -0.027036359      0.10534077     0.056608319
2016-08-21/21:20:46.25        -0.027010156      0.10523793     0.056555499
2016-08-21/21:20:46.28        -0.027010162      0.10523722     0.056557522
2016-08-21/21:20:46.31        -0.027010156      0.10523646     0.056559518
2016-08-21/21:20:46.34        -0.027036359      0.10533780     0.056616430
2016-08-21/21:20:46.37        -0.027010156      0.10523496     0.056563602
2016-08-21/21:20:46.40        -0.027010162      0.10523425     0.056565624
2016-08-21/21:20:46.43        -0.027010156      0.10523349     0.056567620
2016-08-21/21:20:46.47        -0.027036359      0.10533482     0.056624539
2016-08-21/21:20:46.50        -0.027010156      0.10523199     0.056571702
2016-08-21/21:20:46.53        -0.027010162      0.10523128     0.056573724
2016-08-21/21:20:46.56        -0.027010156      0.10523052     0.056575719
2016-08-21/21:20:46.59        -0.027036359      0.10533185     0.056632645
2016-08-21/21:20:46.62        -0.027010156      0.10522902     0.056579800
2016-08-21/21:20:46.65        -0.027010162      0.10522831     0.056581821
2016-08-21/21:20:46.68        -0.027010156      0.10522754     0.056583815
2016-08-21/21:20:46.72        -0.027036359      0.10532887     0.056640749
2016-08-21/21:20:46.75        -0.027010156      0.10522605     0.056587895
2016-08-21/21:20:46.78        -0.027010162      0.10522533     0.056589915
2016-08-21/21:20:46.81        -0.027010156      0.10522457     0.056591909
2016-08-21/21:20:46.84        -0.027036359      0.10532590     0.056648850
2016-08-21/21:20:46.87        -0.027010156      0.10522307     0.056595987
2016-08-21/21:20:46.90        -0.027010162      0.10522236     0.056598007
2016-08-21/21:20:46.93        -0.027010156      0.10522160     0.056600000
2016-08-21/21:20:46.97        -0.027036359      0.10532293     0.056656948
2016-08-21/21:20:47.00        -0.027010156      0.10522010     0.056604077
2016-08-21/21:20:47.03        -0.027010162      0.10521939     0.056606096
2016-08-21/21:20:47.06        -0.027010156      0.10521863     0.056608089
2016-08-21/21:20:47.09        -0.027036359      0.10531995     0.056665044
2016-08-21/21:20:47.12        -0.027010156      0.10521713     0.056612164
2016-08-21/21:20:47.15        -0.027010162      0.10521642     0.056614183
2016-08-21/21:20:47.18        -0.027010156      0.10521566     0.056616175
2016-08-21/21:20:47.22        -0.027036359      0.10531698     0.056673137
2016-08-21/21:20:47.25        -0.027010156      0.10521416     0.056620249
2016-08-21/21:20:47.28        -0.027010162      0.10521345     0.056622267
2016-08-21/21:20:47.31        -0.027010156      0.10521269     0.056624258
2016-08-21/21:20:47.34        -0.027036359      0.10531400     0.056681228
2016-08-21/21:20:47.37        -0.027010156      0.10521119     0.056628331
2016-08-21/21:20:47.40        -0.027010162      0.10521048     0.056630348
2016-08-21/21:20:47.43        -0.027010156      0.10520971     0.056632339
2016-08-21/21:20:47.47        -0.027036359      0.10531103     0.056689315
2016-08-21/21:20:47.50        -0.027010156      0.10520822     0.056636411
2016-08-21/21:20:47.53        -0.027010162      0.10520750     0.056638427
2016-08-21/21:20:47.56        -0.027010156      0.10520674     0.056640417
2016-08-21/21:20:47.59        -0.027036359      0.10530805     0.056697401
2016-08-21/21:20:47.62        -0.027010156      0.10520524     0.056644487
2016-08-21/21:20:47.65        -0.027010162      0.10520453     0.056646503
2016-08-21/21:20:47.68        -0.027010156      0.10520377     0.056648493
2016-08-21/21:20:47.72        -0.027036359      0.10530508     0.056705484
2016-08-21/21:20:47.75        -0.027010156      0.10520227     0.056652562
2016-08-21/21:20:47.78        -0.027010162      0.10520156     0.056654577
2016-08-21/21:20:47.81        -0.027010156      0.10520080     0.056656566
2016-08-21/21:20:47.84        -0.027036359      0.10530210     0.056713564
2016-08-21/21:20:47.87        -0.027010156      0.10519930     0.056660633
2016-08-21/21:20:47.90        -0.027010162      0.10519859     0.056662648
2016-08-21/21:20:47.93        -0.027010156      0.10519783     0.056664636
2016-08-21/21:20:47.97        -0.027036359      0.10529913     0.056721641
2016-08-21/21:20:48.00        -0.027010156      0.10519633     0.056668702
2016-08-21/21:20:48.03        -0.027010162      0.10519562     0.056670716
2016-08-21/21:20:48.06        -0.027010156      0.10519486     0.056672704
2016-08-21/21:20:48.09        -0.027036359      0.10529615     0.056729716
2016-08-21/21:20:48.12        -0.027010156      0.10519336     0.056676769
2016-08-21/21:20:48.15        -0.027010162      0.10519264     0.056678782
2016-08-21/21:20:48.18        -0.027010156      0.10519188     0.056680769
2016-08-21/21:20:48.22        -0.027036359      0.10529318     0.056737788
2016-08-21/21:20:48.25        -0.027010156      0.10519039     0.056684833
2016-08-21/21:20:48.28        -0.027010162      0.10518967     0.056686845
2016-08-21/21:20:48.31        -0.027010156      0.10518891     0.056688831
2016-08-21/21:20:48.34        -0.027036359      0.10529021     0.056745858
2016-08-21/21:20:48.37        -0.027010156      0.10518741     0.056692894
2016-08-21/21:20:48.40        -0.027010162      0.10518670     0.056694906
2016-08-21/21:20:48.43        -0.027010156      0.10518594     0.056696891
2016-08-21/21:20:48.47        -0.027036359      0.10528723     0.056753925
2016-08-21/21:20:48.50        -0.027010156      0.10518444     0.056700952
2016-08-21/21:20:48.53        -0.027010162      0.10518373     0.056702964
2016-08-21/21:20:48.56        -0.027010156      0.10518297     0.056704949
2016-08-21/21:20:48.59        -0.027036359      0.10528426     0.056761990
2016-08-21/21:20:48.62        -0.027010156      0.10518147     0.056709008
2016-08-21/21:20:48.65        -0.027010162      0.10518076     0.056711019
2016-08-21/21:20:48.68        -0.027010156      0.10518000     0.056713003
2016-08-21/21:20:48.72        -0.027036359      0.10528128     0.056770051
2016-08-21/21:20:48.75        -0.027010156      0.10517850     0.056717062
2016-08-21/21:20:48.78        -0.027010162      0.10517779     0.056719072
2016-08-21/21:20:48.81        -0.027010156      0.10517703     0.056721055
2016-08-21/21:20:48.84        -0.027036359      0.10527831     0.056778111
2016-08-21/21:20:48.87        -0.027010156      0.10517553     0.056725113
2016-08-21/21:20:48.90        -0.027010162      0.10517481     0.056727122
2016-08-21/21:20:48.93        -0.027010156      0.10517405     0.056729105
2016-08-21/21:20:48.97        -0.027036359      0.10527533     0.056786167
2016-08-21/21:20:49.00        -0.027010156      0.10517256     0.056733161
2016-08-21/21:20:49.03        -0.027010162      0.10517184     0.056735169
2016-08-21/21:20:49.06        -0.027010156      0.10517108     0.056737152
2016-08-21/21:20:49.09        -0.027036359      0.10527236     0.056794221
2016-08-21/21:20:49.12        -0.027010156      0.10516958     0.056741206
2016-08-21/21:20:49.15        -0.027010162      0.10516887     0.056743214
2016-08-21/21:20:49.18        -0.027010156      0.10516811     0.056745196
2016-08-21/21:20:49.22        -0.027036359      0.10526938     0.056802273
2016-08-21/21:20:49.25        -0.027010156      0.10516661     0.056749249
2016-08-21/21:20:49.28        -0.027010162      0.10516590     0.056751257
2016-08-21/21:20:49.31        -0.027010156      0.10516514     0.056753238
2016-08-21/21:20:49.34        -0.027036359      0.10526641     0.056810322
2016-08-21/21:20:49.37        -0.027010156      0.10516364     0.056757290
2016-08-21/21:20:49.40        -0.027010162      0.10516293     0.056759296
2016-08-21/21:20:49.43        -0.027010156      0.10516217     0.056761277
2016-08-21/21:20:49.47        -0.027036359      0.10526343     0.056818368
2016-08-21/21:20:49.50        -0.027004712      0.10517656     0.056742455
2016-08-21/21:20:49.53        -0.026994791      0.10520482     0.056702751
2016-08-21/21:20:49.56        -0.026984858      0.10523304     0.056663021
2016-08-21/21:20:49.59        -0.027000813      0.10536421     0.056677065
2016-08-21/21:20:49.62        -0.026964684      0.10529043     0.056582307
2016-08-21/21:20:49.65        -0.026954763      0.10531869     0.056542603
2016-08-21/21:20:49.68        -0.026944829      0.10534691     0.056502873
2016-08-21/21:20:49.72        -0.026960784      0.10547808     0.056516923
2016-08-21/21:20:49.75        -0.026924655      0.10540430     0.056422157
2016-08-21/21:20:49.78        -0.026914734      0.10543256     0.056382453
2016-08-21/21:20:49.81        -0.026904801      0.10546078     0.056342723
2016-08-21/21:20:49.84        -0.026920756      0.10559195     0.056356781
2016-08-21/21:20:49.87        -0.026884626      0.10551817     0.056262007
2016-08-21/21:20:49.90        -0.026874705      0.10554643     0.056222303
2016-08-21/21:20:49.93        -0.026864772      0.10557465     0.056182573
2016-08-21/21:20:49.97        -0.026880727      0.10570582     0.056196639
2016-08-21/21:20:50.00        -0.026844597      0.10563204     0.056101856
2016-08-21/21:20:50.03        -0.026834676      0.10566030     0.056062152
2016-08-21/21:20:50.06        -0.026824743      0.10568852     0.056022421
2016-08-21/21:20:50.09        -0.026840698      0.10581969     0.056036495
2016-08-21/21:20:50.12        -0.026804569      0.10574591     0.055941705
2016-08-21/21:20:50.15        -0.026794648      0.10577418     0.055902000
2016-08-21/21:20:50.18        -0.026784714      0.10580239     0.055862269
2016-08-21/21:20:50.22        -0.026800669      0.10593356     0.055876350
2016-08-21/21:20:50.25        -0.026764540      0.10585979     0.055781552
2016-08-21/21:20:50.28        -0.026754619      0.10588805     0.055741847
2016-08-21/21:20:50.31        -0.026744686      0.10591627     0.055702116
2016-08-21/21:20:50.34        -0.026760641      0.10604743     0.055716205
2016-08-21/21:20:50.37        -0.026724511      0.10597366     0.055621398
2016-08-21/21:20:50.40        -0.026714590      0.10600193     0.055581693
2016-08-21/21:20:50.43        -0.026704657      0.10603014     0.055541962
2016-08-21/21:20:50.47        -0.026720612      0.10616130     0.055556058
2016-08-21/21:20:50.50        -0.026684482      0.10608754     0.055461244
2016-08-21/21:20:50.53        -0.026680005      0.10609991     0.055444411
2016-08-21/21:20:50.56        -0.026679999      0.10609915     0.055446390
2016-08-21/21:20:50.59        -0.026705881      0.10620133     0.055502203
2016-08-21/21:20:50.62        -0.026679999      0.10609766     0.055450436
2016-08-21/21:20:50.65        -0.026680005      0.10609695     0.055452439
2016-08-21/21:20:50.68        -0.026679999      0.10609619     0.055454417
2016-08-21/21:20:50.72        -0.026705881      0.10619837     0.055510237
2016-08-21/21:20:50.75        -0.026679999      0.10609470     0.055458462
2016-08-21/21:20:50.78        -0.026680005      0.10609399     0.055460465
2016-08-21/21:20:50.81        -0.026679999      0.10609323     0.055462442
2016-08-21/21:20:50.84        -0.026705881      0.10619540     0.055518269
2016-08-21/21:20:50.87        -0.026679999      0.10609174     0.055466485
2016-08-21/21:20:50.90        -0.026680005      0.10609103     0.055468488
2016-08-21/21:20:50.93        -0.026679999      0.10609027     0.055470464
2016-08-21/21:20:50.97        -0.026705881      0.10619244     0.055526299
2016-08-21/21:20:51.00        -0.026679999      0.10608877     0.055474507
2016-08-21/21:20:51.03        -0.026680005      0.10608806     0.055476508
2016-08-21/21:20:51.06        -0.026679999      0.10608730     0.055478484
2016-08-21/21:20:51.09        -0.026705881      0.10618947     0.055534326
2016-08-21/21:20:51.12        -0.026679999      0.10608581     0.055482525
2016-08-21/21:20:51.15        -0.026680005      0.10608510     0.055484526
2016-08-21/21:20:51.18        -0.026679999      0.10608434     0.055486502
2016-08-21/21:20:51.22        -0.026705881      0.10618651     0.055542351
2016-08-21/21:20:51.25        -0.026679999      0.10608285     0.055490541
2016-08-21/21:20:51.28        -0.026680005      0.10608214     0.055492542
2016-08-21/21:20:51.31        -0.026679999      0.10608138     0.055494517
2016-08-21/21:20:51.34        -0.026705881      0.10618354     0.055550373
2016-08-21/21:20:51.37        -0.026679999      0.10607989     0.055498555
2016-08-21/21:20:51.40        -0.026680005      0.10607918     0.055500555
2016-08-21/21:20:51.43        -0.026679999      0.10607842     0.055502529
2016-08-21/21:20:51.47        -0.026705881      0.10618058     0.055558392
2016-08-21/21:20:51.50        -0.026679999      0.10607692     0.055506566
2016-08-21/21:20:51.53        -0.026680005      0.10607621     0.055508566
2016-08-21/21:20:51.56        -0.026679999      0.10607546     0.055510539
2016-08-21/21:20:51.59        -0.026705881      0.10617761     0.055566410
2016-08-21/21:20:51.62        -0.026679999      0.10607396     0.055514575
2016-08-21/21:20:51.65        -0.026680005      0.10607325     0.055516574
2016-08-21/21:20:51.68        -0.026679999      0.10607249     0.055518547
2016-08-21/21:20:51.72        -0.026705881      0.10617465     0.055574424
2016-08-21/21:20:51.75        -0.026679999      0.10607100     0.055522581
2016-08-21/21:20:51.78        -0.026680005      0.10607029     0.055524579
2016-08-21/21:20:51.81        -0.026679999      0.10606953     0.055526552
2016-08-21/21:20:51.84        -0.026705881      0.10617168     0.055582436
2016-08-21/21:20:51.87        -0.026679999      0.10606804     0.055530585
2016-08-21/21:20:51.90        -0.026680005      0.10606733     0.055532583
2016-08-21/21:20:51.93        -0.026679999      0.10606657     0.055534554
2016-08-21/21:20:51.97        -0.026705881      0.10616872     0.055590446
2016-08-21/21:20:52.00        -0.026679999      0.10606508     0.055538587
2016-08-21/21:20:52.03        -0.026680005      0.10606437     0.055540583
2016-08-21/21:20:52.06        -0.026679999      0.10606361     0.055542554
2016-08-21/21:20:52.09        -0.026705881      0.10616575     0.055598453
2016-08-21/21:20:52.12        -0.026679999      0.10606211     0.055546585
2016-08-21/21:20:52.15        -0.026680005      0.10606140     0.055548582
2016-08-21/21:20:52.18        -0.026679999      0.10606064     0.055550552
2016-08-21/21:20:52.22        -0.026705881      0.10616279     0.055606458
2016-08-21/21:20:52.25        -0.026679999      0.10605915     0.055554582
2016-08-21/21:20:52.28        -0.026680005      0.10605844     0.055556577
2016-08-21/21:20:52.31        -0.026679999      0.10605768     0.055558547
2016-08-21/21:20:52.34        -0.026705881      0.10615982     0.055614460
2016-08-21/21:20:52.37        -0.026679999      0.10605619     0.055562576
2016-08-21/21:20:52.40        -0.026680005      0.10605548     0.055564571
2016-08-21/21:20:52.43        -0.026679999      0.10605472     0.055566540
2016-08-21/21:20:52.47        -0.026705881      0.10615686     0.055622460
2016-08-21/21:20:52.50        -0.026679999      0.10605323     0.055570567
2016-08-21/21:20:52.53        -0.026680005      0.10605252     0.055572561
2016-08-21/21:20:52.56        -0.026679999      0.10605176     0.055574530
2016-08-21/21:20:52.59        -0.026705881      0.10615389     0.055630457
2016-08-21/21:20:52.62        -0.026679999      0.10605026     0.055578556
2016-08-21/21:20:52.65        -0.026680005      0.10604955     0.055580550
2016-08-21/21:20:52.68        -0.026679999      0.10604879     0.055582518
2016-08-21/21:20:52.72        -0.026705881      0.10615092     0.055638452
2016-08-21/21:20:52.75        -0.026679999      0.10604730     0.055586542
2016-08-21/21:20:52.78        -0.026680005      0.10604659     0.055588536
2016-08-21/21:20:52.81        -0.026679999      0.10604583     0.055590503
2016-08-21/21:20:52.84        -0.026705881      0.10614796     0.055646445
2016-08-21/21:20:52.87        -0.026679999      0.10604434     0.055594526
2016-08-21/21:20:52.90        -0.026680005      0.10604363     0.055596519
2016-08-21/21:20:52.93        -0.026679999      0.10604287     0.055598486
2016-08-21/21:20:52.97        -0.026705881      0.10614499     0.055654434
2016-08-21/21:20:53.00        -0.026679999      0.10604138     0.055602508
2016-08-21/21:20:53.03        -0.026680005      0.10604067     0.055604500
2016-08-21/21:20:53.06        -0.026679999      0.10603991     0.055606466
2016-08-21/21:20:53.09        -0.026705881      0.10614203     0.055662422
2016-08-21/21:20:53.12        -0.026679999      0.10603842     0.055610487
2016-08-21/21:20:53.15        -0.026680005      0.10603770     0.055612478
2016-08-21/21:20:53.18        -0.026679999      0.10603695     0.055614444
2016-08-21/21:20:53.22        -0.026705881      0.10613906     0.055670407
2016-08-21/21:20:53.25        -0.026679999      0.10603545     0.055618463
2016-08-21/21:20:53.28        -0.026680005      0.10603474     0.055620454
2016-08-21/21:20:53.31        -0.026679999      0.10603398     0.055622419
2016-08-21/21:20:53.34        -0.026705881      0.10613610     0.055678389
2016-08-21/21:20:53.37        -0.026679999      0.10603249     0.055626437
2016-08-21/21:20:53.40        -0.026680005      0.10603178     0.055628427
2016-08-21/21:20:53.43        -0.026679999      0.10603102     0.055630392
2016-08-21/21:20:53.47        -0.026705881      0.10613313     0.055686369
2016-08-21/21:20:53.50        -0.026679999      0.10602953     0.055634409
2016-08-21/21:20:53.53        -0.026680005      0.10602882     0.055636398
2016-08-21/21:20:53.56        -0.026679999      0.10602806     0.055638362
2016-08-21/21:20:53.59        -0.026705881      0.10613017     0.055694346
2016-08-21/21:20:53.62        -0.026679999      0.10602657     0.055642378
2016-08-21/21:20:53.65        -0.026680005      0.10602586     0.055644367
2016-08-21/21:20:53.68        -0.026679999      0.10602510     0.055646330
2016-08-21/21:20:53.72        -0.026705881      0.10612720     0.055702321
2016-08-21/21:20:53.75        -0.026679999      0.10602360     0.055650345
2016-08-21/21:20:53.78        -0.026680005      0.10602289     0.055652333
2016-08-21/21:20:53.81        -0.026679999      0.10602213     0.055654295
2016-08-21/21:20:53.84        -0.026705881      0.10612424     0.055710294
2016-08-21/21:20:53.87        -0.026679999      0.10602064     0.055658309
2016-08-21/21:20:53.90        -0.026680005      0.10601993     0.055660296
2016-08-21/21:20:53.93        -0.026679999      0.10601917     0.055662258
2016-08-21/21:20:53.97        -0.026705881      0.10612127     0.055718264
2016-08-21/21:20:54.00        -0.026679999      0.10601768     0.055666270
2016-08-21/21:20:54.03        -0.026680005      0.10601697     0.055668257
2016-08-21/21:20:54.06        -0.026679999      0.10601621     0.055670218
2016-08-21/21:20:54.09        -0.026705881      0.10611831     0.055726231
2016-08-21/21:20:54.12        -0.026679999      0.10601472     0.055674229
2016-08-21/21:20:54.15        -0.026680005      0.10601401     0.055676216
2016-08-21/21:20:54.18        -0.026679999      0.10601325     0.055678176
2016-08-21/21:20:54.22        -0.026705881      0.10611534     0.055734196
2016-08-21/21:20:54.25        -0.026679999      0.10601175     0.055682186
2016-08-21/21:20:54.28        -0.026680005      0.10601104     0.055684172
2016-08-21/21:20:54.31        -0.026679999      0.10601029     0.055686132
2016-08-21/21:20:54.34        -0.026705881      0.10611238     0.055742159
2016-08-21/21:20:54.37        -0.026679999      0.10600879     0.055690140
2016-08-21/21:20:54.40        -0.026680005      0.10600808     0.055692125
2016-08-21/21:20:54.43        -0.026679999      0.10600732     0.055694085
2016-08-21/21:20:54.47        -0.026705881      0.10610941     0.055750119
2016-08-21/21:20:54.50        -0.026679999      0.10600583     0.055698092
2016-08-21/21:20:54.53        -0.026680005      0.10600512     0.055700076
2016-08-21/21:20:54.56        -0.026679999      0.10600436     0.055702035
2016-08-21/21:20:54.59        -0.026705881      0.10610645     0.055758076
2016-08-21/21:20:54.62        -0.026679999      0.10600287     0.055706041
2016-08-21/21:20:54.65        -0.026680005      0.10600216     0.055708025
2016-08-21/21:20:54.68        -0.026679999      0.10600140     0.055709983
2016-08-21/21:20:54.72        -0.026705881      0.10610348     0.055766031
2016-08-21/21:20:54.75        -0.026679999      0.10599991     0.055713988
2016-08-21/21:20:54.78        -0.026680005      0.10599920     0.055715971
2016-08-21/21:20:54.81        -0.026679999      0.10599844     0.055717928
2016-08-21/21:20:54.84        -0.026705881      0.10610052     0.055773984
2016-08-21/21:20:54.87        -0.026679999      0.10599694     0.055721932
2016-08-21/21:20:54.90        -0.026680005      0.10599623     0.055723914
2016-08-21/21:20:54.93        -0.026679999      0.10599547     0.055725871
2016-08-21/21:20:54.97        -0.026705881      0.10609755     0.055781934
2016-08-21/21:20:55.00        -0.026679999      0.10599398     0.055729874
2016-08-21/21:20:55.03        -0.026680005      0.10599327     0.055731856
2016-08-21/21:20:55.06        -0.026679999      0.10599251     0.055733812
2016-08-21/21:20:55.09        -0.026705881      0.10609459     0.055789881
2016-08-21/21:20:55.12        -0.026679999      0.10599102     0.055737813
2016-08-21/21:20:55.15        -0.026680005      0.10599031     0.055739794
2016-08-21/21:20:55.18        -0.026679999      0.10598955     0.055741750
2016-08-21/21:20:55.22        -0.026705881      0.10609162     0.055797826
2016-08-21/21:20:55.25        -0.026679999      0.10598806     0.055745749
2016-08-21/21:20:55.28        -0.026680005      0.10598735     0.055747730
2016-08-21/21:20:55.31        -0.026679999      0.10598659     0.055749685
2016-08-21/21:20:55.34        -0.026705881      0.10608866     0.055805769
2016-08-21/21:20:55.37        -0.026679999      0.10598509     0.055753684
2016-08-21/21:20:55.40        -0.026680005      0.10598438     0.055755664
2016-08-21/21:20:55.43        -0.026679999      0.10598363     0.055757618
2016-08-21/21:20:55.47        -0.026705881      0.10608569     0.055813709
2016-08-21/21:20:55.50        -0.026679999      0.10598213     0.055761615
2016-08-21/21:20:55.53        -0.026680005      0.10598142     0.055763595
2016-08-21/21:20:55.56        -0.026679999      0.10598066     0.055765549
2016-08-21/21:20:55.59        -0.026705881      0.10608273     0.055821646
2016-08-21/21:20:55.62        -0.026679999      0.10597917     0.055769545
2016-08-21/21:20:55.65        -0.026680005      0.10597846     0.055771523
2016-08-21/21:20:55.68        -0.026679999      0.10597770     0.055773476
2016-08-21/21:20:55.72        -0.026705881      0.10607976     0.055829581
2016-08-21/21:20:55.75        -0.026679999      0.10597621     0.055777471
2016-08-21/21:20:55.78        -0.026680005      0.10597550     0.055779450
2016-08-21/21:20:55.81        -0.026679999      0.10597474     0.055781402
2016-08-21/21:20:55.84        -0.026705881      0.10607680     0.055837514
2016-08-21/21:20:55.87        -0.026679999      0.10597325     0.055785395
2016-08-21/21:20:55.90        -0.026680005      0.10597254     0.055787373
2016-08-21/21:20:55.93        -0.026679999      0.10597178     0.055789325
2016-08-21/21:20:55.97        -0.026705881      0.10607383     0.055845444
2016-08-21/21:20:56.00        -0.026679999      0.10597028     0.055793317
2016-08-21/21:20:56.03        -0.026680005      0.10596957     0.055795294
2016-08-21/21:20:56.06        -0.026679999      0.10596881     0.055797245
2016-08-21/21:20:56.09        -0.026705881      0.10607087     0.055853371
2016-08-21/21:20:56.12        -0.026679999      0.10596732     0.055801236
2016-08-21/21:20:56.15        -0.026680005      0.10596661     0.055803213
2016-08-21/21:20:56.18        -0.026679999      0.10596585     0.055805163
2016-08-21/21:20:56.22        -0.026705881      0.10606790     0.055861296
2016-08-21/21:20:56.25        -0.026679999      0.10596436     0.055809153
2016-08-21/21:20:56.28        -0.026680005      0.10596365     0.055811129
2016-08-21/21:20:56.31        -0.026679999      0.10596289     0.055813079
2016-08-21/21:20:56.34        -0.026705881      0.10606494     0.055869219
2016-08-21/21:20:56.37        -0.026679999      0.10596140     0.055817067
2016-08-21/21:20:56.40        -0.026680005      0.10596069     0.055819043
2016-08-21/21:20:56.43        -0.026679999      0.10595993     0.055820992
2016-08-21/21:20:56.47        -0.026705881      0.10606197     0.055877139
2016-08-21/21:20:56.50        -0.026679999      0.10595843     0.055824979
2016-08-21/21:20:56.53        -0.026680005      0.10595772     0.055826954
2016-08-21/21:20:56.56        -0.026679999      0.10595696     0.055828902
2016-08-21/21:20:56.59        -0.026705881      0.10605901     0.055885057
2016-08-21/21:20:56.62        -0.026679999      0.10595547     0.055832888
2016-08-21/21:20:56.65        -0.026680005      0.10595476     0.055834862
2016-08-21/21:20:56.68        -0.026679999      0.10595400     0.055836810
2016-08-21/21:20:56.72        -0.026705881      0.10605604     0.055892972
2016-08-21/21:20:56.75        -0.026679999      0.10595251     0.055840795
2016-08-21/21:20:56.78        -0.026680005      0.10595180     0.055842768
2016-08-21/21:20:56.81        -0.026679999      0.10595104     0.055844716
2016-08-21/21:20:56.84        -0.026705881      0.10605308     0.055900884
2016-08-21/21:20:56.87        -0.026679999      0.10594955     0.055848699
2016-08-21/21:20:56.90        -0.026680005      0.10594884     0.055850672
2016-08-21/21:20:56.93        -0.026679999      0.10594808     0.055852619
2016-08-21/21:20:56.97        -0.026705881      0.10605011     0.055908794
2016-08-21/21:20:57.00        -0.026679999      0.10594658     0.055856601
2016-08-21/21:20:57.03        -0.026680005      0.10594587     0.055858573
2016-08-21/21:20:57.06        -0.026679999      0.10594512     0.055860519
2016-08-21/21:20:57.09        -0.026705881      0.10604715     0.055916702
2016-08-21/21:20:57.12        -0.026679999      0.10594362     0.055864500
2016-08-21/21:20:57.15        -0.026680005      0.10594291     0.055866472
2016-08-21/21:20:57.18        -0.026679999      0.10594215     0.055868417
2016-08-21/21:20:57.22        -0.026705881      0.10604418     0.055924607
2016-08-21/21:20:57.25        -0.026679999      0.10594066     0.055872397
2016-08-21/21:20:57.28        -0.026680005      0.10593995     0.055874368
2016-08-21/21:20:57.31        -0.026679999      0.10593919     0.055876313
2016-08-21/21:20:57.34        -0.026705881      0.10604121     0.055932509
2016-08-21/21:20:57.37        -0.026679999      0.10593770     0.055880291
2016-08-21/21:20:57.40        -0.026680005      0.10593699     0.055882261
2016-08-21/21:20:57.43        -0.026679999      0.10593623     0.055884206
2016-08-21/21:20:57.47        -0.026705881      0.10603825     0.055940409
2016-08-21/21:20:57.50        -0.026679999      0.10593474     0.055888183
2016-08-21/21:20:57.53        -0.026680005      0.10593403     0.055890153
2016-08-21/21:20:57.56        -0.026679999      0.10593327     0.055892096
2016-08-21/21:20:57.59        -0.026705881      0.10603528     0.055948307
2016-08-21/21:20:57.62        -0.026679999      0.10593177     0.055896072
2016-08-21/21:20:57.65        -0.026680005      0.10593106     0.055898041
2016-08-21/21:20:57.68        -0.026679999      0.10593030     0.055899984
2016-08-21/21:20:57.72        -0.026705881      0.10603232     0.055956202
2016-08-21/21:20:57.75        -0.026679999      0.10592881     0.055903959
2016-08-21/21:20:57.78        -0.026680005      0.10592810     0.055905927
2016-08-21/21:20:57.81        -0.026679999      0.10592734     0.055907870
2016-08-21/21:20:57.84        -0.026705881      0.10602935     0.055964094
2016-08-21/21:20:57.87        -0.026679999      0.10592585     0.055911843
2016-08-21/21:20:57.90        -0.026680005      0.10592514     0.055913811
2016-08-21/21:20:57.93        -0.026679999      0.10592438     0.055915753
2016-08-21/21:20:57.97        -0.026705881      0.10602639     0.055971984
2016-08-21/21:20:58.00        -0.026679999      0.10592289     0.055919725
2016-08-21/21:20:58.03        -0.026680005      0.10592218     0.055921692
2016-08-21/21:20:58.06        -0.026679999      0.10592142     0.055923633
2016-08-21/21:20:58.09        -0.026705881      0.10602342     0.055979872
2016-08-21/21:20:58.12        -0.026679999      0.10591992     0.055927604
2016-08-21/21:20:58.15        -0.026680005      0.10591921     0.055929570
2016-08-21/21:20:58.18        -0.026679999      0.10591846     0.055931511
2016-08-21/21:20:58.22        -0.026705881      0.10602046     0.055987757
2016-08-21/21:20:58.25        -0.026679999      0.10591696     0.055935481
2016-08-21/21:20:58.28        -0.026680005      0.10591625     0.055937447
2016-08-21/21:20:58.31        -0.026679999      0.10591549     0.055939386
2016-08-21/21:20:58.34        -0.026705881      0.10601749     0.055995639
2016-08-21/21:20:58.37        -0.026679999      0.10591400     0.055943355
2016-08-21/21:20:58.40        -0.026680005      0.10591329     0.055945320
2016-08-21/21:20:58.43        -0.026679999      0.10591253     0.055947259
2016-08-21/21:20:58.47        -0.026705881      0.10601453     0.056003519
2016-08-21/21:20:58.50        -0.026679999      0.10591104     0.055951226
2016-08-21/21:20:58.53        -0.026680005      0.10591033     0.055953191
2016-08-21/21:20:58.56        -0.026679999      0.10590957     0.055955130
2016-08-21/21:20:58.59        -0.026705881      0.10601156     0.056011396
2016-08-21/21:20:58.62        -0.026679999      0.10590808     0.055959096
2016-08-21/21:20:58.65        -0.026680005      0.10590737     0.055961060
2016-08-21/21:20:58.68        -0.026679999      0.10590661     0.055962998
2016-08-21/21:20:58.72        -0.026705881      0.10600860     0.056019271
2016-08-21/21:20:58.75        -0.026679999      0.10590511     0.055966962
2016-08-21/21:20:58.78        -0.026680005      0.10590440     0.055968926
2016-08-21/21:20:58.81        -0.026679999      0.10590364     0.055970863
2016-08-21/21:20:58.84        -0.026705881      0.10600563     0.056027144
2016-08-21/21:20:58.87        -0.026679999      0.10590215     0.055974826
2016-08-21/21:20:58.90        -0.026680005      0.10590144     0.055976789
2016-08-21/21:20:58.93        -0.026679999      0.10590068     0.055978726
2016-08-21/21:20:58.97        -0.026705881      0.10600267     0.056035013
2016-08-21/21:20:59.00        -0.026679999      0.10589919     0.055982688
2016-08-21/21:20:59.03        -0.026680005      0.10589848     0.055984650
2016-08-21/21:20:59.06        -0.026679999      0.10589772     0.055986586
2016-08-21/21:20:59.09        -0.026705881      0.10599970     0.056042881
2016-08-21/21:20:59.12        -0.026679999      0.10589623     0.055990547
2016-08-21/21:20:59.15        -0.026680005      0.10589552     0.055992509
2016-08-21/21:20:59.18        -0.026679999      0.10589476     0.055994444
2016-08-21/21:20:59.22        -0.026705881      0.10599674     0.056050746
2016-08-21/21:20:59.25        -0.026679999      0.10589326     0.055998404
2016-08-21/21:20:59.28        -0.026680005      0.10589255     0.056000365
2016-08-21/21:20:59.31        -0.026679999      0.10589179     0.056002300
2016-08-21/21:20:59.34        -0.026705881      0.10599377     0.056058608
2016-08-21/21:20:59.37        -0.026679999      0.10589030     0.056006258
2016-08-21/21:20:59.40        -0.026680005      0.10588959     0.056008218
2016-08-21/21:20:59.43        -0.026679999      0.10588883     0.056010152
2016-08-21/21:20:59.47        -0.026705881      0.10599081     0.056066468
2016-08-21/21:20:59.50        -0.026674497      0.10590291     0.055991731
2016-08-21/21:20:59.53        -0.026664471      0.10593059     0.055952882
2016-08-21/21:20:59.56        -0.026654433      0.10595823     0.055914007
2016-08-21/21:20:59.59        -0.026669959      0.10608951     0.055928204
2016-08-21/21:20:59.62        -0.026634044      0.10601444     0.055835029
2016-08-21/21:20:59.65        -0.026624018      0.10604213     0.055796180
2016-08-21/21:20:59.68        -0.026613979      0.10606976     0.055757305
2016-08-21/21:20:59.72        -0.026629505      0.10620104     0.055771510
2016-08-21/21:20:59.75        -0.026593591      0.10612597     0.055678326
2016-08-21/21:20:59.78        -0.026583565      0.10615366     0.055639477
2016-08-21/21:20:59.81        -0.026573526      0.10618129     0.055600601
2016-08-21/21:20:59.84        -0.026589052      0.10631257     0.055614813
2016-08-21/21:20:59.87        -0.026553138      0.10623751     0.055521622
2016-08-21/21:20:59.90        -0.026543111      0.10626519     0.055482772
2016-08-21/21:20:59.93        -0.026533073      0.10629283     0.055443897
2016-08-21/21:20:59.97        -0.026548599      0.10642410     0.055458116
2016-08-21/21:21:00.00        -0.026512684      0.10634904     0.055364917
2016-08-21/21:21:00.03        -0.026502658      0.10637673     0.055326066
2016-08-21/21:21:00.06        -0.026492619      0.10640436     0.055287190
2016-08-21/21:21:00.09        -0.026508145      0.10653564     0.055301417
2016-08-21/21:21:00.12        -0.026472231      0.10646058     0.055208210
2016-08-21/21:21:00.15        -0.026462205      0.10648826     0.055169359
2016-08-21/21:21:00.18        -0.026452166      0.10651590     0.055130483
2016-08-21/21:21:00.22        -0.026467692      0.10664717     0.055144717
2016-08-21/21:21:00.25        -0.026431778      0.10657212     0.055051502
2016-08-21/21:21:00.28        -0.026421751      0.10659980     0.055012651
2016-08-21/21:21:00.31        -0.026411713      0.10662744     0.054973774
2016-08-21/21:21:00.34        -0.026427239      0.10675871     0.054988015
2016-08-21/21:21:00.37        -0.026391324      0.10668366     0.054894793
2016-08-21/21:21:00.40        -0.026381298      0.10671134     0.054855941
2016-08-21/21:21:00.43        -0.026371259      0.10673898     0.054817064
2016-08-21/21:21:00.47        -0.026386785      0.10687024     0.054831313
2016-08-21/21:21:00.50        -0.026350871      0.10679520     0.054738082
2016-08-21/21:21:00.53        -0.026346346      0.10680731     0.054721609
2016-08-21/21:21:00.56        -0.026346340      0.10680655     0.054723540
2016-08-21/21:21:00.59        -0.026371899      0.10690942     0.054778604
2016-08-21/21:21:00.62        -0.026346340      0.10680507     0.054727491
2016-08-21/21:21:00.65        -0.026346346      0.10680436     0.054729447
2016-08-21/21:21:00.68        -0.026346340      0.10680360     0.054731378
2016-08-21/21:21:00.72        -0.026371899      0.10690647     0.054786449
2016-08-21/21:21:00.75        -0.026346340      0.10680212     0.054735327
2016-08-21/21:21:00.78        -0.026346346      0.10680141     0.054737283
2016-08-21/21:21:00.81        -0.026346340      0.10680065     0.054739213
2016-08-21/21:21:00.84        -0.026371899      0.10690351     0.054794291
2016-08-21/21:21:00.87        -0.026346340      0.10679916     0.054743161
2016-08-21/21:21:00.90        -0.026346346      0.10679846     0.054745116
2016-08-21/21:21:00.93        -0.026346340      0.10679770     0.054747046
2016-08-21/21:21:00.97        -0.026371899      0.10690056     0.054802131
2016-08-21/21:21:01.00        -0.026346340      0.10679621     0.054750993
2016-08-21/21:21:01.03        -0.026346346      0.10679551     0.054752948
2016-08-21/21:21:01.06        -0.026346340      0.10679475     0.054754877
2016-08-21/21:21:01.09        -0.026371899      0.10689761     0.054809969
2016-08-21/21:21:01.12        -0.026346340      0.10679326     0.054758822
2016-08-21/21:21:01.15        -0.026346346      0.10679255     0.054760776
2016-08-21/21:21:01.18        -0.026346340      0.10679180     0.054762705
2016-08-21/21:21:01.22        -0.026371899      0.10689465     0.054817804
2016-08-21/21:21:01.25        -0.026346340      0.10679031     0.054766649
2016-08-21/21:21:01.28        -0.026346346      0.10678960     0.054768603
2016-08-21/21:21:01.31        -0.026346340      0.10678885     0.054770530
2016-08-21/21:21:01.34        -0.026371899      0.10689170     0.054825637
2016-08-21/21:21:01.37        -0.026346340      0.10678736     0.054774474
2016-08-21/21:21:01.40        -0.026346346      0.10678665     0.054776427
2016-08-21/21:21:01.43        -0.026346340      0.10678590     0.054778354
2016-08-21/21:21:01.47        -0.026371899      0.10688874     0.054833467
2016-08-21/21:21:01.50        -0.026346340      0.10678441     0.054782296
2016-08-21/21:21:01.53        -0.026346346      0.10678370     0.054784248
2016-08-21/21:21:01.56        -0.026346340      0.10678294     0.054786175
2016-08-21/21:21:01.59        -0.026371899      0.10688579     0.054841295
2016-08-21/21:21:01.62        -0.026346340      0.10678146     0.054790116
2016-08-21/21:21:01.65        -0.026346346      0.10678075     0.054792067
2016-08-21/21:21:01.68        -0.026346340      0.10677999     0.054793993
2016-08-21/21:21:01.72        -0.026371899      0.10688284     0.054849120
2016-08-21/21:21:01.75        -0.026346340      0.10677851     0.054797933
2016-08-21/21:21:01.78        -0.026346346      0.10677780     0.054799884
2016-08-21/21:21:01.81        -0.026346340      0.10677704     0.054801810
2016-08-21/21:21:01.84        -0.026371899      0.10687988     0.054856944
2016-08-21/21:21:01.87        -0.026346340      0.10677555     0.054805748
2016-08-21/21:21:01.90        -0.026346346      0.10677485     0.054807698
2016-08-21/21:21:01.93        -0.026346340      0.10677409     0.054809623
2016-08-21/21:21:01.97        -0.026371899      0.10687693     0.054864764
2016-08-21/21:21:02.00        -0.026346340      0.10677260     0.054813561
2016-08-21/21:21:02.03        -0.026346346      0.10677190     0.054815510
2016-08-21/21:21:02.06        -0.026346340      0.10677114     0.054817435
2016-08-21/21:21:02.09        -0.026371899      0.10687397     0.054872583
2016-08-21/21:21:02.12        -0.026346340      0.10676965     0.054821371
2016-08-21/21:21:02.15        -0.026346346      0.10676894     0.054823320
2016-08-21/21:21:02.18        -0.026346340      0.10676819     0.054825244
2016-08-21/21:21:02.22        -0.026371899      0.10687102     0.054880399
2016-08-21/21:21:02.25        -0.026346340      0.10676670     0.054829179
2016-08-21/21:21:02.28        -0.026346346      0.10676599     0.054831127
2016-08-21/21:21:02.31        -0.026346340      0.10676524     0.054833050
2016-08-21/21:21:02.34        -0.026371899      0.10686806     0.054888212
2016-08-21/21:21:02.37        -0.026346340      0.10676375     0.054836984
2016-08-21/21:21:02.40        -0.026346346      0.10676304     0.054838932
2016-08-21/21:21:02.43        -0.026346340      0.10676229     0.054840855
2016-08-21/21:21:02.47        -0.026371899      0.10686511     0.054896024
2016-08-21/21:21:02.50        -0.026346340      0.10676080     0.054844787
2016-08-21/21:21:02.53        -0.026346346      0.10676009     0.054846735
2016-08-21/21:21:02.56        -0.026346340      0.10675933     0.054848657
2016-08-21/21:21:02.59        -0.026371899      0.10686216     0.054903832
2016-08-21/21:21:02.62        -0.026346340      0.10675785     0.054852588
2016-08-21/21:21:02.65        -0.026346346      0.10675714     0.054854535
2016-08-21/21:21:02.68        -0.026346340      0.10675638     0.054856456
2016-08-21/21:21:02.72        -0.026371899      0.10685920     0.054911639
2016-08-21/21:21:02.75        -0.026346340      0.10675490     0.054860386
2016-08-21/21:21:02.78        -0.026346346      0.10675419     0.054862332
2016-08-21/21:21:02.81        -0.026346340      0.10675343     0.054864253
2016-08-21/21:21:02.84        -0.026371899      0.10685625     0.054919443
2016-08-21/21:21:02.87        -0.026346340      0.10675194     0.054868182
2016-08-21/21:21:02.90        -0.026346346      0.10675124     0.054870128
2016-08-21/21:21:02.93        -0.026346340      0.10675048     0.054872048
2016-08-21/21:21:02.97        -0.026371899      0.10685329     0.054927245
2016-08-21/21:21:03.00        -0.026346340      0.10674899     0.054875975
2016-08-21/21:21:03.03        -0.026346346      0.10674829     0.054877921
2016-08-21/21:21:03.06        -0.026346340      0.10674753     0.054879840
2016-08-21/21:21:03.09        -0.026371899      0.10685034     0.054935044
2016-08-21/21:21:03.12        -0.026346340      0.10674604     0.054883767
2016-08-21/21:21:03.15        -0.026346346      0.10674533     0.054885711
2016-08-21/21:21:03.18        -0.026346340      0.10674458     0.054887630
2016-08-21/21:21:03.22        -0.026371899      0.10684739     0.054942841
2016-08-21/21:21:03.25        -0.026346340      0.10674309     0.054891555
2016-08-21/21:21:03.28        -0.026346346      0.10674238     0.054893499
2016-08-21/21:21:03.31        -0.026346340      0.10674163     0.054895418
2016-08-21/21:21:03.34        -0.026371899      0.10684443     0.054950635
2016-08-21/21:21:03.37        -0.026346340      0.10674014     0.054899342
2016-08-21/21:21:03.40        -0.026346346      0.10673943     0.054901285
2016-08-21/21:21:03.43        -0.026346340      0.10673867     0.054903203
2016-08-21/21:21:03.47        -0.026371899      0.10684148     0.054958427
2016-08-21/21:21:03.50        -0.026346340      0.10673719     0.054907125
2016-08-21/21:21:03.53        -0.026346346      0.10673648     0.054909068
2016-08-21/21:21:03.56        -0.026346340      0.10673572     0.054910985
2016-08-21/21:21:03.59        -0.026371899      0.10683852     0.054966217
2016-08-21/21:21:03.62        -0.026346340      0.10673424     0.054914907
2016-08-21/21:21:03.65        -0.026346346      0.10673353     0.054916849
2016-08-21/21:21:03.68        -0.026346340      0.10673277     0.054918766
2016-08-21/21:21:03.72        -0.026371899      0.10683557     0.054974004
2016-08-21/21:21:03.75        -0.026346340      0.10673128     0.054922686
2016-08-21/21:21:03.78        -0.026346346      0.10673058     0.054924628
2016-08-21/21:21:03.81        -0.026346340      0.10672982     0.054926544
2016-08-21/21:21:03.84        -0.026371899      0.10683261     0.054981789
2016-08-21/21:21:03.87        -0.026346340      0.10672833     0.054930463
2016-08-21/21:21:03.90        -0.026346346      0.10672763     0.054932404
2016-08-21/21:21:03.93        -0.026346340      0.10672687     0.054934319
2016-08-21/21:21:03.97        -0.026371899      0.10682966     0.054989572
2016-08-21/21:21:04.00        -0.026346340      0.10672538     0.054938237
2016-08-21/21:21:04.03        -0.026346346      0.10672467     0.054940178
2016-08-21/21:21:04.06        -0.026346340      0.10672392     0.054942092
2016-08-21/21:21:04.09        -0.026371899      0.10682671     0.054997352
2016-08-21/21:21:04.12        -0.026346340      0.10672243     0.054946009
2016-08-21/21:21:04.15        -0.026346346      0.10672172     0.054947949
2016-08-21/21:21:04.18        -0.026346340      0.10672097     0.054949863
2016-08-21/21:21:04.22        -0.026371899      0.10682375     0.055005129
2016-08-21/21:21:04.25        -0.026346340      0.10671948     0.054953779
2016-08-21/21:21:04.28        -0.026346346      0.10671877     0.054955718
2016-08-21/21:21:04.31        -0.026346340      0.10671802     0.054957631
2016-08-21/21:21:04.34        -0.026371899      0.10682080     0.055012905
2016-08-21/21:21:04.37        -0.026346340      0.10671653     0.054961546
2016-08-21/21:21:04.40        -0.026346346      0.10671582     0.054963484
2016-08-21/21:21:04.43        -0.026346340      0.10671506     0.054965397
2016-08-21/21:21:04.47        -0.026371899      0.10681784     0.055020677
2016-08-21/21:21:04.50        -0.026346340      0.10671358     0.054969310
2016-08-21/21:21:04.53        -0.026346346      0.10671287     0.054971248
2016-08-21/21:21:04.56        -0.026346340      0.10671211     0.054973161
2016-08-21/21:21:04.59        -0.026371899      0.10681489     0.055028448
2016-08-21/21:21:04.62        -0.026346340      0.10671063     0.054977073
2016-08-21/21:21:04.65        -0.026346346      0.10670992     0.054979010
2016-08-21/21:21:04.68        -0.026346340      0.10670916     0.054980922
2016-08-21/21:21:04.72        -0.026371899      0.10681193     0.055036216
2016-08-21/21:21:04.75        -0.026346340      0.10670767     0.054984833
2016-08-21/21:21:04.78        -0.026346346      0.10670697     0.054986770
2016-08-21/21:21:04.81        -0.026346340      0.10670621     0.054988681
2016-08-21/21:21:04.84        -0.026371899      0.10680898     0.055043982
2016-08-21/21:21:04.87        -0.026346340      0.10670472     0.054992590
2016-08-21/21:21:04.90        -0.026346346      0.10670402     0.054994527
2016-08-21/21:21:04.93        -0.026346340      0.10670326     0.054996437
2016-08-21/21:21:04.97        -0.026371899      0.10680603     0.055051745
2016-08-21/21:21:05.00        -0.026346340      0.10670177     0.055000345
2016-08-21/21:21:05.03        -0.026346346      0.10670106     0.055002281
2016-08-21/21:21:05.06        -0.026346340      0.10670031     0.055004191
2016-08-21/21:21:05.09        -0.026371899      0.10680307     0.055059506
2016-08-21/21:21:05.12        -0.026346340      0.10669882     0.055008098
2016-08-21/21:21:05.15        -0.026346346      0.10669811     0.055010033
2016-08-21/21:21:05.18        -0.026346340      0.10669736     0.055011943
2016-08-21/21:21:05.22        -0.026371899      0.10680012     0.055067264
2016-08-21/21:21:05.25        -0.026346340      0.10669587     0.055015849
2016-08-21/21:21:05.28        -0.026346346      0.10669516     0.055017783
2016-08-21/21:21:05.31        -0.026346340      0.10669441     0.055019692
2016-08-21/21:21:05.34        -0.026371899      0.10679716     0.055075020
2016-08-21/21:21:05.37        -0.026346340      0.10669292     0.055023596
2016-08-21/21:21:05.40        -0.026346346      0.10669221     0.055025530
2016-08-21/21:21:05.43        -0.026346340      0.10669145     0.055027439
2016-08-21/21:21:05.47        -0.026371899      0.10679421     0.055082774
2016-08-21/21:21:05.50        -0.026346340      0.10668997     0.055031342
2016-08-21/21:21:05.53        -0.026346346      0.10668926     0.055033275
2016-08-21/21:21:05.56        -0.026346340      0.10668850     0.055035183
2016-08-21/21:21:05.59        -0.026371899      0.10679126     0.055090525
2016-08-21/21:21:05.62        -0.026346340      0.10668701     0.055039085
2016-08-21/21:21:05.65        -0.026346346      0.10668631     0.055041018
2016-08-21/21:21:05.68        -0.026346340      0.10668555     0.055042925
2016-08-21/21:21:05.72        -0.026371899      0.10678830     0.055098274
2016-08-21/21:21:05.75        -0.026346340      0.10668406     0.055046826
2016-08-21/21:21:05.78        -0.026346346      0.10668336     0.055048758
2016-08-21/21:21:05.81        -0.026346340      0.10668260     0.055050664
2016-08-21/21:21:05.84        -0.026371899      0.10678535     0.055106021
2016-08-21/21:21:05.87        -0.026346340      0.10668111     0.055054564
2016-08-21/21:21:05.90        -0.026346346      0.10668041     0.055056496
2016-08-21/21:21:05.93        -0.026346340      0.10667965     0.055058402
2016-08-21/21:21:05.97        -0.026371899      0.10678239     0.055113765
2016-08-21/21:21:06.00        -0.026346340      0.10667816     0.055062300
2016-08-21/21:21:06.03        -0.026346346      0.10667745     0.055064231
2016-08-21/21:21:06.06        -0.026346340      0.10667670     0.055066136
2016-08-21/21:21:06.09        -0.026371899      0.10677944     0.055121506
2016-08-21/21:21:06.12        -0.026346340      0.10667521     0.055070034
2016-08-21/21:21:06.15        -0.026346346      0.10667450     0.055071964
2016-08-21/21:21:06.18        -0.026346340      0.10667375     0.055073869
2016-08-21/21:21:06.22        -0.026371899      0.10677648     0.055129245
2016-08-21/21:21:06.25        -0.026346340      0.10667226     0.055077765
2016-08-21/21:21:06.28        -0.026346346      0.10667155     0.055079694
2016-08-21/21:21:06.31        -0.026346340      0.10667079     0.055081598
2016-08-21/21:21:06.34        -0.026371899      0.10677353     0.055136982
2016-08-21/21:21:06.37        -0.026346340      0.10666931     0.055085493
2016-08-21/21:21:06.40        -0.026346346      0.10666860     0.055087423
2016-08-21/21:21:06.43        -0.026346340      0.10666784     0.055089326
2016-08-21/21:21:06.47        -0.026371899      0.10677058     0.055144717
2016-08-21/21:21:06.50        -0.026346340      0.10666636     0.055093220
2016-08-21/21:21:06.53        -0.026346346      0.10666565     0.055095148
2016-08-21/21:21:06.56        -0.026346340      0.10666489     0.055097051
2016-08-21/21:21:06.59        -0.026371899      0.10676762     0.055152449
2016-08-21/21:21:06.62        -0.026346340      0.10666340     0.055100944
2016-08-21/21:21:06.65        -0.026346346      0.10666270     0.055102872
2016-08-21/21:21:06.68        -0.026346340      0.10666194     0.055104774
2016-08-21/21:21:06.72        -0.026371899      0.10676467     0.055160178
2016-08-21/21:21:06.75        -0.026346340      0.10666045     0.055108665
2016-08-21/21:21:06.78        -0.026346346      0.10665975     0.055110592
2016-08-21/21:21:06.81        -0.026346340      0.10665899     0.055112494
2016-08-21/21:21:06.84        -0.026371899      0.10676171     0.055167905
2016-08-21/21:21:06.87        -0.026346340      0.10665750     0.055116384
2016-08-21/21:21:06.90        -0.026346346      0.10665679     0.055118311
2016-08-21/21:21:06.93        -0.026346340      0.10665604     0.055120212
2016-08-21/21:21:06.97        -0.026371899      0.10675876     0.055175630
2016-08-21/21:21:07.00        -0.026346340      0.10665455     0.055124101
2016-08-21/21:21:07.03        -0.026346346      0.10665384     0.055126027
2016-08-21/21:21:07.06        -0.026346340      0.10665309     0.055127927
2016-08-21/21:21:07.09        -0.026371899      0.10675581     0.055183352
2016-08-21/21:21:07.12        -0.026346340      0.10665160     0.055131815
2016-08-21/21:21:07.15        -0.026346346      0.10665089     0.055133741
2016-08-21/21:21:07.18        -0.026346340      0.10665014     0.055135640
2016-08-21/21:21:07.22        -0.026371899      0.10675285     0.055191072
2016-08-21/21:21:07.25        -0.026346340      0.10664865     0.055139527
2016-08-21/21:21:07.28        -0.026346346      0.10664794     0.055141452
2016-08-21/21:21:07.31        -0.026346340      0.10664718     0.055143351
2016-08-21/21:21:07.34        -0.026371899      0.10674990     0.055198790
2016-08-21/21:21:07.37        -0.026346340      0.10664570     0.055147236
2016-08-21/21:21:07.40        -0.026346346      0.10664499     0.055149161
2016-08-21/21:21:07.43        -0.026346340      0.10664423     0.055151059
2016-08-21/21:21:07.47        -0.026371899      0.10674694     0.055206505
2016-08-21/21:21:07.50        -0.026346340      0.10664275     0.055154943
2016-08-21/21:21:07.53        -0.026346346      0.10664204     0.055156867
2016-08-21/21:21:07.56        -0.026346340      0.10664128     0.055158765
2016-08-21/21:21:07.59        -0.026371899      0.10674399     0.055214218
2016-08-21/21:21:07.62        -0.026346340      0.10663979     0.055162648
2016-08-21/21:21:07.65        -0.026346346      0.10663909     0.055164571
2016-08-21/21:21:07.68        -0.026346340      0.10663833     0.055166469
2016-08-21/21:21:07.72        -0.026371899      0.10674103     0.055221928
2016-08-21/21:21:07.75        -0.026346340      0.10663684     0.055170350
2016-08-21/21:21:07.78        -0.026346346      0.10663614     0.055172273
2016-08-21/21:21:07.81        -0.026346340      0.10663538     0.055174169
2016-08-21/21:21:07.84        -0.026371899      0.10673808     0.055229636
2016-08-21/21:21:07.87        -0.026346340      0.10663389     0.055178050
2016-08-21/21:21:07.90        -0.026346346      0.10663318     0.055179972
2016-08-21/21:21:07.93        -0.026346340      0.10663243     0.055181868
2016-08-21/21:21:07.97        -0.026371899      0.10673513     0.055237341
2016-08-21/21:21:08.00        -0.026346340      0.10663094     0.055185747
2016-08-21/21:21:08.03        -0.026346346      0.10663023     0.055187669
2016-08-21/21:21:08.06        -0.026346340      0.10662948     0.055189564
2016-08-21/21:21:08.09        -0.026371899      0.10673217     0.055245044
2016-08-21/21:21:08.12        -0.026346340      0.10662799     0.055193442
2016-08-21/21:21:08.15        -0.026346346      0.10662728     0.055195363
2016-08-21/21:21:08.18        -0.026346340      0.10662652     0.055197258
2016-08-21/21:21:08.22        -0.026371899      0.10672922     0.055252745
2016-08-21/21:21:08.25        -0.026346340      0.10662504     0.055201135
2016-08-21/21:21:08.28        -0.026346346      0.10662433     0.055203055
2016-08-21/21:21:08.31        -0.026346340      0.10662357     0.055204949
2016-08-21/21:21:08.34        -0.026371899      0.10672626     0.055260443
2016-08-21/21:21:08.37        -0.026346340      0.10662209     0.055208825
2016-08-21/21:21:08.40        -0.026346346      0.10662138     0.055210744
2016-08-21/21:21:08.43        -0.026346340      0.10662062     0.055212638
2016-08-21/21:21:08.47        -0.026371899      0.10672331     0.055268139
2016-08-21/21:21:08.50        -0.026346340      0.10661913     0.055216513
2016-08-21/21:21:08.53        -0.026346346      0.10661843     0.055218431
2016-08-21/21:21:08.56        -0.026346340      0.10661767     0.055220325
2016-08-21/21:21:08.59        -0.026371899      0.10672036     0.055275832
2016-08-21/21:21:08.62        -0.026346340      0.10661618     0.055224198
2016-08-21/21:21:08.65        -0.026346346      0.10661548     0.055226116
2016-08-21/21:21:08.68        -0.026346340      0.10661472     0.055228009
2016-08-21/21:21:08.72        -0.026371899      0.10671740     0.055283523
2016-08-21/21:21:08.75        -0.026346340      0.10661323     0.055231881
2016-08-21/21:21:08.78        -0.026346346      0.10661252     0.055233798
2016-08-21/21:21:08.81        -0.026346340      0.10661177     0.055235690
2016-08-21/21:21:08.84        -0.026371899      0.10671445     0.055291211
2016-08-21/21:21:08.87        -0.026346340      0.10661028     0.055239561
2016-08-21/21:21:08.90        -0.026346346      0.10660957     0.055241478
2016-08-21/21:21:08.93        -0.026346340      0.10660882     0.055243370
2016-08-21/21:21:08.97        -0.026371899      0.10671149     0.055298898
2016-08-21/21:21:09.00        -0.026346340      0.10660733     0.055247239
2016-08-21/21:21:09.03        -0.026346346      0.10660662     0.055249156
2016-08-21/21:21:09.06        -0.026346340      0.10660587     0.055251047
2016-08-21/21:21:09.09        -0.026371899      0.10670854     0.055306581
2016-08-21/21:21:09.12        -0.026346340      0.10660438     0.055254915
2016-08-21/21:21:09.15        -0.026346346      0.10660367     0.055256831
2016-08-21/21:21:09.18        -0.026346340      0.10660291     0.055258721
2016-08-21/21:21:09.22        -0.026371899      0.10670558     0.055314262
2016-08-21/21:21:09.25        -0.026346340      0.10660143     0.055262588
2016-08-21/21:21:09.28        -0.026346346      0.10660072     0.055264503
2016-08-21/21:21:09.31        -0.026346340      0.10659996     0.055266393
2016-08-21/21:21:09.34        -0.026371899      0.10670263     0.055321941
2016-08-21/21:21:09.37        -0.026346340      0.10659848     0.055270259
2016-08-21/21:21:09.40        -0.026346346      0.10659777     0.055272173
2016-08-21/21:21:09.43        -0.026346340      0.10659701     0.055274062
2016-08-21/21:21:09.47        -0.026371899      0.10669968     0.055329618
2016-08-21/21:21:09.50        -0.026340769      0.10661076     0.055256034
2016-08-21/21:21:09.53        -0.026330616      0.10663784     0.055218026
2016-08-21/21:21:09.56        -0.026320450      0.10666488     0.055179992
2016-08-21/21:21:09.59        -0.026335521      0.10679622     0.055194344
2016-08-21/21:21:09.62        -0.026299804      0.10671986     0.055102723
2016-08-21/21:21:09.65        -0.026289650      0.10674694     0.055064714
2016-08-21/21:21:09.68        -0.026279485      0.10677397     0.055026680
2016-08-21/21:21:09.72        -0.026294556      0.10690532     0.055041039
2016-08-21/21:21:09.75        -0.026258838      0.10682896     0.054949410
2016-08-21/21:21:09.78        -0.026248685      0.10685604     0.054911401
2016-08-21/21:21:09.81        -0.026238519      0.10688307     0.054873366
2016-08-21/21:21:09.84        -0.026253591      0.10701442     0.054887732
2016-08-21/21:21:09.87        -0.026217873      0.10693806     0.054796095
2016-08-21/21:21:09.90        -0.026207719      0.10696514     0.054758085
2016-08-21/21:21:09.93        -0.026197554      0.10699218     0.054720050
2016-08-21/21:21:09.97        -0.026212625      0.10712352     0.054734423
2016-08-21/21:21:10.00        -0.026176907      0.10704716     0.054642778
2016-08-21/21:21:10.03        -0.026166754      0.10707425     0.054604768
2016-08-21/21:21:10.06        -0.026156589      0.10710128     0.054566733
2016-08-21/21:21:10.09        -0.026171660      0.10723262     0.054581112
2016-08-21/21:21:10.12        -0.026135942      0.10715627     0.054489460
2016-08-21/21:21:10.15        -0.026125789      0.10718335     0.054451449
2016-08-21/21:21:10.18        -0.026115623      0.10721039     0.054413413
2016-08-21/21:21:10.22        -0.026130695      0.10734172     0.054427800
2016-08-21/21:21:10.25        -0.026094977      0.10726537     0.054336140
2016-08-21/21:21:10.28        -0.026084823      0.10729246     0.054298129
2016-08-21/21:21:10.31        -0.026074658      0.10731949     0.054260093
2016-08-21/21:21:10.34        -0.026089729      0.10745082     0.054274486
2016-08-21/21:21:10.37        -0.026054011      0.10737448     0.054182818
2016-08-21/21:21:10.40        -0.026043858      0.10740157     0.054144807
2016-08-21/21:21:10.43        -0.026033693      0.10742860     0.054106770
2016-08-21/21:21:10.47        -0.026048764      0.10755993     0.054121171
2016-08-21/21:21:10.50        -0.026013046      0.10748359     0.054029495
2016-08-21/21:21:10.53        -0.026008464      0.10749544     0.054013376
2016-08-21/21:21:10.56        -0.026008458      0.10749468     0.054015261
2016-08-21/21:21:10.59        -0.026033689      0.10759822     0.054069591
2016-08-21/21:21:10.62        -0.026008458      0.10749320     0.054019118
2016-08-21/21:21:10.65        -0.026008464      0.10749250     0.054021028
2016-08-21/21:21:10.68        -0.026008458      0.10749174     0.054022912
2016-08-21/21:21:10.72        -0.026033689      0.10759528     0.054077249
2016-08-21/21:21:10.75        -0.026008458      0.10749026     0.054026768
2016-08-21/21:21:10.78        -0.026008464      0.10748956     0.054028677
2016-08-21/21:21:10.81        -0.026008458      0.10748881     0.054030562
2016-08-21/21:21:10.84        -0.026033689      0.10759234     0.054084905
2016-08-21/21:21:10.87        -0.026008458      0.10748732     0.054034416
2016-08-21/21:21:10.90        -0.026008464      0.10748662     0.054036325
2016-08-21/21:21:10.93        -0.026008458      0.10748587     0.054038208
2016-08-21/21:21:10.97        -0.026033689      0.10758940     0.054092559
2016-08-21/21:21:11.00        -0.026008458      0.10748439     0.054042061
2016-08-21/21:21:11.03        -0.026008464      0.10748368     0.054043970
2016-08-21/21:21:11.06        -0.026008458      0.10748293     0.054045853
2016-08-21/21:21:11.09        -0.026033689      0.10758645     0.054100210
2016-08-21/21:21:11.12        -0.026008458      0.10748145     0.054049705
2016-08-21/21:21:11.15        -0.026008464      0.10748074     0.054051612
2016-08-21/21:21:11.18        -0.026008458      0.10747999     0.054053495
2016-08-21/21:21:11.22        -0.026033689      0.10758351     0.054107859
2016-08-21/21:21:11.25        -0.026008458      0.10747851     0.054057346
2016-08-21/21:21:11.28        -0.026008464      0.10747780     0.054059253
2016-08-21/21:21:11.31        -0.026008458      0.10747705     0.054061135
2016-08-21/21:21:11.34        -0.026033689      0.10758057     0.054115506
2016-08-21/21:21:11.37        -0.026008458      0.10747557     0.054064984
2016-08-21/21:21:11.40        -0.026008464      0.10747487     0.054066891
2016-08-21/21:21:11.43        -0.026008458      0.10747411     0.054068772
2016-08-21/21:21:11.47        -0.026033689      0.10757763     0.054123150
2016-08-21/21:21:11.50        -0.026008458      0.10747263     0.054072621
2016-08-21/21:21:11.53        -0.026008464      0.10747193     0.054074527
2016-08-21/21:21:11.56        -0.026008458      0.10747117     0.054076407
2016-08-21/21:21:11.59        -0.026033689      0.10757469     0.054130792
2016-08-21/21:21:11.62        -0.026008458      0.10746969     0.054080255
2016-08-21/21:21:11.65        -0.026008464      0.10746899     0.054082160
2016-08-21/21:21:11.68        -0.026008458      0.10746823     0.054084040
2016-08-21/21:21:11.72        -0.026033689      0.10757175     0.054138432
2016-08-21/21:21:11.75        -0.026008458      0.10746675     0.054087886
2016-08-21/21:21:11.78        -0.026008464      0.10746605     0.054089791
2016-08-21/21:21:11.81        -0.026008458      0.10746530     0.054091671
2016-08-21/21:21:11.84        -0.026033689      0.10756881     0.054146069
2016-08-21/21:21:11.87        -0.026008458      0.10746381     0.054095516
2016-08-21/21:21:11.90        -0.026008464      0.10746311     0.054097420
2016-08-21/21:21:11.93        -0.026008458      0.10746236     0.054099299
2016-08-21/21:21:11.97        -0.026033689      0.10756586     0.054153704
2016-08-21/21:21:12.00        -0.026008458      0.10746088     0.054103143
2016-08-21/21:21:12.03        -0.026008464      0.10746017     0.054105047
2016-08-21/21:21:12.06        -0.026008458      0.10745942     0.054106925
2016-08-21/21:21:12.09        -0.026033689      0.10756292     0.054161337
2016-08-21/21:21:12.12        -0.026008458      0.10745794     0.054110768
2016-08-21/21:21:12.15        -0.026008464      0.10745723     0.054112671
2016-08-21/21:21:12.18        -0.026008458      0.10745648     0.054114549
2016-08-21/21:21:12.22        -0.026033689      0.10755998     0.054168968
2016-08-21/21:21:12.25        -0.026008458      0.10745500     0.054118391
2016-08-21/21:21:12.28        -0.026008464      0.10745429     0.054120293
2016-08-21/21:21:12.31        -0.026008458      0.10745354     0.054122170
2016-08-21/21:21:12.34        -0.026033689      0.10755704     0.054176596
2016-08-21/21:21:12.37        -0.026008458      0.10745206     0.054126011
2016-08-21/21:21:12.40        -0.026008464      0.10745136     0.054127913
2016-08-21/21:21:12.43        -0.026008458      0.10745060     0.054129790
2016-08-21/21:21:12.47        -0.026033689      0.10755410     0.054184222
2016-08-21/21:21:12.50        -0.026008458      0.10744912     0.054133629
2016-08-21/21:21:12.53        -0.026008464      0.10744842     0.054135530
2016-08-21/21:21:12.56        -0.026008458      0.10744766     0.054137406
2016-08-21/21:21:12.59        -0.026033689      0.10755116     0.054191846
2016-08-21/21:21:12.62        -0.026008458      0.10744618     0.054141244
2016-08-21/21:21:12.65        -0.026008464      0.10744548     0.054143145
2016-08-21/21:21:12.68        -0.026008458      0.10744472     0.054145021
2016-08-21/21:21:12.72        -0.026033689      0.10754821     0.054199467
2016-08-21/21:21:12.75        -0.026008458      0.10744324     0.054148858
2016-08-21/21:21:12.78        -0.026008464      0.10744254     0.054150758
2016-08-21/21:21:12.81        -0.026008458      0.10744179     0.054152633
2016-08-21/21:21:12.84        -0.026033689      0.10754527     0.054207086
2016-08-21/21:21:12.87        -0.026008458      0.10744030     0.054156469
2016-08-21/21:21:12.90        -0.026008464      0.10743960     0.054158369
2016-08-21/21:21:12.93        -0.026008458      0.10743885     0.054160243
2016-08-21/21:21:12.97        -0.026033689      0.10754233     0.054214703
2016-08-21/21:21:13.00        -0.026008458      0.10743737     0.054164078
2016-08-21/21:21:13.03        -0.026008464      0.10743666     0.054165977
2016-08-21/21:21:13.06        -0.026008458      0.10743591     0.054167851
2016-08-21/21:21:13.09        -0.026033689      0.10753939     0.054222317
2016-08-21/21:21:13.12        -0.026008458      0.10743443     0.054171684
2016-08-21/21:21:13.15        -0.026008464      0.10743372     0.054173583
2016-08-21/21:21:13.18        -0.026008458      0.10743297     0.054175456
2016-08-21/21:21:13.22        -0.026033689      0.10753645     0.054229929
2016-08-21/21:21:13.25        -0.026008458      0.10743149     0.054179288
2016-08-21/21:21:13.28        -0.026008464      0.10743078     0.054181186
2016-08-21/21:21:13.31        -0.026008458      0.10743003     0.054183059
2016-08-21/21:21:13.34        -0.026033689      0.10753351     0.054237539
2016-08-21/21:21:13.37        -0.026008458      0.10742855     0.054186890
2016-08-21/21:21:13.40        -0.026008464      0.10742785     0.054188787
2016-08-21/21:21:13.43        -0.026008458      0.10742709     0.054190660
2016-08-21/21:21:13.47        -0.026033689      0.10753056     0.054245146
2016-08-21/21:21:13.50        -0.026008458      0.10742561     0.054194489
2016-08-21/21:21:13.53        -0.026008464      0.10742491     0.054196386
2016-08-21/21:21:13.56        -0.026008458      0.10742415     0.054198258
2016-08-21/21:21:13.59        -0.026033689      0.10752762     0.054252752
2016-08-21/21:21:13.62        -0.026008458      0.10742267     0.054202087
2016-08-21/21:21:13.65        -0.026008464      0.10742197     0.054203983
2016-08-21/21:21:13.68        -0.026008458      0.10742121     0.054205854
2016-08-21/21:21:13.72        -0.026033689      0.10752468     0.054260354
2016-08-21/21:21:13.75        -0.026008458      0.10741973     0.054209682
2016-08-21/21:21:13.78        -0.026008464      0.10741903     0.054211577
2016-08-21/21:21:13.81        -0.026008458      0.10741828     0.054213448
2016-08-21/21:21:13.84        -0.026033689      0.10752174     0.054267955
2016-08-21/21:21:13.87        -0.026008458      0.10741679     0.054217274
2016-08-21/21:21:13.90        -0.026008464      0.10741609     0.054219169
2016-08-21/21:21:13.93        -0.026008458      0.10741534     0.054221039
2016-08-21/21:21:13.97        -0.026033689      0.10751880     0.054275553
2016-08-21/21:21:14.00        -0.026008458      0.10741386     0.054224864
2016-08-21/21:21:14.03        -0.026008464      0.10741315     0.054226759
2016-08-21/21:21:14.06        -0.026008458      0.10741240     0.054228628
2016-08-21/21:21:14.09        -0.026033689      0.10751586     0.054283149
2016-08-21/21:21:14.12        -0.026008458      0.10741092     0.054232452
2016-08-21/21:21:14.15        -0.026008464      0.10741021     0.054234346
2016-08-21/21:21:14.18        -0.026008458      0.10740946     0.054236215
2016-08-21/21:21:14.22        -0.026033689      0.10751292     0.054290743
2016-08-21/21:21:14.25        -0.026008458      0.10740798     0.054240038
2016-08-21/21:21:14.28        -0.026008464      0.10740727     0.054241931
2016-08-21/21:21:14.31        -0.026008458      0.10740652     0.054243800
2016-08-21/21:21:14.34        -0.026033689      0.10750997     0.054298334
2016-08-21/21:21:14.37        -0.026008458      0.10740504     0.054247621
2016-08-21/21:21:14.40        -0.026008464      0.10740434     0.054249514
2016-08-21/21:21:14.43        -0.026008458      0.10740358     0.054251382
2016-08-21/21:21:14.47        -0.026033689      0.10750703     0.054305923
2016-08-21/21:21:14.50        -0.026008458      0.10740210     0.054255202
2016-08-21/21:21:14.53        -0.026008464      0.10740140     0.054257095
2016-08-21/21:21:14.56        -0.026008458      0.10740064     0.054258962
2016-08-21/21:21:14.59        -0.026033689      0.10750409     0.054313510
2016-08-21/21:21:14.62        -0.026008458      0.10739916     0.054262781
2016-08-21/21:21:14.65        -0.026008464      0.10739846     0.054264673
2016-08-21/21:21:14.68        -0.026008458      0.10739770     0.054266539
2016-08-21/21:21:14.72        -0.026033689      0.10750115     0.054321094
2016-08-21/21:21:14.75        -0.026008458      0.10739622     0.054270357
2016-08-21/21:21:14.78        -0.026008464      0.10739552     0.054272249
2016-08-21/21:21:14.81        -0.026008458      0.10739477     0.054274115
2016-08-21/21:21:14.84        -0.026033689      0.10749821     0.054328676
2016-08-21/21:21:14.87        -0.026008458      0.10739328     0.054277932
2016-08-21/21:21:14.90        -0.026008464      0.10739258     0.054279822
2016-08-21/21:21:14.93        -0.026008458      0.10739183     0.054281687
2016-08-21/21:21:14.97        -0.026033689      0.10749527     0.054336256
2016-08-21/21:21:15.00        -0.026008458      0.10739035     0.054285503
2016-08-21/21:21:15.03        -0.026008464      0.10738964     0.054287393
2016-08-21/21:21:15.06        -0.026008458      0.10738889     0.054289258
2016-08-21/21:21:15.09        -0.026033689      0.10749232     0.054343833
2016-08-21/21:21:15.12        -0.026008458      0.10738741     0.054293073
2016-08-21/21:21:15.15        -0.026008464      0.10738670     0.054294962
2016-08-21/21:21:15.18        -0.026008458      0.10738595     0.054296826
2016-08-21/21:21:15.22        -0.026033689      0.10748938     0.054351408
2016-08-21/21:21:15.25        -0.026008458      0.10738447     0.054300640
2016-08-21/21:21:15.28        -0.026008464      0.10738376     0.054302529
2016-08-21/21:21:15.31        -0.026008458      0.10738301     0.054304392
2016-08-21/21:21:15.34        -0.026033689      0.10748644     0.054358981
2016-08-21/21:21:15.37        -0.026008458      0.10738153     0.054308205
2016-08-21/21:21:15.40        -0.026008464      0.10738083     0.054310093
2016-08-21/21:21:15.43        -0.026008458      0.10738007     0.054311956
2016-08-21/21:21:15.47        -0.026033689      0.10748350     0.054366551
2016-08-21/21:21:15.50        -0.026008458      0.10737859     0.054315767
2016-08-21/21:21:15.53        -0.026008464      0.10737789     0.054317655
2016-08-21/21:21:15.56        -0.026008458      0.10737713     0.054319517
2016-08-21/21:21:15.59        -0.026033689      0.10748056     0.054374119
2016-08-21/21:21:15.62        -0.026008458      0.10737565     0.054323327
2016-08-21/21:21:15.65        -0.026008464      0.10737495     0.054325215
2016-08-21/21:21:15.68        -0.026008458      0.10737419     0.054327076
2016-08-21/21:21:15.72        -0.026033689      0.10747762     0.054381685
2016-08-21/21:21:15.75        -0.026008458      0.10737271     0.054330885
2016-08-21/21:21:15.78        -0.026008464      0.10737201     0.054332772
2016-08-21/21:21:15.81        -0.026008458      0.10737126     0.054334633
2016-08-21/21:21:15.84        -0.026033689      0.10747468     0.054389249
2016-08-21/21:21:15.87        -0.026008458      0.10736978     0.054338441
2016-08-21/21:21:15.90        -0.026008464      0.10736907     0.054340327
2016-08-21/21:21:15.93        -0.026008458      0.10736832     0.054342188
2016-08-21/21:21:15.97        -0.026033689      0.10747173     0.054396810
2016-08-21/21:21:16.00        -0.026008458      0.10736684     0.054345994
2016-08-21/21:21:16.03        -0.026008464      0.10736613     0.054347880
2016-08-21/21:21:16.06        -0.026008458      0.10736538     0.054349740
2016-08-21/21:21:16.09        -0.026033689      0.10746879     0.054404369
2016-08-21/21:21:16.12        -0.026008458      0.10736390     0.054353545
2016-08-21/21:21:16.15        -0.026008464      0.10736319     0.054355430
2016-08-21/21:21:16.18        -0.026008458      0.10736244     0.054357289
2016-08-21/21:21:16.22        -0.026033689      0.10746585     0.054411925
2016-08-21/21:21:16.25        -0.026008458      0.10736096     0.054361094
2016-08-21/21:21:16.28        -0.026008464      0.10736026     0.054362978
2016-08-21/21:21:16.31        -0.026008458      0.10735950     0.054364837
2016-08-21/21:21:16.34        -0.026033689      0.10746291     0.054419479
2016-08-21/21:21:16.37        -0.026008458      0.10735802     0.054368640
2016-08-21/21:21:16.40        -0.026008464      0.10735732     0.054370524
2016-08-21/21:21:16.43        -0.026008458      0.10735656     0.054372382
2016-08-21/21:21:16.47        -0.026033689      0.10745997     0.054427031
2016-08-21/21:21:16.50        -0.026008458      0.10735508     0.054376184
2016-08-21/21:21:16.53        -0.026008464      0.10735438     0.054378067
2016-08-21/21:21:16.56        -0.026008458      0.10735362     0.054379925
2016-08-21/21:21:16.59        -0.026033689      0.10745703     0.054434581
2016-08-21/21:21:16.62        -0.026008458      0.10735214     0.054383726
2016-08-21/21:21:16.65        -0.026008464      0.10735144     0.054385608
2016-08-21/21:21:16.68        -0.026008458      0.10735069     0.054387465
2016-08-21/21:21:16.72        -0.026033689      0.10745408     0.054442128
2016-08-21/21:21:16.75        -0.026008458      0.10734920     0.054391265
2016-08-21/21:21:16.78        -0.026008464      0.10734850     0.054393147
2016-08-21/21:21:16.81        -0.026008458      0.10734775     0.054395003
2016-08-21/21:21:16.84        -0.026033689      0.10745114     0.054449673
2016-08-21/21:21:16.87        -0.026008458      0.10734627     0.054398802
2016-08-21/21:21:16.90        -0.026008464      0.10734556     0.054400683
2016-08-21/21:21:16.93        -0.026008458      0.10734481     0.054402539
2016-08-21/21:21:16.97        -0.026033689      0.10744820     0.054457215
2016-08-21/21:21:17.00        -0.026008458      0.10734333     0.054406337
2016-08-21/21:21:17.03        -0.026008464      0.10734262     0.054408217
2016-08-21/21:21:17.06        -0.026008458      0.10734187     0.054410073
2016-08-21/21:21:17.09        -0.026033689      0.10744526     0.054464756
2016-08-21/21:21:17.12        -0.026008458      0.10734039     0.054413869
2016-08-21/21:21:17.15        -0.026008464      0.10733968     0.054415749
2016-08-21/21:21:17.18        -0.026008458      0.10733893     0.054417604
2016-08-21/21:21:17.22        -0.026033689      0.10744232     0.054472294
2016-08-21/21:21:17.25        -0.026008458      0.10733745     0.054421399
2016-08-21/21:21:17.28        -0.026008464      0.10733675     0.054423279
2016-08-21/21:21:17.31        -0.026008458      0.10733599     0.054425133
2016-08-21/21:21:17.34        -0.026033689      0.10743938     0.054479829
2016-08-21/21:21:17.37        -0.026008458      0.10733451     0.054428927
2016-08-21/21:21:17.40        -0.026008464      0.10733381     0.054430806
2016-08-21/21:21:17.43        -0.026008458      0.10733305     0.054432659
2016-08-21/21:21:17.47        -0.026033689      0.10743643     0.054487362
2016-08-21/21:21:17.50        -0.026008458      0.10733157     0.054436452
2016-08-21/21:21:17.53        -0.026008464      0.10733087     0.054438330
2016-08-21/21:21:17.56        -0.026008458      0.10733011     0.054440184
2016-08-21/21:21:17.59        -0.026033689      0.10743349     0.054494893
2016-08-21/21:21:17.62        -0.026008458      0.10732863     0.054443975
2016-08-21/21:21:17.65        -0.026008464      0.10732793     0.054445853
2016-08-21/21:21:17.68        -0.026008458      0.10732718     0.054447706
2016-08-21/21:21:17.72        -0.026033689      0.10743055     0.054502422
2016-08-21/21:21:17.75        -0.026008458      0.10732569     0.054451496
2016-08-21/21:21:17.78        -0.026008464      0.10732499     0.054453373
2016-08-21/21:21:17.81        -0.026008458      0.10732424     0.054455225
2016-08-21/21:21:17.84        -0.026033689      0.10742761     0.054509948
2016-08-21/21:21:17.87        -0.026008458      0.10732276     0.054459014
2016-08-21/21:21:17.90        -0.026008464      0.10732205     0.054460891
2016-08-21/21:21:17.93        -0.026008458      0.10732130     0.054462742
2016-08-21/21:21:17.97        -0.026033689      0.10742467     0.054517472
2016-08-21/21:21:18.00        -0.026008458      0.10731982     0.054466530
2016-08-21/21:21:18.03        -0.026008464      0.10731911     0.054468406
2016-08-21/21:21:18.06        -0.026008458      0.10731836     0.054470257
2016-08-21/21:21:18.09        -0.026033689      0.10742173     0.054524994
2016-08-21/21:21:18.12        -0.026008458      0.10731688     0.054474044
2016-08-21/21:21:18.15        -0.026008464      0.10731617     0.054475920
2016-08-21/21:21:18.18        -0.026008458      0.10731542     0.054477770
2016-08-21/21:21:18.22        -0.026033689      0.10741879     0.054532513
2016-08-21/21:21:18.25        -0.026008458      0.10731394     0.054481555
2016-08-21/21:21:18.28        -0.026008464      0.10731324     0.054483430
2016-08-21/21:21:18.31        -0.026008458      0.10731248     0.054485280
2016-08-21/21:21:18.34        -0.026033689      0.10741584     0.054540030
2016-08-21/21:21:18.37        -0.026008458      0.10731100     0.054489064
2016-08-21/21:21:18.40        -0.026008464      0.10731030     0.054490939
2016-08-21/21:21:18.43        -0.026008458      0.10730954     0.054492788
2016-08-21/21:21:18.47        -0.026033689      0.10741290     0.054547545
2016-08-21/21:21:18.50        -0.026008458      0.10730806     0.054496571
2016-08-21/21:21:18.53        -0.026008464      0.10730736     0.054498445
2016-08-21/21:21:18.56        -0.026008458      0.10730660     0.054500294
2016-08-21/21:21:18.59        -0.026033689      0.10740996     0.054555057
2016-08-21/21:21:18.62        -0.026008458      0.10730512     0.054504076
2016-08-21/21:21:18.65        -0.026008464      0.10730442     0.054505949
2016-08-21/21:21:18.68        -0.026008458      0.10730367     0.054507797
2016-08-21/21:21:18.72        -0.026033689      0.10740702     0.054562567
2016-08-21/21:21:18.75        -0.026008458      0.10730218     0.054511578
2016-08-21/21:21:18.78        -0.026008464      0.10730148     0.054513450
2016-08-21/21:21:18.81        -0.026008458      0.10730073     0.054515298
2016-08-21/21:21:18.84        -0.026033689      0.10740408     0.054570074
2016-08-21/21:21:18.87        -0.026008458      0.10729925     0.054519077
2016-08-21/21:21:18.90        -0.026008464      0.10729854     0.054520950
2016-08-21/21:21:18.93        -0.026008458      0.10729779     0.054522796
2016-08-21/21:21:18.97        -0.026033689      0.10740114     0.054577580
2016-08-21/21:21:19.00        -0.026008458      0.10729631     0.054526575
2016-08-21/21:21:19.03        -0.026008464      0.10729560     0.054528446
2016-08-21/21:21:19.06        -0.026008458      0.10729485     0.054530293
2016-08-21/21:21:19.09        -0.026033689      0.10739819     0.054585083
2016-08-21/21:21:19.12        -0.026008458      0.10729337     0.054534070
2016-08-21/21:21:19.15        -0.026008464      0.10729266     0.054535941
2016-08-21/21:21:19.18        -0.026008458      0.10729191     0.054537787
2016-08-21/21:21:19.22        -0.026033689      0.10739525     0.054592583
2016-08-21/21:21:19.25        -0.026008458      0.10729043     0.054541563
2016-08-21/21:21:19.28        -0.026008464      0.10728973     0.054543433
2016-08-21/21:21:19.31        -0.026008458      0.10728897     0.054545278
2016-08-21/21:21:19.34        -0.026033689      0.10739231     0.054600082
2016-08-21/21:21:19.37        -0.026008458      0.10728749     0.054549053
2016-08-21/21:21:19.40        -0.026008464      0.10728679     0.054550923
2016-08-21/21:21:19.43        -0.026008458      0.10728603     0.054552768
2016-08-21/21:21:19.47        -0.026033689      0.10738937     0.054607578
2016-08-21/21:21:19.50        -0.026002813      0.10729950     0.054535137
2016-08-21/21:21:19.53        -0.025992524      0.10732606     0.054497974
2016-08-21/21:21:19.56        -0.025982224      0.10735256     0.054460785
2016-08-21/21:21:19.59        -0.025996828      0.10748403     0.054475311
2016-08-21/21:21:19.62        -0.025961303      0.10740648     0.054385234
2016-08-21/21:21:19.65        -0.025951015      0.10743304     0.054348071
2016-08-21/21:21:19.68        -0.025940714      0.10745954     0.054310882
2016-08-21/21:21:19.72        -0.025955319      0.10759101     0.054325414
2016-08-21/21:21:19.75        -0.025919794      0.10751346     0.054235330
2016-08-21/21:21:19.78        -0.025909505      0.10754002     0.054198165
2016-08-21/21:21:19.81        -0.025899205      0.10756652     0.054160976
2016-08-21/21:21:19.84        -0.025913809      0.10769799     0.054175515
2016-08-21/21:21:19.87        -0.025878284      0.10762044     0.054085423
2016-08-21/21:21:19.90        -0.025867996      0.10764700     0.054048258
2016-08-21/21:21:19.93        -0.025857695      0.10767351     0.054011069
2016-08-21/21:21:19.97        -0.025872299      0.10780497     0.054025614
2016-08-21/21:21:20.00        -0.025836774      0.10772743     0.053935514
2016-08-21/21:21:20.03        -0.025826486      0.10775398     0.053898349
2016-08-21/21:21:20.06        -0.025816186      0.10778049     0.053861159
2016-08-21/21:21:20.09        -0.025830790      0.10791195     0.053875711
2016-08-21/21:21:20.12        -0.025795265      0.10783441     0.053785604
2016-08-21/21:21:20.15        -0.025784976      0.10786097     0.053748438
2016-08-21/21:21:20.18        -0.025774676      0.10788748     0.053711247
2016-08-21/21:21:20.22        -0.025789280      0.10801894     0.053725806
2016-08-21/21:21:20.25        -0.025753755      0.10794140     0.053635691
2016-08-21/21:21:20.28        -0.025743467      0.10796796     0.053598525
2016-08-21/21:21:20.31        -0.025733167      0.10799446     0.053561334
2016-08-21/21:21:20.34        -0.025747771      0.10812592     0.053575899
2016-08-21/21:21:20.37        -0.025712246      0.10804839     0.053485777
2016-08-21/21:21:20.40        -0.025701957      0.10807494     0.053448610
2016-08-21/21:21:20.43        -0.025691657      0.10810145     0.053411418
2016-08-21/21:21:20.47        -0.025706261      0.10823291     0.053425991
2016-08-21/21:21:20.50        -0.025670736      0.10815538     0.053335860
2016-08-21/21:21:20.53        -0.025666093      0.10816699     0.053320097
2016-08-21/21:21:20.56        -0.025666087      0.10816624     0.053321938
2016-08-21/21:21:20.59        -0.025690986      0.10827043     0.053375549
2016-08-21/21:21:20.62        -0.025666087      0.10816476     0.053325702
2016-08-21/21:21:20.65        -0.025666093      0.10816406     0.053327567
2016-08-21/21:21:20.68        -0.025666087      0.10816331     0.053329406
2016-08-21/21:21:20.72        -0.025690986      0.10826750     0.053383024
2016-08-21/21:21:20.75        -0.025666087      0.10816184     0.053333170
2016-08-21/21:21:20.78        -0.025666093      0.10816114     0.053335034
2016-08-21/21:21:20.81        -0.025666087      0.10816039     0.053336873
2016-08-21/21:21:20.84        -0.025690986      0.10826458     0.053390497
2016-08-21/21:21:20.87        -0.025666087      0.10815891     0.053340635
2016-08-21/21:21:20.90        -0.025666093      0.10815821     0.053342498
2016-08-21/21:21:20.93        -0.025666087      0.10815746     0.053344337
2016-08-21/21:21:20.97        -0.025690986      0.10826165     0.053397968
2016-08-21/21:21:21.00        -0.025666087      0.10815599     0.053348098
2016-08-21/21:21:21.03        -0.025666093      0.10815529     0.053349961
2016-08-21/21:21:21.06        -0.025666087      0.10815454     0.053351799
2016-08-21/21:21:21.09        -0.025690986      0.10825872     0.053405437
2016-08-21/21:21:21.12        -0.025666087      0.10815306     0.053355559
2016-08-21/21:21:21.15        -0.025666093      0.10815236     0.053357421
2016-08-21/21:21:21.18        -0.025666087      0.10815161     0.053359259
2016-08-21/21:21:21.22        -0.025690986      0.10825579     0.053412904
2016-08-21/21:21:21.25        -0.025666087      0.10815014     0.053363018
2016-08-21/21:21:21.28        -0.025666093      0.10814944     0.053364879
2016-08-21/21:21:21.31        -0.025666087      0.10814869     0.053366716
2016-08-21/21:21:21.34        -0.025690986      0.10825287     0.053420368
2016-08-21/21:21:21.37        -0.025666087      0.10814722     0.053370474
2016-08-21/21:21:21.40        -0.025666093      0.10814652     0.053372335
2016-08-21/21:21:21.43        -0.025666087      0.10814576     0.053374172
2016-08-21/21:21:21.47        -0.025690986      0.10824994     0.053427830
2016-08-21/21:21:21.50        -0.025666087      0.10814429     0.053377928
2016-08-21/21:21:21.53        -0.025666093      0.10814359     0.053379789
2016-08-21/21:21:21.56        -0.025666087      0.10814284     0.053381625
2016-08-21/21:21:21.59        -0.025690986      0.10824701     0.053435290
2016-08-21/21:21:21.62        -0.025666087      0.10814137     0.053385381
2016-08-21/21:21:21.65        -0.025666093      0.10814067     0.053387241
2016-08-21/21:21:21.68        -0.025666087      0.10813992     0.053389076
2016-08-21/21:21:21.72        -0.025690986      0.10824408     0.053442747
2016-08-21/21:21:21.75        -0.025666087      0.10813844     0.053392830
2016-08-21/21:21:21.78        -0.025666093      0.10813774     0.053394690
2016-08-21/21:21:21.81        -0.025666087      0.10813699     0.053396525
2016-08-21/21:21:21.84        -0.025690986      0.10824116     0.053450203
2016-08-21/21:21:21.87        -0.025666087      0.10813552     0.053400278
2016-08-21/21:21:21.90        -0.025666093      0.10813482     0.053402137
2016-08-21/21:21:21.93        -0.025666087      0.10813407     0.053403971
2016-08-21/21:21:21.97        -0.025690986      0.10823823     0.053457656
2016-08-21/21:21:22.00        -0.025666087      0.10813259     0.053407723
2016-08-21/21:21:22.03        -0.025666093      0.10813189     0.053409582
2016-08-21/21:21:22.06        -0.025666087      0.10813114     0.053411415
2016-08-21/21:21:22.09        -0.025690986      0.10823530     0.053465107
2016-08-21/21:21:22.12        -0.025666087      0.10812967     0.053415167
2016-08-21/21:21:22.15        -0.025666093      0.10812897     0.053417024
2016-08-21/21:21:22.18        -0.025666087      0.10812822     0.053418857
2016-08-21/21:21:22.22        -0.025690986      0.10823237     0.053472556
2016-08-21/21:21:22.25        -0.025666087      0.10812674     0.053422607
2016-08-21/21:21:22.28        -0.025666093      0.10812604     0.053424465
2016-08-21/21:21:22.31        -0.025666087      0.10812529     0.053426297
2016-08-21/21:21:22.34        -0.025690986      0.10822945     0.053480002
2016-08-21/21:21:22.37        -0.025666087      0.10812382     0.053430046
2016-08-21/21:21:22.40        -0.025666093      0.10812312     0.053431903
2016-08-21/21:21:22.43        -0.025666087      0.10812237     0.053433735
2016-08-21/21:21:22.47        -0.025690986      0.10822652     0.053487446
2016-08-21/21:21:22.50        -0.025666087      0.10812089     0.053437483
2016-08-21/21:21:22.53        -0.025666093      0.10812019     0.053439339
2016-08-21/21:21:22.56        -0.025666087      0.10811944     0.053441170
2016-08-21/21:21:22.59        -0.025690986      0.10822359     0.053494888
2016-08-21/21:21:22.62        -0.025666087      0.10811797     0.053444917
2016-08-21/21:21:22.65        -0.025666093      0.10811727     0.053446773
2016-08-21/21:21:22.68        -0.025666087      0.10811652     0.053448603
2016-08-21/21:21:22.72        -0.025690986      0.10822066     0.053502328
2016-08-21/21:21:22.75        -0.025666087      0.10811505     0.053452349
2016-08-21/21:21:22.78        -0.025666093      0.10811435     0.053454204
2016-08-21/21:21:22.81        -0.025666087      0.10811359     0.053456034
2016-08-21/21:21:22.84        -0.025690986      0.10821774     0.053509766
2016-08-21/21:21:22.87        -0.025666087      0.10811212     0.053459779
2016-08-21/21:21:22.90        -0.025666093      0.10811142     0.053461633
2016-08-21/21:21:22.93        -0.025666087      0.10811067     0.053463463
2016-08-21/21:21:22.97        -0.025690986      0.10821481     0.053517201
2016-08-21/21:21:23.00        -0.025666087      0.10810920     0.053467206
2016-08-21/21:21:23.03        -0.025666093      0.10810850     0.053469060
2016-08-21/21:21:23.06        -0.025666087      0.10810775     0.053470890
2016-08-21/21:21:23.09        -0.025690986      0.10821188     0.053524634
2016-08-21/21:21:23.12        -0.025666087      0.10810627     0.053474632
2016-08-21/21:21:23.15        -0.025666093      0.10810557     0.053476485
2016-08-21/21:21:23.18        -0.025666087      0.10810482     0.053478314
2016-08-21/21:21:23.22        -0.025690986      0.10820896     0.053532065
2016-08-21/21:21:23.25        -0.025666087      0.10810335     0.053482055
2016-08-21/21:21:23.28        -0.025666093      0.10810265     0.053483908
2016-08-21/21:21:23.31        -0.025666087      0.10810190     0.053485736
2016-08-21/21:21:23.34        -0.025690986      0.10820603     0.053539494
2016-08-21/21:21:23.37        -0.025666087      0.10810042     0.053489476
2016-08-21/21:21:23.40        -0.025666093      0.10809972     0.053491328
2016-08-21/21:21:23.43        -0.025666087      0.10809897     0.053493156
2016-08-21/21:21:23.47        -0.025690986      0.10820310     0.053546920
2016-08-21/21:21:23.50        -0.025666087      0.10809750     0.053496894
2016-08-21/21:21:23.53        -0.025666093      0.10809680     0.053498746
2016-08-21/21:21:23.56        -0.025666087      0.10809605     0.053500573
2016-08-21/21:21:23.59        -0.025690986      0.10820017     0.053554345
2016-08-21/21:21:23.62        -0.025666087      0.10809457     0.053504311
2016-08-21/21:21:23.65        -0.025666093      0.10809387     0.053506162
2016-08-21/21:21:23.68        -0.025666087      0.10809312     0.053507989
2016-08-21/21:21:23.72        -0.025690986      0.10819725     0.053561767
2016-08-21/21:21:23.75        -0.025666087      0.10809165     0.053511725
2016-08-21/21:21:23.78        -0.025666093      0.10809095     0.053513576
2016-08-21/21:21:23.81        -0.025666087      0.10809020     0.053515402
2016-08-21/21:21:23.84        -0.025690986      0.10819432     0.053569186
2016-08-21/21:21:23.87        -0.025666087      0.10808872     0.053519137
2016-08-21/21:21:23.90        -0.025666093      0.10808802     0.053520987
2016-08-21/21:21:23.93        -0.025666087      0.10808727     0.053522813
2016-08-21/21:21:23.97        -0.025690986      0.10819139     0.053576604
2016-08-21/21:21:24.00        -0.025666087      0.10808580     0.053526547
2016-08-21/21:21:24.03        -0.025666093      0.10808510     0.053528397
2016-08-21/21:21:24.06        -0.025666087      0.10808435     0.053530221
2016-08-21/21:21:24.09        -0.025690986      0.10818846     0.053584019
2016-08-21/21:21:24.12        -0.025666087      0.10808288     0.053533955
2016-08-21/21:21:24.15        -0.025666093      0.10808218     0.053535804
2016-08-21/21:21:24.18        -0.025666087      0.10808142     0.053537628
2016-08-21/21:21:24.22        -0.025690986      0.10818554     0.053591432
2016-08-21/21:21:24.25        -0.025666087      0.10807995     0.053541360
2016-08-21/21:21:24.28        -0.025666093      0.10807925     0.053543208
2016-08-21/21:21:24.31        -0.025666087      0.10807850     0.053545032
2016-08-21/21:21:24.34        -0.025690986      0.10818261     0.053598843
2016-08-21/21:21:24.37        -0.025666087      0.10807703     0.053548763
2016-08-21/21:21:24.40        -0.025666093      0.10807633     0.053550611
2016-08-21/21:21:24.43        -0.025666087      0.10807558     0.053552434
2016-08-21/21:21:24.47        -0.025690986      0.10817968     0.053606252
2016-08-21/21:21:24.50        -0.025666087      0.10807410     0.053556164
2016-08-21/21:21:24.53        -0.025666093      0.10807340     0.053558011
2016-08-21/21:21:24.56        -0.025666087      0.10807265     0.053559834
2016-08-21/21:21:24.59        -0.025690986      0.10817675     0.053613658
2016-08-21/21:21:24.62        -0.025666087      0.10807118     0.053563562
2016-08-21/21:21:24.65        -0.025666093      0.10807048     0.053565409
2016-08-21/21:21:24.68        -0.025666087      0.10806973     0.053567231
2016-08-21/21:21:24.72        -0.025690986      0.10817383     0.053621062
2016-08-21/21:21:24.75        -0.025666087      0.10806825     0.053570959
2016-08-21/21:21:24.78        -0.025666093      0.10806755     0.053572805
2016-08-21/21:21:24.81        -0.025666087      0.10806680     0.053574627
2016-08-21/21:21:24.84        -0.025690986      0.10817090     0.053628464
2016-08-21/21:21:24.87        -0.025666087      0.10806533     0.053578353
2016-08-21/21:21:24.90        -0.025666093      0.10806463     0.053580199
2016-08-21/21:21:24.93        -0.025666087      0.10806388     0.053582020
2016-08-21/21:21:24.97        -0.025690986      0.10816797     0.053635864
2016-08-21/21:21:25.00        -0.025666087      0.10806240     0.053585745
2016-08-21/21:21:25.03        -0.025666093      0.10806170     0.053587590
2016-08-21/21:21:25.06        -0.025666087      0.10806095     0.053589410
2016-08-21/21:21:25.09        -0.025690986      0.10816504     0.053643261
2016-08-21/21:21:25.12        -0.025666087      0.10805948     0.053593135
2016-08-21/21:21:25.15        -0.025666093      0.10805878     0.053594979
2016-08-21/21:21:25.18        -0.025666087      0.10805803     0.053596799
2016-08-21/21:21:25.22        -0.025690986      0.10816212     0.053650656
2016-08-21/21:21:25.25        -0.025666087      0.10805655     0.053600522
2016-08-21/21:21:25.28        -0.025666093      0.10805585     0.053602366
2016-08-21/21:21:25.31        -0.025666087      0.10805510     0.053604185
2016-08-21/21:21:25.34        -0.025690986      0.10815919     0.053658049
2016-08-21/21:21:25.37        -0.025666087      0.10805363     0.053607907
2016-08-21/21:21:25.40        -0.025666093      0.10805293     0.053609751
2016-08-21/21:21:25.43        -0.025666087      0.10805218     0.053611569
2016-08-21/21:21:25.47        -0.025690986      0.10815626     0.053665440
2016-08-21/21:21:25.50        -0.025666087      0.10805071     0.053615290
2016-08-21/21:21:25.53        -0.025666093      0.10805001     0.053617133
2016-08-21/21:21:25.56        -0.025666087      0.10804925     0.053618951
2016-08-21/21:21:25.59        -0.025690986      0.10815333     0.053672828
2016-08-21/21:21:25.62        -0.025666087      0.10804778     0.053622671
2016-08-21/21:21:25.65        -0.025666093      0.10804708     0.053624513
2016-08-21/21:21:25.68        -0.025666087      0.10804633     0.053626331
2016-08-21/21:21:25.72        -0.025690986      0.10815041     0.053680215
2016-08-21/21:21:25.75        -0.025666087      0.10804486     0.053630049
2016-08-21/21:21:25.78        -0.025666093      0.10804416     0.053631891
2016-08-21/21:21:25.81        -0.025666087      0.10804341     0.053633708
2016-08-21/21:21:25.84        -0.025690986      0.10814748     0.053687599
2016-08-21/21:21:25.87        -0.025666087      0.10804193     0.053637426
2016-08-21/21:21:25.90        -0.025666093      0.10804123     0.053639267
2016-08-21/21:21:25.93        -0.025666087      0.10804048     0.053641084
2016-08-21/21:21:25.97        -0.025690986      0.10814455     0.053694980
2016-08-21/21:21:26.00        -0.025666087      0.10803901     0.053644800
2016-08-21/21:21:26.03        -0.025666093      0.10803831     0.053646641
2016-08-21/21:21:26.06        -0.025666087      0.10803756     0.053648456
2016-08-21/21:21:26.09        -0.025690986      0.10814163     0.053702360
2016-08-21/21:21:26.12        -0.025666087      0.10803608     0.053652172
2016-08-21/21:21:26.15        -0.025666093      0.10803538     0.053654012
2016-08-21/21:21:26.18        -0.025666087      0.10803463     0.053655827
2016-08-21/21:21:26.22        -0.025690986      0.10813870     0.053709737
2016-08-21/21:21:26.25        -0.025666087      0.10803316     0.053659541
2016-08-21/21:21:26.28        -0.025666093      0.10803246     0.053661381
2016-08-21/21:21:26.31        -0.025666087      0.10803171     0.053663196
2016-08-21/21:21:26.34        -0.025690986      0.10813577     0.053717112
2016-08-21/21:21:26.37        -0.025666087      0.10803023     0.053666908
2016-08-21/21:21:26.40        -0.025666093      0.10802953     0.053668748
2016-08-21/21:21:26.43        -0.025666087      0.10802878     0.053670562
2016-08-21/21:21:26.47        -0.025690986      0.10813284     0.053724485
2016-08-21/21:21:26.50        -0.025666087      0.10802731     0.053674274
2016-08-21/21:21:26.53        -0.025666093      0.10802661     0.053676112
2016-08-21/21:21:26.56        -0.025666087      0.10802586     0.053677926
2016-08-21/21:21:26.59        -0.025690986      0.10812992     0.053731856
2016-08-21/21:21:26.62        -0.025666087      0.10802438     0.053681636
2016-08-21/21:21:26.65        -0.025666093      0.10802368     0.053683474
2016-08-21/21:21:26.68        -0.025666087      0.10802293     0.053685287
2016-08-21/21:21:26.72        -0.025690986      0.10812699     0.053739224
2016-08-21/21:21:26.75        -0.025666087      0.10802146     0.053688997
2016-08-21/21:21:26.78        -0.025666093      0.10802076     0.053690834
2016-08-21/21:21:26.81        -0.025666087      0.10802001     0.053692647
2016-08-21/21:21:26.84        -0.025690986      0.10812406     0.053746590
2016-08-21/21:21:26.87        -0.025666087      0.10801854     0.053696355
2016-08-21/21:21:26.90        -0.025666093      0.10801784     0.053698192
2016-08-21/21:21:26.93        -0.025666087      0.10801708     0.053700004
2016-08-21/21:21:26.97        -0.025690986      0.10812113     0.053753954
2016-08-21/21:21:27.00        -0.025666087      0.10801561     0.053703711
2016-08-21/21:21:27.03        -0.025666093      0.10801491     0.053705548
2016-08-21/21:21:27.06        -0.025666087      0.10801416     0.053707359
2016-08-21/21:21:27.09        -0.025690986      0.10811821     0.053761315
2016-08-21/21:21:27.12        -0.025666087      0.10801269     0.053711065
2016-08-21/21:21:27.15        -0.025666093      0.10801199     0.053712901
2016-08-21/21:21:27.18        -0.025666087      0.10801124     0.053714712
2016-08-21/21:21:27.22        -0.025690986      0.10811528     0.053768675
2016-08-21/21:21:27.25        -0.025666087      0.10800976     0.053718417
2016-08-21/21:21:27.28        -0.025666093      0.10800906     0.053720252
2016-08-21/21:21:27.31        -0.025666087      0.10800831     0.053722063
2016-08-21/21:21:27.34        -0.025690986      0.10811235     0.053776032
2016-08-21/21:21:27.37        -0.025666087      0.10800684     0.053725766
2016-08-21/21:21:27.40        -0.025666093      0.10800614     0.053727601
2016-08-21/21:21:27.43        -0.025666087      0.10800539     0.053729411
2016-08-21/21:21:27.47        -0.025690986      0.10810942     0.053783387
2016-08-21/21:21:27.50        -0.025666087      0.10800391     0.053733113
2016-08-21/21:21:27.53        -0.025666093      0.10800321     0.053734948
2016-08-21/21:21:27.56        -0.025666087      0.10800246     0.053736757
2016-08-21/21:21:27.59        -0.025690986      0.10810650     0.053790739
2016-08-21/21:21:27.62        -0.025666087      0.10800099     0.053740458
2016-08-21/21:21:27.65        -0.025666093      0.10800029     0.053742292
2016-08-21/21:21:27.68        -0.025666087      0.10799954     0.053744101
2016-08-21/21:21:27.72        -0.025690986      0.10810357     0.053798089
2016-08-21/21:21:27.75        -0.025666087      0.10799806     0.053747801
2016-08-21/21:21:27.78        -0.025666093      0.10799736     0.053749634
2016-08-21/21:21:27.81        -0.025666087      0.10799661     0.053751442
2016-08-21/21:21:27.84        -0.025690986      0.10810064     0.053805438
2016-08-21/21:21:27.87        -0.025666087      0.10799514     0.053755141
2016-08-21/21:21:27.90        -0.025666093      0.10799444     0.053756974
2016-08-21/21:21:27.93        -0.025666087      0.10799369     0.053758782
2016-08-21/21:21:27.97        -0.025690986      0.10809771     0.053812783
2016-08-21/21:21:28.00        -0.025666087      0.10799221     0.053762480
2016-08-21/21:21:28.03        -0.025666093      0.10799151     0.053764312
2016-08-21/21:21:28.06        -0.025666087      0.10799076     0.053766119
2016-08-21/21:21:28.09        -0.025690986      0.10809479     0.053820127
2016-08-21/21:21:28.12        -0.025666087      0.10798929     0.053769816
2016-08-21/21:21:28.15        -0.025666093      0.10798859     0.053771647
2016-08-21/21:21:28.18        -0.025666087      0.10798784     0.053773453
2016-08-21/21:21:28.22        -0.025690986      0.10809186     0.053827468
2016-08-21/21:21:28.25        -0.025666087      0.10798637     0.053777149
2016-08-21/21:21:28.28        -0.025666093      0.10798567     0.053778980
2016-08-21/21:21:28.31        -0.025666087      0.10798491     0.053780786
2016-08-21/21:21:28.34        -0.025690986      0.10808893     0.053834808
2016-08-21/21:21:28.37        -0.025666087      0.10798344     0.053784481
2016-08-21/21:21:28.40        -0.025666093      0.10798274     0.053786311
2016-08-21/21:21:28.43        -0.025666087      0.10798199     0.053788116
2016-08-21/21:21:28.47        -0.025690986      0.10808601     0.053842144
2016-08-21/21:21:28.50        -0.025666087      0.10798052     0.053791810
2016-08-21/21:21:28.53        -0.025666093      0.10797982     0.053793640
2016-08-21/21:21:28.56        -0.025666087      0.10797907     0.053795444
2016-08-21/21:21:28.59        -0.025690986      0.10808308     0.053849479
2016-08-21/21:21:28.62        -0.025666087      0.10797759     0.053799137
2016-08-21/21:21:28.65        -0.025666093      0.10797689     0.053800966
2016-08-21/21:21:28.68        -0.025666087      0.10797614     0.053802770
2016-08-21/21:21:28.72        -0.025690986      0.10808015     0.053856811
2016-08-21/21:21:28.75        -0.025666087      0.10797467     0.053806462
2016-08-21/21:21:28.78        -0.025666093      0.10797397     0.053808290
2016-08-21/21:21:28.81        -0.025666087      0.10797322     0.053810094
2016-08-21/21:21:28.84        -0.025690986      0.10807722     0.053864142
2016-08-21/21:21:28.87        -0.025666087      0.10797174     0.053813784
2016-08-21/21:21:28.90        -0.025666093      0.10797104     0.053815612
2016-08-21/21:21:28.93        -0.025666087      0.10797029     0.053817415
2016-08-21/21:21:28.97        -0.025690986      0.10807430     0.053871469
2016-08-21/21:21:29.00        -0.025666087      0.10796882     0.053821104
2016-08-21/21:21:29.03        -0.025666093      0.10796812     0.053822932
2016-08-21/21:21:29.06        -0.025666087      0.10796737     0.053824734
2016-08-21/21:21:29.09        -0.025690986      0.10807137     0.053878795
2016-08-21/21:21:29.12        -0.025666087      0.10796589     0.053828422
2016-08-21/21:21:29.15        -0.025666093      0.10796519     0.053830249
2016-08-21/21:21:29.18        -0.025666087      0.10796444     0.053832051
2016-08-21/21:21:29.22        -0.025690986      0.10806844     0.053886118
2016-08-21/21:21:29.25        -0.025666087      0.10796297     0.053835738
2016-08-21/21:21:29.28        -0.025666093      0.10796227     0.053837564
2016-08-21/21:21:29.31        -0.025666087      0.10796152     0.053839366
2016-08-21/21:21:29.34        -0.025690986      0.10806551     0.053893439
2016-08-21/21:21:29.37        -0.025666087      0.10796004     0.053843051
2016-08-21/21:21:29.40        -0.025666093      0.10795934     0.053844877
2016-08-21/21:21:29.43        -0.025666087      0.10795859     0.053846678
2016-08-21/21:21:29.47        -0.025690986      0.10806259     0.053900758
2016-08-21/21:21:29.50        -0.025660358      0.10797174     0.053829421
2016-08-21/21:21:29.53        -0.025649917      0.10799770     0.053793058
2016-08-21/21:21:29.56        -0.025639464      0.10802361     0.053756670
2016-08-21/21:21:29.59        -0.025653578      0.10815511     0.053771336
2016-08-21/21:21:29.62        -0.025618232      0.10807631     0.053682744
2016-08-21/21:21:29.65        -0.025607791      0.10810227     0.053646381
2016-08-21/21:21:29.68        -0.025597338      0.10812818     0.053609992
2016-08-21/21:21:29.72        -0.025611452      0.10825968     0.053624665
2016-08-21/21:21:29.75        -0.025576107      0.10818088     0.053536066
2016-08-21/21:21:29.78        -0.025565665      0.10820684     0.053499701
2016-08-21/21:21:29.81        -0.025555212      0.10823275     0.053463312
2016-08-21/21:21:29.84        -0.025569327      0.10836425     0.053477992
2016-08-21/21:21:29.87        -0.025533981      0.10828545     0.053389385
2016-08-21/21:21:29.90        -0.025523540      0.10831141     0.053353020
2016-08-21/21:21:29.93        -0.025513087      0.10833732     0.053316630
2016-08-21/21:21:29.97        -0.025527201      0.10846882     0.053331316
2016-08-21/21:21:30.00        -0.025491855      0.10839003     0.053242702
2016-08-21/21:21:30.03        -0.025481414      0.10841599     0.053206336
2016-08-21/21:21:30.06        -0.025470961      0.10844190     0.053169946
2016-08-21/21:21:30.09        -0.025485075      0.10857340     0.053184638
2016-08-21/21:21:30.12        -0.025449730      0.10849461     0.053096016
2016-08-21/21:21:30.15        -0.025439288      0.10852057     0.053059650
2016-08-21/21:21:30.18        -0.025428835      0.10854648     0.053023259
2016-08-21/21:21:30.22        -0.025442950      0.10867797     0.053037958
2016-08-21/21:21:30.25        -0.025407604      0.10859919     0.052949328
2016-08-21/21:21:30.28        -0.025397163      0.10862515     0.052912961
2016-08-21/21:21:30.31        -0.025386710      0.10865106     0.052876570
2016-08-21/21:21:30.34        -0.025400824      0.10878255     0.052891276
2016-08-21/21:21:30.37        -0.025365478      0.10870377     0.052802638
2016-08-21/21:21:30.40        -0.025355037      0.10872973     0.052766271
2016-08-21/21:21:30.43        -0.025344584      0.10875564     0.052729879
2016-08-21/21:21:30.47        -0.025358698      0.10888713     0.052744591
2016-08-21/21:21:30.50        -0.025323352      0.10880835     0.052655945
2016-08-21/21:21:30.53        -0.025318640      0.10881969     0.052640519
2016-08-21/21:21:30.56        -0.025318634      0.10881895     0.052642315
2016-08-21/21:21:30.59        -0.025343196      0.10892378     0.052695222
2016-08-21/21:21:30.62        -0.025318634      0.10881748     0.052645989
2016-08-21/21:21:30.65        -0.025318640      0.10881678     0.052647809
2016-08-21/21:21:30.68        -0.025318634      0.10881604     0.052649605
2016-08-21/21:21:30.72        -0.025343196      0.10892086     0.052702518
2016-08-21/21:21:30.75        -0.025318634      0.10881457     0.052653278
2016-08-21/21:21:30.78        -0.025318640      0.10881387     0.052655097
2016-08-21/21:21:30.81        -0.025318634      0.10881313     0.052656892
2016-08-21/21:21:30.84        -0.025343196      0.10891795     0.052709812
2016-08-21/21:21:30.87        -0.025318634      0.10881166     0.052660564
2016-08-21/21:21:30.90        -0.025318640      0.10881097     0.052662383
2016-08-21/21:21:30.93        -0.025318634      0.10881022     0.052664177
2016-08-21/21:21:30.97        -0.025343196      0.10891504     0.052717104
2016-08-21/21:21:31.00        -0.025318634      0.10880875     0.052667848
2016-08-21/21:21:31.03        -0.025318640      0.10880806     0.052669666
2016-08-21/21:21:31.06        -0.025318634      0.10880731     0.052671460
2016-08-21/21:21:31.09        -0.025343196      0.10891213     0.052724393
2016-08-21/21:21:31.12        -0.025318634      0.10880585     0.052675130
2016-08-21/21:21:31.15        -0.025318640      0.10880515     0.052676948
2016-08-21/21:21:31.18        -0.025318634      0.10880440     0.052678741
2016-08-21/21:21:31.22        -0.025343196      0.10890922     0.052731681
2016-08-21/21:21:31.25        -0.025318634      0.10880294     0.052682410
2016-08-21/21:21:31.28        -0.025318640      0.10880224     0.052684227
2016-08-21/21:21:31.31        -0.025318634      0.10880149     0.052686020
2016-08-21/21:21:31.34        -0.025343196      0.10890631     0.052738966
2016-08-21/21:21:31.37        -0.025318634      0.10880003     0.052689687
2016-08-21/21:21:31.40        -0.025318640      0.10879933     0.052691504
2016-08-21/21:21:31.43        -0.025318634      0.10879859     0.052693296
2016-08-21/21:21:31.47        -0.025343196      0.10890340     0.052746249
2016-08-21/21:21:31.50        -0.025318634      0.10879712     0.052696963
2016-08-21/21:21:31.53        -0.025318640      0.10879642     0.052698779
2016-08-21/21:21:31.56        -0.025318634      0.10879568     0.052700571
2016-08-21/21:21:31.59        -0.025343196      0.10890048     0.052753530
2016-08-21/21:21:31.62        -0.025318634      0.10879421     0.052704236
2016-08-21/21:21:31.65        -0.025318640      0.10879351     0.052706052
2016-08-21/21:21:31.68        -0.025318634      0.10879277     0.052707843
2016-08-21/21:21:31.72        -0.025343196      0.10889757     0.052760809
2016-08-21/21:21:31.75        -0.025318634      0.10879130     0.052711508
2016-08-21/21:21:31.78        -0.025318640      0.10879061     0.052713323
2016-08-21/21:21:31.81        -0.025318634      0.10878986     0.052715113
2016-08-21/21:21:31.84        -0.025343196      0.10889466     0.052768085
2016-08-21/21:21:31.87        -0.025318634      0.10878839     0.052718777
2016-08-21/21:21:31.90        -0.025318640      0.10878770     0.052720591
2016-08-21/21:21:31.93        -0.025318634      0.10878695     0.052722381
2016-08-21/21:21:31.97        -0.025343196      0.10889175     0.052775360
2016-08-21/21:21:32.00        -0.025318634      0.10878548     0.052726044
2016-08-21/21:21:32.03        -0.025318640      0.10878479     0.052727858
2016-08-21/21:21:32.06        -0.025318634      0.10878404     0.052729647
2016-08-21/21:21:32.09        -0.025343196      0.10888884     0.052782632
2016-08-21/21:21:32.12        -0.025318634      0.10878258     0.052733308
2016-08-21/21:21:32.15        -0.025318640      0.10878188     0.052735122
2016-08-21/21:21:32.18        -0.025318634      0.10878113     0.052736911
2016-08-21/21:21:32.22        -0.025343196      0.10888593     0.052789902
2016-08-21/21:21:32.25        -0.025318634      0.10877967     0.052740571
2016-08-21/21:21:32.28        -0.025318640      0.10877897     0.052742384
2016-08-21/21:21:32.31        -0.025318634      0.10877822     0.052744172
2016-08-21/21:21:32.34        -0.025343196      0.10888302     0.052797170
2016-08-21/21:21:32.37        -0.025318634      0.10877676     0.052747831
2016-08-21/21:21:32.40        -0.025318640      0.10877606     0.052749644
2016-08-21/21:21:32.43        -0.025318634      0.10877532     0.052751432
2016-08-21/21:21:32.47        -0.025343196      0.10888010     0.052804436
2016-08-21/21:21:32.50        -0.025318634      0.10877385     0.052755090
2016-08-21/21:21:32.53        -0.025318640      0.10877315     0.052756902
2016-08-21/21:21:32.56        -0.025318634      0.10877241     0.052758689
2016-08-21/21:21:32.59        -0.025343196      0.10887719     0.052811700
2016-08-21/21:21:32.62        -0.025318634      0.10877094     0.052762346
2016-08-21/21:21:32.65        -0.025318640      0.10877025     0.052764157
2016-08-21/21:21:32.68        -0.025318634      0.10876950     0.052765944
2016-08-21/21:21:32.72        -0.025343196      0.10887428     0.052818962
2016-08-21/21:21:32.75        -0.025318634      0.10876803     0.052769600
2016-08-21/21:21:32.78        -0.025318640      0.10876734     0.052771411
2016-08-21/21:21:32.81        -0.025318634      0.10876659     0.052773197
2016-08-21/21:21:32.84        -0.025343196      0.10887137     0.052826221
2016-08-21/21:21:32.87        -0.025318634      0.10876512     0.052776852
2016-08-21/21:21:32.90        -0.025318640      0.10876443     0.052778662
2016-08-21/21:21:32.93        -0.025318634      0.10876368     0.052780448
2016-08-21/21:21:32.97        -0.025343196      0.10886846     0.052833479
2016-08-21/21:21:33.00        -0.025318634      0.10876222     0.052784102
2016-08-21/21:21:33.03        -0.025318640      0.10876152     0.052785911
2016-08-21/21:21:33.06        -0.025318634      0.10876077     0.052787697
2016-08-21/21:21:33.09        -0.025343196      0.10886555     0.052840734
2016-08-21/21:21:33.12        -0.025318634      0.10875931     0.052791349
2016-08-21/21:21:33.15        -0.025318640      0.10875861     0.052793159
2016-08-21/21:21:33.18        -0.025318634      0.10875786     0.052794943
2016-08-21/21:21:33.22        -0.025343196      0.10886264     0.052847987
2016-08-21/21:21:33.25        -0.025318634      0.10875640     0.052798595
2016-08-21/21:21:33.28        -0.025318640      0.10875570     0.052800403
2016-08-21/21:21:33.31        -0.025318634      0.10875496     0.052802188
2016-08-21/21:21:33.34        -0.025343196      0.10885972     0.052855238
2016-08-21/21:21:33.37        -0.025318634      0.10875349     0.052805838
2016-08-21/21:21:33.40        -0.025318640      0.10875279     0.052807646
2016-08-21/21:21:33.43        -0.025318634      0.10875205     0.052809430
2016-08-21/21:21:33.47        -0.025343196      0.10885681     0.052862486
2016-08-21/21:21:33.50        -0.025318634      0.10875058     0.052813079
2016-08-21/21:21:33.53        -0.025318640      0.10874988     0.052814887
2016-08-21/21:21:33.56        -0.025318634      0.10874914     0.052816670
2016-08-21/21:21:33.59        -0.025318634      0.10874842     0.052818465
2016-08-21/21:21:33.62        -0.025318634      0.10874767     0.052820318
2016-08-21/21:21:33.65        -0.025318640      0.10874698     0.052822125
2016-08-21/21:21:33.68        -0.025318634      0.10874623     0.052823908
2016-08-21/21:21:33.72        -0.025318634      0.10874551     0.052825703
2016-08-21/21:21:33.75        -0.025318634      0.10874476     0.052827555
2016-08-21/21:21:33.78        -0.025318640      0.10874407     0.052829362
2016-08-21/21:21:33.81        -0.025318634      0.10874332     0.052831144
2016-08-21/21:21:33.84        -0.025318634      0.10874260     0.052832938
2016-08-21/21:21:33.87        -0.025318634      0.10874185     0.052834790
2016-08-21/21:21:33.90        -0.025318640      0.10874116     0.052836596
2016-08-21/21:21:33.93        -0.025318634      0.10874041     0.052838377
2016-08-21/21:21:33.97        -0.025318634      0.10873969     0.052840171
2016-08-21/21:21:34.00        -0.025318634      0.10873895     0.052842022
2016-08-21/21:21:34.03        -0.025318640      0.10873825     0.052843828
2016-08-21/21:21:34.06        -0.025318634      0.10873750     0.052845609
2016-08-21/21:21:34.09        -0.025318634      0.10873678     0.052847402
2016-08-21/21:21:34.12        -0.025318634      0.10873604     0.052849253
2016-08-21/21:21:34.15        -0.025318640      0.10873534     0.052851058
2016-08-21/21:21:34.18        -0.025318634      0.10873459     0.052852838
2016-08-21/21:21:34.21        -0.025318634      0.10873387     0.052854631
2016-08-21/21:21:34.25        -0.025318634      0.10873313     0.052856481
2016-08-21/21:21:34.28        -0.025318640      0.10873243     0.052858285
2016-08-21/21:21:34.31        -0.025318634      0.10873169     0.052860065
2016-08-21/21:21:34.34        -0.025318634      0.10873096     0.052861857
2016-08-21/21:21:34.37        -0.025318634      0.10873022     0.052863707
2016-08-21/21:21:34.40        -0.025318640      0.10872952     0.052865511
2016-08-21/21:21:34.43        -0.025318634      0.10872878     0.052867290
2016-08-21/21:21:34.46        -0.025318634      0.10872806     0.052869082
2016-08-21/21:21:34.50        -0.025318634      0.10872731     0.052870931
2016-08-21/21:21:34.53        -0.025318640      0.10872662     0.052872734
2016-08-21/21:21:34.56        -0.025318634      0.10872587     0.052874513
2016-08-21/21:21:34.59        -0.025318634      0.10872515     0.052876304
2016-08-21/21:21:34.62        -0.025343196      0.10882989     0.052929420
2016-08-21/21:21:34.65        -0.025318640      0.10872371     0.052879955
2016-08-21/21:21:34.68        -0.025318634      0.10872296     0.052881734
2016-08-21/21:21:34.71        -0.025318634      0.10872224     0.052883524
2016-08-21/21:21:34.75        -0.025343196      0.10882698     0.052936647
2016-08-21/21:21:34.78        -0.025318640      0.10872080     0.052887175
2016-08-21/21:21:34.81        -0.025318634      0.10872005     0.052888952
2016-08-21/21:21:34.84        -0.025318634      0.10871933     0.052890742
2016-08-21/21:21:34.87        -0.025343196      0.10882406     0.052943871
2016-08-21/21:21:34.90        -0.025318640      0.10871789     0.052894391
2016-08-21/21:21:34.93        -0.025318634      0.10871714     0.052896169
2016-08-21/21:21:34.96        -0.025318634      0.10871642     0.052897958
2016-08-21/21:21:35.00        -0.025343196      0.10882115     0.052951094
2016-08-21/21:21:35.03        -0.025318640      0.10871498     0.052901606
2016-08-21/21:21:35.06        -0.025318634      0.10871423     0.052903383
2016-08-21/21:21:35.09        -0.025318634      0.10871351     0.052905172
2016-08-21/21:21:35.12        -0.025343196      0.10881824     0.052958314
2016-08-21/21:21:35.15        -0.025318640      0.10871207     0.052908819
2016-08-21/21:21:35.18        -0.025318634      0.10871133     0.052910595
2016-08-21/21:21:35.21        -0.025318634      0.10871060     0.052912383
2016-08-21/21:21:35.25        -0.025343196      0.10881533     0.052965532
2016-08-21/21:21:35.28        -0.025318640      0.10870916     0.052916029
2016-08-21/21:21:35.31        -0.025318634      0.10870842     0.052917805
2016-08-21/21:21:35.34        -0.025318634      0.10870770     0.052919593
2016-08-21/21:21:35.37        -0.025343196      0.10881242     0.052972748
2016-08-21/21:21:35.40        -0.025318640      0.10870625     0.052923238
2016-08-21/21:21:35.43        -0.025318634      0.10870551     0.052925013
2016-08-21/21:21:35.46        -0.025318634      0.10870479     0.052926800
2016-08-21/21:21:35.50        -0.025343196      0.10880951     0.052979961
2016-08-21/21:21:35.53        -0.025318640      0.10870335     0.052930444
2016-08-21/21:21:35.56        -0.025318634      0.10870260     0.052932218
2016-08-21/21:21:35.59        -0.025318634      0.10870188     0.052934005
2016-08-21/21:21:35.62        -0.025343196      0.10880660     0.052987173
2016-08-21/21:21:35.65        -0.025318640      0.10870044     0.052937648
2016-08-21/21:21:35.68        -0.025318634      0.10869969     0.052939422
2016-08-21/21:21:35.71        -0.025318634      0.10869897     0.052941208
2016-08-21/21:21:35.75        -0.025343196      0.10880368     0.052994382
2016-08-21/21:21:35.78        -0.025318640      0.10869753     0.052944850
2016-08-21/21:21:35.81        -0.025318634      0.10869678     0.052946623
2016-08-21/21:21:35.84        -0.025318634      0.10869606     0.052948409
2016-08-21/21:21:35.87        -0.025343196      0.10880077     0.053001589
2016-08-21/21:21:35.90        -0.025318640      0.10869462     0.052952049
2016-08-21/21:21:35.93        -0.025318634      0.10869387     0.052953822
2016-08-21/21:21:35.96        -0.025318634      0.10869315     0.052955607
2016-08-21/21:21:36.00        -0.025343196      0.10879786     0.053008794
2016-08-21/21:21:36.03        -0.025318640      0.10869171     0.052959247
2016-08-21/21:21:36.06        -0.025318634      0.10869096     0.052961019
2016-08-21/21:21:36.09        -0.025318634      0.10869024     0.052962804
2016-08-21/21:21:36.12        -0.025343196      0.10879495     0.053015997
2016-08-21/21:21:36.15        -0.025318640      0.10868880     0.052966442
2016-08-21/21:21:36.18        -0.025318634      0.10868806     0.052968214
2016-08-21/21:21:36.21        -0.025318634      0.10868733     0.052969998
2016-08-21/21:21:36.25        -0.025343196      0.10879204     0.053023198
2016-08-21/21:21:36.28        -0.025318640      0.10868589     0.052973635
2016-08-21/21:21:36.31        -0.025318634      0.10868515     0.052975406
2016-08-21/21:21:36.34        -0.025318634      0.10868443     0.052977190
2016-08-21/21:21:36.37        -0.025343196      0.10878913     0.053030397
2016-08-21/21:21:36.40        -0.025318640      0.10868299     0.052980826
2016-08-21/21:21:36.43        -0.025318634      0.10868224     0.052982597
2016-08-21/21:21:36.46        -0.025318634      0.10868152     0.052984380
2016-08-21/21:21:36.50        -0.025343196      0.10878622     0.053037593
2016-08-21/21:21:36.53        -0.025318640      0.10868008     0.052988015
2016-08-21/21:21:36.56        -0.025318634      0.10867933     0.052989785
2016-08-21/21:21:36.59        -0.025318634      0.10867861     0.052991568
2016-08-21/21:21:36.62        -0.025343196      0.10878330     0.053044787
2016-08-21/21:21:36.65        -0.025318640      0.10867717     0.052995202
2016-08-21/21:21:36.68        -0.025318634      0.10867642     0.052996971
2016-08-21/21:21:36.71        -0.025318634      0.10867570     0.052998753
2016-08-21/21:21:36.75        -0.025343196      0.10878039     0.053051979
2016-08-21/21:21:36.78        -0.025318640      0.10867426     0.053002386
2016-08-21/21:21:36.81        -0.025318634      0.10867351     0.053004155
2016-08-21/21:21:36.84        -0.025318634      0.10867279     0.053005937
2016-08-21/21:21:36.87        -0.025343196      0.10877748     0.053059169
2016-08-21/21:21:36.90        -0.025318640      0.10867135     0.053009569
2016-08-21/21:21:36.93        -0.025318634      0.10867060     0.053011337
2016-08-21/21:21:36.96        -0.025318634      0.10866988     0.053013118
2016-08-21/21:21:37.00        -0.025343196      0.10877457     0.053066357
2016-08-21/21:21:37.03        -0.025318640      0.10866844     0.053016749
2016-08-21/21:21:37.06        -0.025318634      0.10866770     0.053018517
2016-08-21/21:21:37.09        -0.025318634      0.10866697     0.053020297
2016-08-21/21:21:37.12        -0.025343196      0.10877166     0.053073542
2016-08-21/21:21:37.15        -0.025318640      0.10866553     0.053023927
2016-08-21/21:21:37.18        -0.025318634      0.10866479     0.053025694
2016-08-21/21:21:37.21        -0.025318634      0.10866407     0.053027474
2016-08-21/21:21:37.25        -0.025343196      0.10876875     0.053080726
2016-08-21/21:21:37.28        -0.025318640      0.10866262     0.053031103
2016-08-21/21:21:37.31        -0.025318634      0.10866188     0.053032870
2016-08-21/21:21:37.34        -0.025318634      0.10866116     0.053034649
2016-08-21/21:21:37.37        -0.025343196      0.10876583     0.053087907
2016-08-21/21:21:37.40        -0.025318640      0.10865972     0.053038276
2016-08-21/21:21:37.43        -0.025318634      0.10865897     0.053040043
2016-08-21/21:21:37.46        -0.025318634      0.10865825     0.053041821
2016-08-21/21:21:37.50        -0.025343196      0.10876292     0.053095086
2016-08-21/21:21:37.53        -0.025318640      0.10865681     0.053045448
2016-08-21/21:21:37.56        -0.025318634      0.10865606     0.053047214
2016-08-21/21:21:37.59        -0.025318634      0.10865534     0.053048992
2016-08-21/21:21:37.62        -0.025343196      0.10876001     0.053102263
2016-08-21/21:21:37.65        -0.025318640      0.10865390     0.053052617
2016-08-21/21:21:37.68        -0.025318634      0.10865315     0.053054383
2016-08-21/21:21:37.71        -0.025318634      0.10865243     0.053056160
2016-08-21/21:21:37.75        -0.025343196      0.10875710     0.053109437
2016-08-21/21:21:37.78        -0.025318640      0.10865099     0.053059784
2016-08-21/21:21:37.81        -0.025318634      0.10865024     0.053061549
2016-08-21/21:21:37.84        -0.025318634      0.10864952     0.053063326
2016-08-21/21:21:37.87        -0.025343196      0.10875419     0.053116610
2016-08-21/21:21:37.90        -0.025318640      0.10864808     0.053066949
2016-08-21/21:21:37.93        -0.025318634      0.10864734     0.053068714
2016-08-21/21:21:37.96        -0.025318634      0.10864661     0.053070490
2016-08-21/21:21:38.00        -0.025343196      0.10875128     0.053123780
2016-08-21/21:21:38.03        -0.025318640      0.10864517     0.053074112
2016-08-21/21:21:38.06        -0.025318634      0.10864443     0.053075876
2016-08-21/21:21:38.09        -0.025318634      0.10864371     0.053077652
2016-08-21/21:21:38.12        -0.025343196      0.10874837     0.053130948
2016-08-21/21:21:38.15        -0.025318640      0.10864226     0.053081273
2016-08-21/21:21:38.18        -0.025318634      0.10864152     0.053083036
2016-08-21/21:21:38.21        -0.025318634      0.10864080     0.053084812
2016-08-21/21:21:38.25        -0.025343196      0.10874545     0.053138115
2016-08-21/21:21:38.28        -0.025318640      0.10863936     0.053088432
2016-08-21/21:21:38.31        -0.025318634      0.10863861     0.053090194
2016-08-21/21:21:38.34        -0.025318634      0.10863789     0.053091969
2016-08-21/21:21:38.37        -0.025343196      0.10874254     0.053145278
2016-08-21/21:21:38.40        -0.025318640      0.10863645     0.053095588
2016-08-21/21:21:38.43        -0.025318634      0.10863570     0.053097350
2016-08-21/21:21:38.46        -0.025318634      0.10863498     0.053099124
2016-08-21/21:21:38.50        -0.025343196      0.10873963     0.053152440
2016-08-21/21:21:38.53        -0.025318640      0.10863354     0.053102742
2016-08-21/21:21:38.56        -0.025318634      0.10863279     0.053104504
2016-08-21/21:21:38.59        -0.025318634      0.10863207     0.053106278
2016-08-21/21:21:38.62        -0.025343196      0.10873672     0.053159600
2016-08-21/21:21:38.65        -0.025318640      0.10863063     0.053109894
2016-08-21/21:21:38.68        -0.025318634      0.10862988     0.053111655
2016-08-21/21:21:38.71        -0.025318634      0.10862916     0.053113428
2016-08-21/21:21:38.75        -0.025343196      0.10873381     0.053166757
2016-08-21/21:21:38.78        -0.025318640      0.10862772     0.053117044
2016-08-21/21:21:38.81        -0.025318634      0.10862697     0.053118805
2016-08-21/21:21:38.84        -0.025318634      0.10862625     0.053120577
2016-08-21/21:21:38.87        -0.025343196      0.10873090     0.053173912
2016-08-21/21:21:38.90        -0.025318640      0.10862481     0.053124192
2016-08-21/21:21:38.93        -0.025318634      0.10862407     0.053125952
2016-08-21/21:21:38.96        -0.025318634      0.10862334     0.053127724
2016-08-21/21:21:39.00        -0.025343196      0.10872799     0.053181065
2016-08-21/21:21:39.03        -0.025318640      0.10862190     0.053131337
2016-08-21/21:21:39.06        -0.025318634      0.10862116     0.053133097
2016-08-21/21:21:39.09        -0.025318634      0.10862044     0.053134868
2016-08-21/21:21:39.12        -0.025343196      0.10872507     0.053188216
2016-08-21/21:21:39.15        -0.025318640      0.10861900     0.053138480
2016-08-21/21:21:39.18        -0.025318634      0.10861825     0.053140239
2016-08-21/21:21:39.21        -0.025318634      0.10861753     0.053142010
2016-08-21/21:21:39.25        -0.025343196      0.10872216     0.053195364
2016-08-21/21:21:39.28        -0.025318640      0.10861609     0.053145622
2016-08-21/21:21:39.31        -0.025318634      0.10861534     0.053147380
2016-08-21/21:21:39.34        -0.025318634      0.10861462     0.053149151
2016-08-21/21:21:39.37        -0.025343196      0.10871925     0.053202511
2016-08-21/21:21:39.40        -0.025318640      0.10861318     0.053152761
2016-08-21/21:21:39.43        -0.025318634      0.10861243     0.053154518
2016-08-21/21:21:39.46        -0.025318634      0.10861171     0.053156288
2016-08-21/21:21:39.50        -0.025337397      0.10873067     0.053189177
2016-08-21/21:21:39.53        -0.025302266      0.10865072     0.053102077
2016-08-21/21:21:39.56        -0.025291684      0.10867610     0.053066492
2016-08-21/21:21:39.59        -0.025281109      0.10870151     0.053030919
2016-08-21/21:21:39.62        -0.025294754      0.10883310     0.053045745
2016-08-21/21:21:39.65        -0.025259623      0.10875316     0.052958637
2016-08-21/21:21:39.68        -0.025249042      0.10877854     0.052923051
2016-08-21/21:21:39.71        -0.025238467      0.10880394     0.052887477
2016-08-21/21:21:39.75        -0.025252112      0.10893554     0.052902309
2016-08-21/21:21:39.78        -0.025216981      0.10885560     0.052815194
2016-08-21/21:21:39.81        -0.025206400      0.10888098     0.052779607
2016-08-21/21:21:39.84        -0.025195825      0.10890639     0.052744033
2016-08-21/21:21:39.87        -0.025209470      0.10903798     0.052758871
2016-08-21/21:21:39.90        -0.025174339      0.10895804     0.052671748
2016-08-21/21:21:39.93        -0.025163758      0.10898342     0.052636161
2016-08-21/21:21:39.96        -0.025153182      0.10900883     0.052600586
2016-08-21/21:21:40.00        -0.025166827      0.10914042     0.052615431
2016-08-21/21:21:40.03        -0.025131696      0.10906049     0.052528300
2016-08-21/21:21:40.06        -0.025121115      0.10908587     0.052492713
2016-08-21/21:21:40.09        -0.025110540      0.10911127     0.052457137
2016-08-21/21:21:40.12        -0.025124185      0.10924286     0.052471988
2016-08-21/21:21:40.15        -0.025089054      0.10916293     0.052384850
2016-08-21/21:21:40.18        -0.025078473      0.10918831     0.052349261
2016-08-21/21:21:40.21        -0.025067898      0.10921372     0.052313685
2016-08-21/21:21:40.25        -0.025081543      0.10934531     0.052328542
2016-08-21/21:21:40.28        -0.025046412      0.10926538     0.052241397
2016-08-21/21:21:40.31        -0.025035831      0.10929076     0.052205808
2016-08-21/21:21:40.34        -0.025025255      0.10931617     0.052170231
2016-08-21/21:21:40.37        -0.025038900      0.10944775     0.052185094
2016-08-21/21:21:40.40        -0.025003769      0.10936783     0.052097941
2016-08-21/21:21:40.43        -0.024993188      0.10939321     0.052062352
2016-08-21/21:21:40.46        -0.024982613      0.10941862     0.052026774
2016-08-21/21:21:40.50        -0.024996258      0.10955020     0.052041644
2016-08-21/21:21:40.53        -0.024966926      0.10945596     0.051974961
2016-08-21/21:21:40.56        -0.024966921      0.10945521     0.051976713
2016-08-21/21:21:40.59        -0.024966921      0.10945450     0.051978478
2016-08-21/21:21:40.62        -0.024991141      0.10955995     0.052030696
2016-08-21/21:21:40.65        -0.024966926      0.10945307     0.051982075
2016-08-21/21:21:40.68        -0.024966921      0.10945232     0.051983827
2016-08-21/21:21:40.71        -0.024966921      0.10945161     0.051985591
2016-08-21/21:21:40.75        -0.024991141      0.10955705     0.052037816
2016-08-21/21:21:40.78        -0.024966926      0.10945017     0.051989187
2016-08-21/21:21:40.81        -0.024966921      0.10944943     0.051990939
2016-08-21/21:21:40.84        -0.024966921      0.10944871     0.051992702
2016-08-21/21:21:40.87        -0.024991141      0.10955416     0.052044934
2016-08-21/21:21:40.90        -0.024966926      0.10944728     0.051996298
2016-08-21/21:21:40.93        -0.024966921      0.10944654     0.051998049
2016-08-21/21:21:40.96        -0.024966921      0.10944582     0.051999811
2016-08-21/21:21:41.00        -0.024991141      0.10955127     0.052052049
2016-08-21/21:21:41.03        -0.024966926      0.10944439     0.052003406
2016-08-21/21:21:41.06        -0.024966921      0.10944365     0.052005156
2016-08-21/21:21:41.09        -0.024966921      0.10944293     0.052006919
2016-08-21/21:21:41.12        -0.024991141      0.10954837     0.052059162
2016-08-21/21:21:41.15        -0.024966926      0.10944150     0.052010512
2016-08-21/21:21:41.18        -0.024966921      0.10944076     0.052012262
2016-08-21/21:21:41.21        -0.024966921      0.10944004     0.052014024
2016-08-21/21:21:41.25        -0.024991141      0.10954548     0.052066274
2016-08-21/21:21:41.28        -0.024966926      0.10943861     0.052017616
2016-08-21/21:21:41.31        -0.024966921      0.10943787     0.052019365
2016-08-21/21:21:41.34        -0.024966921      0.10943715     0.052021126
2016-08-21/21:21:41.37        -0.024991141      0.10954258     0.052073383
2016-08-21/21:21:41.40        -0.024966926      0.10943572     0.052024718
2016-08-21/21:21:41.43        -0.024966921      0.10943498     0.052026467
2016-08-21/21:21:41.46        -0.024966921      0.10943426     0.052028227
2016-08-21/21:21:41.50        -0.024991141      0.10953969     0.052080490
2016-08-21/21:21:41.53        -0.024966926      0.10943283     0.052031817
2016-08-21/21:21:41.56        -0.024966921      0.10943208     0.052033566
2016-08-21/21:21:41.59        -0.024966921      0.10943137     0.052035326
2016-08-21/21:21:41.62        -0.024991141      0.10953680     0.052087596
2016-08-21/21:21:41.65        -0.024966926      0.10942994     0.052038915
2016-08-21/21:21:41.68        -0.024966921      0.10942919     0.052040663
2016-08-21/21:21:41.71        -0.024966921      0.10942848     0.052042423
2016-08-21/21:21:41.75        -0.024991141      0.10953390     0.052094699
2016-08-21/21:21:41.78        -0.024966926      0.10942704     0.052046011
2016-08-21/21:21:41.81        -0.024966921      0.10942630     0.052047758
2016-08-21/21:21:41.84        -0.024966921      0.10942559     0.052049517
2016-08-21/21:21:41.87        -0.024991141      0.10953101     0.052101800
2016-08-21/21:21:41.90        -0.024966926      0.10942415     0.052053104
2016-08-21/21:21:41.93        -0.024966921      0.10942341     0.052054851
2016-08-21/21:21:41.96        -0.024966921      0.10942269     0.052056610
2016-08-21/21:21:42.00        -0.024991141      0.10952811     0.052108899
2016-08-21/21:21:42.03        -0.024966926      0.10942126     0.052060196
2016-08-21/21:21:42.06        -0.024966921      0.10942052     0.052061942
2016-08-21/21:21:42.09        -0.024966921      0.10941980     0.052063701
2016-08-21/21:21:42.12        -0.024991141      0.10952522     0.052115995
2016-08-21/21:21:42.15        -0.024966926      0.10941837     0.052067285
2016-08-21/21:21:42.18        -0.024966921      0.10941763     0.052069031
2016-08-21/21:21:42.21        -0.024966921      0.10941691     0.052070789
2016-08-21/21:21:42.25        -0.024991141      0.10952233     0.052123090
2016-08-21/21:21:42.28        -0.024966926      0.10941548     0.052074373
2016-08-21/21:21:42.31        -0.024966921      0.10941474     0.052076118
2016-08-21/21:21:42.34        -0.024966921      0.10941402     0.052077875
2016-08-21/21:21:42.37        -0.024991141      0.10951943     0.052130183
2016-08-21/21:21:42.40        -0.024966926      0.10941259     0.052081458
2016-08-21/21:21:42.43        -0.024966921      0.10941185     0.052083203
2016-08-21/21:21:42.46        -0.024966921      0.10941113     0.052084960
2016-08-21/21:21:42.50        -0.024991141      0.10951654     0.052137273
2016-08-21/21:21:42.53        -0.024966926      0.10940970     0.052088541
2016-08-21/21:21:42.56        -0.024966921      0.10940895     0.052090286
2016-08-21/21:21:42.59        -0.024966921      0.10940824     0.052092042
2016-08-21/21:21:42.62        -0.024991141      0.10951364     0.052144362
2016-08-21/21:21:42.65        -0.024966926      0.10940681     0.052095622
2016-08-21/21:21:42.68        -0.024966921      0.10940606     0.052097366
2016-08-21/21:21:42.71        -0.024966921      0.10940535     0.052099122
2016-08-21/21:21:42.75        -0.024991141      0.10951075     0.052151448
2016-08-21/21:21:42.78        -0.024966926      0.10940391     0.052102701
2016-08-21/21:21:42.81        -0.024966921      0.10940317     0.052104445
2016-08-21/21:21:42.84        -0.024966921      0.10940246     0.052106200
2016-08-21/21:21:42.87        -0.024991141      0.10950786     0.052158533
2016-08-21/21:21:42.90        -0.024966926      0.10940102     0.052109778
2016-08-21/21:21:42.93        -0.024966921      0.10940028     0.052111521
2016-08-21/21:21:42.96        -0.024966921      0.10939956     0.052113276
2016-08-21/21:21:43.00        -0.024991141      0.10950496     0.052165615
2016-08-21/21:21:43.03        -0.024966926      0.10939813     0.052116853
2016-08-21/21:21:43.06        -0.024966921      0.10939739     0.052118596
2016-08-21/21:21:43.09        -0.024966921      0.10939667     0.052120350
2016-08-21/21:21:43.12        -0.024991141      0.10950207     0.052172695
2016-08-21/21:21:43.15        -0.024966926      0.10939524     0.052123926
2016-08-21/21:21:43.18        -0.024966921      0.10939450     0.052125668
2016-08-21/21:21:43.21        -0.024966921      0.10939378     0.052127421
2016-08-21/21:21:43.25        -0.024991141      0.10949917     0.052179773
2016-08-21/21:21:43.28        -0.024966926      0.10939235     0.052130997
2016-08-21/21:21:43.31        -0.024966921      0.10939161     0.052132738
2016-08-21/21:21:43.34        -0.024966921      0.10939089     0.052134491
2016-08-21/21:21:43.37        -0.024991141      0.10949628     0.052186849
2016-08-21/21:21:43.40        -0.024966926      0.10938946     0.052138066
2016-08-21/21:21:43.43        -0.024966921      0.10938872     0.052139806
2016-08-21/21:21:43.46        -0.024966921      0.10938800     0.052141559
2016-08-21/21:21:43.50        -0.024991141      0.10949339     0.052193923
2016-08-21/21:21:43.53        -0.024966926      0.10938657     0.052145132
2016-08-21/21:21:43.56        -0.024966921      0.10938583     0.052146872
2016-08-21/21:21:43.59        -0.024966921      0.10938511     0.052148624
2016-08-21/21:21:43.62        -0.024991141      0.10949049     0.052200995
2016-08-21/21:21:43.65        -0.024966926      0.10938368     0.052152197
2016-08-21/21:21:43.68        -0.024966921      0.10938293     0.052153936
2016-08-21/21:21:43.71        -0.024966921      0.10938222     0.052155688
2016-08-21/21:21:43.75        -0.024991141      0.10948760     0.052208065
2016-08-21/21:21:43.78        -0.024966926      0.10938079     0.052159259
2016-08-21/21:21:43.81        -0.024966921      0.10938004     0.052160998
2016-08-21/21:21:43.84        -0.024966921      0.10937933     0.052162749
2016-08-21/21:21:43.87        -0.024991141      0.10948470     0.052215133
2016-08-21/21:21:43.90        -0.024966926      0.10937789     0.052166320
2016-08-21/21:21:43.93        -0.024966921      0.10937715     0.052168058
2016-08-21/21:21:43.96        -0.024966921      0.10937643     0.052169809
2016-08-21/21:21:44.00        -0.024991141      0.10948181     0.052222199
2016-08-21/21:21:44.03        -0.024966926      0.10937500     0.052173378
2016-08-21/21:21:44.06        -0.024966921      0.10937426     0.052175116
2016-08-21/21:21:44.09        -0.024966921      0.10937354     0.052176866
2016-08-21/21:21:44.12        -0.024991141      0.10947892     0.052229262
2016-08-21/21:21:44.15        -0.024966926      0.10937211     0.052180434
2016-08-21/21:21:44.18        -0.024966921      0.10937137     0.052182172
2016-08-21/21:21:44.21        -0.024966921      0.10937065     0.052183921
2016-08-21/21:21:44.25        -0.024991141      0.10947602     0.052236324
2016-08-21/21:21:44.28        -0.024966926      0.10936922     0.052187488
2016-08-21/21:21:44.31        -0.024966921      0.10936848     0.052189225
2016-08-21/21:21:44.34        -0.024966921      0.10936776     0.052190974
2016-08-21/21:21:44.37        -0.024991141      0.10947313     0.052243383
2016-08-21/21:21:44.40        -0.024966926      0.10936633     0.052194540
2016-08-21/21:21:44.43        -0.024966921      0.10936559     0.052196277
2016-08-21/21:21:44.46        -0.024966921      0.10936487     0.052198025
2016-08-21/21:21:44.50        -0.024991141      0.10947023     0.052250440
2016-08-21/21:21:44.53        -0.024966926      0.10936344     0.052201590
2016-08-21/21:21:44.56        -0.024966921      0.10936270     0.052203326
2016-08-21/21:21:44.59        -0.024966921      0.10936198     0.052205074
2016-08-21/21:21:44.62        -0.024991141      0.10946734     0.052257496
2016-08-21/21:21:44.65        -0.024966926      0.10936055     0.052208638
2016-08-21/21:21:44.68        -0.024966921      0.10935980     0.052210373
2016-08-21/21:21:44.71        -0.024966921      0.10935909     0.052212121
2016-08-21/21:21:44.75        -0.024991141      0.10946445     0.052264549
2016-08-21/21:21:44.78        -0.024966926      0.10935766     0.052215684
2016-08-21/21:21:44.81        -0.024966921      0.10935691     0.052217419
2016-08-21/21:21:44.84        -0.024966921      0.10935620     0.052219166
2016-08-21/21:21:44.87        -0.024991141      0.10946155     0.052271600
2016-08-21/21:21:44.90        -0.024966926      0.10935476     0.052222727
2016-08-21/21:21:44.93        -0.024966921      0.10935402     0.052224462
2016-08-21/21:21:44.96        -0.024966921      0.10935331     0.052226208
2016-08-21/21:21:45.00        -0.024991141      0.10945866     0.052278649
2016-08-21/21:21:45.03        -0.024966926      0.10935187     0.052229769
2016-08-21/21:21:45.06        -0.024966921      0.10935113     0.052231503
2016-08-21/21:21:45.09        -0.024966921      0.10935041     0.052233249
2016-08-21/21:21:45.12        -0.024991141      0.10945576     0.052285696
2016-08-21/21:21:45.15        -0.024966926      0.10934898     0.052236809
2016-08-21/21:21:45.18        -0.024966921      0.10934824     0.052238542
2016-08-21/21:21:45.21        -0.024966921      0.10934752     0.052240287
2016-08-21/21:21:45.25        -0.024991141      0.10945287     0.052292740
2016-08-21/21:21:45.28        -0.024966926      0.10934609     0.052243846
2016-08-21/21:21:45.31        -0.024966921      0.10934535     0.052245579
2016-08-21/21:21:45.34        -0.024966921      0.10934463     0.052247324
2016-08-21/21:21:45.37        -0.024991141      0.10944998     0.052299783
2016-08-21/21:21:45.40        -0.024966926      0.10934320     0.052250881
2016-08-21/21:21:45.43        -0.024966921      0.10934246     0.052252614
2016-08-21/21:21:45.46        -0.024966921      0.10934174     0.052254358
2016-08-21/21:21:45.50        -0.024991141      0.10944708     0.052306824
2016-08-21/21:21:45.53        -0.024966926      0.10934031     0.052257915
2016-08-21/21:21:45.56        -0.024966921      0.10933957     0.052259646
2016-08-21/21:21:45.59        -0.024966921      0.10933885     0.052261390
2016-08-21/21:21:45.62        -0.024991141      0.10944419     0.052313862
2016-08-21/21:21:45.65        -0.024966926      0.10933742     0.052264946
2016-08-21/21:21:45.68        -0.024966921      0.10933668     0.052266677
2016-08-21/21:21:45.71        -0.024966921      0.10933596     0.052268420
2016-08-21/21:21:45.75        -0.024991141      0.10944129     0.052320899
2016-08-21/21:21:45.78        -0.024966926      0.10933453     0.052271975
2016-08-21/21:21:45.81        -0.024966921      0.10933378     0.052273706
2016-08-21/21:21:45.84        -0.024966921      0.10933307     0.052275448
2016-08-21/21:21:45.87        -0.024991141      0.10943840     0.052327933
2016-08-21/21:21:45.90        -0.024966926      0.10933164     0.052279002
2016-08-21/21:21:45.93        -0.024966921      0.10933089     0.052280732
2016-08-21/21:21:45.96        -0.024966921      0.10933018     0.052282474
2016-08-21/21:21:46.00        -0.024991141      0.10943551     0.052334965
2016-08-21/21:21:46.03        -0.024966926      0.10932874     0.052286027
2016-08-21/21:21:46.06        -0.024966921      0.10932800     0.052287757
2016-08-21/21:21:46.09        -0.024966921      0.10932728     0.052289498
2016-08-21/21:21:46.12        -0.024991141      0.10943261     0.052341995
2016-08-21/21:21:46.15        -0.024966926      0.10932585     0.052293050
2016-08-21/21:21:46.18        -0.024966921      0.10932511     0.052294779
2016-08-21/21:21:46.21        -0.024966921      0.10932439     0.052296520
2016-08-21/21:21:46.25        -0.024991141      0.10942972     0.052349023
2016-08-21/21:21:46.28        -0.024966926      0.10932296     0.052300070
2016-08-21/21:21:46.31        -0.024966921      0.10932222     0.052301799
2016-08-21/21:21:46.34        -0.024966921      0.10932150     0.052303540
2016-08-21/21:21:46.37        -0.024991141      0.10942682     0.052356049
2016-08-21/21:21:46.40        -0.024966926      0.10932007     0.052307089
2016-08-21/21:21:46.43        -0.024966921      0.10931933     0.052308817
2016-08-21/21:21:46.46        -0.024966921      0.10931861     0.052310557
2016-08-21/21:21:46.50        -0.024991141      0.10942393     0.052363073
2016-08-21/21:21:46.53        -0.024966926      0.10931718     0.052314106
2016-08-21/21:21:46.56        -0.024966921      0.10931644     0.052315833
2016-08-21/21:21:46.59        -0.024966921      0.10931572     0.052317573
2016-08-21/21:21:46.62        -0.024991141      0.10942104     0.052370095
2016-08-21/21:21:46.65        -0.024966926      0.10931429     0.052321120
2016-08-21/21:21:46.68        -0.024966921      0.10931355     0.052322847
2016-08-21/21:21:46.71        -0.024966921      0.10931283     0.052324586
2016-08-21/21:21:46.75        -0.024991141      0.10941814     0.052377115
2016-08-21/21:21:46.78        -0.024966926      0.10931140     0.052328132
2016-08-21/21:21:46.81        -0.024966921      0.10931065     0.052329859
2016-08-21/21:21:46.84        -0.024966921      0.10930994     0.052331598
2016-08-21/21:21:46.87        -0.024991141      0.10941525     0.052384133
2016-08-21/21:21:46.90        -0.024966926      0.10930851     0.052335143
2016-08-21/21:21:46.93        -0.024966921      0.10930776     0.052336869
2016-08-21/21:21:46.96        -0.024966921      0.10930705     0.052338607
2016-08-21/21:21:47.00        -0.024991141      0.10941235     0.052391148
2016-08-21/21:21:47.03        -0.024966926      0.10930561     0.052342151
2016-08-21/21:21:47.06        -0.024966921      0.10930487     0.052343877
2016-08-21/21:21:47.09        -0.024966921      0.10930415     0.052345614
2016-08-21/21:21:47.12        -0.024991141      0.10940946     0.052398161
2016-08-21/21:21:47.15        -0.024966926      0.10930272     0.052349157
2016-08-21/21:21:47.18        -0.024966921      0.10930198     0.052350882
2016-08-21/21:21:47.21        -0.024966921      0.10930126     0.052352619
2016-08-21/21:21:47.25        -0.024991141      0.10940657     0.052405173
2016-08-21/21:21:47.28        -0.024966926      0.10929983     0.052356161
2016-08-21/21:21:47.31        -0.024966921      0.10929909     0.052357886
2016-08-21/21:21:47.34        -0.024966921      0.10929837     0.052359622
2016-08-21/21:21:47.37        -0.024991141      0.10940367     0.052412182
2016-08-21/21:21:47.40        -0.024966926      0.10929694     0.052363163
2016-08-21/21:21:47.43        -0.024966921      0.10929620     0.052364887
2016-08-21/21:21:47.46        -0.024966921      0.10929548     0.052366623
2016-08-21/21:21:47.50        -0.024991141      0.10940078     0.052419189
2016-08-21/21:21:47.53        -0.024966926      0.10929405     0.052370163
2016-08-21/21:21:47.56        -0.024966921      0.10929331     0.052371886
2016-08-21/21:21:47.59        -0.024966921      0.10929259     0.052373622
2016-08-21/21:21:47.62        -0.024991141      0.10939788     0.052426194
2016-08-21/21:21:47.65        -0.024966926      0.10929116     0.052377161
2016-08-21/21:21:47.68        -0.024966921      0.10929042     0.052378884
2016-08-21/21:21:47.71        -0.024966921      0.10928970     0.052380619
2016-08-21/21:21:47.75        -0.024991141      0.10939499     0.052433197
2016-08-21/21:21:47.78        -0.024966926      0.10928827     0.052384156
2016-08-21/21:21:47.81        -0.024966921      0.10928752     0.052385879
2016-08-21/21:21:47.84        -0.024966921      0.10928681     0.052387613
2016-08-21/21:21:47.87        -0.024991141      0.10939210     0.052440198
2016-08-21/21:21:47.90        -0.024966926      0.10928538     0.052391150
2016-08-21/21:21:47.93        -0.024966921      0.10928463     0.052392872
2016-08-21/21:21:47.96        -0.024966921      0.10928392     0.052394606
2016-08-21/21:21:48.00        -0.024991141      0.10938920     0.052447197
2016-08-21/21:21:48.03        -0.024966926      0.10928248     0.052398141
2016-08-21/21:21:48.06        -0.024966921      0.10928174     0.052399863
2016-08-21/21:21:48.09        -0.024966921      0.10928103     0.052401596
2016-08-21/21:21:48.12        -0.024991141      0.10938631     0.052454193
2016-08-21/21:21:48.15        -0.024966926      0.10927959     0.052405131
2016-08-21/21:21:48.18        -0.024966921      0.10927885     0.052406852
2016-08-21/21:21:48.21        -0.024966921      0.10927813     0.052408584
2016-08-21/21:21:48.25        -0.024991141      0.10938341     0.052461188
2016-08-21/21:21:48.28        -0.024966926      0.10927670     0.052412118
2016-08-21/21:21:48.31        -0.024966921      0.10927596     0.052413838
2016-08-21/21:21:48.34        -0.024966921      0.10927524     0.052415571
2016-08-21/21:21:48.37        -0.024991141      0.10938052     0.052468181
2016-08-21/21:21:48.40        -0.024966926      0.10927381     0.052419103
2016-08-21/21:21:48.43        -0.024966921      0.10927307     0.052420823
2016-08-21/21:21:48.46        -0.024966921      0.10927235     0.052422555
2016-08-21/21:21:48.50        -0.024991141      0.10937763     0.052475171
2016-08-21/21:21:48.53        -0.024966926      0.10927092     0.052426086
2016-08-21/21:21:48.56        -0.024966921      0.10927018     0.052427805
2016-08-21/21:21:48.59        -0.024966921      0.10926946     0.052429537
2016-08-21/21:21:48.62        -0.024991141      0.10937473     0.052482159
2016-08-21/21:21:48.65        -0.024966926      0.10926803     0.052433067
2016-08-21/21:21:48.68        -0.024966921      0.10926729     0.052434786
2016-08-21/21:21:48.71        -0.024966921      0.10926657     0.052436517
2016-08-21/21:21:48.75        -0.024991141      0.10937184     0.052489145
2016-08-21/21:21:48.78        -0.024966926      0.10926514     0.052440046
2016-08-21/21:21:48.81        -0.024966921      0.10926440     0.052441764
2016-08-21/21:21:48.84        -0.024966921      0.10926368     0.052443495
2016-08-21/21:21:48.87        -0.024991141      0.10936894     0.052496129
2016-08-21/21:21:48.90        -0.024966926      0.10926225     0.052447023
2016-08-21/21:21:48.93        -0.024966921      0.10926150     0.052448741
2016-08-21/21:21:48.96        -0.024966921      0.10926079     0.052450470
2016-08-21/21:21:49.00        -0.024991141      0.10936605     0.052503111
2016-08-21/21:21:49.03        -0.024966926      0.10925936     0.052453997
2016-08-21/21:21:49.06        -0.024966921      0.10925861     0.052455715
2016-08-21/21:21:49.09        -0.024966921      0.10925790     0.052457444
2016-08-21/21:21:49.12        -0.024991141      0.10936316     0.052510091
2016-08-21/21:21:49.15        -0.024966926      0.10925646     0.052460970
2016-08-21/21:21:49.18        -0.024966921      0.10925572     0.052462687
2016-08-21/21:21:49.21        -0.024966921      0.10925500     0.052464415
2016-08-21/21:21:49.25        -0.024991141      0.10936026     0.052517069
2016-08-21/21:21:49.28        -0.024966926      0.10925357     0.052467940
2016-08-21/21:21:49.31        -0.024966921      0.10925283     0.052469657
2016-08-21/21:21:49.34        -0.024966921      0.10925211     0.052471385
2016-08-21/21:21:49.37        -0.024991141      0.10935737     0.052524045
2016-08-21/21:21:49.40        -0.024966926      0.10925068     0.052474909
2016-08-21/21:21:49.43        -0.024966921      0.10924994     0.052476625
2016-08-21/21:21:49.46        -0.024966921      0.10924922     0.052478352
2016-08-21/21:21:49.50        -0.024985277      0.10936854     0.052511003
2016-08-21/21:21:49.53        -0.024950369      0.10928749     0.052425359
2016-08-21/21:21:49.56        -0.024939670      0.10931239     0.052390575
2016-08-21/21:21:49.59        -0.024928977      0.10933731     0.052355802
2016-08-21/21:21:49.62        -0.024942158      0.10946903     0.052370797
2016-08-21/21:21:49.65        -0.024907251      0.10938798     0.052285146
2016-08-21/21:21:49.68        -0.024896551      0.10941288     0.052250361
2016-08-21/21:21:49.71        -0.024885858      0.10943781     0.052215588
2016-08-21/21:21:49.75        -0.024899040      0.10956952     0.052230589
2016-08-21/21:21:49.78        -0.024864132      0.10948848     0.052144931
2016-08-21/21:21:49.81        -0.024853433      0.10951338     0.052110145
2016-08-21/21:21:49.84        -0.024842740      0.10953830     0.052075371
2016-08-21/21:21:49.87        -0.024855922      0.10967002     0.052090378
2016-08-21/21:21:49.90        -0.024821014      0.10958898     0.052004712
2016-08-21/21:21:49.93        -0.024810315      0.10961388     0.051969926
2016-08-21/21:21:49.96        -0.024799621      0.10963880     0.051935151
2016-08-21/21:21:50.00        -0.024812803      0.10977051     0.051950164
2016-08-21/21:21:50.03        -0.024777895      0.10968948     0.051864491
2016-08-21/21:21:50.06        -0.024767196      0.10971438     0.051829704
2016-08-21/21:21:50.09        -0.024756503      0.10973931     0.051794928
2016-08-21/21:21:50.12        -0.024769685      0.10987102     0.051809947
2016-08-21/21:21:50.15        -0.024734777      0.10978999     0.051724267
2016-08-21/21:21:50.18        -0.024724078      0.10981489     0.051689479
2016-08-21/21:21:50.21        -0.024713384      0.10983981     0.051654703
2016-08-21/21:21:50.25        -0.024726566      0.10997152     0.051669728
2016-08-21/21:21:50.28        -0.024691658      0.10989049     0.051584041
2016-08-21/21:21:50.31        -0.024680959      0.10991539     0.051549252
2016-08-21/21:21:50.34        -0.024670266      0.10994032     0.051514475
2016-08-21/21:21:50.37        -0.024683448      0.11007202     0.051529506
2016-08-21/21:21:50.40        -0.024648540      0.10999100     0.051443811
2016-08-21/21:21:50.43        -0.024637841      0.11001590     0.051409022
2016-08-21/21:21:50.46        -0.024627147      0.11004083     0.051374245
2016-08-21/21:21:50.50        -0.024640329      0.11017253     0.051389282
2016-08-21/21:21:50.53        -0.024611286      0.11007745     0.051323595
2016-08-21/21:21:50.56        -0.024611280      0.11007671     0.051325305
2016-08-21/21:21:50.59        -0.024611280      0.11007600     0.051327027
2016-08-21/21:21:50.62        -0.024635155      0.11018206     0.051378570
2016-08-21/21:21:50.65        -0.024611286      0.11007458     0.051330537
2016-08-21/21:21:50.68        -0.024611280      0.11007384     0.051332247
2016-08-21/21:21:50.71        -0.024611280      0.11007313     0.051333968
2016-08-21/21:21:50.75        -0.024635155      0.11017919     0.051385518
2016-08-21/21:21:50.78        -0.024611286      0.11007171     0.051337478
2016-08-21/21:21:50.81        -0.024611280      0.11007097     0.051339187
2016-08-21/21:21:50.84        -0.024611280      0.11007026     0.051340908
2016-08-21/21:21:50.87        -0.024635155      0.11017631     0.051392463
2016-08-21/21:21:50.90        -0.024611286      0.11006884     0.051344416
2016-08-21/21:21:50.93        -0.024611280      0.11006810     0.051346125
2016-08-21/21:21:50.96        -0.024611280      0.11006739     0.051347845
2016-08-21/21:21:51.00        -0.024635155      0.11017344     0.051399407
2016-08-21/21:21:51.03        -0.024611286      0.11006596     0.051351353
2016-08-21/21:21:51.06        -0.024611280      0.11006523     0.051353061
2016-08-21/21:21:51.09        -0.024611280      0.11006451     0.051354780
2016-08-21/21:21:51.12        -0.024635155      0.11017056     0.051406348
2016-08-21/21:21:51.15        -0.024611286      0.11006309     0.051358287
2016-08-21/21:21:51.18        -0.024611280      0.11006235     0.051359995
2016-08-21/21:21:51.21        -0.024611280      0.11006164     0.051361714
2016-08-21/21:21:51.25        -0.024635155      0.11016769     0.051413288
2016-08-21/21:21:51.28        -0.024611286      0.11006022     0.051365219
2016-08-21/21:21:51.31        -0.024611280      0.11005948     0.051366926
2016-08-21/21:21:51.34        -0.024611280      0.11005877     0.051368645
2016-08-21/21:21:51.37        -0.024635155      0.11016481     0.051420226
2016-08-21/21:21:51.40        -0.024611286      0.11005735     0.051372150
2016-08-21/21:21:51.43        -0.024611280      0.11005661     0.051373856
2016-08-21/21:21:51.46        -0.024611280      0.11005590     0.051375575
2016-08-21/21:21:51.50        -0.024635155      0.11016194     0.051427161
2016-08-21/21:21:51.53        -0.024611286      0.11005447     0.051379078
2016-08-21/21:21:51.56        -0.024611280      0.11005374     0.051380784
2016-08-21/21:21:51.59        -0.024611280      0.11005302     0.051382502
2016-08-21/21:21:51.62        -0.024635155      0.11015906     0.051434095
2016-08-21/21:21:51.65        -0.024611286      0.11005160     0.051386004
2016-08-21/21:21:51.68        -0.024611280      0.11005086     0.051387710
2016-08-21/21:21:51.71        -0.024611280      0.11005015     0.051389427
2016-08-21/21:21:51.75        -0.024635155      0.11015619     0.051441026
2016-08-21/21:21:51.78        -0.024611286      0.11004873     0.051392929
2016-08-21/21:21:51.81        -0.024611280      0.11004799     0.051394634
2016-08-21/21:21:51.84        -0.024611280      0.11004728     0.051396351
2016-08-21/21:21:51.87        -0.024635155      0.11015331     0.051447956
2016-08-21/21:21:51.90        -0.024611286      0.11004586     0.051399851
2016-08-21/21:21:51.93        -0.024611280      0.11004512     0.051401556
2016-08-21/21:21:51.96        -0.024611280      0.11004441     0.051403272
2016-08-21/21:21:52.00        -0.024635155      0.11015044     0.051454883
2016-08-21/21:21:52.03        -0.024611286      0.11004299     0.051406771
2016-08-21/21:21:52.06        -0.024611280      0.11004225     0.051408475
2016-08-21/21:21:52.09        -0.024611280      0.11004154     0.051410191
2016-08-21/21:21:52.12        -0.024635155      0.11014756     0.051461809
2016-08-21/21:21:52.15        -0.024611286      0.11004011     0.051413690
2016-08-21/21:21:52.18        -0.024611280      0.11003938     0.051415393
2016-08-21/21:21:52.21        -0.024611280      0.11003866     0.051417109
2016-08-21/21:21:52.25        -0.024635155      0.11014469     0.051468732
2016-08-21/21:21:52.28        -0.024611286      0.11003724     0.051420606
2016-08-21/21:21:52.31        -0.024611280      0.11003650     0.051422309
2016-08-21/21:21:52.34        -0.024611280      0.11003579     0.051424024
2016-08-21/21:21:52.37        -0.024635155      0.11014181     0.051475654
2016-08-21/21:21:52.40        -0.024611286      0.11003437     0.051427520
2016-08-21/21:21:52.43        -0.024611280      0.11003363     0.051429223
2016-08-21/21:21:52.46        -0.024611280      0.11003292     0.051430937
2016-08-21/21:21:52.50        -0.024635155      0.11013894     0.051482574
2016-08-21/21:21:52.53        -0.024611286      0.11003150     0.051434433
2016-08-21/21:21:52.56        -0.024611280      0.11003076     0.051436135
2016-08-21/21:21:52.59        -0.024611280      0.11003005     0.051437849
2016-08-21/21:21:52.62        -0.024635155      0.11013606     0.051489491
2016-08-21/21:21:52.65        -0.024611286      0.11002862     0.051441343
2016-08-21/21:21:52.68        -0.024611280      0.11002789     0.051443044
2016-08-21/21:21:52.71        -0.024611280      0.11002717     0.051444758
2016-08-21/21:21:52.75        -0.024635155      0.11013319     0.051496407
2016-08-21/21:21:52.78        -0.024611286      0.11002575     0.051448251
2016-08-21/21:21:52.81        -0.024611280      0.11002501     0.051449952
2016-08-21/21:21:52.84        -0.024611280      0.11002430     0.051451665
2016-08-21/21:21:52.87        -0.024635155      0.11013031     0.051503320
2016-08-21/21:21:52.90        -0.024611286      0.11002288     0.051455158
2016-08-21/21:21:52.93        -0.024611280      0.11002214     0.051456858
2016-08-21/21:21:52.96        -0.024611280      0.11002143     0.051458570
2016-08-21/21:21:53.00        -0.024635155      0.11012744     0.051510231
2016-08-21/21:21:53.03        -0.024611286      0.11002001     0.051462062
2016-08-21/21:21:53.06        -0.024611280      0.11001927     0.051463762
2016-08-21/21:21:53.09        -0.024611280      0.11001856     0.051465474
2016-08-21/21:21:53.12        -0.024635155      0.11012456     0.051517141
2016-08-21/21:21:53.15        -0.024611286      0.11001713     0.051468964
2016-08-21/21:21:53.18        -0.024611280      0.11001640     0.051470664
2016-08-21/21:21:53.21        -0.024611280      0.11001568     0.051472375
2016-08-21/21:21:53.25        -0.024635155      0.11012169     0.051524048
2016-08-21/21:21:53.28        -0.024611286      0.11001426     0.051475864
2016-08-21/21:21:53.31        -0.024611280      0.11001352     0.051477563
2016-08-21/21:21:53.34        -0.024611280      0.11001281     0.051479274
2016-08-21/21:21:53.37        -0.024635155      0.11011881     0.051530954
2016-08-21/21:21:53.40        -0.024611286      0.11001139     0.051482763
2016-08-21/21:21:53.43        -0.024611280      0.11001065     0.051484461
2016-08-21/21:21:53.46        -0.024611280      0.11000994     0.051486171
2016-08-21/21:21:53.50        -0.024635155      0.11011594     0.051537857
2016-08-21/21:21:53.53        -0.024611286      0.11000852     0.051489659
2016-08-21/21:21:53.56        -0.024611280      0.11000778     0.051491357
2016-08-21/21:21:53.59        -0.024611280      0.11000707     0.051493067
2016-08-21/21:21:53.62        -0.024635155      0.11011306     0.051544759
2016-08-21/21:21:53.65        -0.024611286      0.11000565     0.051496553
2016-08-21/21:21:53.68        -0.024611280      0.11000491     0.051498250
2016-08-21/21:21:53.71        -0.024611280      0.11000420     0.051499960
2016-08-21/21:21:53.75        -0.024635155      0.11011019     0.051551658
2016-08-21/21:21:53.78        -0.024611286      0.11000277     0.051503445
2016-08-21/21:21:53.81        -0.024611280      0.11000204     0.051505142
2016-08-21/21:21:53.84        -0.024611280      0.11000132     0.051506851
2016-08-21/21:21:53.87        -0.024635155      0.11010731     0.051558555
2016-08-21/21:21:53.90        -0.024611286      0.10999990     0.051510335
2016-08-21/21:21:53.93        -0.024611280      0.10999916     0.051512032
2016-08-21/21:21:53.96        -0.024611280      0.10999845     0.051513740
2016-08-21/21:21:54.00        -0.024635155      0.11010444     0.051565451
2016-08-21/21:21:54.03        -0.024611286      0.10999703     0.051517223
2016-08-21/21:21:54.06        -0.024611280      0.10999629     0.051518920
2016-08-21/21:21:54.09        -0.024611280      0.10999558     0.051520627
2016-08-21/21:21:54.12        -0.024635155      0.11010156     0.051572344
2016-08-21/21:21:54.15        -0.024611286      0.10999416     0.051524110
2016-08-21/21:21:54.18        -0.024611280      0.10999342     0.051525805
2016-08-21/21:21:54.21        -0.024611280      0.10999271     0.051527513
2016-08-21/21:21:54.25        -0.024635155      0.11009869     0.051579235
2016-08-21/21:21:54.28        -0.024611286      0.10999128     0.051530994
2016-08-21/21:21:54.31        -0.024611280      0.10999055     0.051532689
2016-08-21/21:21:54.34        -0.024611280      0.10998983     0.051534396
2016-08-21/21:21:54.37        -0.024635155      0.11009581     0.051586125
2016-08-21/21:21:54.40        -0.024611286      0.10998841     0.051537876
2016-08-21/21:21:54.43        -0.024611280      0.10998767     0.051539570
2016-08-21/21:21:54.46        -0.024611280      0.10998696     0.051541277
2016-08-21/21:21:54.50        -0.024635155      0.11009294     0.051593012
2016-08-21/21:21:54.53        -0.024611286      0.10998554     0.051544756
2016-08-21/21:21:54.56        -0.024611280      0.10998480     0.051546450
2016-08-21/21:21:54.59        -0.024611280      0.10998409     0.051548156
2016-08-21/21:21:54.62        -0.024635155      0.11009006     0.051599897
2016-08-21/21:21:54.65        -0.024611286      0.10998267     0.051551634
2016-08-21/21:21:54.68        -0.024611280      0.10998193     0.051553328
2016-08-21/21:21:54.71        -0.024611280      0.10998122     0.051555033
2016-08-21/21:21:54.75        -0.024635155      0.11008719     0.051606781
2016-08-21/21:21:54.78        -0.024611286      0.10997980     0.051558510
2016-08-21/21:21:54.81        -0.024611280      0.10997906     0.051560203
2016-08-21/21:21:54.84        -0.024611280      0.10997835     0.051561908
2016-08-21/21:21:54.87        -0.024635155      0.11008431     0.051613662
2016-08-21/21:21:54.90        -0.024611286      0.10997692     0.051565384
2016-08-21/21:21:54.93        -0.024611280      0.10997619     0.051567077
2016-08-21/21:21:54.96        -0.024611280      0.10997547     0.051568781
2016-08-21/21:21:55.00        -0.024635155      0.11008144     0.051620541
2016-08-21/21:21:55.03        -0.024611286      0.10997405     0.051572256
2016-08-21/21:21:55.06        -0.024611280      0.10997331     0.051573948
2016-08-21/21:21:55.09        -0.024611280      0.10997260     0.051575652
2016-08-21/21:21:55.12        -0.024635155      0.11007856     0.051627418
2016-08-21/21:21:55.15        -0.024611286      0.10997118     0.051579126
2016-08-21/21:21:55.18        -0.024611280      0.10997044     0.051580818
2016-08-21/21:21:55.21        -0.024611280      0.10996973     0.051582521
2016-08-21/21:21:55.25        -0.024635155      0.11007568     0.051634293
2016-08-21/21:21:55.28        -0.024611286      0.10996831     0.051585994
2016-08-21/21:21:55.31        -0.024611280      0.10996757     0.051587685
2016-08-21/21:21:55.34        -0.024611280      0.10996686     0.051589388
2016-08-21/21:21:55.37        -0.024635155      0.11007281     0.051641167
2016-08-21/21:21:55.40        -0.024611286      0.10996543     0.051592860
2016-08-21/21:21:55.43        -0.024611280      0.10996470     0.051594551
2016-08-21/21:21:55.46        -0.024611280      0.10996398     0.051596253
2016-08-21/21:21:55.50        -0.024635155      0.11006993     0.051648038
2016-08-21/21:21:55.53        -0.024611286      0.10996256     0.051599724
2016-08-21/21:21:55.56        -0.024611280      0.10996182     0.051601414
2016-08-21/21:21:55.59        -0.024611280      0.10996111     0.051603116
2016-08-21/21:21:55.62        -0.024635155      0.11006706     0.051654907
2016-08-21/21:21:55.65        -0.024611286      0.10995969     0.051606586
2016-08-21/21:21:55.68        -0.024611280      0.10995895     0.051608276
2016-08-21/21:21:55.71        -0.024611280      0.10995824     0.051609977
2016-08-21/21:21:55.75        -0.024635155      0.11006418     0.051661774
2016-08-21/21:21:55.78        -0.024611286      0.10995682     0.051613446
2016-08-21/21:21:55.81        -0.024611280      0.10995608     0.051615135
2016-08-21/21:21:55.84        -0.024611280      0.10995537     0.051616836
2016-08-21/21:21:55.87        -0.024635155      0.11006131     0.051668639
2016-08-21/21:21:55.90        -0.024611286      0.10995395     0.051620304
2016-08-21/21:21:55.93        -0.024611280      0.10995321     0.051621993
2016-08-21/21:21:55.96        -0.024611280      0.10995250     0.051623693
2016-08-21/21:21:56.00        -0.024635155      0.11005843     0.051675502
2016-08-21/21:21:56.03        -0.024611286      0.10995107     0.051627160
2016-08-21/21:21:56.06        -0.024611280      0.10995034     0.051628848
2016-08-21/21:21:56.09        -0.024611280      0.10994962     0.051630548
2016-08-21/21:21:56.12        -0.024635155      0.11005556     0.051682363
2016-08-21/21:21:56.15        -0.024611286      0.10994820     0.051634014
2016-08-21/21:21:56.18        -0.024611280      0.10994746     0.051635702
2016-08-21/21:21:56.21        -0.024611280      0.10994675     0.051637401
2016-08-21/21:21:56.25        -0.024635155      0.11005268     0.051689222
2016-08-21/21:21:56.28        -0.024611286      0.10994533     0.051640866
2016-08-21/21:21:56.31        -0.024611280      0.10994459     0.051642553
2016-08-21/21:21:56.34        -0.024611280      0.10994388     0.051644252
2016-08-21/21:21:56.37        -0.024635155      0.11004981     0.051696079
2016-08-21/21:21:56.40        -0.024611286      0.10994246     0.051647716
2016-08-21/21:21:56.43        -0.024611280      0.10994172     0.051649402
2016-08-21/21:21:56.46        -0.024611280      0.10994101     0.051651101
2016-08-21/21:21:56.50        -0.024635155      0.11004693     0.051702934
2016-08-21/21:21:56.53        -0.024611286      0.10993958     0.051654564
2016-08-21/21:21:56.56        -0.024611280      0.10993885     0.051656250
2016-08-21/21:21:56.59        -0.024611280      0.10993813     0.051657947
2016-08-21/21:21:56.62        -0.024635155      0.11004406     0.051709787
2016-08-21/21:21:56.65        -0.024611286      0.10993671     0.051661409
2016-08-21/21:21:56.68        -0.024611280      0.10993597     0.051663095
2016-08-21/21:21:56.71        -0.024611280      0.10993526     0.051664792
2016-08-21/21:21:56.75        -0.024635155      0.11004118     0.051716638
2016-08-21/21:21:56.78        -0.024611286      0.10993384     0.051668253
2016-08-21/21:21:56.81        -0.024611280      0.10993310     0.051669938
2016-08-21/21:21:56.84        -0.024611280      0.10993239     0.051671635
2016-08-21/21:21:56.87        -0.024635155      0.11003831     0.051723487
2016-08-21/21:21:56.90        -0.024611286      0.10993097     0.051675095
2016-08-21/21:21:56.93        -0.024611280      0.10993023     0.051676779
2016-08-21/21:21:56.96        -0.024611280      0.10992952     0.051678476
2016-08-21/21:21:57.00        -0.024635155      0.11003543     0.051730334
2016-08-21/21:21:57.03        -0.024611286      0.10992809     0.051681935
2016-08-21/21:21:57.06        -0.024611280      0.10992736     0.051683619
2016-08-21/21:21:57.09        -0.024611280      0.10992664     0.051685314
2016-08-21/21:21:57.12        -0.024635155      0.11003256     0.051737179
2016-08-21/21:21:57.15        -0.024611286      0.10992522     0.051688772
2016-08-21/21:21:57.18        -0.024611280      0.10992448     0.051690456
2016-08-21/21:21:57.21        -0.024611280      0.10992377     0.051692151
2016-08-21/21:21:57.25        -0.024635155      0.11002968     0.051744022
2016-08-21/21:21:57.28        -0.024611286      0.10992235     0.051695608
2016-08-21/21:21:57.31        -0.024611280      0.10992161     0.051697291
2016-08-21/21:21:57.34        -0.024611280      0.10992090     0.051698986
2016-08-21/21:21:57.37        -0.024635155      0.11002681     0.051750862
2016-08-21/21:21:57.40        -0.024611286      0.10991948     0.051702442
2016-08-21/21:21:57.43        -0.024611280      0.10991874     0.051704124
2016-08-21/21:21:57.46        -0.024611280      0.10991803     0.051705819
2016-08-21/21:21:57.50        -0.024635155      0.11002393     0.051757701
2016-08-21/21:21:57.53        -0.024611286      0.10991661     0.051709273
2016-08-21/21:21:57.56        -0.024611280      0.10991587     0.051710955
2016-08-21/21:21:57.59        -0.024611280      0.10991516     0.051712649
2016-08-21/21:21:57.62        -0.024635155      0.11002106     0.051764538
2016-08-21/21:21:57.65        -0.024611286      0.10991373     0.051716103
2016-08-21/21:21:57.68        -0.024611280      0.10991300     0.051717784
2016-08-21/21:21:57.71        -0.024611280      0.10991228     0.051719478
2016-08-21/21:21:57.75        -0.024635155      0.11001818     0.051771373
2016-08-21/21:21:57.78        -0.024611286      0.10991086     0.051722931
2016-08-21/21:21:57.81        -0.024611280      0.10991012     0.051724612
2016-08-21/21:21:57.84        -0.024611280      0.10990941     0.051726304
2016-08-21/21:21:57.87        -0.024635155      0.11001531     0.051778205
2016-08-21/21:21:57.90        -0.024611286      0.10990799     0.051729756
2016-08-21/21:21:57.93        -0.024611280      0.10990725     0.051731437
2016-08-21/21:21:57.96        -0.024611280      0.10990654     0.051733129
2016-08-21/21:21:58.00        -0.024635155      0.11001243     0.051785036
2016-08-21/21:21:58.03        -0.024611286      0.10990512     0.051736580
2016-08-21/21:21:58.06        -0.024611280      0.10990438     0.051738260
2016-08-21/21:21:58.09        -0.024611280      0.10990367     0.051739951
2016-08-21/21:21:58.12        -0.024635155      0.11000956     0.051791865
2016-08-21/21:21:58.15        -0.024611286      0.10990224     0.051743401
2016-08-21/21:21:58.18        -0.024611280      0.10990151     0.051745081
2016-08-21/21:21:58.21        -0.024611280      0.10990079     0.051746772
2016-08-21/21:21:58.25        -0.024635155      0.11000668     0.051798691
2016-08-21/21:21:58.28        -0.024611286      0.10989937     0.051750221
2016-08-21/21:21:58.31        -0.024611280      0.10989863     0.051751900
2016-08-21/21:21:58.34        -0.024611280      0.10989792     0.051753590
2016-08-21/21:21:58.37        -0.024635155      0.11000381     0.051805516
2016-08-21/21:21:58.40        -0.024611286      0.10989650     0.051757038
2016-08-21/21:21:58.43        -0.024611280      0.10989576     0.051758717
2016-08-21/21:21:58.46        -0.024611280      0.10989505     0.051760407
2016-08-21/21:21:58.50        -0.024635155      0.11000093     0.051812338
2016-08-21/21:21:58.53        -0.024611286      0.10989363     0.051763854
2016-08-21/21:21:58.56        -0.024611280      0.10989289     0.051765532
2016-08-21/21:21:58.59        -0.024611280      0.10989218     0.051767221
2016-08-21/21:21:58.62        -0.024635155      0.10999806     0.051819159
2016-08-21/21:21:58.65        -0.024611286      0.10989076     0.051770667
2016-08-21/21:21:58.68        -0.024611280      0.10989002     0.051772344
2016-08-21/21:21:58.71        -0.024611280      0.10988931     0.051774034
2016-08-21/21:21:58.75        -0.024635155      0.10999518     0.051825977
2016-08-21/21:21:58.78        -0.024611286      0.10988788     0.051777478
2016-08-21/21:21:58.81        -0.024611280      0.10988715     0.051779155
2016-08-21/21:21:58.84        -0.024611280      0.10988643     0.051780844
2016-08-21/21:21:58.87        -0.024635155      0.10999231     0.051832794
2016-08-21/21:21:58.90        -0.024611286      0.10988501     0.051784288
2016-08-21/21:21:58.93        -0.024611280      0.10988427     0.051785964
2016-08-21/21:21:58.96        -0.024611280      0.10988356     0.051787652
2016-08-21/21:21:59.00        -0.024635155      0.10998943     0.051839608
2016-08-21/21:21:59.03        -0.024611286      0.10988214     0.051791095
2016-08-21/21:21:59.06        -0.024611280      0.10988140     0.051792771
2016-08-21/21:21:59.09        -0.024611280      0.10988069     0.051794459
2016-08-21/21:21:59.12        -0.024635155      0.10998656     0.051846421
2016-08-21/21:21:59.15        -0.024611286      0.10987927     0.051797900
2016-08-21/21:21:59.18        -0.024611280      0.10987853     0.051799576
2016-08-21/21:21:59.21        -0.024611280      0.10987782     0.051801263
2016-08-21/21:21:59.25        -0.024635155      0.10998368     0.051853231
2016-08-21/21:21:59.28        -0.024611286      0.10987639     0.051804704
2016-08-21/21:21:59.31        -0.024611280      0.10987566     0.051806379
2016-08-21/21:21:59.34        -0.024611280      0.10987494     0.051808065
2016-08-21/21:21:59.37        -0.024635155      0.10998081     0.051860039
2016-08-21/21:21:59.40        -0.024611286      0.10987352     0.051811505
2016-08-21/21:21:59.43        -0.024611280      0.10987278     0.051813179
2016-08-21/21:21:59.46        -0.024611280      0.10987207     0.051814865
2016-08-21/21:21:59.50        -0.024629228      0.10999169     0.051847267
2016-08-21/21:21:59.53        -0.024594551      0.10990950     0.051763023
2016-08-21/21:21:59.56        -0.024583738      0.10993385     0.051728995
2016-08-21/21:21:59.59        -0.024572930      0.10995823     0.051694979
2016-08-21/21:21:59.62        -0.024585649      0.11008999     0.051710111
2016-08-21/21:21:59.65        -0.024550972      0.11000781     0.051625859
2016-08-21/21:21:59.68        -0.024540158      0.11003216     0.051591830
2016-08-21/21:21:59.71        -0.024529351      0.11005654     0.051557813
2016-08-21/21:21:59.75        -0.024542070      0.11018830     0.051572951
2016-08-21/21:21:59.78        -0.024507393      0.11010611     0.051488693
2016-08-21/21:21:59.81        -0.024496579      0.11013047     0.051454663
2016-08-21/21:21:59.84        -0.024485772      0.11015485     0.051420645
2016-08-21/21:21:59.87        -0.024498490      0.11028660     0.051435789
2016-08-21/21:21:59.90        -0.024463813      0.11020442     0.051351523
2016-08-21/21:21:59.93        -0.024453000      0.11022878     0.051317492
2016-08-21/21:21:59.96        -0.024442192      0.11025316     0.051283474
2016-08-21/21:22:00.00        -0.024454911      0.11038491     0.051298624
2016-08-21/21:22:00.03        -0.024420234      0.11030273     0.051214350
2016-08-21/21:22:00.06        -0.024409421      0.11032709     0.051180319
2016-08-21/21:22:00.09        -0.024398613      0.11035147     0.051146300
2016-08-21/21:22:00.12        -0.024411332      0.11048322     0.051161455
2016-08-21/21:22:00.15        -0.024376655      0.11040105     0.051077175
2016-08-21/21:22:00.18        -0.024365841      0.11042540     0.051043143
2016-08-21/21:22:00.21        -0.024355034      0.11044979     0.051009123
2016-08-21/21:22:00.25        -0.024367753      0.11058154     0.051024284
2016-08-21/21:22:00.28        -0.024333075      0.11049936     0.050939996
2016-08-21/21:22:00.31        -0.024322262      0.11052372     0.050905964
2016-08-21/21:22:00.34        -0.024311454      0.11054810     0.050871943
2016-08-21/21:22:00.37        -0.024324173      0.11067985     0.050887110
2016-08-21/21:22:00.40        -0.024289496      0.11059768     0.050802815
2016-08-21/21:22:00.43        -0.024278683      0.11062204     0.050768782
2016-08-21/21:22:00.46        -0.024267875      0.11064643     0.050734760
2016-08-21/21:22:00.50        -0.024280594      0.11077817     0.050749933
2016-08-21/21:22:00.53        -0.024251843      0.11068225     0.050685209
2016-08-21/21:22:00.56        -0.024251838      0.11068151     0.050686878
2016-08-21/21:22:00.59        -0.024251838      0.11068081     0.050688558
2016-08-21/21:22:00.62        -0.024275364      0.11078746     0.050739439
2016-08-21/21:22:00.65        -0.024251843      0.11067939     0.050691983
2016-08-21/21:22:00.68        -0.024251838      0.11067866     0.050693651
2016-08-21/21:22:00.71        -0.024251838      0.11067795     0.050695330
2016-08-21/21:22:00.75        -0.024275364      0.11078460     0.050746218
2016-08-21/21:22:00.78        -0.024251843      0.11067654     0.050698755
2016-08-21/21:22:00.81        -0.024251838      0.11067581     0.050700422
2016-08-21/21:22:00.84        -0.024251838      0.11067510     0.050702101
2016-08-21/21:22:00.87        -0.024275364      0.11078175     0.050752995
2016-08-21/21:22:00.90        -0.024251843      0.11067369     0.050705525
2016-08-21/21:22:00.93        -0.024251838      0.11067296     0.050707192
2016-08-21/21:22:00.96        -0.024251838      0.11067225     0.050708870
2016-08-21/21:22:01.00        -0.024275364      0.11077889     0.050759770
2016-08-21/21:22:01.03        -0.024251843      0.11067084     0.050712293
2016-08-21/21:22:01.06        -0.024251838      0.11067011     0.050713959
2016-08-21/21:22:01.09        -0.024251838      0.11066940     0.050715637
2016-08-21/21:22:01.12        -0.024275364      0.11077604     0.050766543
2016-08-21/21:22:01.15        -0.024251843      0.11066799     0.050719059
2016-08-21/21:22:01.18        -0.024251838      0.11066725     0.050720725
2016-08-21/21:22:01.21        -0.024251838      0.11066655     0.050722403
2016-08-21/21:22:01.25        -0.024275364      0.11077318     0.050773314
2016-08-21/21:22:01.28        -0.024251843      0.11066513     0.050725823
2016-08-21/21:22:01.31        -0.024251838      0.11066440     0.050727489
2016-08-21/21:22:01.34        -0.024251838      0.11066369     0.050729166
2016-08-21/21:22:01.37        -0.024275364      0.11077033     0.050780084
2016-08-21/21:22:01.40        -0.024251843      0.11066228     0.050732585
2016-08-21/21:22:01.43        -0.024251838      0.11066155     0.050734250
2016-08-21/21:22:01.46        -0.024251838      0.11066084     0.050735927
2016-08-21/21:22:01.50        -0.024275364      0.11076747     0.050786851
2016-08-21/21:22:01.53        -0.024251843      0.11065943     0.050739346
2016-08-21/21:22:01.56        -0.024251838      0.11065870     0.050741010
2016-08-21/21:22:01.59        -0.024251838      0.11065799     0.050742686
2016-08-21/21:22:01.62        -0.024275364      0.11076462     0.050793616
2016-08-21/21:22:01.65        -0.024251843      0.11065658     0.050746104
2016-08-21/21:22:01.68        -0.024251838      0.11065585     0.050747768
2016-08-21/21:22:01.71        -0.024251838      0.11065514     0.050749444
2016-08-21/21:22:01.75        -0.024275364      0.11076177     0.050800380
2016-08-21/21:22:01.78        -0.024251843      0.11065373     0.050752861
2016-08-21/21:22:01.81        -0.024251838      0.11065299     0.050754524
2016-08-21/21:22:01.84        -0.024251838      0.11065229     0.050756199
2016-08-21/21:22:01.87        -0.024275364      0.11075891     0.050807141
2016-08-21/21:22:01.90        -0.024251843      0.11065088     0.050759615
2016-08-21/21:22:01.93        -0.024251838      0.11065014     0.050761278
2016-08-21/21:22:01.96        -0.024251838      0.11064944     0.050762953
2016-08-21/21:22:02.00        -0.024275364      0.11075606     0.050813901
2016-08-21/21:22:02.03        -0.024251843      0.11064802     0.050766367
2016-08-21/21:22:02.06        -0.024251838      0.11064729     0.050768030
2016-08-21/21:22:02.09        -0.024251838      0.11064658     0.050769704
2016-08-21/21:22:02.12        -0.024275364      0.11075320     0.050820658
2016-08-21/21:22:02.15        -0.024251843      0.11064517     0.050773118
2016-08-21/21:22:02.18        -0.024251838      0.11064444     0.050774780
2016-08-21/21:22:02.21        -0.024251838      0.11064373     0.050776454
2016-08-21/21:22:02.25        -0.024275364      0.11075035     0.050827414
2016-08-21/21:22:02.28        -0.024251843      0.11064232     0.050779867
2016-08-21/21:22:02.31        -0.024251838      0.11064159     0.050781528
2016-08-21/21:22:02.34        -0.024251838      0.11064088     0.050783202
2016-08-21/21:22:02.37        -0.024275364      0.11074749     0.050834168
2016-08-21/21:22:02.40        -0.024251843      0.11063947     0.050786613
2016-08-21/21:22:02.43        -0.024251838      0.11063874     0.050788275
2016-08-21/21:22:02.46        -0.024251838      0.11063803     0.050789947
2016-08-21/21:22:02.50        -0.024275364      0.11074464     0.050840919
2016-08-21/21:22:02.53        -0.024251843      0.11063662     0.050793358
2016-08-21/21:22:02.56        -0.024251838      0.11063588     0.050795019
2016-08-21/21:22:02.59        -0.024251838      0.11063518     0.050796691
2016-08-21/21:22:02.62        -0.024275364      0.11074178     0.050847669
2016-08-21/21:22:02.65        -0.024251843      0.11063376     0.050800101
2016-08-21/21:22:02.68        -0.024251838      0.11063303     0.050801761
2016-08-21/21:22:02.71        -0.024251838      0.11063232     0.050803433
2016-08-21/21:22:02.75        -0.024275364      0.11073893     0.050854417
2016-08-21/21:22:02.78        -0.024251843      0.11063091     0.050806842
2016-08-21/21:22:02.81        -0.024251838      0.11063018     0.050808501
2016-08-21/21:22:02.84        -0.024251838      0.11062947     0.050810173
2016-08-21/21:22:02.87        -0.024275364      0.11073607     0.050861163
2016-08-21/21:22:02.90        -0.024251843      0.11062806     0.050813581
2016-08-21/21:22:02.93        -0.024251838      0.11062733     0.050815240
2016-08-21/21:22:02.96        -0.024251838      0.11062662     0.050816911
2016-08-21/21:22:03.00        -0.024275364      0.11073322     0.050867907
2016-08-21/21:22:03.03        -0.024251843      0.11062521     0.050820318
2016-08-21/21:22:03.06        -0.024251838      0.11062448     0.050821976
2016-08-21/21:22:03.09        -0.024251838      0.11062377     0.050823647
2016-08-21/21:22:03.12        -0.024275364      0.11073037     0.050874649
2016-08-21/21:22:03.15        -0.024251843      0.11062236     0.050827053
2016-08-21/21:22:03.18        -0.024251838      0.11062162     0.050828711
2016-08-21/21:22:03.21        -0.024251838      0.11062092     0.050830381
2016-08-21/21:22:03.25        -0.024275364      0.11072751     0.050881389
2016-08-21/21:22:03.28        -0.024251843      0.11061951     0.050833786
2016-08-21/21:22:03.31        -0.024251838      0.11061877     0.050835443
2016-08-21/21:22:03.34        -0.024251838      0.11061807     0.050837113
2016-08-21/21:22:03.37        -0.024275364      0.11072466     0.050888127
2016-08-21/21:22:03.40        -0.024251843      0.11061665     0.050840517
2016-08-21/21:22:03.43        -0.024251838      0.11061592     0.050842174
2016-08-21/21:22:03.46        -0.024251838      0.11061521     0.050843843
2016-08-21/21:22:03.50        -0.024275364      0.11072180     0.050894864
2016-08-21/21:22:03.53        -0.024251843      0.11061380     0.050847246
2016-08-21/21:22:03.56        -0.024251838      0.11061307     0.050848903
2016-08-21/21:22:03.59        -0.024251838      0.11061236     0.050850571
2016-08-21/21:22:03.62        -0.024275364      0.11071895     0.050901598
2016-08-21/21:22:03.65        -0.024251843      0.11061095     0.050853973
2016-08-21/21:22:03.68        -0.024251838      0.11061022     0.050855630
2016-08-21/21:22:03.71        -0.024251838      0.11060951     0.050857297
2016-08-21/21:22:03.75        -0.024275364      0.11071609     0.050908330
2016-08-21/21:22:03.78        -0.024251843      0.11060810     0.050860699
2016-08-21/21:22:03.81        -0.024251838      0.11060737     0.050862354
2016-08-21/21:22:03.84        -0.024251838      0.11060666     0.050864022
2016-08-21/21:22:03.87        -0.024275364      0.11071324     0.050915060
2016-08-21/21:22:03.90        -0.024251843      0.11060525     0.050867422
2016-08-21/21:22:03.93        -0.024251838      0.11060451     0.050869077
2016-08-21/21:22:03.96        -0.024251838      0.11060381     0.050870744
2016-08-21/21:22:04.00        -0.024275364      0.11071038     0.050921789
2016-08-21/21:22:04.03        -0.024251843      0.11060239     0.050874143
2016-08-21/21:22:04.06        -0.024251838      0.11060166     0.050875798
2016-08-21/21:22:04.09        -0.024251838      0.11060095     0.050877465
2016-08-21/21:22:04.12        -0.024275364      0.11070753     0.050928515
2016-08-21/21:22:04.15        -0.024251843      0.11059954     0.050880863
2016-08-21/21:22:04.18        -0.024251838      0.11059881     0.050882517
2016-08-21/21:22:04.21        -0.024251838      0.11059810     0.050884183
2016-08-21/21:22:04.25        -0.024275364      0.11070467     0.050935240
2016-08-21/21:22:04.28        -0.024251843      0.11059669     0.050887580
2016-08-21/21:22:04.31        -0.024251838      0.11059596     0.050889234
2016-08-21/21:22:04.34        -0.024251838      0.11059525     0.050890900
2016-08-21/21:22:04.37        -0.024275364      0.11070182     0.050941962
2016-08-21/21:22:04.40        -0.024251843      0.11059384     0.050894296
2016-08-21/21:22:04.43        -0.024251838      0.11059311     0.050895949
2016-08-21/21:22:04.46        -0.024251838      0.11059240     0.050897614
2016-08-21/21:22:04.50        -0.024275364      0.11069896     0.050948683
2016-08-21/21:22:04.53        -0.024251843      0.11059099     0.050901009
2016-08-21/21:22:04.56        -0.024251838      0.11059025     0.050902662
2016-08-21/21:22:04.59        -0.024251838      0.11058955     0.050904327
2016-08-21/21:22:04.62        -0.024275364      0.11069611     0.050955402
2016-08-21/21:22:04.65        -0.024251843      0.11058814     0.050907721
2016-08-21/21:22:04.68        -0.024251838      0.11058740     0.050909373
2016-08-21/21:22:04.71        -0.024251838      0.11058670     0.050911037
2016-08-21/21:22:04.75        -0.024275364      0.11069326     0.050962118
2016-08-21/21:22:04.78        -0.024251843      0.11058528     0.050914431
2016-08-21/21:22:04.81        -0.024251838      0.11058455     0.050916083
2016-08-21/21:22:04.84        -0.024251838      0.11058384     0.050917746
2016-08-21/21:22:04.87        -0.024275364      0.11069040     0.050968833
2016-08-21/21:22:04.90        -0.024251843      0.11058243     0.050921138
2016-08-21/21:22:04.93        -0.024251838      0.11058170     0.050922790
2016-08-21/21:22:04.96        -0.024251838      0.11058099     0.050924453
2016-08-21/21:22:05.00        -0.024275364      0.11068755     0.050975546
2016-08-21/21:22:05.03        -0.024251843      0.11057958     0.050927844
2016-08-21/21:22:05.06        -0.024251838      0.11057885     0.050929495
2016-08-21/21:22:05.09        -0.024251838      0.11057814     0.050931158
2016-08-21/21:22:05.12        -0.024275364      0.11068469     0.050982257
2016-08-21/21:22:05.15        -0.024251843      0.11057673     0.050934548
2016-08-21/21:22:05.18        -0.024251838      0.11057600     0.050936198
2016-08-21/21:22:05.21        -0.024251838      0.11057529     0.050937861
2016-08-21/21:22:05.25        -0.024275364      0.11068184     0.050988965
2016-08-21/21:22:05.28        -0.024251843      0.11057388     0.050941250
2016-08-21/21:22:05.31        -0.024251838      0.11057314     0.050942900
2016-08-21/21:22:05.34        -0.024251838      0.11057244     0.050944561
2016-08-21/21:22:05.37        -0.024275364      0.11067898     0.050995672
2016-08-21/21:22:05.40        -0.024251843      0.11057102     0.050947950
2016-08-21/21:22:05.43        -0.024251838      0.11057029     0.050949599
2016-08-21/21:22:05.46        -0.024251838      0.11056958     0.050951260
2016-08-21/21:22:05.50        -0.024275364      0.11067613     0.051002377
2016-08-21/21:22:05.53        -0.024251843      0.11056817     0.050954648
2016-08-21/21:22:05.56        -0.024251838      0.11056744     0.050956297
2016-08-21/21:22:05.59        -0.024251838      0.11056673     0.050957957
2016-08-21/21:22:05.62        -0.024275364      0.11067327     0.051009080
2016-08-21/21:22:05.65        -0.024251843      0.11056532     0.050961344
2016-08-21/21:22:05.68        -0.024251838      0.11056459     0.050962992
2016-08-21/21:22:05.71        -0.024251838      0.11056388     0.050964652
2016-08-21/21:22:05.75        -0.024275364      0.11067042     0.051015781
2016-08-21/21:22:05.78        -0.024251843      0.11056247     0.050968038
2016-08-21/21:22:05.81        -0.024251838      0.11056174     0.050969686
2016-08-21/21:22:05.84        -0.024251838      0.11056103     0.050971346
2016-08-21/21:22:05.87        -0.024275364      0.11066756     0.051022480
2016-08-21/21:22:05.90        -0.024251843      0.11055962     0.050974730
2016-08-21/21:22:05.93        -0.024251838      0.11055888     0.050976377
2016-08-21/21:22:05.96        -0.024251838      0.11055818     0.050978037
2016-08-21/21:22:06.00        -0.024275364      0.11066471     0.051029178
2016-08-21/21:22:06.03        -0.024251843      0.11055677     0.050981420
2016-08-21/21:22:06.06        -0.024251838      0.11055603     0.050983067
2016-08-21/21:22:06.09        -0.024251838      0.11055533     0.050984726
2016-08-21/21:22:06.12        -0.024275364      0.11066186     0.051035873
2016-08-21/21:22:06.15        -0.024251843      0.11055391     0.050988108
2016-08-21/21:22:06.18        -0.024251838      0.11055318     0.050989755
2016-08-21/21:22:06.21        -0.024251838      0.11055247     0.050991413
2016-08-21/21:22:06.25        -0.024275364      0.11065900     0.051042566
2016-08-21/21:22:06.28        -0.024251843      0.11055106     0.050994794
2016-08-21/21:22:06.31        -0.024251838      0.11055033     0.050996441
2016-08-21/21:22:06.34        -0.024251838      0.11054962     0.050998098
2016-08-21/21:22:06.37        -0.024275364      0.11065615     0.051049257
2016-08-21/21:22:06.40        -0.024251843      0.11054821     0.051001479
2016-08-21/21:22:06.43        -0.024251838      0.11054748     0.051003124
2016-08-21/21:22:06.46        -0.024251838      0.11054677     0.051004782
2016-08-21/21:22:06.50        -0.024275364      0.11065329     0.051055947
2016-08-21/21:22:06.53        -0.024251843      0.11054536     0.051008161
2016-08-21/21:22:06.56        -0.024251838      0.11054463     0.051009806
2016-08-21/21:22:06.59        -0.024251838      0.11054392     0.051011463
2016-08-21/21:22:06.62        -0.024275364      0.11065044     0.051062634
2016-08-21/21:22:06.65        -0.024251843      0.11054251     0.051014841
2016-08-21/21:22:06.68        -0.024251838      0.11054177     0.051016486
2016-08-21/21:22:06.71        -0.024251838      0.11054107     0.051018142
2016-08-21/21:22:06.75        -0.024275364      0.11064758     0.051069319
2016-08-21/21:22:06.78        -0.024251843      0.11053966     0.051021520
2016-08-21/21:22:06.81        -0.024251838      0.11053892     0.051023164
2016-08-21/21:22:06.84        -0.024251838      0.11053822     0.051024820
2016-08-21/21:22:06.87        -0.024275364      0.11064473     0.051076003
2016-08-21/21:22:06.90        -0.024251843      0.11053680     0.051028196
2016-08-21/21:22:06.93        -0.024251838      0.11053607     0.051029840
2016-08-21/21:22:06.96        -0.024251838      0.11053536     0.051031495
2016-08-21/21:22:07.00        -0.024275364      0.11064187     0.051082684
2016-08-21/21:22:07.03        -0.024251843      0.11053395     0.051034871
2016-08-21/21:22:07.06        -0.024251838      0.11053322     0.051036514
2016-08-21/21:22:07.09        -0.024251838      0.11053251     0.051038169
2016-08-21/21:22:07.12        -0.024275364      0.11063902     0.051089364
2016-08-21/21:22:07.15        -0.024251843      0.11053110     0.051041543
2016-08-21/21:22:07.18        -0.024251838      0.11053037     0.051043186
2016-08-21/21:22:07.21        -0.024251838      0.11052966     0.051044840
2016-08-21/21:22:07.25        -0.024275364      0.11063616     0.051096041
2016-08-21/21:22:07.28        -0.024251843      0.11052825     0.051048214
2016-08-21/21:22:07.31        -0.024251838      0.11052752     0.051049856
2016-08-21/21:22:07.34        -0.024251838      0.11052681     0.051051510
2016-08-21/21:22:07.37        -0.024275364      0.11063331     0.051102717
2016-08-21/21:22:07.40        -0.024251843      0.11052540     0.051054883
2016-08-21/21:22:07.43        -0.024251838      0.11052466     0.051056524
2016-08-21/21:22:07.46        -0.024251838      0.11052396     0.051058178
2016-08-21/21:22:07.50        -0.024275364      0.11063046     0.051109390
2016-08-21/21:22:07.53        -0.024251843      0.11052254     0.051061549
2016-08-21/21:22:07.56        -0.024251838      0.11052181     0.051063190
2016-08-21/21:22:07.59        -0.024251838      0.11052110     0.051064843
2016-08-21/21:22:07.62        -0.024275364      0.11062760     0.051116062
2016-08-21/21:22:07.65        -0.024251843      0.11051969     0.051068214
2016-08-21/21:22:07.68        -0.024251838      0.11051896     0.051069855
2016-08-21/21:22:07.71        -0.024251838      0.11051825     0.051071507
2016-08-21/21:22:07.75        -0.024275364      0.11062475     0.051122732
2016-08-21/21:22:07.78        -0.024251843      0.11051684     0.051074877
2016-08-21/21:22:07.81        -0.024251838      0.11051611     0.051076517
2016-08-21/21:22:07.84        -0.024251838      0.11051540     0.051078169
2016-08-21/21:22:07.87        -0.024275364      0.11062189     0.051129400
2016-08-21/21:22:07.90        -0.024251843      0.11051399     0.051081537
2016-08-21/21:22:07.93        -0.024251838      0.11051326     0.051083177
2016-08-21/21:22:07.96        -0.024251838      0.11051255     0.051084829
2016-08-21/21:22:08.00        -0.024275364      0.11061904     0.051136065
2016-08-21/21:22:08.03        -0.024251843      0.11051114     0.051088196
2016-08-21/21:22:08.06        -0.024251838      0.11051040     0.051089836
2016-08-21/21:22:08.09        -0.024251838      0.11050970     0.051091487
2016-08-21/21:22:08.12        -0.024275364      0.11061618     0.051142729
2016-08-21/21:22:08.15        -0.024251843      0.11050829     0.051094853
2016-08-21/21:22:08.18        -0.024251838      0.11050755     0.051096492
2016-08-21/21:22:08.21        -0.024251838      0.11050685     0.051098142
2016-08-21/21:22:08.25        -0.024275364      0.11061333     0.051149391
2016-08-21/21:22:08.28        -0.024251843      0.11050543     0.051101508
2016-08-21/21:22:08.31        -0.024251838      0.11050470     0.051103146
2016-08-21/21:22:08.34        -0.024251838      0.11050399     0.051104796
2016-08-21/21:22:08.37        -0.024275364      0.11061047     0.051156051
2016-08-21/21:22:08.40        -0.024251843      0.11050258     0.051108161
2016-08-21/21:22:08.43        -0.024251838      0.11050185     0.051109799
2016-08-21/21:22:08.46        -0.024251838      0.11050114     0.051111448
2016-08-21/21:22:08.50        -0.024275364      0.11060762     0.051162709
2016-08-21/21:22:08.53        -0.024251843      0.11049973     0.051114812
2016-08-21/21:22:08.56        -0.024251838      0.11049900     0.051116449
2016-08-21/21:22:08.59        -0.024251838      0.11049829     0.051118098
2016-08-21/21:22:08.62        -0.024275364      0.11060476     0.051169365
2016-08-21/21:22:08.65        -0.024251843      0.11049688     0.051121461
2016-08-21/21:22:08.68        -0.024251838      0.11049615     0.051123098
2016-08-21/21:22:08.71        -0.024251838      0.11049544     0.051124746
2016-08-21/21:22:08.75        -0.024275364      0.11060191     0.051176019
2016-08-21/21:22:08.78        -0.024251843      0.11049403     0.051128108
2016-08-21/21:22:08.81        -0.024251838      0.11049329     0.051129744
2016-08-21/21:22:08.84        -0.024251838      0.11049259     0.051131392
2016-08-21/21:22:08.87        -0.024275364      0.11059905     0.051182671
2016-08-21/21:22:08.90        -0.024251843      0.11049117     0.051134753
2016-08-21/21:22:08.93        -0.024251838      0.11049044     0.051136389
2016-08-21/21:22:08.96        -0.024251838      0.11048973     0.051138037
2016-08-21/21:22:09.00        -0.024275364      0.11059620     0.051189321
2016-08-21/21:22:09.03        -0.024251843      0.11048832     0.051141396
2016-08-21/21:22:09.06        -0.024251838      0.11048759     0.051143032
2016-08-21/21:22:09.09        -0.024251838      0.11048688     0.051144679
2016-08-21/21:22:09.12        -0.024275364      0.11059335     0.051195969
2016-08-21/21:22:09.15        -0.024251843      0.11048547     0.051148037
2016-08-21/21:22:09.18        -0.024251838      0.11048474     0.051149672
2016-08-21/21:22:09.21        -0.024251838      0.11048403     0.051151319
2016-08-21/21:22:09.25        -0.024275364      0.11059049     0.051202615
2016-08-21/21:22:09.28        -0.024251843      0.11048262     0.051154677
2016-08-21/21:22:09.31        -0.024251838      0.11048189     0.051156311
2016-08-21/21:22:09.34        -0.024251838      0.11048118     0.051157957
2016-08-21/21:22:09.37        -0.024275364      0.11058764     0.051209259
2016-08-21/21:22:09.40        -0.024251843      0.11047977     0.051161314
2016-08-21/21:22:09.43        -0.024251838      0.11047903     0.051162948
2016-08-21/21:22:09.46        -0.024251838      0.11047833     0.051164593
2016-08-21/21:22:09.50        -0.024269346      0.11059827     0.051196763
2016-08-21/21:22:09.53        -0.024234850      0.11051500     0.051113910
2016-08-21/21:22:09.56        -0.024223870      0.11053886     0.051080644
2016-08-21/21:22:09.59        -0.024212895      0.11056275     0.051047388
2016-08-21/21:22:09.62        -0.024225093      0.11069460     0.051062676
2016-08-21/21:22:09.65        -0.024190597      0.11061133     0.050979816
2016-08-21/21:22:09.68        -0.024179617      0.11063520     0.050946549
2016-08-21/21:22:09.71        -0.024168642      0.11065909     0.050913293
2016-08-21/21:22:09.75        -0.024180840      0.11079093     0.050928586
2016-08-21/21:22:09.78        -0.024146344      0.11070766     0.050845719
2016-08-21/21:22:09.81        -0.024135364      0.11073153     0.050812451
2016-08-21/21:22:09.84        -0.024124389      0.11075542     0.050779195
2016-08-21/21:22:09.87        -0.024136587      0.11088726     0.050794494
2016-08-21/21:22:09.90        -0.024102091      0.11080400     0.050711620
2016-08-21/21:22:09.93        -0.024091111      0.11082787     0.050678351
2016-08-21/21:22:09.96        -0.024080136      0.11085176     0.050645093
2016-08-21/21:22:10.00        -0.024092334      0.11098359     0.050660398
2016-08-21/21:22:10.03        -0.024057838      0.11090034     0.050577517
2016-08-21/21:22:10.06        -0.024046857      0.11092421     0.050544247
2016-08-21/21:22:10.09        -0.024035883      0.11094810     0.050510989
2016-08-21/21:22:10.12        -0.024048080      0.11107993     0.050526299
2016-08-21/21:22:10.15        -0.024013585      0.11099668     0.050443411
2016-08-21/21:22:10.18        -0.024002604      0.11102055     0.050410140
2016-08-21/21:22:10.21        -0.023991630      0.11104444     0.050376881
2016-08-21/21:22:10.25        -0.024003827      0.11117627     0.050392197
2016-08-21/21:22:10.28        -0.023969332      0.11109302     0.050309302
2016-08-21/21:22:10.31        -0.023958351      0.11111689     0.050276031
2016-08-21/21:22:10.34        -0.023947377      0.11114079     0.050242771
2016-08-21/21:22:10.37        -0.023959574      0.11127262     0.050258093
2016-08-21/21:22:10.40        -0.023925079      0.11118937     0.050175190
2016-08-21/21:22:10.43        -0.023914098      0.11121324     0.050141918
2016-08-21/21:22:10.46        -0.023903123      0.11123713     0.050108658
2016-08-21/21:22:10.50        -0.023915321      0.11136896     0.050123985
2016-08-21/21:22:10.53        -0.023886844      0.11127223     0.050060213
2016-08-21/21:22:10.56        -0.023886838      0.11127150     0.050061841
2016-08-21/21:22:10.59        -0.023886838      0.11127080     0.050063480
2016-08-21/21:22:10.62        -0.023910011      0.11137803     0.050113713
2016-08-21/21:22:10.65        -0.023886844      0.11126940     0.050066822
2016-08-21/21:22:10.68        -0.023886838      0.11126867     0.050068450
2016-08-21/21:22:10.71        -0.023886838      0.11126797     0.050070088
2016-08-21/21:22:10.75        -0.023910011      0.11137520     0.050120328
2016-08-21/21:22:10.78        -0.023886844      0.11126657     0.050073430
2016-08-21/21:22:10.81        -0.023886838      0.11126584     0.050075056
2016-08-21/21:22:10.84        -0.023886838      0.11126514     0.050076695
2016-08-21/21:22:10.87        -0.023910011      0.11137237     0.050126940
2016-08-21/21:22:10.90        -0.023886844      0.11126374     0.050080035
2016-08-21/21:22:10.93        -0.023886838      0.11126301     0.050081661
2016-08-21/21:22:10.96        -0.023886838      0.11126231     0.050083299
2016-08-21/21:22:11.00        -0.023910011      0.11136953     0.050133550
2016-08-21/21:22:11.03        -0.023886844      0.11126091     0.050086638
2016-08-21/21:22:11.06        -0.023886838      0.11126018     0.050088264
2016-08-21/21:22:11.09        -0.023886838      0.11125948     0.050089901
2016-08-21/21:22:11.12        -0.023910011      0.11136670     0.050140158
2016-08-21/21:22:11.15        -0.023886844      0.11125808     0.050093240
2016-08-21/21:22:11.18        -0.023886838      0.11125735     0.050094865
2016-08-21/21:22:11.21        -0.023886838      0.11125665     0.050096502
2016-08-21/21:22:11.25        -0.023910011      0.11136387     0.050146765
2016-08-21/21:22:11.28        -0.023886844      0.11125525     0.050099840
2016-08-21/21:22:11.31        -0.023886838      0.11125452     0.050101464
2016-08-21/21:22:11.34        -0.023886838      0.11125382     0.050103101
2016-08-21/21:22:11.37        -0.023910011      0.11136104     0.050153370
2016-08-21/21:22:11.40        -0.023886844      0.11125242     0.050106437
2016-08-21/21:22:11.43        -0.023886838      0.11125170     0.050108062
2016-08-21/21:22:11.46        -0.023886838      0.11125099     0.050109697
2016-08-21/21:22:11.50        -0.023910011      0.11135820     0.050159972
2016-08-21/21:22:11.53        -0.023886844      0.11124959     0.050113033
2016-08-21/21:22:11.56        -0.023886838      0.11124887     0.050114657
2016-08-21/21:22:11.59        -0.023886838      0.11124816     0.050116292
2016-08-21/21:22:11.62        -0.023910011      0.11135537     0.050166573
2016-08-21/21:22:11.65        -0.023886844      0.11124676     0.050119627
2016-08-21/21:22:11.68        -0.023886838      0.11124604     0.050121251
2016-08-21/21:22:11.71        -0.023886838      0.11124533     0.050122886
2016-08-21/21:22:11.75        -0.023910011      0.11135254     0.050173172
2016-08-21/21:22:11.78        -0.023886844      0.11124393     0.050126219
2016-08-21/21:22:11.81        -0.023886838      0.11124321     0.050127842
2016-08-21/21:22:11.84        -0.023886838      0.11124250     0.050129477
2016-08-21/21:22:11.87        -0.023910011      0.11134971     0.050179769
2016-08-21/21:22:11.90        -0.023886844      0.11124110     0.050132810
2016-08-21/21:22:11.93        -0.023886838      0.11124038     0.050134432
2016-08-21/21:22:11.96        -0.023886838      0.11123967     0.050136066
2016-08-21/21:22:12.00        -0.023910011      0.11134687     0.050186364
2016-08-21/21:22:12.03        -0.023886844      0.11123827     0.050139398
2016-08-21/21:22:12.06        -0.023886838      0.11123755     0.050141020
2016-08-21/21:22:12.09        -0.023886838      0.11123685     0.050142653
2016-08-21/21:22:12.12        -0.023910011      0.11134404     0.050192958
2016-08-21/21:22:12.15        -0.023886844      0.11123544     0.050145984
2016-08-21/21:22:12.18        -0.023886838      0.11123472     0.050147606
2016-08-21/21:22:12.21        -0.023886838      0.11123402     0.050149239
2016-08-21/21:22:12.25        -0.023910011      0.11134121     0.050199549
2016-08-21/21:22:12.28        -0.023886844      0.11123261     0.050152569
2016-08-21/21:22:12.31        -0.023886838      0.11123189     0.050154190
2016-08-21/21:22:12.34        -0.023886838      0.11123119     0.050155823
2016-08-21/21:22:12.37        -0.023910011      0.11133838     0.050206139
2016-08-21/21:22:12.40        -0.023886844      0.11122979     0.050159152
2016-08-21/21:22:12.43        -0.023886838      0.11122906     0.050160772
2016-08-21/21:22:12.46        -0.023886838      0.11122836     0.050162404
2016-08-21/21:22:12.50        -0.023910011      0.11133554     0.050212727
2016-08-21/21:22:12.53        -0.023886844      0.11122696     0.050165733
2016-08-21/21:22:12.56        -0.023886838      0.11122623     0.050167353
2016-08-21/21:22:12.59        -0.023886838      0.11122553     0.050168984
2016-08-21/21:22:12.62        -0.023910011      0.11133271     0.050219312
2016-08-21/21:22:12.65        -0.023886844      0.11122413     0.050172311
2016-08-21/21:22:12.68        -0.023886838      0.11122340     0.050173931
2016-08-21/21:22:12.71        -0.023886838      0.11122270     0.050175562
2016-08-21/21:22:12.75        -0.023910011      0.11132988     0.050225896
2016-08-21/21:22:12.78        -0.023886844      0.11122130     0.050178889
2016-08-21/21:22:12.81        -0.023886838      0.11122057     0.050180508
2016-08-21/21:22:12.84        -0.023886838      0.11121987     0.050182138
2016-08-21/21:22:12.87        -0.023910011      0.11132705     0.050232478
2016-08-21/21:22:12.90        -0.023886844      0.11121847     0.050185464
2016-08-21/21:22:12.93        -0.023886838      0.11121774     0.050187082
2016-08-21/21:22:12.96        -0.023886838      0.11121704     0.050188713
2016-08-21/21:22:13.00        -0.023910011      0.11132421     0.050239058
2016-08-21/21:22:13.03        -0.023886844      0.11121564     0.050192037
2016-08-21/21:22:13.06        -0.023886838      0.11121491     0.050193655
2016-08-21/21:22:13.09        -0.023886838      0.11121421     0.050195285
2016-08-21/21:22:13.12        -0.023910011      0.11132138     0.050245637
2016-08-21/21:22:13.15        -0.023886844      0.11121281     0.050198608
2016-08-21/21:22:13.18        -0.023886838      0.11121208     0.050200226
2016-08-21/21:22:13.21        -0.023886838      0.11121138     0.050201855
2016-08-21/21:22:13.25        -0.023910011      0.11131855     0.050252213
2016-08-21/21:22:13.28        -0.023886844      0.11120998     0.050205178
2016-08-21/21:22:13.31        -0.023886838      0.11120925     0.050206795
2016-08-21/21:22:13.34        -0.023886838      0.11120855     0.050208424
2016-08-21/21:22:13.37        -0.023910011      0.11131572     0.050258787
2016-08-21/21:22:13.40        -0.023886844      0.11120715     0.050211746
2016-08-21/21:22:13.43        -0.023886838      0.11120642     0.050213362
2016-08-21/21:22:13.46        -0.023886838      0.11120572     0.050214991
2016-08-21/21:22:13.50        -0.023910011      0.11131288     0.050265360
2016-08-21/21:22:13.53        -0.023886844      0.11120432     0.050218311
2016-08-21/21:22:13.56        -0.023886838      0.11120359     0.050219928
2016-08-21/21:22:13.59        -0.023886838      0.11120289     0.050221556
2016-08-21/21:22:13.62        -0.023910011      0.11131005     0.050271931
2016-08-21/21:22:13.65        -0.023886844      0.11120149     0.050224875
2016-08-21/21:22:13.68        -0.023886838      0.11120076     0.050226491
2016-08-21/21:22:13.71        -0.023886838      0.11120006     0.050228118
2016-08-21/21:22:13.75        -0.023910011      0.11130722     0.050278500
2016-08-21/21:22:13.78        -0.023886844      0.11119866     0.050231437
2016-08-21/21:22:13.81        -0.023886838      0.11119793     0.050233053
2016-08-21/21:22:13.84        -0.023886838      0.11119723     0.050234680
2016-08-21/21:22:13.87        -0.023910011      0.11130439     0.050285067
2016-08-21/21:22:13.90        -0.023886844      0.11119583     0.050237997
2016-08-21/21:22:13.93        -0.023886838      0.11119510     0.050239612
2016-08-21/21:22:13.96        -0.023886838      0.11119440     0.050241239
2016-08-21/21:22:14.00        -0.023910011      0.11130155     0.050291632
2016-08-21/21:22:14.03        -0.023886844      0.11119300     0.050244555
2016-08-21/21:22:14.06        -0.023886838      0.11119227     0.050246170
2016-08-21/21:22:14.09        -0.023886838      0.11119157     0.050247796
2016-08-21/21:22:14.12        -0.023910011      0.11129872     0.050298195
2016-08-21/21:22:14.15        -0.023886844      0.11119017     0.050251112
2016-08-21/21:22:14.18        -0.023886838      0.11118944     0.050252726
2016-08-21/21:22:14.21        -0.023886838      0.11118874     0.050254351
2016-08-21/21:22:14.25        -0.023910011      0.11129589     0.050304756
2016-08-21/21:22:14.28        -0.023886844      0.11118734     0.050257666
2016-08-21/21:22:14.31        -0.023886838      0.11118661     0.050259280
2016-08-21/21:22:14.34        -0.023886838      0.11118591     0.050260905
2016-08-21/21:22:14.37        -0.023910011      0.11129306     0.050311315
2016-08-21/21:22:14.40        -0.023886844      0.11118451     0.050264219
2016-08-21/21:22:14.43        -0.023886838      0.11118378     0.050265832
2016-08-21/21:22:14.46        -0.023886838      0.11118308     0.050267456
2016-08-21/21:22:14.50        -0.023910011      0.11129023     0.050317873
2016-08-21/21:22:14.53        -0.023886844      0.11118168     0.050270769
2016-08-21/21:22:14.56        -0.023886838      0.11118095     0.050272382
2016-08-21/21:22:14.59        -0.023886838      0.11118025     0.050274006
2016-08-21/21:22:14.62        -0.023910011      0.11128739     0.050324428
2016-08-21/21:22:14.65        -0.023886844      0.11117885     0.050277318
2016-08-21/21:22:14.68        -0.023886838      0.11117812     0.050278930
2016-08-21/21:22:14.71        -0.023886838      0.11117742     0.050280554
2016-08-21/21:22:14.75        -0.023910011      0.11128456     0.050330982
2016-08-21/21:22:14.78        -0.023886844      0.11117602     0.050283865
2016-08-21/21:22:14.81        -0.023886838      0.11117529     0.050285477
2016-08-21/21:22:14.84        -0.023886838      0.11117459     0.050287100
2016-08-21/21:22:14.87        -0.023910011      0.11128173     0.050337534
2016-08-21/21:22:14.90        -0.023886844      0.11117319     0.050290410
2016-08-21/21:22:14.93        -0.023886838      0.11117246     0.050292021
2016-08-21/21:22:14.96        -0.023886838      0.11117176     0.050293644
2016-08-21/21:22:15.00        -0.023910011      0.11127890     0.050344084
2016-08-21/21:22:15.03        -0.023886844      0.11117036     0.050296953
2016-08-21/21:22:15.06        -0.023886838      0.11116963     0.050298564
2016-08-21/21:22:15.09        -0.023886838      0.11116893     0.050300186
2016-08-21/21:22:15.12        -0.023910011      0.11127606     0.050350632
2016-08-21/21:22:15.15        -0.023886844      0.11116753     0.050303494
2016-08-21/21:22:15.18        -0.023886838      0.11116680     0.050305104
2016-08-21/21:22:15.21        -0.023886838      0.11116610     0.050306726
2016-08-21/21:22:15.25        -0.023910011      0.11127323     0.050357178
2016-08-21/21:22:15.28        -0.023886844      0.11116470     0.050310033
2016-08-21/21:22:15.31        -0.023886838      0.11116397     0.050311643
2016-08-21/21:22:15.34        -0.023886838      0.11116327     0.050313265
2016-08-21/21:22:15.37        -0.023910011      0.11127040     0.050363722
2016-08-21/21:22:15.40        -0.023886844      0.11116187     0.050316571
2016-08-21/21:22:15.43        -0.023886838      0.11116115     0.050318180
2016-08-21/21:22:15.46        -0.023886838      0.11116044     0.050319801
2016-08-21/21:22:15.50        -0.023910011      0.11126757     0.050370264
2016-08-21/21:22:15.53        -0.023886844      0.11115904     0.050323106
2016-08-21/21:22:15.56        -0.023886838      0.11115832     0.050324715
2016-08-21/21:22:15.59        -0.023886838      0.11115761     0.050326336
2016-08-21/21:22:15.62        -0.023910011      0.11126473     0.050376805
2016-08-21/21:22:15.65        -0.023886844      0.11115621     0.050329640
2016-08-21/21:22:15.68        -0.023886838      0.11115549     0.050331248
2016-08-21/21:22:15.71        -0.023886838      0.11115478     0.050332868
2016-08-21/21:22:15.75        -0.023910011      0.11126190     0.050383343
2016-08-21/21:22:15.78        -0.023886844      0.11115338     0.050336172
2016-08-21/21:22:15.81        -0.023886838      0.11115266     0.050337780
2016-08-21/21:22:15.84        -0.023886838      0.11115195     0.050339399
2016-08-21/21:22:15.87        -0.023910011      0.11125907     0.050389880
2016-08-21/21:22:15.90        -0.023886844      0.11115055     0.050342702
2016-08-21/21:22:15.93        -0.023886838      0.11114983     0.050344309
2016-08-21/21:22:15.96        -0.023886838      0.11114912     0.050345928
2016-08-21/21:22:16.00        -0.023910011      0.11125624     0.050396415
2016-08-21/21:22:16.03        -0.023886844      0.11114772     0.050349230
2016-08-21/21:22:16.06        -0.023886838      0.11114700     0.050350837
2016-08-21/21:22:16.09        -0.023886838      0.11114630     0.050352455
2016-08-21/21:22:16.12        -0.023910011      0.11125340     0.050402948
2016-08-21/21:22:16.15        -0.023886844      0.11114489     0.050355756
2016-08-21/21:22:16.18        -0.023886838      0.11114417     0.050357362
2016-08-21/21:22:16.21        -0.023886838      0.11114347     0.050358980
2016-08-21/21:22:16.25        -0.023910011      0.11125057     0.050409479
2016-08-21/21:22:16.28        -0.023886844      0.11114206     0.050362280
2016-08-21/21:22:16.31        -0.023886838      0.11114134     0.050363886
2016-08-21/21:22:16.34        -0.023886838      0.11114064     0.050365503
2016-08-21/21:22:16.37        -0.023910011      0.11124774     0.050416008
2016-08-21/21:22:16.40        -0.023886844      0.11113924     0.050368802
2016-08-21/21:22:16.43        -0.023886838      0.11113851     0.050370408
2016-08-21/21:22:16.46        -0.023886838      0.11113781     0.050372025
2016-08-21/21:22:16.50        -0.023910011      0.11124491     0.050422535
2016-08-21/21:22:16.53        -0.023886844      0.11113641     0.050375322
2016-08-21/21:22:16.56        -0.023886838      0.11113568     0.050376927
2016-08-21/21:22:16.59        -0.023886838      0.11113498     0.050378544
2016-08-21/21:22:16.62        -0.023910011      0.11124207     0.050429060
2016-08-21/21:22:16.65        -0.023886844      0.11113358     0.050381841
2016-08-21/21:22:16.68        -0.023886838      0.11113285     0.050383445
2016-08-21/21:22:16.71        -0.023886838      0.11113215     0.050385062
2016-08-21/21:22:16.75        -0.023910011      0.11123924     0.050435584
2016-08-21/21:22:16.78        -0.023886844      0.11113075     0.050388357
2016-08-21/21:22:16.81        -0.023886838      0.11113002     0.050389962
2016-08-21/21:22:16.84        -0.023886838      0.11112932     0.050391577
2016-08-21/21:22:16.87        -0.023910011      0.11123641     0.050442105
2016-08-21/21:22:16.90        -0.023886844      0.11112792     0.050394872
2016-08-21/21:22:16.93        -0.023886838      0.11112719     0.050396476
2016-08-21/21:22:16.96        -0.023886838      0.11112649     0.050398091
2016-08-21/21:22:17.00        -0.023910011      0.11123358     0.050448625
2016-08-21/21:22:17.03        -0.023886844      0.11112509     0.050401385
2016-08-21/21:22:17.06        -0.023886838      0.11112436     0.050402988
2016-08-21/21:22:17.09        -0.023886838      0.11112366     0.050404603
2016-08-21/21:22:17.12        -0.023910011      0.11123074     0.050455142
2016-08-21/21:22:17.15        -0.023886844      0.11112226     0.050407896
2016-08-21/21:22:17.18        -0.023886838      0.11112153     0.050409498
2016-08-21/21:22:17.21        -0.023886838      0.11112083     0.050411113
2016-08-21/21:22:17.25        -0.023910011      0.11122791     0.050461658
2016-08-21/21:22:17.28        -0.023886844      0.11111943     0.050414405
2016-08-21/21:22:17.31        -0.023886838      0.11111870     0.050416007
2016-08-21/21:22:17.34        -0.023886838      0.11111800     0.050417621
2016-08-21/21:22:17.37        -0.023910011      0.11122508     0.050468172
2016-08-21/21:22:17.40        -0.023886844      0.11111660     0.050420912
2016-08-21/21:22:17.43        -0.023886838      0.11111587     0.050422514
2016-08-21/21:22:17.46        -0.023886838      0.11111517     0.050424127
2016-08-21/21:22:17.50        -0.023910011      0.11122225     0.050474684
2016-08-21/21:22:17.53        -0.023886844      0.11111377     0.050427417
2016-08-21/21:22:17.56        -0.023886838      0.11111304     0.050429018
2016-08-21/21:22:17.59        -0.023886838      0.11111234     0.050430631
2016-08-21/21:22:17.62        -0.023910011      0.11121941     0.050481194
2016-08-21/21:22:17.65        -0.023886844      0.11111094     0.050433920
2016-08-21/21:22:17.68        -0.023886838      0.11111021     0.050435521
2016-08-21/21:22:17.71        -0.023886838      0.11110951     0.050437134
2016-08-21/21:22:17.75        -0.023910011      0.11121658     0.050487702
2016-08-21/21:22:17.78        -0.023886844      0.11110811     0.050440422
2016-08-21/21:22:17.81        -0.023886838      0.11110738     0.050442022
2016-08-21/21:22:17.84        -0.023886838      0.11110668     0.050443634
2016-08-21/21:22:17.87        -0.023910011      0.11121375     0.050494208
2016-08-21/21:22:17.90        -0.023886844      0.11110528     0.050446921
2016-08-21/21:22:17.93        -0.023886838      0.11110455     0.050448521
2016-08-21/21:22:17.96        -0.023886838      0.11110385     0.050450133
2016-08-21/21:22:18.00        -0.023910011      0.11121092     0.050500713
2016-08-21/21:22:18.03        -0.023886844      0.11110245     0.050453419
2016-08-21/21:22:18.06        -0.023886838      0.11110172     0.050455018
2016-08-21/21:22:18.09        -0.023886838      0.11110102     0.050456629
2016-08-21/21:22:18.12        -0.023910011      0.11120808     0.050507215
2016-08-21/21:22:18.15        -0.023886844      0.11109962     0.050459914
2016-08-21/21:22:18.18        -0.023886838      0.11109889     0.050461513
2016-08-21/21:22:18.21        -0.023886838      0.11109819     0.050463124
2016-08-21/21:22:18.25        -0.023910011      0.11120525     0.050513716
2016-08-21/21:22:18.28        -0.023886844      0.11109679     0.050466408
2016-08-21/21:22:18.31        -0.023886838      0.11109606     0.050468007
2016-08-21/21:22:18.34        -0.023886838      0.11109536     0.050469617
2016-08-21/21:22:18.37        -0.023910011      0.11120242     0.050520214
2016-08-21/21:22:18.40        -0.023886844      0.11109396     0.050472900
2016-08-21/21:22:18.43        -0.023886838      0.11109323     0.050474498
2016-08-21/21:22:18.46        -0.023886838      0.11109253     0.050476108
2016-08-21/21:22:18.50        -0.023910011      0.11119959     0.050526711
2016-08-21/21:22:18.53        -0.023886844      0.11109113     0.050479390
2016-08-21/21:22:18.56        -0.023886838      0.11109040     0.050480988
2016-08-21/21:22:18.59        -0.023886838      0.11108970     0.050482597
2016-08-21/21:22:18.62        -0.023910011      0.11119675     0.050533206
2016-08-21/21:22:18.65        -0.023886844      0.11108830     0.050485878
2016-08-21/21:22:18.68        -0.023886838      0.11108757     0.050487475
2016-08-21/21:22:18.71        -0.023886838      0.11108687     0.050489084
2016-08-21/21:22:18.75        -0.023910011      0.11119392     0.050539699
2016-08-21/21:22:18.78        -0.023886844      0.11108547     0.050492364
2016-08-21/21:22:18.81        -0.023886838      0.11108474     0.050493961
2016-08-21/21:22:18.84        -0.023886838      0.11108404     0.050495569
2016-08-21/21:22:18.87        -0.023910011      0.11119109     0.050546190
2016-08-21/21:22:18.90        -0.023886844      0.11108264     0.050498849
2016-08-21/21:22:18.93        -0.023886838      0.11108191     0.050500445
2016-08-21/21:22:18.96        -0.023886838      0.11108121     0.050502053
2016-08-21/21:22:19.00        -0.023910011      0.11118826     0.050552679
2016-08-21/21:22:19.03        -0.023886844      0.11107981     0.050505331
2016-08-21/21:22:19.06        -0.023886838      0.11107908     0.050506927
2016-08-21/21:22:19.09        -0.023886838      0.11107838     0.050508534
2016-08-21/21:22:19.12        -0.023910011      0.11118543     0.050559167
2016-08-21/21:22:19.15        -0.023886844      0.11107698     0.050511812
2016-08-21/21:22:19.18        -0.023886838      0.11107625     0.050513407
2016-08-21/21:22:19.21        -0.023886838      0.11107555     0.050515013
2016-08-21/21:22:19.25        -0.023910011      0.11118259     0.050565652
2016-08-21/21:22:19.28        -0.023886844      0.11107415     0.050518290
2016-08-21/21:22:19.31        -0.023886838      0.11107342     0.050519885
2016-08-21/21:22:19.34        -0.023886838      0.11107272     0.050521491
2016-08-21/21:22:19.37        -0.023910011      0.11117976     0.050572135
2016-08-21/21:22:19.40        -0.023886844      0.11107132     0.050524767
2016-08-21/21:22:19.43        -0.023886838      0.11107060     0.050526361
2016-08-21/21:22:19.46        -0.023886838      0.11106989     0.050527967
2016-08-21/21:22:19.50        -0.023903929      0.11119014     0.050559909
2016-08-21/21:22:19.53        -0.023869671      0.11110580     0.050478419
2016-08-21/21:22:19.56        -0.023858575      0.11112916     0.050445898
2016-08-21/21:22:19.59        -0.023847485      0.11115255     0.050413389
2016-08-21/21:22:19.62        -0.023859209      0.11128445     0.050428829
2016-08-21/21:22:19.65        -0.023824951      0.11120011     0.050347332
2016-08-21/21:22:19.68        -0.023813855      0.11122348     0.050314810
2016-08-21/21:22:19.71        -0.023802764      0.11124687     0.050282300
2016-08-21/21:22:19.75        -0.023814489      0.11137877     0.050297746
2016-08-21/21:22:19.78        -0.023780231      0.11129443     0.050216242
2016-08-21/21:22:19.81        -0.023769135      0.11131779     0.050183719
2016-08-21/21:22:19.84        -0.023758044      0.11134119     0.050151208
2016-08-21/21:22:19.87        -0.023769768      0.11147308     0.050166659
2016-08-21/21:22:19.90        -0.023735511      0.11138875     0.050085148
2016-08-21/21:22:19.93        -0.023724415      0.11141212     0.050052625
2016-08-21/21:22:19.96        -0.023713324      0.11143551     0.050020113
2016-08-21/21:22:20.00        -0.023725048      0.11156740     0.050035570
2016-08-21/21:22:20.03        -0.023690791      0.11148307     0.049954052
2016-08-21/21:22:20.06        -0.023679695      0.11150644     0.049921528
2016-08-21/21:22:20.09        -0.023668604      0.11152983     0.049889015
2016-08-21/21:22:20.12        -0.023680328      0.11166173     0.049904477
2016-08-21/21:22:20.15        -0.023646071      0.11157740     0.049822952
2016-08-21/21:22:20.18        -0.023634974      0.11160077     0.049790427
2016-08-21/21:22:20.21        -0.023623884      0.11162416     0.049757914
2016-08-21/21:22:20.25        -0.023635608      0.11175605     0.049773382
2016-08-21/21:22:20.28        -0.023601350      0.11167173     0.049691849
2016-08-21/21:22:20.31        -0.023590254      0.11169510     0.049659324
2016-08-21/21:22:20.34        -0.023579164      0.11171849     0.049626810
2016-08-21/21:22:20.37        -0.023590888      0.11185038     0.049642283
2016-08-21/21:22:20.40        -0.023556630      0.11176606     0.049560743
2016-08-21/21:22:20.43        -0.023545534      0.11178943     0.049528217
2016-08-21/21:22:20.46        -0.023534444      0.11181283     0.049495702
2016-08-21/21:22:20.50        -0.023546168      0.11194471     0.049511181
2016-08-21/21:22:20.53        -0.023517992      0.11184719     0.049448342
2016-08-21/21:22:20.56        -0.023517987      0.11184646     0.049449930
2016-08-21/21:22:20.59        -0.023517987      0.11184577     0.049451529
2016-08-21/21:22:20.62        -0.023540801      0.11195356     0.049501128
2016-08-21/21:22:20.65        -0.023517992      0.11184438     0.049454790
2016-08-21/21:22:20.68        -0.023517987      0.11184366     0.049456377
2016-08-21/21:22:20.71        -0.023517987      0.11184296     0.049457976
2016-08-21/21:22:20.75        -0.023540801      0.11195075     0.049507581
2016-08-21/21:22:20.78        -0.023517992      0.11184157     0.049461236
2016-08-21/21:22:20.81        -0.023517987      0.11184085     0.049462823
2016-08-21/21:22:20.84        -0.023517987      0.11184016     0.049464421
2016-08-21/21:22:20.87        -0.023540801      0.11194794     0.049514031
2016-08-21/21:22:20.90        -0.023517992      0.11183877     0.049467680
2016-08-21/21:22:20.93        -0.023517987      0.11183805     0.049469266
2016-08-21/21:22:20.96        -0.023517987      0.11183735     0.049470864
2016-08-21/21:22:21.00        -0.023540801      0.11194513     0.049520480
2016-08-21/21:22:21.03        -0.023517992      0.11183596     0.049474122
2016-08-21/21:22:21.06        -0.023517987      0.11183524     0.049475708
2016-08-21/21:22:21.09        -0.023517987      0.11183454     0.049477306
2016-08-21/21:22:21.12        -0.023540801      0.11194233     0.049526928
2016-08-21/21:22:21.15        -0.023517992      0.11183316     0.049480563
2016-08-21/21:22:21.18        -0.023517987      0.11183243     0.049482148
2016-08-21/21:22:21.21        -0.023517987      0.11183174     0.049483745
2016-08-21/21:22:21.25        -0.023540801      0.11193952     0.049533373
2016-08-21/21:22:21.28        -0.023517992      0.11183035     0.049487001
2016-08-21/21:22:21.31        -0.023517987      0.11182963     0.049488586
2016-08-21/21:22:21.34        -0.023517987      0.11182893     0.049490183
2016-08-21/21:22:21.37        -0.023540801      0.11193671     0.049539816
2016-08-21/21:22:21.40        -0.023517992      0.11182754     0.049493438
2016-08-21/21:22:21.43        -0.023517987      0.11182682     0.049495023
2016-08-21/21:22:21.46        -0.023517987      0.11182613     0.049496619
2016-08-21/21:22:21.50        -0.023540801      0.11193390     0.049546258
2016-08-21/21:22:21.53        -0.023517992      0.11182474     0.049499873
2016-08-21/21:22:21.56        -0.023517987      0.11182402     0.049501457
2016-08-21/21:22:21.59        -0.023517987      0.11182332     0.049503053
2016-08-21/21:22:21.62        -0.023540801      0.11193109     0.049552698
2016-08-21/21:22:21.65        -0.023517992      0.11182193     0.049506306
2016-08-21/21:22:21.68        -0.023517987      0.11182121     0.049507890
2016-08-21/21:22:21.71        -0.023517987      0.11182051     0.049509485
2016-08-21/21:22:21.75        -0.023540801      0.11192828     0.049559136
2016-08-21/21:22:21.78        -0.023517992      0.11181912     0.049512738
2016-08-21/21:22:21.81        -0.023517987      0.11181840     0.049514321
2016-08-21/21:22:21.84        -0.023517987      0.11181771     0.049515916
2016-08-21/21:22:21.87        -0.023540801      0.11192547     0.049565572
2016-08-21/21:22:21.90        -0.023517992      0.11181632     0.049519167
2016-08-21/21:22:21.93        -0.023517987      0.11181560     0.049520750
2016-08-21/21:22:21.96        -0.023517987      0.11181490     0.049522344
2016-08-21/21:22:22.00        -0.023540801      0.11192266     0.049572007
2016-08-21/21:22:22.03        -0.023517992      0.11181351     0.049525595
2016-08-21/21:22:22.06        -0.023517987      0.11181279     0.049527177
2016-08-21/21:22:22.09        -0.023517987      0.11181210     0.049528771
2016-08-21/21:22:22.12        -0.023540801      0.11191986     0.049578439
2016-08-21/21:22:22.15        -0.023517992      0.11181071     0.049532021
2016-08-21/21:22:22.18        -0.023517987      0.11180998     0.049533603
2016-08-21/21:22:22.21        -0.023517987      0.11180929     0.049535196
2016-08-21/21:22:22.25        -0.023540801      0.11191705     0.049584870
2016-08-21/21:22:22.28        -0.023517992      0.11180790     0.049538445
2016-08-21/21:22:22.31        -0.023517987      0.11180718     0.049540026
2016-08-21/21:22:22.34        -0.023517987      0.11180648     0.049541619
2016-08-21/21:22:22.37        -0.023540801      0.11191424     0.049591299
2016-08-21/21:22:22.40        -0.023517992      0.11180509     0.049544867
2016-08-21/21:22:22.43        -0.023517987      0.11180437     0.049546448
2016-08-21/21:22:22.46        -0.023517987      0.11180368     0.049548040
2016-08-21/21:22:22.50        -0.023540801      0.11191143     0.049597726
2016-08-21/21:22:22.53        -0.023517992      0.11180229     0.049551287
2016-08-21/21:22:22.56        -0.023517987      0.11180157     0.049552868
2016-08-21/21:22:22.59        -0.023517987      0.11180087     0.049554460
2016-08-21/21:22:22.62        -0.023540801      0.11190862     0.049604151
2016-08-21/21:22:22.65        -0.023517992      0.11179948     0.049557706
2016-08-21/21:22:22.68        -0.023517987      0.11179876     0.049559286
2016-08-21/21:22:22.71        -0.023517987      0.11179806     0.049560878
2016-08-21/21:22:22.75        -0.023540801      0.11190581     0.049610575
2016-08-21/21:22:22.78        -0.023517992      0.11179668     0.049564123
2016-08-21/21:22:22.81        -0.023517987      0.11179595     0.049565702
2016-08-21/21:22:22.84        -0.023517987      0.11179526     0.049567293
2016-08-21/21:22:22.87        -0.023540801      0.11190300     0.049616996
2016-08-21/21:22:22.90        -0.023517992      0.11179387     0.049570538
2016-08-21/21:22:22.93        -0.023517987      0.11179315     0.049572117
2016-08-21/21:22:22.96        -0.023517987      0.11179245     0.049573707
2016-08-21/21:22:23.00        -0.023540801      0.11190019     0.049623416
2016-08-21/21:22:23.03        -0.023517992      0.11179106     0.049576951
2016-08-21/21:22:23.06        -0.023517987      0.11179034     0.049578530
2016-08-21/21:22:23.09        -0.023517987      0.11178965     0.049580120
2016-08-21/21:22:23.12        -0.023540801      0.11189738     0.049629834
2016-08-21/21:22:23.15        -0.023517992      0.11178826     0.049583362
2016-08-21/21:22:23.18        -0.023517987      0.11178754     0.049584940
2016-08-21/21:22:23.21        -0.023517987      0.11178684     0.049586530
2016-08-21/21:22:23.25        -0.023540801      0.11189458     0.049636250
2016-08-21/21:22:23.28        -0.023517992      0.11178545     0.049589772
2016-08-21/21:22:23.31        -0.023517987      0.11178473     0.049591349
2016-08-21/21:22:23.34        -0.023517987      0.11178403     0.049592938
2016-08-21/21:22:23.37        -0.023540801      0.11189177     0.049642664
2016-08-21/21:22:23.40        -0.023517992      0.11178265     0.049596179
2016-08-21/21:22:23.43        -0.023517987      0.11178192     0.049597756
2016-08-21/21:22:23.46        -0.023517987      0.11178123     0.049599345
2016-08-21/21:22:23.50        -0.023540801      0.11188896     0.049649077
2016-08-21/21:22:23.53        -0.023517992      0.11177984     0.049602585
2016-08-21/21:22:23.56        -0.023517987      0.11177912     0.049604162
2016-08-21/21:22:23.59        -0.023517987      0.11177842     0.049605750
2016-08-21/21:22:23.62        -0.023540801      0.11188615     0.049655488
2016-08-21/21:22:23.65        -0.023517992      0.11177703     0.049608989
2016-08-21/21:22:23.68        -0.023517987      0.11177631     0.049610565
2016-08-21/21:22:23.71        -0.023517987      0.11177562     0.049612153
2016-08-21/21:22:23.75        -0.023540801      0.11188334     0.049661896
2016-08-21/21:22:23.78        -0.023517992      0.11177423     0.049615391
2016-08-21/21:22:23.81        -0.023517987      0.11177351     0.049616967
2016-08-21/21:22:23.84        -0.023517987      0.11177281     0.049618554
2016-08-21/21:22:23.87        -0.023540801      0.11188053     0.049668303
2016-08-21/21:22:23.90        -0.023517992      0.11177142     0.049621791
2016-08-21/21:22:23.93        -0.023517987      0.11177070     0.049623367
2016-08-21/21:22:23.96        -0.023517987      0.11177000     0.049624954
2016-08-21/21:22:24.00        -0.023540801      0.11187772     0.049674708
2016-08-21/21:22:24.03        -0.023517992      0.11176862     0.049628190
2016-08-21/21:22:24.06        -0.023517987      0.11176789     0.049629765
2016-08-21/21:22:24.09        -0.023517987      0.11176720     0.049631351
2016-08-21/21:22:24.12        -0.023540801      0.11187491     0.049681112
2016-08-21/21:22:24.15        -0.023517992      0.11176581     0.049634586
2016-08-21/21:22:24.18        -0.023517987      0.11176509     0.049636161
2016-08-21/21:22:24.21        -0.023517987      0.11176439     0.049637747
2016-08-21/21:22:24.25        -0.023540801      0.11187211     0.049687513
2016-08-21/21:22:24.28        -0.023517992      0.11176300     0.049640981
2016-08-21/21:22:24.31        -0.023517987      0.11176228     0.049642555
2016-08-21/21:22:24.34        -0.023517987      0.11176159     0.049644141
2016-08-21/21:22:24.37        -0.023540801      0.11186930     0.049693913
2016-08-21/21:22:24.40        -0.023517992      0.11176020     0.049647374
2016-08-21/21:22:24.43        -0.023517987      0.11175948     0.049648948
2016-08-21/21:22:24.46        -0.023517987      0.11175878     0.049650533
2016-08-21/21:22:24.50        -0.023540801      0.11186649     0.049700311
2016-08-21/21:22:24.53        -0.023517992      0.11175739     0.049653765
2016-08-21/21:22:24.56        -0.023517987      0.11175667     0.049655338
2016-08-21/21:22:24.59        -0.023517987      0.11175597     0.049656923
2016-08-21/21:22:24.62        -0.023540801      0.11186368     0.049706707
2016-08-21/21:22:24.65        -0.023517992      0.11175458     0.049660155
2016-08-21/21:22:24.68        -0.023517987      0.11175386     0.049661727
2016-08-21/21:22:24.71        -0.023517987      0.11175317     0.049663311
2016-08-21/21:22:24.75        -0.023540801      0.11186087     0.049713101
2016-08-21/21:22:24.78        -0.023517992      0.11175178     0.049666542
2016-08-21/21:22:24.81        -0.023517987      0.11175106     0.049668114
2016-08-21/21:22:24.84        -0.023517987      0.11175036     0.049669698
2016-08-21/21:22:24.87        -0.023540801      0.11185806     0.049719493
2016-08-21/21:22:24.90        -0.023517992      0.11174897     0.049672928
2016-08-21/21:22:24.93        -0.023517987      0.11174825     0.049674500
2016-08-21/21:22:24.96        -0.023517987      0.11174755     0.049676083
2016-08-21/21:22:25.00        -0.023540801      0.11185525     0.049725883
2016-08-21/21:22:25.03        -0.023517992      0.11174617     0.049679311
2016-08-21/21:22:25.06        -0.023517987      0.11174544     0.049680883
2016-08-21/21:22:25.09        -0.023517987      0.11174475     0.049682466
2016-08-21/21:22:25.12        -0.023540801      0.11185244     0.049732272
2016-08-21/21:22:25.15        -0.023517992      0.11174336     0.049685693
2016-08-21/21:22:25.18        -0.023517987      0.11174264     0.049687264
2016-08-21/21:22:25.21        -0.023517987      0.11174194     0.049688847
2016-08-21/21:22:25.25        -0.023540801      0.11184964     0.049738659
2016-08-21/21:22:25.28        -0.023517992      0.11174055     0.049692074
2016-08-21/21:22:25.31        -0.023517987      0.11173983     0.049693644
2016-08-21/21:22:25.34        -0.023517987      0.11173914     0.049695226
2016-08-21/21:22:25.37        -0.023540801      0.11184683     0.049745044
2016-08-21/21:22:25.40        -0.023517992      0.11173775     0.049698452
2016-08-21/21:22:25.43        -0.023517987      0.11173703     0.049700022
2016-08-21/21:22:25.46        -0.023517987      0.11173633     0.049701603
2016-08-21/21:22:25.50        -0.023540801      0.11184402     0.049751427
2016-08-21/21:22:25.53        -0.023517992      0.11173494     0.049704828
2016-08-21/21:22:25.56        -0.023517987      0.11173422     0.049706398
2016-08-21/21:22:25.59        -0.023517987      0.11173352     0.049707979
2016-08-21/21:22:25.62        -0.023540801      0.11184121     0.049757808
2016-08-21/21:22:25.65        -0.023517992      0.11173214     0.049711203
2016-08-21/21:22:25.68        -0.023517987      0.11173141     0.049712772
2016-08-21/21:22:25.71        -0.023517987      0.11173072     0.049714353
2016-08-21/21:22:25.75        -0.023540801      0.11183840     0.049764188
2016-08-21/21:22:25.78        -0.023517992      0.11172933     0.049717576
2016-08-21/21:22:25.81        -0.023517987      0.11172861     0.049719144
2016-08-21/21:22:25.84        -0.023517987      0.11172791     0.049720724
2016-08-21/21:22:25.87        -0.023540801      0.11183559     0.049770565
2016-08-21/21:22:25.90        -0.023517992      0.11172652     0.049723947
2016-08-21/21:22:25.93        -0.023517987      0.11172580     0.049725515
2016-08-21/21:22:25.96        -0.023517987      0.11172511     0.049727095
2016-08-21/21:22:26.00        -0.023540801      0.11183278     0.049776941
2016-08-21/21:22:26.03        -0.023517992      0.11172372     0.049730316
2016-08-21/21:22:26.06        -0.023517987      0.11172300     0.049731884
2016-08-21/21:22:26.09        -0.023517987      0.11172230     0.049733463
2016-08-21/21:22:26.12        -0.023540801      0.11182997     0.049783315
2016-08-21/21:22:26.15        -0.023517992      0.11172091     0.049736683
2016-08-21/21:22:26.18        -0.023517987      0.11172019     0.049738250
2016-08-21/21:22:26.21        -0.023517987      0.11171949     0.049739829
2016-08-21/21:22:26.25        -0.023540801      0.11182716     0.049789687
2016-08-21/21:22:26.28        -0.023517992      0.11171811     0.049743049
2016-08-21/21:22:26.31        -0.023517987      0.11171738     0.049744615
2016-08-21/21:22:26.34        -0.023517987      0.11171669     0.049746194
2016-08-21/21:22:26.37        -0.023540801      0.11182436     0.049796057
2016-08-21/21:22:26.40        -0.023517992      0.11171530     0.049749412
2016-08-21/21:22:26.43        -0.023517987      0.11171458     0.049750979
2016-08-21/21:22:26.46        -0.023517987      0.11171388     0.049752556
2016-08-21/21:22:26.50        -0.023540801      0.11182155     0.049802426
2016-08-21/21:22:26.53        -0.023517992      0.11171249     0.049755774
2016-08-21/21:22:26.56        -0.023517987      0.11171177     0.049757340
2016-08-21/21:22:26.59        -0.023517987      0.11171108     0.049758917
2016-08-21/21:22:26.62        -0.023540801      0.11181874     0.049808792
2016-08-21/21:22:26.65        -0.023517992      0.11170969     0.049762134
2016-08-21/21:22:26.68        -0.023517987      0.11170897     0.049763699
2016-08-21/21:22:26.71        -0.023517987      0.11170827     0.049765276
2016-08-21/21:22:26.75        -0.023540801      0.11181593     0.049815157
2016-08-21/21:22:26.78        -0.023517992      0.11170688     0.049768492
2016-08-21/21:22:26.81        -0.023517987      0.11170616     0.049770057
2016-08-21/21:22:26.84        -0.023517987      0.11170546     0.049771633
2016-08-21/21:22:26.87        -0.023540801      0.11181312     0.049821520
2016-08-21/21:22:26.90        -0.023517992      0.11170408     0.049774848
2016-08-21/21:22:26.93        -0.023517987      0.11170335     0.049776413
2016-08-21/21:22:26.96        -0.023517987      0.11170266     0.049777989
2016-08-21/21:22:27.00        -0.023540801      0.11181031     0.049827881
2016-08-21/21:22:27.03        -0.023517992      0.11170127     0.049781203
2016-08-21/21:22:27.06        -0.023517987      0.11170055     0.049782767
2016-08-21/21:22:27.09        -0.023517987      0.11169985     0.049784342
2016-08-21/21:22:27.12        -0.023540801      0.11180750     0.049834240
2016-08-21/21:22:27.15        -0.023517992      0.11169846     0.049787555
2016-08-21/21:22:27.18        -0.023517987      0.11169774     0.049789119
2016-08-21/21:22:27.21        -0.023517987      0.11169705     0.049790694
2016-08-21/21:22:27.25        -0.023540801      0.11180469     0.049840597
2016-08-21/21:22:27.28        -0.023517992      0.11169566     0.049793906
2016-08-21/21:22:27.31        -0.023517987      0.11169494     0.049795469
2016-08-21/21:22:27.34        -0.023517987      0.11169424     0.049797044
2016-08-21/21:22:27.37        -0.023540801      0.11180189     0.049846953
2016-08-21/21:22:27.40        -0.023517992      0.11169285     0.049800255
2016-08-21/21:22:27.43        -0.023517987      0.11169213     0.049801818
2016-08-21/21:22:27.46        -0.023517987      0.11169143     0.049803392
2016-08-21/21:22:27.50        -0.023540801      0.11179908     0.049853307
2016-08-21/21:22:27.53        -0.023517992      0.11169004     0.049806602
2016-08-21/21:22:27.56        -0.023517987      0.11168932     0.049808164
2016-08-21/21:22:27.59        -0.023517987      0.11168863     0.049809738
2016-08-21/21:22:27.62        -0.023540801      0.11179627     0.049859659
2016-08-21/21:22:27.65        -0.023517992      0.11168724     0.049812947
2016-08-21/21:22:27.68        -0.023517987      0.11168652     0.049814509
2016-08-21/21:22:27.71        -0.023517987      0.11168582     0.049816082
2016-08-21/21:22:27.75        -0.023540801      0.11179346     0.049866009
2016-08-21/21:22:27.78        -0.023517992      0.11168443     0.049819291
2016-08-21/21:22:27.81        -0.023517987      0.11168371     0.049820852
2016-08-21/21:22:27.84        -0.023517987      0.11168301     0.049822425
2016-08-21/21:22:27.87        -0.023540801      0.11179065     0.049872357
2016-08-21/21:22:27.90        -0.023517992      0.11168163     0.049825632
2016-08-21/21:22:27.93        -0.023517987      0.11168090     0.049827193
2016-08-21/21:22:27.96        -0.023517987      0.11168021     0.049828765
2016-08-21/21:22:28.00        -0.023540801      0.11178784     0.049878703
2016-08-21/21:22:28.03        -0.023517992      0.11167882     0.049831972
2016-08-21/21:22:28.06        -0.023517987      0.11167810     0.049833532
2016-08-21/21:22:28.09        -0.023517987      0.11167740     0.049835104
2016-08-21/21:22:28.12        -0.023540801      0.11178503     0.049885048
2016-08-21/21:22:28.15        -0.023517992      0.11167601     0.049838310
2016-08-21/21:22:28.18        -0.023517987      0.11167529     0.049839870
2016-08-21/21:22:28.21        -0.023517987      0.11167460     0.049841441
2016-08-21/21:22:28.25        -0.023540801      0.11178222     0.049891390
2016-08-21/21:22:28.28        -0.023517992      0.11167321     0.049844646
2016-08-21/21:22:28.31        -0.023517987      0.11167249     0.049846205
2016-08-21/21:22:28.34        -0.023517987      0.11167179     0.049847776
2016-08-21/21:22:28.37        -0.023540801      0.11177941     0.049897731
2016-08-21/21:22:28.40        -0.023517992      0.11167040     0.049850980
2016-08-21/21:22:28.43        -0.023517987      0.11166968     0.049852539
2016-08-21/21:22:28.46        -0.023517987      0.11166898     0.049854110
2016-08-21/21:22:28.50        -0.023540801      0.11177661     0.049904070
2016-08-21/21:22:28.53        -0.023517992      0.11166760     0.049857312
2016-08-21/21:22:28.56        -0.023517987      0.11166687     0.049858871
2016-08-21/21:22:28.59        -0.023517987      0.11166618     0.049860441
2016-08-21/21:22:28.62        -0.023540801      0.11177380     0.049910407
2016-08-21/21:22:28.65        -0.023517992      0.11166479     0.049863643
2016-08-21/21:22:28.68        -0.023517987      0.11166407     0.049865201
2016-08-21/21:22:28.71        -0.023517987      0.11166337     0.049866771
2016-08-21/21:22:28.75        -0.023540801      0.11177099     0.049916742
2016-08-21/21:22:28.78        -0.023517992      0.11166198     0.049869971
2016-08-21/21:22:28.81        -0.023517987      0.11166126     0.049871529
2016-08-21/21:22:28.84        -0.023517987      0.11166057     0.049873098
2016-08-21/21:22:28.87        -0.023540801      0.11176818     0.049923076
2016-08-21/21:22:28.90        -0.023517992      0.11165918     0.049876298
2016-08-21/21:22:28.93        -0.023517987      0.11165846     0.049877856
2016-08-21/21:22:28.96        -0.023517987      0.11165776     0.049879424
2016-08-21/21:22:29.00        -0.023540801      0.11176537     0.049929407
2016-08-21/21:22:29.03        -0.023517992      0.11165637     0.049882623
2016-08-21/21:22:29.06        -0.023517987      0.11165565     0.049884180
2016-08-21/21:22:29.09        -0.023517987      0.11165495     0.049885748
2016-08-21/21:22:29.12        -0.023540801      0.11176256     0.049935737
2016-08-21/21:22:29.15        -0.023517992      0.11165357     0.049888946
2016-08-21/21:22:29.18        -0.023517987      0.11165284     0.049890503
2016-08-21/21:22:29.21        -0.023517987      0.11165215     0.049892070
2016-08-21/21:22:29.25        -0.023540801      0.11175975     0.049942065
2016-08-21/21:22:29.28        -0.023517992      0.11165076     0.049895268
2016-08-21/21:22:29.31        -0.023517987      0.11165004     0.049896824
2016-08-21/21:22:29.34        -0.023517987      0.11164934     0.049898391
2016-08-21/21:22:29.37        -0.023540801      0.11175694     0.049948391
2016-08-21/21:22:29.40        -0.023517992      0.11164795     0.049901587
2016-08-21/21:22:29.43        -0.023517987      0.11164723     0.049903142
2016-08-21/21:22:29.46        -0.023517987      0.11164654     0.049904709
2016-08-21/21:22:29.50        -0.023534649      0.11176709     0.049936424
2016-08-21/21:22:29.53        -0.023500622      0.11168172     0.049856259
2016-08-21/21:22:29.56        -0.023489399      0.11170462     0.049824460
2016-08-21/21:22:29.59        -0.023478181      0.11172754     0.049792672
2016-08-21/21:22:29.62        -0.023489415      0.11185952     0.049808252
2016-08-21/21:22:29.65        -0.023455388      0.11177416     0.049728080
2016-08-21/21:22:29.68        -0.023444165      0.11179706     0.049696280
2016-08-21/21:22:29.71        -0.023432947      0.11181998     0.049664491
2016-08-21/21:22:29.75        -0.023444181      0.11195196     0.049680077
2016-08-21/21:22:29.78        -0.023410154      0.11186660     0.049599898
2016-08-21/21:22:29.81        -0.023398931      0.11188950     0.049568097
2016-08-21/21:22:29.84        -0.023387713      0.11191243     0.049536307
2016-08-21/21:22:29.87        -0.023398948      0.11204440     0.049551899
2016-08-21/21:22:29.90        -0.023364920      0.11195905     0.049471713
2016-08-21/21:22:29.93        -0.023353697      0.11198195     0.049439911
2016-08-21/21:22:29.96        -0.023342479      0.11200488     0.049408121
2016-08-21/21:22:30.00        -0.023353714      0.11213685     0.049423717
2016-08-21/21:22:30.03        -0.023319686      0.11205150     0.049343525
2016-08-21/21:22:30.06        -0.023308463      0.11207440     0.049311722
2016-08-21/21:22:30.09        -0.023297245      0.11209733     0.049279931
2016-08-21/21:22:30.12        -0.023308480      0.11222930     0.049295532
2016-08-21/21:22:30.15        -0.023274452      0.11214395     0.049215333
2016-08-21/21:22:30.18        -0.023263229      0.11216685     0.049183529
2016-08-21/21:22:30.21        -0.023252011      0.11218978     0.049151737
2016-08-21/21:22:30.25        -0.023263246      0.11232175     0.049167345
2016-08-21/21:22:30.28        -0.023229218      0.11223640     0.049087138
2016-08-21/21:22:30.31        -0.023217995      0.11225930     0.049055334
2016-08-21/21:22:30.34        -0.023206777      0.11228223     0.049023541
2016-08-21/21:22:30.37        -0.023218012      0.11241420     0.049039153
2016-08-21/21:22:30.40        -0.023183984      0.11232886     0.048958940
2016-08-21/21:22:30.43        -0.023172761      0.11235176     0.048927135
2016-08-21/21:22:30.46        -0.023161543      0.11237469     0.048895341
2016-08-21/21:22:30.50        -0.023172778      0.11250666     0.048910959
2016-08-21/21:22:30.53        -0.023144902      0.11240837     0.048849030
2016-08-21/21:22:30.56        -0.023144897      0.11240765     0.048850579
2016-08-21/21:22:30.59        -0.023144897      0.11240696     0.048852139
2016-08-21/21:22:30.62        -0.023167350      0.11251530     0.048901116
2016-08-21/21:22:30.65        -0.023144902      0.11240559     0.048855320
2016-08-21/21:22:30.68        -0.023144897      0.11240487     0.048856868
2016-08-21/21:22:30.71        -0.023144897      0.11240418     0.048858428
2016-08-21/21:22:30.75        -0.023167350      0.11251252     0.048907411
2016-08-21/21:22:30.78        -0.023144902      0.11240280     0.048861608
2016-08-21/21:22:30.81        -0.023144897      0.11240209     0.048863156
2016-08-21/21:22:30.84        -0.023144897      0.11240140     0.048864715
2016-08-21/21:22:30.87        -0.023167350      0.11250974     0.048913704
2016-08-21/21:22:30.90        -0.023144902      0.11240002     0.048867895
2016-08-21/21:22:30.93        -0.023144897      0.11239931     0.048869442
2016-08-21/21:22:30.96        -0.023144897      0.11239862     0.048871001
2016-08-21/21:22:31.00        -0.023167350      0.11250695     0.048919995
2016-08-21/21:22:31.03        -0.023144902      0.11239724     0.048874179
2016-08-21/21:22:31.06        -0.023144897      0.11239653     0.048875726
2016-08-21/21:22:31.09        -0.023144897      0.11239584     0.048877285
2016-08-21/21:22:31.12        -0.023167350      0.11250417     0.048926285
2016-08-21/21:22:31.15        -0.023144902      0.11239446     0.048880462
2016-08-21/21:22:31.18        -0.023144897      0.11239375     0.048882009
2016-08-21/21:22:31.21        -0.023144897      0.11239306     0.048883567
2016-08-21/21:22:31.25        -0.023167350      0.11250139     0.048932573
2016-08-21/21:22:31.28        -0.023144902      0.11239168     0.048886743
2016-08-21/21:22:31.31        -0.023144897      0.11239096     0.048888290
2016-08-21/21:22:31.34        -0.023144897      0.11239027     0.048889847
2016-08-21/21:22:31.37        -0.023167350      0.11249860     0.048938858
2016-08-21/21:22:31.40        -0.023144902      0.11238890     0.048893023
2016-08-21/21:22:31.43        -0.023144897      0.11238818     0.048894569
2016-08-21/21:22:31.46        -0.023144897      0.11238749     0.048896125
2016-08-21/21:22:31.50        -0.023167350      0.11249582     0.048945143
2016-08-21/21:22:31.53        -0.023144902      0.11238612     0.048899300
2016-08-21/21:22:31.56        -0.023144897      0.11238540     0.048900846
2016-08-21/21:22:31.59        -0.023144897      0.11238471     0.048902402
2016-08-21/21:22:31.62        -0.023144902      0.11238405     0.048903970
2016-08-21/21:22:31.65        -0.023144902      0.11238334     0.048905576
2016-08-21/21:22:31.68        -0.023144897      0.11238262     0.048907121
2016-08-21/21:22:31.71        -0.023144897      0.11238193     0.048908677
2016-08-21/21:22:31.75        -0.023144902      0.11238127     0.048910244
2016-08-21/21:22:31.78        -0.023144902      0.11238056     0.048911850
2016-08-21/21:22:31.81        -0.023144897      0.11237984     0.048913395
2016-08-21/21:22:31.84        -0.023144897      0.11237915     0.048914950
2016-08-21/21:22:31.87        -0.023144902      0.11237849     0.048916517
2016-08-21/21:22:31.90        -0.023144902      0.11237778     0.048918123
2016-08-21/21:22:31.93        -0.023144897      0.11237706     0.048919667
2016-08-21/21:22:31.96        -0.023144897      0.11237637     0.048921222
2016-08-21/21:22:32.00        -0.023144902      0.11237571     0.048922788
2016-08-21/21:22:32.03        -0.023144902      0.11237499     0.048924393
2016-08-21/21:22:32.06        -0.023144897      0.11237428     0.048925937
2016-08-21/21:22:32.09        -0.023144897      0.11237359     0.048927492
2016-08-21/21:22:32.12        -0.023144902      0.11237293     0.048929057
2016-08-21/21:22:32.15        -0.023144902      0.11237221     0.048930662
2016-08-21/21:22:32.18        -0.023144897      0.11237150     0.048932205
2016-08-21/21:22:32.21        -0.023144897      0.11237081     0.048933759
2016-08-21/21:22:32.25        -0.023144902      0.11237014     0.048935325
2016-08-21/21:22:32.28        -0.023144902      0.11236943     0.048936929
2016-08-21/21:22:32.31        -0.023144897      0.11236872     0.048938472
2016-08-21/21:22:32.34        -0.023144897      0.11236803     0.048940026
2016-08-21/21:22:32.37        -0.023144902      0.11236736     0.048941591
2016-08-21/21:22:32.40        -0.023144902      0.11236665     0.048943194
2016-08-21/21:22:32.43        -0.023144897      0.11236594     0.048944737
2016-08-21/21:22:32.46        -0.023144897      0.11236525     0.048946290
2016-08-21/21:22:32.50        -0.023144902      0.11236458     0.048947855
2016-08-21/21:22:32.53        -0.023144902      0.11236387     0.048949458
2016-08-21/21:22:32.56        -0.023144897      0.11236315     0.048951000
2016-08-21/21:22:32.59        -0.023144897      0.11236246     0.048952553
2016-08-21/21:22:32.62        -0.023144902      0.11236180     0.048954117
2016-08-21/21:22:32.65        -0.023167350      0.11247008     0.049003175
2016-08-21/21:22:32.68        -0.023144897      0.11236037     0.048957261
2016-08-21/21:22:32.71        -0.023144897      0.11235968     0.048958813
2016-08-21/21:22:32.75        -0.023144902      0.11235902     0.048960377
2016-08-21/21:22:32.78        -0.023167350      0.11246729     0.049009441
2016-08-21/21:22:32.81        -0.023144897      0.11235759     0.048963520
2016-08-21/21:22:32.84        -0.023144897      0.11235690     0.048965072
2016-08-21/21:22:32.87        -0.023144902      0.11235624     0.048966636
2016-08-21/21:22:32.90        -0.023167350      0.11246451     0.049015705
2016-08-21/21:22:32.93        -0.023144897      0.11235481     0.048969778
2016-08-21/21:22:32.96        -0.023144897      0.11235412     0.048971330
2016-08-21/21:22:33.00        -0.023144902      0.11235346     0.048972893
2016-08-21/21:22:33.03        -0.023167350      0.11246172     0.049021967
2016-08-21/21:22:33.06        -0.023144897      0.11235203     0.048976034
2016-08-21/21:22:33.09        -0.023144897      0.11235134     0.048977585
2016-08-21/21:22:33.12        -0.023144902      0.11235068     0.048979148
2016-08-21/21:22:33.15        -0.023167350      0.11245894     0.049028228
2016-08-21/21:22:33.18        -0.023144897      0.11234925     0.048982288
2016-08-21/21:22:33.21        -0.023144897      0.11234856     0.048983839
2016-08-21/21:22:33.25        -0.023144902      0.11234790     0.048985401
2016-08-21/21:22:33.28        -0.023167350      0.11245616     0.049034487
2016-08-21/21:22:33.31        -0.023144897      0.11234647     0.048988541
2016-08-21/21:22:33.34        -0.023144897      0.11234578     0.048990091
2016-08-21/21:22:33.37        -0.023144902      0.11234512     0.048991652
2016-08-21/21:22:33.40        -0.023167350      0.11245337     0.049040744
2016-08-21/21:22:33.43        -0.023144897      0.11234369     0.048994791
2016-08-21/21:22:33.46        -0.023144897      0.11234300     0.048996341
2016-08-21/21:22:33.50        -0.023144902      0.11234233     0.048997902
2016-08-21/21:22:33.53        -0.023167350      0.11245059     0.049046999
2016-08-21/21:22:33.56        -0.023144897      0.11234091     0.049001040
2016-08-21/21:22:33.59        -0.023144897      0.11234022     0.049002589
2016-08-21/21:22:33.62        -0.023144902      0.11233955     0.049004150
2016-08-21/21:22:33.65        -0.023167350      0.11244781     0.049053253
2016-08-21/21:22:33.68        -0.023144897      0.11233813     0.049007287
2016-08-21/21:22:33.71        -0.023144897      0.11233744     0.049008836
2016-08-21/21:22:33.75        -0.023144902      0.11233677     0.049010396
2016-08-21/21:22:33.78        -0.023167350      0.11244502     0.049059505
2016-08-21/21:22:33.81        -0.023144897      0.11233534     0.049013532
2016-08-21/21:22:33.84        -0.023144897      0.11233465     0.049015081
2016-08-21/21:22:33.87        -0.023144902      0.11233399     0.049016641
2016-08-21/21:22:33.90        -0.023167350      0.11244224     0.049065755
2016-08-21/21:22:33.93        -0.023144897      0.11233256     0.049019776
2016-08-21/21:22:33.96        -0.023144897      0.11233187     0.049021324
2016-08-21/21:22:34.00        -0.023144902      0.11233121     0.049022883
2016-08-21/21:22:34.03        -0.023167350      0.11243945     0.049072003
2016-08-21/21:22:34.06        -0.023144897      0.11232978     0.049026018
2016-08-21/21:22:34.09        -0.023144897      0.11232909     0.049027565
2016-08-21/21:22:34.12        -0.023144902      0.11232843     0.049029124
2016-08-21/21:22:34.15        -0.023167350      0.11243667     0.049078250
2016-08-21/21:22:34.18        -0.023144897      0.11232700     0.049032258
2016-08-21/21:22:34.21        -0.023144897      0.11232631     0.049033805
2016-08-21/21:22:34.25        -0.023144902      0.11232565     0.049035363
2016-08-21/21:22:34.28        -0.023167350      0.11243389     0.049084494
2016-08-21/21:22:34.31        -0.023144897      0.11232422     0.049038496
2016-08-21/21:22:34.34        -0.023144897      0.11232353     0.049040043
2016-08-21/21:22:34.37        -0.023144902      0.11232287     0.049041601
2016-08-21/21:22:34.40        -0.023167350      0.11243110     0.049090737
2016-08-21/21:22:34.43        -0.023144897      0.11232144     0.049044732
2016-08-21/21:22:34.46        -0.023144897      0.11232075     0.049046279
2016-08-21/21:22:34.50        -0.023144902      0.11232009     0.049047836
2016-08-21/21:22:34.53        -0.023167350      0.11242832     0.049096978
2016-08-21/21:22:34.56        -0.023144897      0.11231866     0.049050967
2016-08-21/21:22:34.59        -0.023144897      0.11231797     0.049052513
2016-08-21/21:22:34.62        -0.023144902      0.11231730     0.049054070
2016-08-21/21:22:34.65        -0.023167350      0.11242554     0.049103218
2016-08-21/21:22:34.68        -0.023144897      0.11231588     0.049057200
2016-08-21/21:22:34.71        -0.023144897      0.11231519     0.049058745
2016-08-21/21:22:34.75        -0.023144902      0.11231452     0.049060302
2016-08-21/21:22:34.78        -0.023167350      0.11242275     0.049109455
2016-08-21/21:22:34.81        -0.023144897      0.11231310     0.049063431
2016-08-21/21:22:34.84        -0.023144897      0.11231241     0.049064976
2016-08-21/21:22:34.87        -0.023144902      0.11231174     0.049066532
2016-08-21/21:22:34.90        -0.023167350      0.11241997     0.049115691
2016-08-21/21:22:34.93        -0.023144897      0.11231032     0.049069660
2016-08-21/21:22:34.96        -0.023144897      0.11230963     0.049071205
2016-08-21/21:22:35.00        -0.023144902      0.11230896     0.049072760
2016-08-21/21:22:35.03        -0.023167350      0.11241718     0.049121925
2016-08-21/21:22:35.06        -0.023144897      0.11230753     0.049075888
2016-08-21/21:22:35.09        -0.023144897      0.11230684     0.049077432
2016-08-21/21:22:35.12        -0.023144902      0.11230618     0.049078987
2016-08-21/21:22:35.15        -0.023167350      0.11241440     0.049128157
2016-08-21/21:22:35.18        -0.023144897      0.11230475     0.049082113
2016-08-21/21:22:35.21        -0.023144897      0.11230406     0.049083657
2016-08-21/21:22:35.25        -0.023144902      0.11230340     0.049085212
2016-08-21/21:22:35.28        -0.023167350      0.11241162     0.049134388
2016-08-21/21:22:35.31        -0.023144897      0.11230197     0.049088337
2016-08-21/21:22:35.34        -0.023144897      0.11230128     0.049089881
2016-08-21/21:22:35.37        -0.023144902      0.11230062     0.049091435
2016-08-21/21:22:35.40        -0.023167350      0.11240883     0.049140616
2016-08-21/21:22:35.43        -0.023144897      0.11229919     0.049094559
2016-08-21/21:22:35.46        -0.023144897      0.11229850     0.049096102
2016-08-21/21:22:35.50        -0.023144902      0.11229784     0.049097656
2016-08-21/21:22:35.53        -0.023167350      0.11240605     0.049146843
2016-08-21/21:22:35.56        -0.023144897      0.11229641     0.049100780
2016-08-21/21:22:35.59        -0.023144897      0.11229572     0.049102322
2016-08-21/21:22:35.62        -0.023144902      0.11229506     0.049103876
2016-08-21/21:22:35.65        -0.023167350      0.11240327     0.049153068
2016-08-21/21:22:35.68        -0.023144897      0.11229363     0.049106998
2016-08-21/21:22:35.71        -0.023144897      0.11229294     0.049108540
2016-08-21/21:22:35.75        -0.023144902      0.11229228     0.049110094
2016-08-21/21:22:35.78        -0.023167350      0.11240048     0.049159292
2016-08-21/21:22:35.81        -0.023144897      0.11229085     0.049113215
2016-08-21/21:22:35.84        -0.023144897      0.11229016     0.049114757
2016-08-21/21:22:35.87        -0.023144902      0.11228949     0.049116310
2016-08-21/21:22:35.90        -0.023167350      0.11239770     0.049165513
2016-08-21/21:22:35.93        -0.023144897      0.11228807     0.049119430
2016-08-21/21:22:35.96        -0.023144897      0.11228738     0.049120971
2016-08-21/21:22:36.00        -0.023144902      0.11228671     0.049122524
2016-08-21/21:22:36.03        -0.023167350      0.11239491     0.049171733
2016-08-21/21:22:36.06        -0.023144897      0.11228529     0.049125644
2016-08-21/21:22:36.09        -0.023144897      0.11228460     0.049127184
2016-08-21/21:22:36.12        -0.023144902      0.11228393     0.049128736
2016-08-21/21:22:36.15        -0.023167350      0.11239213     0.049177951
2016-08-21/21:22:36.18        -0.023144897      0.11228251     0.049131855
2016-08-21/21:22:36.21        -0.023144897      0.11228182     0.049133395
2016-08-21/21:22:36.25        -0.023144902      0.11228115     0.049134947
2016-08-21/21:22:36.28        -0.023167350      0.11238935     0.049184167
2016-08-21/21:22:36.31        -0.023144897      0.11227972     0.049138065
2016-08-21/21:22:36.34        -0.023144897      0.11227903     0.049139605
2016-08-21/21:22:36.37        -0.023144902      0.11227837     0.049141156
2016-08-21/21:22:36.40        -0.023167350      0.11238656     0.049190382
2016-08-21/21:22:36.43        -0.023144897      0.11227694     0.049144273
2016-08-21/21:22:36.46        -0.023144897      0.11227625     0.049145812
2016-08-21/21:22:36.50        -0.023144902      0.11227559     0.049147363
2016-08-21/21:22:36.53        -0.023167350      0.11238378     0.049196594
2016-08-21/21:22:36.56        -0.023144897      0.11227416     0.049150479
2016-08-21/21:22:36.59        -0.023144897      0.11227347     0.049152018
2016-08-21/21:22:36.62        -0.023144902      0.11227281     0.049153568
2016-08-21/21:22:36.65        -0.023167350      0.11238100     0.049202805
2016-08-21/21:22:36.68        -0.023144897      0.11227138     0.049156683
2016-08-21/21:22:36.71        -0.023144897      0.11227069     0.049158222
2016-08-21/21:22:36.75        -0.023144902      0.11227003     0.049159771
2016-08-21/21:22:36.78        -0.023167350      0.11237821     0.049209014
2016-08-21/21:22:36.81        -0.023144897      0.11226860     0.049162886
2016-08-21/21:22:36.84        -0.023144897      0.11226791     0.049164424
2016-08-21/21:22:36.87        -0.023144902      0.11226725     0.049165973
2016-08-21/21:22:36.90        -0.023167350      0.11237543     0.049215221
2016-08-21/21:22:36.93        -0.023144897      0.11226582     0.049169087
2016-08-21/21:22:36.96        -0.023144897      0.11226513     0.049170624
2016-08-21/21:22:37.00        -0.023144902      0.11226447     0.049172173
2016-08-21/21:22:37.03        -0.023167350      0.11237265     0.049221427
2016-08-21/21:22:37.06        -0.023144897      0.11226304     0.049175286
2016-08-21/21:22:37.09        -0.023144897      0.11226235     0.049176823
2016-08-21/21:22:37.12        -0.023144902      0.11226168     0.049178371
2016-08-21/21:22:37.15        -0.023167350      0.11236986     0.049227631
2016-08-21/21:22:37.18        -0.023144897      0.11226026     0.049181483
2016-08-21/21:22:37.21        -0.023144897      0.11225957     0.049183020
2016-08-21/21:22:37.25        -0.023144902      0.11225890     0.049184568
2016-08-21/21:22:37.28        -0.023167350      0.11236708     0.049233832
2016-08-21/21:22:37.31        -0.023144897      0.11225748     0.049187678
2016-08-21/21:22:37.34        -0.023144897      0.11225679     0.049189215
2016-08-21/21:22:37.37        -0.023144902      0.11225612     0.049190762
2016-08-21/21:22:37.40        -0.023167350      0.11236429     0.049240033
2016-08-21/21:22:37.43        -0.023144897      0.11225470     0.049193872
2016-08-21/21:22:37.46        -0.023144897      0.11225401     0.049195408
2016-08-21/21:22:37.50        -0.023144902      0.11225334     0.049196955
2016-08-21/21:22:37.53        -0.023167350      0.11236151     0.049246231
2016-08-21/21:22:37.56        -0.023144897      0.11225191     0.049200064
2016-08-21/21:22:37.59        -0.023144897      0.11225122     0.049201599
2016-08-21/21:22:37.62        -0.023144902      0.11225056     0.049203146
2016-08-21/21:22:37.65        -0.023167350      0.11235873     0.049252427
2016-08-21/21:22:37.68        -0.023144897      0.11224913     0.049206254
2016-08-21/21:22:37.71        -0.023144897      0.11224844     0.049207789
2016-08-21/21:22:37.75        -0.023144902      0.11224778     0.049209335
2016-08-21/21:22:37.78        -0.023167350      0.11235594     0.049258622
2016-08-21/21:22:37.81        -0.023144897      0.11224635     0.049212442
2016-08-21/21:22:37.84        -0.023144897      0.11224566     0.049213977
2016-08-21/21:22:37.87        -0.023144902      0.11224500     0.049215523
2016-08-21/21:22:37.90        -0.023167350      0.11235316     0.049264815
2016-08-21/21:22:37.93        -0.023144897      0.11224357     0.049218629
2016-08-21/21:22:37.96        -0.023144897      0.11224288     0.049220163
2016-08-21/21:22:38.00        -0.023144902      0.11224222     0.049221708
2016-08-21/21:22:38.03        -0.023167350      0.11235038     0.049271006
2016-08-21/21:22:38.06        -0.023144897      0.11224079     0.049224814
2016-08-21/21:22:38.09        -0.023144897      0.11224010     0.049226347
2016-08-21/21:22:38.12        -0.023144902      0.11223944     0.049227892
2016-08-21/21:22:38.15        -0.023167350      0.11234759     0.049277196
2016-08-21/21:22:38.18        -0.023144897      0.11223801     0.049230997
2016-08-21/21:22:38.21        -0.023144897      0.11223732     0.049232530
2016-08-21/21:22:38.25        -0.023144902      0.11223666     0.049234074
2016-08-21/21:22:38.28        -0.023167350      0.11234481     0.049283383
2016-08-21/21:22:38.31        -0.023144897      0.11223523     0.049237178
2016-08-21/21:22:38.34        -0.023144897      0.11223454     0.049238710
2016-08-21/21:22:38.37        -0.023144902      0.11223387     0.049240254
2016-08-21/21:22:38.40        -0.023167350      0.11234202     0.049289569
2016-08-21/21:22:38.43        -0.023144897      0.11223245     0.049243357
2016-08-21/21:22:38.46        -0.023144897      0.11223176     0.049244889
2016-08-21/21:22:38.50        -0.023144902      0.11223109     0.049246433
2016-08-21/21:22:38.53        -0.023167350      0.11233924     0.049295753
2016-08-21/21:22:38.56        -0.023144897      0.11222967     0.049249535
2016-08-21/21:22:38.59        -0.023144897      0.11222898     0.049251067
2016-08-21/21:22:38.62        -0.023144902      0.11222831     0.049252610
2016-08-21/21:22:38.65        -0.023167350      0.11233646     0.049301936
2016-08-21/21:22:38.68        -0.023144897      0.11222689     0.049255711
2016-08-21/21:22:38.71        -0.023144897      0.11222620     0.049257242
2016-08-21/21:22:38.75        -0.023144902      0.11222553     0.049258785
2016-08-21/21:22:38.78        -0.023167350      0.11233367     0.049308116
2016-08-21/21:22:38.81        -0.023144897      0.11222410     0.049261885
2016-08-21/21:22:38.84        -0.023144897      0.11222341     0.049263415
2016-08-21/21:22:38.87        -0.023144902      0.11222275     0.049264958
2016-08-21/21:22:38.90        -0.023167350      0.11233089     0.049314295
2016-08-21/21:22:38.93        -0.023144897      0.11222132     0.049268057
2016-08-21/21:22:38.96        -0.023144897      0.11222063     0.049269587
2016-08-21/21:22:39.00        -0.023144902      0.11221997     0.049271129
2016-08-21/21:22:39.03        -0.023167350      0.11232811     0.049320472
2016-08-21/21:22:39.06        -0.023144897      0.11221854     0.049274227
2016-08-21/21:22:39.09        -0.023144897      0.11221785     0.049275757
2016-08-21/21:22:39.12        -0.023144902      0.11221719     0.049277299
2016-08-21/21:22:39.15        -0.023167350      0.11232532     0.049326647
2016-08-21/21:22:39.18        -0.023144897      0.11221576     0.049280396
2016-08-21/21:22:39.21        -0.023144897      0.11221507     0.049281925
2016-08-21/21:22:39.25        -0.023144902      0.11221441     0.049283466
2016-08-21/21:22:39.28        -0.023167350      0.11232254     0.049332820
2016-08-21/21:22:39.31        -0.023144897      0.11221298     0.049286563
2016-08-21/21:22:39.34        -0.023144897      0.11221229     0.049288092
2016-08-21/21:22:39.37        -0.023144902      0.11221163     0.049289632
2016-08-21/21:22:39.40        -0.023167350      0.11231975     0.049338991
2016-08-21/21:22:39.43        -0.023144897      0.11221020     0.049292728
2016-08-21/21:22:39.46        -0.023144897      0.11220951     0.049294257
2016-08-21/21:22:39.50        -0.023139041      0.11222079     0.049278975
2016-08-21/21:22:39.53        -0.023149766      0.11235281     0.049294695
2016-08-21/21:22:39.56        -0.023115957      0.11226640     0.049215832
2016-08-21/21:22:39.59        -0.023104601      0.11228885     0.049184768
2016-08-21/21:22:39.62        -0.023093250      0.11231133     0.049153714
2016-08-21/21:22:39.65        -0.023103975      0.11244335     0.049169440
2016-08-21/21:22:39.68        -0.023070166      0.11235694     0.049090570
2016-08-21/21:22:39.71        -0.023058810      0.11237939     0.049059505
2016-08-21/21:22:39.75        -0.023047459      0.11240188     0.049028450
2016-08-21/21:22:39.78        -0.023058183      0.11253389     0.049044181
2016-08-21/21:22:39.81        -0.023024375      0.11244749     0.048965305
2016-08-21/21:22:39.84        -0.023013018      0.11246994     0.048934239
2016-08-21/21:22:39.87        -0.023001667      0.11249242     0.048903183
2016-08-21/21:22:39.90        -0.023012392      0.11262443     0.048918919
2016-08-21/21:22:39.93        -0.022978583      0.11253803     0.048840036
2016-08-21/21:22:39.96        -0.022967227      0.11256049     0.048808969
2016-08-21/21:22:40.00        -0.022955876      0.11258297     0.048777913
2016-08-21/21:22:40.03        -0.022966601      0.11271498     0.048793654
2016-08-21/21:22:40.06        -0.022932792      0.11262859     0.048714764
2016-08-21/21:22:40.09        -0.022921436      0.11265104     0.048683696
2016-08-21/21:22:40.12        -0.022910085      0.11267353     0.048652639
2016-08-21/21:22:40.15        -0.022920810      0.11280553     0.048668386
2016-08-21/21:22:40.18        -0.022887001      0.11271914     0.048589489
2016-08-21/21:22:40.21        -0.022875645      0.11274160     0.048558420
2016-08-21/21:22:40.25        -0.022864294      0.11276409     0.048527363
2016-08-21/21:22:40.28        -0.022875019      0.11289609     0.048543114
2016-08-21/21:22:40.31        -0.022841210      0.11280970     0.048464211
2016-08-21/21:22:40.34        -0.022829854      0.11283216     0.048433141
2016-08-21/21:22:40.37        -0.022818503      0.11285465     0.048402083
2016-08-21/21:22:40.40        -0.022829228      0.11298665     0.048417839
2016-08-21/21:22:40.43        -0.022795419      0.11290026     0.048338929
2016-08-21/21:22:40.46        -0.022784063      0.11292272     0.048307859
2016-08-21/21:22:40.50        -0.022772712      0.11294521     0.048276800
2016-08-21/21:22:40.53        -0.022789298      0.11306527     0.048309383
2016-08-21/21:22:40.56        -0.022767211      0.11295499     0.048264111
2016-08-21/21:22:40.59        -0.022767211      0.11295431     0.048265632
2016-08-21/21:22:40.62        -0.022767217      0.11295365     0.048267165
2016-08-21/21:22:40.65        -0.022789298      0.11306251     0.048315525
2016-08-21/21:22:40.68        -0.022767211      0.11295224     0.048270246
2016-08-21/21:22:40.71        -0.022767211      0.11295156     0.048271767
2016-08-21/21:22:40.75        -0.022767217      0.11295090     0.048273300
2016-08-21/21:22:40.78        -0.022789298      0.11305975     0.048321665
2016-08-21/21:22:40.81        -0.022767211      0.11294948     0.048276380
2016-08-21/21:22:40.84        -0.022767211      0.11294880     0.048277901
2016-08-21/21:22:40.87        -0.022767217      0.11294814     0.048279433
2016-08-21/21:22:40.90        -0.022789298      0.11305699     0.048327804
2016-08-21/21:22:40.93        -0.022767211      0.11294673     0.048282512
2016-08-21/21:22:40.96        -0.022767211      0.11294605     0.048284032
2016-08-21/21:22:41.00        -0.022767217      0.11294539     0.048285564
2016-08-21/21:22:41.03        -0.022789298      0.11305424     0.048333940
2016-08-21/21:22:41.06        -0.022767211      0.11294398     0.048288642
2016-08-21/21:22:41.09        -0.022767211      0.11294329     0.048290162
2016-08-21/21:22:41.12        -0.022767217      0.11294264     0.048291693
2016-08-21/21:22:41.15        -0.022789298      0.11305148     0.048340075
2016-08-21/21:22:41.18        -0.022767211      0.11294122     0.048294771
2016-08-21/21:22:41.21        -0.022767211      0.11294054     0.048296290
2016-08-21/21:22:41.25        -0.022767217      0.11293988     0.048297821
2016-08-21/21:22:41.28        -0.022789298      0.11304872     0.048346208
2016-08-21/21:22:41.31        -0.022767211      0.11293847     0.048300897
2016-08-21/21:22:41.34        -0.022767211      0.11293778     0.048302417
2016-08-21/21:22:41.37        -0.022767217      0.11293713     0.048303947
2016-08-21/21:22:41.40        -0.022789298      0.11304597     0.048352340
2016-08-21/21:22:41.43        -0.022767211      0.11293571     0.048307022
2016-08-21/21:22:41.46        -0.022767211      0.11293503     0.048308541
2016-08-21/21:22:41.50        -0.022767217      0.11293437     0.048310071
2016-08-21/21:22:41.53        -0.022789298      0.11304321     0.048358470
2016-08-21/21:22:41.56        -0.022767211      0.11293296     0.048313146
2016-08-21/21:22:41.59        -0.022767211      0.11293228     0.048314664
2016-08-21/21:22:41.62        -0.022767217      0.11293162     0.048316194
2016-08-21/21:22:41.65        -0.022789298      0.11304045     0.048364598
2016-08-21/21:22:41.68        -0.022767211      0.11293020     0.048319268
2016-08-21/21:22:41.71        -0.022767211      0.11292952     0.048320785
2016-08-21/21:22:41.75        -0.022767217      0.11292886     0.048322314
2016-08-21/21:22:41.78        -0.022789298      0.11303769     0.048370724
2016-08-21/21:22:41.81        -0.022767211      0.11292745     0.048325388
2016-08-21/21:22:41.84        -0.022767211      0.11292677     0.048326905
2016-08-21/21:22:41.87        -0.022767217      0.11292611     0.048328434
2016-08-21/21:22:41.90        -0.022789298      0.11303494     0.048376849
2016-08-21/21:22:41.93        -0.022767211      0.11292470     0.048331506
2016-08-21/21:22:41.96        -0.022767211      0.11292401     0.048333023
2016-08-21/21:22:42.00        -0.022767217      0.11292336     0.048334551
2016-08-21/21:22:42.03        -0.022789298      0.11303218     0.048382972
2016-08-21/21:22:42.06        -0.022767211      0.11292194     0.048337622
2016-08-21/21:22:42.09        -0.022767211      0.11292126     0.048339139
2016-08-21/21:22:42.12        -0.022767217      0.11292060     0.048340667
2016-08-21/21:22:42.15        -0.022789298      0.11302942     0.048389093
2016-08-21/21:22:42.18        -0.022767211      0.11291919     0.048343737
2016-08-21/21:22:42.21        -0.022767211      0.11291850     0.048345253
2016-08-21/21:22:42.25        -0.022767217      0.11291785     0.048346781
2016-08-21/21:22:42.28        -0.022789298      0.11302667     0.048395212
2016-08-21/21:22:42.31        -0.022767211      0.11291643     0.048349850
2016-08-21/21:22:42.34        -0.022767211      0.11291575     0.048351366
2016-08-21/21:22:42.37        -0.022767217      0.11291509     0.048352893
2016-08-21/21:22:42.40        -0.022789298      0.11302391     0.048401330
2016-08-21/21:22:42.43        -0.022767211      0.11291368     0.048355962
2016-08-21/21:22:42.46        -0.022767211      0.11291299     0.048357477
2016-08-21/21:22:42.50        -0.022767217      0.11291234     0.048359003
2016-08-21/21:22:42.53        -0.022789298      0.11302115     0.048407446
2016-08-21/21:22:42.56        -0.022767211      0.11291092     0.048362071
2016-08-21/21:22:42.59        -0.022767211      0.11291024     0.048363586
2016-08-21/21:22:42.62        -0.022767217      0.11290958     0.048365112
2016-08-21/21:22:42.65        -0.022789298      0.11301840     0.048413560
2016-08-21/21:22:42.68        -0.022767211      0.11290817     0.048368179
2016-08-21/21:22:42.71        -0.022767211      0.11290749     0.048369694
2016-08-21/21:22:42.75        -0.022767217      0.11290683     0.048371219
2016-08-21/21:22:42.78        -0.022789298      0.11301564     0.048419673
2016-08-21/21:22:42.81        -0.022767211      0.11290541     0.048374285
2016-08-21/21:22:42.84        -0.022767211      0.11290473     0.048375799
2016-08-21/21:22:42.87        -0.022767217      0.11290407     0.048377325
2016-08-21/21:22:42.90        -0.022789298      0.11301288     0.048425784
2016-08-21/21:22:42.93        -0.022767211      0.11290266     0.048380390
2016-08-21/21:22:42.96        -0.022767211      0.11290198     0.048381903
2016-08-21/21:22:43.00        -0.022767217      0.11290132     0.048383428
2016-08-21/21:22:43.03        -0.022789298      0.11301012     0.048431893
2016-08-21/21:22:43.06        -0.022767211      0.11289991     0.048386493
2016-08-21/21:22:43.09        -0.022767211      0.11289922     0.048388006
2016-08-21/21:22:43.12        -0.022767217      0.11289857     0.048389530
2016-08-21/21:22:43.15        -0.022789298      0.11300737     0.048438000
2016-08-21/21:22:43.18        -0.022767211      0.11289715     0.048392594
2016-08-21/21:22:43.21        -0.022767211      0.11289647     0.048394106
2016-08-21/21:22:43.25        -0.022767217      0.11289581     0.048395630
2016-08-21/21:22:43.28        -0.022789298      0.11300461     0.048444106
2016-08-21/21:22:43.31        -0.022767211      0.11289440     0.048398693
2016-08-21/21:22:43.34        -0.022767211      0.11289371     0.048400205
2016-08-21/21:22:43.37        -0.022767217      0.11289306     0.048401729
2016-08-21/21:22:43.40        -0.022789298      0.11300185     0.048450210
2016-08-21/21:22:43.43        -0.022767211      0.11289164     0.048404790
2016-08-21/21:22:43.46        -0.022767211      0.11289096     0.048406302
2016-08-21/21:22:43.50        -0.022767217      0.11289030     0.048407825
2016-08-21/21:22:43.53        -0.022789298      0.11299910     0.048456312
2016-08-21/21:22:43.56        -0.022767211      0.11288889     0.048410886
2016-08-21/21:22:43.59        -0.022767211      0.11288821     0.048412398
2016-08-21/21:22:43.62        -0.022767217      0.11288755     0.048413920
2016-08-21/21:22:43.65        -0.022789298      0.11299634     0.048462412
2016-08-21/21:22:43.68        -0.022767211      0.11288613     0.048416980
2016-08-21/21:22:43.71        -0.022767211      0.11288545     0.048418492
2016-08-21/21:22:43.75        -0.022767217      0.11288479     0.048420014
2016-08-21/21:22:43.78        -0.022789298      0.11299358     0.048468511
2016-08-21/21:22:43.81        -0.022767211      0.11288338     0.048423073
2016-08-21/21:22:43.84        -0.022767211      0.11288270     0.048424584
2016-08-21/21:22:43.87        -0.022767217      0.11288204     0.048426105
2016-08-21/21:22:43.90        -0.022789298      0.11299082     0.048474608
2016-08-21/21:22:43.93        -0.022767211      0.11288063     0.048429164
2016-08-21/21:22:43.96        -0.022767211      0.11287994     0.048430674
2016-08-21/21:22:44.00        -0.022767217      0.11287929     0.048432195
2016-08-21/21:22:44.03        -0.022789298      0.11298807     0.048480704
2016-08-21/21:22:44.06        -0.022767211      0.11287787     0.048435253
2016-08-21/21:22:44.09        -0.022767211      0.11287719     0.048436762
2016-08-21/21:22:44.12        -0.022767217      0.11287653     0.048438283
2016-08-21/21:22:44.15        -0.022789298      0.11298531     0.048486797
2016-08-21/21:22:44.18        -0.022767211      0.11287512     0.048441340
2016-08-21/21:22:44.21        -0.022767211      0.11287443     0.048442849
2016-08-21/21:22:44.25        -0.022767217      0.11287378     0.048444370
2016-08-21/21:22:44.28        -0.022789298      0.11298255     0.048492889
2016-08-21/21:22:44.31        -0.022767211      0.11287236     0.048447425
2016-08-21/21:22:44.34        -0.022767211      0.11287168     0.048448934
2016-08-21/21:22:44.37        -0.022767217      0.11287102     0.048450454
2016-08-21/21:22:44.40        -0.022789298      0.11297980     0.048498979
2016-08-21/21:22:44.43        -0.022767211      0.11286961     0.048453509
2016-08-21/21:22:44.46        -0.022767211      0.11286892     0.048455018
2016-08-21/21:22:44.50        -0.022767217      0.11286827     0.048456537
2016-08-21/21:22:44.53        -0.022789298      0.11297704     0.048505068
2016-08-21/21:22:44.56        -0.022767211      0.11286685     0.048459591
2016-08-21/21:22:44.59        -0.022767211      0.11286617     0.048461099
2016-08-21/21:22:44.62        -0.022767217      0.11286551     0.048462618
2016-08-21/21:22:44.65        -0.022789298      0.11297428     0.048511154
2016-08-21/21:22:44.68        -0.022767211      0.11286410     0.048465672
2016-08-21/21:22:44.71        -0.022767211      0.11286342     0.048467179
2016-08-21/21:22:44.75        -0.022767217      0.11286276     0.048468698
2016-08-21/21:22:44.78        -0.022789298      0.11297153     0.048517239
2016-08-21/21:22:44.81        -0.022767211      0.11286134     0.048471750
2016-08-21/21:22:44.84        -0.022767211      0.11286066     0.048473257
2016-08-21/21:22:44.87        -0.022767217      0.11286000     0.048474776
2016-08-21/21:22:44.90        -0.022789298      0.11296877     0.048523322
2016-08-21/21:22:44.93        -0.022767211      0.11285859     0.048477827
2016-08-21/21:22:44.96        -0.022767211      0.11285791     0.048479334
2016-08-21/21:22:45.00        -0.022767217      0.11285725     0.048480852
2016-08-21/21:22:45.03        -0.022789298      0.11296601     0.048529404
2016-08-21/21:22:45.06        -0.022767211      0.11285584     0.048483902
2016-08-21/21:22:45.09        -0.022767211      0.11285515     0.048485409
2016-08-21/21:22:45.12        -0.022767217      0.11285450     0.048486926
2016-08-21/21:22:45.15        -0.022789298      0.11296325     0.048535484
2016-08-21/21:22:45.18        -0.022767211      0.11285308     0.048489976
2016-08-21/21:22:45.21        -0.022767211      0.11285240     0.048491482
2016-08-21/21:22:45.25        -0.022767217      0.11285174     0.048492999
2016-08-21/21:22:45.28        -0.022789298      0.11296050     0.048541562
2016-08-21/21:22:45.31        -0.022767211      0.11285033     0.048496047
2016-08-21/21:22:45.34        -0.022767211      0.11284964     0.048497553
2016-08-21/21:22:45.37        -0.022767217      0.11284899     0.048499070
2016-08-21/21:22:45.40        -0.022789298      0.11295774     0.048547638
2016-08-21/21:22:45.43        -0.022767211      0.11284757     0.048502117
2016-08-21/21:22:45.46        -0.022767211      0.11284689     0.048503622
2016-08-21/21:22:45.50        -0.022767217      0.11284623     0.048505139
2016-08-21/21:22:45.53        -0.022789298      0.11295498     0.048553713
2016-08-21/21:22:45.56        -0.022767211      0.11284482     0.048508186
2016-08-21/21:22:45.59        -0.022767211      0.11284413     0.048509690
2016-08-21/21:22:45.62        -0.022767217      0.11284348     0.048511206
2016-08-21/21:22:45.65        -0.022789298      0.11295223     0.048559785
2016-08-21/21:22:45.68        -0.022767211      0.11284206     0.048514252
2016-08-21/21:22:45.71        -0.022767211      0.11284138     0.048515756
2016-08-21/21:22:45.75        -0.022767217      0.11284072     0.048517272
2016-08-21/21:22:45.78        -0.022789298      0.11294947     0.048565857
2016-08-21/21:22:45.81        -0.022767211      0.11283931     0.048520317
2016-08-21/21:22:45.84        -0.022767211      0.11283863     0.048521821
2016-08-21/21:22:45.87        -0.022767217      0.11283797     0.048523336
2016-08-21/21:22:45.90        -0.022789298      0.11294671     0.048571926
2016-08-21/21:22:45.93        -0.022767211      0.11283655     0.048526380
2016-08-21/21:22:45.96        -0.022767211      0.11283587     0.048527883
2016-08-21/21:22:46.00        -0.022767217      0.11283521     0.048529398
2016-08-21/21:22:46.03        -0.022789298      0.11294395     0.048577994
2016-08-21/21:22:46.06        -0.022767211      0.11283380     0.048532441
2016-08-21/21:22:46.09        -0.022767211      0.11283312     0.048533944
2016-08-21/21:22:46.12        -0.022767217      0.11283246     0.048535458
2016-08-21/21:22:46.15        -0.022789298      0.11294120     0.048584059
2016-08-21/21:22:46.18        -0.022767211      0.11283105     0.048538501
2016-08-21/21:22:46.21        -0.022767211      0.11283036     0.048540003
2016-08-21/21:22:46.25        -0.022767217      0.11282971     0.048541517
2016-08-21/21:22:46.28        -0.022789298      0.11293844     0.048590124
2016-08-21/21:22:46.31        -0.022767211      0.11282829     0.048544559
2016-08-21/21:22:46.34        -0.022767211      0.11282761     0.048546061
2016-08-21/21:22:46.37        -0.022767217      0.11282695     0.048547574
2016-08-21/21:22:46.40        -0.022789298      0.11293568     0.048596186
2016-08-21/21:22:46.43        -0.022767211      0.11282554     0.048550615
2016-08-21/21:22:46.46        -0.022767211      0.11282485     0.048552117
2016-08-21/21:22:46.50        -0.022767217      0.11282420     0.048553629
2016-08-21/21:22:46.53        -0.022789298      0.11293293     0.048602247
2016-08-21/21:22:46.56        -0.022767211      0.11282278     0.048556669
2016-08-21/21:22:46.59        -0.022767211      0.11282210     0.048558171
2016-08-21/21:22:46.62        -0.022767217      0.11282144     0.048559683
2016-08-21/21:22:46.65        -0.022789298      0.11293017     0.048608306
2016-08-21/21:22:46.68        -0.022767211      0.11282003     0.048562722
2016-08-21/21:22:46.71        -0.022767211      0.11281935     0.048564223
2016-08-21/21:22:46.75        -0.022767217      0.11281869     0.048565735
2016-08-21/21:22:46.78        -0.022789298      0.11292741     0.048614363
2016-08-21/21:22:46.81        -0.022767211      0.11281727     0.048568773
2016-08-21/21:22:46.84        -0.022767211      0.11281659     0.048570273
2016-08-21/21:22:46.87        -0.022767217      0.11281593     0.048571785
2016-08-21/21:22:46.90        -0.022789298      0.11292466     0.048620419
2016-08-21/21:22:46.93        -0.022767211      0.11281452     0.048574822
2016-08-21/21:22:46.96        -0.022767211      0.11281384     0.048576322
2016-08-21/21:22:47.00        -0.022767217      0.11281318     0.048577833
2016-08-21/21:22:47.03        -0.022789298      0.11292190     0.048626472
2016-08-21/21:22:47.06        -0.022767211      0.11281177     0.048580870
2016-08-21/21:22:47.09        -0.022767211      0.11281108     0.048582369
2016-08-21/21:22:47.12        -0.022767217      0.11281043     0.048583880
2016-08-21/21:22:47.15        -0.022789298      0.11291914     0.048632525
2016-08-21/21:22:47.18        -0.022767211      0.11280901     0.048586916
2016-08-21/21:22:47.21        -0.022767211      0.11280833     0.048588415
2016-08-21/21:22:47.25        -0.022767217      0.11280767     0.048589925
2016-08-21/21:22:47.28        -0.022789298      0.11291638     0.048638575
2016-08-21/21:22:47.31        -0.022767211      0.11280626     0.048592960
2016-08-21/21:22:47.34        -0.022767211      0.11280557     0.048594458
2016-08-21/21:22:47.37        -0.022767217      0.11280492     0.048595968
2016-08-21/21:22:47.40        -0.022789298      0.11291363     0.048644623
2016-08-21/21:22:47.43        -0.022767211      0.11280350     0.048599002
2016-08-21/21:22:47.46        -0.022767211      0.11280282     0.048600500
2016-08-21/21:22:47.50        -0.022767217      0.11280216     0.048602009
2016-08-21/21:22:47.53        -0.022789298      0.11291087     0.048650670
2016-08-21/21:22:47.56        -0.022767211      0.11280075     0.048605042
2016-08-21/21:22:47.59        -0.022767211      0.11280006     0.048606540
2016-08-21/21:22:47.62        -0.022767217      0.11279941     0.048608049
2016-08-21/21:22:47.65        -0.022789298      0.11290811     0.048656715
2016-08-21/21:22:47.68        -0.022767211      0.11279799     0.048611081
2016-08-21/21:22:47.71        -0.022767211      0.11279731     0.048612579
2016-08-21/21:22:47.75        -0.022767217      0.11279665     0.048614087
2016-08-21/21:22:47.78        -0.022789298      0.11290536     0.048662759
2016-08-21/21:22:47.81        -0.022767211      0.11279524     0.048617118
2016-08-21/21:22:47.84        -0.022767211      0.11279456     0.048618615
2016-08-21/21:22:47.87        -0.022767217      0.11279390     0.048620123
2016-08-21/21:22:47.90        -0.022789298      0.11290260     0.048668801
2016-08-21/21:22:47.93        -0.022767211      0.11279248     0.048623154
2016-08-21/21:22:47.96        -0.022767211      0.11279180     0.048624650
2016-08-21/21:22:48.00        -0.022767217      0.11279114     0.048626158
2016-08-21/21:22:48.03        -0.022789298      0.11289984     0.048674840
2016-08-21/21:22:48.06        -0.022767211      0.11278973     0.048629187
2016-08-21/21:22:48.09        -0.022767211      0.11278905     0.048630683
2016-08-21/21:22:48.12        -0.022767217      0.11278839     0.048632191
2016-08-21/21:22:48.15        -0.022789298      0.11289708     0.048680879
2016-08-21/21:22:48.18        -0.022767211      0.11278698     0.048635219
2016-08-21/21:22:48.21        -0.022767211      0.11278629     0.048636715
2016-08-21/21:22:48.25        -0.022767217      0.11278564     0.048638222
2016-08-21/21:22:48.28        -0.022789298      0.11289433     0.048686915
2016-08-21/21:22:48.31        -0.022767211      0.11278422     0.048641249
2016-08-21/21:22:48.34        -0.022767211      0.11278354     0.048642745
2016-08-21/21:22:48.37        -0.022767217      0.11278288     0.048644251
2016-08-21/21:22:48.40        -0.022789298      0.11289157     0.048692950
2016-08-21/21:22:48.43        -0.022767211      0.11278147     0.048647278
2016-08-21/21:22:48.46        -0.022767211      0.11278078     0.048648773
2016-08-21/21:22:48.50        -0.022767217      0.11278013     0.048650279
2016-08-21/21:22:48.53        -0.022789298      0.11288881     0.048698983
2016-08-21/21:22:48.56        -0.022767211      0.11277871     0.048653305
2016-08-21/21:22:48.59        -0.022767211      0.11277803     0.048654799
2016-08-21/21:22:48.62        -0.022767217      0.11277737     0.048656304
2016-08-21/21:22:48.65        -0.022789298      0.11288606     0.048705014
2016-08-21/21:22:48.68        -0.022767211      0.11277596     0.048659330
2016-08-21/21:22:48.71        -0.022767211      0.11277528     0.048660823
2016-08-21/21:22:48.75        -0.022767217      0.11277462     0.048662329
2016-08-21/21:22:48.78        -0.022789298      0.11288330     0.048711044
2016-08-21/21:22:48.81        -0.022767211      0.11277320     0.048665353
2016-08-21/21:22:48.84        -0.022767211      0.11277252     0.048666846
2016-08-21/21:22:48.87        -0.022767217      0.11277186     0.048668351
2016-08-21/21:22:48.90        -0.022789298      0.11288054     0.048717071
2016-08-21/21:22:48.93        -0.022767211      0.11277045     0.048671374
2016-08-21/21:22:48.96        -0.022767211      0.11276977     0.048672867
2016-08-21/21:22:49.00        -0.022767217      0.11276911     0.048674372
2016-08-21/21:22:49.03        -0.022789298      0.11287778     0.048723097
2016-08-21/21:22:49.06        -0.022767211      0.11276769     0.048677394
2016-08-21/21:22:49.09        -0.022767211      0.11276701     0.048678887
2016-08-21/21:22:49.12        -0.022767217      0.11276635     0.048680390
2016-08-21/21:22:49.15        -0.022789298      0.11287503     0.048729122
2016-08-21/21:22:49.18        -0.022767211      0.11276494     0.048683412
2016-08-21/21:22:49.21        -0.022767211      0.11276426     0.048684904
2016-08-21/21:22:49.25        -0.022767217      0.11276360     0.048686408
2016-08-21/21:22:49.28        -0.022789298      0.11287227     0.048735144
2016-08-21/21:22:49.31        -0.022767211      0.11276219     0.048689428
2016-08-21/21:22:49.34        -0.022767211      0.11276150     0.048690920
2016-08-21/21:22:49.37        -0.022767217      0.11276085     0.048692423
2016-08-21/21:22:49.40        -0.022789298      0.11286951     0.048741165
2016-08-21/21:22:49.43        -0.022767211      0.11275943     0.048695443
2016-08-21/21:22:49.46        -0.022767211      0.11275875     0.048696934
2016-08-21/21:22:49.50        -0.022761293      0.11276979     0.048681989
2016-08-21/21:22:49.53        -0.022771525      0.11290185     0.048697840
2016-08-21/21:22:49.56        -0.022737961      0.11281443     0.048620244
2016-08-21/21:22:49.59        -0.022726483      0.11283642     0.048589867
2016-08-21/21:22:49.62        -0.022715010      0.11285842     0.048559500
2016-08-21/21:22:49.65        -0.022725243      0.11299048     0.048575357
2016-08-21/21:22:49.68        -0.022691679      0.11290307     0.048497753
2016-08-21/21:22:49.71        -0.022680201      0.11292505     0.048467375
2016-08-21/21:22:49.75        -0.022668728      0.11294706     0.048437008
2016-08-21/21:22:49.78        -0.022678961      0.11307912     0.048452870
2016-08-21/21:22:49.81        -0.022645396      0.11299171     0.048375260
2016-08-21/21:22:49.84        -0.022633918      0.11301369     0.048344881
2016-08-21/21:22:49.87        -0.022622446      0.11303570     0.048314513
2016-08-21/21:22:49.90        -0.022632678      0.11316776     0.048330379
2016-08-21/21:22:49.93        -0.022599114      0.11308035     0.048252763
2016-08-21/21:22:49.96        -0.022587636      0.11310234     0.048222383
2016-08-21/21:22:50.00        -0.022576163      0.11312435     0.048192015
2016-08-21/21:22:50.03        -0.022586396      0.11325640     0.048207886
2016-08-21/21:22:50.06        -0.022552832      0.11316900     0.048130263
2016-08-21/21:22:50.09        -0.022541354      0.11319098     0.048099882
2016-08-21/21:22:50.12        -0.022529881      0.11321299     0.048069513
2016-08-21/21:22:50.15        -0.022540114      0.11334505     0.048085389
2016-08-21/21:22:50.18        -0.022506550      0.11325765     0.048007759
2016-08-21/21:22:50.21        -0.022495072      0.11327963     0.047977378
2016-08-21/21:22:50.25        -0.022483599      0.11330165     0.047947008
2016-08-21/21:22:50.28        -0.022493832      0.11343370     0.047962889
2016-08-21/21:22:50.31        -0.022460267      0.11334630     0.047885253
2016-08-21/21:22:50.34        -0.022448789      0.11336829     0.047854871
2016-08-21/21:22:50.37        -0.022437316      0.11339030     0.047824499
2016-08-21/21:22:50.40        -0.022447549      0.11352235     0.047840386
2016-08-21/21:22:50.43        -0.022413985      0.11343496     0.047762743
2016-08-21/21:22:50.46        -0.022402507      0.11345695     0.047732360
2016-08-21/21:22:50.50        -0.022391034      0.11347896     0.047701988
2016-08-21/21:22:50.53        -0.022407191      0.11359931     0.047734327
2016-08-21/21:22:50.56        -0.022385475      0.11348852     0.047689574
2016-08-21/21:22:50.59        -0.022385475      0.11348785     0.047691058
2016-08-21/21:22:50.62        -0.022385480      0.11348720     0.047692553
2016-08-21/21:22:50.65        -0.022407191      0.11359658     0.047740318
2016-08-21/21:22:50.68        -0.022385475      0.11348580     0.047695558
2016-08-21/21:22:50.71        -0.022385475      0.11348512     0.047697042
2016-08-21/21:22:50.75        -0.022385480      0.11348447     0.047698537
2016-08-21/21:22:50.78        -0.022407191      0.11359385     0.047746307
2016-08-21/21:22:50.81        -0.022385475      0.11348307     0.047701541
2016-08-21/21:22:50.84        -0.022385475      0.11348240     0.047703025
2016-08-21/21:22:50.87        -0.022385480      0.11348175     0.047704519
2016-08-21/21:22:50.90        -0.022407191      0.11359112     0.047752295
2016-08-21/21:22:50.93        -0.022385475      0.11348035     0.047707523
2016-08-21/21:22:50.96        -0.022385475      0.11347967     0.047709006
2016-08-21/21:22:51.00        -0.022385480      0.11347902     0.047710500
2016-08-21/21:22:51.03        -0.022407191      0.11358839     0.047758281
2016-08-21/21:22:51.06        -0.022385475      0.11347762     0.047713502
2016-08-21/21:22:51.09        -0.022385475      0.11347694     0.047714985
2016-08-21/21:22:51.12        -0.022385480      0.11347629     0.047716479
2016-08-21/21:22:51.15        -0.022407191      0.11358566     0.047764265
2016-08-21/21:22:51.18        -0.022385475      0.11347489     0.047719480
2016-08-21/21:22:51.21        -0.022385475      0.11347422     0.047720962
2016-08-21/21:22:51.25        -0.022385480      0.11347357     0.047722456
2016-08-21/21:22:51.28        -0.022407191      0.11358293     0.047770247
2016-08-21/21:22:51.31        -0.022385475      0.11347217     0.047725457
2016-08-21/21:22:51.34        -0.022385475      0.11347149     0.047726938
2016-08-21/21:22:51.37        -0.022385480      0.11347084     0.047728431
2016-08-21/21:22:51.40        -0.022407191      0.11358020     0.047776228
2016-08-21/21:22:51.43        -0.022385475      0.11346944     0.047731431
2016-08-21/21:22:51.46        -0.022385475      0.11346876     0.047732913
2016-08-21/21:22:51.50        -0.022385480      0.11346811     0.047734405
2016-08-21/21:22:51.53        -0.022407191      0.11357748     0.047782207
2016-08-21/21:22:51.56        -0.022385475      0.11346671     0.047737404
2016-08-21/21:22:51.59        -0.022385475      0.11346604     0.047738885
2016-08-21/21:22:51.62        -0.022385480      0.11346539     0.047740377
2016-08-21/21:22:51.65        -0.022407191      0.11357475     0.047788185
2016-08-21/21:22:51.68        -0.022385475      0.11346399     0.047743375
2016-08-21/21:22:51.71        -0.022385475      0.11346331     0.047744856
2016-08-21/21:22:51.75        -0.022385480      0.11346266     0.047746348
2016-08-21/21:22:51.78        -0.022407191      0.11357202     0.047794161
2016-08-21/21:22:51.81        -0.022385475      0.11346126     0.047749345
2016-08-21/21:22:51.84        -0.022385475      0.11346059     0.047750825
2016-08-21/21:22:51.87        -0.022385480      0.11345994     0.047752316
2016-08-21/21:22:51.90        -0.022407191      0.11356929     0.047800135
2016-08-21/21:22:51.93        -0.022385475      0.11345854     0.047755313
2016-08-21/21:22:51.96        -0.022385475      0.11345786     0.047756793
2016-08-21/21:22:52.00        -0.022385480      0.11345721     0.047758284
2016-08-21/21:22:52.03        -0.022407191      0.11356656     0.047806107
2016-08-21/21:22:52.06        -0.022385475      0.11345581     0.047761279
2016-08-21/21:22:52.09        -0.022385475      0.11345513     0.047762759
2016-08-21/21:22:52.12        -0.022385480      0.11345448     0.047764249
2016-08-21/21:22:52.15        -0.022407191      0.11356383     0.047812078
2016-08-21/21:22:52.18        -0.022385475      0.11345308     0.047767244
2016-08-21/21:22:52.21        -0.022385475      0.11345241     0.047768723
2016-08-21/21:22:52.25        -0.022385480      0.11345176     0.047770213
2016-08-21/21:22:52.28        -0.022407191      0.11356110     0.047818047
2016-08-21/21:22:52.31        -0.022385475      0.11345036     0.047773207
2016-08-21/21:22:52.34        -0.022385475      0.11344968     0.047774685
2016-08-21/21:22:52.37        -0.022385480      0.11344903     0.047776175
2016-08-21/21:22:52.40        -0.022407191      0.11355837     0.047824015
2016-08-21/21:22:52.43        -0.022385475      0.11344763     0.047779168
2016-08-21/21:22:52.46        -0.022385475      0.11344695     0.047780646
2016-08-21/21:22:52.50        -0.022385480      0.11344630     0.047782135
2016-08-21/21:22:52.53        -0.022407191      0.11355564     0.047829981
2016-08-21/21:22:52.56        -0.022385475      0.11344490     0.047785128
2016-08-21/21:22:52.59        -0.022385475      0.11344423     0.047786605
2016-08-21/21:22:52.62        -0.022385480      0.11344358     0.047788094
2016-08-21/21:22:52.65        -0.022407191      0.11355291     0.047835945
2016-08-21/21:22:52.68        -0.022385475      0.11344218     0.047791086
2016-08-21/21:22:52.71        -0.022385475      0.11344150     0.047792563
2016-08-21/21:22:52.75        -0.022385480      0.11344085     0.047794051
2016-08-21/21:22:52.78        -0.022407191      0.11355019     0.047841907
2016-08-21/21:22:52.81        -0.022385475      0.11343945     0.047797042
2016-08-21/21:22:52.84        -0.022385475      0.11343878     0.047798519
2016-08-21/21:22:52.87        -0.022385480      0.11343813     0.047800007
2016-08-21/21:22:52.90        -0.022407191      0.11354746     0.047847868
2016-08-21/21:22:52.93        -0.022385475      0.11343672     0.047802997
2016-08-21/21:22:52.96        -0.022385475      0.11343605     0.047804473
2016-08-21/21:22:53.00        -0.022385480      0.11343540     0.047805960
2016-08-21/21:22:53.03        -0.022407191      0.11354473     0.047853827
2016-08-21/21:22:53.06        -0.022385475      0.11343400     0.047808949
2016-08-21/21:22:53.09        -0.022385475      0.11343332     0.047810425
2016-08-21/21:22:53.12        -0.022385480      0.11343267     0.047811913
2016-08-21/21:22:53.15        -0.022407191      0.11354200     0.047859785
2016-08-21/21:22:53.18        -0.022385475      0.11343127     0.047814901
2016-08-21/21:22:53.21        -0.022385475      0.11343060     0.047816376
2016-08-21/21:22:53.25        -0.022385480      0.11342995     0.047817863
2016-08-21/21:22:53.28        -0.022407191      0.11353927     0.047865740
2016-08-21/21:22:53.31        -0.022385475      0.11342855     0.047820850
2016-08-21/21:22:53.34        -0.022385475      0.11342787     0.047822325
2016-08-21/21:22:53.37        -0.022385480      0.11342722     0.047823812
2016-08-21/21:22:53.40        -0.022407191      0.11353654     0.047871694
2016-08-21/21:22:53.43        -0.022385475      0.11342582     0.047826798
2016-08-21/21:22:53.46        -0.022385475      0.11342514     0.047828273
2016-08-21/21:22:53.50        -0.022385480      0.11342449     0.047829759
2016-08-21/21:22:53.53        -0.022407191      0.11353381     0.047877647
2016-08-21/21:22:53.56        -0.022385475      0.11342309     0.047832744
2016-08-21/21:22:53.59        -0.022385475      0.11342242     0.047834219
2016-08-21/21:22:53.62        -0.022385480      0.11342177     0.047835704
2016-08-21/21:22:53.65        -0.022407191      0.11353108     0.047883598
2016-08-21/21:22:53.68        -0.022385475      0.11342037     0.047838689
2016-08-21/21:22:53.71        -0.022385475      0.11341969     0.047840163
2016-08-21/21:22:53.75        -0.022385480      0.11341904     0.047841648
2016-08-21/21:22:53.78        -0.022407191      0.11352835     0.047889547
2016-08-21/21:22:53.81        -0.022385475      0.11341764     0.047844632
2016-08-21/21:22:53.84        -0.022385475      0.11341696     0.047846105
2016-08-21/21:22:53.87        -0.022385480      0.11341631     0.047847590
2016-08-21/21:22:53.90        -0.022407191      0.11352563     0.047895494
2016-08-21/21:22:53.93        -0.022385475      0.11341491     0.047850573
2016-08-21/21:22:53.96        -0.022385475      0.11341424     0.047852046
2016-08-21/21:22:54.00        -0.022385480      0.11341359     0.047853530
2016-08-21/21:22:54.03        -0.022407191      0.11352290     0.047901440
2016-08-21/21:22:54.06        -0.022385475      0.11341219     0.047856512
2016-08-21/21:22:54.09        -0.022385475      0.11341151     0.047857985
2016-08-21/21:22:54.12        -0.022385480      0.11341086     0.047859469
2016-08-21/21:22:54.15        -0.022407191      0.11352017     0.047907384
2016-08-21/21:22:54.18        -0.022385475      0.11340946     0.047862450
2016-08-21/21:22:54.21        -0.022385475      0.11340879     0.047863923
2016-08-21/21:22:54.25        -0.022385480      0.11340814     0.047865406
2016-08-21/21:22:54.28        -0.022407191      0.11351744     0.047913326
2016-08-21/21:22:54.31        -0.022385475      0.11340674     0.047868387
2016-08-21/21:22:54.34        -0.022385475      0.11340606     0.047869858
2016-08-21/21:22:54.37        -0.022385480      0.11340541     0.047871341
2016-08-21/21:22:54.40        -0.022407191      0.11351471     0.047919267
2016-08-21/21:22:54.43        -0.022385475      0.11340401     0.047874321
2016-08-21/21:22:54.46        -0.022385475      0.11340333     0.047875792
2016-08-21/21:22:54.50        -0.022385480      0.11340268     0.047877275
2016-08-21/21:22:54.53        -0.022407191      0.11351198     0.047925206
2016-08-21/21:22:54.56        -0.022385475      0.11340128     0.047880254
2016-08-21/21:22:54.59        -0.022385475      0.11340061     0.047881725
2016-08-21/21:22:54.62        -0.022385480      0.11339996     0.047883207
2016-08-21/21:22:54.65        -0.022407191      0.11350925     0.047931143
2016-08-21/21:22:54.68        -0.022385475      0.11339856     0.047886185
2016-08-21/21:22:54.71        -0.022385475      0.11339788     0.047887656
2016-08-21/21:22:54.75        -0.022385480      0.11339723     0.047889137
2016-08-21/21:22:54.78        -0.022407191      0.11350652     0.047937079
2016-08-21/21:22:54.81        -0.022385475      0.11339583     0.047892114
2016-08-21/21:22:54.84        -0.022385475      0.11339515     0.047893585
2016-08-21/21:22:54.87        -0.022385480      0.11339450     0.047895066
2016-08-21/21:22:54.90        -0.022407191      0.11350379     0.047943013
2016-08-21/21:22:54.93        -0.022385475      0.11339310     0.047898042
2016-08-21/21:22:54.96        -0.022385475      0.11339243     0.047899512
2016-08-21/21:22:55.00        -0.022385480      0.11339178     0.047900993
2016-08-21/21:22:55.03        -0.022407191      0.11350106     0.047948945
2016-08-21/21:22:55.06        -0.022385475      0.11339038     0.047903968
2016-08-21/21:22:55.09        -0.022385475      0.11338970     0.047905438
2016-08-21/21:22:55.12        -0.022385480      0.11338905     0.047906918
2016-08-21/21:22:55.15        -0.022407191      0.11349834     0.047954876
2016-08-21/21:22:55.18        -0.022385475      0.11338765     0.047909893
2016-08-21/21:22:55.21        -0.022385475      0.11338698     0.047911362
2016-08-21/21:22:55.25        -0.022385480      0.11338633     0.047912842
2016-08-21/21:22:55.28        -0.022407191      0.11349561     0.047960804
2016-08-21/21:22:55.31        -0.022385475      0.11338492     0.047915815
2016-08-21/21:22:55.34        -0.022385475      0.11338425     0.047917284
2016-08-21/21:22:55.37        -0.022385480      0.11338360     0.047918764
2016-08-21/21:22:55.40        -0.022407191      0.11349288     0.047966732
2016-08-21/21:22:55.43        -0.022385475      0.11338220     0.047921737
2016-08-21/21:22:55.46        -0.022385475      0.11338152     0.047923205
2016-08-21/21:22:55.50        -0.022385480      0.11338087     0.047924684
2016-08-21/21:22:55.53        -0.022407191      0.11349015     0.047972657
2016-08-21/21:22:55.56        -0.022385475      0.11337947     0.047927656
2016-08-21/21:22:55.59        -0.022385475      0.11337880     0.047929124
2016-08-21/21:22:55.62        -0.022385480      0.11337815     0.047930602
2016-08-21/21:22:55.65        -0.022407191      0.11348742     0.047978581
2016-08-21/21:22:55.68        -0.022385475      0.11337675     0.047933574
2016-08-21/21:22:55.71        -0.022385475      0.11337607     0.047935041
2016-08-21/21:22:55.75        -0.022385480      0.11337542     0.047936519
2016-08-21/21:22:55.78        -0.022407191      0.11348469     0.047984503
2016-08-21/21:22:55.81        -0.022385475      0.11337402     0.047939490
2016-08-21/21:22:55.84        -0.022385475      0.11337334     0.047940957
2016-08-21/21:22:55.87        -0.022385480      0.11337269     0.047942435
2016-08-21/21:22:55.90        -0.022407191      0.11348196     0.047990424
2016-08-21/21:22:55.93        -0.022385475      0.11337129     0.047945404
2016-08-21/21:22:55.96        -0.022385475      0.11337062     0.047946871
2016-08-21/21:22:56.00        -0.022385480      0.11336997     0.047948348
2016-08-21/21:22:56.03        -0.022407191      0.11347923     0.047996343
2016-08-21/21:22:56.06        -0.022385475      0.11336857     0.047951317
2016-08-21/21:22:56.09        -0.022385475      0.11336789     0.047952783
2016-08-21/21:22:56.12        -0.022385480      0.11336724     0.047954260
2016-08-21/21:22:56.15        -0.022407191      0.11347650     0.048002260
2016-08-21/21:22:56.18        -0.022385475      0.11336584     0.047957228
2016-08-21/21:22:56.21        -0.022385475      0.11336516     0.047958693
2016-08-21/21:22:56.25        -0.022385480      0.11336451     0.047960170
2016-08-21/21:22:56.28        -0.022407191      0.11347377     0.048008175
2016-08-21/21:22:56.31        -0.022385475      0.11336311     0.047963137
2016-08-21/21:22:56.34        -0.022385475      0.11336244     0.047964602
2016-08-21/21:22:56.37        -0.022385480      0.11336179     0.047966079
2016-08-21/21:22:56.40        -0.022407191      0.11347105     0.048014089
2016-08-21/21:22:56.43        -0.022385475      0.11336039     0.047969045
2016-08-21/21:22:56.46        -0.022385475      0.11335971     0.047970510
2016-08-21/21:22:56.50        -0.022385480      0.11335906     0.047971985
2016-08-21/21:22:56.53        -0.022407191      0.11346832     0.048020001
2016-08-21/21:22:56.56        -0.022385475      0.11335766     0.047974951
2016-08-21/21:22:56.59        -0.022385475      0.11335699     0.047976415
2016-08-21/21:22:56.62        -0.022385480      0.11335634     0.047977890
2016-08-21/21:22:56.65        -0.022407191      0.11346559     0.048025912
2016-08-21/21:22:56.68        -0.022385475      0.11335494     0.047980855
2016-08-21/21:22:56.71        -0.022385475      0.11335426     0.047982319
2016-08-21/21:22:56.75        -0.022385480      0.11335361     0.047983794
2016-08-21/21:22:56.78        -0.022407191      0.11346286     0.048031820
2016-08-21/21:22:56.81        -0.022385475      0.11335221     0.047986758
2016-08-21/21:22:56.84        -0.022385475      0.11335153     0.047988221
2016-08-21/21:22:56.87        -0.022385480      0.11335088     0.047989696
2016-08-21/21:22:56.90        -0.022407191      0.11346013     0.048037727
2016-08-21/21:22:56.93        -0.022385475      0.11334948     0.047992658
2016-08-21/21:22:56.96        -0.022385475      0.11334881     0.047994122
2016-08-21/21:22:57.00        -0.022385480      0.11334816     0.047995596
2016-08-21/21:22:57.03        -0.022407191      0.11345740     0.048043633
2016-08-21/21:22:57.06        -0.022385475      0.11334676     0.047998558
2016-08-21/21:22:57.09        -0.022385475      0.11334608     0.048000020
2016-08-21/21:22:57.12        -0.022385480      0.11334543     0.048001494
2016-08-21/21:22:57.15        -0.022407191      0.11345467     0.048049537
2016-08-21/21:22:57.18        -0.022385475      0.11334403     0.048004455
2016-08-21/21:22:57.21        -0.022385475      0.11334335     0.048005918
2016-08-21/21:22:57.25        -0.022385480      0.11334270     0.048007391
2016-08-21/21:22:57.28        -0.022407191      0.11345194     0.048055439
2016-08-21/21:22:57.31        -0.022385475      0.11334130     0.048010351
2016-08-21/21:22:57.34        -0.022385475      0.11334063     0.048011813
2016-08-21/21:22:57.37        -0.022385480      0.11333998     0.048013286
2016-08-21/21:22:57.40        -0.022407191      0.11344921     0.048061339
2016-08-21/21:22:57.43        -0.022385475      0.11333858     0.048016245
2016-08-21/21:22:57.46        -0.022385475      0.11333790     0.048017707
2016-08-21/21:22:57.50        -0.022385480      0.11333725     0.048019179
2016-08-21/21:22:57.53        -0.022407191      0.11344649     0.048067237
2016-08-21/21:22:57.56        -0.022385475      0.11333585     0.048022138
2016-08-21/21:22:57.59        -0.022385475      0.11333518     0.048023599
2016-08-21/21:22:57.62        -0.022385480      0.11333453     0.048025071
2016-08-21/21:22:57.65        -0.022407191      0.11344376     0.048073134
2016-08-21/21:22:57.68        -0.022385475      0.11333312     0.048028029
2016-08-21/21:22:57.71        -0.022385475      0.11333245     0.048029489
2016-08-21/21:22:57.75        -0.022385480      0.11333180     0.048030961
2016-08-21/21:22:57.78        -0.022407191      0.11344103     0.048079030
2016-08-21/21:22:57.81        -0.022385475      0.11333040     0.048033918
2016-08-21/21:22:57.84        -0.022385475      0.11332972     0.048035378
2016-08-21/21:22:57.87        -0.022385480      0.11332907     0.048036849
2016-08-21/21:22:57.90        -0.022407191      0.11343830     0.048084923
2016-08-21/21:22:57.93        -0.022385475      0.11332767     0.048039805
2016-08-21/21:22:57.96        -0.022385475      0.11332700     0.048041265
2016-08-21/21:22:58.00        -0.022385480      0.11332635     0.048042736
2016-08-21/21:22:58.03        -0.022407191      0.11343557     0.048090815
2016-08-21/21:22:58.06        -0.022385475      0.11332495     0.048045691
2016-08-21/21:22:58.09        -0.022385475      0.11332427     0.048047150
2016-08-21/21:22:58.12        -0.022385480      0.11332362     0.048048621
2016-08-21/21:22:58.15        -0.022407191      0.11343284     0.048096705
2016-08-21/21:22:58.18        -0.022385475      0.11332222     0.048051575
2016-08-21/21:22:58.21        -0.022385475      0.11332154     0.048053034
2016-08-21/21:22:58.25        -0.022385480      0.11332089     0.048054504
2016-08-21/21:22:58.28        -0.022407191      0.11343011     0.048102594
2016-08-21/21:22:58.31        -0.022385475      0.11331949     0.048057457
2016-08-21/21:22:58.34        -0.022385475      0.11331882     0.048058916
2016-08-21/21:22:58.37        -0.022385480      0.11331817     0.048060386
2016-08-21/21:22:58.40        -0.022407191      0.11342738     0.048108481
2016-08-21/21:22:58.43        -0.022385475      0.11331677     0.048063338
2016-08-21/21:22:58.46        -0.022385475      0.11331609     0.048064796
2016-08-21/21:22:58.50        -0.022385480      0.11331544     0.048066265
2016-08-21/21:22:58.53        -0.022407191      0.11342465     0.048114366
2016-08-21/21:22:58.56        -0.022385475      0.11331404     0.048069217
2016-08-21/21:22:58.59        -0.022385475      0.11331336     0.048070675
2016-08-21/21:22:58.62        -0.022385480      0.11331271     0.048072144
2016-08-21/21:22:58.65        -0.022407191      0.11342192     0.048120249
2016-08-21/21:22:58.68        -0.022385475      0.11331131     0.048075094
2016-08-21/21:22:58.71        -0.022385475      0.11331064     0.048076552
2016-08-21/21:22:58.75        -0.022385480      0.11330999     0.048078020
2016-08-21/21:22:58.78        -0.022407191      0.11341920     0.048126131
2016-08-21/21:22:58.81        -0.022385475      0.11330859     0.048080970
2016-08-21/21:22:58.84        -0.022385475      0.11330791     0.048082427
2016-08-21/21:22:58.87        -0.022385480      0.11330726     0.048083895
2016-08-21/21:22:58.90        -0.022407191      0.11341647     0.048132011
2016-08-21/21:22:58.93        -0.022385475      0.11330586     0.048086844
2016-08-21/21:22:58.96        -0.022385475      0.11330519     0.048088301
2016-08-21/21:22:59.00        -0.022385480      0.11330454     0.048089768
2016-08-21/21:22:59.03        -0.022407191      0.11341374     0.048137890
2016-08-21/21:22:59.06        -0.022385475      0.11330314     0.048092716
2016-08-21/21:22:59.09        -0.022385475      0.11330246     0.048094172
2016-08-21/21:22:59.12        -0.022385480      0.11330181     0.048095639
2016-08-21/21:22:59.15        -0.022407191      0.11341101     0.048143766
2016-08-21/21:22:59.18        -0.022385475      0.11330041     0.048098587
2016-08-21/21:22:59.21        -0.022385475      0.11329973     0.048100043
2016-08-21/21:22:59.25        -0.022385480      0.11329908     0.048101509
2016-08-21/21:22:59.28        -0.022407191      0.11340828     0.048149641
2016-08-21/21:22:59.31        -0.022385475      0.11329768     0.048104456
2016-08-21/21:22:59.34        -0.022385475      0.11329701     0.048105911
2016-08-21/21:22:59.37        -0.022385480      0.11329636     0.048107377
2016-08-21/21:22:59.40        -0.022407191      0.11340555     0.048155515
2016-08-21/21:22:59.43        -0.022385475      0.11329496     0.048110323
2016-08-21/21:22:59.46        -0.022385475      0.11329428     0.048111778
2016-08-21/21:22:59.50        -0.022379489      0.11330509     0.048097168
2016-08-21/21:22:59.53        -0.022389218      0.11343721     0.048113159
2016-08-21/21:22:59.56        -0.022355894      0.11334883     0.048036815
2016-08-21/21:22:59.59        -0.022344286      0.11337037     0.048007123
2016-08-21/21:22:59.62        -0.022332684      0.11339193     0.047977441
2016-08-21/21:22:59.65        -0.022342412      0.11352405     0.047993437
2016-08-21/21:22:59.68        -0.022309089      0.11343567     0.047917086
2016-08-21/21:22:59.71        -0.022297481      0.11345721     0.047887393
2016-08-21/21:22:59.75        -0.022285879      0.11347877     0.047857711
2016-08-21/21:22:59.78        -0.022295607      0.11361089     0.047873712
2016-08-21/21:22:59.81        -0.022262284      0.11352251     0.047797354
2016-08-21/21:22:59.84        -0.022250676      0.11354405     0.047767660
2016-08-21/21:22:59.87        -0.022239073      0.11356562     0.047737977
2016-08-21/21:22:59.90        -0.022248802      0.11369773     0.047753983
2016-08-21/21:22:59.93        -0.022215478      0.11360936     0.047677619
2016-08-21/21:22:59.96        -0.022203871      0.11363090     0.047647924
2016-08-21/21:23:00.00        -0.022192268      0.11365246     0.047618240
2016-08-21/21:23:00.03        -0.022201997      0.11378458     0.047634251
2016-08-21/21:23:00.06        -0.022168673      0.11369621     0.047557880
2016-08-21/21:23:00.09        -0.022157065      0.11371775     0.047528185
2016-08-21/21:23:00.12        -0.022145463      0.11373931     0.047498500
2016-08-21/21:23:00.15        -0.022155191      0.11387142     0.047514515
2016-08-21/21:23:00.18        -0.022121868      0.11378306     0.047438139
2016-08-21/21:23:00.21        -0.022110260      0.11380460     0.047408442
2016-08-21/21:23:00.25        -0.022098657      0.11382617     0.047378756
2016-08-21/21:23:00.28        -0.022108386      0.11395828     0.047394777
2016-08-21/21:23:00.31        -0.022075062      0.11386992     0.047318393
2016-08-21/21:23:00.34        -0.022063455      0.11389146     0.047288696
2016-08-21/21:23:00.37        -0.022051852      0.11391303     0.047259010
2016-08-21/21:23:00.40        -0.022061581      0.11404513     0.047275035
2016-08-21/21:23:00.43        -0.022028257      0.11395678     0.047198645
2016-08-21/21:23:00.46        -0.022016649      0.11397832     0.047168947
2016-08-21/21:23:00.50        -0.022005047      0.11399989     0.047139260
2016-08-21/21:23:00.53        -0.022020766      0.11412053     0.047171365
2016-08-21/21:23:00.56        -0.021999425      0.11400925     0.047127120
2016-08-21/21:23:00.59        -0.021999425      0.11400858     0.047128568
2016-08-21/21:23:00.62        -0.021999430      0.11400794     0.047130027
2016-08-21/21:23:00.65        -0.022020766      0.11411783     0.047177209
2016-08-21/21:23:00.68        -0.021999425      0.11400655     0.047132958
2016-08-21/21:23:00.71        -0.021999425      0.11400588     0.047134405
2016-08-21/21:23:00.75        -0.021999430      0.11400524     0.047135863
2016-08-21/21:23:00.78        -0.022020766      0.11411513     0.047183050
2016-08-21/21:23:00.81        -0.021999425      0.11400386     0.047138793
2016-08-21/21:23:00.84        -0.021999425      0.11400319     0.047140240
2016-08-21/21:23:00.87        -0.021999430      0.11400255     0.047141698
2016-08-21/21:23:00.90        -0.022020766      0.11411243     0.047188891
2016-08-21/21:23:00.93        -0.021999425      0.11400116     0.047144627
2016-08-21/21:23:00.96        -0.021999425      0.11400049     0.047146074
2016-08-21/21:23:01.00        -0.021999430      0.11399985     0.047147531
2016-08-21/21:23:01.03        -0.022020766      0.11410973     0.047194729
2016-08-21/21:23:01.06        -0.021999425      0.11399846     0.047150460
2016-08-21/21:23:01.09        -0.021999425      0.11399779     0.047151906
2016-08-21/21:23:01.12        -0.021999430      0.11399715     0.047153363
2016-08-21/21:23:01.15        -0.022020766      0.11410703     0.047200566
2016-08-21/21:23:01.18        -0.021999425      0.11399577     0.047156291
2016-08-21/21:23:01.21        -0.021999425      0.11399510     0.047157737
2016-08-21/21:23:01.25        -0.021999430      0.11399445     0.047159193
2016-08-21/21:23:01.28        -0.022020766      0.11410433     0.047206401
2016-08-21/21:23:01.31        -0.021999425      0.11399307     0.047162120
2016-08-21/21:23:01.34        -0.021999425      0.11399240     0.047163565
2016-08-21/21:23:01.37        -0.021999430      0.11399176     0.047165022
2016-08-21/21:23:01.40        -0.022020766      0.11410163     0.047212235
2016-08-21/21:23:01.43        -0.021999425      0.11399037     0.047167948
2016-08-21/21:23:01.46        -0.021999425      0.11398970     0.047169393
2016-08-21/21:23:01.50        -0.021999430      0.11398906     0.047170848
2016-08-21/21:23:01.53        -0.022020766      0.11409893     0.047218067
2016-08-21/21:23:01.56        -0.021999425      0.11398768     0.047173774
2016-08-21/21:23:01.59        -0.021999425      0.11398701     0.047175218
2016-08-21/21:23:01.62        -0.021999430      0.11398636     0.047176674
2016-08-21/21:23:01.65        -0.022020766      0.11409624     0.047223897
2016-08-21/21:23:01.68        -0.021999425      0.11398498     0.047179598
2016-08-21/21:23:01.71        -0.021999425      0.11398431     0.047181042
2016-08-21/21:23:01.75        -0.021999430      0.11398367     0.047182497
2016-08-21/21:23:01.78        -0.022020766      0.11409354     0.047229726
2016-08-21/21:23:01.81        -0.021999425      0.11398228     0.047185421
2016-08-21/21:23:01.84        -0.021999425      0.11398161     0.047186864
2016-08-21/21:23:01.87        -0.021999430      0.11398097     0.047188319
2016-08-21/21:23:01.90        -0.022020766      0.11409084     0.047235553
2016-08-21/21:23:01.93        -0.021999425      0.11397959     0.047191242
2016-08-21/21:23:01.96        -0.021999425      0.11397892     0.047192685
2016-08-21/21:23:02.00        -0.021999430      0.11397827     0.047194139
2016-08-21/21:23:02.03        -0.022020766      0.11408814     0.047241379
2016-08-21/21:23:02.06        -0.021999425      0.11397689     0.047197061
2016-08-21/21:23:02.09        -0.021999425      0.11397622     0.047198504
2016-08-21/21:23:02.12        -0.021999430      0.11397558     0.047199958
2016-08-21/21:23:02.15        -0.022020766      0.11408544     0.047247203
2016-08-21/21:23:02.18        -0.021999425      0.11397419     0.047202879
2016-08-21/21:23:02.21        -0.021999425      0.11397352     0.047204322
2016-08-21/21:23:02.25        -0.021999430      0.11397288     0.047205775
2016-08-21/21:23:02.28        -0.022020766      0.11408274     0.047253025
2016-08-21/21:23:02.31        -0.021999425      0.11397150     0.047208695
2016-08-21/21:23:02.34        -0.021999425      0.11397083     0.047210137
2016-08-21/21:23:02.37        -0.021999430      0.11397018     0.047211590
2016-08-21/21:23:02.40        -0.022020766      0.11408004     0.047258846
2016-08-21/21:23:02.43        -0.021999425      0.11396880     0.047214510
2016-08-21/21:23:02.46        -0.021999425      0.11396813     0.047215952
2016-08-21/21:23:02.50        -0.021999430      0.11396749     0.047217404
2016-08-21/21:23:02.53        -0.022020766      0.11407734     0.047264665
2016-08-21/21:23:02.56        -0.021999425      0.11396610     0.047220323
2016-08-21/21:23:02.59        -0.021999425      0.11396543     0.047221764
2016-08-21/21:23:02.62        -0.021999430      0.11396479     0.047223216
2016-08-21/21:23:02.65        -0.022020766      0.11407464     0.047270482
2016-08-21/21:23:02.68        -0.021999425      0.11396340     0.047226134
2016-08-21/21:23:02.71        -0.021999425      0.11396274     0.047227575
2016-08-21/21:23:02.75        -0.021999430      0.11396209     0.047229027
2016-08-21/21:23:02.78        -0.022020766      0.11407194     0.047276298
2016-08-21/21:23:02.81        -0.021999425      0.11396071     0.047231944
2016-08-21/21:23:02.84        -0.021999425      0.11396004     0.047233385
2016-08-21/21:23:02.87        -0.021999430      0.11395940     0.047234836
2016-08-21/21:23:02.90        -0.022020766      0.11406924     0.047282112
2016-08-21/21:23:02.93        -0.021999425      0.11395801     0.047237752
2016-08-21/21:23:02.96        -0.021999425      0.11395734     0.047239192
2016-08-21/21:23:03.00        -0.021999430      0.11395670     0.047240643
2016-08-21/21:23:03.03        -0.022020766      0.11406654     0.047287925
2016-08-21/21:23:03.06        -0.021999425      0.11395531     0.047243559
2016-08-21/21:23:03.09        -0.021999425      0.11395465     0.047244998
2016-08-21/21:23:03.12        -0.021999430      0.11395400     0.047246449
2016-08-21/21:23:03.15        -0.022020766      0.11406384     0.047293736
2016-08-21/21:23:03.18        -0.021999425      0.11395262     0.047249363
2016-08-21/21:23:03.21        -0.021999425      0.11395195     0.047250803
2016-08-21/21:23:03.25        -0.021999430      0.11395131     0.047252253
2016-08-21/21:23:03.28        -0.022020766      0.11406114     0.047299545
2016-08-21/21:23:03.31        -0.021999425      0.11394992     0.047255167
2016-08-21/21:23:03.34        -0.021999425      0.11394925     0.047256606
2016-08-21/21:23:03.37        -0.021999430      0.11394861     0.047258055
2016-08-21/21:23:03.40        -0.022020766      0.11405844     0.047305352
2016-08-21/21:23:03.43        -0.021999425      0.11394722     0.047260968
2016-08-21/21:23:03.46        -0.021999425      0.11394656     0.047262407
2016-08-21/21:23:03.50        -0.021999430      0.11394591     0.047263856
2016-08-21/21:23:03.53        -0.022020766      0.11405574     0.047311158
2016-08-21/21:23:03.56        -0.021999425      0.11394453     0.047266768
2016-08-21/21:23:03.59        -0.021999425      0.11394386     0.047268206
2016-08-21/21:23:03.62        -0.021999430      0.11394322     0.047269655
2016-08-21/21:23:03.65        -0.022020766      0.11405305     0.047316963
2016-08-21/21:23:03.68        -0.021999425      0.11394183     0.047272567
2016-08-21/21:23:03.71        -0.021999425      0.11394116     0.047274004
2016-08-21/21:23:03.75        -0.021999430      0.11394052     0.047275453
2016-08-21/21:23:03.78        -0.022020766      0.11405035     0.047322766
2016-08-21/21:23:03.81        -0.021999425      0.11393913     0.047278363
2016-08-21/21:23:03.84        -0.021999425      0.11393847     0.047279801
2016-08-21/21:23:03.87        -0.021999430      0.11393782     0.047281249
2016-08-21/21:23:03.90        -0.022020766      0.11404765     0.047328567
2016-08-21/21:23:03.93        -0.021999425      0.11393644     0.047284158
2016-08-21/21:23:03.96        -0.021999425      0.11393577     0.047285595
2016-08-21/21:23:04.00        -0.021999430      0.11393513     0.047287043
2016-08-21/21:23:04.03        -0.022020766      0.11404495     0.047334366
2016-08-21/21:23:04.06        -0.021999425      0.11393374     0.047289952
2016-08-21/21:23:04.09        -0.021999425      0.11393307     0.047291388
2016-08-21/21:23:04.12        -0.021999430      0.11393243     0.047292836
2016-08-21/21:23:04.15        -0.022020766      0.11404225     0.047340164
2016-08-21/21:23:04.18        -0.021999425      0.11393104     0.047295744
2016-08-21/21:23:04.21        -0.021999425      0.11393037     0.047297180
2016-08-21/21:23:04.25        -0.021999430      0.11392973     0.047298627
2016-08-21/21:23:04.28        -0.022020766      0.11403955     0.047345960
2016-08-21/21:23:04.31        -0.021999425      0.11392835     0.047301534
2016-08-21/21:23:04.34        -0.021999425      0.11392768     0.047302970
2016-08-21/21:23:04.37        -0.021999430      0.11392704     0.047304416
2016-08-21/21:23:04.40        -0.022020766      0.11403685     0.047351755
2016-08-21/21:23:04.43        -0.021999425      0.11392565     0.047307322
2016-08-21/21:23:04.46        -0.021999425      0.11392498     0.047308758
2016-08-21/21:23:04.50        -0.021999430      0.11392434     0.047310204
2016-08-21/21:23:04.53        -0.022020766      0.11403415     0.047357548
2016-08-21/21:23:04.56        -0.021999425      0.11392295     0.047313109
2016-08-21/21:23:04.59        -0.021999425      0.11392228     0.047314544
2016-08-21/21:23:04.62        -0.021999430      0.11392164     0.047315990
2016-08-21/21:23:04.65        -0.022020766      0.11403145     0.047363339
2016-08-21/21:23:04.68        -0.021999425      0.11392026     0.047318895
2016-08-21/21:23:04.71        -0.021999425      0.11391959     0.047320329
2016-08-21/21:23:04.75        -0.021999430      0.11391895     0.047321774
2016-08-21/21:23:04.78        -0.022020766      0.11402875     0.047369129
2016-08-21/21:23:04.81        -0.021999425      0.11391756     0.047324678
2016-08-21/21:23:04.84        -0.021999425      0.11391689     0.047326112
2016-08-21/21:23:04.87        -0.021999430      0.11391625     0.047327557
2016-08-21/21:23:04.90        -0.022020766      0.11402605     0.047374917
2016-08-21/21:23:04.93        -0.021999425      0.11391486     0.047330460
2016-08-21/21:23:04.96        -0.021999425      0.11391419     0.047331894
2016-08-21/21:23:05.00        -0.021999430      0.11391355     0.047333339
2016-08-21/21:23:05.03        -0.022020766      0.11402335     0.047380703
2016-08-21/21:23:05.06        -0.021999425      0.11391217     0.047336241
2016-08-21/21:23:05.09        -0.021999425      0.11391150     0.047337674
2016-08-21/21:23:05.12        -0.021999430      0.11391086     0.047339118
2016-08-21/21:23:05.15        -0.022020766      0.11402065     0.047386488
2016-08-21/21:23:05.18        -0.021999425      0.11390947     0.047342020
2016-08-21/21:23:05.21        -0.021999425      0.11390880     0.047343452
2016-08-21/21:23:05.25        -0.021999430      0.11390816     0.047344896
2016-08-21/21:23:05.28        -0.022020766      0.11401795     0.047392271
2016-08-21/21:23:05.31        -0.021999425      0.11390677     0.047347797
2016-08-21/21:23:05.34        -0.021999425      0.11390610     0.047349229
2016-08-21/21:23:05.37        -0.021999430      0.11390546     0.047350672
2016-08-21/21:23:05.40        -0.022020766      0.11401525     0.047398053
2016-08-21/21:23:05.43        -0.021999425      0.11390408     0.047353572
2016-08-21/21:23:05.46        -0.021999425      0.11390341     0.047355004
2016-08-21/21:23:05.50        -0.021999430      0.11390276     0.047356447
2016-08-21/21:23:05.53        -0.022020766      0.11401255     0.047403833
2016-08-21/21:23:05.56        -0.021999425      0.11390138     0.047359346
2016-08-21/21:23:05.59        -0.021999425      0.11390071     0.047360778
2016-08-21/21:23:05.62        -0.021999430      0.11390007     0.047362220
2016-08-21/21:23:05.65        -0.022020766      0.11400985     0.047409611
2016-08-21/21:23:05.68        -0.021999425      0.11389868     0.047365118
2016-08-21/21:23:05.71        -0.021999425      0.11389801     0.047366550
2016-08-21/21:23:05.75        -0.021999430      0.11389737     0.047367992
2016-08-21/21:23:05.78        -0.022020766      0.11400716     0.047415388
2016-08-21/21:23:05.81        -0.021999425      0.11389599     0.047370889
2016-08-21/21:23:05.84        -0.021999425      0.11389532     0.047372320
2016-08-21/21:23:05.87        -0.021999430      0.11389467     0.047373762
2016-08-21/21:23:05.90        -0.022020766      0.11400446     0.047421163
2016-08-21/21:23:05.93        -0.021999425      0.11389329     0.047376658
2016-08-21/21:23:05.96        -0.021999425      0.11389262     0.047378088
2016-08-21/21:23:06.00        -0.021999430      0.11389198     0.047379530
2016-08-21/21:23:06.03        -0.022020766      0.11400176     0.047426936
2016-08-21/21:23:06.06        -0.021999425      0.11389059     0.047382425
2016-08-21/21:23:06.09        -0.021999425      0.11388992     0.047383855
2016-08-21/21:23:06.12        -0.021999430      0.11388928     0.047385296
2016-08-21/21:23:06.15        -0.022020766      0.11399906     0.047432708
2016-08-21/21:23:06.18        -0.021999425      0.11388790     0.047388191
2016-08-21/21:23:06.21        -0.021999425      0.11388723     0.047389621
2016-08-21/21:23:06.25        -0.021999430      0.11388658     0.047391061
2016-08-21/21:23:06.28        -0.022020766      0.11399636     0.047438478
2016-08-21/21:23:06.31        -0.021999425      0.11388520     0.047393955
2016-08-21/21:23:06.34        -0.021999425      0.11388453     0.047395384
2016-08-21/21:23:06.37        -0.021999430      0.11388389     0.047396824
2016-08-21/21:23:06.40        -0.022020766      0.11399366     0.047444246
2016-08-21/21:23:06.43        -0.021999425      0.11388250     0.047399718
2016-08-21/21:23:06.46        -0.021999425      0.11388183     0.047401146
2016-08-21/21:23:06.50        -0.021999430      0.11388119     0.047402586
2016-08-21/21:23:06.53        -0.022020766      0.11399096     0.047450013
2016-08-21/21:23:06.56        -0.021999425      0.11387981     0.047405478
2016-08-21/21:23:06.59        -0.021999425      0.11387914     0.047406907
2016-08-21/21:23:06.62        -0.021999430      0.11387849     0.047408346
2016-08-21/21:23:06.65        -0.022020766      0.11398826     0.047455778
2016-08-21/21:23:06.68        -0.021999425      0.11387711     0.047411238
2016-08-21/21:23:06.71        -0.021999425      0.11387644     0.047412666
2016-08-21/21:23:06.75        -0.021999430      0.11387580     0.047414104
2016-08-21/21:23:06.78        -0.022020766      0.11398556     0.047461542
2016-08-21/21:23:06.81        -0.021999425      0.11387441     0.047416995
2016-08-21/21:23:06.84        -0.021999425      0.11387374     0.047418423
2016-08-21/21:23:06.87        -0.021999430      0.11387310     0.047419861
2016-08-21/21:23:06.90        -0.022020766      0.11398286     0.047467304
2016-08-21/21:23:06.93        -0.021999425      0.11387171     0.047422751
2016-08-21/21:23:06.96        -0.021999425      0.11387105     0.047424178
2016-08-21/21:23:07.00        -0.021999430      0.11387040     0.047425616
2016-08-21/21:23:07.03        -0.022020766      0.11398016     0.047473064
2016-08-21/21:23:07.06        -0.021999425      0.11386902     0.047428505
2016-08-21/21:23:07.09        -0.021999425      0.11386835     0.047429932
2016-08-21/21:23:07.12        -0.021999430      0.11386771     0.047431370
2016-08-21/21:23:07.15        -0.022020766      0.11397746     0.047478823
2016-08-21/21:23:07.18        -0.021999425      0.11386632     0.047434258
2016-08-21/21:23:07.21        -0.021999425      0.11386565     0.047435684
2016-08-21/21:23:07.25        -0.021999430      0.11386501     0.047437122
2016-08-21/21:23:07.28        -0.022020766      0.11397476     0.047484580
2016-08-21/21:23:07.31        -0.021999425      0.11386362     0.047440009
2016-08-21/21:23:07.34        -0.021999425      0.11386296     0.047441435
2016-08-21/21:23:07.37        -0.021999430      0.11386231     0.047442872
2016-08-21/21:23:07.40        -0.022020766      0.11397206     0.047490335
2016-08-21/21:23:07.43        -0.021999425      0.11386093     0.047445758
2016-08-21/21:23:07.46        -0.021999425      0.11386026     0.047447184
2016-08-21/21:23:07.50        -0.021999430      0.11385962     0.047448620
2016-08-21/21:23:07.53        -0.022020766      0.11396936     0.047496089
2016-08-21/21:23:07.56        -0.021999425      0.11385823     0.047451506
2016-08-21/21:23:07.59        -0.021999425      0.11385756     0.047452931
2016-08-21/21:23:07.62        -0.021999430      0.11385692     0.047454367
2016-08-21/21:23:07.65        -0.022020766      0.11396666     0.047501841
2016-08-21/21:23:07.68        -0.021999425      0.11385553     0.047457252
2016-08-21/21:23:07.71        -0.021999425      0.11385487     0.047458677
2016-08-21/21:23:07.75        -0.021999430      0.11385422     0.047460113
2016-08-21/21:23:07.78        -0.022020766      0.11396397     0.047507591
2016-08-21/21:23:07.81        -0.021999425      0.11385284     0.047462997
2016-08-21/21:23:07.84        -0.021999425      0.11385217     0.047464421
2016-08-21/21:23:07.87        -0.021999430      0.11385153     0.047465856
2016-08-21/21:23:07.90        -0.022020766      0.11396127     0.047513340
2016-08-21/21:23:07.93        -0.021999425      0.11385014     0.047468740
2016-08-21/21:23:07.96        -0.021999425      0.11384947     0.047470163
2016-08-21/21:23:08.00        -0.021999430      0.11384883     0.047471598
2016-08-21/21:23:08.03        -0.022020766      0.11395857     0.047519087
2016-08-21/21:23:08.06        -0.021999425      0.11384744     0.047474481
2016-08-21/21:23:08.09        -0.021999425      0.11384677     0.047475904
2016-08-21/21:23:08.12        -0.021999430      0.11384613     0.047477339
2016-08-21/21:23:08.15        -0.022020766      0.11395587     0.047524833
2016-08-21/21:23:08.18        -0.021999425      0.11384475     0.047480220
2016-08-21/21:23:08.21        -0.021999425      0.11384408     0.047481643
2016-08-21/21:23:08.25        -0.021999430      0.11384344     0.047483077
2016-08-21/21:23:08.28        -0.022020766      0.11395317     0.047530577
2016-08-21/21:23:08.31        -0.021999425      0.11384205     0.047485958
2016-08-21/21:23:08.34        -0.021999425      0.11384138     0.047487381
2016-08-21/21:23:08.37        -0.021999430      0.11384074     0.047488815
2016-08-21/21:23:08.40        -0.022020766      0.11395047     0.047536319
2016-08-21/21:23:08.43        -0.021999425      0.11383935     0.047491694
2016-08-21/21:23:08.46        -0.021999425      0.11383868     0.047493117
2016-08-21/21:23:08.50        -0.021999430      0.11383804     0.047494550
2016-08-21/21:23:08.53        -0.022020766      0.11394777     0.047542060
2016-08-21/21:23:08.56        -0.021999425      0.11383666     0.047497429
2016-08-21/21:23:08.59        -0.021999425      0.11383599     0.047498851
2016-08-21/21:23:08.62        -0.021999430      0.11383535     0.047500284
2016-08-21/21:23:08.65        -0.022020766      0.11394507     0.047547799
2016-08-21/21:23:08.68        -0.021999425      0.11383396     0.047503162
2016-08-21/21:23:08.71        -0.021999425      0.11383329     0.047504584
2016-08-21/21:23:08.75        -0.021999430      0.11383265     0.047506016
2016-08-21/21:23:08.78        -0.022020766      0.11394237     0.047553536
2016-08-21/21:23:08.81        -0.021999425      0.11383126     0.047508893
2016-08-21/21:23:08.84        -0.021999425      0.11383059     0.047510315
2016-08-21/21:23:08.87        -0.021999430      0.11382995     0.047511747
2016-08-21/21:23:08.90        -0.022020766      0.11393967     0.047559272
2016-08-21/21:23:08.93        -0.021999425      0.11382857     0.047514623
2016-08-21/21:23:08.96        -0.021999425      0.11382790     0.047516044
2016-08-21/21:23:09.00        -0.021999430      0.11382726     0.047517475
2016-08-21/21:23:09.03        -0.022020766      0.11393697     0.047565006
2016-08-21/21:23:09.06        -0.021999425      0.11382587     0.047520351
2016-08-21/21:23:09.09        -0.021999425      0.11382520     0.047521772
2016-08-21/21:23:09.12        -0.021999430      0.11382456     0.047523203
2016-08-21/21:23:09.15        -0.022020766      0.11393427     0.047570738
2016-08-21/21:23:09.18        -0.021999425      0.11382317     0.047526078
2016-08-21/21:23:09.21        -0.021999425      0.11382250     0.047527498
2016-08-21/21:23:09.25        -0.021999430      0.11382186     0.047528928
2016-08-21/21:23:09.28        -0.022020766      0.11393157     0.047576469
2016-08-21/21:23:09.31        -0.021999425      0.11382048     0.047531802
2016-08-21/21:23:09.34        -0.021999425      0.11381981     0.047533222
2016-08-21/21:23:09.37        -0.021999430      0.11381916     0.047534652
2016-08-21/21:23:09.40        -0.022020766      0.11392887     0.047582198
2016-08-21/21:23:09.43        -0.021999425      0.11381778     0.047537526
2016-08-21/21:23:09.46        -0.021999425      0.11381711     0.047538945
2016-08-21/21:23:09.50        -0.021993383      0.11382769     0.047524664
2016-08-21/21:23:09.53        -0.022002624      0.11395985     0.047540793
2016-08-21/21:23:09.56        -0.021969565      0.11387051     0.047465676
2016-08-21/21:23:09.59        -0.021957848      0.11389159     0.047436655
2016-08-21/21:23:09.62        -0.021946136      0.11391270     0.047407644
2016-08-21/21:23:09.65        -0.021955378      0.11404486     0.047423778
2016-08-21/21:23:09.68        -0.021922319      0.11395552     0.047348654
2016-08-21/21:23:09.71        -0.021910602      0.11397661     0.047319632
2016-08-21/21:23:09.75        -0.021898890      0.11399772     0.047290621
2016-08-21/21:23:09.78        -0.021908131      0.11412987     0.047306760
2016-08-21/21:23:09.81        -0.021875073      0.11404054     0.047231629
2016-08-21/21:23:09.84        -0.021863356      0.11406162     0.047202607
2016-08-21/21:23:09.87        -0.021851644      0.11408273     0.047173594
2016-08-21/21:23:09.90        -0.021860885      0.11421489     0.047189738
2016-08-21/21:23:09.93        -0.021827827      0.11412556     0.047114601
2016-08-21/21:23:09.96        -0.021816110      0.11414664     0.047085578
2016-08-21/21:23:10.00        -0.021804398      0.11416775     0.047056565
2016-08-21/21:23:10.03        -0.021813639      0.11429990     0.047072713
2016-08-21/21:23:10.06        -0.021780581      0.11421058     0.046997569
2016-08-21/21:23:10.09        -0.021768864      0.11423166     0.046968545
2016-08-21/21:23:10.12        -0.021757151      0.11425278     0.046939532
2016-08-21/21:23:10.15        -0.021766393      0.11438493     0.046955684
2016-08-21/21:23:10.18        -0.021733334      0.11429560     0.046880535
2016-08-21/21:23:10.21        -0.021721617      0.11431669     0.046851510
2016-08-21/21:23:10.25        -0.021709905      0.11433780     0.046822495
2016-08-21/21:23:10.28        -0.021719147      0.11446995     0.046838653
2016-08-21/21:23:10.31        -0.021686088      0.11438063     0.046763497
2016-08-21/21:23:10.34        -0.021674371      0.11440172     0.046734471
2016-08-21/21:23:10.37        -0.021662659      0.11442283     0.046705456
2016-08-21/21:23:10.40        -0.021671900      0.11455498     0.046721618
2016-08-21/21:23:10.43        -0.021638842      0.11446567     0.046646456
2016-08-21/21:23:10.46        -0.021627125      0.11448675     0.046617429
2016-08-21/21:23:10.50        -0.021615413      0.11450787     0.046588413
2016-08-21/21:23:10.53        -0.021630702      0.11462879     0.046620290
2016-08-21/21:23:10.56        -0.021609738      0.11451702     0.046576543
2016-08-21/21:23:10.59        -0.021609738      0.11451636     0.046577955
2016-08-21/21:23:10.62        -0.021609743      0.11451573     0.046579378
2016-08-21/21:23:10.65        -0.021630702      0.11462612     0.046625990
2016-08-21/21:23:10.68        -0.021609738      0.11451436     0.046582236
2016-08-21/21:23:10.71        -0.021609738      0.11451370     0.046583648
2016-08-21/21:23:10.75        -0.021609743      0.11451306     0.046585071
2016-08-21/21:23:10.78        -0.021630702      0.11462345     0.046631687
2016-08-21/21:23:10.81        -0.021609738      0.11451169     0.046587928
2016-08-21/21:23:10.84        -0.021609738      0.11451103     0.046589340
2016-08-21/21:23:10.87        -0.021609743      0.11451040     0.046590762
2016-08-21/21:23:10.90        -0.021630702      0.11462078     0.046637383
2016-08-21/21:23:10.93        -0.021609738      0.11450903     0.046593618
2016-08-21/21:23:10.96        -0.021609738      0.11450837     0.046595029
2016-08-21/21:23:11.00        -0.021609743      0.11450773     0.046596451
2016-08-21/21:23:11.03        -0.021630702      0.11461812     0.046643078
2016-08-21/21:23:11.06        -0.021609738      0.11450636     0.046599307
2016-08-21/21:23:11.09        -0.021609738      0.11450570     0.046600718
2016-08-21/21:23:11.12        -0.021609743      0.11450507     0.046602139
2016-08-21/21:23:11.15        -0.021630702      0.11461545     0.046648771
2016-08-21/21:23:11.18        -0.021609738      0.11450370     0.046604994
2016-08-21/21:23:11.21        -0.021609738      0.11450303     0.046606404
2016-08-21/21:23:11.25        -0.021609743      0.11450240     0.046607825
2016-08-21/21:23:11.28        -0.021630702      0.11461278     0.046654462
2016-08-21/21:23:11.31        -0.021609738      0.11450103     0.046610680
2016-08-21/21:23:11.34        -0.021609738      0.11450037     0.046612089
2016-08-21/21:23:11.37        -0.021609743      0.11449973     0.046613510
2016-08-21/21:23:11.40        -0.021630702      0.11461011     0.046660152
2016-08-21/21:23:11.43        -0.021609738      0.11449836     0.046616363
2016-08-21/21:23:11.46        -0.021609738      0.11449770     0.046617773
2016-08-21/21:23:11.50        -0.021609743      0.11449707     0.046619193
2016-08-21/21:23:11.53        -0.021630702      0.11460744     0.046665840
2016-08-21/21:23:11.56        -0.021609738      0.11449570     0.046622046
2016-08-21/21:23:11.59        -0.021609738      0.11449504     0.046623455
2016-08-21/21:23:11.62        -0.021609743      0.11449440     0.046624874
2016-08-21/21:23:11.65        -0.021630702      0.11460477     0.046671527
2016-08-21/21:23:11.68        -0.021609738      0.11449303     0.046627727
2016-08-21/21:23:11.71        -0.021609738      0.11449237     0.046629135
2016-08-21/21:23:11.75        -0.021609743      0.11449174     0.046630554
2016-08-21/21:23:11.78        -0.021630702      0.11460210     0.046677212
2016-08-21/21:23:11.81        -0.021609738      0.11449037     0.046633406
2016-08-21/21:23:11.84        -0.021609738      0.11448970     0.046634814
2016-08-21/21:23:11.87        -0.021609743      0.11448907     0.046636233
2016-08-21/21:23:11.90        -0.021630702      0.11459944     0.046682895
2016-08-21/21:23:11.93        -0.021609738      0.11448770     0.046639083
2016-08-21/21:23:11.96        -0.021609738      0.11448704     0.046640491
2016-08-21/21:23:12.00        -0.021609743      0.11448640     0.046641910
2016-08-21/21:23:12.03        -0.021630702      0.11459677     0.046688577
2016-08-21/21:23:12.06        -0.021609738      0.11448503     0.046644759
2016-08-21/21:23:12.09        -0.021609738      0.11448437     0.046646167
2016-08-21/21:23:12.12        -0.021609743      0.11448374     0.046647585
2016-08-21/21:23:12.15        -0.021630702      0.11459410     0.046694258
2016-08-21/21:23:12.18        -0.021609738      0.11448237     0.046650434
2016-08-21/21:23:12.21        -0.021609738      0.11448171     0.046651841
2016-08-21/21:23:12.25        -0.021609743      0.11448107     0.046653258
2016-08-21/21:23:12.28        -0.021630702      0.11459143     0.046699936
2016-08-21/21:23:12.31        -0.021609738      0.11447970     0.046656106
2016-08-21/21:23:12.34        -0.021609738      0.11447904     0.046657513
2016-08-21/21:23:12.37        -0.021609743      0.11447841     0.046658930
2016-08-21/21:23:12.40        -0.021630702      0.11458876     0.046705614
2016-08-21/21:23:12.43        -0.021609738      0.11447704     0.046661778
2016-08-21/21:23:12.46        -0.021609738      0.11447638     0.046663184
2016-08-21/21:23:12.50        -0.021609743      0.11447574     0.046664601
2016-08-21/21:23:12.53        -0.021630702      0.11458609     0.046711289
2016-08-21/21:23:12.56        -0.021609738      0.11447437     0.046667447
2016-08-21/21:23:12.59        -0.021609738      0.11447371     0.046668853
2016-08-21/21:23:12.62        -0.021609743      0.11447308     0.046670270
2016-08-21/21:23:12.65        -0.021630702      0.11458343     0.046716963
2016-08-21/21:23:12.68        -0.021609738      0.11447171     0.046673115
2016-08-21/21:23:12.71        -0.021609738      0.11447104     0.046674521
2016-08-21/21:23:12.75        -0.021609743      0.11447041     0.046675937
2016-08-21/21:23:12.78        -0.021630702      0.11458076     0.046722636
2016-08-21/21:23:12.81        -0.021609738      0.11446904     0.046678782
2016-08-21/21:23:12.84        -0.021609738      0.11446838     0.046680187
2016-08-21/21:23:12.87        -0.021609743      0.11446774     0.046681603
2016-08-21/21:23:12.90        -0.021630702      0.11457809     0.046728306
2016-08-21/21:23:12.93        -0.021609738      0.11446637     0.046684447
2016-08-21/21:23:12.96        -0.021609738      0.11446571     0.046685852
2016-08-21/21:23:13.00        -0.021609743      0.11446508     0.046687267
2016-08-21/21:23:13.03        -0.021630702      0.11457542     0.046733976
2016-08-21/21:23:13.06        -0.021609738      0.11446371     0.046690110
2016-08-21/21:23:13.09        -0.021609738      0.11446305     0.046691514
2016-08-21/21:23:13.12        -0.021609743      0.11446241     0.046692929
2016-08-21/21:23:13.15        -0.021630702      0.11457275     0.046739643
2016-08-21/21:23:13.18        -0.021609738      0.11446104     0.046695772
2016-08-21/21:23:13.21        -0.021609738      0.11446038     0.046697176
2016-08-21/21:23:13.25        -0.021609743      0.11445975     0.046698590
2016-08-21/21:23:13.28        -0.021630702      0.11457008     0.046745309
2016-08-21/21:23:13.31        -0.021609738      0.11445838     0.046701432
2016-08-21/21:23:13.34        -0.021609738      0.11445771     0.046702836
2016-08-21/21:23:13.37        -0.021609743      0.11445708     0.046704250
2016-08-21/21:23:13.40        -0.021630702      0.11456742     0.046750974
2016-08-21/21:23:13.43        -0.021609738      0.11445571     0.046707091
2016-08-21/21:23:13.46        -0.021609738      0.11445505     0.046708494
2016-08-21/21:23:13.50        -0.021609743      0.11445441     0.046709908
2016-08-21/21:23:13.53        -0.021630702      0.11456475     0.046756637
2016-08-21/21:23:13.56        -0.021609738      0.11445304     0.046712748
2016-08-21/21:23:13.59        -0.021609738      0.11445238     0.046714150
2016-08-21/21:23:13.62        -0.021609743      0.11445175     0.046715564
2016-08-21/21:23:13.65        -0.021630702      0.11456208     0.046762298
2016-08-21/21:23:13.68        -0.021609738      0.11445038     0.046718403
2016-08-21/21:23:13.71        -0.021609738      0.11444972     0.046719805
2016-08-21/21:23:13.75        -0.021609743      0.11444908     0.046721218
2016-08-21/21:23:13.78        -0.021630702      0.11455941     0.046767958
2016-08-21/21:23:13.81        -0.021609738      0.11444771     0.046724057
2016-08-21/21:23:13.84        -0.021609738      0.11444705     0.046725459
2016-08-21/21:23:13.87        -0.021609743      0.11444642     0.046726871
2016-08-21/21:23:13.90        -0.021630702      0.11455674     0.046773616
2016-08-21/21:23:13.93        -0.021609738      0.11444505     0.046729709
2016-08-21/21:23:13.96        -0.021609738      0.11444439     0.046731111
2016-08-21/21:23:14.00        -0.021609743      0.11444375     0.046732523
2016-08-21/21:23:14.03        -0.021630702      0.11455407     0.046779272
2016-08-21/21:23:14.06        -0.021609738      0.11444238     0.046735360
2016-08-21/21:23:14.09        -0.021609738      0.11444172     0.046736761
2016-08-21/21:23:14.12        -0.021609743      0.11444109     0.046738173
2016-08-21/21:23:14.15        -0.021630702      0.11455140     0.046784927
2016-08-21/21:23:14.18        -0.021609738      0.11443971     0.046741009
2016-08-21/21:23:14.21        -0.021609738      0.11443905     0.046742410
2016-08-21/21:23:14.25        -0.021609743      0.11443842     0.046743821
2016-08-21/21:23:14.28        -0.021630702      0.11454874     0.046790581
2016-08-21/21:23:14.31        -0.021609738      0.11443705     0.046746656
2016-08-21/21:23:14.34        -0.021609738      0.11443639     0.046748057
2016-08-21/21:23:14.37        -0.021609743      0.11443575     0.046749468
2016-08-21/21:23:14.40        -0.021630702      0.11454607     0.046796232
2016-08-21/21:23:14.43        -0.021609738      0.11443438     0.046752302
2016-08-21/21:23:14.46        -0.021609738      0.11443372     0.046753702
2016-08-21/21:23:14.50        -0.021609743      0.11443309     0.046755113
2016-08-21/21:23:14.53        -0.021630702      0.11454340     0.046801883
2016-08-21/21:23:14.56        -0.021609738      0.11443172     0.046757947
2016-08-21/21:23:14.59        -0.021609738      0.11443106     0.046759346
2016-08-21/21:23:14.62        -0.021609743      0.11443042     0.046760757
2016-08-21/21:23:14.65        -0.021630702      0.11454073     0.046807531
2016-08-21/21:23:14.68        -0.021609738      0.11442905     0.046763589
2016-08-21/21:23:14.71        -0.021609738      0.11442839     0.046764989
2016-08-21/21:23:14.75        -0.021609743      0.11442776     0.046766398
2016-08-21/21:23:14.78        -0.021630702      0.11453806     0.046813178
2016-08-21/21:23:14.81        -0.021609738      0.11442639     0.046769231
2016-08-21/21:23:14.84        -0.021609738      0.11442572     0.046770629
2016-08-21/21:23:14.87        -0.021609743      0.11442509     0.046772039
2016-08-21/21:23:14.90        -0.021630702      0.11453539     0.046818824
2016-08-21/21:23:14.93        -0.021609738      0.11442372     0.046774870
2016-08-21/21:23:14.96        -0.021609738      0.11442306     0.046776269
2016-08-21/21:23:15.00        -0.021609743      0.11442242     0.046777678
2016-08-21/21:23:15.03        -0.021630702      0.11453273     0.046824468
2016-08-21/21:23:15.06        -0.021609738      0.11442105     0.046780508
2016-08-21/21:23:15.09        -0.021609738      0.11442039     0.046781906
2016-08-21/21:23:15.12        -0.021609743      0.11441976     0.046783315
2016-08-21/21:23:15.15        -0.021630702      0.11453006     0.046830110
2016-08-21/21:23:15.18        -0.021609738      0.11441839     0.046786145
2016-08-21/21:23:15.21        -0.021609738      0.11441773     0.046787542
2016-08-21/21:23:15.25        -0.021609743      0.11441709     0.046788950
2016-08-21/21:23:15.28        -0.021630702      0.11452739     0.046835751
2016-08-21/21:23:15.31        -0.021609738      0.11441572     0.046791779
2016-08-21/21:23:15.34        -0.021609738      0.11441506     0.046793177
2016-08-21/21:23:15.37        -0.021609743      0.11441443     0.046794584
2016-08-21/21:23:15.40        -0.021630702      0.11452472     0.046841390
2016-08-21/21:23:15.43        -0.021609738      0.11441306     0.046797413
2016-08-21/21:23:15.46        -0.021609738      0.11441240     0.046798809
2016-08-21/21:23:15.50        -0.021609743      0.11441176     0.046800217
2016-08-21/21:23:15.53        -0.021630702      0.11452205     0.046847027
2016-08-21/21:23:15.56        -0.021609738      0.11441039     0.046803044
2016-08-21/21:23:15.59        -0.021609738      0.11440973     0.046804441
2016-08-21/21:23:15.62        -0.021609743      0.11440909     0.046805848
2016-08-21/21:23:15.65        -0.021630702      0.11451938     0.046852663
2016-08-21/21:23:15.68        -0.021609738      0.11440772     0.046808674
2016-08-21/21:23:15.71        -0.021609738      0.11440706     0.046810070
2016-08-21/21:23:15.75        -0.021609743      0.11440643     0.046811477
2016-08-21/21:23:15.78        -0.021630702      0.11451672     0.046858297
2016-08-21/21:23:15.81        -0.021609738      0.11440506     0.046814303
2016-08-21/21:23:15.84        -0.021609738      0.11440440     0.046815698
2016-08-21/21:23:15.87        -0.021609743      0.11440376     0.046817105
2016-08-21/21:23:15.90        -0.021630702      0.11451405     0.046863930
2016-08-21/21:23:15.93        -0.021609738      0.11440239     0.046819930
2016-08-21/21:23:15.96        -0.021609738      0.11440173     0.046821325
2016-08-21/21:23:16.00        -0.021609743      0.11440110     0.046822731
2016-08-21/21:23:16.03        -0.021630702      0.11451138     0.046869561
2016-08-21/21:23:16.06        -0.021609738      0.11439973     0.046825555
2016-08-21/21:23:16.09        -0.021609738      0.11439907     0.046826950
2016-08-21/21:23:16.12        -0.021609743      0.11439843     0.046828355
2016-08-21/21:23:16.15        -0.021630702      0.11450871     0.046875191
2016-08-21/21:23:16.18        -0.021609738      0.11439706     0.046831179
2016-08-21/21:23:16.21        -0.021609738      0.11439640     0.046832573
2016-08-21/21:23:16.25        -0.021609743      0.11439577     0.046833978
2016-08-21/21:23:16.28        -0.021630702      0.11450604     0.046880819
2016-08-21/21:23:16.31        -0.021609738      0.11439440     0.046836801
2016-08-21/21:23:16.34        -0.021609738      0.11439373     0.046838195
2016-08-21/21:23:16.37        -0.021609743      0.11439310     0.046839599
2016-08-21/21:23:16.40        -0.021630702      0.11450337     0.046886445
2016-08-21/21:23:16.43        -0.021609738      0.11439173     0.046842421
2016-08-21/21:23:16.46        -0.021609738      0.11439107     0.046843815
2016-08-21/21:23:16.50        -0.021609743      0.11439043     0.046845219
2016-08-21/21:23:16.53        -0.021630702      0.11450070     0.046892070
2016-08-21/21:23:16.56        -0.021609738      0.11438906     0.046848040
2016-08-21/21:23:16.59        -0.021609738      0.11438840     0.046849433
2016-08-21/21:23:16.62        -0.021609743      0.11438777     0.046850837
[truncated: 752,058 more chars]
