# Supplementary material for: Miniature Dungey-like cycle at Mars
Source: Nat Commun. 2026 Jul 23;17:6129. doi: 10.1038/s41467-026-75019-3 (PMC13396348; doi:10.1038/s41467-026-75019-3)
Supplement: Supplementary file 3 — Source data [file 41467_2026_75019_MOESM3_ESM.zip › data_files/Fig_maven_20211102_204700_vel_o2_GEO_local.txt]

Panel        1:  vel_o2_corr_GEO_local
ytitle=V(O2+) [km/s]
V!DEW!N V!DNS!N V!Dr!N
2021-11-02/20:47:00.19          0.79360160      -1.1372780      0.27682488
2021-11-02/20:47:04.19          0.72982490      -1.1248072      0.39491273
2021-11-02/20:47:08.19          0.76665668      -1.2533636      0.26305104
2021-11-02/20:47:12.19          0.73090986     -0.83636465     0.011157181
2021-11-02/20:47:16.19          0.69546607      -1.0856507    -0.024579385
2021-11-02/20:47:20.19          0.71885830     -0.60835706      0.27318724
2021-11-02/20:47:24.19          0.84958009     -0.95641690     -0.17525097
2021-11-02/20:47:28.19           1.2044596     -0.59406234      0.13170594
2021-11-02/20:47:32.19          0.11198823     -0.83368332      0.96325581
2021-11-02/20:47:36.19         -0.10333545     -0.95806609       1.5822917
2021-11-02/20:47:40.19           1.6288146      -1.9742507       1.0832089
2021-11-02/20:47:44.19           2.6875432      -1.9142846       2.5974235
2021-11-02/20:47:48.19          0.30885599     -0.52322871       2.8159090
2021-11-02/20:47:52.19           1.4359132     -0.87394275       1.5392997
2021-11-02/20:47:56.19           1.2841042     -0.98136220       1.0317065
2021-11-02/20:48:00.19          0.11120732     -0.43526866      0.92983167
2021-11-02/20:48:04.19         -0.55884141     -0.90588891       1.1332999
2021-11-02/20:48:08.19         -0.33556545      0.50870649      0.69797463
2021-11-02/20:48:12.19         -0.20305603      0.37209141      0.70404624
2021-11-02/20:48:16.19         -0.55872719      0.46516287      0.71409792
2021-11-02/20:48:20.19         -0.59931709      0.80004100      0.61756894
2021-11-02/20:48:24.19         -0.99848488       1.1970413      0.77776001
2021-11-02/20:48:28.19          -1.8203662     -0.44018132       1.2646556
2021-11-02/20:48:32.19         -0.96004464      -1.2887483       1.3969792
2021-11-02/20:48:36.19         -0.10919553      -2.5755630      0.24221537
2021-11-02/20:48:40.19           2.0440240       1.2446688     -0.36952599
2021-11-02/20:48:44.19           2.4011407      -3.2292399      -2.1092545
2021-11-02/20:48:48.19           1.5527000      -3.2515812     -0.28834106
2021-11-02/20:48:52.19          0.38458520      -2.1257196     0.072985086
2021-11-02/20:48:56.19           2.1093084      -1.1724514     -0.33939440
                               
