# Supplementary material for: Miniature Dungey-like cycle at Mars
Source: Nat Commun. 2026 Jul 23;17:6129. doi: 10.1038/s41467-026-75019-3 (PMC13396348; doi:10.1038/s41467-026-75019-3)
Supplement: Supplementary file 3 — Source data [file 41467_2026_75019_MOESM3_ESM.zip › data_files/Fig_maven_20160821_212200_j_ste.txt]

Panel        1:  je_st
ytitle=j//_STE [uA/m^2]
je_st
2016-08-21/21:20:31.02        -0.0142243
2016-08-21/21:20:33.02       -0.00811154
2016-08-21/21:20:35.02       -0.00472625
2016-08-21/21:20:37.02       -0.00526936
2016-08-21/21:20:39.02        -0.0106337
2016-08-21/21:20:41.02        -0.0178901
2016-08-21/21:20:43.02       -0.00874406
2016-08-21/21:20:45.02       0.000533845
2016-08-21/21:20:47.02       -0.00968824
2016-08-21/21:20:49.02       -0.00631332
2016-08-21/21:20:51.02        0.00301311
2016-08-21/21:20:53.02      -0.000571994
2016-08-21/21:20:55.02         0.0129812
2016-08-21/21:20:57.02        0.00939573
2016-08-21/21:20:59.02         0.0116877
2016-08-21/21:21:01.02         0.0121289
2016-08-21/21:21:03.02        0.00842141
2016-08-21/21:21:05.02        0.00706779
2016-08-21/21:21:07.02        0.00720637
2016-08-21/21:21:09.02         0.0112407
2016-08-21/21:21:11.02         0.0228062
2016-08-21/21:21:13.02         0.0217827
2016-08-21/21:21:15.02         0.0139123
2016-08-21/21:21:17.02         0.0154758
2016-08-21/21:21:19.02         0.0182683
2016-08-21/21:21:21.02         0.0138901
2016-08-21/21:21:23.02         0.0104752
2016-08-21/21:21:25.02         0.0167901
2016-08-21/21:21:27.02         0.0174583
2016-08-21/21:21:29.02         0.0233115
2016-08-21/21:21:31.02         0.0261432
2016-08-21/21:21:33.02         0.0248931
2016-08-21/21:21:35.02         0.0350327
2016-08-21/21:21:37.02         0.0217699
2016-08-21/21:21:39.02         0.0341014
2016-08-21/21:21:41.02         0.0251248
2016-08-21/21:21:43.02         0.0252673
2016-08-21/21:21:45.02         0.0269849
2016-08-21/21:21:47.02        -0.0149110
2016-08-21/21:21:49.02        -0.0142425
2016-08-21/21:21:51.02        -0.0181852
2016-08-21/21:21:53.02        -0.0259600
2016-08-21/21:21:55.02        -0.0185711
2016-08-21/21:21:57.02        -0.0191039
2016-08-21/21:21:59.02        -0.0126876
2016-08-21/21:22:01.02        -0.0258737
2016-08-21/21:22:03.02        -0.0156327
2016-08-21/21:22:05.02        -0.0258686
2016-08-21/21:22:07.02        -0.0200888
2016-08-21/21:22:09.02        -0.0209076
2016-08-21/21:22:11.02        -0.0228767
2016-08-21/21:22:13.02        -0.0354173
2016-08-21/21:22:15.02        0.00698519
2016-08-21/21:22:17.02        -0.0178903
2016-08-21/21:22:19.02         0.0415518
2016-08-21/21:22:21.02         0.0718084
2016-08-21/21:22:23.02         0.0580674
2016-08-21/21:22:25.02         0.0497490
2016-08-21/21:22:27.02          0.101504
2016-08-21/21:22:29.02          0.527421
2016-08-21/21:22:31.02          0.375936
2016-08-21/21:22:33.02         -0.583730
2016-08-21/21:22:35.02        -0.0104022
2016-08-21/21:22:37.02        -0.0125356
2016-08-21/21:22:39.02       -0.00734882
2016-08-21/21:22:41.02       -0.00428492
2016-08-21/21:22:43.02       -0.00347901
2016-08-21/21:22:45.02       -0.00178073
2016-08-21/21:22:47.02      -0.000154752
2016-08-21/21:22:49.02      -0.000338506
2016-08-21/21:22:51.02      -0.000675350
2016-08-21/21:22:53.02      -0.000303211
2016-08-21/21:22:55.02       4.87904e-05
2016-08-21/21:22:57.02       0.000661733
2016-08-21/21:22:59.02       0.000456290
2016-08-21/21:23:01.02       7.96915e-05
2016-08-21/21:23:03.02       0.000687148
2016-08-21/21:23:05.02      -0.000658737
2016-08-21/21:23:07.02      -3.88704e-05
2016-08-21/21:23:09.02      -3.50432e-05
2016-08-21/21:23:11.02      -5.41441e-05
2016-08-21/21:23:13.02       0.000301775
2016-08-21/21:23:15.02       0.000390078
2016-08-21/21:23:17.02      -0.000546835
2016-08-21/21:23:19.02       0.000339659
2016-08-21/21:23:21.02      -0.000691071
2016-08-21/21:23:23.02       3.74991e-05
2016-08-21/21:23:25.02      -0.000249327
2016-08-21/21:23:27.02      -0.000410603
2016-08-21/21:23:29.02       0.000281298
2016-08-21/21:23:31.02      -0.000386092
2016-08-21/21:23:33.02               NaN
2016-08-21/21:23:35.02      -0.000283505
2016-08-21/21:23:37.02       9.08078e-05
2016-08-21/21:23:39.02       0.000123902
2016-08-21/21:23:41.02      -0.000625988
2016-08-21/21:23:43.02       2.94078e-06
2016-08-21/21:23:45.02               NaN
2016-08-21/21:23:47.02       0.000220742
2016-08-21/21:23:49.02       0.000111276
2016-08-21/21:23:51.02      -0.000187759
2016-08-21/21:23:53.02      -0.000244440
2016-08-21/21:23:55.02       0.000215312
2016-08-21/21:23:57.02      -0.000332302
2016-08-21/21:23:59.02      -0.000253125
2016-08-21/21:24:01.02       0.000115680
2016-08-21/21:24:03.02       0.000537013
2016-08-21/21:24:05.02       0.000138264
2016-08-21/21:24:07.02       0.000278957
2016-08-21/21:24:09.02      -0.000188086
2016-08-21/21:24:11.02       3.08260e-05
2016-08-21/21:24:13.02      -0.000268232
2016-08-21/21:24:15.02      -0.000456282
2016-08-21/21:24:17.02       4.37628e-05
2016-08-21/21:24:19.02      -9.85134e-05
2016-08-21/21:24:21.02       0.000118731
2016-08-21/21:24:23.02               NaN
2016-08-21/21:24:25.02       0.000527011
2016-08-21/21:24:27.02       9.42582e-05
2016-08-21/21:24:29.02      -9.56599e-06
2016-08-21/21:24:31.02       0.000198516
2016-08-21/21:24:33.02       5.18734e-06
2016-08-21/21:24:35.02       2.88659e-05
2016-08-21/21:24:37.02      -0.000147577
2016-08-21/21:24:39.02       0.000353308
2016-08-21/21:24:41.02      -0.000300431
2016-08-21/21:24:43.02       0.000149485
2016-08-21/21:24:45.02       0.000388681
2016-08-21/21:24:47.02       0.000425202
2016-08-21/21:24:49.02       0.000282086
2016-08-21/21:24:51.02      -0.000165161
2016-08-21/21:24:53.02      -0.000384305
2016-08-21/21:24:55.02      -0.000198575
2016-08-21/21:24:57.02      -9.90928e-05
2016-08-21/21:24:59.02      -0.000398062
2016-08-21/21:25:01.02       4.03664e-05
2016-08-21/21:25:03.02      -0.000223717
2016-08-21/21:25:05.02      -5.93909e-05
2016-08-21/21:25:07.02       0.000151972
2016-08-21/21:25:09.02      -4.68561e-06
2016-08-21/21:25:11.02       0.000449164
2016-08-21/21:25:13.02       5.63148e-05
2016-08-21/21:25:15.02      -0.000462140
2016-08-21/21:25:17.02      -0.000361997
2016-08-21/21:25:19.02      -0.000195430
2016-08-21/21:25:21.02       0.000575813
2016-08-21/21:25:23.02       0.000264554
2016-08-21/21:25:25.02      -0.000346267
2016-08-21/21:25:27.02       -0.00105326
2016-08-21/21:25:29.02      -0.000102763
2016-08-21/21:25:31.02       0.000140457
2016-08-21/21:25:33.02       9.71988e-05
2016-08-21/21:25:35.02               NaN
2016-08-21/21:25:37.02       0.000241704
2016-08-21/21:25:39.02       0.000416013
2016-08-21/21:25:41.02       0.000336465
2016-08-21/21:25:43.02       8.54920e-05
2016-08-21/21:25:45.02      -0.000493656
2016-08-21/21:25:47.02       2.93847e-05
2016-08-21/21:25:49.02      -0.000211660
2016-08-21/21:25:51.02       0.000152400
2016-08-21/21:25:53.02       0.000101295
2016-08-21/21:25:55.02       2.87509e-05
2016-08-21/21:25:57.02       0.000239966
2016-08-21/21:25:59.02      -0.000362852
2016-08-21/21:26:01.02      -0.000473667
2016-08-21/21:26:03.02      -0.000173461
2016-08-21/21:26:05.02       0.000407155
2016-08-21/21:26:07.02      -0.000418957
2016-08-21/21:26:09.02      -0.000370713
2016-08-21/21:26:11.02       0.000242499
2016-08-21/21:26:13.02      -0.000351171
2016-08-21/21:26:15.02      -0.000332692
2016-08-21/21:26:17.02      -0.000426816
2016-08-21/21:26:19.02       0.000788341
2016-08-21/21:26:21.02      -0.000856706
2016-08-21/21:26:23.02           2.47753
2016-08-21/21:26:25.02          0.777159
2016-08-21/21:26:27.02          0.113665
2016-08-21/21:26:29.02         0.0694989
2016-08-21/21:26:31.02         0.0308097
2016-08-21/21:26:33.02         0.0242826
2016-08-21/21:26:35.02         0.0136991
2016-08-21/21:26:37.02         0.0136022
2016-08-21/21:26:39.02         0.0100147
2016-08-21/21:26:41.02      -0.000902484
2016-08-21/21:26:43.02      -0.000302781
2016-08-21/21:26:45.02       0.000729378
2016-08-21/21:26:47.02       0.000146529
2016-08-21/21:26:49.02      -0.000579122
2016-08-21/21:26:51.02       6.55776e-06
2016-08-21/21:26:53.02      -0.000243171
2016-08-21/21:26:55.02       0.000431801
2016-08-21/21:26:57.02      -0.000154733
2016-08-21/21:26:59.02       0.000304582
2016-08-21/21:27:01.02       0.000167485
2016-08-21/21:27:03.02      -0.000231906
2016-08-21/21:27:05.02       0.000183424
2016-08-21/21:27:07.02      -0.000317897
2016-08-21/21:27:09.02      -0.000652064
2016-08-21/21:27:11.02      -0.000352546
2016-08-21/21:27:13.02      -0.000379929
2016-08-21/21:27:15.02      -0.000291480
2016-08-21/21:27:17.02       1.13133e-05
2016-08-21/21:27:19.02      -0.000960183
2016-08-21/21:27:21.02      -0.000278213
2016-08-21/21:27:23.02       0.000249081
2016-08-21/21:27:25.02      -0.000109605
2016-08-21/21:27:27.02       0.000272434
2016-08-21/21:27:29.02       0.000422272
2016-08-21/21:27:31.02       0.000137098
2016-08-21/21:27:33.02      -0.000638127
2016-08-21/21:27:35.02      -0.000913401
2016-08-21/21:27:37.02       6.35753e-05
2016-08-21/21:27:39.02       4.73777e-05
2016-08-21/21:27:41.02       1.19186e-05
2016-08-21/21:27:43.02      -0.000503393
2016-08-21/21:27:45.02      -0.000174478
2016-08-21/21:27:47.02       0.000176457
2016-08-21/21:27:49.02      -0.000233619
2016-08-21/21:27:51.02       0.000651616
2016-08-21/21:27:53.02      -0.000427174
2016-08-21/21:27:55.02         0.0320371
2016-08-21/21:27:57.02         0.0149919
2016-08-21/21:27:59.02        0.00927182
2016-08-21/21:28:01.02         0.0108727
2016-08-21/21:28:03.02        0.00922632
2016-08-21/21:28:05.02        0.00861836
2016-08-21/21:28:07.02        0.00699642
2016-08-21/21:28:09.02         0.0139763
2016-08-21/21:28:11.02         0.0160100
2016-08-21/21:28:13.02         0.0143934
2016-08-21/21:28:15.02         0.0130496
2016-08-21/21:28:17.02         0.0142568
2016-08-21/21:28:19.02         0.0134316
2016-08-21/21:28:21.01         0.0112985
2016-08-21/21:28:23.01         0.0145863
2016-08-21/21:28:25.01         0.0186506
2016-08-21/21:28:27.01         0.0141822
2016-08-21/21:28:29.01         0.0262466
                               
