# Supplementary material for: Miniature Dungey-like cycle at Mars
Source: Nat Commun. 2026 Jul 23;17:6129. doi: 10.1038/s41467-026-75019-3 (PMC13396348; doi:10.1038/s41467-026-75019-3)
Supplement: Supplementary file 3 — Source data [file 41467_2026_75019_MOESM3_ESM.zip › data_files/Fig_maven_20190303_112600_Bmaven_local.txt]

Panel        1:  B_local
ytitle=B_local [nT]
B!Dr!N B!DNS!N B!DEW!N
2019-03-03/11:24:30.01          -40.106998      -37.393479       8.8498007
2019-03-03/11:24:30.04          -40.260897      -37.208647       8.8620769
2019-03-03/11:24:30.07          -40.300535      -37.098903       8.8151088
2019-03-03/11:24:30.11          -40.424992      -36.975617       8.8002750
2019-03-03/11:24:30.14          -40.385600      -37.003881       8.8553774
2019-03-03/11:24:30.17          -40.440483      -36.940624       8.8736247
2019-03-03/11:24:30.20          -40.488042      -36.894419       8.8955383
2019-03-03/11:24:30.23          -40.549393      -36.839991       8.9239502
2019-03-03/11:24:30.26          -40.630078      -36.786002       8.9270364
2019-03-03/11:24:30.29          -40.727837      -36.717639       8.9260391
2019-03-03/11:24:30.32          -40.834499      -36.633910       8.9005545
2019-03-03/11:24:30.36          -40.958611      -36.548592       8.8365774
2019-03-03/11:24:30.39          -41.110942      -36.446875       8.7645050
2019-03-03/11:24:30.42          -41.274832      -36.326573       8.6831342
2019-03-03/11:24:30.45          -41.439634      -36.197224       8.5851307
2019-03-03/11:24:30.48          -41.621469      -36.043288       8.4816182
2019-03-03/11:24:30.51          -41.801446      -35.893486       8.3452295
2019-03-03/11:24:30.54          -41.972160      -35.747139       8.2250846
2019-03-03/11:24:30.57          -42.134073      -35.600960       8.1074756
2019-03-03/11:24:30.61          -42.308373      -35.451162       8.0144890
2019-03-03/11:24:30.64          -42.467883      -35.297642       7.9278231
2019-03-03/11:24:30.67          -42.630749      -35.157192       7.8315588
2019-03-03/11:24:30.70          -42.798909      -35.006820       7.7454974
2019-03-03/11:24:30.73          -42.969849      -34.845158       7.6639426
2019-03-03/11:24:30.76          -43.131877      -34.693117       7.5684054
2019-03-03/11:24:30.79          -43.299207      -34.532945       7.4858830
2019-03-03/11:24:30.82          -43.456118      -34.362912       7.4135506
2019-03-03/11:24:30.86          -43.616340      -34.195637       7.3447178
2019-03-03/11:24:30.89          -43.765641      -34.045814       7.2622185
2019-03-03/11:24:30.92          -43.913555      -33.903668       7.1880036
2019-03-03/11:24:30.95          -44.042211      -33.778613       7.1227358
2019-03-03/11:24:30.98          -44.152415      -33.673926       7.0525027
2019-03-03/11:24:31.01          -44.236656      -33.597407       6.9789615
2019-03-03/11:24:31.04          -44.310508      -33.552884       6.9062496
2019-03-03/11:24:31.07          -44.359014      -33.537440       6.8546396
2019-03-03/11:24:31.11          -44.406042      -33.542688       6.8004751
2019-03-03/11:24:31.14          -44.437745      -33.566556       6.7503424
2019-03-03/11:24:31.17          -44.458155      -33.595755       6.7073810
2019-03-03/11:24:31.20          -44.473111      -33.635708       6.6681537
2019-03-03/11:24:31.23          -44.480941      -33.663210       6.6341895
2019-03-03/11:24:31.26          -44.479093      -33.704889       6.5978581
2019-03-03/11:24:31.29          -44.498128      -33.742957       6.5650902
2019-03-03/11:24:31.32          -44.518371      -33.772873       6.5506200
2019-03-03/11:24:31.36          -44.535631      -33.799473       6.5211754
2019-03-03/11:24:31.39          -44.541249      -33.824251       6.4981570
2019-03-03/11:24:31.42          -44.557716      -33.848868       6.4699679
2019-03-03/11:24:31.45          -44.572774      -33.873442       6.4378702
2019-03-03/11:24:31.48          -44.594611      -33.904374       6.4162115
2019-03-03/11:24:31.51          -44.606656      -33.925988       6.3991298
2019-03-03/11:24:31.54          -44.633659      -33.952783       6.3800746
2019-03-03/11:24:31.57          -44.652163      -33.976697       6.3628569
2019-03-03/11:24:31.61          -44.664673      -33.996113       6.3484969
2019-03-03/11:24:31.64          -44.684563      -34.016391       6.3440866
2019-03-03/11:24:31.67          -44.701715      -34.053429       6.3291149
2019-03-03/11:24:31.70          -44.702334      -34.085461       6.3252142
2019-03-03/11:24:31.73          -44.708492      -34.122406       6.3129619
2019-03-03/11:24:31.76          -44.714145      -34.150164       6.2946726
2019-03-03/11:24:31.79          -44.734342      -34.194902       6.2722152
2019-03-03/11:24:31.82          -44.738340      -34.235863       6.2521704
2019-03-03/11:24:31.86          -44.744365      -34.274320       6.2402695
2019-03-03/11:24:31.89          -44.752135      -34.315233       6.2254928
2019-03-03/11:24:31.92          -44.754251      -34.355254       6.2086587
2019-03-03/11:24:31.95          -44.760358      -34.377115       6.2019477
2019-03-03/11:24:31.98          -44.770955      -34.415737       6.1912394
2019-03-03/11:24:32.01          -44.781789      -34.441577       6.1938294
2019-03-03/11:24:32.04          -44.805202      -34.473131       6.2085599
2019-03-03/11:24:32.07          -44.801761      -34.502185       6.2052162
2019-03-03/11:24:32.11          -44.806755      -34.523785       6.2131287
2019-03-03/11:24:32.14          -44.815425      -34.554837       6.2098279
2019-03-03/11:24:32.17          -44.826591      -34.580728       6.2018955
2019-03-03/11:24:32.20          -44.832975      -34.621023       6.1822861
2019-03-03/11:24:32.23          -44.845933      -34.657203       6.1691996
2019-03-03/11:24:32.26          -44.851584      -34.676543       6.1522827
2019-03-03/11:24:32.29          -44.859633      -34.703631       6.1344250
2019-03-03/11:24:32.32          -44.856852      -34.729238       6.1043903
2019-03-03/11:24:32.36          -44.877467      -34.754339       6.0864645
2019-03-03/11:24:32.39          -44.890026      -34.771398       6.0683545
2019-03-03/11:24:32.42          -44.902133      -34.790072       6.0466099
2019-03-03/11:24:32.45          -44.909512      -34.811730       6.0413734
2019-03-03/11:24:32.48          -44.924526      -34.822163       6.0458237
2019-03-03/11:24:32.51          -44.931756      -34.843574       6.0381268
2019-03-03/11:24:32.54          -44.948112      -34.871238       6.0422349
2019-03-03/11:24:32.57          -44.960225      -34.900416       6.0519625
2019-03-03/11:24:32.61          -44.960719      -34.928497       6.0545328
2019-03-03/11:24:32.64          -44.962729      -34.948443       6.0648360
2019-03-03/11:24:32.67          -44.967016      -34.978399       6.0609671
2019-03-03/11:24:32.70          -44.968584      -35.005282       6.0761012
2019-03-03/11:24:32.73          -44.963526      -35.023115       6.0785640
2019-03-03/11:24:32.76          -44.967987      -35.030661       6.0874729
2019-03-03/11:24:32.79          -44.975641      -35.045584       6.0904342
2019-03-03/11:24:32.82          -44.973130      -35.067876       6.0887833
2019-03-03/11:24:32.86          -44.975586      -35.080878       6.0942734
2019-03-03/11:24:32.89          -44.983142      -35.105748       6.0962348
2019-03-03/11:24:32.92          -44.990959      -35.122683       6.1044838
2019-03-03/11:24:32.95          -45.005842      -35.139951       6.1177626
2019-03-03/11:24:32.98          -45.022117      -35.149565       6.1227277
2019-03-03/11:24:33.01          -45.038486      -35.175442       6.1240299
2019-03-03/11:24:33.04          -45.052401      -35.210173       6.1210872
2019-03-03/11:24:33.07          -45.065299      -35.238802       6.1403426
2019-03-03/11:24:33.11          -45.079693      -35.250423       6.1532221
2019-03-03/11:24:33.14          -45.099471      -35.266131       6.1543386
2019-03-03/11:24:33.17          -45.118679      -35.270578       6.1756448
2019-03-03/11:24:33.20          -45.135809      -35.290601       6.1779968
2019-03-03/11:24:33.23          -45.150847      -35.303367       6.1862240
2019-03-03/11:24:33.26          -45.167635      -35.320370       6.1944105
2019-03-03/11:24:33.29          -45.175111      -35.328367       6.1990793
2019-03-03/11:24:33.32          -45.174440      -35.342406       6.2091545
2019-03-03/11:24:33.36          -45.178459      -35.347994       6.2087891
2019-03-03/11:24:33.39          -45.183484      -35.366617       6.2120466
2019-03-03/11:24:33.42          -45.178793      -35.386871       6.2077398
2019-03-03/11:24:33.45          -45.180054      -35.403778       6.2029008
2019-03-03/11:24:33.48          -45.180180      -35.418028       6.2089171
2019-03-03/11:24:33.51          -45.172634      -35.432741       6.2028438
2019-03-03/11:24:33.54          -45.158943      -35.447434       6.2046605
2019-03-03/11:24:33.57          -45.161618      -35.466147       6.2065617
2019-03-03/11:24:33.61          -45.171995      -35.482203       6.2022597
2019-03-03/11:24:33.64          -45.173113      -35.500637       6.1977861
2019-03-03/11:24:33.67          -45.178136      -35.515129       6.1944683
2019-03-03/11:24:33.70          -45.186616      -35.530840       6.1943173
2019-03-03/11:24:33.73          -45.193537      -35.543908       6.1840277
2019-03-03/11:24:33.76          -45.201161      -35.567742       6.1696092
2019-03-03/11:24:33.79          -45.215247      -35.595041       6.1569429
2019-03-03/11:24:33.82          -45.232790      -35.622963       6.1465014
2019-03-03/11:24:33.86          -45.255300      -35.643940       6.1469571
2019-03-03/11:24:33.89          -45.259143      -35.667659       6.1417824
2019-03-03/11:24:33.92          -45.272695      -35.685609       6.1375787
2019-03-03/11:24:33.95          -45.289302      -35.712465       6.1277959
2019-03-03/11:24:33.98          -45.307425      -35.734104       6.1304540
2019-03-03/11:24:34.01          -45.330253      -35.756154       6.1367719
2019-03-03/11:24:34.04          -45.337966      -35.771026       6.1397394
2019-03-03/11:24:34.07          -45.346735      -35.782313       6.1515019
2019-03-03/11:24:34.11          -45.352495      -35.787221       6.1580894
2019-03-03/11:24:34.14          -45.343027      -35.789017       6.1509057
2019-03-03/11:24:34.17          -45.351026      -35.793189       6.1409122
2019-03-03/11:24:34.20          -45.349320      -35.803127       6.1299432
2019-03-03/11:24:34.23          -45.352271      -35.805627       6.1249427
2019-03-03/11:24:34.26          -45.357773      -35.813176       6.1167732
2019-03-03/11:24:34.29          -45.349813      -35.825379       6.1004701
2019-03-03/11:24:34.32          -45.348859      -35.830649       6.0924249
2019-03-03/11:24:34.36          -45.350367      -35.849148       6.0774280
2019-03-03/11:24:34.39          -45.357673      -35.865238       6.0613021
2019-03-03/11:24:34.42          -45.368945      -35.889937       6.0515846
2019-03-03/11:24:34.45          -45.377933      -35.912833       6.0692061
2019-03-03/11:24:34.48          -45.389218      -35.927200       6.0895374
2019-03-03/11:24:34.51          -45.392542      -35.945098       6.0984975
2019-03-03/11:24:34.54          -45.391507      -35.963266       6.0941964
2019-03-03/11:24:34.57          -45.395332      -35.983260       6.0979215
2019-03-03/11:24:34.61          -45.411776      -36.010855       6.1021352
2019-03-03/11:24:34.64          -45.418150      -36.030017       6.0932859
2019-03-03/11:24:34.67          -45.419930      -36.051764       6.1024715
2019-03-03/11:24:34.70          -45.432212      -36.068559       6.1095004
2019-03-03/11:24:34.73          -45.438738      -36.087954       6.1031309
2019-03-03/11:24:34.76          -45.446676      -36.124776       6.0819458
2019-03-03/11:24:34.79          -45.454552      -36.139888       6.0874057
2019-03-03/11:24:34.82          -45.453883      -36.166392       6.0857668
2019-03-03/11:24:34.86          -45.464532      -36.194633       6.0882738
2019-03-03/11:24:34.89          -45.463310      -36.211188       6.0941426
2019-03-03/11:24:34.92          -45.471409      -36.234974       6.1007322
2019-03-03/11:24:34.95          -45.475099      -36.256483       6.1048054
2019-03-03/11:24:34.98          -45.478654      -36.284209       6.1167878
2019-03-03/11:24:35.01          -45.482947      -36.301387       6.1222467
2019-03-03/11:24:35.04          -45.491594      -36.312402       6.1315449
2019-03-03/11:24:35.07          -45.482285      -36.335178       6.1282815
2019-03-03/11:24:35.11          -45.488672      -36.335149       6.1353008
2019-03-03/11:24:35.14          -45.477401      -36.343848       6.1290390
2019-03-03/11:24:35.17          -45.476185      -36.351571       6.1207554
2019-03-03/11:24:35.20          -45.469663      -36.353454       6.1383774
2019-03-03/11:24:35.23          -45.466107      -36.366556       6.1372253
2019-03-03/11:24:35.26          -45.455489      -36.378184       6.1291381
2019-03-03/11:24:35.29          -45.459249      -36.398707       6.1168089
2019-03-03/11:24:35.32          -45.455907      -36.421073       6.1177414
2019-03-03/11:24:35.36          -45.472927      -36.438818       6.1293906
2019-03-03/11:24:35.39          -45.475659      -36.475286       6.1280789
2019-03-03/11:24:35.42          -45.489744      -36.504508       6.1482918
2019-03-03/11:24:35.45          -45.486177      -36.543050       6.1561713
2019-03-03/11:24:35.48          -45.493972      -36.581185       6.1499054
2019-03-03/11:24:35.51          -45.505066      -36.616767       6.1386800
2019-03-03/11:24:35.54          -45.514054      -36.648600       6.1389520
2019-03-03/11:24:35.57          -45.522836      -36.675290       6.1437441
2019-03-03/11:24:35.61          -45.531972      -36.703255       6.1398917
2019-03-03/11:24:35.64          -45.534998      -36.729042       6.1256155
2019-03-03/11:24:35.67          -45.550978      -36.748635       6.1256604
2019-03-03/11:24:35.70          -45.553496      -36.765863       6.1062508
2019-03-03/11:24:35.73          -45.577114      -36.771444       6.0966892
2019-03-03/11:24:35.76          -45.595379      -36.775460       6.0881086
2019-03-03/11:24:35.79          -45.610589      -36.779358       6.0992337
2019-03-03/11:24:35.82          -45.627196      -36.780918       6.1104969
2019-03-03/11:24:35.86          -45.639102      -36.780323       6.1152506
2019-03-03/11:24:35.89          -45.650061      -36.779835       6.1225595
2019-03-03/11:24:35.92          -45.664006      -36.797636       6.1224078
2019-03-03/11:24:35.95          -45.663781      -36.808761       6.1172564
2019-03-03/11:24:35.98          -45.666955      -36.817348       6.1241434
2019-03-03/11:24:36.01          -45.663713      -36.842847       6.1152903
2019-03-03/11:24:36.04          -45.662756      -36.860996       6.1109941
2019-03-03/11:24:36.07          -45.663554      -36.878678       6.0991310
2019-03-03/11:24:36.11          -45.669555      -36.896513       6.0819319
2019-03-03/11:24:36.14          -45.662352      -36.917533       6.0732419
2019-03-03/11:24:36.17          -45.661986      -36.928418       6.0656051
2019-03-03/11:24:36.20          -45.660579      -36.940579       6.0454096
2019-03-03/11:24:36.23          -45.671460      -36.945352       6.0441815
2019-03-03/11:24:36.26          -45.685710      -36.955997       6.0366944
2019-03-03/11:24:36.29          -45.699841      -36.962094       6.0516513
2019-03-03/11:24:36.32          -45.701037      -36.980857       6.0626750
2019-03-03/11:24:36.36          -45.705534      -36.997063       6.0687453
2019-03-03/11:24:36.39          -45.713336      -37.014223       6.0755333
2019-03-03/11:24:36.42          -45.728483      -37.026290       6.0828587
2019-03-03/11:24:36.45          -45.731142      -37.049391       6.0898815
2019-03-03/11:24:36.48          -45.737060      -37.055425       6.1153475
2019-03-03/11:24:36.51          -45.732315      -37.081631       6.1335342
2019-03-03/11:24:36.54          -45.737553      -37.093155       6.1425150
2019-03-03/11:24:36.57          -45.744628      -37.097776       6.1505444
2019-03-03/11:24:36.61          -45.759049      -37.098474       6.1610074
2019-03-03/11:24:36.64          -45.768245      -37.105100       6.1547271
2019-03-03/11:24:36.67          -45.775158      -37.120845       6.1467078
2019-03-03/11:24:36.70          -45.783252      -37.130863       6.1461636
2019-03-03/11:24:36.73          -45.802948      -37.133701       6.1396033
2019-03-03/11:24:36.76          -45.813463      -37.144433       6.1268443
2019-03-03/11:24:36.79          -45.822507      -37.142626       6.1048539
2019-03-03/11:24:36.82          -45.831709      -37.149837       6.0994929
2019-03-03/11:24:36.86          -45.836497      -37.169661       6.0836942
2019-03-03/11:24:36.89          -45.840565      -37.179867       6.0738597
2019-03-03/11:24:36.92          -45.849273      -37.190226       6.0822237
2019-03-03/11:24:36.95          -45.851594      -37.204987       6.0865523
2019-03-03/11:24:36.98          -45.844076      -37.225295       6.0874426
2019-03-03/11:24:37.01          -45.839062      -37.246317       6.0931244
2019-03-03/11:24:37.04          -45.846825      -37.276917       6.1046254
2019-03-03/11:24:37.07          -45.846221      -37.303126       6.1175479
2019-03-03/11:24:37.11          -45.850829      -37.330655       6.1270352
2019-03-03/11:24:37.14          -45.856097      -37.357020       6.1281077
2019-03-03/11:24:37.17          -45.863199      -37.378831       6.1319895
2019-03-03/11:24:37.20          -45.867148      -37.402838       6.1423571
2019-03-03/11:24:37.23          -45.874843      -37.404849       6.1545823
2019-03-03/11:24:37.26          -45.896930      -37.415745       6.1626137
2019-03-03/11:24:37.29          -45.908515      -37.428095       6.1671297
2019-03-03/11:24:37.32          -45.916796      -37.439485       6.1709416
2019-03-03/11:24:37.36          -45.942261      -37.458607       6.1764899
2019-03-03/11:24:37.39          -45.949884      -37.467057       6.1821257
2019-03-03/11:24:37.42          -45.964413      -37.477897       6.1941184
2019-03-03/11:24:37.45          -45.973727      -37.488576       6.2114338
2019-03-03/11:24:37.48          -45.980396      -37.499473       6.2233907
2019-03-03/11:24:37.51          -45.986187      -37.518907       6.2366028
2019-03-03/11:24:37.54          -45.985294      -37.528577       6.2506289
2019-03-03/11:24:37.57          -45.985059      -37.537094       6.2562253
2019-03-03/11:24:37.61          -45.987542      -37.536013       6.2690631
2019-03-03/11:24:37.64          -45.979823      -37.537433       6.2842853
2019-03-03/11:24:37.67          -45.991555      -37.535705       6.3001286
2019-03-03/11:24:37.70          -45.989488      -37.535644       6.3136452
2019-03-03/11:24:37.73          -45.996888      -37.547389       6.3054797
2019-03-03/11:24:37.76          -46.004584      -37.554919       6.2946931
2019-03-03/11:24:37.79          -46.018517      -37.556637       6.2835592
2019-03-03/11:24:37.82          -46.028342      -37.562996       6.2852308
2019-03-03/11:24:37.86          -46.040384      -37.587412       6.2835789
2019-03-03/11:24:37.89          -46.045524      -37.609443       6.2755690
2019-03-03/11:24:37.92          -46.068356      -37.624095       6.2681834
2019-03-03/11:24:37.95          -46.076432      -37.644609       6.2676253
2019-03-03/11:24:37.98          -46.099708      -37.659951       6.2676476
2019-03-03/11:24:38.01          -46.115721      -37.673358       6.2727959
2019-03-03/11:24:38.04          -46.135256      -37.683250       6.2905626
2019-03-03/11:24:38.07          -46.146648      -37.706466       6.2935786
2019-03-03/11:24:38.11          -46.178891      -37.727104       6.3020977
2019-03-03/11:24:38.14          -46.196372      -37.731715       6.3140062
2019-03-03/11:24:38.17          -46.223102      -37.736260       6.3298620
2019-03-03/11:24:38.20          -46.237274      -37.739915       6.3410478
2019-03-03/11:24:38.23          -46.250937      -37.749329       6.3382288
2019-03-03/11:24:38.26          -46.264088      -37.751947       6.3330856
2019-03-03/11:24:38.29          -46.275257      -37.760657       6.3254844
2019-03-03/11:24:38.32          -46.279004      -37.761951       6.3120145
2019-03-03/11:24:38.36          -46.288767      -37.755768       6.3083827
2019-03-03/11:24:38.39          -46.287237      -37.763349       6.2936558
2019-03-03/11:24:38.42          -46.304048      -37.756262       6.2931884
2019-03-03/11:24:38.45          -46.319984      -37.753627       6.2873568
2019-03-03/11:24:38.48          -46.334676      -37.756472       6.2885846
2019-03-03/11:24:38.51          -46.354072      -37.759682       6.2935040
2019-03-03/11:24:38.54          -46.357758      -37.768283       6.3068441
2019-03-03/11:24:38.57          -46.364381      -37.771279       6.3210269
2019-03-03/11:24:38.61          -46.375051      -37.783101       6.3271482
2019-03-03/11:24:38.64          -46.385519      -37.810476       6.3393463
2019-03-03/11:24:38.67          -46.396260      -37.815248       6.3511139
2019-03-03/11:24:38.70          -46.404297      -37.831373       6.3584869
2019-03-03/11:24:38.73          -46.406826      -37.844547       6.3624579
2019-03-03/11:24:38.76          -46.410688      -37.865337       6.3656518
2019-03-03/11:24:38.79          -46.423216      -37.886893       6.3657529
2019-03-03/11:24:38.82          -46.439112      -37.897697       6.3646456
2019-03-03/11:24:38.86          -46.468729      -37.904209       6.3766176
2019-03-03/11:24:38.89          -46.476778      -37.920907       6.3849328
2019-03-03/11:24:38.92          -46.494013      -37.939331       6.3830457
2019-03-03/11:24:38.95          -46.513305      -37.959520       6.3813700
2019-03-03/11:24:38.98          -46.532599      -37.982620       6.3844238
2019-03-03/11:24:39.01          -46.548302      -38.005473       6.3837240
2019-03-03/11:24:39.04          -46.563690      -38.019966       6.3973036
2019-03-03/11:24:39.07          -46.573280      -38.033384       6.4063326
2019-03-03/11:24:39.11          -46.587652      -38.053274       6.4139838
2019-03-03/11:24:39.14          -46.587934      -38.076719       6.4181483
2019-03-03/11:24:39.17          -46.608917      -38.099099       6.4281837
2019-03-03/11:24:39.20          -46.611526      -38.106378       6.4396938
2019-03-03/11:24:39.23          -46.608189      -38.110028       6.4403910
2019-03-03/11:24:39.26          -46.611899      -38.112763       6.4442642
2019-03-03/11:24:39.29          -46.622422      -38.114665       6.4642985
2019-03-03/11:24:39.32          -46.636246      -38.107615       6.4689612
2019-03-03/11:24:39.36          -46.642736      -38.107429       6.4759293
2019-03-03/11:24:39.39          -46.651054      -38.099759       6.4809846
2019-03-03/11:24:39.42          -46.671053      -38.098594       6.4872478
2019-03-03/11:24:39.45          -46.685166      -38.085011       6.4854984
2019-03-03/11:24:39.48          -46.697833      -38.083723       6.4827105
2019-03-03/11:24:39.51          -46.718302      -38.100465       6.4923191
2019-03-03/11:24:39.54          -46.736041      -38.106100       6.4930982
2019-03-03/11:24:39.57          -46.751374      -38.120053       6.4887631
2019-03-03/11:24:39.61          -46.771377      -38.156324       6.4746194
2019-03-03/11:24:39.64          -46.787760      -38.182101       6.4721529
2019-03-03/11:24:39.67          -46.800837      -38.211585       6.4765325
2019-03-03/11:24:39.70          -46.810320      -38.238500       6.4733638
2019-03-03/11:24:39.73          -46.826470      -38.263761       6.4829474
2019-03-03/11:24:39.76          -46.844595      -38.285839       6.4997152
2019-03-03/11:24:39.79          -46.861149      -38.291630       6.5160516
2019-03-03/11:24:39.82          -46.875679      -38.316375       6.5337798
2019-03-03/11:24:39.86          -46.889109      -38.337505       6.5459008
2019-03-03/11:24:39.89          -46.895377      -38.337361       6.5658803
2019-03-03/11:24:39.92          -46.911360      -38.344569       6.5761125
2019-03-03/11:24:39.95          -46.932708      -38.352166       6.5834919
2019-03-03/11:24:39.98          -46.936720      -38.354171       6.5903901
2019-03-03/11:24:40.01          -46.955816      -38.367401       6.5903956
2019-03-03/11:24:40.04          -46.981342      -38.366237       6.5953171
2019-03-03/11:24:40.07          -47.009685      -38.374726       6.5916992
2019-03-03/11:24:40.11          -47.031474      -38.370773       6.5865921
2019-03-03/11:24:40.14          -47.059876      -38.368715       6.5829366
2019-03-03/11:24:40.17          -47.089561      -38.382500       6.5747642
2019-03-03/11:24:40.20          -47.118579      -38.392764       6.5674527
2019-03-03/11:24:40.23          -47.137012      -38.402467       6.5683056
2019-03-03/11:24:40.26          -47.170058      -38.414211       6.5731262
2019-03-03/11:24:40.29          -47.184662      -38.419667       6.5765885
2019-03-03/11:24:40.32          -47.201273      -38.431617       6.5708509
2019-03-03/11:24:40.36          -47.201843      -38.432430       6.5745515
2019-03-03/11:24:40.39          -47.205093      -38.445584       6.5719945
2019-03-03/11:24:40.42          -47.213181      -38.455253       6.5689641
2019-03-03/11:24:40.45          -47.218111      -38.467099       6.5724216
2019-03-03/11:24:40.48          -47.223665      -38.467552       6.5828672
2019-03-03/11:24:40.51          -47.230561      -38.469815       6.5830842
2019-03-03/11:24:40.54          -47.240328      -38.477589       6.5851285
2019-03-03/11:24:40.57          -47.254742      -38.487550       6.5767120
2019-03-03/11:24:40.61          -47.269827      -38.505677       6.5750211
2019-03-03/11:24:40.64          -47.300145      -38.534091       6.5670296
2019-03-03/11:24:40.67          -47.326873      -38.565764       6.5609479
2019-03-03/11:24:40.70          -47.341288      -38.585593       6.5686431
2019-03-03/11:24:40.73          -47.366583      -38.608165       6.5759566
2019-03-03/11:24:40.76          -47.392410      -38.628220       6.5704693
2019-03-03/11:24:40.79          -47.428971      -38.655444       6.5696961
2019-03-03/11:24:40.82          -47.453799      -38.688457       6.5705819
2019-03-03/11:24:40.86          -47.472885      -38.716258       6.5772636
2019-03-03/11:24:40.89          -47.490537      -38.729147       6.5878683
2019-03-03/11:24:40.92          -47.505125      -38.748009       6.5961077
2019-03-03/11:24:40.95          -47.527811      -38.751150       6.6152782
2019-03-03/11:24:40.98          -47.551793      -38.760263       6.6138416
2019-03-03/11:24:41.01          -47.561887      -38.765540       6.6160676
2019-03-03/11:24:41.04          -47.576096      -38.776671       6.6225234
2019-03-03/11:24:41.07          -47.580532      -38.780541       6.6217069
2019-03-03/11:24:41.11          -47.593829      -38.775428       6.6211829
2019-03-03/11:24:41.14          -47.621638      -38.772602       6.6401094
2019-03-03/11:24:41.17          -47.641256      -38.773582       6.6436717
2019-03-03/11:24:41.20          -47.656040      -38.777471       6.6467576
2019-03-03/11:24:41.23          -47.662206      -38.792624       6.6403450
2019-03-03/11:24:41.26          -47.677763      -38.810209       6.6441732
2019-03-03/11:24:41.29          -47.696095      -38.821964       6.6463559
2019-03-03/11:24:41.32          -47.709346      -38.832026       6.6534802
2019-03-03/11:24:41.36          -47.725002      -38.858637       6.6569974
2019-03-03/11:24:41.39          -47.737170      -38.892877       6.6545518
2019-03-03/11:24:41.42          -47.739132      -38.923840       6.6449869
2019-03-03/11:24:41.45          -47.753604      -38.965606       6.6392370
2019-03-03/11:24:41.48          -47.764284      -38.995483       6.6407639
2019-03-03/11:24:41.51          -47.783584      -39.010608       6.6461093
2019-03-03/11:24:41.54          -47.793736      -39.037181       6.6509630
2019-03-03/11:24:41.57          -47.807623      -39.062458       6.6592136
2019-03-03/11:24:41.61          -47.824205      -39.091391       6.6469980
2019-03-03/11:24:41.64          -47.841016      -39.109888       6.6541948
2019-03-03/11:24:41.67          -47.855805      -39.120141       6.6677294
2019-03-03/11:24:41.70          -47.878307      -39.132403       6.6826391
2019-03-03/11:24:41.73          -47.893815      -39.136208       6.6962025
2019-03-03/11:24:41.76          -47.913801      -39.152524       6.6969130
2019-03-03/11:24:41.79          -47.929380      -39.169510       6.6998006
2019-03-03/11:24:41.82          -47.940272      -39.186147       6.6989908
2019-03-03/11:24:41.86          -47.965142      -39.188997       6.7000874
2019-03-03/11:24:41.89          -47.983366      -39.209762       6.7149827
2019-03-03/11:24:41.92          -48.002732      -39.213736       6.7192886
2019-03-03/11:24:41.95          -48.032693      -39.221744       6.7211254
2019-03-03/11:24:41.98          -48.058354      -39.234805       6.7172668
2019-03-03/11:24:42.01          -48.084976      -39.247190       6.7099234
2019-03-03/11:24:42.04          -48.105841      -39.254369       6.7083629
2019-03-03/11:24:42.07          -48.135802      -39.264114       6.7130509
2019-03-03/11:24:42.11          -48.169498      -39.269086       6.7154479
2019-03-03/11:24:42.14          -48.184565      -39.279846       6.7169138
2019-03-03/11:24:42.17          -48.202301      -39.278070       6.7208214
2019-03-03/11:24:42.20          -48.222417      -39.297594       6.7117303
2019-03-03/11:24:42.23          -48.238161      -39.306670       6.7038093
2019-03-03/11:24:42.26          -48.253769      -39.313208       6.6896337
2019-03-03/11:24:42.29          -48.269267      -39.318831       6.6890262
2019-03-03/11:24:42.32          -48.288071      -39.327135       6.6919956
2019-03-03/11:24:42.36          -48.309046      -39.339854       6.6844608
2019-03-03/11:24:42.39          -48.324406      -39.345255       6.6813964
2019-03-03/11:24:42.42          -48.339551      -39.369210       6.6722140
2019-03-03/11:24:42.45          -48.369560      -39.394579       6.6530668
2019-03-03/11:24:42.48          -48.387263      -39.405651       6.6608590
2019-03-03/11:24:42.51          -48.403266      -39.425114       6.6570321
2019-03-03/11:24:42.54          -48.415818      -39.447475       6.6566408
2019-03-03/11:24:42.57          -48.429329      -39.474366       6.6612957
2019-03-03/11:24:42.61          -48.450763      -39.485862       6.6753359
2019-03-03/11:24:42.64          -48.456881      -39.502366       6.6863291
2019-03-03/11:24:42.67          -48.471529      -39.524616       6.7003209
2019-03-03/11:24:42.70          -48.490337      -39.537535       6.7108954
2019-03-03/11:24:42.73          -48.496065      -39.549793       6.7257761
2019-03-03/11:24:42.76          -48.514086      -39.558827       6.7517299
2019-03-03/11:24:42.79          -48.530443      -39.564573       6.7640679
2019-03-03/11:24:42.82          -48.542220      -39.584783       6.7819041
2019-03-03/11:24:42.86          -48.554682      -39.596950       6.7799141
2019-03-03/11:24:42.89          -48.563415      -39.606367       6.7678869
2019-03-03/11:24:42.92          -48.577688      -39.611634       6.7648847
2019-03-03/11:24:42.95          -48.591655      -39.620654       6.7465836
2019-03-03/11:24:42.98          -48.609944      -39.621575       6.7462200
2019-03-03/11:24:43.01          -48.626175      -39.624198       6.7513276
2019-03-03/11:24:43.04          -48.635847      -39.639439       6.7292222
2019-03-03/11:24:43.07          -48.658206      -39.657453       6.7171422
2019-03-03/11:24:43.11          -48.681277      -39.667295       6.7022370
2019-03-03/11:24:43.14          -48.698951      -39.689595       6.6940630
2019-03-03/11:24:43.17          -48.712353      -39.713362       6.6914885
2019-03-03/11:24:43.20          -48.729343      -39.739071       6.6955388
2019-03-03/11:24:43.23          -48.748309      -39.756224       6.7152075
2019-03-03/11:24:43.26          -48.759227      -39.786241       6.7192415
2019-03-03/11:24:43.29          -48.774155      -39.811342       6.7249657
2019-03-03/11:24:43.32          -48.783430      -39.840824       6.7371297
2019-03-03/11:24:43.36          -48.793248      -39.871883       6.7431364
2019-03-03/11:24:43.39          -48.810532      -39.897433       6.7512041
2019-03-03/11:24:43.42          -48.836677      -39.917307       6.7822323
2019-03-03/11:24:43.45          -48.858669      -39.939578       6.8052964
2019-03-03/11:24:43.48          -48.875833      -39.957839       6.8164924
2019-03-03/11:24:43.51          -48.892297      -39.977914       6.8200870
2019-03-03/11:24:43.54          -48.915119      -39.988329       6.8191524
2019-03-03/11:24:43.57          -48.930201      -40.005553       6.8140762
2019-03-03/11:24:43.61          -48.961986      -40.011947       6.8064900
2019-03-03/11:24:43.64          -48.979981      -40.031049       6.8145893
2019-03-03/11:24:43.67          -49.000365      -40.034718       6.8333657
2019-03-03/11:24:43.70          -49.013953      -40.044100       6.8265619
2019-03-03/11:24:43.73          -49.040624      -40.061639       6.8278039
2019-03-03/11:24:43.76          -49.065660      -40.071702       6.8257905
2019-03-03/11:24:43.79          -49.101856      -40.085490       6.8293102
2019-03-03/11:24:43.82          -49.130711      -40.116115       6.8342968
2019-03-03/11:24:43.86          -49.155889      -40.135042       6.8489836
2019-03-03/11:24:43.89          -49.165199      -40.158721       6.8516759
2019-03-03/11:24:43.92          -49.178965      -40.168723       6.8652709
2019-03-03/11:24:43.95          -49.192571      -40.180973       6.8631909
2019-03-03/11:24:43.98          -49.204117      -40.195498       6.8675231
2019-03-03/11:24:44.01          -49.205610      -40.206413       6.8662457
2019-03-03/11:24:44.04          -49.216598      -40.225277       6.8692346
2019-03-03/11:24:44.07          -49.217932      -40.243639       6.8608261
2019-03-03/11:24:44.11          -49.228550      -40.243668       6.8609535
2019-03-03/11:24:44.14          -49.242159      -40.258369       6.8456793
2019-03-03/11:24:44.17          -49.261434      -40.270845       6.8447552
2019-03-03/11:24:44.20          -49.277104      -40.289041       6.8325595
2019-03-03/11:24:44.23          -49.290429      -40.310820       6.8246838
2019-03-03/11:24:44.26          -49.311774      -40.321585       6.8183062
2019-03-03/11:24:44.29          -49.342215      -40.332583       6.8143871
2019-03-03/11:24:44.32          -49.367123      -40.354673       6.8128326
2019-03-03/11:24:44.36          -49.385963      -40.379935       6.8093554
2019-03-03/11:24:44.39          -49.411275      -40.410884       6.8115329
2019-03-03/11:24:44.42          -49.439912      -40.433965       6.8171851
2019-03-03/11:24:44.45          -49.470054      -40.463724       6.8226860
2019-03-03/11:24:44.48          -49.502683      -40.491262       6.8282386
2019-03-03/11:24:44.51          -49.529538      -40.515875       6.8433637
2019-03-03/11:24:44.54          -49.553908      -40.536951       6.8489332
2019-03-03/11:24:44.57          -49.566682      -40.567104       6.8463932
2019-03-03/11:24:44.61          -49.579370      -40.571186       6.8505698
2019-03-03/11:24:44.64          -49.592600      -40.586644       6.8647502
2019-03-03/11:24:44.67          -49.594532      -40.594726       6.8651987
2019-03-03/11:24:44.70          -49.602114      -40.604768       6.8696609
2019-03-03/11:24:44.73          -49.606813      -40.608740       6.8713068
2019-03-03/11:24:44.76          -49.607529      -40.609972       6.8759189
2019-03-03/11:24:44.79          -49.616211      -40.622598       6.8671250
2019-03-03/11:24:44.82          -49.616062      -40.645380       6.8599630
2019-03-03/11:24:44.86          -49.621164      -40.663561       6.8568906
2019-03-03/11:24:44.89          -49.625846      -40.688016       6.8578047
2019-03-03/11:24:44.92          -49.631235      -40.701426       6.8511134
2019-03-03/11:24:44.95          -49.645291      -40.726124       6.8414801
2019-03-03/11:24:44.98          -49.654955      -40.742679       6.8367747
2019-03-03/11:24:45.01          -49.673300      -40.763429       6.8347255
2019-03-03/11:24:45.04          -49.694413      -40.777020       6.8460966
2019-03-03/11:24:45.07          -49.708765      -40.795622       6.8479302
2019-03-03/11:24:45.11          -49.736485      -40.817018       6.8532743
2019-03-03/11:24:45.14          -49.760490      -40.837823       6.8693738
2019-03-03/11:24:45.17          -49.780614      -40.870854       6.8806556
2019-03-03/11:24:45.20          -49.806521      -40.910836       6.8890365
2019-03-03/11:24:45.23          -49.824724      -40.942895       6.9035122
2019-03-03/11:24:45.26          -49.844858      -40.974769       6.9129088
2019-03-03/11:24:45.29          -49.858239      -41.003996       6.9174075
2019-03-03/11:24:45.32          -49.872843      -41.044847       6.9083755
2019-03-03/11:24:45.36          -49.889678      -41.069276       6.9235763
2019-03-03/11:24:45.39          -49.897284      -41.093273       6.9338463
2019-03-03/11:24:45.42          -49.905987      -41.119877       6.9308445
2019-03-03/11:24:45.45          -49.931932      -41.132435       6.9285600
2019-03-03/11:24:45.48          -49.942587      -41.142386       6.9278528
2019-03-03/11:24:45.51          -49.949797      -41.154067       6.9286978
2019-03-03/11:24:45.54          -49.962644      -41.177094       6.9317667
2019-03-03/11:24:45.57          -49.989554      -41.195315       6.9364546
2019-03-03/11:24:45.61          -50.008069      -41.202088       6.9480638
2019-03-03/11:24:45.64          -50.032098      -41.211551       6.9281837
2019-03-03/11:24:45.67          -50.057913      -41.224473       6.9243918
2019-03-03/11:24:45.70          -50.079325      -41.230405       6.9274238
2019-03-03/11:24:45.73          -50.085837      -41.253891       6.9198302
2019-03-03/11:24:45.76          -50.108627      -41.266863       6.9212079
2019-03-03/11:24:45.79          -50.128937      -41.272674       6.9243125
2019-03-03/11:24:45.82          -50.149388      -41.277538       6.9279893
2019-03-03/11:24:45.86          -50.159362      -41.289124       6.9366788
2019-03-03/11:24:45.89          -50.172918      -41.312779       6.9341791
2019-03-03/11:24:45.92          -50.180125      -41.341115       6.9625917
2019-03-03/11:24:45.95          -50.189278      -41.358929       6.9687986
2019-03-03/11:24:45.98          -50.206010      -41.384457       6.9664481
2019-03-03/11:24:46.01          -50.218071      -41.391837       6.9828511
2019-03-03/11:24:46.04          -50.225577      -41.415596       6.9906442
2019-03-03/11:24:46.07          -50.237906      -41.438145       7.0017573
2019-03-03/11:24:46.11          -50.245283      -41.458245       7.0013648
2019-03-03/11:24:46.14          -50.252941      -41.480671       6.9917860
2019-03-03/11:24:46.17          -50.261564      -41.492851       6.9974785
2019-03-03/11:24:46.20          -50.264817      -41.503118       6.9861495
2019-03-03/11:24:46.23          -50.273166      -41.516608       6.9897548
2019-03-03/11:24:46.26          -50.274350      -41.530086       7.0037547
2019-03-03/11:24:46.29          -50.295236      -41.564478       6.9934482
2019-03-03/11:24:46.32          -50.308554      -41.571221       6.9933462
2019-03-03/11:24:46.36          -50.325179      -41.590783       6.9790166
2019-03-03/11:24:46.39          -50.348691      -41.603014       6.9898913
2019-03-03/11:24:46.42          -50.366143      -41.613839       6.9912243
2019-03-03/11:24:46.45          -50.381530      -41.628280       6.9838829
2019-03-03/11:24:46.48          -50.405875      -41.635630       6.9821257
2019-03-03/11:24:46.51          -50.414098      -41.646037       6.9785187
2019-03-03/11:24:46.54          -50.435411      -41.651715       6.9790689
2019-03-03/11:24:46.57          -50.449278      -41.642779       6.9962215
2019-03-03/11:24:46.61          -50.472102      -41.652055       7.0088760
2019-03-03/11:24:46.64          -50.491485      -41.651951       7.0220034
2019-03-03/11:24:46.67          -50.496252      -41.654491       7.0387072
2019-03-03/11:24:46.70          -50.501851      -41.666713       7.0495768
2019-03-03/11:24:46.73          -50.519575      -41.674855       7.0681052
2019-03-03/11:24:46.76          -50.536201      -41.684586       7.0895655
2019-03-03/11:24:46.79          -50.561378      -41.694282       7.1045621
2019-03-03/11:24:46.82          -50.580352      -41.701576       7.1235915
2019-03-03/11:24:46.86          -50.597968      -41.716798       7.1170732
2019-03-03/11:24:46.89          -50.605806      -41.727715       7.1079591
2019-03-03/11:24:46.92          -50.610606      -41.751524       7.1079274
2019-03-03/11:24:46.95          -50.619829      -41.774869       7.0887101
2019-03-03/11:24:46.98          -50.631246      -41.792860       7.0947789
2019-03-03/11:24:47.01          -50.629860      -41.817924       7.0874939
2019-03-03/11:24:47.04          -50.629989      -41.845087       7.0724485
2019-03-03/11:24:47.07          -50.636860      -41.868934       7.0697853
2019-03-03/11:24:47.11          -50.642636      -41.895747       7.0549538
2019-03-03/11:24:47.14          -50.649645      -41.921514       7.0576264
2019-03-03/11:24:47.17          -50.657199      -41.945804       7.0663760
2019-03-03/11:24:47.20          -50.670276      -41.976063       7.0663464
2019-03-03/11:24:47.23          -50.680998      -42.005663       7.0809806
2019-03-03/11:24:47.26          -50.695323      -42.034513       7.0805107
2019-03-03/11:24:47.29          -50.708124      -42.058987       7.0839720
2019-03-03/11:24:47.32          -50.720234      -42.093342       7.0931557
2019-03-03/11:24:47.36          -50.725188      -42.126180       7.0928707
2019-03-03/11:24:47.39          -50.738829      -42.162616       7.0943234
2019-03-03/11:24:47.42          -50.744885      -42.199581       7.1006364
2019-03-03/11:24:47.45          -50.759456      -42.219793       7.1248265
2019-03-03/11:24:47.48          -50.775004      -42.237627       7.1426713
2019-03-03/11:24:47.51          -50.798966      -42.256932       7.1544524
2019-03-03/11:24:47.54          -50.816723      -42.272132       7.1674018
2019-03-03/11:24:47.57          -50.846059      -42.280714       7.1752646
2019-03-03/11:24:47.61          -50.875807      -42.284170       7.1810282
2019-03-03/11:24:47.64          -50.891914      -42.291912       7.1906917
2019-03-03/11:24:47.67          -50.908981      -42.287313       7.1948116
2019-03-03/11:24:47.70          -50.920398      -42.283643       7.1996644
2019-03-03/11:24:47.73          -50.943983      -42.299698       7.1822693
2019-03-03/11:24:47.76          -50.949373      -42.300004       7.1691493
2019-03-03/11:24:47.79          -50.950920      -42.314847       7.1550444
2019-03-03/11:24:47.82          -50.959077      -42.321572       7.1432312
2019-03-03/11:24:47.86          -50.961992      -42.329826       7.1395602
2019-03-03/11:24:47.89          -50.970293      -42.338456       7.1330736
2019-03-03/11:24:47.92          -50.990182      -42.350442       7.1206798
2019-03-03/11:24:47.95          -51.005093      -42.367220       7.1261384
2019-03-03/11:24:47.98          -51.026253      -42.393727       7.1050025
2019-03-03/11:24:48.01          -51.034030      -42.416672       7.0963779
2019-03-03/11:24:48.04          -51.063696      -42.442682       7.1027807
2019-03-03/11:24:48.07          -51.080989      -42.465522       7.0851573
2019-03-03/11:24:48.11          -51.095494      -42.482282       7.0841553
2019-03-03/11:24:48.14          -51.103818      -42.514289       7.0817668
2019-03-03/11:24:48.17          -51.116418      -42.545995       7.0756693
2019-03-03/11:24:48.20          -51.119735      -42.563439       7.0936977
2019-03-03/11:24:48.23          -51.126125      -42.592752       7.0916290
2019-03-03/11:24:48.26          -51.136744      -42.606737       7.1130473
2019-03-03/11:24:48.29          -51.148331      -42.618351       7.1281079
2019-03-03/11:24:48.32          -51.153469      -42.644246       7.1358780
2019-03-03/11:24:48.36          -51.171521      -42.650404       7.1555228
2019-03-03/11:24:48.39          -51.184773      -42.667170       7.1700866
2019-03-03/11:24:48.42          -51.207529      -42.676142       7.1802629
2019-03-03/11:24:48.45          -51.214283      -42.683587       7.2004169
2019-03-03/11:24:48.48          -51.241203      -42.699155       7.1988501
2019-03-03/11:24:48.51          -51.266996      -42.695235       7.1999198
2019-03-03/11:24:48.54          -51.282742      -42.700039       7.1983264
2019-03-03/11:24:48.57          -51.295876      -42.707444       7.1951663
2019-03-03/11:24:48.61          -51.314780      -42.705289       7.1964574
2019-03-03/11:24:48.64          -51.328591      -42.712537       7.2037648
2019-03-03/11:24:48.67          -51.336483      -42.719754       7.2058930
2019-03-03/11:24:48.70          -51.338612      -42.737102       7.2045259
2019-03-03/11:24:48.73          -51.345047      -42.755535       7.1843637
2019-03-03/11:24:48.76          -51.343609      -42.768701       7.1725418
2019-03-03/11:24:48.79          -51.344924      -42.796293       7.1753771
2019-03-03/11:24:48.82          -51.352142      -42.812234       7.1813192
2019-03-03/11:24:48.86          -51.359244      -42.840804       7.1887476
2019-03-03/11:24:48.89          -51.365098      -42.857937       7.1926725
2019-03-03/11:24:48.92          -51.367235      -42.879848       7.1989008
2019-03-03/11:24:48.95          -51.377660      -42.904185       7.1984915
2019-03-03/11:24:48.98          -51.382824      -42.918370       7.2041692
2019-03-03/11:24:49.01          -51.393932      -42.942550       7.2142263
2019-03-03/11:24:49.04          -51.403530      -42.967737       7.2197862
2019-03-03/11:24:49.07          -51.401134      -42.990124       7.2257217
2019-03-03/11:24:49.11          -51.402209      -43.015594       7.2207393
2019-03-03/11:24:49.14          -51.395576      -43.037387       7.2114864
2019-03-03/11:24:49.17          -51.393213      -43.062310       7.2042403
2019-03-03/11:24:49.20          -51.393464      -43.082342       7.1947489
2019-03-03/11:24:49.23          -51.403234      -43.110256       7.1896098
2019-03-03/11:24:49.26          -51.413816      -43.133635       7.1897879
2019-03-03/11:24:49.29          -51.425746      -43.148131       7.1965891
2019-03-03/11:24:49.32          -51.434927      -43.168465       7.2050708
2019-03-03/11:24:49.36          -51.454772      -43.190763       7.1903587
2019-03-03/11:24:49.39          -51.470711      -43.210836       7.1990054
2019-03-03/11:24:49.42          -51.497952      -43.227327       7.2033324
2019-03-03/11:24:49.45          -51.511823      -43.241087       7.2041021
2019-03-03/11:24:49.48          -51.532737      -43.266669       7.2120399
2019-03-03/11:24:49.51          -51.554065      -43.285408       7.2150216
2019-03-03/11:24:49.54          -51.582740      -43.311485       7.2045398
2019-03-03/11:24:49.57          -51.601292      -43.326667       7.2109411
2019-03-03/11:24:49.61          -51.625235      -43.337092       7.2059509
2019-03-03/11:24:49.64          -51.635433      -43.363302       7.2044525
2019-03-03/11:24:49.67          -51.646029      -43.386105       7.2036928
2019-03-03/11:24:49.70          -51.653293      -43.398023       7.2029785
2019-03-03/11:24:49.73          -51.673106      -43.427794       7.2006367
2019-03-03/11:24:49.76          -51.684885      -43.448449       7.1804316
2019-03-03/11:24:49.79          -51.696000      -43.462745       7.1756766
2019-03-03/11:24:49.82          -51.704417      -43.472048       7.1739010
2019-03-03/11:24:49.86          -51.707617      -43.499165       7.1549630
2019-03-03/11:24:49.89          -51.707178      -43.531903       7.1417140
2019-03-03/11:24:49.92          -51.710162      -43.541843       7.1459948
2019-03-03/11:24:49.95          -51.716593      -43.560927       7.1318399
2019-03-03/11:24:49.98          -51.721591      -43.583584       7.1194163
2019-03-03/11:24:50.01          -51.719355      -43.594559       7.1152792
2019-03-03/11:24:50.04          -51.725506      -43.603330       7.1163521
2019-03-03/11:24:50.07          -51.721494      -43.618924       7.1094469
2019-03-03/11:24:50.11          -51.722599      -43.636225       7.0976397
2019-03-03/11:24:50.14          -51.735405      -43.651088       7.0899000
2019-03-03/11:24:50.17          -51.755897      -43.661358       7.0900919
2019-03-03/11:24:50.20          -51.777092      -43.671159       7.0827957
2019-03-03/11:24:50.23          -51.799625      -43.675486       7.0878370
2019-03-03/11:24:50.26          -51.827003      -43.685692       7.0906666
2019-03-03/11:24:50.29          -51.849025      -43.704916       7.0945648
2019-03-03/11:24:50.32          -51.870212      -43.723271       7.1015735
2019-03-03/11:24:50.36          -51.899956      -43.743873       7.1059522
2019-03-03/11:24:50.39          -51.921949      -43.756548       7.1163654
2019-03-03/11:24:50.42          -51.941297      -43.766428       7.1336256
2019-03-03/11:24:50.45          -51.960386      -43.773065       7.1411722
2019-03-03/11:24:50.48          -51.978499      -43.782631       7.1560276
2019-03-03/11:24:50.51          -51.994176      -43.798690       7.1605284
2019-03-03/11:24:50.54          -51.998855      -43.820151       7.1592001
2019-03-03/11:24:50.57          -52.007047      -43.824684       7.1679960
2019-03-03/11:24:50.61          -52.018010      -43.836199       7.1790907
2019-03-03/11:24:50.64          -52.017945      -43.846559       7.1908734
2019-03-03/11:24:50.67          -52.026701      -43.858415       7.2030594
2019-03-03/11:24:50.70          -52.038502      -43.870796       7.2110493
2019-03-03/11:24:50.73          -52.044118      -43.887337       7.2165496
2019-03-03/11:24:50.76          -52.051545      -43.904092       7.2154534
2019-03-03/11:24:50.79          -52.063912      -43.921514       7.2230200
2019-03-03/11:24:50.82          -52.073737      -43.926935       7.2416451
2019-03-03/11:24:50.86          -52.079354      -43.944610       7.2490544
2019-03-03/11:24:50.89          -52.080929      -43.949013       7.2592216
2019-03-03/11:24:50.92          -52.092732      -43.959682       7.2643581
2019-03-03/11:24:50.95          -52.093540      -43.976888       7.2655785
2019-03-03/11:24:50.98          -52.098323      -43.991984       7.2732400
2019-03-03/11:24:51.01          -52.105752      -44.009880       7.2740601
2019-03-03/11:24:51.04          -52.110140      -44.023829       7.2733486
2019-03-03/11:24:51.07          -52.109885      -44.045190       7.2643242
2019-03-03/11:24:51.11          -52.115710      -44.074449       7.2583542
2019-03-03/11:24:51.14          -52.122506      -44.105338       7.2527113
2019-03-03/11:24:51.17          -52.126994      -44.145775       7.2439468
2019-03-03/11:24:51.20          -52.123595      -44.177526       7.2377805
2019-03-03/11:24:51.23          -52.128087      -44.216259       7.2261608
2019-03-03/11:24:51.26          -52.118550      -44.255871       7.2062446
2019-03-03/11:24:51.29          -52.116556      -44.296954       7.2022800
2019-03-03/11:24:51.32          -52.122682      -44.336002       7.1995376
2019-03-03/11:24:51.36          -52.123792      -44.364701       7.2068530
2019-03-03/11:24:51.39          -52.132092      -44.398558       7.2123945
2019-03-03/11:24:51.42          -52.148948      -44.435232       7.2162604
2019-03-03/11:24:51.45          -52.157688      -44.469389       7.2112734
2019-03-03/11:24:51.48          -52.170006      -44.502565       7.2081703
2019-03-03/11:24:51.51          -52.184632      -44.524486       7.2053242
2019-03-03/11:24:51.54          -52.207874      -44.534030       7.2124526
2019-03-03/11:24:51.57          -52.215982      -44.545483       7.2132559
2019-03-03/11:24:51.61          -52.224523      -44.563493       7.2140275
2019-03-03/11:24:51.64          -52.231602      -44.589074       7.2038176
2019-03-03/11:24:51.67          -52.229519      -44.597402       7.1974233
2019-03-03/11:24:51.70          -52.229645      -44.605956       7.1908942
2019-03-03/11:24:51.73          -52.229368      -44.619634       7.1864874
2019-03-03/11:24:51.76          -52.235713      -44.632859       7.1797728
2019-03-03/11:24:51.79          -52.245628      -44.648522       7.1806604
2019-03-03/11:24:51.82          -52.251075      -44.676645       7.1663523
2019-03-03/11:24:51.86          -52.259618      -44.695795       7.1690412
2019-03-03/11:24:51.89          -52.255803      -44.720991       7.1629464
2019-03-03/11:24:51.92          -52.252959      -44.746683       7.1552619
2019-03-03/11:24:51.95          -52.255493      -44.776741       7.1514446
2019-03-03/11:24:51.98          -52.254112      -44.793148       7.1518839
2019-03-03/11:24:52.01          -52.256612      -44.816077       7.1536189
2019-03-03/11:24:52.04          -52.267766      -44.831473       7.1559673
2019-03-03/11:24:52.07          -52.278083      -44.845997       7.1614208
2019-03-03/11:24:52.11          -52.283717      -44.865372       7.1717441
2019-03-03/11:24:52.14          -52.279425      -44.882571       7.1807731
2019-03-03/11:24:52.17          -52.281351      -44.903875       7.1886531
2019-03-03/11:24:52.20          -52.292065      -44.917265       7.1986711
2019-03-03/11:24:52.23          -52.316953      -44.921412       7.2051485
2019-03-03/11:24:52.26          -52.337459      -44.950576       7.1824995
2019-03-03/11:24:52.29          -52.363668      -44.963597       7.1707627
2019-03-03/11:24:52.32          -52.374562      -44.979181       7.1691252
2019-03-03/11:24:52.36          -52.374994      -44.998092       7.1667944
2019-03-03/11:24:52.39          -52.382349      -45.028037       7.1682480
2019-03-03/11:24:52.42          -52.397162      -45.055566       7.1595026
2019-03-03/11:24:52.45          -52.407924      -45.073802       7.1601706
2019-03-03/11:24:52.48          -52.422835      -45.092118       7.1556222
2019-03-03/11:24:52.51          -52.430504      -45.120475       7.1412147
2019-03-03/11:24:52.54          -52.448947      -45.133523       7.1488626
2019-03-03/11:24:52.57          -52.462093      -45.155897       7.1406078
2019-03-03/11:24:52.61          -52.473903      -45.192297       7.1343517
2019-03-03/11:24:52.64          -52.485541      -45.224216       7.1359365
2019-03-03/11:24:52.67          -52.488228      -45.249352       7.1260408
2019-03-03/11:24:52.70          -52.505610      -45.269409       7.1282238
2019-03-03/11:24:52.73          -52.529616      -45.285610       7.1223646
2019-03-03/11:24:52.76          -52.543695      -45.302481       7.1199829
2019-03-03/11:24:52.79          -52.551415      -45.319614       7.1239034
2019-03-03/11:24:52.82          -52.553045      -45.336809       7.1381250
2019-03-03/11:24:52.86          -52.556439      -45.351654       7.1589213
2019-03-03/11:24:52.89          -52.559713      -45.358921       7.1648378
2019-03-03/11:24:52.92          -52.568459      -45.357928       7.1730814
2019-03-03/11:24:52.95          -52.588775      -45.350311       7.1762235
2019-03-03/11:24:52.98          -52.594702      -45.354145       7.1647872
2019-03-03/11:24:53.01          -52.598861      -45.364306       7.1534707
2019-03-03/11:24:53.04          -52.600412      -45.380495       7.1463214
2019-03-03/11:24:53.07          -52.607700      -45.390497       7.1493167
2019-03-03/11:24:53.11          -52.610398      -45.411659       7.1327477
2019-03-03/11:24:53.14          -52.617201      -45.430879       7.1250985
2019-03-03/11:24:53.17          -52.624006      -45.447832       7.1136237
2019-03-03/11:24:53.20          -52.635134      -45.473321       7.0957821
2019-03-03/11:24:53.23          -52.641184      -45.505938       7.0801694
2019-03-03/11:24:53.26          -52.638092      -45.542617       7.0866998
2019-03-03/11:24:53.29          -52.645726      -45.572937       7.0931371
2019-03-03/11:24:53.32          -52.656187      -45.590474       7.1058808
2019-03-03/11:24:53.36          -52.661219      -45.620002       7.1050327
2019-03-03/11:24:53.39          -52.668993      -45.645396       7.1053610
2019-03-03/11:24:53.42          -52.674650      -45.660211       7.1080904
2019-03-03/11:24:53.45          -52.677395      -45.672408       7.1136682
2019-03-03/11:24:53.48          -52.685122      -45.691806       7.1214332
2019-03-03/11:24:53.51          -52.689547      -45.709158       7.1265427
2019-03-03/11:24:53.54          -52.702624      -45.714428       7.1246118
2019-03-03/11:24:53.57          -52.714021      -45.719080       7.1308006
2019-03-03/11:24:53.61          -52.732347      -45.727385       7.1283625
2019-03-03/11:24:53.64          -52.751388      -45.735241       7.1184423
2019-03-03/11:24:53.67          -52.768746      -45.743618       7.1185484
2019-03-03/11:24:53.70          -52.778865      -45.765456       7.1145318
2019-03-03/11:24:53.73          -52.790080      -45.792516       7.1190478
2019-03-03/11:24:53.76          -52.798257      -45.815627       7.1220348
2019-03-03/11:24:53.79          -52.809165      -45.838015       7.1319157
2019-03-03/11:24:53.82          -52.831776      -45.874052       7.1181940
2019-03-03/11:24:53.86          -52.847592      -45.900378       7.1050620
2019-03-03/11:24:53.89          -52.852945      -45.937408       7.1036663
2019-03-03/11:24:53.92          -52.862790      -45.973051       7.1186007
2019-03-03/11:24:53.95          -52.865711      -45.999934       7.1335619
2019-03-03/11:24:53.98          -52.877330      -46.023008       7.1378701
2019-03-03/11:24:54.01          -52.893104      -46.046163       7.1369697
2019-03-03/11:24:54.04          -52.906628      -46.056288       7.1321673
2019-03-03/11:24:54.07          -52.923860      -46.065043       7.1307669
2019-03-03/11:24:54.11          -52.937024      -46.069593       7.1473647
2019-03-03/11:24:54.14          -52.946609      -46.080230       7.1706854
2019-03-03/11:24:54.17          -52.951439      -46.091893       7.1727205
2019-03-03/11:24:54.20          -52.948420      -46.099171       7.1670154
2019-03-03/11:24:54.23          -52.962085      -46.102677       7.1532264
2019-03-03/11:24:54.26          -52.970098      -46.112229       7.1487720
2019-03-03/11:24:54.29          -52.970389      -46.119852       7.1428707
2019-03-03/11:24:54.32          -52.967854      -46.145931       7.1402323
2019-03-03/11:24:54.36          -52.962534      -46.171273       7.1457830
2019-03-03/11:24:54.39          -52.951038      -46.201918       7.1507720
2019-03-03/11:24:54.42          -52.950097      -46.239539       7.1387104
2019-03-03/11:24:54.45          -52.951709      -46.271370       7.1404199
2019-03-03/11:24:54.48          -52.963464      -46.297455       7.1520003
2019-03-03/11:24:54.51          -52.964102      -46.333887       7.1639071
2019-03-03/11:24:54.54          -52.971540      -46.375495       7.1675810
2019-03-03/11:24:54.57          -52.984137      -46.403026       7.1770185
2019-03-03/11:24:54.61          -52.999077      -46.425305       7.1792406
2019-03-03/11:24:54.64          -53.018524      -46.433713       7.1767721
2019-03-03/11:24:54.67          -53.046701      -46.425919       7.1800297
2019-03-03/11:24:54.70          -53.057138      -46.430059       7.1878320
2019-03-03/11:24:54.73          -53.071721      -46.438818       7.1980664
2019-03-03/11:24:54.76          -53.086540      -46.454109       7.1863554
2019-03-03/11:24:54.79          -53.101838      -46.459598       7.1843215
2019-03-03/11:24:54.82          -53.112941      -46.452763       7.1844224
2019-03-03/11:24:54.86          -53.121616      -46.460402       7.1875700
2019-03-03/11:24:54.89          -53.127771      -46.467661       7.2038562
2019-03-03/11:24:54.92          -53.126820      -46.489144       7.2194600
2019-03-03/11:24:54.95          -53.117618      -46.512492       7.2313703
2019-03-03/11:24:54.98          -53.124975      -46.529622       7.2288967
2019-03-03/11:24:55.01          -53.129901      -46.531483       7.2341742
2019-03-03/11:24:55.04          -53.134687      -46.541092       7.2503570
2019-03-03/11:24:55.07          -53.134394      -46.560652       7.2735587
2019-03-03/11:24:55.11          -53.141511      -46.575764       7.3006887
2019-03-03/11:24:55.14          -53.149128      -46.601741       7.3175185
2019-03-03/11:24:55.17          -53.156670      -46.626194       7.3120082
2019-03-03/11:24:55.20          -53.165086      -46.634028       7.3111700
2019-03-03/11:24:55.23          -53.173500      -46.644122       7.3141535
2019-03-03/11:24:55.26          -53.170170      -46.656909       7.3310403
2019-03-03/11:24:55.29          -53.183833      -46.672300       7.3373501
2019-03-03/11:24:55.32          -53.191274      -46.683594       7.3447934
2019-03-03/11:24:55.36          -53.210255      -46.697280       7.3250089
2019-03-03/11:24:55.39          -53.227423      -46.711844       7.3137422
2019-03-03/11:24:55.42          -53.239805      -46.719792       7.3231698
2019-03-03/11:24:55.45          -53.249138      -46.730027       7.3415717
2019-03-03/11:24:55.48          -53.262590      -46.759551       7.3498565
2019-03-03/11:24:55.51          -53.272207      -46.791396       7.3541885
2019-03-03/11:24:55.54          -53.293726      -46.810021       7.3663418
2019-03-03/11:24:55.57          -53.297695      -46.841684       7.3694869
2019-03-03/11:24:55.61          -53.303662      -46.881488       7.3639485
2019-03-03/11:24:55.64          -53.299149      -46.907337       7.3834432
2019-03-03/11:24:55.67          -53.302886      -46.925093       7.3961057
2019-03-03/11:24:55.70          -53.318500      -46.940905       7.3983068
2019-03-03/11:24:55.73          -53.339449      -46.950524       7.4041724
2019-03-03/11:24:55.76          -53.350207      -46.961584       7.4104804
2019-03-03/11:24:55.79          -53.364724      -46.973326       7.4060558
2019-03-03/11:24:55.82          -53.372466      -46.998318       7.3860535
2019-03-03/11:24:55.86          -53.388403      -47.015985       7.3781291
2019-03-03/11:24:55.89          -53.405421      -47.008548       7.3824668
2019-03-03/11:24:55.92          -53.425142      -47.013915       7.3792366
2019-03-03/11:24:55.95          -53.423736      -47.040103       7.3765957
2019-03-03/11:24:55.98          -53.423961      -47.060342       7.3723084
2019-03-03/11:24:56.01          -53.414103      -47.097448       7.3593475
2019-03-03/11:24:56.04          -53.406157      -47.117119       7.3670087
2019-03-03/11:24:56.07          -53.409561      -47.142605       7.3686604
2019-03-03/11:24:56.11          -53.411173      -47.154856       7.3923259
2019-03-03/11:24:56.14          -53.408427      -47.172668       7.4088403
2019-03-03/11:24:56.17          -53.400270      -47.205341       7.4165680
2019-03-03/11:24:56.20          -53.407772      -47.227161       7.4242627
2019-03-03/11:24:56.23          -53.423843      -47.247267       7.4226531
2019-03-03/11:24:56.26          -53.435186      -47.262796       7.4276176
2019-03-03/11:24:56.29          -53.453675      -47.273517       7.4315559
2019-03-03/11:24:56.32          -53.485271      -47.285412       7.4322229
2019-03-03/11:24:56.36          -53.502580      -47.302424       7.4272864
2019-03-03/11:24:56.39          -53.522340      -47.330745       7.4079369
2019-03-03/11:24:56.42          -53.546330      -47.349935       7.3875252
2019-03-03/11:24:56.45          -53.569155      -47.369770       7.3860870
2019-03-03/11:24:56.48          -53.576403      -47.387840       7.3831024
2019-03-03/11:24:56.51          -53.576003      -47.398148       7.3885707
2019-03-03/11:24:56.54          -53.578760      -47.429395       7.3713672
2019-03-03/11:24:56.57          -53.582131      -47.448051       7.3809529
2019-03-03/11:24:56.61          -53.574133      -47.481097       7.3755957
2019-03-03/11:24:56.64          -53.568250      -47.494860       7.3919481
2019-03-03/11:24:56.67          -53.571585      -47.514464       7.4048639
2019-03-03/11:24:56.70          -53.573234      -47.538954       7.4174830
2019-03-03/11:24:56.73          -53.572026      -47.569543       7.4123203
2019-03-03/11:24:56.76          -53.576352      -47.594357       7.4157349
2019-03-03/11:24:56.79          -53.583410      -47.622816       7.4157136
2019-03-03/11:24:56.82          -53.587364      -47.642450       7.4234786
2019-03-03/11:24:56.86          -53.591377      -47.664718       7.4180789
2019-03-03/11:24:56.89          -53.613381      -47.679357       7.4197730
2019-03-03/11:24:56.92          -53.632527      -47.692880       7.4092191
2019-03-03/11:24:56.95          -53.638170      -47.708075       7.4002569
2019-03-03/11:24:56.98          -53.643234      -47.719920       7.3945606
2019-03-03/11:24:57.01          -53.657383      -47.735846       7.3980780
2019-03-03/11:24:57.04          -53.665025      -47.762579       7.3861882
2019-03-03/11:24:57.07          -53.672029      -47.782193       7.3888123
2019-03-03/11:24:57.11          -53.674487      -47.803998       7.3940173
2019-03-03/11:24:57.14          -53.675581      -47.827025       7.3972157
2019-03-03/11:24:57.17          -53.662517      -47.853093       7.3934527
2019-03-03/11:24:57.20          -53.661061      -47.892667       7.4010805
2019-03-03/11:24:57.23          -53.670586      -47.922837       7.4078114
2019-03-03/11:24:57.26          -53.681422      -47.942370       7.4182327
2019-03-03/11:24:57.29          -53.692391      -47.957008       7.4225099
2019-03-03/11:24:57.32          -53.705115      -47.973770       7.4410125
2019-03-03/11:24:57.36          -53.721395      -47.998590       7.4392942
2019-03-03/11:24:57.39          -53.738148      -48.007378       7.4367084
2019-03-03/11:24:57.42          -53.754894      -48.023497       7.4465654
2019-03-03/11:24:57.45          -53.778394      -48.036525       7.4517999
2019-03-03/11:24:57.48          -53.800214      -48.043830       7.4565337
2019-03-03/11:24:57.51          -53.815805      -48.049858       7.4671805
2019-03-03/11:24:57.54          -53.816372      -48.078942       7.4719773
2019-03-03/11:24:57.57          -53.815260      -48.100051       7.4724467
2019-03-03/11:24:57.61          -53.821875      -48.117443       7.4647929
2019-03-03/11:24:57.64          -53.824413      -48.128317       7.4712937
2019-03-03/11:24:57.67          -53.829710      -48.166489       7.4771966
2019-03-03/11:24:57.70          -53.828019      -48.186494       7.4847615
2019-03-03/11:24:57.73          -53.831636      -48.217817       7.4882508
2019-03-03/11:24:57.76          -53.827454      -48.254202       7.4823183
2019-03-03/11:24:57.79          -53.823928      -48.284143       7.4763072
2019-03-03/11:24:57.82          -53.838975      -48.309236       7.4731590
2019-03-03/11:24:57.86          -53.847551      -48.320252       7.4873137
2019-03-03/11:24:57.89          -53.851241      -48.345718       7.5007060
2019-03-03/11:24:57.92          -53.863813      -48.379811       7.5090242
2019-03-03/11:24:57.95          -53.872052      -48.397459       7.5102622
2019-03-03/11:24:57.98          -53.889041      -48.426934       7.5096984
2019-03-03/11:24:58.01          -53.895782      -48.449573       7.5131620
2019-03-03/11:24:58.04          -53.903704      -48.464777       7.5235690
2019-03-03/11:24:58.07          -53.904797      -48.490616       7.5315883
2019-03-03/11:24:58.11          -53.896146      -48.519392       7.5314353
2019-03-03/11:24:58.14          -53.894173      -48.556003       7.5253888
2019-03-03/11:24:58.17          -53.893828      -48.587234       7.5186413
2019-03-03/11:24:58.20          -53.895429      -48.616091       7.5029806
2019-03-03/11:24:58.23          -53.900544      -48.642985       7.5052337
2019-03-03/11:24:58.26          -53.903452      -48.668521       7.5057103
2019-03-03/11:24:58.29          -53.903969      -48.684812       7.5064623
2019-03-03/11:24:58.32          -53.909665      -48.711682       7.4997102
2019-03-03/11:24:58.36          -53.928414      -48.733701       7.4971054
2019-03-03/11:24:58.39          -53.950549      -48.750200       7.5041969
2019-03-03/11:24:58.42          -53.964759      -48.772713       7.5013058
2019-03-03/11:24:58.45          -53.977518      -48.783226       7.5093365
2019-03-03/11:24:58.48          -53.991398      -48.799451       7.5269096
2019-03-03/11:24:58.51          -53.997322      -48.812250       7.5361932
2019-03-03/11:24:58.54          -54.006639      -48.824643       7.5263887
2019-03-03/11:24:58.57          -54.014477      -48.849875       7.5322444
2019-03-03/11:24:58.61          -54.029614      -48.868750       7.5366933
2019-03-03/11:24:58.64          -54.028936      -48.889988       7.5423361
2019-03-03/11:24:58.67          -54.021269      -48.911121       7.5428878
2019-03-03/11:24:58.70          -54.021344      -48.932463       7.5420382
2019-03-03/11:24:58.73          -54.017903      -48.960842       7.5319021
2019-03-03/11:24:58.76          -54.001803      -48.992342       7.5212244
2019-03-03/11:24:58.79          -53.996155      -49.022744       7.5150573
2019-03-03/11:24:58.82          -53.988427      -49.056471       7.5172469
2019-03-03/11:24:58.86          -53.994863      -49.078145       7.5110585
2019-03-03/11:24:58.89          -53.998757      -49.109609       7.4978395
2019-03-03/11:24:58.92          -54.006091      -49.139901       7.4840194
2019-03-03/11:24:58.95          -54.015368      -49.175135       7.4737446
2019-03-03/11:24:58.98          -54.022774      -49.205184       7.4793946
2019-03-03/11:24:59.01          -54.037512      -49.236630       7.4790821
2019-03-03/11:24:59.04          -54.067062      -49.256893       7.4827584
2019-03-03/11:24:59.07          -54.101158      -49.274969       7.4838539
2019-03-03/11:24:59.11          -54.126093      -49.301034       7.4763963
2019-03-03/11:24:59.14          -54.137450      -49.336321       7.4635290
2019-03-03/11:24:59.17          -54.143177      -49.357844       7.4638860
2019-03-03/11:24:59.20          -54.152869      -49.374945       7.4668382
2019-03-03/11:24:59.23          -54.166789      -49.382913       7.4687104
2019-03-03/11:24:59.26          -54.175887      -49.407439       7.4557224
2019-03-03/11:24:59.29          -54.192726      -49.418038       7.4547652
2019-03-03/11:24:59.32          -54.195728      -49.436956       7.4424858
2019-03-03/11:24:59.36          -54.181262      -49.461963       7.4292050
2019-03-03/11:24:59.39          -54.183741      -49.488060       7.4204534
2019-03-03/11:24:59.42          -54.200763      -49.512180       7.4270339
2019-03-03/11:24:59.45          -54.197067      -49.546407       7.4225286
2019-03-03/11:24:59.48          -54.205904      -49.573404       7.4093863
2019-03-03/11:24:59.51          -54.220388      -49.603383       7.4022313
2019-03-03/11:24:59.54          -54.238253      -49.627834       7.4047572
2019-03-03/11:24:59.57          -54.236446      -49.656461       7.4035370
2019-03-03/11:24:59.61          -54.242045      -49.682302       7.4091068
2019-03-03/11:24:59.64          -54.261670      -49.701543       7.4134055
2019-03-03/11:24:59.67          -54.272860      -49.715341       7.4170239
2019-03-03/11:24:59.70          -54.270947      -49.721771       7.4133621
2019-03-03/11:24:59.73          -54.288704      -49.727393       7.4191995
2019-03-03/11:24:59.76          -54.287439      -49.738048       7.4336741
2019-03-03/11:24:59.79          -54.290063      -49.752402       7.4446922
2019-03-03/11:24:59.82          -54.296264      -49.761259       7.4499166
2019-03-03/11:24:59.86          -54.309593      -49.779469       7.4406545
2019-03-03/11:24:59.89          -54.324740      -49.795710       7.4209665
2019-03-03/11:24:59.92          -54.339099      -49.823278       7.4075161
2019-03-03/11:24:59.95          -54.352423      -49.849909       7.4126410
2019-03-03/11:24:59.98          -54.363671      -49.874240       7.4165374
2019-03-03/11:25:00.01          -54.371742      -49.896715       7.4202367
2019-03-03/11:25:00.04          -54.396158      -49.931645       7.4192220
2019-03-03/11:25:00.07          -54.408439      -49.962524       7.4141383
2019-03-03/11:25:00.11          -54.417162      -49.981361       7.4225388
2019-03-03/11:25:00.14          -54.432431      -50.013489       7.4321848
2019-03-03/11:25:00.17          -54.446609      -50.035263       7.4620472
2019-03-03/11:25:00.20          -54.464543      -50.065616       7.4946156
2019-03-03/11:25:00.23          -54.478987      -50.075942       7.5092932
2019-03-03/11:25:00.26          -54.498617      -50.095736       7.5145751
2019-03-03/11:25:00.29          -54.518246      -50.115532       7.5198510
2019-03-03/11:25:00.32          -54.540420      -50.120475       7.5235225
2019-03-03/11:25:00.36          -54.563884      -50.134555       7.5269990
2019-03-03/11:25:00.39          -54.572673      -50.153264       7.5174669
2019-03-03/11:25:00.42          -54.581476      -50.158925       7.5232887
2019-03-03/11:25:00.45          -54.594284      -50.184311       7.5175760
2019-03-03/11:25:00.48          -54.600872      -50.196625       7.4976265
2019-03-03/11:25:00.51          -54.610954      -50.222789       7.4850280
2019-03-03/11:25:00.54          -54.617722      -50.254225       7.4822134
2019-03-03/11:25:00.57          -54.623518      -50.282915       7.4771469
2019-03-03/11:25:00.61          -54.616520      -50.319049       7.4767303
2019-03-03/11:25:00.64          -54.606415      -50.349128       7.4888711
2019-03-03/11:25:00.67          -54.622326      -50.393466       7.4926826
2019-03-03/11:25:00.70          -54.639346      -50.432309       7.4868390
2019-03-03/11:25:00.73          -54.652415      -50.460277       7.4899273
2019-03-03/11:25:00.76          -54.663671      -50.486843       7.4977018
2019-03-03/11:25:00.79          -54.673169      -50.516938       7.5008345
2019-03-03/11:25:00.82          -54.683130      -50.537730       7.5145539
2019-03-03/11:25:00.86          -54.700103      -50.556341       7.5295488
2019-03-03/11:25:00.89          -54.717601      -50.569457       7.5439012
2019-03-03/11:25:00.92          -54.743276      -50.581514       7.5434279
2019-03-03/11:25:00.95          -54.753507      -50.589191       7.5390770
2019-03-03/11:25:00.98          -54.759641      -50.606729       7.5392618
2019-03-03/11:25:01.01          -54.758706      -50.618707       7.5426925
2019-03-03/11:25:01.04          -54.769645      -50.633278       7.5433256
2019-03-03/11:25:01.07          -54.775459      -50.645544       7.5478753
2019-03-03/11:25:01.11          -54.784966      -50.666671       7.5356731
2019-03-03/11:25:01.14          -54.788955      -50.688912       7.5266825
2019-03-03/11:25:01.17          -54.798910      -50.721077       7.5221861
2019-03-03/11:25:01.20          -54.803928      -50.757724       7.5176484
2019-03-03/11:25:01.23          -54.815821      -50.803227       7.5311070
2019-03-03/11:25:01.26          -54.820269      -50.822886       7.5442159
2019-03-03/11:25:01.29          -54.829123      -50.852701       7.5359549
2019-03-03/11:25:01.32          -54.828435      -50.883681       7.5385902
2019-03-03/11:25:01.36          -54.836574      -50.916125       7.5416605
2019-03-03/11:25:01.39          -54.840953      -50.943912       7.5487438
2019-03-03/11:25:01.42          -54.847932      -50.965705       7.5516016
2019-03-03/11:25:01.45          -54.854781      -50.985652       7.5491079
2019-03-03/11:25:01.48          -54.869297      -50.996972       7.5477942
2019-03-03/11:25:01.51          -54.878499      -50.994163       7.5457224
2019-03-03/11:25:01.54          -54.893530      -51.015858       7.5332085
2019-03-03/11:25:01.57          -54.912138      -51.024038       7.5388744
2019-03-03/11:25:01.61          -54.927236      -51.039844       7.5362333
2019-03-03/11:25:01.64          -54.937527      -51.061973       7.5389130
2019-03-03/11:25:01.67          -54.950749      -51.068074       7.5445052
2019-03-03/11:25:01.70          -54.962662      -51.088185       7.5522159
2019-03-03/11:25:01.73          -54.965690      -51.100212       7.5659231
2019-03-03/11:25:01.76          -54.963972      -51.121825       7.5727592
2019-03-03/11:25:01.79          -54.964912      -51.150223       7.5794945
2019-03-03/11:25:01.82          -54.969748      -51.173172       7.6048468
2019-03-03/11:25:01.86          -54.974899      -51.215025       7.6114609
2019-03-03/11:25:01.89          -54.978765      -51.235783       7.6355227
2019-03-03/11:25:01.92          -54.990420      -51.257238       7.6411726
2019-03-03/11:25:01.95          -55.000449      -51.284628       7.6485028
2019-03-03/11:25:01.98          -55.014443      -51.303675       7.6516956
2019-03-03/11:25:02.01          -55.040309      -51.340620       7.6406120
2019-03-03/11:25:02.04          -55.060533      -51.364323       7.6436709
2019-03-03/11:25:02.07          -55.088681      -51.379165       7.6518951
2019-03-03/11:25:02.11          -55.109493      -51.400079       7.6411494
2019-03-03/11:25:02.14          -55.124535      -51.409259       7.6449627
2019-03-03/11:25:02.17          -55.142166      -51.429999       7.6368911
2019-03-03/11:25:02.20          -55.156424      -51.446018       7.6392868
2019-03-03/11:25:02.23          -55.177360      -51.474368       7.6435036
2019-03-03/11:25:02.26          -55.198228      -51.512530       7.6445857
2019-03-03/11:25:02.29          -55.202292      -51.532797       7.6522219
2019-03-03/11:25:02.32          -55.210182      -51.564345       7.6494342
2019-03-03/11:25:02.36          -55.212294      -51.596116       7.6439412
2019-03-03/11:25:02.39          -55.213309      -51.615253       7.6548135
2019-03-03/11:25:02.42          -55.217824      -51.641517       7.6615337
2019-03-03/11:25:02.45          -55.225971      -51.675071       7.6665825
2019-03-03/11:25:02.48          -55.231522      -51.711818       7.6710589
2019-03-03/11:25:02.51          -55.236626      -51.736974       7.6668613
2019-03-03/11:25:02.54          -55.250042      -51.752089       7.6723671
2019-03-03/11:25:02.57          -55.261440      -51.777120       7.6798142
2019-03-03/11:25:02.61          -55.274794      -51.786170       7.6927085
2019-03-03/11:25:02.64          -55.287036      -51.814896       7.7018706
2019-03-03/11:25:02.67          -55.309076      -51.847267       7.7127655
2019-03-03/11:25:02.70          -55.331511      -51.872305       7.7176451
2019-03-03/11:25:02.73          -55.353173      -51.887182       7.7297244
2019-03-03/11:25:02.76          -55.364252      -51.904698       7.7377020
2019-03-03/11:25:02.79          -55.365141      -51.923665       7.7461081
2019-03-03/11:25:02.82          -55.366738      -51.948958       7.7585482
2019-03-03/11:25:02.86          -55.377945      -51.969429       7.7737987
2019-03-03/11:25:02.89          -55.382856      -51.993940       7.7841300
2019-03-03/11:25:02.92          -55.382512      -52.010396       7.7862897
2019-03-03/11:25:02.95          -55.381068      -52.024502       7.7846731
2019-03-03/11:25:02.98          -55.373974      -52.042351       7.7885909
2019-03-03/11:25:03.01          -55.368763      -52.066003       7.7775722
2019-03-03/11:25:03.04          -55.377965      -52.084099       7.7736435
2019-03-03/11:25:03.07          -55.395408      -52.100845       7.7743596
2019-03-03/11:25:03.11          -55.400064      -52.120560       7.7720595
2019-03-03/11:25:03.14          -55.414457      -52.149821       7.7616497
2019-03-03/11:25:03.17          -55.429235      -52.180134       7.7596223
2019-03-03/11:25:03.20          -55.449661      -52.212848       7.7626286
2019-03-03/11:25:03.23          -55.468331      -52.250777       7.7638912
2019-03-03/11:25:03.26          -55.485964      -52.281568       7.7731617
2019-03-03/11:25:03.29          -55.504376      -52.309986       7.7915215
2019-03-03/11:25:03.32          -55.518698      -52.340442       7.8009857
2019-03-03/11:25:03.36          -55.530815      -52.370112       7.8096212
2019-03-03/11:25:03.39          -55.540923      -52.391015       7.8259225
2019-03-03/11:25:03.42          -55.543179      -52.405949       7.8315564
2019-03-03/11:25:03.45          -55.549651      -52.433217       7.8351639
2019-03-03/11:25:03.48          -55.559181      -52.441821       7.8393368
2019-03-03/11:25:03.51          -55.560471      -52.451218       7.8379112
2019-03-03/11:25:03.54          -55.565715      -52.475420       7.8343091
2019-03-03/11:25:03.57          -55.566547      -52.494708       7.8232795
2019-03-03/11:25:03.61          -55.564718      -52.511120       7.8190626
2019-03-03/11:25:03.64          -55.561587      -52.539305       7.8131513
2019-03-03/11:25:03.67          -55.561119      -52.570366       7.8004283
2019-03-03/11:25:03.70          -55.563959      -52.606789       7.7961597
2019-03-03/11:25:03.73          -55.570439      -52.629592       7.7920935
2019-03-03/11:25:03.76          -55.572432      -52.667897       7.7957331
2019-03-03/11:25:03.79          -55.585391      -52.705162       7.8128253
2019-03-03/11:25:03.82          -55.595564      -52.732692       7.8227236
2019-03-03/11:25:03.86          -55.612227      -52.766313       7.8393674
2019-03-03/11:25:03.89          -55.628762      -52.799771       7.8535411
2019-03-03/11:25:03.92          -55.646855      -52.819548       7.8705155
2019-03-03/11:25:03.95          -55.663782      -52.845125       7.8776994
2019-03-03/11:25:03.98          -55.678178      -52.865754       7.8903268
2019-03-03/11:25:04.01          -55.688224      -52.894793       7.9006468
2019-03-03/11:25:04.04          -55.694510      -52.913033       7.9043802
2019-03-03/11:25:04.07          -55.692362      -52.937268       7.8892200
2019-03-03/11:25:04.11          -55.699239      -52.950518       7.8752982
2019-03-03/11:25:04.14          -55.699171      -52.975375       7.8585009
2019-03-03/11:25:04.17          -55.705269      -52.994353       7.8412600
2019-03-03/11:25:04.20          -55.707991      -53.023368       7.8220469
2019-03-03/11:25:04.23          -55.712266      -53.047062       7.8200528
2019-03-03/11:25:04.26          -55.720570      -53.070166       7.8094188
2019-03-03/11:25:04.29          -55.724199      -53.094732       7.7979330
2019-03-03/11:25:04.32          -55.725037      -53.134939       7.7850859
2019-03-03/11:25:04.36          -55.739760      -53.160844       7.7933820
2019-03-03/11:25:04.39          -55.747605      -53.204437       7.7914265
2019-03-03/11:25:04.42          -55.761743      -53.228640       7.8058505
2019-03-03/11:25:04.45          -55.767050      -53.273969       7.8208684
2019-03-03/11:25:04.48          -55.771645      -53.313535       7.8328066
2019-03-03/11:25:04.51          -55.773649      -53.350721       7.8345693
2019-03-03/11:25:04.54          -55.780586      -53.385656       7.8402068
2019-03-03/11:25:04.57          -55.797519      -53.411228       7.8474240
2019-03-03/11:25:04.61          -55.817827      -53.427875       7.8585311
2019-03-03/11:25:04.64          -55.834894      -53.449145       7.8605404
2019-03-03/11:25:04.67          -55.845988      -53.465527       7.8666624
2019-03-03/11:25:04.70          -55.851050      -53.497721       7.8546317
2019-03-03/11:25:04.73          -55.865139      -53.497458       7.8447176
2019-03-03/11:25:04.76          -55.882601      -53.509738       7.8378178
2019-03-03/11:25:04.79          -55.898310      -53.525569       7.8262870
2019-03-03/11:25:04.82          -55.906940      -53.540849       7.8266292
2019-03-03/11:25:04.86          -55.902526      -53.559350       7.8199648
2019-03-03/11:25:04.89          -55.908755      -53.586292       7.8186954
2019-03-03/11:25:04.92          -55.905573      -53.625419       7.8116473
2019-03-03/11:25:04.95          -55.911021      -53.661989       7.8137888
2019-03-03/11:25:04.98          -55.916733      -53.691642       7.8083858
2019-03-03/11:25:05.01          -55.916857      -53.738344       7.8136552
2019-03-03/11:25:05.04          -55.917112      -53.781867       7.8156264
2019-03-03/11:25:05.07          -55.919315      -53.829750       7.8202139
2019-03-03/11:25:05.11          -55.922105      -53.857313       7.8185907
2019-03-03/11:25:05.14          -55.935032      -53.898236       7.8220874
2019-03-03/11:25:05.17          -55.943695      -53.928834       7.8110163
2019-03-03/11:25:05.20          -55.949514      -53.944726       7.8020428
2019-03-03/11:25:05.23          -55.960345      -53.967210       7.7943967
2019-03-03/11:25:05.26          -55.962038      -53.983492       7.7916298
2019-03-03/11:25:05.29          -55.972054      -54.002251       7.7822973
2019-03-03/11:25:05.32          -55.988382      -54.014157       7.7730874
2019-03-03/11:25:05.36          -56.003881      -54.020688       7.7592909
2019-03-03/11:25:05.39          -56.010697      -54.046259       7.7447507
2019-03-03/11:25:05.42          -56.016344      -54.064519       7.7357198
2019-03-03/11:25:05.45          -56.022571      -54.093391       7.7359603
2019-03-03/11:25:05.48          -56.031720      -54.127134       7.7372359
2019-03-03/11:25:05.51          -56.021855      -54.155314       7.7288917
2019-03-03/11:25:05.54          -56.033988      -54.182439       7.7314306
2019-03-03/11:25:05.57          -56.032887      -54.222456       7.7213790
2019-03-03/11:25:05.61          -56.036519      -54.256194       7.7239448
2019-03-03/11:25:05.64          -56.045928      -54.290804       7.7311487
2019-03-03/11:25:05.67          -56.054429      -54.332106       7.7344807
2019-03-03/11:25:05.70          -56.059425      -54.365157       7.7400166
2019-03-03/11:25:05.73          -56.069419      -54.380563       7.7429192
2019-03-03/11:25:05.76          -56.080459      -54.403678       7.7388072
2019-03-03/11:25:05.79          -56.109083      -54.424730       7.7448779
2019-03-03/11:25:05.82          -56.124993      -54.452075       7.7357549
2019-03-03/11:25:05.86          -56.146606      -54.454960       7.7433383
2019-03-03/11:25:05.89          -56.156934      -54.471762       7.7351810
2019-03-03/11:25:05.92          -56.165121      -54.496099       7.7226669
2019-03-03/11:25:05.95          -56.175579      -54.511393       7.7140969
2019-03-03/11:25:05.98          -56.194415      -54.539165       7.6983246
2019-03-03/11:25:06.01          -56.195982      -54.564493       7.6890924
2019-03-03/11:25:06.04          -56.191054      -54.592087       7.6875305
2019-03-03/11:25:06.07          -56.178731      -54.622517       7.6791930
2019-03-03/11:25:06.11          -56.167899      -54.649642       7.6714870
2019-03-03/11:25:06.14          -56.153184      -54.688403       7.6557805
2019-03-03/11:25:06.17          -56.141765      -54.719920       7.6647841
2019-03-03/11:25:06.20          -56.137492      -54.742731       7.6659913
2019-03-03/11:25:06.23          -56.125436      -54.775689       7.6664700
2019-03-03/11:25:06.26          -56.116497      -54.801621       7.6697310
2019-03-03/11:25:06.29          -56.118732      -54.843081       7.6614625
2019-03-03/11:25:06.32          -56.124865      -54.865672       7.6486917
2019-03-03/11:25:06.36          -56.145147      -54.884028       7.6409412
2019-03-03/11:25:06.39          -56.169839      -54.914491       7.6531532
2019-03-03/11:25:06.42          -56.196413      -54.932116       7.6560924
2019-03-03/11:25:06.45          -56.220858      -54.949495       7.6412127
2019-03-03/11:25:06.48          -56.240297      -54.968046       7.6384837
2019-03-03/11:25:06.51          -56.268311      -54.986072       7.6283727
2019-03-03/11:25:06.54          -56.288730      -55.000695       7.6163686
2019-03-03/11:25:06.57          -56.314412      -55.014459       7.5971704
2019-03-03/11:25:06.61          -56.336776      -55.037327       7.5945268
2019-03-03/11:25:06.64          -56.343948      -55.056710       7.5938892
2019-03-03/11:25:06.67          -56.351454      -55.075835       7.5792891
2019-03-03/11:25:06.70          -56.354351      -55.111956       7.5728452
2019-03-03/11:25:06.73          -56.357123      -55.146258       7.5610362
2019-03-03/11:25:06.76          -56.358274      -55.185381       7.5490204
2019-03-03/11:25:06.79          -56.360715      -55.217167       7.5463647
2019-03-03/11:25:06.82          -56.359716      -55.249018       7.5423886
2019-03-03/11:25:06.86          -56.352023      -55.277433       7.5519344
2019-03-03/11:25:06.89          -56.344206      -55.301250       7.5513122
2019-03-03/11:25:06.92          -56.349775      -55.339716       7.5371181
2019-03-03/11:25:06.95          -56.348528      -55.365158       7.5176077
2019-03-03/11:25:06.98          -56.365255      -55.382319       7.5041609
2019-03-03/11:25:07.01          -56.369580      -55.404044       7.4970629
2019-03-03/11:25:07.04          -56.386307      -55.423424       7.4874706
2019-03-03/11:25:07.07          -56.392918      -55.448143       7.4671055
2019-03-03/11:25:07.11          -56.419063      -55.470693       7.4518468
2019-03-03/11:25:07.14          -56.438980      -55.489140       7.4376765
2019-03-03/11:25:07.17          -56.455605      -55.524283       7.4151640
2019-03-03/11:25:07.20          -56.462674      -55.543499       7.4120816
2019-03-03/11:25:07.23          -56.465665      -55.569221       7.4078199
2019-03-03/11:25:07.26          -56.465224      -55.595553       7.4032124
2019-03-03/11:25:07.29          -56.470382      -55.628537       7.3909259
2019-03-03/11:25:07.32          -56.469111      -55.648397       7.3797875
2019-03-03/11:25:07.36          -56.478606      -55.660901       7.3869970
2019-03-03/11:25:07.39          -56.476113      -55.688242       7.3869462
2019-03-03/11:25:07.42          -56.480958      -55.719238       7.3847885
2019-03-03/11:25:07.45          -56.490408      -55.738788       7.3840956
2019-03-03/11:25:07.48          -56.507602      -55.770061       7.3638395
2019-03-03/11:25:07.51          -56.527059      -55.798935       7.3590745
2019-03-03/11:25:07.54          -56.531195      -55.823070       7.3518972
2019-03-03/11:25:07.57          -56.544932      -55.841255       7.3455888
2019-03-03/11:25:07.61          -56.566465      -55.871313       7.3401430
2019-03-03/11:25:07.64          -56.579246      -55.905465       7.3259335
2019-03-03/11:25:07.67          -56.590082      -55.932496       7.3042827
2019-03-03/11:25:07.70          -56.593060      -55.964133       7.2902346
2019-03-03/11:25:07.73          -56.609540      -55.996310       7.2784496
2019-03-03/11:25:07.76          -56.607957      -56.016958       7.2822695
2019-03-03/11:25:07.79          -56.614031      -56.022315       7.2756560
2019-03-03/11:25:07.82          -56.633036      -56.039096       7.2611955
2019-03-03/11:25:07.86          -56.637767      -56.065513       7.2488799
2019-03-03/11:25:07.89          -56.635085      -56.081616       7.2450633
2019-03-03/11:25:07.92          -56.644932      -56.093865       7.2383348
2019-03-03/11:25:07.95          -56.652754      -56.097877       7.2401907
2019-03-03/11:25:07.98          -56.672256      -56.096007       7.2403084
2019-03-03/11:25:08.01          -56.679049      -56.107669       7.2377763
2019-03-03/11:25:08.04          -56.698648      -56.128944       7.2220243
2019-03-03/11:25:08.07          -56.708199      -56.172200       7.2064497
2019-03-03/11:25:08.11          -56.721243      -56.208881       7.2010681
2019-03-03/11:25:08.14          -56.738687      -56.228961       7.2039571
2019-03-03/11:25:08.17          -56.757182      -56.256212       7.1988748
2019-03-03/11:25:08.20          -56.771852      -56.288062       7.1937172
2019-03-03/11:25:08.23          -56.794067      -56.329267       7.1806286
2019-03-03/11:25:08.26          -56.811672      -56.362651       7.1707535
2019-03-03/11:25:08.29          -56.824350      -56.397760       7.1560455
2019-03-03/11:25:08.32          -56.837516      -56.420298       7.1665049
2019-03-03/11:25:08.36          -56.858804      -56.434103       7.1666126
2019-03-03/11:25:08.39          -56.866080      -56.451197       7.1622706
2019-03-03/11:25:08.42          -56.886212      -56.473057       7.1564712
2019-03-03/11:25:08.45          -56.895825      -56.487757       7.1496520
2019-03-03/11:25:08.48          -56.908492      -56.504156       7.1405761
2019-03-03/11:25:08.51          -56.909612      -56.525477       7.1337995
2019-03-03/11:25:08.54          -56.919891      -56.551888       7.1202532
2019-03-03/11:25:08.57          -56.928841      -56.554885       7.1201514
2019-03-03/11:25:08.61          -56.941925      -56.579373       7.0936154
2019-03-03/11:25:08.64          -56.954416      -56.606008       7.0799449
2019-03-03/11:25:08.67          -56.964907      -56.637022       7.0586292
2019-03-03/11:25:08.70          -56.981353      -56.656442       7.0426890
2019-03-03/11:25:08.73          -57.001055      -56.688243       7.0273305
2019-03-03/11:25:08.76          -57.010496      -56.711524       7.0130225
2019-03-03/11:25:08.79          -57.023886      -56.733125       7.0060864
2019-03-03/11:25:08.82          -57.030780      -56.758074       7.0087530
2019-03-03/11:25:08.86          -57.047890      -56.797503       7.0005536
2019-03-03/11:25:08.89          -57.060178      -56.821754       6.9985089
2019-03-03/11:25:08.92          -57.074467      -56.841077       7.0031321
2019-03-03/11:25:08.95          -57.096275      -56.857134       7.0160406
2019-03-03/11:25:08.98          -57.106148      -56.876562       7.0218824
2019-03-03/11:25:09.01          -57.111482      -56.895392       7.0255107
2019-03-03/11:25:09.04          -57.122282      -56.924065       7.0247734
2019-03-03/11:25:09.07          -57.131855      -56.949715       7.0168048
2019-03-03/11:25:09.11          -57.149620      -56.974408       6.9940183
2019-03-03/11:25:09.14          -57.166970      -56.987136       6.9819479
2019-03-03/11:25:09.17          -57.169273      -57.016359       6.9706540
2019-03-03/11:25:09.20          -57.181892      -57.035430       6.9459782
2019-03-03/11:25:09.23          -57.194379      -57.058226       6.9255724
2019-03-03/11:25:09.26          -57.196237      -57.097404       6.9047410
2019-03-03/11:25:09.29          -57.210869      -57.132479       6.8849877
2019-03-03/11:25:09.32          -57.225545      -57.162147       6.8760232
2019-03-03/11:25:09.36          -57.238262      -57.194656       6.8769607
2019-03-03/11:25:09.39          -57.239089      -57.228447       6.8874125
2019-03-03/11:25:09.42          -57.242252      -57.259848       6.8953854
2019-03-03/11:25:09.45          -57.262740      -57.284965       6.9018506
2019-03-03/11:25:09.48          -57.262847      -57.316327       6.9149701
2019-03-03/11:25:09.51          -57.267756      -57.343601       6.9266009
2019-03-03/11:25:09.54          -57.281624      -57.366394       6.9305575
2019-03-03/11:25:09.57          -57.285562      -57.387077       6.9331543
2019-03-03/11:25:09.61          -57.297358      -57.403715       6.9291115
2019-03-03/11:25:09.64          -57.307029      -57.425692       6.9168966
2019-03-03/11:25:09.67          -57.313903      -57.438536       6.8983820
2019-03-03/11:25:09.70          -57.324934      -57.455950       6.8823734
2019-03-03/11:25:09.73          -57.338429      -57.472224       6.8683007
2019-03-03/11:25:09.76          -57.359858      -57.498300       6.8537465
2019-03-03/11:25:09.79          -57.367151      -57.524225       6.8264663
2019-03-03/11:25:09.82          -57.385779      -57.548899       6.8191140
2019-03-03/11:25:09.86          -57.400583      -57.577073       6.8097611
2019-03-03/11:25:09.89          -57.407868      -57.614595       6.8027402
2019-03-03/11:25:09.92          -57.421616      -57.636687       6.8032736
2019-03-03/11:25:09.95          -57.430387      -57.674762       6.8036174
2019-03-03/11:25:09.98          -57.444675      -57.715599       6.8075048
2019-03-03/11:25:10.01          -57.443770      -57.751304       6.8104903
2019-03-03/11:25:10.04          -57.448941      -57.777212       6.8242026
2019-03-03/11:25:10.07          -57.453343      -57.809974       6.8365547
2019-03-03/11:25:10.11          -57.454183      -57.839347       6.8393249
2019-03-03/11:25:10.14          -57.468184      -57.862833       6.8467533
2019-03-03/11:25:10.17          -57.485195      -57.890691       6.8363191
2019-03-03/11:25:10.20          -57.501861      -57.911593       6.8273047
2019-03-03/11:25:10.23          -57.528245      -57.931648       6.8303015
2019-03-03/11:25:10.26          -57.531959      -57.941127       6.8291040
2019-03-03/11:25:10.29          -57.541397      -57.957435       6.8227154
2019-03-03/11:25:10.32          -57.538981      -57.981603       6.7990258
2019-03-03/11:25:10.36          -57.553628      -58.006374       6.7814042
2019-03-03/11:25:10.39          -57.561948      -58.019279       6.7692905
2019-03-03/11:25:10.42          -57.571065      -58.045156       6.7548754
2019-03-03/11:25:10.45          -57.560021      -58.059408       6.7586240
2019-03-03/11:25:10.48          -57.552834      -58.089425       6.7597582
2019-03-03/11:25:10.51          -57.555412      -58.125169       6.7461121
2019-03-03/11:25:10.54          -57.568386      -58.169574       6.7339128
2019-03-03/11:25:10.57          -57.574187      -58.204495       6.7360939
2019-03-03/11:25:10.61          -57.591664      -58.240148       6.7481030
2019-03-03/11:25:10.64          -57.603799      -58.262793       6.7611553
2019-03-03/11:25:10.67          -57.613972      -58.307445       6.7590626
2019-03-03/11:25:10.70          -57.619569      -58.332239       6.7593585
2019-03-03/11:25:10.73          -57.652331      -58.374178       6.7562711
2019-03-03/11:25:10.76          -57.665529      -58.401259       6.7565541
2019-03-03/11:25:10.79          -57.675892      -58.403801       6.7618939
2019-03-03/11:25:10.82          -57.676825      -58.425108       6.7526721
2019-03-03/11:25:10.86          -57.695291      -58.447497       6.7390023
2019-03-03/11:25:10.89          -57.704081      -58.466966       6.7270027
2019-03-03/11:25:10.92          -57.707431      -58.496418       6.7156935
2019-03-03/11:25:10.95          -57.709261      -58.507712       6.7045188
2019-03-03/11:25:10.98          -57.712949      -58.547433       6.6975842
2019-03-03/11:25:11.01          -57.703231      -58.566406       6.6935457
2019-03-03/11:25:11.04          -57.707220      -58.594372       6.6907670
2019-03-03/11:25:11.07          -57.703057      -58.630971       6.6779376
2019-03-03/11:25:11.11          -57.713074      -58.657865       6.6808959
2019-03-03/11:25:11.14          -57.710184      -58.689288       6.6812694
2019-03-03/11:25:11.17          -57.711788      -58.727839       6.6750118
2019-03-03/11:25:11.20          -57.711950      -58.756567       6.6654049
2019-03-03/11:25:11.23          -57.718343      -58.796001       6.6663222
2019-03-03/11:25:11.26          -57.723808      -58.816817       6.6574045
2019-03-03/11:25:11.29          -57.738816      -58.847022       6.6559179
2019-03-03/11:25:11.32          -57.745077      -58.880818       6.6447045
2019-03-03/11:25:11.36          -57.752267      -58.923879       6.6269247
2019-03-03/11:25:11.39          -57.757038      -58.960996       6.6151018
2019-03-03/11:25:11.42          -57.761935      -58.994958       6.5999579
2019-03-03/11:25:11.45          -57.770780      -59.023912       6.5863979
2019-03-03/11:25:11.48          -57.789859      -59.043757       6.5793171
2019-03-03/11:25:11.51          -57.796537      -59.068151       6.5785982
2019-03-03/11:25:11.54          -57.799902      -59.097718       6.5877113
2019-03-03/11:25:11.57          -57.792487      -59.118753       6.5888985
2019-03-03/11:25:11.61          -57.804941      -59.141237       6.5879911
2019-03-03/11:25:11.64          -57.812895      -59.159898       6.5995051
2019-03-03/11:25:11.67          -57.825862      -59.175244       6.5949971
2019-03-03/11:25:11.70          -57.842647      -59.192041       6.6011766
2019-03-03/11:25:11.73          -57.853151      -59.215685       6.6072870
2019-03-03/11:25:11.76          -57.857707      -59.252595       6.6109554
2019-03-03/11:25:11.79          -57.869618      -59.282700       6.5942001
2019-03-03/11:25:11.82          -57.875666      -59.308038       6.5839989
2019-03-03/11:25:11.86          -57.887788      -59.346619       6.5662519
2019-03-03/11:25:11.89          -57.894685      -59.379487       6.5645588
2019-03-03/11:25:11.92          -57.910792      -59.412017       6.5668929
2019-03-03/11:25:11.95          -57.915265      -59.443892       6.5798270
2019-03-03/11:25:11.98          -57.922884      -59.478649       6.5744993
2019-03-03/11:25:12.01          -57.928173      -59.511943       6.5648978
2019-03-03/11:25:12.04          -57.937066      -59.537112       6.5650381
2019-03-03/11:25:12.07          -57.953087      -59.565159       6.5776089
2019-03-03/11:25:12.11          -57.960497      -59.594192       6.5781057
2019-03-03/11:25:12.14          -57.970278      -59.614850       6.5859425
2019-03-03/11:25:12.17          -57.983075      -59.643204       6.5817170
2019-03-03/11:25:12.20          -57.976639      -59.659275       6.5716953
2019-03-03/11:25:12.23          -57.975639      -59.690090       6.5456086
2019-03-03/11:25:12.26          -57.966352      -59.711843       6.5349149
2019-03-03/11:25:12.29          -57.967757      -59.731594       6.5317567
2019-03-03/11:25:12.32          -57.964237      -59.754189       6.5256961
2019-03-03/11:25:12.36          -57.959356      -59.775298       6.5128120
2019-03-03/11:25:12.39          -57.966143      -59.794922       6.5059003
2019-03-03/11:25:12.42          -57.965039      -59.820727       6.4890695
2019-03-03/11:25:12.45          -57.957007      -59.836755       6.4905894
2019-03-03/11:25:12.48          -57.969993      -59.871967       6.4824759
2019-03-03/11:25:12.51          -57.980555      -59.903981       6.4851439
2019-03-03/11:25:12.54          -57.981993      -59.947420       6.4851348
2019-03-03/11:25:12.57          -57.984702      -59.981264       6.4905897
2019-03-03/11:25:12.61          -57.986904      -60.015649       6.4880671
2019-03-03/11:25:12.64          -57.986897      -60.054207       6.4934024
2019-03-03/11:25:12.67          -57.984264      -60.099772       6.4845187
2019-03-03/11:25:12.70          -57.994231      -60.129486       6.4923324
2019-03-03/11:25:12.73          -57.999242      -60.164195       6.4806839
2019-03-03/11:25:12.76          -57.993000      -60.194266       6.4793483
2019-03-03/11:25:12.79          -57.990746      -60.208382       6.4806948
2019-03-03/11:25:12.82          -58.001995      -60.216417       6.4727269
2019-03-03/11:25:12.86          -58.003482      -60.242871       6.4632248
2019-03-03/11:25:12.89          -58.011765      -60.255340       6.4501808
2019-03-03/11:25:12.92          -58.021491      -60.274886       6.4356660
2019-03-03/11:25:12.95          -58.025823      -60.296766       6.4287725
2019-03-03/11:25:12.98          -58.029775      -60.321522       6.4202417
2019-03-03/11:25:13.01          -58.035553      -60.350478       6.4118908
2019-03-03/11:25:13.04          -58.041586      -60.377517       6.4046255
2019-03-03/11:25:13.07          -58.041969      -60.409352       6.4048547
2019-03-03/11:25:13.11          -58.050800      -60.449894       6.4116447
2019-03-03/11:25:13.14          -58.060059      -60.470023       6.4095977
2019-03-03/11:25:13.17          -58.062645      -60.507573       6.4193671
2019-03-03/11:25:13.20          -58.050886      -60.539841       6.4231871
2019-03-03/11:25:13.23          -58.051650      -60.568255       6.4240968
2019-03-03/11:25:13.26          -58.047749      -60.595946       6.4203078
2019-03-03/11:25:13.29          -58.047323      -60.614814       6.4228088
2019-03-03/11:25:13.32          -58.053300      -60.630262       6.4336475
2019-03-03/11:25:13.36          -58.064637      -60.650480       6.4289995
2019-03-03/11:25:13.39          -58.071053      -60.671352       6.4176002
2019-03-03/11:25:13.42          -58.077557      -60.698371       6.3988714
2019-03-03/11:25:13.45          -58.082235      -60.721193       6.3799695
2019-03-03/11:25:13.48          -58.096465      -60.752278       6.3666065
2019-03-03/11:25:13.51          -58.109506      -60.776009       6.3587042
2019-03-03/11:25:13.54          -58.123393      -60.802324       6.3506083
2019-03-03/11:25:13.57          -58.129932      -60.827726       6.3494136
2019-03-03/11:25:13.61          -58.133339      -60.868375       6.3395628
2019-03-03/11:25:13.64          -58.131354      -60.906416       6.3286452
2019-03-03/11:25:13.67          -58.132971      -60.938507       6.3313227
2019-03-03/11:25:13.70          -58.129447      -60.969364       6.3398127
2019-03-03/11:25:13.73          -58.137304      -61.007743       6.3453176
2019-03-03/11:25:13.76          -58.140411      -61.033774       6.3437853
2019-03-03/11:25:13.79          -58.134173      -61.066603       6.3473269
2019-03-03/11:25:13.82          -58.130995      -61.102779       6.3515262
2019-03-03/11:25:13.86          -58.129614      -61.143128       6.3354727
2019-03-03/11:25:13.89          -58.136380      -61.170427       6.3217292
2019-03-03/11:25:13.92          -58.143779      -61.194573       6.3136026
2019-03-03/11:25:13.95          -58.140014      -61.215285       6.2997569
2019-03-03/11:25:13.98          -58.144192      -61.246891       6.2874008
2019-03-03/11:25:14.01          -58.148408      -61.270291       6.2809851
2019-03-03/11:25:14.04          -58.154578      -61.294740       6.2714151
2019-03-03/11:25:14.07          -58.164441      -61.317733       6.2652292
2019-03-03/11:25:14.11          -58.160424      -61.343107       6.2551323
2019-03-03/11:25:14.14          -58.176058      -61.368571       6.2565005
2019-03-03/11:25:14.17          -58.175985      -61.395503       6.2595729
2019-03-03/11:25:14.20          -58.168278      -61.429454       6.2586630
2019-03-03/11:25:14.23          -58.173531      -61.473212       6.2470913
2019-03-03/11:25:14.26          -58.176561      -61.491995       6.2509604
2019-03-03/11:25:14.29          -58.166242      -61.531875       6.2339170
2019-03-03/11:25:14.32          -58.163969      -61.562962       6.2448504
2019-03-03/11:25:14.36          -58.169613      -61.602188       6.2320161
2019-03-03/11:25:14.39          -58.186300      -61.641968       6.2176047
2019-03-03/11:25:14.42          -58.185270      -61.664530       6.2154883
2019-03-03/11:25:14.45          -58.187174      -61.688661       6.2086565
2019-03-03/11:25:14.48          -58.212512      -61.714286       6.2035440
2019-03-03/11:25:14.51          -58.216410      -61.731258       6.1995057
2019-03-03/11:25:14.54          -58.224399      -61.769195       6.1861345
2019-03-03/11:25:14.57          -58.243403      -61.785675       6.1913128
2019-03-03/11:25:14.61          -58.247267      -61.808114       6.1765079
2019-03-03/11:25:14.64          -58.255742      -61.819096       6.1835282
2019-03-03/11:25:14.67          -58.262984      -61.832026       6.1919947
2019-03-03/11:25:14.70          -58.267062      -61.867873       6.1849254
2019-03-03/11:25:14.73          -58.275433      -61.901837       6.1712632
2019-03-03/11:25:14.76          -58.266682      -61.925268       6.1725059
2019-03-03/11:25:14.79          -58.267104      -61.957651       6.1737872
2019-03-03/11:25:14.82          -58.258066      -61.990123       6.1660793
2019-03-03/11:25:14.86          -58.247073      -62.020998       6.1605523
2019-03-03/11:25:14.89          -58.244155      -62.056329       6.1474055
2019-03-03/11:25:14.92          -58.242307      -62.101073       6.1302021
2019-03-03/11:25:14.95          -58.234468      -62.139261       6.1141556
2019-03-03/11:25:14.98          -58.242278      -62.162162       6.1106036
2019-03-03/11:25:15.01          -58.243211      -62.188512       6.1102124
2019-03-03/11:25:15.04          -58.257519      -62.213581       6.1067116
2019-03-03/11:25:15.07          -58.272929      -62.240953       6.1070214
2019-03-03/11:25:15.11          -58.292660      -62.261519       6.1124660
2019-03-03/11:25:15.14          -58.314949      -62.289815       6.1173724
2019-03-03/11:25:15.17          -58.336261      -62.315947       6.1209485
2019-03-03/11:25:15.20          -58.343636      -62.327911       6.1299857
2019-03-03/11:25:15.23          -58.357729      -62.350519       6.1381139
2019-03-03/11:25:15.26          -58.366179      -62.372435       6.1440831
2019-03-03/11:25:15.29          -58.376714      -62.394986       6.1484163
2019-03-03/11:25:15.32          -58.368260      -62.437427       6.1287311
2019-03-03/11:25:15.36          -58.370694      -62.459351       6.1270417
2019-03-03/11:25:15.39          -58.368587      -62.485619       6.1318353
2019-03-03/11:25:15.42          -58.366987      -62.503670       6.1310599
2019-03-03/11:25:15.45          -58.361318      -62.526612       6.1262448
2019-03-03/11:25:15.48          -58.359560      -62.552196       6.1161065
2019-03-03/11:25:15.51          -58.361584      -62.585215       6.1068781
2019-03-03/11:25:15.54          -58.349985      -62.617606       6.0928892
2019-03-03/11:25:15.57          -58.351629      -62.656789       6.0878373
2019-03-03/11:25:15.61          -58.364252      -62.681612       6.0934648
2019-03-03/11:25:15.64          -58.364228      -62.707424       6.0946962
2019-03-03/11:25:15.67          -58.377450      -62.735104       6.0961563
2019-03-03/11:25:15.70          -58.382282      -62.774484       6.0884487
2019-03-03/11:25:15.73          -58.393170      -62.805639       6.0943290
2019-03-03/11:25:15.76          -58.401439      -62.848763       6.0947211
2019-03-03/11:25:15.79          -58.407603      -62.862650       6.1052600
2019-03-03/11:25:15.82          -58.415561      -62.892227       6.1158619
2019-03-03/11:25:15.86          -58.417401      -62.913475       6.1222334
2019-03-03/11:25:15.89          -58.416056      -62.933434       6.1293342
2019-03-03/11:25:15.92          -58.419351      -62.955204       6.1226580
2019-03-03/11:25:15.95          -58.416118      -62.983568       6.1109753
2019-03-03/11:25:15.98          -58.414147      -63.002322       6.1047231
2019-03-03/11:25:16.01          -58.414510      -63.020880       6.0998590
2019-03-03/11:25:16.04          -58.414625      -63.039174       6.0900517
2019-03-03/11:25:16.07          -58.407701      -63.071733       6.0798340
2019-03-03/11:25:16.11          -58.406050      -63.100211       6.0566145
2019-03-03/11:25:16.14          -58.404273      -63.133473       6.0396272
2019-03-03/11:25:16.17          -58.402152      -63.164128       6.0317701
2019-03-03/11:25:16.20          -58.411796      -63.202155       6.0274053
2019-03-03/11:25:16.23          -58.413146      -63.229423       6.0354908
2019-03-03/11:25:16.26          -58.422700      -63.259646       6.0355310
2019-03-03/11:25:16.29          -58.427054      -63.305594       6.0305289
2019-03-03/11:25:16.32          -58.434656      -63.337493       6.0385519
2019-03-03/11:25:16.36          -58.447910      -63.367337       6.0439072
2019-03-03/11:25:16.39          -58.454190      -63.394466       6.0597227
2019-03-03/11:25:16.42          -58.462437      -63.417727       6.0636980
2019-03-03/11:25:16.45          -58.470779      -63.445516       6.0574569
2019-03-03/11:25:16.48          -58.467355      -63.469212       6.0535220
2019-03-03/11:25:16.51          -58.483301      -63.494910       6.0395368
2019-03-03/11:25:16.54          -58.484674      -63.517249       6.0389283
2019-03-03/11:25:16.57          -58.477819      -63.537755       6.0278654
2019-03-03/11:25:16.61          -58.482506      -63.555515       6.0183583
2019-03-03/11:25:16.64          -58.478206      -63.581029       6.0019240
2019-03-03/11:25:16.67          -58.479178      -63.609560       5.9850724
2019-03-03/11:25:16.70          -58.475983      -63.637914       5.9734181
2019-03-03/11:25:16.73          -58.477197      -63.673805       5.9741046
2019-03-03/11:25:16.76          -58.473742      -63.713361       5.9778231
2019-03-03/11:25:16.79          -58.461210      -63.751774       5.9770873
2019-03-03/11:25:16.82          -58.454889      -63.805772       5.9752168
2019-03-03/11:25:16.86          -58.456860      -63.838077       5.9830331
2019-03-03/11:25:16.89          -58.446281      -63.880274       5.9839913
2019-03-03/11:25:16.92          -58.444563      -63.918947       5.9971506
2019-03-03/11:25:16.95          -58.444675      -63.958544       6.0046858
2019-03-03/11:25:16.98          -58.458510      -64.003291       6.0067780
2019-03-03/11:25:17.01          -58.457526      -64.033508       5.9979216
2019-03-03/11:25:17.04          -58.456647      -64.065528       5.9740318
2019-03-03/11:25:17.07          -58.459577      -64.100577       5.9637343
2019-03-03/11:25:17.11          -58.471273      -64.116663       5.9564751
2019-03-03/11:25:17.14          -58.479152      -64.138991       5.9520734
2019-03-03/11:25:17.17          -58.491955      -64.156818       5.9476653
2019-03-03/11:25:17.20          -58.497606      -64.183328       5.9307101
2019-03-03/11:25:17.23          -58.500797      -64.212090       5.9137642
2019-03-03/11:25:17.26          -58.496068      -64.228286       5.9128218
2019-03-03/11:25:17.29          -58.500516      -64.258327       5.9206704
2019-03-03/11:25:17.32          -58.512844      -64.283226       5.9403415
2019-03-03/11:25:17.36          -58.510823      -64.302333       5.9530672
2019-03-03/11:25:17.39          -58.499317      -64.335224       5.9605772
2019-03-03/11:25:17.42          -58.492927      -64.380317       5.9612295
2019-03-03/11:25:17.45          -58.488994      -64.425887       5.9667117
2019-03-03/11:25:17.48          -58.485946      -64.460364       5.9682404
2019-03-03/11:25:17.51          -58.489646      -64.497265       5.9747877
2019-03-03/11:25:17.54          -58.492273      -64.520924       5.9785921
2019-03-03/11:25:17.57          -58.492821      -64.540132       5.9772454
2019-03-03/11:25:17.61          -58.489428      -64.563822       5.9733735
2019-03-03/11:25:17.64          -58.494713      -64.599755       5.9664461
2019-03-03/11:25:17.67          -58.503944      -64.626303       5.9533340
2019-03-03/11:25:17.70          -58.524015      -64.642149       5.9551686
2019-03-03/11:25:17.73          -58.529460      -64.661815       5.9420988
2019-03-03/11:25:17.76          -58.534049      -64.683263       5.9369535
2019-03-03/11:25:17.79          -58.533145      -64.699202       5.9438359
2019-03-03/11:25:17.82          -58.523753      -64.724504       5.9556347
2019-03-03/11:25:17.86          -58.510048      -64.753908       5.9574809
2019-03-03/11:25:17.89          -58.496090      -64.785783       5.9592157
2019-03-03/11:25:17.92          -58.487311      -64.806331       5.9533077
2019-03-03/11:25:17.95          -58.469561      -64.841123       5.9725225
2019-03-03/11:25:17.98          -58.443940      -64.875078       5.9692630
2019-03-03/11:25:18.01          -58.431588      -64.907026       5.9798861
2019-03-03/11:25:18.04          -58.419818      -64.949523       5.9794887
2019-03-03/11:25:18.07          -58.407695      -64.985048       5.9804558
2019-03-03/11:25:18.11          -58.410379      -65.031878       5.9661526
2019-03-03/11:25:18.14          -58.417129      -65.072722       5.9539447
2019-03-03/11:25:18.17          -58.427448      -65.111422       5.9416800
2019-03-03/11:25:18.20          -58.428202      -65.150063       5.9383627
2019-03-03/11:25:18.23          -58.441709      -65.182981       5.9127809
2019-03-03/11:25:18.26          -58.444448      -65.213905       5.9112550
2019-03-03/11:25:18.29          -58.448540      -65.245730       5.9156024
2019-03-03/11:25:18.32          -58.450701      -65.265557       5.9241408
2019-03-03/11:25:18.36          -58.468424      -65.288738       5.9167827
2019-03-03/11:25:18.39          -58.468983      -65.309580       5.9183790
2019-03-03/11:25:18.42          -58.475188      -65.332727       5.9250637
2019-03-03/11:25:18.45          -58.472209      -65.351291       5.9394093
2019-03-03/11:25:18.48          -58.481709      -65.381905       5.9380732
2019-03-03/11:25:18.51          -58.475301      -65.400551       5.9510966
2019-03-03/11:25:18.54          -58.476201      -65.437129       5.9464151
2019-03-03/11:25:18.57          -58.478461      -65.468624       5.9369353
2019-03-03/11:25:18.61          -58.478890      -65.499188       5.9330764
2019-03-03/11:25:18.64          -58.468779      -65.529698       5.9407112
2019-03-03/11:25:18.67          -58.461209      -65.572909       5.9361304
2019-03-03/11:25:18.70          -58.446395      -65.618101       5.9253329
2019-03-03/11:25:18.73          -58.454537      -65.659829       5.9190383
2019-03-03/11:25:18.76          -58.449348      -65.688555       5.9315078
2019-03-03/11:25:18.79          -58.460326      -65.725689       5.9278050
2019-03-03/11:25:18.82          -58.466310      -65.750738       5.9334270
2019-03-03/11:25:18.86          -58.459876      -65.784197       5.9317768
2019-03-03/11:25:18.89          -58.458106      -65.818343       5.9348410
2019-03-03/11:25:18.92          -58.466404      -65.848157       5.9301542
2019-03-03/11:25:18.95          -58.472618      -65.879511       5.9309724
2019-03-03/11:25:18.98          -58.479707      -65.905760       5.9384789
2019-03-03/11:25:19.01          -58.467405      -65.930610       5.9365674
2019-03-03/11:25:19.04          -58.460020      -65.952589       5.9375506
2019-03-03/11:25:19.07          -58.449192      -65.979552       5.9459228
2019-03-03/11:25:19.11          -58.441802      -66.005338       5.9536852
2019-03-03/11:25:19.14          -58.439933      -66.034388       5.9659922
2019-03-03/11:25:19.17          -58.439527      -66.062910       5.9633167
2019-03-03/11:25:19.20          -58.430888      -66.097782       5.9647167
2019-03-03/11:25:19.23          -58.425691      -66.126587       5.9567891
2019-03-03/11:25:19.26          -58.426765      -66.151247       5.9537410
2019-03-03/11:25:19.29          -58.438776      -66.173531       5.9622256
2019-03-03/11:25:19.32          -58.437117      -66.212774       5.9560982
2019-03-03/11:25:19.36          -58.438900      -66.249207       5.9464563
2019-03-03/11:25:19.39          -58.445369      -66.276461       5.9445117
2019-03-03/11:25:19.42          -58.450259      -66.297592       5.9434576
2019-03-03/11:25:19.45          -58.451477      -66.317401       5.9546043
2019-03-03/11:25:19.48          -58.451798      -66.354357       5.9599646
2019-03-03/11:25:19.51          -58.454501      -66.370841       5.9717034
2019-03-03/11:25:19.54          -58.457075      -66.392089       5.9896957
2019-03-03/11:25:19.57          -58.453837      -66.426299       5.9864083
2019-03-03/11:25:19.61          -58.465102      -66.451645       5.9868210
2019-03-03/11:25:19.64          -58.467806      -66.465956       5.9946867
2019-03-03/11:25:19.67          -58.467887      -66.498862       5.9883208
2019-03-03/11:25:19.70          -58.460736      -66.529324       5.9884095
2019-03-03/11:25:19.73          -58.452587      -66.566406       5.9822442
2019-03-03/11:25:19.76          -58.449986      -66.588742       5.9690614
2019-03-03/11:25:19.79          -58.444633      -66.637699       5.9537153
2019-03-03/11:25:19.82          -58.432784      -66.680152       5.9305405
2019-03-03/11:25:19.86          -58.431866      -66.722942       5.9237401
2019-03-03/11:25:19.89          -58.421655      -66.752780       5.9280100
2019-03-03/11:25:19.92          -58.414096      -66.803691       5.9166692
2019-03-03/11:25:19.95          -58.403243      -66.846584       5.9123599
2019-03-03/11:25:19.98          -58.406246      -66.890950       5.8983199
2019-03-03/11:25:20.01          -58.407167      -66.934678       5.8859125
2019-03-03/11:25:20.04          -58.411290      -66.978514       5.8912839
2019-03-03/11:25:20.07          -58.411143      -67.009462       5.8974992
2019-03-03/11:25:20.11          -58.410619      -67.048181       5.9108217
2019-03-03/11:25:20.14          -58.396478      -67.083595       5.9145310
2019-03-03/11:25:20.17          -58.398386      -67.131647       5.9073584
2019-03-03/11:25:20.20          -58.405370      -67.158302       5.9134316
2019-03-03/11:25:20.23          -58.415049      -67.190100       5.9166266
2019-03-03/11:25:20.26          -58.412105      -67.216309       5.9242132
2019-03-03/11:25:20.29          -58.417145      -67.240269       5.9305245
2019-03-03/11:25:20.32          -58.393094      -67.263841       5.9153879
2019-03-03/11:25:20.36          -58.383056      -67.278500       5.9154290
2019-03-03/11:25:20.39          -58.385027      -67.299763       5.9015975
2019-03-03/11:25:20.42          -58.392893      -67.323557       5.8978158
2019-03-03/11:25:20.45          -58.393274      -67.348460       5.9023208
2019-03-03/11:25:20.48          -58.383066      -67.388256       5.8832153
2019-03-03/11:25:20.51          -58.374725      -67.414142       5.8731646
2019-03-03/11:25:20.54          -58.377407      -67.452607       5.8624594
2019-03-03/11:25:20.57          -58.372605      -67.494348       5.8639156
2019-03-03/11:25:20.61          -58.388299      -67.535406       5.8708597
2019-03-03/11:25:20.64          -58.394058      -67.576021       5.8793153
2019-03-03/11:25:20.67          -58.400440      -67.612900       5.8924189
2019-03-03/11:25:20.70          -58.392345      -67.646074       5.8999437
2019-03-03/11:25:20.73          -58.387687      -67.678610       5.9078264
2019-03-03/11:25:20.76          -58.391130      -67.712816       5.9236949
2019-03-03/11:25:20.79          -58.398761      -67.739512       5.9412226
2019-03-03/11:25:20.82          -58.387361      -67.769650       5.9440846
2019-03-03/11:25:20.86          -58.385666      -67.790120       5.9434457
2019-03-03/11:25:20.89          -58.369010      -67.809543       5.9535677
2019-03-03/11:25:20.92          -58.368639      -67.844675       5.9422049
2019-03-03/11:25:20.95          -58.355767      -67.871094       5.9318785
2019-03-03/11:25:20.98          -58.354406      -67.909063       5.9074715
2019-03-03/11:25:21.01          -58.344957      -67.942003       5.8896900
2019-03-03/11:25:21.04          -58.343144      -67.963434       5.8885312
2019-03-03/11:25:21.07          -58.339709      -68.000104       5.8852125
2019-03-03/11:25:21.11          -58.345120      -68.032657       5.8931110
2019-03-03/11:25:21.14          -58.342165      -68.076427       5.8909284
2019-03-03/11:25:21.17          -58.348791      -68.115824       5.8924726
2019-03-03/11:25:21.20          -58.352486      -68.148638       5.9104126
2019-03-03/11:25:21.23          -58.348454      -68.179606       5.9268342
2019-03-03/11:25:21.26          -58.347262      -68.199900       5.9555855
2019-03-03/11:25:21.29          -58.351577      -68.228976       5.9781715
2019-03-03/11:25:21.32          -58.342863      -68.270223       5.9888619
2019-03-03/11:25:21.36          -58.344599      -68.293853       5.9953944
2019-03-03/11:25:21.39          -58.343273      -68.314687       6.0022161
2019-03-03/11:25:21.42          -58.341824      -68.338109       6.0114189
2019-03-03/11:25:21.45          -58.344777      -68.365882       6.0067390
2019-03-03/11:25:21.48          -58.337436      -68.387321       6.0068609
2019-03-03/11:25:21.51          -58.347511      -68.412432       6.0049437
2019-03-03/11:25:21.54          -58.351340      -68.433451       6.0040403
2019-03-03/11:25:21.57          -58.342282      -68.452565       5.9889212
2019-03-03/11:25:21.61          -58.339486      -68.470771       5.9844955
2019-03-03/11:25:21.64          -58.327341      -68.506160       5.9832013
2019-03-03/11:25:21.67          -58.324777      -68.536631       5.9846623
2019-03-03/11:25:21.70          -58.319396      -68.562925       5.9884500
2019-03-03/11:25:21.73          -58.312319      -68.578519       6.0032922
2019-03-03/11:25:21.76          -58.309022      -68.608696       6.0112750
2019-03-03/11:25:21.79          -58.297131      -68.643238       6.0130117
2019-03-03/11:25:21.82          -58.285222      -68.687653       6.0117842
2019-03-03/11:25:21.86          -58.288548      -68.723354       6.0281453
2019-03-03/11:25:21.89          -58.292236      -68.759541       6.0315194
2019-03-03/11:25:21.92          -58.292739      -68.793351       6.0336800
2019-03-03/11:25:21.95          -58.293245      -68.822836       6.0280685
2019-03-03/11:25:21.98          -58.305410      -68.852912       6.0323093
2019-03-03/11:25:22.01          -58.310940      -68.888962       6.0281296
2019-03-03/11:25:22.04          -58.318202      -68.914886       6.0168855
2019-03-03/11:25:22.07          -58.331352      -68.942252       6.0137421
2019-03-03/11:25:22.11          -58.344638      -68.963647       6.0228299
2019-03-03/11:25:22.14          -58.352145      -68.991431       6.0194507
2019-03-03/11:25:22.17          -58.356478      -69.011297       6.0255789
2019-03-03/11:25:22.20          -58.360065      -69.035870       6.0265343
2019-03-03/11:25:22.23          -58.360448      -69.072268       6.0310778
2019-03-03/11:25:22.26          -58.357399      -69.104978       6.0275012
2019-03-03/11:25:22.29          -58.362091      -69.131819       6.0322911
2019-03-03/11:25:22.32          -58.359286      -69.167468       6.0385283
2019-03-03/11:25:22.36          -58.357103      -69.197752       6.0464830
2019-03-03/11:25:22.39          -58.342880      -69.236971       6.0341951
2019-03-03/11:25:22.42          -58.327812      -69.268063       6.0328021
2019-03-03/11:25:22.45          -58.324767      -69.300775       6.0292337
2019-03-03/11:25:22.48          -58.314354      -69.339703       6.0247464
2019-03-03/11:25:22.51          -58.305665      -69.371757       6.0190033
2019-03-03/11:25:22.54          -58.305072      -69.410465       6.0095696
2019-03-03/11:25:22.57          -58.299796      -69.463244       6.0011966
2019-03-03/11:25:22.61          -58.291108      -69.496378       5.9974007
2019-03-03/11:25:22.64          -58.293213      -69.535229       5.9967855
2019-03-03/11:25:22.67          -58.305155      -69.560061       6.0078058
2019-03-03/11:25:22.70          -58.317201      -69.598269       6.0037434
2019-03-03/11:25:22.73          -58.316378      -69.625109       6.0098185
2019-03-03/11:25:22.76          -58.327454      -69.653453       6.0112526
2019-03-03/11:25:22.79          -58.334241      -69.680397       6.0134694
2019-03-03/11:25:22.82          -58.326434      -69.699070       6.0202788
2019-03-03/11:25:22.86          -58.321693      -69.721077       6.0277774
2019-03-03/11:25:22.89          -58.319896      -69.742523       6.0266875
2019-03-03/11:25:22.92          -58.316133      -69.769532       6.0199696
2019-03-03/11:25:22.95          -58.313223      -69.798582       6.0121103
2019-03-03/11:25:22.98          -58.310942      -69.817793       6.0186246
2019-03-03/11:25:23.01          -58.304472      -69.850068       6.0127873
2019-03-03/11:25:23.04          -58.300463      -69.878469       6.0040292
2019-03-03/11:25:23.07          -58.291418      -69.911264       5.9928197
2019-03-03/11:25:23.11          -58.301263      -69.950337       5.9908446
2019-03-03/11:25:23.14          -58.307677      -69.983571       5.9768616
2019-03-03/11:25:23.17          -58.314572      -70.030376       5.9756826
2019-03-03/11:25:23.20          -58.307608      -70.068675       5.9715948
2019-03-03/11:25:23.23          -58.303959      -70.107299       5.9673288
2019-03-03/11:25:23.26          -58.295998      -70.159415       5.9492086
2019-03-03/11:25:23.29          -58.289407      -70.198054       5.9525672
2019-03-03/11:25:23.32          -58.281350      -70.228531       5.9553755
2019-03-03/11:25:23.36          -58.283349      -70.263337       5.9659541
2019-03-03/11:25:23.39          -58.273447      -70.299497       5.9656063
2019-03-03/11:25:23.42          -58.274598      -70.326865       5.9676176
2019-03-03/11:25:23.45          -58.264590      -70.345320       5.9745660
2019-03-03/11:25:23.48          -58.262553      -70.370860       5.9763140
2019-03-03/11:25:23.51          -58.250703      -70.393381       5.9771926
2019-03-03/11:25:23.54          -58.253093      -70.410559       5.9836001
2019-03-03/11:25:23.57          -58.245400      -70.448182       5.9646594
2019-03-03/11:25:23.61          -58.238932      -70.488186       5.9520226
2019-03-03/11:25:23.64          -58.226956      -70.516155       5.9397164
2019-03-03/11:25:23.67          -58.224308      -70.543822       5.9339467
2019-03-03/11:25:23.70          -58.207051      -70.578117       5.9181277
2019-03-03/11:25:23.73          -58.209670      -70.614898       5.9022077
2019-03-03/11:25:23.76          -58.203080      -70.658566       5.8939059
2019-03-03/11:25:23.79          -58.210600      -70.705571       5.8837646
2019-03-03/11:25:23.82          -58.210521      -70.743135       5.8813968
2019-03-03/11:25:23.86          -58.214004      -70.779635       5.8808974
2019-03-03/11:25:23.89          -58.213810      -70.809371       5.8828818
2019-03-03/11:25:23.92          -58.214224      -70.847387       5.8904437
2019-03-03/11:25:23.95          -58.210716      -70.878413       5.8955243
2019-03-03/11:25:23.98          -58.208427      -70.921156       5.9030031
2019-03-03/11:25:24.01          -58.199515      -70.960552       5.9059819
2019-03-03/11:25:24.04          -58.199946      -70.983301       5.9067743
2019-03-03/11:25:24.07          -58.198402      -71.015937       5.9096994
2019-03-03/11:25:24.11          -58.196501      -71.037818       5.9071535
2019-03-03/11:25:24.14          -58.203435      -71.057158       5.9187324
2019-03-03/11:25:24.17          -58.208407      -71.080452       5.9217719
2019-03-03/11:25:24.20          -58.213016      -71.095148       5.9232166
2019-03-03/11:25:24.23          -58.201670      -71.118297       5.9136184
2019-03-03/11:25:24.26          -58.197082      -71.131793       5.9081102
2019-03-03/11:25:24.29          -58.197642      -71.151419       5.9055658
2019-03-03/11:25:24.32          -58.192673      -71.182000       5.9032923
2019-03-03/11:25:24.36          -58.182068      -71.203129       5.9037189
2019-03-03/11:25:24.39          -58.174637      -71.246379       5.8995059
2019-03-03/11:25:24.42          -58.175929      -71.277806       5.8904253
2019-03-03/11:25:24.45          -58.167518      -71.321598       5.8897273
2019-03-03/11:25:24.48          -58.162662      -71.372042       5.8840734
2019-03-03/11:25:24.51          -58.170699      -71.404053       5.8975359
2019-03-03/11:25:24.54          -58.172352      -71.450545       5.9017087
2019-03-03/11:25:24.57          -58.168607      -71.491762       5.8999033
2019-03-03/11:25:24.61          -58.171375      -71.524715       5.9001431
2019-03-03/11:25:24.64          -58.169604      -71.553169       5.9117651
2019-03-03/11:25:24.67          -58.172867      -71.582256       5.9141582
2019-03-03/11:25:24.70          -58.166563      -71.603168       5.9109065
2019-03-03/11:25:24.73          -58.160996      -71.620978       5.9157293
2019-03-03/11:25:24.76          -58.155312      -71.628797       5.9210040
2019-03-03/11:25:24.79          -58.151952      -71.657423       5.9033308
2019-03-03/11:25:24.82          -58.151544      -71.667178       5.9062732
2019-03-03/11:25:24.86          -58.157756      -71.693569       5.8961937
2019-03-03/11:25:24.89          -58.161018      -71.727156       5.8859408
2019-03-03/11:25:24.92          -58.158388      -71.770285       5.8665982
2019-03-03/11:25:24.95          -58.148765      -71.810095       5.8567086
2019-03-03/11:25:24.98          -58.140362      -71.861080       5.8482527
2019-03-03/11:25:25.01          -58.137728      -71.909595       5.8386264
2019-03-03/11:25:25.04          -58.134971      -71.966801       5.8216572
2019-03-03/11:25:25.07          -58.124487      -72.017143       5.8148323
2019-03-03/11:25:25.11          -58.120385      -72.060186       5.8095114
2019-03-03/11:25:25.14          -58.103647      -72.094219       5.8231430
2019-03-03/11:25:25.17          -58.090227      -72.118696       5.8395353
2019-03-03/11:25:25.20          -58.083919      -72.154339       5.8421282
2019-03-03/11:25:25.23          -58.075775      -72.176989       5.8493716
2019-03-03/11:25:25.26          -58.072779      -72.211884       5.8498427
2019-03-03/11:25:25.29          -58.076663      -72.232921       5.8491047
2019-03-03/11:25:25.32          -58.075265      -72.255792       5.8575006
2019-03-03/11:25:25.36          -58.082701      -72.277379       5.8615336
2019-03-03/11:25:25.39          -58.083266      -72.305289       5.8531746
2019-03-03/11:25:25.42          -58.088614      -72.340073       5.8422984
2019-03-03/11:25:25.45          -58.093101      -72.381622       5.8276718
2019-03-03/11:25:25.48          -58.087532      -72.407710       5.8266740
2019-03-03/11:25:25.51          -58.082204      -72.441209       5.8228481
2019-03-03/11:25:25.54          -58.079213      -72.461183       5.8379393
2019-03-03/11:25:25.57          -58.068488      -72.487596       5.8456497
2019-03-03/11:25:25.61          -58.052976      -72.523132       5.8432345
2019-03-03/11:25:25.64          -58.040536      -72.552656       5.8454189
2019-03-03/11:25:25.67          -58.028215      -72.586590       5.8578683
2019-03-03/11:25:25.70          -58.018474      -72.621270       5.8572060
2019-03-03/11:25:25.73          -58.006159      -72.657023       5.8521470
2019-03-03/11:25:25.76          -58.000103      -72.692562       5.8383231
2019-03-03/11:25:25.79          -58.003252      -72.722627       5.8402308
2019-03-03/11:25:25.82          -57.991184      -72.768686       5.8167840
2019-03-03/11:25:25.86          -57.981201      -72.810345       5.8033873
2019-03-03/11:25:25.89          -57.985208      -72.841378       5.8022193
2019-03-03/11:25:25.92          -57.984063      -72.877778       5.7980924
2019-03-03/11:25:25.95          -57.988928      -72.916974       5.7860724
2019-03-03/11:25:25.98          -57.985821      -72.950691       5.7821538
2019-03-03/11:25:26.01          -57.983080      -72.983661       5.7837306
2019-03-03/11:25:26.04          -57.986353      -73.016524       5.7929937
2019-03-03/11:25:26.07          -57.979196      -73.053572       5.7821629
2019-03-03/11:25:26.11          -57.975724      -73.073652       5.7883246
2019-03-03/11:25:26.14          -57.973110      -73.103505       5.7865500
2019-03-03/11:25:26.17          -57.972835      -73.131526       5.7832563
2019-03-03/11:25:26.20          -57.958324      -73.168140       5.7802808
2019-03-03/11:25:26.23          -57.946025      -73.204968       5.7771920
2019-03-03/11:25:26.26          -57.934462      -73.235460       5.7763354
2019-03-03/11:25:26.29          -57.923639      -73.262831       5.7835533
2019-03-03/11:25:26.32          -57.918710      -73.291280       5.7774832
2019-03-03/11:25:26.36          -57.906663      -73.319510       5.7842190
2019-03-03/11:25:26.39          -57.893268      -73.366111       5.7782804
2019-03-03/11:25:26.42          -57.888589      -73.407873       5.7800990
2019-03-03/11:25:26.45          -57.878260      -73.449530       5.7806974
2019-03-03/11:25:26.48          -57.876277      -73.477224       5.7864707
2019-03-03/11:25:26.51          -57.879569      -73.511147       5.7976965
2019-03-03/11:25:26.54          -57.885199      -73.549904       5.7986543
2019-03-03/11:25:26.57          -57.887519      -73.581900       5.7881123
2019-03-03/11:25:26.61          -57.889956      -73.622053       5.7946472
2019-03-03/11:25:26.64          -57.886874      -73.657373       5.7937005
2019-03-03/11:25:26.67          -57.894346      -73.682163       5.8036591
2019-03-03/11:25:26.70          -57.889425      -73.713295       5.8024975
2019-03-03/11:25:26.73          -57.880456      -73.750442       5.7992909
2019-03-03/11:25:26.76          -57.873453      -73.788128       5.7919894
2019-03-03/11:25:26.79          -57.858234      -73.815287       5.7790819
2019-03-03/11:25:26.82          -57.840065      -73.842984       5.7747549
2019-03-03/11:25:26.86          -57.826556      -73.882816       5.7751597
2019-03-03/11:25:26.89          -57.806178      -73.911906       5.7738733
2019-03-03/11:25:26.92          -57.804207      -73.945725       5.7699951
2019-03-03/11:25:26.95          -57.797581      -73.975685       5.7555483
2019-03-03/11:25:26.98          -57.799177      -74.011878       5.7389444
2019-03-03/11:25:27.01          -57.794265      -74.040329       5.7329493
2019-03-03/11:25:27.04          -57.796226      -74.079519       5.7286593
2019-03-03/11:25:27.07          -57.793396      -74.115589       5.7336919
2019-03-03/11:25:27.11          -57.790326      -74.149304       5.7298753
2019-03-03/11:25:27.14          -57.784432      -74.191930       5.7312986
2019-03-03/11:25:27.17          -57.779149      -74.220368       5.7392745
2019-03-03/11:25:27.20          -57.769447      -74.258266       5.7445664
2019-03-03/11:25:27.23          -57.762807      -74.291221       5.7563893
2019-03-03/11:25:27.26          -57.741445      -74.325146       5.7664019
2019-03-03/11:25:27.29          -57.735303      -74.360360       5.7706410
2019-03-03/11:25:27.32          -57.721310      -74.391507       5.7669631
2019-03-03/11:25:27.36          -57.702903      -74.429430       5.7557447
2019-03-03/11:25:27.39          -57.690630      -74.463592       5.7478684
2019-03-03/11:25:27.42          -57.672959      -74.483683       5.7388713
2019-03-03/11:25:27.45          -57.657264      -74.528614       5.7073086
2019-03-03/11:25:27.48          -57.646960      -74.571061       5.6885371
2019-03-03/11:25:27.51          -57.634568      -74.616078       5.6772296
2019-03-03/11:25:27.54          -57.629912      -74.659703       5.6616321
2019-03-03/11:25:27.57          -57.620596      -74.702690       5.6413020
2019-03-03/11:25:27.61          -57.618758      -74.742768       5.6301924
2019-03-03/11:25:27.64          -57.618389      -74.784873       5.6293846
2019-03-03/11:25:27.67          -57.619499      -74.843954       5.6243182
2019-03-03/11:25:27.70          -57.626247      -74.881226       5.6223722
2019-03-03/11:25:27.73          -57.639856      -74.902792       5.6366860
2019-03-03/11:25:27.76          -57.637279      -74.935867       5.6408536
2019-03-03/11:25:27.79          -57.630295      -74.973575       5.6336003
2019-03-03/11:25:27.82          -57.631639      -75.004815       5.6451265
2019-03-03/11:25:27.86          -57.625509      -75.047251       5.6416138
2019-03-03/11:25:27.89          -57.611276      -75.073135       5.6446666
2019-03-03/11:25:27.92          -57.611165      -75.094313       5.6313006
2019-03-03/11:25:27.95          -57.607359      -75.104728       5.6339948
2019-03-03/11:25:27.98          -57.601353      -75.134701       5.6309997
2019-03-03/11:25:28.01          -57.593142      -75.172740       5.6222997
2019-03-03/11:25:28.04          -57.586290      -75.201990       5.6019650
2019-03-03/11:25:28.07          -57.576605      -75.235083       5.5985299
2019-03-03/11:25:28.11          -57.568883      -75.258295       5.5929213
2019-03-03/11:25:28.14          -57.567536      -75.277949       5.5956119
2019-03-03/11:25:28.17          -57.563501      -75.324242       5.5963353
2019-03-03/11:25:28.20          -57.557742      -75.372339       5.6100025
2019-03-03/11:25:28.23          -57.550023      -75.413468       5.6160837
2019-03-03/11:25:28.26          -57.542059      -75.459742       5.6269399
2019-03-03/11:25:28.29          -57.532759      -75.515589       5.6300004
2019-03-03/11:25:28.32          -57.533994      -75.551537       5.6477969
2019-03-03/11:25:28.36          -57.539904      -75.588907       5.6508666
2019-03-03/11:25:28.39          -57.534293      -75.635217       5.6426708
2019-03-03/11:25:28.42          -57.534921      -75.663968       5.6568136
2019-03-03/11:25:28.45          -57.538133      -75.692430       5.6559070
2019-03-03/11:25:28.48          -57.532631      -75.716928       5.6521116
2019-03-03/11:25:28.51          -57.528980      -75.750690       5.6368987
2019-03-03/11:25:28.54          -57.520542      -75.777571       5.6242092
2019-03-03/11:25:28.57          -57.506813      -75.794237       5.6196698
2019-03-03/11:25:28.61          -57.502541      -75.824559       5.6076387
2019-03-03/11:25:28.64          -57.494948      -75.847347       5.6035569
2019-03-03/11:25:28.67          -57.490300      -75.876036       5.6025951
2019-03-03/11:25:28.70          -57.485057      -75.923993       5.5834393
2019-03-03/11:25:28.73          -57.471954      -75.966561       5.5748502
2019-03-03/11:25:28.76          -57.467075      -76.016430       5.5660612
2019-03-03/11:25:28.79          -57.455071      -76.050820       5.5632426
2019-03-03/11:25:28.82          -57.432037      -76.102316       5.5522900
2019-03-03/11:25:28.86          -57.412439      -76.154234       5.5436439
2019-03-03/11:25:28.89          -57.381296      -76.204948       5.5470642
2019-03-03/11:25:28.92          -57.364394      -76.254278       5.5423895
2019-03-03/11:25:28.95          -57.345764      -76.290168       5.5438149
2019-03-03/11:25:28.98          -57.327264      -76.333911       5.5409370
2019-03-03/11:25:29.01          -57.312558      -76.362076       5.5390053
2019-03-03/11:25:29.04          -57.298106      -76.384557       5.5313297
2019-03-03/11:25:29.07          -57.297280      -76.428412       5.5246023
2019-03-03/11:25:29.11          -57.309327      -76.455607       5.5194215
2019-03-03/11:25:29.14          -57.315967      -76.473011       5.5208753
2019-03-03/11:25:29.17          -57.324464      -76.499680       5.5109176
2019-03-03/11:25:29.20          -57.318601      -76.525498       5.5026763
2019-03-03/11:25:29.23          -57.314709      -76.564425       5.4923162
2019-03-03/11:25:29.26          -57.308727      -76.591211       5.4835439
2019-03-03/11:25:29.29          -57.312557      -76.625805       5.4844425
2019-03-03/11:25:29.32          -57.297000      -76.663961       5.4846379
2019-03-03/11:25:29.36          -57.279965      -76.696629       5.4891088
2019-03-03/11:25:29.39          -57.262202      -76.735106       5.4903951
2019-03-03/11:25:29.42          -57.252440      -76.784696       5.4729257
2019-03-03/11:25:29.45          -57.230512      -76.830166       5.4716445
2019-03-03/11:25:29.48          -57.223424      -76.878494       5.4814770
2019-03-03/11:25:29.51          -57.214012      -76.920634       5.4782318
2019-03-03/11:25:29.54          -57.195147      -76.959540       5.4805661
2019-03-03/11:25:29.57          -57.175070      -77.003858       5.4697867
2019-03-03/11:25:29.61          -57.174375      -77.047288       5.4645752
2019-03-03/11:25:29.64          -57.162640      -77.087513       5.4560520
2019-03-03/11:25:29.67          -57.154464      -77.127188       5.4503746
2019-03-03/11:25:29.70          -57.151912      -77.164016       5.4614589
2019-03-03/11:25:29.73          -57.154892      -77.192835       5.4566642
2019-03-03/11:25:29.76          -57.147458      -77.231254       5.4415387
2019-03-03/11:25:29.79          -57.144188      -77.268018       5.4387356
2019-03-03/11:25:29.82          -57.137238      -77.306836       5.4335317
2019-03-03/11:25:29.86          -57.132376      -77.346837       5.4276845
2019-03-03/11:25:29.89          -57.113159      -77.383315       5.4186942
2019-03-03/11:25:29.92          -57.107682      -77.418802       5.4140633
2019-03-03/11:25:29.95          -57.094096      -77.446558       5.4111232
2019-03-03/11:25:29.98          -57.070600      -77.485131       5.3883233
2019-03-03/11:25:30.01          -57.051020      -77.524519       5.3777488
2019-03-03/11:25:30.04          -57.036335      -77.554299       5.3787820
2019-03-03/11:25:30.07          -57.017479      -77.575848       5.3703761
2019-03-03/11:25:30.11          -57.012374      -77.603629       5.3585667
2019-03-03/11:25:30.14          -56.997448      -77.631618       5.3517088
2019-03-03/11:25:30.17          -56.993321      -77.665280       5.3480940
2019-03-03/11:25:30.20          -56.983911      -77.697539       5.3477698
2019-03-03/11:25:30.23          -56.985075      -77.740900       5.3350412
2019-03-03/11:25:30.26          -56.982649      -77.776767       5.3466809
2019-03-03/11:25:30.29          -56.987731      -77.817742       5.3403374
2019-03-03/11:25:30.32          -56.982884      -77.865517       5.3277272
2019-03-03/11:25:30.36          -56.981827      -77.916141       5.3287595
2019-03-03/11:25:30.39          -56.964216      -77.972929       5.3238826
2019-03-03/11:25:30.42          -56.956915      -78.023502       5.3122892
2019-03-03/11:25:30.45          -56.941627      -78.067508       5.3068120
2019-03-03/11:25:30.48          -56.919472      -78.109078       5.2937990
2019-03-03/11:25:30.51          -56.901843      -78.143415       5.2898160
2019-03-03/11:25:30.54          -56.893678      -78.179381       5.2773545
2019-03-03/11:25:30.57          -56.870149      -78.208863       5.2798269
2019-03-03/11:25:30.61          -56.851658      -78.243287       5.2808688
2019-03-03/11:25:30.64          -56.832082      -78.280569       5.2664175
2019-03-03/11:25:30.67          -56.829429      -78.306649       5.2555772
2019-03-03/11:25:30.70          -56.812670      -78.340369       5.2456128
2019-03-03/11:25:30.73          -56.806213      -78.373739       5.2396446
2019-03-03/11:25:30.76          -56.801616      -78.419060       5.2271468
2019-03-03/11:25:30.79          -56.797250      -78.453079       5.2195697
2019-03-03/11:25:30.82          -56.785650      -78.490774       5.2087090
2019-03-03/11:25:30.86          -56.774306      -78.537490       5.1979804
2019-03-03/11:25:30.89          -56.764071      -78.579519       5.1784242
2019-03-03/11:25:30.92          -56.758238      -78.620604       5.1771227
2019-03-03/11:25:30.95          -56.751402      -78.654450       5.1861037
2019-03-03/11:25:30.98          -56.751181      -78.680639       5.2005402
2019-03-03/11:25:31.01          -56.745851      -78.723481       5.1906802
2019-03-03/11:25:31.04          -56.746513      -78.757346       5.1933370
2019-03-03/11:25:31.07          -56.734177      -78.795228       5.1899863
2019-03-03/11:25:31.11          -56.714836      -78.826550       5.1902187
2019-03-03/11:25:31.14          -56.707166      -78.858126       5.1789293
2019-03-03/11:25:31.17          -56.705595      -78.873582       5.1903815
2019-03-03/11:25:31.20          -56.687612      -78.897211       5.1808978
2019-03-03/11:25:31.23          -56.671732      -78.930851       5.1659476
2019-03-03/11:25:31.26          -56.648778      -78.982729       5.1347064
2019-03-03/11:25:31.29          -56.627985      -79.014718       5.1295351
2019-03-03/11:25:31.32          -56.612336      -79.040784       5.1263277
2019-03-03/11:25:31.36          -56.595733      -79.087163       5.1208898
2019-03-03/11:25:31.39          -56.590679      -79.137963       5.1092502
2019-03-03/11:25:31.42          -56.579847      -79.182403       5.1036214
2019-03-03/11:25:31.45          -56.561192      -79.241005       5.0813920
2019-03-03/11:25:31.48          -56.553699      -79.307157       5.0727738
2019-03-03/11:25:31.51          -56.549612      -79.353398       5.0712268
2019-03-03/11:25:31.54          -56.551396      -79.390029       5.0787421
2019-03-03/11:25:31.57          -56.542773      -79.433091       5.0700771
2019-03-03/11:25:31.61          -56.528286      -79.486828       5.0543164
2019-03-03/11:25:31.64          -56.523236      -79.537635       5.0426997
2019-03-03/11:25:31.67          -56.511431      -79.575683       5.0279236
2019-03-03/11:25:31.70          -56.502953      -79.623950       5.0101026
2019-03-03/11:25:31.73          -56.503783      -79.656102       4.9909527
2019-03-03/11:25:31.76          -56.499681      -79.671912       4.9756551
2019-03-03/11:25:31.79          -56.485305      -79.712126       4.9584388
2019-03-03/11:25:31.82          -56.479368      -79.737907       4.9478298
2019-03-03/11:25:31.86          -56.486082      -79.773003       4.9397394
2019-03-03/11:25:31.89          -56.479055      -79.813895       4.9360811
2019-03-03/11:25:31.92          -56.463305      -79.838811       4.9284828
2019-03-03/11:25:31.95          -56.450898      -79.883315       4.9139997
2019-03-03/11:25:31.98          -56.440767      -79.904285       4.9212090
2019-03-03/11:25:32.01          -56.423940      -79.955279       4.9196419
2019-03-03/11:25:32.04          -56.417277      -79.998049       4.9263653
2019-03-03/11:25:32.07          -56.407202      -80.044987       4.9181554
2019-03-03/11:25:32.11          -56.395535      -80.100484       4.9166693
2019-03-03/11:25:32.14          -56.368889      -80.149552       4.9161549
2019-03-03/11:25:32.17          -56.366270      -80.181504       4.9161359
2019-03-03/11:25:32.20          -56.360591      -80.224822       4.9213043
2019-03-03/11:25:32.23          -56.363232      -80.255201       4.9335311
2019-03-03/11:25:32.26          -56.350088      -80.299353       4.9255928
2019-03-03/11:25:32.29          -56.342535      -80.316031       4.9313748
2019-03-03/11:25:32.32          -56.329276      -80.356901       4.9151078
2019-03-03/11:25:32.36          -56.322344      -80.379159       4.9216442
2019-03-03/11:25:32.39          -56.306436      -80.391106       4.9299967
2019-03-03/11:25:32.42          -56.304907      -80.413800       4.9337788
2019-03-03/11:25:32.45          -56.285465      -80.435142       4.9344840
2019-03-03/11:25:32.48          -56.276469      -80.458144       4.9241712
2019-03-03/11:25:32.51          -56.263437      -80.488244       4.9137893
2019-03-03/11:25:32.54          -56.258113      -80.516626       4.9195351
2019-03-03/11:25:32.57          -56.239070      -80.555390       4.9170858
2019-03-03/11:25:32.61          -56.224304      -80.589903       4.9245497
2019-03-03/11:25:32.64          -56.204157      -80.628562       4.9221591
2019-03-03/11:25:32.67          -56.187712      -80.669212       4.9085722
2019-03-03/11:25:32.70          -56.160078      -80.705185       4.9076458
2019-03-03/11:25:32.73          -56.153189      -80.745116       4.9045734
2019-03-03/11:25:32.76          -56.140415      -80.790616       4.9060619
2019-03-03/11:25:32.79          -56.125294      -80.827506       4.9109835
2019-03-03/11:25:32.82          -56.111542      -80.865556       4.9013508
2019-03-03/11:25:32.86          -56.105741      -80.896760       4.9030378
2019-03-03/11:25:32.89          -56.097109      -80.921641       4.9031102
2019-03-03/11:25:32.92          -56.096979      -80.959645       4.8973196
2019-03-03/11:25:32.95          -56.097202      -80.997929       4.8989590
2019-03-03/11:25:32.98          -56.103339      -81.035767       4.8844012
2019-03-03/11:25:33.01          -56.097582      -81.082523       4.8725779
2019-03-03/11:25:33.04          -56.093758      -81.112692       4.8672614
2019-03-03/11:25:33.07          -56.078622      -81.138091       4.8721148
2019-03-03/11:25:33.11          -56.070256      -81.171465       4.8713724
2019-03-03/11:25:33.14          -56.059943      -81.212053       4.8679730
2019-03-03/11:25:33.17          -56.050355      -81.248410       4.8706767
2019-03-03/11:25:33.20          -56.026169      -81.282678       4.8681832
2019-03-03/11:25:33.23          -56.013531      -81.324554       4.8653542
2019-03-03/11:25:33.26          -55.999747      -81.349178       4.8731783
2019-03-03/11:25:33.29          -55.978380      -81.377742       4.8712808
2019-03-03/11:25:33.32          -55.960808      -81.403273       4.8722912
2019-03-03/11:25:33.36          -55.957882      -81.443797       4.8601022
2019-03-03/11:25:33.39          -55.943907      -81.488039       4.8572751
2019-03-03/11:25:33.42          -55.928715      -81.529959       4.8481299
2019-03-03/11:25:33.45          -55.914000      -81.569589       4.8440152
2019-03-03/11:25:33.48          -55.912016      -81.596695       4.8467176
2019-03-03/11:25:33.51          -55.906000      -81.625591       4.8395971
2019-03-03/11:25:33.54          -55.909083      -81.665414       4.8341341
2019-03-03/11:25:33.57          -55.908805      -81.691485       4.8462526
2019-03-03/11:25:33.61          -55.908451      -81.733027       4.8423808
2019-03-03/11:25:33.64          -55.886367      -81.771132       4.8441627
2019-03-03/11:25:33.67          -55.880716      -81.799770       4.8435208
2019-03-03/11:25:33.70          -55.882554      -81.831624       4.8423945
2019-03-03/11:25:33.73          -55.875918      -81.856535       4.8374491
2019-03-03/11:25:33.76          -55.867093      -81.893259       4.8336749
2019-03-03/11:25:33.79          -55.839851      -81.926862       4.8353862
2019-03-03/11:25:33.82          -55.806754      -81.968508       4.8251368
2019-03-03/11:25:33.86          -55.776493      -82.007463       4.7999144
2019-03-03/11:25:33.89          -55.750047      -82.058591       4.7845272
2019-03-03/11:25:33.92          -55.733022      -82.094746       4.7722264
2019-03-03/11:25:33.95          -55.712292      -82.128368       4.7701407
2019-03-03/11:25:33.98          -55.684699      -82.159586       4.7605092
2019-03-03/11:25:34.01          -55.665002      -82.214090       4.7521481
2019-03-03/11:25:34.04          -55.641729      -82.261374       4.7477164
2019-03-03/11:25:34.07          -55.629740      -82.308306       4.7447411
2019-03-03/11:25:34.11          -55.620540      -82.339636       4.7451811
2019-03-03/11:25:34.14          -55.620194      -82.385957       4.7501321
2019-03-03/11:25:34.17          -55.612552      -82.411025       4.7691525
2019-03-03/11:25:34.20          -55.614152      -82.449598       4.7757830
2019-03-03/11:25:34.23          -55.607663      -82.488750       4.7783010
2019-03-03/11:25:34.26          -55.604603      -82.528843       4.7841050
2019-03-03/11:25:34.29          -55.604477      -82.561201       4.7890612
2019-03-03/11:25:34.32          -55.592200      -82.589219       4.7887690
2019-03-03/11:25:34.36          -55.593180      -82.616387       4.7838882
2019-03-03/11:25:34.39          -55.583765      -82.654274       4.7706620
2019-03-03/11:25:34.42          -55.574327      -82.684905       4.7651730
2019-03-03/11:25:34.45          -55.562585      -82.721963       4.7486058
2019-03-03/11:25:34.48          -55.555236      -82.751660       4.7385634
2019-03-03/11:25:34.51          -55.545441      -82.779382       4.7207449
2019-03-03/11:25:34.54          -55.529671      -82.823540       4.7041345
2019-03-03/11:25:34.57          -55.506643      -82.865194       4.6939249
2019-03-03/11:25:34.61          -55.512453      -82.911273       4.6876552
2019-03-03/11:25:34.64          -55.500470      -82.956633       4.6817676
2019-03-03/11:25:34.67          -55.493024      -83.006741       4.6859591
2019-03-03/11:25:34.70          -55.489850      -83.048337       4.6922327
2019-03-03/11:25:34.73          -55.483005      -83.090414       4.6931907
2019-03-03/11:25:34.76          -55.464632      -83.137966       4.6974951
2019-03-03/11:25:34.79          -55.458293      -83.188178       4.7016380
2019-03-03/11:25:34.82          -55.452260      -83.217260       4.7159654
2019-03-03/11:25:34.86          -55.444767      -83.244383       4.7199800
2019-03-03/11:25:34.89          -55.429785      -83.268822       4.7254443
2019-03-03/11:25:34.92          -55.419610      -83.298557       4.7255229
2019-03-03/11:25:34.95          -55.411737      -83.317100       4.7278724
2019-03-03/11:25:34.98          -55.390785      -83.348982       4.7179323
2019-03-03/11:25:35.01          -55.385867      -83.369698       4.7165809
2019-03-03/11:25:35.04          -55.386503      -83.400316       4.7111410
2019-03-03/11:25:35.07          -55.366777      -83.429749       4.6987481
2019-03-03/11:25:35.11          -55.354066      -83.467335       4.6857325
2019-03-03/11:25:35.14          -55.344909      -83.503823       4.6745756
2019-03-03/11:25:35.17          -55.326972      -83.556633       4.6533235
2019-03-03/11:25:35.20          -55.311811      -83.600712       4.6481634
2019-03-03/11:25:35.23          -55.298647      -83.655796       4.6370463
2019-03-03/11:25:35.26          -55.284587      -83.705273       4.6416033
2019-03-03/11:25:35.29          -55.264057      -83.756701       4.6324710
2019-03-03/11:25:35.32          -55.239168      -83.791157       4.6375725
2019-03-03/11:25:35.36          -55.223858      -83.836354       4.6532884
2019-03-03/11:25:35.39          -55.203505      -83.876080       4.6694369
2019-03-03/11:25:35.42          -55.190651      -83.915840       4.6792655
2019-03-03/11:25:35.45          -55.182342      -83.946594       4.6737509
2019-03-03/11:25:35.48          -55.174891      -83.985211       4.6778784
2019-03-03/11:25:35.51          -55.165807      -84.007795       4.6856300
2019-03-03/11:25:35.54          -55.160223      -84.040545       4.6714689
2019-03-03/11:25:35.57          -55.151406      -84.070565       4.6764631
2019-03-03/11:25:35.61          -55.154892      -84.104862       4.6677772
2019-03-03/11:25:35.64          -55.150977      -84.125601       4.6639007
2019-03-03/11:25:35.67          -55.154228      -84.161841       4.6541811
2019-03-03/11:25:35.70          -55.145208      -84.196838       4.6425914
2019-03-03/11:25:35.73          -55.135016      -84.225132       4.6611570
2019-03-03/11:25:35.76          -55.121072      -84.255801       4.6544366
2019-03-03/11:25:35.79          -55.094376      -84.296510       4.6574479
2019-03-03/11:25:35.82          -55.072574      -84.333760       4.6623296
2019-03-03/11:25:35.86          -55.054112      -84.382818       4.6671453
2019-03-03/11:25:35.89          -55.033951      -84.436628       4.6693915
2019-03-03/11:25:35.92          -55.012363      -84.500511       4.6624096
2019-03-03/11:25:35.95          -54.988387      -84.543758       4.6577382
2019-03-03/11:25:35.98          -54.969425      -84.585739       4.6613352
2019-03-03/11:25:36.01          -54.948401      -84.636972       4.6637207
2019-03-03/11:25:36.04          -54.928842      -84.685924       4.6686156
2019-03-03/11:25:36.07          -54.919852      -84.737177       4.6659520
2019-03-03/11:25:36.11          -54.911196      -84.774551       4.6657373
2019-03-03/11:25:36.14          -54.907828      -84.810695       4.6573529
2019-03-03/11:25:36.17          -54.891590      -84.853627       4.6503627
2019-03-03/11:25:36.20          -54.886337      -84.879382       4.6513911
2019-03-03/11:25:36.23          -54.876816      -84.912598       4.6483895
2019-03-03/11:25:36.26          -54.858997      -84.959316       4.6393535
2019-03-03/11:25:36.29          -54.843990      -84.996102       4.6230697
2019-03-03/11:25:36.32          -54.827600      -85.033270       4.6242552
2019-03-03/11:25:36.36          -54.814257      -85.062787       4.6270528
2019-03-03/11:25:36.39          -54.789146      -85.102367       4.6370420
2019-03-03/11:25:36.42          -54.755083      -85.140490       4.6440368
2019-03-03/11:25:36.45          -54.736336      -85.170625       4.6515599
2019-03-03/11:25:36.48          -54.717261      -85.212529       4.6527275
2019-03-03/11:25:36.51          -54.697081      -85.256967       4.6588429
2019-03-03/11:25:36.54          -54.689501      -85.287709       4.6673207
2019-03-03/11:25:36.57          -54.673146      -85.337430       4.6705925
2019-03-03/11:25:36.61          -54.650049      -85.382212       4.6639010
2019-03-03/11:25:36.64          -54.630590      -85.414484       4.6614400
2019-03-03/11:25:36.67          -54.620126      -85.454950       4.6533098
2019-03-03/11:25:36.70          -54.612583      -85.490852       4.6501634
2019-03-03/11:25:36.73          -54.597934      -85.532122       4.6491695
2019-03-03/11:25:36.76          -54.589049      -85.573029       4.6509020
2019-03-03/11:25:36.79          -54.582223      -85.606261       4.6567839
2019-03-03/11:25:36.82          -54.563511      -85.648943       4.6663922
2019-03-03/11:25:36.86          -54.553842      -85.682723       4.6833380
2019-03-03/11:25:36.89          -54.546263      -85.717159       4.6986702
2019-03-03/11:25:36.92          -54.530511      -85.764125       4.7085075
2019-03-03/11:25:36.95          -54.512162      -85.800727       4.7138307
2019-03-03/11:25:36.98          -54.493572      -85.840857       4.7210377
2019-03-03/11:25:37.01          -54.469308      -85.870995       4.7298456
2019-03-03/11:25:37.04          -54.443585      -85.905525       4.7400818
2019-03-03/11:25:37.07          -54.413477      -85.946384       4.7418495
2019-03-03/11:25:37.11          -54.388656      -85.987075       4.7373998
2019-03-03/11:25:37.14          -54.362941      -86.013696       4.7329621
2019-03-03/11:25:37.17          -54.341564      -86.050562       4.7230116
2019-03-03/11:25:37.20          -54.325353      -86.092982       4.7151121
2019-03-03/11:25:37.23          -54.325827      -86.141277       4.7166788
2019-03-03/11:25:37.26          -54.322484      -86.181124       4.7152240
2019-03-03/11:25:37.29          -54.311362      -86.238922       4.7041013
2019-03-03/11:25:37.32          -54.304030      -86.292618       4.6939227
2019-03-03/11:25:37.36          -54.300997      -86.350343       4.6878856
2019-03-03/11:25:37.39          -54.299278      -86.396841       4.6866378
2019-03-03/11:25:37.42          -54.291168      -86.443398       4.6916782
2019-03-03/11:25:37.45          -54.287714      -86.487380       4.6955776
2019-03-03/11:25:37.48          -54.269546      -86.529753       4.6927662
2019-03-03/11:25:37.51          -54.238089      -86.562534       4.6963807
2019-03-03/11:25:37.54          -54.219057      -86.604434       4.6976218
2019-03-03/11:25:37.57          -54.207333      -86.631747       4.7054581
2019-03-03/11:25:37.61          -54.184086      -86.661375       4.7107820
2019-03-03/11:25:37.64          -54.154929      -86.681376       4.7137183
2019-03-03/11:25:37.67          -54.122018      -86.713812       4.7099659
2019-03-03/11:25:37.70          -54.101689      -86.756933       4.6878340
2019-03-03/11:25:37.73          -54.069801      -86.796673       4.6738340
2019-03-03/11:25:37.76          -54.049548      -86.838921       4.6736332
2019-03-03/11:25:37.79          -54.029809      -86.886136       4.6707683
2019-03-03/11:25:37.82          -54.000637      -86.937377       4.6657255
2019-03-03/11:25:37.86          -53.973556      -86.988749       4.6580922
2019-03-03/11:25:37.89          -53.957211      -87.030662       4.6681766
2019-03-03/11:25:37.92          -53.941619      -87.073490       4.6727320
2019-03-03/11:25:37.95          -53.930917      -87.114956       4.6830625
2019-03-03/11:25:37.98          -53.919382      -87.166920       4.6965825
2019-03-03/11:25:38.01          -53.913061      -87.203632       4.7183137
2019-03-03/11:25:38.04          -53.908917      -87.249239       4.7112977
2019-03-03/11:25:38.07          -53.899090      -87.288016       4.7117294
2019-03-03/11:25:38.11          -53.890095      -87.318931       4.7138742
2019-03-03/11:25:38.14          -53.878462      -87.340623       4.7348542
2019-03-03/11:25:38.17          -53.866362      -87.359882       4.7420051
2019-03-03/11:25:38.20          -53.854336      -87.396867       4.7396127
2019-03-03/11:25:38.23          -53.841964      -87.432032       4.7268430
2019-03-03/11:25:38.26          -53.817526      -87.456210       4.7199790
2019-03-03/11:25:38.29          -53.802598      -87.493553       4.7047794
2019-03-03/11:25:38.32          -53.786095      -87.513445       4.7140990
2019-03-03/11:25:38.36          -53.766003      -87.549979       4.7056336
2019-03-03/11:25:38.39          -53.753881      -87.589507       4.7056502
2019-03-03/11:25:38.42          -53.733474      -87.637291       4.6898803
2019-03-03/11:25:38.45          -53.707929      -87.691026       4.6721625
2019-03-03/11:25:38.48          -53.694732      -87.740370       4.6694363
2019-03-03/11:25:38.51          -53.676477      -87.788987       4.6759395
2019-03-03/11:25:38.54          -53.655099      -87.830692       4.6962601
2019-03-03/11:25:38.57          -53.621093      -87.871460       4.7082442
2019-03-03/11:25:38.61          -53.594224      -87.917826       4.7172265
2019-03-03/11:25:38.64          -53.572951      -87.954887       4.7312220
2019-03-03/11:25:38.67          -53.546278      -87.984665       4.7352666
2019-03-03/11:25:38.70          -53.531124      -88.009499       4.7369211
2019-03-03/11:25:38.73          -53.513559      -88.046509       4.7358192
2019-03-03/11:25:38.76          -53.489921      -88.068639       4.7414522
2019-03-03/11:25:38.79          -53.476227      -88.091708       4.7465934
2019-03-03/11:25:38.82          -53.467509      -88.122720       4.7323258
2019-03-03/11:25:38.86          -53.451174      -88.154658       4.7238653
2019-03-03/11:25:38.89          -53.437049      -88.187330       4.7162756
2019-03-03/11:25:38.92          -53.418863      -88.218240       4.7134245
2019-03-03/11:25:38.95          -53.392980      -88.259386       4.7101089
2019-03-03/11:25:38.98          -53.369813      -88.309921       4.7118443
2019-03-03/11:25:39.01          -53.333510      -88.359279       4.7167284
2019-03-03/11:25:39.04          -53.311177      -88.402997       4.7221356
2019-03-03/11:25:39.07          -53.279293      -88.451197       4.7238650
2019-03-03/11:25:39.11          -53.247721      -88.493919       4.7436740
2019-03-03/11:25:39.14          -53.232371      -88.536400       4.7522734
2019-03-03/11:25:39.17          -53.209174      -88.577543       4.7578131
2019-03-03/11:25:39.20          -53.186844      -88.622840       4.7661611
2019-03-03/11:25:39.23          -53.174816      -88.663005       4.7697062
2019-03-03/11:25:39.26          -53.161055      -88.699066       4.7754557
2019-03-03/11:25:39.29          -53.169751      -88.731665       4.7767817
2019-03-03/11:25:39.32          -53.157142      -88.771965       4.7689116
2019-03-03/11:25:39.36          -53.150183      -88.809712       4.7573742
2019-03-03/11:25:39.39          -53.148589      -88.838511       4.7468556
2019-03-03/11:25:39.42          -53.140371      -88.868783       4.7405983
2019-03-03/11:25:39.45          -53.121967      -88.903743       4.7406420
2019-03-03/11:25:39.48          -53.112917      -88.941884       4.7326819
2019-03-03/11:25:39.51          -53.097947      -88.976709       4.7340649
2019-03-03/11:25:39.54          -53.084241      -89.021105       4.7341086
2019-03-03/11:25:39.57          -53.052108      -89.058709       4.7327378
2019-03-03/11:25:39.61          -53.023647      -89.095279       4.7357060
2019-03-03/11:25:39.64          -53.000943      -89.132002       4.7423819
2019-03-03/11:25:39.67          -52.970712      -89.182126       4.7355720
2019-03-03/11:25:39.70          -52.940240      -89.237352       4.7335858
2019-03-03/11:25:39.73          -52.930326      -89.276595       4.7326160
2019-03-03/11:25:39.76          -52.915993      -89.315422       4.7318717
2019-03-03/11:25:39.79          -52.893852      -89.363884       4.7272295
2019-03-03/11:25:39.82          -52.866147      -89.400334       4.7227122
2019-03-03/11:25:39.86          -52.851301      -89.436288       4.7285522
2019-03-03/11:25:39.89          -52.848490      -89.472265       4.7293456
2019-03-03/11:25:39.92          -52.841145      -89.510897       4.7337686
2019-03-03/11:25:39.95          -52.844965      -89.548026       4.7352154
2019-03-03/11:25:39.98          -52.841719      -89.570238       4.7459142
2019-03-03/11:25:40.01          -52.826990      -89.607318       4.7562033
2019-03-03/11:25:40.04          -52.811840      -89.654537       4.7547681
2019-03-03/11:25:40.07          -52.793569      -89.687482       4.7534098
2019-03-03/11:25:40.11          -52.787216      -89.722998       4.7494237
2019-03-03/11:25:40.14          -52.759281      -89.759304       4.7399597
2019-03-03/11:25:40.17          -52.724872      -89.810224       4.7403169
2019-03-03/11:25:40.20          -52.688842      -89.852924       4.7375067
2019-03-03/11:25:40.23          -52.648464      -89.887464       4.7441047
2019-03-03/11:25:40.26          -52.615906      -89.935754       4.7319971
2019-03-03/11:25:40.29          -52.583234      -89.982918       4.7154597
2019-03-03/11:25:40.32          -52.550426      -90.006627       4.7190389
2019-03-03/11:25:40.36          -52.529414      -90.033884       4.7194617
2019-03-03/11:25:40.39          -52.500193      -90.067454       4.7240606
2019-03-03/11:25:40.42          -52.496545      -90.112891       4.7261082
2019-03-03/11:25:40.45          -52.484370      -90.142556       4.7290297
2019-03-03/11:25:40.48          -52.477320      -90.167843       4.7368190
2019-03-03/11:25:40.51          -52.465351      -90.213751       4.7297885
2019-03-03/11:25:40.54          -52.462176      -90.258437       4.7398101
2019-03-03/11:25:40.57          -52.458490      -90.290812       4.7387709
2019-03-03/11:25:40.61          -52.454845      -90.337297       4.7427813
2019-03-03/11:25:40.64          -52.446707      -90.393737       4.7427251
2019-03-03/11:25:40.67          -52.440808      -90.432715       4.7545458
2019-03-03/11:25:40.70          -52.428288      -90.463207       4.7519959
2019-03-03/11:25:40.73          -52.425116      -90.503701       4.7541825
2019-03-03/11:25:40.76          -52.409792      -90.542000       4.7550162
2019-03-03/11:25:40.79          -52.394551      -90.566785       4.7542707
2019-03-03/11:25:40.82          -52.365531      -90.586394       4.7588019
2019-03-03/11:25:40.86          -52.345276      -90.619305       4.7625218
2019-03-03/11:25:40.89          -52.317288      -90.648342       4.7607549
2019-03-03/11:25:40.92          -52.294197      -90.670756       4.7549828
2019-03-03/11:25:40.95          -52.270843      -90.711217       4.7332484
2019-03-03/11:25:40.98          -52.251741      -90.751010       4.7282570
2019-03-03/11:25:41.01          -52.229918      -90.781425       4.7181993
2019-03-03/11:25:41.04          -52.209173      -90.835903       4.7078848
2019-03-03/11:25:41.07          -52.193380      -90.885961       4.7213510
2019-03-03/11:25:41.11          -52.184385      -90.938780       4.7194840
2019-03-03/11:25:41.14          -52.157948      -90.987987       4.7195482
2019-03-03/11:25:41.17          -52.151874      -91.035688       4.7216981
2019-03-03/11:25:41.20          -52.135339      -91.079054       4.7299388
2019-03-03/11:25:41.23          -52.117066      -91.119359       4.7423358
2019-03-03/11:25:41.26          -52.101992      -91.160428       4.7530748
2019-03-03/11:25:41.29          -52.076083      -91.215655       4.7524735
2019-03-03/11:25:41.32          -52.055961      -91.247068       4.7557800
2019-03-03/11:25:41.36          -52.036062      -91.283732       4.7285678
2019-03-03/11:25:41.39          -52.015245      -91.315228       4.7179783
2019-03-03/11:25:41.42          -52.001296      -91.344354       4.7061498
2019-03-03/11:25:41.45          -51.976815      -91.376893       4.6912277
2019-03-03/11:25:41.48          -51.958605      -91.419787       4.6871523
2019-03-03/11:25:41.51          -51.944228      -91.464829       4.6743772
2019-03-03/11:25:41.54          -51.920900      -91.508966       4.6595737
2019-03-03/11:25:41.57          -51.911252      -91.542627       4.6528857
2019-03-03/11:25:41.61          -51.892879      -91.580237       4.6579393
2019-03-03/11:25:41.64          -51.881597      -91.622950       4.6804300
2019-03-03/11:25:41.67          -51.868981      -91.660703       4.6892040
2019-03-03/11:25:41.70          -51.852457      -91.712960       4.7141549
2019-03-03/11:25:41.73          -51.836053      -91.759011       4.7298281
2019-03-03/11:25:41.76          -51.819655      -91.800352       4.7366823
2019-03-03/11:25:41.79          -51.799493      -91.832307       4.7624111
2019-03-03/11:25:41.82          -51.779332      -91.862171       4.7842068
2019-03-03/11:25:41.86          -51.752474      -91.899170       4.7971589
2019-03-03/11:25:41.89          -51.730909      -91.935496       4.8029144
2019-03-03/11:25:41.92          -51.705469      -91.951901       4.8054542
2019-03-03/11:25:41.95          -51.672508      -91.986452       4.8033353
2019-03-03/11:25:41.98          -51.651656      -92.006992       4.7935915
2019-03-03/11:25:42.01          -51.619167      -92.035030       4.7886580
2019-03-03/11:25:42.04          -51.593309      -92.064214       4.7843883
2019-03-03/11:25:42.07          -51.570062      -92.097466       4.7729022
2019-03-03/11:25:42.11          -51.545993      -92.137022       4.7567969
2019-03-03/11:25:42.14          -51.516865      -92.177391       4.7528487
2019-03-03/11:25:42.17          -51.503564      -92.211580       4.7408797
2019-03-03/11:25:42.20          -51.478906      -92.263854       4.7368774
2019-03-03/11:25:42.23          -51.464304      -92.315571       4.7319268
2019-03-03/11:25:42.26          -51.437131      -92.379970       4.7227266
2019-03-03/11:25:42.29          -51.423824      -92.422529       4.7264461
2019-03-03/11:25:42.32          -51.412608      -92.466273       4.7295264
2019-03-03/11:25:42.36          -51.394342      -92.521129       4.7241623
2019-03-03/11:25:42.39          -51.377830      -92.568680       4.7403245
2019-03-03/11:25:42.42          -51.370164      -92.611310       4.7452771
2019-03-03/11:25:42.45          -51.352319      -92.654956       4.7496717
2019-03-03/11:25:42.48          -51.333768      -92.703930       4.7499703
2019-03-03/11:25:42.51          -51.310991      -92.738526       4.7503771
2019-03-03/11:25:42.54          -51.300905      -92.760508       4.7575273
2019-03-03/11:25:42.57          -51.290567      -92.801083       4.7497211
2019-03-03/11:25:42.61          -51.278135      -92.842045       4.7454875
2019-03-03/11:25:42.64          -51.265776      -92.870539       4.7416062
2019-03-03/11:25:42.67          -51.248532      -92.899905       4.7309729
2019-03-03/11:25:42.70          -51.231808      -92.934775       4.7186598
2019-03-03/11:25:42.73          -51.200127      -92.977877       4.7132851
2019-03-03/11:25:42.76          -51.176838      -93.004883       4.7114558
2019-03-03/11:25:42.79          -51.155168      -93.043764       4.7196793
2019-03-03/11:25:42.82          -51.126280      -93.085857       4.7236636
2019-03-03/11:25:42.86          -51.101479      -93.113074       4.7368322
2019-03-03/11:25:42.89          -51.067775      -93.146187       4.7393075
2019-03-03/11:25:42.92          -51.037033      -93.186191       4.7469375
2019-03-03/11:25:42.95          -51.002624      -93.228811       4.7531613
2019-03-03/11:25:42.98          -50.975549      -93.267246       4.7641390
2019-03-03/11:25:43.01          -50.965570      -93.307515       4.7628212
2019-03-03/11:25:43.04          -50.948375      -93.356735       4.7680730
2019-03-03/11:25:43.07          -50.932174      -93.400772       4.7609740
2019-03-03/11:25:43.11          -50.917897      -93.439650       4.7603999
2019-03-03/11:25:43.14          -50.887150      -93.493172       4.7482464
2019-03-03/11:25:43.17          -50.869792      -93.535008       4.7586924
2019-03-03/11:25:43.20          -50.849003      -93.572814       4.7599467
2019-03-03/11:25:43.23          -50.835951      -93.611344       4.7608228
2019-03-03/11:25:43.26          -50.808299      -93.650481       4.7613729
2019-03-03/11:25:43.29          -50.774203      -93.680771       4.7729268
2019-03-03/11:25:43.32          -50.749465      -93.714261       4.7764819
2019-03-03/11:25:43.36          -50.723624      -93.748694       4.7820542
2019-03-03/11:25:43.39          -50.699354      -93.779849       4.7906294
2019-03-03/11:25:43.42          -50.676650      -93.826468       4.7922477
2019-03-03/11:25:43.45          -50.642025      -93.866345       4.7886294
2019-03-03/11:25:43.48          -50.616941      -93.902765       4.7906335
2019-03-03/11:25:43.51          -50.590339      -93.949258       4.7809903
2019-03-03/11:25:43.54          -50.571539      -93.988182       4.7791615
2019-03-03/11:25:43.57          -50.554997      -94.040890       4.7813225
2019-03-03/11:25:43.61          -50.525605      -94.093098       4.7711622
2019-03-03/11:25:43.64          -50.505752      -94.142890       4.7685841
2019-03-03/11:25:43.67          -50.491715      -94.200127       4.7620598
2019-03-03/11:25:43.70          -50.479315      -94.242147       4.7598525
2019-03-03/11:25:43.73          -50.474294      -94.290946       4.7615923
2019-03-03/11:25:43.76          -50.468871      -94.333786       4.7665001
2019-03-03/11:25:43.79          -50.460601      -94.376064       4.7805250
2019-03-03/11:25:43.82          -50.438608      -94.415791       4.7833105
2019-03-03/11:25:43.86          -50.411611      -94.456334       4.7768549
2019-03-03/11:25:43.89          -50.390726      -94.492518       4.7727202
2019-03-03/11:25:43.92          -50.363445      -94.528214       4.7738887
2019-03-03/11:25:43.95          -50.322671      -94.563580       4.7726990
2019-03-03/11:25:43.98          -50.291903      -94.590018       4.7762612
2019-03-03/11:25:44.01          -50.252990      -94.627996       4.7724324
2019-03-03/11:25:44.04          -50.211807      -94.676149       4.7644626
2019-03-03/11:25:44.07          -50.177085      -94.714930       4.7564394
2019-03-03/11:25:44.11          -50.155385      -94.760032       4.7526134
2019-03-03/11:25:44.14          -50.133051      -94.800084       4.7489566
2019-03-03/11:25:44.17          -50.122286      -94.850843       4.7509574
2019-03-03/11:25:44.20          -50.113905      -94.890972       4.7585979
2019-03-03/11:25:44.23          -50.117099      -94.934511       4.7581464
2019-03-03/11:25:44.26          -50.109472      -94.979234       4.7671270
2019-03-03/11:25:44.29          -50.098305      -95.024034       4.7723024
2019-03-03/11:25:44.32          -50.081026      -95.072680       4.7741701
2019-03-03/11:25:44.36          -50.075673      -95.105664       4.7843622
2019-03-03/11:25:44.39          -50.059676      -95.144617       4.7938995
2019-03-03/11:25:44.42          -50.052635      -95.187064       4.8104039
2019-03-03/11:25:44.45          -50.026876      -95.213727       4.8252074
2019-03-03/11:25:44.48          -49.998670      -95.257760       4.8232419
2019-03-03/11:25:44.51          -49.955692      -95.297618       4.8310353
2019-03-03/11:25:44.54          -49.929293      -95.336938       4.8340983
2019-03-03/11:25:44.57          -49.900626      -95.366127       4.8400181
2019-03-03/11:25:44.61          -49.873186      -95.392880       4.8434596
2019-03-03/11:25:44.64          -49.836087      -95.425640       4.8437068
2019-03-03/11:25:44.67          -49.810915      -95.463047       4.8452821
2019-03-03/11:25:44.70          -49.775221      -95.496597       4.8300209
2019-03-03/11:25:44.73          -49.742134      -95.542045       4.8222884
2019-03-03/11:25:44.76          -49.705564      -95.578230       4.8169545
2019-03-03/11:25:44.79          -49.673824      -95.619746       4.8062927
2019-03-03/11:25:44.82          -49.635683      -95.677446       4.7870367
2019-03-03/11:25:44.86          -49.605334      -95.731208       4.7824499
2019-03-03/11:25:44.89          -49.574459      -95.780511       4.7814901
2019-03-03/11:25:44.92          -49.549634      -95.837391       4.7815528
2019-03-03/11:25:44.95          -49.520154      -95.880701       4.7976055
2019-03-03/11:25:44.98          -49.498870      -95.924995       4.8232087
2019-03-03/11:25:45.01          -49.484224      -95.962621       4.8347466
2019-03-03/11:25:45.04          -49.465162      -96.001914       4.8504367
2019-03-03/11:25:45.07          -49.447782      -96.035912       4.8676711
2019-03-03/11:25:45.11          -49.428370      -96.060422       4.8937090
2019-03-03/11:25:45.14          -49.404425      -96.096966       4.8957617
2019-03-03/11:25:45.17          -49.380949      -96.130644       4.9018600
2019-03-03/11:25:45.20          -49.352706      -96.163718       4.9007230
2019-03-03/11:25:45.23          -49.333424      -96.190394       4.8878904
2019-03-03/11:25:45.26          -49.313215      -96.224881       4.8709184
2019-03-03/11:25:45.29          -49.288355      -96.264030       4.8590318
2019-03-03/11:25:45.32          -49.262327      -96.315028       4.8458929
2019-03-03/11:25:45.36          -49.241478      -96.369990       4.8319165
2019-03-03/11:25:45.39          -49.207368      -96.421118       4.8136816
2019-03-03/11:25:45.42          -49.181753      -96.459841       4.8083191
2019-03-03/11:25:45.45          -49.165092      -96.499452       4.8049958
2019-03-03/11:25:45.48          -49.143191      -96.550689       4.8080888
2019-03-03/11:25:45.51          -49.111461      -96.601061       4.8141495
2019-03-03/11:25:45.54          -49.081305      -96.647111       4.8212573
2019-03-03/11:25:45.57          -49.058762      -96.698500       4.8343368
2019-03-03/11:25:45.61          -49.045647      -96.741150       4.8407341
2019-03-03/11:25:45.64          -49.026949      -96.775433       4.8540752
2019-03-03/11:25:45.67          -49.018081      -96.813178       4.8693722
2019-03-03/11:25:45.70          -49.009505      -96.853705       4.8731295
2019-03-03/11:25:45.73          -48.997205      -96.888480       4.8811879
2019-03-03/11:25:45.76          -48.980208      -96.926347       4.8674953
2019-03-03/11:25:45.79          -48.967632      -96.966703       4.8575256
2019-03-03/11:25:45.82          -48.946964      -96.991029       4.8572856
2019-03-03/11:25:45.86          -48.920430      -97.013094       4.8469295
2019-03-03/11:25:45.89          -48.888479      -97.041466       4.8520929
2019-03-03/11:25:45.92          -48.853572      -97.079645       4.8382488
2019-03-03/11:25:45.95          -48.817791      -97.117329       4.8284299
2019-03-03/11:25:45.98          -48.780026      -97.160129       4.8335028
2019-03-03/11:25:46.01          -48.737734      -97.220179       4.8244199
2019-03-03/11:25:46.04          -48.698107      -97.262963       4.8370588
2019-03-03/11:25:46.07          -48.651034      -97.311967       4.8463938
2019-03-03/11:25:46.11          -48.607932      -97.379378       4.8346821
2019-03-03/11:25:46.14          -48.563484      -97.434032       4.8397759
2019-03-03/11:25:46.17          -48.530211      -97.485098       4.8379838
2019-03-03/11:25:46.20          -48.502171      -97.531818       4.8435144
2019-03-03/11:25:46.23          -48.491870      -97.569788       4.8524229
2019-03-03/11:25:46.26          -48.468661      -97.599438       4.8556695
2019-03-03/11:25:46.29          -48.454530      -97.629514       4.8624798
2019-03-03/11:25:46.32          -48.445985      -97.669517       4.8652913
2019-03-03/11:25:46.36          -48.434597      -97.700109       4.8605037
2019-03-03/11:25:46.39          -48.431753      -97.728221       4.8658344
2019-03-03/11:25:46.42          -48.423222      -97.763549       4.8598163
2019-03-03/11:25:46.45          -48.408411      -97.791697       4.8487886
2019-03-03/11:25:46.48          -48.385218      -97.819790       4.8490986
2019-03-03/11:25:46.51          -48.345805      -97.862698       4.8428250
2019-03-03/11:25:46.54          -48.316864      -97.913075       4.8363910
2019-03-03/11:25:46.57          -48.285765      -97.951819       4.8323267
2019-03-03/11:25:46.61          -48.250246      -97.990673       4.8294600
2019-03-03/11:25:46.64          -48.216124      -98.039168       4.8277870
2019-03-03/11:25:46.67          -48.177638      -98.079971       4.8364709
2019-03-03/11:25:46.70          -48.141771      -98.125393       4.8389403
2019-03-03/11:25:46.73          -48.111776      -98.170473       4.8466183
2019-03-03/11:25:46.76          -48.089403      -98.215173       4.8494770
2019-03-03/11:25:46.79          -48.059944      -98.259012       4.8427501
2019-03-03/11:25:46.82          -48.033103      -98.310582       4.8357020
2019-03-03/11:25:46.86          -47.998116      -98.356506       4.8341454
2019-03-03/11:25:46.89          -47.975871      -98.392964       4.8237770
2019-03-03/11:25:46.92          -47.956415      -98.427854       4.8217865
2019-03-03/11:25:46.95          -47.932782      -98.479151       4.8111220
2019-03-03/11:25:46.98          -47.909894      -98.513677       4.8068051
2019-03-03/11:25:47.01          -47.878461      -98.555363       4.8012174
2019-03-03/11:25:47.04          -47.857670      -98.593144       4.8002220
2019-03-03/11:25:47.07          -47.824656      -98.624016       4.8103962
2019-03-03/11:25:47.11          -47.804032      -98.649394       4.8121758
2019-03-03/11:25:47.14          -47.786210      -98.688864       4.8065186
2019-03-03/11:25:47.17          -47.757515      -98.737824       4.8021397
2019-03-03/11:25:47.20          -47.726537      -98.778202       4.8035349
2019-03-03/11:25:47.23          -47.701896      -98.810178       4.8043462
2019-03-03/11:25:47.26          -47.666912      -98.853525       4.7978971
2019-03-03/11:25:47.29          -47.634140      -98.897077       4.7913543
2019-03-03/11:25:47.32          -47.586186      -98.948732       4.7868010
2019-03-03/11:25:47.36          -47.563766      -98.996067       4.7707232
2019-03-03/11:25:47.39          -47.528961      -99.046823       4.7591186
2019-03-03/11:25:47.42          -47.499911      -99.097692       4.7512381
2019-03-03/11:25:47.45          -47.472474      -99.136436       4.7535182
2019-03-03/11:25:47.48          -47.449067      -99.183731       4.7399839
2019-03-03/11:25:47.51          -47.422691      -99.229342       4.7311078
2019-03-03/11:25:47.54          -47.406306      -99.273255       4.7407290
2019-03-03/11:25:47.57          -47.388932      -99.314536       4.7479618
2019-03-03/11:25:47.61          -47.372900      -99.348782       4.7463456
2019-03-03/11:25:47.64          -47.348599      -99.382505       4.7575634
2019-03-03/11:25:47.67          -47.318319      -99.414962       4.7581518
2019-03-03/11:25:47.70          -47.284768      -99.441380       4.7719650
2019-03-03/11:25:47.73          -47.256628      -99.468249       4.7830280
2019-03-03/11:25:47.76          -47.220472      -99.506236       4.7882315
2019-03-03/11:25:47.79          -47.187521      -99.542401       4.7868731
2019-03-03/11:25:47.82          -47.154690      -99.573442       4.7781558
2019-03-03/11:25:47.86          -47.120752      -99.604901       4.7704801
2019-03-03/11:25:47.89          -47.086190      -99.651129       4.7550220
2019-03-03/11:25:47.92          -47.062451      -99.700334       4.7380110
2019-03-03/11:25:47.95          -47.043058      -99.748303       4.7392340
2019-03-03/11:25:47.98          -47.020007      -99.795270       4.7321895
2019-03-03/11:25:48.01          -46.988943      -99.853355       4.7192842
2019-03-03/11:25:48.04          -46.961065      -99.894980       4.7175754
2019-03-03/11:25:48.07          -46.928417      -99.941203       4.7184609
2019-03-03/11:25:48.11          -46.911120      -99.992942       4.7239852
2019-03-03/11:25:48.14          -46.890856      -100.04144       4.7312095
2019-03-03/11:25:48.17          -46.873890      -100.07613       4.7570222
2019-03-03/11:25:48.20          -46.846421      -100.13149       4.7669053
2019-03-03/11:25:48.23          -46.820413      -100.17574       4.7625428
2019-03-03/11:25:48.26          -46.799515      -100.21712       4.7659682
2019-03-03/11:25:48.29          -46.776342      -100.25095       4.7771450
2019-03-03/11:25:48.32          -46.756850      -100.29783       4.7739049
2019-03-03/11:25:48.36          -46.739436      -100.32710       4.7799255
2019-03-03/11:25:48.39          -46.702317      -100.35884       4.7758470
2019-03-03/11:25:48.42          -46.669507      -100.39093       4.7690856
2019-03-03/11:25:48.45          -46.636581      -100.42142       4.7568922
2019-03-03/11:25:48.48          -46.603237      -100.44800       4.7517833
2019-03-03/11:25:48.51          -46.570879      -100.48085       4.7559500
2019-03-03/11:25:48.54          -46.534861      -100.51373       4.7538320
2019-03-03/11:25:48.57          -46.506760      -100.55525       4.7471730
2019-03-03/11:25:48.61          -46.477782      -100.59679       4.7455375
2019-03-03/11:25:48.64          -46.440676      -100.64991       4.7365556
2019-03-03/11:25:48.67          -46.414506      -100.70865       4.7334319
2019-03-03/11:25:48.70          -46.385934      -100.76237       4.7404819
2019-03-03/11:25:48.73          -46.357778      -100.81948       4.7394764
2019-03-03/11:25:48.76          -46.326587      -100.86340       4.7428949
2019-03-03/11:25:48.79          -46.299702      -100.91026       4.7485473
2019-03-03/11:25:48.82          -46.268165      -100.95919       4.7543595
2019-03-03/11:25:48.86          -46.233938      -100.98787       4.7582659
2019-03-03/11:25:48.89          -46.202750      -101.03128       4.7607076
2019-03-03/11:25:48.92          -46.177438      -101.07071       4.7614891
2019-03-03/11:25:48.95          -46.145654      -101.09712       4.7653424
2019-03-03/11:25:48.98          -46.114476      -101.13329       4.7540208
2019-03-03/11:25:49.01          -46.088061      -101.17004       4.7499329
2019-03-03/11:25:49.04          -46.065883      -101.19927       4.7498126
2019-03-03/11:25:49.07          -46.030783      -101.22899       4.7607142
2019-03-03/11:25:49.11          -46.001819      -101.26537       4.7492932
2019-03-03/11:25:49.14          -45.960949      -101.32315       4.7404244
2019-03-03/11:25:49.17          -45.933853      -101.36628       4.7342508
2019-03-03/11:25:49.20          -45.898556      -101.41469       4.7303119
2019-03-03/11:25:49.23          -45.865545      -101.47169       4.7206004
2019-03-03/11:25:49.26          -45.839435      -101.52211       4.7256441
2019-03-03/11:25:49.29          -45.799956      -101.57125       4.7288523
2019-03-03/11:25:49.32          -45.767937      -101.63708       4.7333237
2019-03-03/11:25:49.36          -45.741685      -101.69164       4.7198640
2019-03-03/11:25:49.39          -45.718559      -101.74324       4.7192625
2019-03-03/11:25:49.42          -45.699027      -101.78226       4.7227681
2019-03-03/11:25:49.45          -45.660021      -101.82284       4.7191642
2019-03-03/11:25:49.48          -45.635844      -101.85876       4.7129949
2019-03-03/11:25:49.51          -45.612888      -101.89382       4.7072889
2019-03-03/11:25:49.54          -45.582195      -101.93073       4.7068818
2019-03-03/11:25:49.57          -45.558131      -101.96826       4.7061469
2019-03-03/11:25:49.61          -45.527674      -101.99651       4.6939720
2019-03-03/11:25:49.64          -45.497213      -102.02993       4.6916375
2019-03-03/11:25:49.67          -45.452502      -102.06258       4.6934663
2019-03-03/11:25:49.70          -45.409498      -102.10770       4.6849821
2019-03-03/11:25:49.73          -45.368553      -102.14244       4.6995209
2019-03-03/11:25:49.76          -45.321168      -102.18243       4.7062804
2019-03-03/11:25:49.79          -45.276110      -102.22474       4.7193619
2019-03-03/11:25:49.82          -45.238216      -102.26905       4.7226116
2019-03-03/11:25:49.86          -45.195907      -102.30881       4.7182032
2019-03-03/11:25:49.89          -45.160986      -102.35533       4.7177895
2019-03-03/11:25:49.92          -45.127932      -102.40550       4.7167230
2019-03-03/11:25:49.95          -45.102043      -102.45921       4.7087771
2019-03-03/11:25:49.98          -45.076080      -102.50608       4.7094446
2019-03-03/11:25:50.01          -45.058501      -102.55613       4.7046829
2019-03-03/11:25:50.04          -45.040048      -102.60515       4.7029822
2019-03-03/11:25:50.07          -45.021062      -102.64763       4.7009439
2019-03-03/11:25:50.11          -45.001925      -102.69840       4.6882855
2019-03-03/11:25:50.14          -44.980458      -102.75459       4.6840779
2019-03-03/11:25:50.17          -44.956517      -102.79528       4.6917756
2019-03-03/11:25:50.20          -44.930362      -102.83474       4.6976017
2019-03-03/11:25:50.23          -44.904433      -102.87070       4.7015058
2019-03-03/11:25:50.26          -44.879611      -102.90934       4.7102772
2019-03-03/11:25:50.29          -44.845604      -102.94803       4.7140114
2019-03-03/11:25:50.32          -44.801879      -102.98335       4.7182519
2019-03-03/11:25:50.36          -44.759367      -103.01881       4.7249237
2019-03-03/11:25:50.39          -44.713877      -103.05465       4.7401896
2019-03-03/11:25:50.42          -44.671710      -103.08770       4.7494026
2019-03-03/11:25:50.45          -44.620206      -103.12962       4.7439173
2019-03-03/11:25:50.48          -44.575979      -103.17771       4.7389648
2019-03-03/11:25:50.51          -44.529008      -103.22421       4.7436270
2019-03-03/11:25:50.54          -44.491644      -103.27044       4.7384165
2019-03-03/11:25:50.57          -44.456148      -103.31929       4.7305679
2019-03-03/11:25:50.61          -44.436923      -103.36684       4.7334470
2019-03-03/11:25:50.64          -44.406378      -103.42368       4.7276946
2019-03-03/11:25:50.67          -44.379157      -103.48030       4.7208128
2019-03-03/11:25:50.70          -44.354179      -103.52982       4.7239189
2019-03-03/11:25:50.73          -44.335945      -103.58000       4.7291920
2019-03-03/11:25:50.76          -44.308873      -103.62885       4.7339086
2019-03-03/11:25:50.79          -44.295448      -103.66557       4.7437382
2019-03-03/11:25:50.82          -44.272834      -103.70494       4.7534259
2019-03-03/11:25:50.86          -44.248775      -103.74663       4.7606467
2019-03-03/11:25:50.89          -44.215302      -103.79291       4.7667097
2019-03-03/11:25:50.92          -44.188275      -103.83084       4.7746544
2019-03-03/11:25:50.95          -44.154851      -103.85796       4.7681849
2019-03-03/11:25:50.98          -44.126721      -103.89115       4.7673174
2019-03-03/11:25:51.01          -44.080109      -103.92854       4.7617365
2019-03-03/11:25:51.04          -44.041504      -103.95582       4.7639706
2019-03-03/11:25:51.07          -43.991577      -103.99291       4.7585448
2019-03-03/11:25:51.11          -43.956135      -104.03085       4.7539391
2019-03-03/11:25:51.14          -43.926562      -104.06688       4.7515898
2019-03-03/11:25:51.17          -43.892683      -104.10049       4.7480044
2019-03-03/11:25:51.20          -43.861664      -104.13885       4.7431831
2019-03-03/11:25:51.23          -43.831661      -104.17972       4.7646306
2019-03-03/11:25:51.26          -43.796294      -104.23071       4.7632280
2019-03-03/11:25:51.29          -43.779180      -104.28511       4.7763533
2019-03-03/11:25:51.32          -43.751203      -104.34438       4.7819038
2019-03-03/11:25:51.36          -43.734851      -104.40028       4.7904739
2019-03-03/11:25:51.39          -43.698267      -104.45575       4.7954957
2019-03-03/11:25:51.42          -43.657869      -104.49602       4.8084769
2019-03-03/11:25:51.45          -43.623872      -104.54041       4.8230627
2019-03-03/11:25:51.48          -43.591943      -104.58867       4.8180783
2019-03-03/11:25:51.51          -43.560818      -104.62646       4.8097861
2019-03-03/11:25:51.54          -43.534038      -104.65986       4.8138371
2019-03-03/11:25:51.57          -43.488662      -104.69382       4.8037918
2019-03-03/11:25:51.61          -43.453772      -104.73111       4.7857354
2019-03-03/11:25:51.64          -43.410146      -104.77227       4.7794454
2019-03-03/11:25:51.67          -43.375713      -104.80719       4.7664093
2019-03-03/11:25:51.70          -43.338263      -104.85443       4.7607134
2019-03-03/11:25:51.73          -43.301386      -104.89368       4.7516711
2019-03-03/11:25:51.76          -43.261418      -104.93582       4.7536583
2019-03-03/11:25:51.79          -43.230719      -104.98475       4.7521132
2019-03-03/11:25:51.82          -43.192809      -105.03951       4.7512688
2019-03-03/11:25:51.86          -43.171325      -105.07899       4.7609307
2019-03-03/11:25:51.89          -43.143740      -105.12492       4.7722372
2019-03-03/11:25:51.92          -43.124098      -105.17538       4.7711609
2019-03-03/11:25:51.95          -43.092744      -105.22595       4.7825493
2019-03-03/11:25:51.98          -43.062078      -105.26910       4.7940560
2019-03-03/11:25:52.01          -43.031691      -105.32447       4.7878948
2019-03-03/11:25:52.04          -43.001373      -105.36365       4.7989828
2019-03-03/11:25:52.07          -42.958325      -105.40148       4.7982294
2019-03-03/11:25:52.11          -42.930106      -105.43670       4.7988464
2019-03-03/11:25:52.14          -42.889357      -105.48005       4.7864442
2019-03-03/11:25:52.17          -42.860920      -105.51517       4.7821224
2019-03-03/11:25:52.20          -42.811936      -105.54085       4.7739417
2019-03-03/11:25:52.23          -42.774854      -105.57848       4.7570278
2019-03-03/11:25:52.26          -42.741168      -105.62275       4.7303810
2019-03-03/11:25:52.29          -42.704459      -105.65525       4.7349689
2019-03-03/11:25:52.32          -42.666044      -105.69834       4.7239991
2019-03-03/11:25:52.36          -42.634258      -105.74614       4.7206007
2019-03-03/11:25:52.39          -42.581132      -105.79548       4.7176546
2019-03-03/11:25:52.42          -42.545464      -105.85045       4.7168026
2019-03-03/11:25:52.45          -42.493979      -105.90746       4.7161230
2019-03-03/11:25:52.48          -42.455105      -105.96475       4.7228245
2019-03-03/11:25:52.51          -42.418361      -106.01127       4.7301409
2019-03-03/11:25:52.54          -42.382302      -106.05654       4.7494045
2019-03-03/11:25:52.57          -42.341448      -106.10910       4.7523156
2019-03-03/11:25:52.61          -42.309271      -106.14668       4.7680602
2019-03-03/11:25:52.64          -42.270774      -106.19011       4.7795040
2019-03-03/11:25:52.67          -42.242580      -106.22174       4.7733066
2019-03-03/11:25:52.70          -42.204349      -106.25022       4.7850327
2019-03-03/11:25:52.73          -42.176749      -106.27066       4.7934468
2019-03-03/11:25:52.76          -42.147904      -106.29930       4.7913128
2019-03-03/11:25:52.79          -42.121523      -106.32604       4.8139923
2019-03-03/11:25:52.82          -42.072672      -106.35024       4.8053886
2019-03-03/11:25:52.86          -42.042155      -106.38420       4.8017381
2019-03-03/11:25:52.89          -42.006959      -106.42807       4.7891557
2019-03-03/11:25:52.92          -41.972563      -106.46610       4.7821359
2019-03-03/11:25:52.95          -41.936823      -106.51371       4.7889140
2019-03-03/11:25:52.98          -41.899671      -106.55220       4.7954350
2019-03-03/11:25:53.01          -41.852089      -106.60206       4.7922646
2019-03-03/11:25:53.04          -41.808389      -106.64989       4.7964323
2019-03-03/11:25:53.07          -41.753614      -106.69685       4.7772255
2019-03-03/11:25:53.11          -41.730119      -106.75449       4.7787893
2019-03-03/11:25:53.14          -41.690189      -106.79563       4.7789245
2019-03-03/11:25:53.17          -41.644312      -106.83284       4.7873703
2019-03-03/11:25:53.20          -41.598092      -106.87095       4.7903285
2019-03-03/11:25:53.23          -41.557309      -106.90577       4.8075316
2019-03-03/11:25:53.26          -41.522909      -106.94434       4.8014862
2019-03-03/11:25:53.29          -41.492384      -106.98498       4.8106557
2019-03-03/11:25:53.32          -41.454093      -107.03072       4.8071332
2019-03-03/11:25:53.36          -41.433285      -107.07423       4.8148005
2019-03-03/11:25:53.39          -41.394257      -107.10703       4.8180176
2019-03-03/11:25:53.42          -41.362940      -107.15248       4.8196659
2019-03-03/11:25:53.45          -41.331621      -107.19537       4.8163760
2019-03-03/11:25:53.48          -41.296105      -107.23847       4.8192444
2019-03-03/11:25:53.51          -41.257394      -107.27617       4.8148977
2019-03-03/11:25:53.54          -41.222987      -107.31936       4.8177270
2019-03-03/11:25:53.57          -41.184841      -107.35525       4.8218510
2019-03-03/11:25:53.61          -41.151118      -107.39308       4.8287229
2019-03-03/11:25:53.64          -41.090523      -107.43296       4.8382673
2019-03-03/11:25:53.67          -41.046371      -107.48473       4.8403934
2019-03-03/11:25:53.70          -41.001454      -107.52988       4.8371954
2019-03-03/11:25:53.73          -40.963849      -107.57333       4.8436479
2019-03-03/11:25:53.76          -40.931432      -107.61613       4.8404266
2019-03-03/11:25:53.79          -40.893777      -107.67272       4.8237681
2019-03-03/11:25:53.82          -40.857790      -107.72811       4.8165029
2019-03-03/11:25:53.86          -40.831982      -107.78040       4.8058477
2019-03-03/11:25:53.89          -40.798775      -107.83160       4.8020212
2019-03-03/11:25:53.92          -40.787366      -107.87631       4.7978335
2019-03-03/11:25:53.95          -40.760168      -107.91470       4.8019325
2019-03-03/11:25:53.98          -40.734644      -107.94881       4.8095156
2019-03-03/11:25:54.01          -40.707221      -107.98711       4.8086537
2019-03-03/11:25:54.04          -40.673280      -108.02742       4.8155237
2019-03-03/11:25:54.07          -40.641122      -108.06195       4.8253941
2019-03-03/11:25:54.11          -40.611521      -108.08963       4.8288082
2019-03-03/11:25:54.14          -40.568744      -108.12606       4.8301760
2019-03-03/11:25:54.17          -40.530877      -108.14598       4.8326280
2019-03-03/11:25:54.20          -40.480824      -108.17573       4.8324634
2019-03-03/11:25:54.23          -40.436729      -108.20837       4.8220297
2019-03-03/11:25:54.26          -40.385775      -108.24545       4.8168082
2019-03-03/11:25:54.29          -40.340554      -108.29149       4.8081955
2019-03-03/11:25:54.32          -40.300212      -108.33299       4.7994370
2019-03-03/11:25:54.36          -40.264542      -108.36660       4.8035514
2019-03-03/11:25:54.39          -40.218584      -108.40431       4.8105464
2019-03-03/11:25:54.42          -40.184789      -108.44568       4.8219176
2019-03-03/11:25:54.45          -40.149291      -108.50176       4.8256318
2019-03-03/11:25:54.48          -40.126407      -108.55452       4.8298297
2019-03-03/11:25:54.51          -40.102555      -108.59782       4.8426984
2019-03-03/11:25:54.54          -40.079813      -108.64174       4.8565120
2019-03-03/11:25:54.57          -40.047572      -108.68237       4.8757829
2019-03-03/11:25:54.61          -40.020634      -108.72494       4.8927909
2019-03-03/11:25:54.64          -39.997556      -108.76668       4.8952103
2019-03-03/11:25:54.67          -39.970284      -108.80862       4.9037996
2019-03-03/11:25:54.70          -39.930631      -108.84423       4.8981258
2019-03-03/11:25:54.73          -39.894751      -108.87623       4.8943375
2019-03-03/11:25:54.76          -39.847707      -108.90565       4.8856270
2019-03-03/11:25:54.79          -39.807384      -108.94766       4.8778985
2019-03-03/11:25:54.82          -39.771257      -108.98846       4.8620318
2019-03-03/11:25:54.86          -39.741202      -109.03221       4.8383797
2019-03-03/11:25:54.89          -39.700991      -109.07069       4.8262239
2019-03-03/11:25:54.92          -39.654238      -109.12261       4.8196164
2019-03-03/11:25:54.95          -39.603834      -109.17206       4.8017637
2019-03-03/11:25:54.98          -39.561615      -109.22239       4.7934790
2019-03-03/11:25:55.01          -39.515421      -109.27556       4.8012428
2019-03-03/11:25:55.04          -39.475073      -109.33261       4.7982417
2019-03-03/11:25:55.07          -39.431726      -109.39480       4.7888157
2019-03-03/11:25:55.11          -39.384853      -109.45489       4.7955072
2019-03-03/11:25:55.14          -39.338232      -109.50259       4.8073740
2019-03-03/11:25:55.17          -39.296016      -109.55599       4.8050266
2019-03-03/11:25:55.20          -39.257045      -109.59188       4.8142653
2019-03-03/11:25:55.23          -39.226147      -109.62963       4.8325610
2019-03-03/11:25:55.26          -39.196243      -109.66385       4.8414212
2019-03-03/11:25:55.29          -39.166911      -109.68805       4.8429765
2019-03-03/11:25:55.32          -39.129270      -109.71901       4.8472674
2019-03-03/11:25:55.36          -39.091764      -109.74062       4.8601685
2019-03-03/11:25:55.39          -39.051469      -109.76815       4.8487185
2019-03-03/11:25:55.42          -39.007540      -109.79352       4.8509129
2019-03-03/11:25:55.45          -38.966224      -109.83602       4.8467201
2019-03-03/11:25:55.48          -38.922363      -109.87972       4.8381443
2019-03-03/11:25:55.51          -38.884136      -109.92551       4.8347542
2019-03-03/11:25:55.54          -38.834406      -109.97422       4.8298447
2019-03-03/11:25:55.57          -38.785983      -110.03149       4.8217480
2019-03-03/11:25:55.61          -38.751638      -110.07676       4.8286430
2019-03-03/11:25:55.64          -38.699175      -110.11495       4.8404545
2019-03-03/11:25:55.67          -38.659861      -110.16045       4.8610073
2019-03-03/11:25:55.70          -38.620096      -110.20782       4.8755785
2019-03-03/11:25:55.73          -38.580037      -110.24189       4.9058126
2019-03-03/11:25:55.76          -38.534540      -110.28337       4.9297010
2019-03-03/11:25:55.79          -38.493249      -110.31903       4.9365818
2019-03-03/11:25:55.82          -38.458839      -110.34750       4.9572154
2019-03-03/11:25:55.86          -38.421201      -110.38308       4.9704039
2019-03-03/11:25:55.89          -38.372945      -110.41802       4.9701523
2019-03-03/11:25:55.92          -38.345241      -110.46032       4.9698495
2019-03-03/11:25:55.95          -38.307411      -110.48129       4.9743492
2019-03-03/11:25:55.98          -38.273980      -110.51003       4.9685593
2019-03-03/11:25:56.01          -38.237349      -110.53493       4.9585007
2019-03-03/11:25:56.04          -38.199819      -110.56871       4.9463494
2019-03-03/11:25:56.07          -38.159421      -110.60439       4.9482411
2019-03-03/11:25:56.11          -38.112031      -110.65182       4.9427822
2019-03-03/11:25:56.14          -38.070976      -110.68245       4.9447811
2019-03-03/11:25:56.17          -38.025696      -110.72729       4.9556957
2019-03-03/11:25:56.20          -37.982403      -110.77121       4.9595915
2019-03-03/11:25:56.23          -37.943508      -110.82648       4.9601139
2019-03-03/11:25:56.26          -37.893239      -110.87736       4.9716725
2019-03-03/11:25:56.29          -37.845271      -110.93430       4.9725903
2019-03-03/11:25:56.32          -37.807391      -110.97972       4.9757505
2019-03-03/11:25:56.36          -37.758342      -111.02358       4.9759489
2019-03-03/11:25:56.39          -37.721350      -111.06371       4.9881077
2019-03-03/11:25:56.42          -37.687449      -111.10660       5.0000845
2019-03-03/11:25:56.45          -37.658858      -111.14992       5.0068603
2019-03-03/11:25:56.48          -37.627397      -111.18901       5.0158091
2019-03-03/11:25:56.51          -37.587658      -111.21881       5.0208034
2019-03-03/11:25:56.54          -37.557201      -111.25388       5.0193306
2019-03-03/11:25:56.57          -37.519930      -111.27251       5.0313704
2019-03-03/11:25:56.61          -37.485181      -111.30546       5.0535039
2019-03-03/11:25:56.64          -37.462258      -111.34195       5.0725643
2019-03-03/11:25:56.67          -37.432382      -111.37108       5.0716620
2019-03-03/11:25:56.70          -37.394193      -111.41689       5.0683913
2019-03-03/11:25:56.73          -37.359770      -111.45958       5.0679764
2019-03-03/11:25:56.76          -37.314303      -111.49668       5.0591921
2019-03-03/11:25:56.79          -37.271254      -111.54653       5.0550725
2019-03-03/11:25:56.82          -37.229427      -111.59600       5.0524082
2019-03-03/11:25:56.86          -37.184259      -111.65764       5.0496931
2019-03-03/11:25:56.89          -37.136904      -111.70407       5.0423451
2019-03-03/11:25:56.92          -37.079166      -111.74666       5.0444754
2019-03-03/11:25:56.95          -37.024093      -111.78604       5.0495315
2019-03-03/11:25:56.98          -36.976211      -111.82111       5.0568136
2019-03-03/11:25:57.01          -36.924132      -111.85330       5.0643313
2019-03-03/11:25:57.04          -36.886744      -111.89633       5.0725142
2019-03-03/11:25:57.07          -36.851344      -111.94202       5.0805795
2019-03-03/11:25:57.11          -36.812943      -111.99440       5.0851873
2019-03-03/11:25:57.14          -36.782186      -112.03700       5.0910923
2019-03-03/11:25:57.17          -36.740389      -112.06971       5.1045995
2019-03-03/11:25:57.20          -36.704845      -112.12807       5.0860988
2019-03-03/11:25:57.23          -36.662444      -112.18706       5.0897675
2019-03-03/11:25:57.26          -36.618844      -112.23396       5.0921791
2019-03-03/11:25:57.29          -36.567713      -112.28811       5.0908291
2019-03-03/11:25:57.32          -36.506650      -112.32991       5.0921100
2019-03-03/11:25:57.36          -36.456751      -112.37174       5.0933755
2019-03-03/11:25:57.39          -36.407426      -112.39874       5.1022951
2019-03-03/11:25:57.42          -36.352668      -112.43315       5.1048760
2019-03-03/11:25:57.45          -36.301648      -112.48072       5.0931717
2019-03-03/11:25:57.48          -36.259050      -112.52032       5.1030945
2019-03-03/11:25:57.51          -36.222194      -112.56174       5.0958188
2019-03-03/11:25:57.54          -36.190413      -112.61015       5.0911929
2019-03-03/11:25:57.57          -36.150353      -112.65386       5.0915013
2019-03-03/11:25:57.61          -36.118794      -112.70591       5.0987573
2019-03-03/11:25:57.64          -36.073089      -112.75520       5.1086779
2019-03-03/11:25:57.67          -36.025382      -112.81022       5.1106470
2019-03-03/11:25:57.70          -35.986201      -112.86109       5.1197652
2019-03-03/11:25:57.73          -35.962495      -112.91184       5.1252021
2019-03-03/11:25:57.76          -35.914487      -112.95149       5.1388605
2019-03-03/11:25:57.79          -35.870228      -112.99539       5.1453245
2019-03-03/11:25:57.82          -35.808191      -113.02927       5.1582186
2019-03-03/11:25:57.86          -35.773020      -113.05902       5.1644900
2019-03-03/11:25:57.89          -35.726237      -113.09015       5.1637967
2019-03-03/11:25:57.92          -35.683669      -113.11168       5.1630617
2019-03-03/11:25:57.95          -35.638557      -113.13952       5.1678293
2019-03-03/11:25:57.98          -35.595533      -113.17133       5.1530363
2019-03-03/11:25:58.01          -35.537251      -113.20794       5.1557675
2019-03-03/11:25:58.04          -35.496433      -113.24505       5.1507512
2019-03-03/11:25:58.07          -35.446888      -113.28089       5.1476461
2019-03-03/11:25:58.11          -35.407176      -113.32064       5.1475137
2019-03-03/11:25:58.14          -35.357272      -113.37649       5.1515840
2019-03-03/11:25:58.17          -35.314022      -113.42301       5.1604692
2019-03-03/11:25:58.20          -35.272075      -113.48954       5.1640417
2019-03-03/11:25:58.23          -35.226724      -113.54328       5.1654554
2019-03-03/11:25:58.26          -35.180821      -113.60014       5.1852589
2019-03-03/11:25:58.29          -35.141674      -113.64797       5.1884784
2019-03-03/11:25:58.32          -35.092037      -113.69446       5.2036383
2019-03-03/11:25:58.36          -35.049818      -113.73621       5.2249915
2019-03-03/11:25:58.39          -35.005711      -113.78320       5.2398873
2019-03-03/11:25:58.42          -34.961306      -113.80769       5.2526366
2019-03-03/11:25:58.45          -34.919662      -113.83637       5.2607394
2019-03-03/11:25:58.48          -34.872159      -113.86395       5.2606578
2019-03-03/11:25:58.51          -34.836593      -113.88822       5.2710387
2019-03-03/11:25:58.54          -34.794838      -113.91229       5.2677715
2019-03-03/11:25:58.57          -34.749986      -113.94071       5.2785207
2019-03-03/11:25:58.61          -34.714976      -113.96236       5.2715102
2019-03-03/11:25:58.64          -34.674319      -113.99060       5.2761019
2019-03-03/11:25:58.67          -34.632109      -114.02573       5.2846479
2019-03-03/11:25:58.70          -34.589666      -114.07224       5.2860917
2019-03-03/11:25:58.73          -34.550408      -114.13200       5.2857070
2019-03-03/11:25:58.76          -34.510729      -114.17940       5.3004432
2019-03-03/11:25:58.79          -34.460760      -114.23368       5.2991222
2019-03-03/11:25:58.82          -34.417995      -114.27831       5.3140459
2019-03-03/11:25:58.86          -34.370236      -114.33432       5.3155947
2019-03-03/11:25:58.89          -34.324146      -114.38373       5.3405388
2019-03-03/11:25:58.92          -34.278375      -114.44344       5.3439376
2019-03-03/11:25:58.95          -34.225208      -114.49543       5.3413192
2019-03-03/11:25:58.98          -34.191723      -114.54430       5.3478098
2019-03-03/11:25:59.01          -34.141457      -114.57430       5.3652583
2019-03-03/11:25:59.04          -34.101141      -114.60418       5.3802779
2019-03-03/11:25:59.07          -34.061602      -114.63457       5.3888011
2019-03-03/11:25:59.11          -34.011661      -114.66647       5.3927794
2019-03-03/11:25:59.14          -33.958530      -114.68715       5.4025325
2019-03-03/11:25:59.17          -33.907814      -114.72440       5.4000148
2019-03-03/11:25:59.20          -33.855448      -114.75451       5.3961920
2019-03-03/11:25:59.23          -33.816689      -114.77497       5.4023355
2019-03-03/11:25:59.26          -33.762452      -114.79606       5.4131445
2019-03-03/11:25:59.29          -33.712728      -114.83440       5.4100897
2019-03-03/11:25:59.32          -33.655494      -114.86906       5.4064415
2019-03-03/11:25:59.36          -33.604114      -114.90533       5.4119542
2019-03-03/11:25:59.39          -33.554162      -114.95276       5.4217305
2019-03-03/11:25:59.42          -33.506078      -115.01173       5.4218191
2019-03-03/11:25:59.45          -33.451156      -115.05859       5.4194064
2019-03-03/11:25:59.48          -33.401658      -115.09954       5.4262763
2019-03-03/11:25:59.51          -33.345068      -115.15376       5.4263193
2019-03-03/11:25:59.54          -33.295670      -115.20366       5.4285903
2019-03-03/11:25:59.57          -33.250041      -115.24738       5.4278041
2019-03-03/11:25:59.61          -33.209830      -115.28520       5.4362955
2019-03-03/11:25:59.64          -33.167952      -115.33776       5.4372057
2019-03-03/11:25:59.67          -33.122104      -115.38193       5.4324394
2019-03-03/11:25:59.70          -33.086334      -115.40971       5.4448666
2019-03-03/11:25:59.73          -33.048223      -115.45458       5.4397495
2019-03-03/11:25:59.76          -33.003374      -115.49244       5.4444732
2019-03-03/11:25:59.79          -32.966162      -115.52256       5.4544331
2019-03-03/11:25:59.82          -32.914357      -115.55821       5.4490649
2019-03-03/11:25:59.86          -32.867857      -115.59197       5.4583983
2019-03-03/11:25:59.89          -32.815047      -115.63749       5.4504487
2019-03-03/11:25:59.92          -32.758485      -115.67135       5.4597345
2019-03-03/11:25:59.95          -32.712209      -115.70749       5.4541186
2019-03-03/11:25:59.98          -32.652212      -115.75429       5.4380208
2019-03-03/11:26:00.01          -32.595981      -115.79412       5.4417485
2019-03-03/11:26:00.04          -32.545604      -115.84142       5.4416362
2019-03-03/11:26:00.07          -32.497333      -115.88636       5.4340129
2019-03-03/11:26:00.11          -32.449501      -115.93244       5.4382813
2019-03-03/11:26:00.14          -32.401998      -115.98499       5.4379756
2019-03-03/11:26:00.17          -32.363897      -116.03444       5.4417667
2019-03-03/11:26:00.20          -32.318285      -116.08456       5.4289759
2019-03-03/11:26:00.23          -32.267470      -116.13784       5.4307884
2019-03-03/11:26:00.26          -32.230487      -116.17796       5.4406067
2019-03-03/11:26:00.29          -32.188870      -116.20770       5.4507591
2019-03-03/11:26:00.32          -32.145697      -116.25272       5.4568150
2019-03-03/11:26:00.36          -32.095782      -116.29762       5.4616615
2019-03-03/11:26:00.39          -32.045427      -116.33551       5.4676081
2019-03-03/11:26:00.42          -31.992548      -116.35020       5.4704788
2019-03-03/11:26:00.45          -31.934682      -116.38441       5.4758232
2019-03-03/11:26:00.48          -31.894066      -116.41371       5.4824464
2019-03-03/11:26:00.51          -31.858870      -116.43658       5.4973647
2019-03-03/11:26:00.54          -31.813497      -116.47532       5.4916466
2019-03-03/11:26:00.57          -31.768013      -116.51555       5.4864213
2019-03-03/11:26:00.61          -31.721537      -116.55369       5.4797667
2019-03-03/11:26:00.64          -31.673280      -116.60706       5.4640477
2019-03-03/11:26:00.67          -31.630891      -116.64804       5.4546903
2019-03-03/11:26:00.70          -31.586392      -116.71328       5.4466290
2019-03-03/11:26:00.73          -31.541565      -116.77003       5.4391795
2019-03-03/11:26:00.76          -31.497294      -116.81446       5.4442905
2019-03-03/11:26:00.79          -31.452135      -116.87466       5.4363181
2019-03-03/11:26:00.82          -31.402782      -116.92023       5.4545910
2019-03-03/11:26:00.86          -31.349222      -116.97875       5.4549753
2019-03-03/11:26:00.89          -31.297437      -117.02509       5.4703568
2019-03-03/11:26:00.92          -31.253177      -117.06110       5.4835417
2019-03-03/11:26:00.95          -31.204821      -117.11415       5.4892533
2019-03-03/11:26:00.98          -31.155805      -117.15120       5.4981604
2019-03-03/11:26:01.01          -31.099725      -117.17121       5.5145546
2019-03-03/11:26:01.04          -31.044187      -117.21459       5.5152236
2019-03-03/11:26:01.07          -30.983467      -117.24206       5.5178201
2019-03-03/11:26:01.11          -30.927057      -117.27476       5.5027394
2019-03-03/11:26:01.14          -30.878497      -117.30027       5.4988397
2019-03-03/11:26:01.17          -30.835795      -117.33023       5.4851827
2019-03-03/11:26:01.20          -30.783251      -117.36592       5.4873283
2019-03-03/11:26:01.23          -30.733698      -117.39187       5.4869584
2019-03-03/11:26:01.26          -30.678605      -117.43132       5.4896584
2019-03-03/11:26:01.29          -30.641866      -117.47386       5.4845512
2019-03-03/11:26:01.32          -30.584238      -117.50866       5.4958948
2019-03-03/11:26:01.36          -30.537210      -117.56036       5.5035752
2019-03-03/11:26:01.39          -30.490842      -117.60970       5.5212063
2019-03-03/11:26:01.42          -30.439835      -117.65859       5.5340792
2019-03-03/11:26:01.45          -30.385627      -117.69980       5.5596315
2019-03-03/11:26:01.48          -30.338828      -117.74649       5.5623975
2019-03-03/11:26:01.51          -30.288595      -117.80736       5.5666424
2019-03-03/11:26:01.54          -30.254617      -117.85278       5.5788079
2019-03-03/11:26:01.57          -30.195768      -117.89100       5.5946542
2019-03-03/11:26:01.61          -30.158478      -117.93157       5.5980691
2019-03-03/11:26:01.64          -30.113567      -117.95951       5.6054564
2019-03-03/11:26:01.67          -30.074075      -117.99482       5.5990897
2019-03-03/11:26:01.70          -30.044977      -118.02321       5.6112565
2019-03-03/11:26:01.73          -30.007259      -118.06012       5.5978278
2019-03-03/11:26:01.76          -29.966775      -118.07953       5.6120836
2019-03-03/11:26:01.79          -29.925515      -118.10431       5.6198489
2019-03-03/11:26:01.82          -29.876743      -118.13586       5.6229059
2019-03-03/11:26:01.86          -29.824428      -118.18897       5.6149172
2019-03-03/11:26:01.89          -29.766913      -118.23172       5.6197132
2019-03-03/11:26:01.92          -29.716364      -118.27364       5.6286866
2019-03-03/11:26:01.95          -29.667259      -118.31119       5.6361691
2019-03-03/11:26:01.98          -29.602230      -118.36022       5.6352587
2019-03-03/11:26:02.01          -29.543939      -118.39505       5.6565974
2019-03-03/11:26:02.04          -29.481335      -118.45630       5.6594274
2019-03-03/11:26:02.07          -29.425926      -118.49334       5.6746611
2019-03-03/11:26:02.11          -29.374387      -118.53317       5.6822201
2019-03-03/11:26:02.14          -29.332355      -118.55996       5.7014479
2019-03-03/11:26:02.17          -29.286569      -118.59629       5.7058150
2019-03-03/11:26:02.20          -29.237579      -118.63235       5.7128297
2019-03-03/11:26:02.23          -29.186268      -118.65976       5.7255052
2019-03-03/11:26:02.26          -29.133743      -118.69699       5.7306687
2019-03-03/11:26:02.29          -29.091391      -118.74257       5.7303186
2019-03-03/11:26:02.32          -29.052257      -118.76449       5.7296070
2019-03-03/11:26:02.36          -29.008361      -118.79200       5.7335113
2019-03-03/11:26:02.39          -28.958607      -118.83142       5.7300856
2019-03-03/11:26:02.42          -28.914604      -118.86935       5.7274201
2019-03-03/11:26:02.45          -28.871594      -118.90349       5.7391877
2019-03-03/11:26:02.48          -28.824715      -118.95118       5.7415173
2019-03-03/11:26:02.51          -28.772858      -119.00441       5.7435084
2019-03-03/11:26:02.54          -28.734380      -119.03695       5.7535948
2019-03-03/11:26:02.57          -28.681534      -119.07916       5.7612399
2019-03-03/11:26:02.61          -28.630787      -119.13502       5.7681355
2019-03-03/11:26:02.64          -28.575618      -119.19942       5.7681715
2019-03-03/11:26:02.67          -28.520672      -119.23944       5.7744321
2019-03-03/11:26:02.70          -28.470151      -119.27985       5.7805043
2019-03-03/11:26:02.73          -28.419744      -119.33765       5.7739432
2019-03-03/11:26:02.76          -28.367011      -119.37635       5.7771424
2019-03-03/11:26:02.79          -28.324669      -119.41453       5.7868542
2019-03-03/11:26:02.82          -28.285097      -119.45792       5.7939121
2019-03-03/11:26:02.86          -28.245082      -119.50223       5.7930117
2019-03-03/11:26:02.89          -28.199979      -119.54513       5.8003124
2019-03-03/11:26:02.92          -28.161285      -119.56869       5.8125097
2019-03-03/11:26:02.95          -28.107676      -119.61780       5.8166480
2019-03-03/11:26:02.98          -28.055273      -119.64613       5.8313870
2019-03-03/11:26:03.01          -27.997234      -119.67395       5.8438976
2019-03-03/11:26:03.04          -27.941522      -119.70098       5.8568107
2019-03-03/11:26:03.07          -27.879511      -119.73390       5.8654740
2019-03-03/11:26:03.11          -27.816170      -119.76920       5.8741626
2019-03-03/11:26:03.14          -27.756251      -119.79589       5.8922416
2019-03-03/11:26:03.17          -27.698546      -119.81924       5.9032915
2019-03-03/11:26:03.20          -27.637646      -119.85968       5.9018789
2019-03-03/11:26:03.23          -27.592985      -119.88518       5.9093473
2019-03-03/11:26:03.26          -27.536723      -119.94647       5.9035220
2019-03-03/11:26:03.29          -27.489528      -119.99259       5.8954656
2019-03-03/11:26:03.32          -27.444429      -120.04293       5.8927537
2019-03-03/11:26:03.36          -27.397446      -120.09062       5.8926289
2019-03-03/11:26:03.39          -27.353111      -120.13559       5.8963941
2019-03-03/11:26:03.42          -27.299827      -120.17721       5.8931264
2019-03-03/11:26:03.45          -27.251187      -120.21928       5.8946388
2019-03-03/11:26:03.48          -27.202867      -120.25148       5.9086599
2019-03-03/11:26:03.51          -27.143941      -120.29966       5.9170165
2019-03-03/11:26:03.54          -27.098493      -120.32564       5.9329683
2019-03-03/11:26:03.57          -27.039670      -120.35597       5.9579312
2019-03-03/11:26:03.61          -26.995768      -120.37862       5.9768338
2019-03-03/11:26:03.64          -26.951101      -120.40665       5.9892486
2019-03-03/11:26:03.67          -26.887091      -120.43389       5.9920766
2019-03-03/11:26:03.70          -26.838227      -120.46950       6.0006334
2019-03-03/11:26:03.73          -26.780079      -120.50928       6.0095493
2019-03-03/11:26:03.76          -26.731114      -120.55179       6.0046022
2019-03-03/11:26:03.79          -26.685025      -120.58758       6.0005960
2019-03-03/11:26:03.82          -26.628334      -120.63985       5.9919306
2019-03-03/11:26:03.86          -26.584346      -120.67733       5.9883158
2019-03-03/11:26:03.89          -26.521357      -120.73349       5.9714234
2019-03-03/11:26:03.92          -26.465873      -120.78891       5.9711262
2019-03-03/11:26:03.95          -26.406522      -120.84155       5.9784970
2019-03-03/11:26:03.98          -26.350923      -120.89205       5.9906917
2019-03-03/11:26:04.01          -26.292227      -120.93978       6.0030491
2019-03-03/11:26:04.04          -26.232655      -120.99137       6.0034738
2019-03-03/11:26:04.07          -26.179929      -121.03666       6.0195878
2019-03-03/11:26:04.11          -26.129850      -121.06574       6.0377196
2019-03-03/11:26:04.14          -26.076127      -121.10996       6.0543767
2019-03-03/11:26:04.17          -26.025049      -121.14350       6.0839573
2019-03-03/11:26:04.20          -25.972989      -121.16789       6.0982644
2019-03-03/11:26:04.23          -25.927001      -121.18734       6.1138364
2019-03-03/11:26:04.26          -25.867322      -121.21447       6.1130271
2019-03-03/11:26:04.29          -25.821695      -121.24028       6.0991867
2019-03-03/11:26:04.32          -25.770312      -121.26719       6.1084834
2019-03-03/11:26:04.36          -25.716724      -121.29983       6.1048829
2019-03-03/11:26:04.39          -25.659938      -121.34114       6.0968679
2019-03-03/11:26:04.42          -25.598068      -121.37601       6.0871487
2019-03-03/11:26:04.45          -25.542283      -121.41890       6.0795900
2019-03-03/11:26:04.48          -25.487491      -121.46339       6.0724584
2019-03-03/11:26:04.51          -25.434245      -121.52054       6.0750905
2019-03-03/11:26:04.54          -25.383543      -121.57543       6.0801231
2019-03-03/11:26:04.57          -25.326186      -121.61488       6.1054966
2019-03-03/11:26:04.61          -25.267729      -121.66317       6.1238625
2019-03-03/11:26:04.64          -25.204962      -121.71110       6.1449131
2019-03-03/11:26:04.67          -25.144737      -121.75424       6.1634101
2019-03-03/11:26:04.70          -25.095123      -121.79287       6.1854736
2019-03-03/11:26:04.73          -25.043076      -121.83326       6.2066232
2019-03-03/11:26:04.76          -24.985065      -121.87459       6.2210625
2019-03-03/11:26:04.79          -24.935133      -121.90710       6.2237883
2019-03-03/11:26:04.82          -24.889520      -121.93897       6.2218712
2019-03-03/11:26:04.86          -24.840260      -121.97401       6.2195734
2019-03-03/11:26:04.89          -24.794196      -121.99937       6.2197106
2019-03-03/11:26:04.92          -24.749237      -122.02482       6.2197981
2019-03-03/11:26:04.95          -24.692122      -122.04668       6.2154883
2019-03-03/11:26:04.98          -24.634792      -122.08299       6.2100562
2019-03-03/11:26:05.01          -24.575132      -122.11265       6.2142378
2019-03-03/11:26:05.04          -24.520447      -122.15226       6.2245824
2019-03-03/11:26:05.07          -24.468320      -122.19453       6.2223673
2019-03-03/11:26:05.11          -24.413742      -122.23618       6.2391560
2019-03-03/11:26:05.14          -24.358507      -122.28224       6.2499646
2019-03-03/11:26:05.17          -24.305711      -122.33647       6.2566158
2019-03-03/11:26:05.20          -24.256337      -122.38006       6.2686934
2019-03-03/11:26:05.23          -24.220224      -122.42834       6.2870988
2019-03-03/11:26:05.26          -24.173926      -122.46777       6.3100018
2019-03-03/11:26:05.29          -24.132742      -122.50849       6.2998439
2019-03-03/11:26:05.32          -24.082705      -122.53646       6.2911871
2019-03-03/11:26:05.36          -24.033433      -122.57605       6.2978059
2019-03-03/11:26:05.39          -23.981827      -122.60345       6.3031371
2019-03-03/11:26:05.42          -23.943932      -122.62658       6.3069095
2019-03-03/11:26:05.45          -23.895763      -122.65329       6.3126060
2019-03-03/11:26:05.48          -23.845173      -122.68922       6.3073760
2019-03-03/11:26:05.51          -23.782863      -122.73461       6.3085514
2019-03-03/11:26:05.54          -23.735034      -122.76480       6.3037499
2019-03-03/11:26:05.57          -23.680656      -122.79453       6.3266039
2019-03-03/11:26:05.61          -23.627071      -122.83627       6.3408583
2019-03-03/11:26:05.64          -23.570488      -122.86229       6.3568654
2019-03-03/11:26:05.67          -23.518234      -122.89712       6.3621695
2019-03-03/11:26:05.70          -23.455041      -122.94497       6.3733263
2019-03-03/11:26:05.73          -23.391071      -122.98475       6.3761201
2019-03-03/11:26:05.76          -23.322665      -123.01568       6.3871390
2019-03-03/11:26:05.79          -23.264979      -123.03959       6.3992380
2019-03-03/11:26:05.82          -23.196712      -123.08795       6.3976863
2019-03-03/11:26:05.86          -23.136749      -123.13849       6.3862968
2019-03-03/11:26:05.89          -23.078862      -123.17182       6.3873923
2019-03-03/11:26:05.92          -23.024520      -123.21644       6.3902325
2019-03-03/11:26:05.95          -22.967080      -123.25980       6.3962115
2019-03-03/11:26:05.98          -22.918815      -123.29747       6.3963566
2019-03-03/11:26:06.01          -22.870209      -123.33115       6.4060001
2019-03-03/11:26:06.04          -22.831895      -123.37322       6.4126418
2019-03-03/11:26:06.07          -22.795581      -123.41494       6.4132452
2019-03-03/11:26:06.11          -22.758347      -123.43870       6.4329168
2019-03-03/11:26:06.14          -22.710402      -123.46597       6.4445744
2019-03-03/11:26:06.17          -22.657373      -123.50329       6.4623448
2019-03-03/11:26:06.20          -22.596179      -123.53733       6.4655897
2019-03-03/11:26:06.23          -22.528463      -123.56880       6.4676391
2019-03-03/11:26:06.26          -22.461728      -123.59491       6.4811248
2019-03-03/11:26:06.29          -22.402626      -123.62219       6.4927785
2019-03-03/11:26:06.32          -22.335809      -123.65322       6.4888385
2019-03-03/11:26:06.36          -22.262243      -123.68816       6.4916175
2019-03-03/11:26:06.39          -22.190473      -123.73319       6.4793196
2019-03-03/11:26:06.42          -22.125087      -123.76537       6.4847503
2019-03-03/11:26:06.45          -22.058507      -123.80339       6.4747832
2019-03-03/11:26:06.48          -22.008385      -123.83992       6.4805108
2019-03-03/11:26:06.51          -21.957704      -123.87092       6.4877968
2019-03-03/11:26:06.54          -21.904389      -123.91262       6.4821893
2019-03-03/11:26:06.57          -21.847763      -123.95604       6.4807033
2019-03-03/11:26:06.61          -21.795862      -123.99346       6.4984442
2019-03-03/11:26:06.64          -21.740865      -124.02560       6.5113862
2019-03-03/11:26:06.67          -21.689182      -124.06255       6.5331065
2019-03-03/11:26:06.70          -21.636738      -124.10792       6.5543113
2019-03-03/11:26:06.73          -21.594558      -124.13873       6.5766574
2019-03-03/11:26:06.76          -21.535028      -124.17298       6.5922739
2019-03-03/11:26:06.79          -21.483460      -124.20343       6.6035923
2019-03-03/11:26:06.82          -21.431337      -124.23035       6.6204437
2019-03-03/11:26:06.86          -21.373916      -124.26226       6.6285279
2019-03-03/11:26:06.89          -21.313506      -124.29093       6.6382591
2019-03-03/11:26:06.92          -21.255984      -124.31780       6.6339472
2019-03-03/11:26:06.95          -21.196493      -124.34996       6.6207463
2019-03-03/11:26:06.98          -21.142397      -124.37514       6.6148097
2019-03-03/11:26:07.01          -21.081246      -124.41867       6.6120344
2019-03-03/11:26:07.04          -21.026715      -124.45081       6.6100514
2019-03-03/11:26:07.07          -20.976858      -124.50530       6.6067233
2019-03-03/11:26:07.11          -20.926003      -124.55922       6.6049269
2019-03-03/11:26:07.14          -20.874455      -124.60064       6.6131895
2019-03-03/11:26:07.17          -20.822033      -124.65045       6.6184411
2019-03-03/11:26:07.20          -20.771601      -124.70745       6.6325166
2019-03-03/11:26:07.23          -20.721122      -124.74855       6.6645930
2019-03-03/11:26:07.26          -20.665809      -124.79463       6.6729639
2019-03-03/11:26:07.29          -20.613341      -124.82452       6.6882815
2019-03-03/11:26:07.32          -20.559801      -124.87325       6.6915821
2019-03-03/11:26:07.36          -20.509519      -124.89438       6.7138132
2019-03-03/11:26:07.39          -20.455479      -124.91867       6.7331951
2019-03-03/11:26:07.42          -20.395370      -124.94389       6.7433808
2019-03-03/11:26:07.45          -20.337044      -124.96823       6.7415732
2019-03-03/11:26:07.48          -20.284896      -124.98966       6.7474635
2019-03-03/11:26:07.51          -20.231431      -125.00944       6.7454605
2019-03-03/11:26:07.54          -20.180496      -125.02948       6.7508110
2019-03-03/11:26:07.57          -20.127698      -125.05833       6.7566911
2019-03-03/11:26:07.61          -20.076870      -125.08089       6.7694836
2019-03-03/11:26:07.64          -20.015025      -125.11989       6.7677233
2019-03-03/11:26:07.67          -19.950618      -125.15672       6.7795169
2019-03-03/11:26:07.70          -19.895405      -125.20283       6.7903662
2019-03-03/11:26:07.73          -19.841381      -125.24260       6.8156184
2019-03-03/11:26:07.76          -19.787947      -125.28935       6.8174256
2019-03-03/11:26:07.79          -19.734292      -125.33907       6.8202208
2019-03-03/11:26:07.82          -19.686587      -125.37887       6.8367604
2019-03-03/11:26:07.86          -19.637228      -125.42351       6.8508430
2019-03-03/11:26:07.89          -19.576252      -125.46215       6.8679560
2019-03-03/11:26:07.92          -19.519697      -125.49918       6.8809103
2019-03-03/11:26:07.95          -19.470010      -125.52629       6.8777267
2019-03-03/11:26:07.98          -19.418106      -125.55521       6.8785964
2019-03-03/11:26:08.01          -19.366421      -125.58366       6.8834394
2019-03-03/11:26:08.04          -19.315234      -125.59276       6.9117598
2019-03-03/11:26:08.07          -19.258025      -125.62124       6.9178495
2019-03-03/11:26:08.11          -19.187542      -125.64704       6.9215322
2019-03-03/11:26:08.14          -19.121356      -125.66275       6.9265915
2019-03-03/11:26:08.17          -19.055624      -125.68598       6.9315869
2019-03-03/11:26:08.20          -18.988119      -125.70657       6.9416673
2019-03-03/11:26:08.23          -18.913016      -125.74944       6.9504406
2019-03-03/11:26:08.26          -18.839239      -125.78742       6.9542185
2019-03-03/11:26:08.29          -18.772198      -125.82801       6.9641606
2019-03-03/11:26:08.32          -18.702561      -125.88978       6.9571944
2019-03-03/11:26:08.36          -18.638276      -125.92864       6.9754953
2019-03-03/11:26:08.39          -18.576439      -125.97668       6.9916495
2019-03-03/11:26:08.42          -18.518245      -126.02105       7.0071694
2019-03-03/11:26:08.45          -18.460058      -126.06542       7.0227033
2019-03-03/11:26:08.48          -18.401657      -126.10726       7.0283001
2019-03-03/11:26:08.51          -18.340484      -126.14237       7.0335610
2019-03-03/11:26:08.54          -18.286487      -126.17614       7.0469775
2019-03-03/11:26:08.57          -18.228535      -126.20952       7.0456534
2019-03-03/11:26:08.61          -18.172286      -126.22116       7.0652616
2019-03-03/11:26:08.64          -18.110774      -126.24776       7.0710829
2019-03-03/11:26:08.67          -18.050180      -126.28240       7.0628918
2019-03-03/11:26:08.70          -17.989264      -126.32401       7.0611528
2019-03-03/11:26:08.73          -17.935871      -126.36526       7.0521164
2019-03-03/11:26:08.76          -17.883533      -126.39269       7.0649965
2019-03-03/11:26:08.79          -17.833946      -126.41788       7.0852339
2019-03-03/11:26:08.82          -17.776649      -126.44985       7.0958297
2019-03-03/11:26:08.86          -17.717025      -126.48612       7.1129599
2019-03-03/11:26:08.89          -17.655649      -126.52422       7.1192086
2019-03-03/11:26:08.92          -17.605657      -126.56032       7.1264713
2019-03-03/11:26:08.95          -17.544801      -126.58552       7.1442256
2019-03-03/11:26:08.98          -17.475228      -126.61792       7.1558394
2019-03-03/11:26:09.01          -17.408169      -126.63908       7.1768578
2019-03-03/11:26:09.04          -17.342067      -126.69173       7.1807522
2019-03-03/11:26:09.07          -17.277621      -126.73553       7.1791665
2019-03-03/11:26:09.11          -17.221560      -126.77759       7.1871653
2019-03-03/11:26:09.14          -17.166801      -126.80530       7.1961809
2019-03-03/11:26:09.17          -17.102566      -126.85113       7.2035192
2019-03-03/11:26:09.20          -17.035773      -126.89227       7.2194612
2019-03-03/11:26:09.23          -16.980275      -126.94086       7.2279005
2019-03-03/11:26:09.26          -16.931471      -126.96811       7.2446204
2019-03-03/11:26:09.29          -16.882694      -127.00283       7.2513527
2019-03-03/11:26:09.32          -16.829582      -127.02471       7.2608421
2019-03-03/11:26:09.36          -16.769937      -127.05102       7.2830118
2019-03-03/11:26:09.39          -16.711505      -127.07494       7.3026567
2019-03-03/11:26:09.42          -16.649431      -127.10103       7.3199591
2019-03-03/11:26:09.45          -16.589683      -127.12482       7.3346982
2019-03-03/11:26:09.48          -16.529394      -127.14906       7.3380105
2019-03-03/11:26:09.51          -16.463683      -127.17332       7.3450393
2019-03-03/11:26:09.54          -16.393605      -127.21414       7.3362560
2019-03-03/11:26:09.57          -16.319749      -127.25415       7.3415784
2019-03-03/11:26:09.61          -16.259946      -127.29789       7.3437778
2019-03-03/11:26:09.64          -16.199814      -127.34408       7.3434936
2019-03-03/11:26:09.67          -16.143759      -127.38365       7.3465492
2019-03-03/11:26:09.70          -16.082877      -127.43526       7.3398203
2019-03-03/11:26:09.73          -16.029382      -127.48404       7.3432212
2019-03-03/11:26:09.76          -15.964829      -127.53385       7.3510740
2019-03-03/11:26:09.79          -15.905133      -127.58060       7.3617185
2019-03-03/11:26:09.82          -15.846078      -127.62842       7.3892532
2019-03-03/11:26:09.86          -15.782039      -127.66382       7.4056123
2019-03-03/11:26:09.89          -15.714868      -127.69148       7.4370668
2019-03-03/11:26:09.92          -15.653772      -127.71069       7.4628286
2019-03-03/11:26:09.95          -15.579322      -127.74170       7.4876284
2019-03-03/11:26:09.98          -15.507944      -127.76799       7.5222539
2019-03-03/11:26:10.01          -15.434252      -127.79059       7.5475504
2019-03-03/11:26:10.04          -15.371728      -127.81217       7.5708805
2019-03-03/11:26:10.07          -15.308316      -127.83217       7.5962560
2019-03-03/11:26:10.11          -15.253648      -127.84694       7.6068471
2019-03-03/11:26:10.14          -15.193478      -127.87320       7.6166290
2019-03-03/11:26:10.17          -15.134551      -127.90704       7.6188622
2019-03-03/11:26:10.20          -15.069806      -127.95184       7.6118639
2019-03-03/11:26:10.23          -15.013459      -127.98939       7.6035344
2019-03-03/11:26:10.26          -14.961072      -128.02680       7.6089661
2019-03-03/11:26:10.29          -14.905044      -128.06688       7.6130544
2019-03-03/11:26:10.32          -14.845891      -128.09972       7.6332389
2019-03-03/11:26:10.36          -14.784233      -128.14181       7.6400558
2019-03-03/11:26:10.39          -14.715512      -128.18976       7.6501366
2019-03-03/11:26:10.42          -14.654614      -128.22693       7.6644046
2019-03-03/11:26:10.45          -14.582125      -128.26558       7.6717208
2019-03-03/11:26:10.48          -14.521657      -128.30379       7.6979084
2019-03-03/11:26:10.51          -14.453771      -128.33587       7.7209594
2019-03-03/11:26:10.54          -14.394521      -128.36421       7.7297291
2019-03-03/11:26:10.57          -14.341882      -128.38614       7.7491950
2019-03-03/11:26:10.61          -14.285235      -128.42517       7.7364237
2019-03-03/11:26:10.64          -14.226776      -128.45357       7.7376999
2019-03-03/11:26:10.67          -14.166647      -128.47484       7.7375889
2019-03-03/11:26:10.70          -14.109722      -128.50339       7.7487595
2019-03-03/11:26:10.73          -14.055548      -128.52768       7.7633026
2019-03-03/11:26:10.76          -13.995092      -128.55492       7.7676576
2019-03-03/11:26:10.79          -13.935284      -128.57772       7.7779732
2019-03-03/11:26:10.82          -13.865419      -128.60164       7.7902187
2019-03-03/11:26:10.86          -13.792184      -128.64422       7.7881027
2019-03-03/11:26:10.89          -13.721766      -128.68057       7.8127482
2019-03-03/11:26:10.92          -13.656418      -128.71138       7.8401843
2019-03-03/11:26:10.95          -13.582332      -128.74342       7.8744683
2019-03-03/11:26:10.98          -13.522010      -128.78663       7.8882110
2019-03-03/11:26:11.01          -13.455481      -128.82731       7.9081992
2019-03-03/11:26:11.04          -13.388067      -128.86243       7.9222812
2019-03-03/11:26:11.07          -13.325108      -128.90840       7.9321614
2019-03-03/11:26:11.11          -13.263502      -128.95899       7.9310161
2019-03-03/11:26:11.14          -13.203121      -128.98225       7.9547843
2019-03-03/11:26:11.17          -13.148060      -129.00149       7.9644153
2019-03-03/11:26:11.20          -13.090286      -129.03146       7.9587092
2019-03-03/11:26:11.23          -13.043561      -129.06290       7.9535054
2019-03-03/11:26:11.26          -12.985313      -129.08984       7.9567701
2019-03-03/11:26:11.29          -12.916007      -129.11283       7.9545509
2019-03-03/11:26:11.32          -12.848085      -129.15490       7.9452540
2019-03-03/11:26:11.36          -12.774059      -129.19045       7.9367242
2019-03-03/11:26:11.39          -12.704384      -129.21391       7.9529154
2019-03-03/11:26:11.42          -12.627168      -129.26415       7.9519278
2019-03-03/11:26:11.45          -12.545359      -129.29852       7.9676148
2019-03-03/11:26:11.48          -12.470178      -129.33796       7.9919443
2019-03-03/11:26:11.51          -12.396358      -129.38002       8.0012852
2019-03-03/11:26:11.54          -12.313800      -129.41932       8.0095216
2019-03-03/11:26:11.57          -12.252225      -129.44997       8.0208777
2019-03-03/11:26:11.61          -12.196576      -129.46817       8.0409655
2019-03-03/11:26:11.64          -12.144165      -129.50212       8.0643441
2019-03-03/11:26:11.67          -12.089367      -129.53935       8.0649344
2019-03-03/11:26:11.70          -12.036179      -129.56525       8.0799301
2019-03-03/11:26:11.73          -11.989552      -129.59970       8.0831665
2019-03-03/11:26:11.76          -11.934761      -129.63146       8.0728374
2019-03-03/11:26:11.79          -11.887782      -129.65890       8.0795967
2019-03-03/11:26:11.82          -11.839482      -129.69121       8.0913825
2019-03-03/11:26:11.86          -11.782685      -129.73027       8.1010083
2019-03-03/11:26:11.89          -11.722861      -129.75459       8.1142961
2019-03-03/11:26:11.92          -11.658618      -129.77555       8.1218171
2019-03-03/11:26:11.95          -11.589984      -129.81108       8.1344664
2019-03-03/11:26:11.98          -11.531416      -129.83902       8.1322749
2019-03-03/11:26:12.01          -11.461138      -129.87790       8.1395008
2019-03-03/11:26:12.04          -11.385478      -129.89586       8.1609465
2019-03-03/11:26:12.07          -11.302149      -129.93062       8.1677640
2019-03-03/11:26:12.11          -11.221781      -129.95816       8.1769508
2019-03-03/11:26:12.14          -11.147622      -129.99122       8.1858590
2019-03-03/11:26:12.17          -11.077995      -130.02418       8.1960657
2019-03-03/11:26:12.20          -11.015582      -130.06027       8.1985141
2019-03-03/11:26:12.23          -10.958771      -130.08487       8.2042293
2019-03-03/11:26:12.26          -10.898646      -130.10918       8.2100902
2019-03-03/11:26:12.29          -10.838417      -130.13498       8.2164569
2019-03-03/11:26:12.32          -10.783788      -130.18321       8.2165656
2019-03-03/11:26:12.36          -10.730194      -130.21407       8.2315926
2019-03-03/11:26:12.39          -10.677135      -130.24147       8.2520804
2019-03-03/11:26:12.42          -10.619903      -130.27500       8.2657716
2019-03-03/11:26:12.45          -10.563105      -130.30358       8.2794678
2019-03-03/11:26:12.48          -10.503088      -130.33438       8.3007457
2019-03-03/11:26:12.51          -10.436867      -130.36113       8.3252831
2019-03-03/11:26:12.54          -10.362473      -130.39316       8.3521449
2019-03-03/11:26:12.57          -10.299186      -130.42768       8.3566549
2019-03-03/11:26:12.61          -10.231221      -130.45431       8.3663501
2019-03-03/11:26:12.64          -10.163896      -130.47500       8.3790176
2019-03-03/11:26:12.67          -10.089765      -130.50310       8.3780307
2019-03-03/11:26:12.70          -10.016852      -130.52931       8.3755160
2019-03-03/11:26:12.73          -9.9405078      -130.56020       8.3805848
2019-03-03/11:26:12.76          -9.8682346      -130.58297       8.3860006
2019-03-03/11:26:12.79          -9.8005670      -130.62013       8.3717889
2019-03-03/11:26:12.82          -9.7332230      -130.65781       8.3660283
2019-03-03/11:26:12.86          -9.6671128      -130.68159       8.3870939
2019-03-03/11:26:12.89          -9.6053646      -130.71077       8.3905532
2019-03-03/11:26:12.92          -9.5425504      -130.74834       8.3860813
2019-03-03/11:26:12.95          -9.4915041      -130.77692       8.4035231
2019-03-03/11:26:12.98          -9.4365597      -130.80416       8.4315638
2019-03-03/11:26:13.01          -9.3726977      -130.83961       8.4505162
2019-03-03/11:26:13.04          -9.3109452      -130.87376       8.4639129
2019-03-03/11:26:13.07          -9.2389895      -130.90153       8.4867259
2019-03-03/11:26:13.11          -9.1817333      -130.92211       8.4994678
2019-03-03/11:26:13.14          -9.1101410      -130.95142       8.5078260
2019-03-03/11:26:13.17          -9.0472170      -130.96650       8.5332535
2019-03-03/11:26:13.20          -8.9790636      -130.99462       8.5409882
2019-03-03/11:26:13.23          -8.9070582      -131.02094       8.5334587
2019-03-03/11:26:13.26          -8.8310591      -131.04590       8.5340607
2019-03-03/11:26:13.29          -8.7654812      -131.07676       8.5292365
2019-03-03/11:26:13.32          -8.6996558      -131.10259       8.5343938
2019-03-03/11:26:13.36          -8.6421082      -131.12365       8.5406876
2019-03-03/11:26:13.39          -8.5695796      -131.16287       8.5465876
2019-03-03/11:26:13.42          -8.5083253      -131.20058       8.5520156
2019-03-03/11:26:13.45          -8.4382622      -131.24899       8.5558199
2019-03-03/11:26:13.48          -8.3771795      -131.27721       8.5721993
2019-03-03/11:26:13.51          -8.3054327      -131.32447       8.5865112
2019-03-03/11:26:13.54          -8.2536647      -131.35949       8.5995011
2019-03-03/11:26:13.57          -8.1892043      -131.39940       8.6125385
2019-03-03/11:26:13.61          -8.1228425      -131.44012       8.6350922
2019-03-03/11:26:13.64          -8.0537380      -131.48113       8.6463240
2019-03-03/11:26:13.67          -7.9933382      -131.51291       8.6596903
2019-03-03/11:26:13.70          -7.9249510      -131.53552       8.6764071
2019-03-03/11:26:13.73          -7.8646232      -131.55433       8.6912844
2019-03-03/11:26:13.76          -7.7898514      -131.58289       8.7012894
2019-03-03/11:26:13.79          -7.7295265      -131.60022       8.7131867
2019-03-03/11:26:13.82          -7.6636081      -131.62855       8.7208383
2019-03-03/11:26:13.86          -7.6067110      -131.64170       8.7261320
2019-03-03/11:26:13.89          -7.5374789      -131.66279       8.7199995
2019-03-03/11:26:13.92          -7.4734519      -131.69378       8.7250704
2019-03-03/11:26:13.95          -7.3998414      -131.72895       8.7230975
2019-03-03/11:26:13.98          -7.3268589      -131.76166       8.7310371
2019-03-03/11:26:14.01          -7.2483878      -131.80288       8.7322335
2019-03-03/11:26:14.04          -7.1775090      -131.83777       8.7415718
2019-03-03/11:26:14.07          -7.1066342      -131.87513       8.7558915
2019-03-03/11:26:14.11          -7.0313283      -131.91162       8.7693963
2019-03-03/11:26:14.14          -6.9585967      -131.95731       8.7832778
2019-03-03/11:26:14.17          -6.8864664      -131.98558       8.8021341
2019-03-03/11:26:14.20          -6.8144440      -132.01336       8.8224939
2019-03-03/11:26:14.23          -6.7529663      -132.02706       8.8523627
2019-03-03/11:26:14.26          -6.6927873      -132.05588       8.8647495
2019-03-03/11:26:14.29          -6.6425229      -132.07706       8.8846884
2019-03-03/11:26:14.32          -6.5856049      -132.11666       8.8904803
2019-03-03/11:26:14.36          -6.5314897      -132.14101       8.9051113
2019-03-03/11:26:14.39          -6.4707901      -132.16883       8.9031102
2019-03-03/11:26:14.42          -6.4087286      -132.18854       8.9051566
2019-03-03/11:26:14.45          -6.3529140      -132.22823       8.9109092
2019-03-03/11:26:14.48          -6.2899556      -132.25083       8.9239321
2019-03-03/11:26:14.51          -6.2177632      -132.28661       8.9303704
2019-03-03/11:26:14.54          -6.1465715      -132.32448       8.9382587
2019-03-03/11:26:14.57          -6.0600039      -132.36150       8.9502928
2019-03-03/11:26:14.61          -5.9800876      -132.38061       8.9774708
2019-03-03/11:26:14.64          -5.8851394      -132.42191       8.9848740
2019-03-03/11:26:14.67          -5.8056292      -132.45804       9.0035627
2019-03-03/11:26:14.70          -5.7196971      -132.49359       9.0275113
2019-03-03/11:26:14.73          -5.6338300      -132.51470       9.0499646
2019-03-03/11:26:14.76          -5.5642157      -132.55671       9.0508245
2019-03-03/11:26:14.79          -5.4968788      -132.58794       9.0570683
2019-03-03/11:26:14.82          -5.4334416      -132.62201       9.0557017
2019-03-03/11:26:14.86          -5.3797000      -132.64696       9.0539151
2019-03-03/11:26:14.89          -5.3261125      -132.67991       9.0456497
2019-03-03/11:26:14.92          -5.2835981      -132.69829       9.0583151
2019-03-03/11:26:14.95          -5.2270740      -132.72048       9.0641253
2019-03-03/11:26:14.98          -5.1794990      -132.74343       9.0720285
2019-03-03/11:26:15.01          -5.1286513      -132.77411       9.0711145
2019-03-03/11:26:15.04          -5.0615897      -132.79684       9.0927767
2019-03-03/11:26:15.07          -4.9911525      -132.82977       9.1081219
2019-03-03/11:26:15.11          -4.9209893      -132.84974       9.1299156
2019-03-03/11:26:15.14          -4.8396942      -132.88420       9.1556554
2019-03-03/11:26:15.17          -4.7570402      -132.91055       9.1854404
2019-03-03/11:26:15.20          -4.6776508      -132.94272       9.1986815
2019-03-03/11:26:15.23          -4.6103141      -132.98039       9.2178674
2019-03-03/11:26:15.26          -4.5295617      -133.00495       9.2361349
2019-03-03/11:26:15.29          -4.4500651      -133.03960       9.2518581
2019-03-03/11:26:15.32          -4.3690503      -133.07068       9.2507533
2019-03-03/11:26:15.36          -4.2965605      -133.10847       9.2537509
2019-03-03/11:26:15.39          -4.2268680      -133.13399       9.2715581
2019-03-03/11:26:15.42          -4.1603979      -133.15632       9.2797810
2019-03-03/11:26:15.45          -4.0961778      -133.19428       9.2938857
2019-03-03/11:26:15.48          -4.0290626      -133.22750       9.3090987
2019-03-03/11:26:15.51          -3.9510432      -133.26581       9.3143267
2019-03-03/11:26:15.54          -3.8801860      -133.30321       9.3286994
2019-03-03/11:26:15.57          -3.8027542      -133.33152       9.3538119
2019-03-03/11:26:15.61          -3.7409534      -133.37166       9.3767585
2019-03-03/11:26:15.64          -3.6715797      -133.39768       9.4030158
2019-03-03/11:26:15.67          -3.5968308      -133.42826       9.4170606
2019-03-03/11:26:15.70          -3.5202977      -133.45617       9.4361655
2019-03-03/11:26:15.73          -3.4494043      -133.47912       9.4465673
2019-03-03/11:26:15.76          -3.3770893      -133.50346       9.4525555
2019-03-03/11:26:15.79          -3.3033596      -133.51365       9.4755138
2019-03-03/11:26:15.82          -3.2308949      -133.52898       9.4859941
2019-03-03/11:26:15.86          -3.1581611      -133.55481       9.4850386
2019-03-03/11:26:15.89          -3.0815853      -133.56828       9.5001571
2019-03-03/11:26:15.92          -3.0058008      -133.58333       9.5107668
2019-03-03/11:26:15.95          -2.9327512      -133.61609       9.5163020
2019-03-03/11:26:15.98          -2.8701167      -133.65723       9.5213893
2019-03-03/11:26:16.01          -2.7969517      -133.69395       9.5323927
2019-03-03/11:26:16.04          -2.7283148      -133.73253       9.5486766
2019-03-03/11:26:16.07          -2.6585814      -133.76756       9.5580544
2019-03-03/11:26:16.11          -2.5935185      -133.81643       9.5741913
2019-03-03/11:26:16.14          -2.5388922      -133.85319       9.6013217
2019-03-03/11:26:16.17          -2.4751026      -133.89116       9.6253590
2019-03-03/11:26:16.20          -2.4109539      -133.91914       9.6469278
2019-03-03/11:26:16.23          -2.3406387      -133.95012       9.6607911
2019-03-03/11:26:16.26          -2.2571618      -133.97698       9.6717249
2019-03-03/11:26:16.29          -2.1844870      -133.99678       9.6861779
2019-03-03/11:26:16.32          -2.1067083      -134.00918       9.6968686
2019-03-03/11:26:16.36          -2.0307622      -134.03771       9.7044938
2019-03-03/11:26:16.39          -1.9523461      -134.05753       9.7152016
2019-03-03/11:26:16.42          -1.8706128      -134.07509       9.7220685
2019-03-03/11:26:16.45          -1.7902538      -134.09731       9.7179531
2019-03-03/11:26:16.48          -1.7174637      -134.13761       9.7184908
2019-03-03/11:26:16.51          -1.6399393      -134.16100       9.7311533
2019-03-03/11:26:16.54          -1.5771052      -134.20265       9.7322678
2019-03-03/11:26:16.57          -1.5100112      -134.23540       9.7465003
2019-03-03/11:26:16.61          -1.4431732      -134.27667       9.7577330
2019-03-03/11:26:16.64          -1.3722266      -134.31657       9.7746107
2019-03-03/11:26:16.67          -1.2987564      -134.35480       9.7811491
2019-03-03/11:26:16.70          -1.2315012      -134.40052       9.7914225
2019-03-03/11:26:16.73          -1.1579763      -134.43369       9.8128784
2019-03-03/11:26:16.76          -1.0813511      -134.46114       9.8284933
2019-03-03/11:26:16.79          -1.0150470      -134.49647       9.8401996
2019-03-03/11:26:16.82         -0.93943309      -134.50451       9.8667118
2019-03-03/11:26:16.86         -0.86249499      -134.52851       9.8679165
2019-03-03/11:26:16.89         -0.78045046      -134.55054       9.8762970
2019-03-03/11:26:16.92         -0.71073703      -134.55966       9.8861370
2019-03-03/11:26:16.95         -0.64375966      -134.58649       9.8909161
2019-03-03/11:26:16.98         -0.57278456      -134.60255       9.8849017
2019-03-03/11:26:17.01         -0.50160162      -134.61912       9.8749134
2019-03-03/11:26:17.04         -0.43383425      -134.64141       9.8782166
2019-03-03/11:26:17.07         -0.36122476      -134.66777       9.8807468
2019-03-03/11:26:17.11         -0.29076796      -134.70581       9.8787120
2019-03-03/11:26:17.14         -0.21820745      -134.72316       9.8906710
2019-03-03/11:26:17.17         -0.14869659      -134.75624       9.9010354
2019-03-03/11:26:17.20        -0.079288642      -134.79079       9.9168847
2019-03-03/11:26:17.23       -0.0036115820      -134.83231       9.9305191
2019-03-03/11:26:17.26         0.076972463      -134.87234       9.9572946
2019-03-03/11:26:17.29          0.14222941      -134.92470       9.9754898
2019-03-03/11:26:17.32          0.20873846      -134.96251       9.9872713
2019-03-03/11:26:17.36          0.27530581      -134.99280       10.008988
2019-03-03/11:26:17.39          0.34772020      -135.02361       10.025488
2019-03-03/11:26:17.42          0.41871181      -135.07254       10.033002
2019-03-03/11:26:17.45          0.47615684      -135.10518       10.037451
2019-03-03/11:26:17.48          0.54645719      -135.13124       10.041421
2019-03-03/11:26:17.51          0.61375352      -135.13858       10.052203
2019-03-03/11:26:17.54          0.67577636      -135.15493       10.047359
2019-03-03/11:26:17.57          0.74891289      -135.16526       10.057908
2019-03-03/11:26:17.61          0.82037219      -135.18271       10.069875
2019-03-03/11:26:17.64          0.89019280      -135.21186       10.064883
2019-03-03/11:26:17.67          0.95448452      -135.22246       10.074051
2019-03-03/11:26:17.70           1.0345754      -135.23865       10.090369
2019-03-03/11:26:17.73           1.1215693      -135.26726       10.100519
2019-03-03/11:26:17.76           1.1965557      -135.28790       10.114629
2019-03-03/11:26:17.79           1.2723310      -135.32696       10.120847
2019-03-03/11:26:17.82           1.3565847      -135.35475       10.141339
2019-03-03/11:26:17.86           1.4303067      -135.38597       10.153922
2019-03-03/11:26:17.89           1.5132993      -135.41942       10.162923
2019-03-03/11:26:17.92           1.5892308      -135.44849       10.171619
2019-03-03/11:26:17.95           1.6716367      -135.48847       10.181113
2019-03-03/11:26:17.98           1.7348179      -135.52116       10.181822
2019-03-03/11:26:18.01           1.8058508      -135.53318       10.192768
2019-03-03/11:26:18.04           1.8747209      -135.55835       10.202155
2019-03-03/11:26:18.07           1.9540185      -135.57861       10.218946
2019-03-03/11:26:18.11           2.0216765      -135.60142       10.225791
2019-03-03/11:26:18.14           2.1000222      -135.62883       10.226623
2019-03-03/11:26:18.17           2.1653578      -135.65182       10.235840
2019-03-03/11:26:18.20           2.2451260      -135.66654       10.256590
2019-03-03/11:26:18.23           2.3198917      -135.68718       10.275630
2019-03-03/11:26:18.26           2.3948620      -135.70635       10.286702
2019-03-03/11:26:18.29           2.4638326      -135.73648       10.303505
2019-03-03/11:26:18.32           2.5397928      -135.77311       10.299726
2019-03-03/11:26:18.36           2.6065964      -135.78750       10.309417
2019-03-03/11:26:18.39           2.6863000      -135.80977       10.320152
2019-03-03/11:26:18.42           2.7567976      -135.82523       10.350378
2019-03-03/11:26:18.45           2.8343916      -135.84769       10.358556
2019-03-03/11:26:18.48           2.9089863      -135.87342       10.365116
2019-03-03/11:26:18.51           2.9707243      -135.89980       10.360205
2019-03-03/11:26:18.54           3.0368507      -135.92319       10.377856
2019-03-03/11:26:18.57           3.1150216      -135.96161       10.378161
2019-03-03/11:26:18.61           3.1891494      -135.99880       10.392711
2019-03-03/11:26:18.64           3.2570627      -136.03904       10.402039
2019-03-03/11:26:18.67           3.3165029      -136.07547       10.419468
2019-03-03/11:26:18.70           3.3828832      -136.10691       10.420779
2019-03-03/11:26:18.73           3.4478505      -136.14040       10.433464
2019-03-03/11:26:18.76           3.5112938      -136.17199       10.452049
2019-03-03/11:26:18.79           3.5881199      -136.20689       10.477666
2019-03-03/11:26:18.82           3.6722548      -136.22928       10.489643
2019-03-03/11:26:18.86           3.7384433      -136.24414       10.515267
2019-03-03/11:26:18.89           3.8190659      -136.24481       10.540461
2019-03-03/11:26:18.92           3.8955154      -136.25490       10.551083
2019-03-03/11:26:18.95           3.9731748      -136.26539       10.560274
2019-03-03/11:26:18.98           4.0574752      -136.27729       10.573710
2019-03-03/11:26:19.01           4.1456127      -136.29239       10.581847
2019-03-03/11:26:19.04           4.2299531      -136.31038       10.579886
2019-03-03/11:26:19.07           4.3238232      -136.32404       10.581310
2019-03-03/11:26:19.11           4.4074851      -136.35199       10.589297
2019-03-03/11:26:19.14           4.4981469      -136.36692       10.590077
2019-03-03/11:26:19.17           4.5625274      -136.40252       10.594292
2019-03-03/11:26:19.20           4.6455029      -136.43995       10.611236
2019-03-03/11:26:19.23           4.7200920      -136.48769       10.609447
2019-03-03/11:26:19.26           4.7922188      -136.52658       10.621951
2019-03-03/11:26:19.29           4.8580423      -136.55045       10.648074
2019-03-03/11:26:19.32           4.9193803      -136.58667       10.673065
2019-03-03/11:26:19.36           4.9755536      -136.60748       10.683357
2019-03-03/11:26:19.39           5.0297298      -136.63587       10.703532
2019-03-03/11:26:19.42           5.0991269      -136.67293       10.724368
2019-03-03/11:26:19.45           5.1845333      -136.68721       10.742832
2019-03-03/11:26:19.48           5.2557748      -136.70224       10.754731
2019-03-03/11:26:19.51           5.3371350      -136.70790       10.772492
2019-03-03/11:26:19.54           5.4149056      -136.71940       10.781166
2019-03-03/11:26:19.57           5.4949859      -136.73073       10.787463
2019-03-03/11:26:19.61           5.5760078      -136.74803       10.783364
2019-03-03/11:26:19.64           5.6507837      -136.76969       10.804380
2019-03-03/11:26:19.67           5.7342924      -136.78320       10.813302
2019-03-03/11:26:19.70           5.8104128      -136.81136       10.815012
2019-03-03/11:26:19.73           5.8871711      -136.84891       10.820743
2019-03-03/11:26:19.76           5.9702898      -136.88999       10.814817
2019-03-03/11:26:19.79           6.0439362      -136.93079       10.821431
2019-03-03/11:26:19.82           6.1146760      -136.97437       10.822970
2019-03-03/11:26:19.86           6.1934804      -137.02321       10.829325
2019-03-03/11:26:19.89           6.2705686      -137.04764       10.853931
2019-03-03/11:26:19.92           6.3520161      -137.07778       10.865806
2019-03-03/11:26:19.95           6.4311448      -137.10711       10.878089
2019-03-03/11:26:19.98           6.4940543      -137.12884       10.889167
2019-03-03/11:26:20.01           6.5628074      -137.15211       10.897011
2019-03-03/11:26:20.04           6.6250846      -137.16593       10.907041
2019-03-03/11:26:20.07           6.6992120      -137.17525       10.918056
2019-03-03/11:26:20.11           6.7675067      -137.18600       10.938271
2019-03-03/11:26:20.14           6.8408506      -137.20134       10.953741
2019-03-03/11:26:20.17           6.9188198      -137.21485       10.961439
2019-03-03/11:26:20.20           6.9944044      -137.23855       10.966605
2019-03-03/11:26:20.23           7.0692004      -137.26631       10.972242
2019-03-03/11:26:20.26           7.1567486      -137.28798       10.980877
2019-03-03/11:26:20.29           7.2402489      -137.30544       10.997785
2019-03-03/11:26:20.32           7.3275896      -137.33398       11.025351
2019-03-03/11:26:20.36           7.4155588      -137.36650       11.045985
2019-03-03/11:26:20.39           7.5122690      -137.39580       11.064485
2019-03-03/11:26:20.42           7.5974324      -137.42915       11.073571
2019-03-03/11:26:20.45           7.6853328      -137.47070       11.087292
2019-03-03/11:26:20.48           7.7665181      -137.49179       11.113572
2019-03-03/11:26:20.51           7.8450069      -137.51764       11.133788
2019-03-03/11:26:20.54           7.9247680      -137.53732       11.164479
2019-03-03/11:26:20.57           8.0016624      -137.56735       11.177695
2019-03-03/11:26:20.61           8.0741306      -137.59382       11.182748
2019-03-03/11:26:20.64           8.1362911      -137.60814       11.196276
2019-03-03/11:26:20.67           8.2021222      -137.63468       11.200057
2019-03-03/11:26:20.70           8.2759263      -137.64497       11.220527
2019-03-03/11:26:20.73           8.3443018      -137.65525       11.237282
2019-03-03/11:26:20.76           8.4260298      -137.68151       11.233766
2019-03-03/11:26:20.79           8.5021275      -137.71117       11.238487
2019-03-03/11:26:20.82           8.5818522      -137.74206       11.238901
2019-03-03/11:26:20.86           8.6620629      -137.77034       11.249259
2019-03-03/11:26:20.89           8.7509832      -137.78832       11.270878
2019-03-03/11:26:20.92           8.8355186      -137.82014       11.291875
2019-03-03/11:26:20.95           8.9158967      -137.84382       11.315661
2019-03-03/11:26:20.98           8.9879826      -137.87833       11.319244
2019-03-03/11:26:21.01           9.0600333      -137.90379       11.332234
2019-03-03/11:26:21.04           9.1337803      -137.92901       11.357727
2019-03-03/11:26:21.07           9.2164687      -137.94956       11.373143
2019-03-03/11:26:21.11           9.2777279      -137.96891       11.391630
2019-03-03/11:26:21.14           9.3493601      -137.99090       11.407576
2019-03-03/11:26:21.17           9.3994539      -138.00823       11.422112
2019-03-03/11:26:21.20           9.4749183      -138.02999       11.425799
2019-03-03/11:26:21.23           9.5487664      -138.05080       11.439849
2019-03-03/11:26:21.26           9.6124610      -138.07588       11.465436
2019-03-03/11:26:21.29           9.6872517      -138.10710       11.478086
2019-03-03/11:26:21.32           9.7502451      -138.13084       11.490725
2019-03-03/11:26:21.36           9.8120007      -138.14365       11.511211
2019-03-03/11:26:21.39           9.8992358      -138.16433       11.525329
2019-03-03/11:26:21.42           9.9717763      -138.18032       11.534344
2019-03-03/11:26:21.45           10.063746      -138.20459       11.549188
2019-03-03/11:26:21.48           10.137774      -138.21639       11.567692
2019-03-03/11:26:21.51           10.213666      -138.24163       11.568432
2019-03-03/11:26:21.54           10.305907      -138.25297       11.577248
2019-03-03/11:26:21.57           10.399251      -138.26471       11.587114
2019-03-03/11:26:21.61           10.488699      -138.28521       11.601325
2019-03-03/11:26:21.64           10.579287      -138.31517       11.607174
2019-03-03/11:26:21.67           10.660402      -138.33992       11.615591
2019-03-03/11:26:21.70           10.742895      -138.35948       11.633997
2019-03-03/11:26:21.73           10.822286      -138.38425       11.657261
2019-03-03/11:26:21.76           10.912564      -138.41565       11.673549
2019-03-03/11:26:21.79           10.987738      -138.44327       11.696654
2019-03-03/11:26:21.82           11.058993      -138.46937       11.703187
2019-03-03/11:26:21.86           11.130257      -138.49988       11.718688
2019-03-03/11:26:21.89           11.202420      -138.52831       11.735207
2019-03-03/11:26:21.92           11.278589      -138.55142       11.751866
2019-03-03/11:26:21.95           11.355347      -138.57388       11.780000
2019-03-03/11:26:21.98           11.437882      -138.60594       11.795973
2019-03-03/11:26:22.01           11.521575      -138.61905       11.798967
2019-03-03/11:26:22.04           11.592520      -138.64120       11.804962
2019-03-03/11:26:22.07           11.685964      -138.65492       11.816336
2019-03-03/11:26:22.11           11.778586      -138.66365       11.837580
2019-03-03/11:26:22.14           11.859657      -138.67740       11.851407
2019-03-03/11:26:22.17           11.940937      -138.69215       11.862266
2019-03-03/11:26:22.20           12.028054      -138.70893       11.870898
2019-03-03/11:26:22.23           12.113163      -138.72495       11.872463
2019-03-03/11:26:22.26           12.187697      -138.73927       11.883528
2019-03-03/11:26:22.29           12.268636      -138.77601       11.893486
2019-03-03/11:26:22.32           12.360385      -138.79833       11.909290
2019-03-03/11:26:22.36           12.433612      -138.81615       11.932248
2019-03-03/11:26:22.39           12.517176      -138.85815       11.943329
2019-03-03/11:26:22.42           12.597762      -138.87894       11.956162
2019-03-03/11:26:22.45           12.685188      -138.90164       11.969298
2019-03-03/11:26:22.48           12.760522      -138.91927       11.994824
2019-03-03/11:26:22.51           12.832259      -138.94375       12.013280
2019-03-03/11:26:22.54           12.912152      -138.97008       12.027111
2019-03-03/11:26:22.57           12.992625      -138.98841       12.037452
2019-03-03/11:26:22.61           13.066260      -139.00678       12.051477
2019-03-03/11:26:22.64           13.151577      -139.02774       12.058039
2019-03-03/11:26:22.67           13.221061      -139.03698       12.072834
2019-03-03/11:26:22.70           13.302879      -139.06725       12.074843
2019-03-03/11:26:22.73           13.373189      -139.08101       12.078756
2019-03-03/11:26:22.76           13.458331      -139.11051       12.079890
2019-03-03/11:26:22.79           13.544647      -139.12891       12.083994
2019-03-03/11:26:22.82           13.641818      -139.14636       12.093524
2019-03-03/11:26:22.86           13.732043      -139.16334       12.108224
2019-03-03/11:26:22.89           13.823410      -139.19223       12.119560
2019-03-03/11:26:22.92           13.902120      -139.22722       12.125438
2019-03-03/11:26:22.95           14.003540      -139.25528       12.134709
2019-03-03/11:26:22.98           14.108360      -139.27794       12.158999
2019-03-03/11:26:23.01           14.209299      -139.31549       12.172274
2019-03-03/11:26:23.04           14.297312      -139.33462       12.190877
2019-03-03/11:26:23.07           14.384529      -139.35830       12.210974
2019-03-03/11:26:23.11           14.462792      -139.38026       12.228194
2019-03-03/11:26:23.14           14.537322      -139.39559       12.241247
2019-03-03/11:26:23.17           14.613028      -139.40325       12.264249
2019-03-03/11:26:23.20           14.693051      -139.40807       12.284940
2019-03-03/11:26:23.23           14.753678      -139.41807       12.299383
2019-03-03/11:26:23.26           14.804450      -139.43088       12.314930
2019-03-03/11:26:23.29           14.872027      -139.44233       12.326195
2019-03-03/11:26:23.32           14.948450      -139.45499       12.341823
2019-03-03/11:26:23.36           15.032954      -139.47855       12.345907
2019-03-03/11:26:23.39           15.120364      -139.49786       12.352076
2019-03-03/11:26:23.42           15.207261      -139.51465       12.365666
2019-03-03/11:26:23.45           15.297705      -139.54123       12.367041
2019-03-03/11:26:23.48           15.396077      -139.56009       12.377138
2019-03-03/11:26:23.51           15.497518      -139.59822       12.379029
2019-03-03/11:26:23.54           15.589867      -139.62018       12.378956
2019-03-03/11:26:23.57           15.682903      -139.64149       12.387867
2019-03-03/11:26:23.61           15.765807      -139.67023       12.386947
2019-03-03/11:26:23.64           15.843647      -139.68676       12.403149
2019-03-03/11:26:23.67           15.911247      -139.71070       12.412015
2019-03-03/11:26:23.70           15.983573      -139.73628       12.417614
2019-03-03/11:26:23.73           16.048264      -139.76301       12.421406
2019-03-03/11:26:23.76           16.112259      -139.79284       12.421210
2019-03-03/11:26:23.79           16.170976      -139.80699       12.436116
2019-03-03/11:26:23.82           16.243277      -139.82448       12.453100
2019-03-03/11:26:23.86           16.309152      -139.84354       12.466837
2019-03-03/11:26:23.89           16.387477      -139.85500       12.487997
2019-03-03/11:26:23.92           16.461994      -139.87280       12.506059
2019-03-03/11:26:23.95           16.550962      -139.88033       12.531620
2019-03-03/11:26:23.98           16.634435      -139.90082       12.554544
2019-03-03/11:26:24.01           16.731357      -139.90774       12.575445
2019-03-03/11:26:24.04           16.824340      -139.90654       12.594137
2019-03-03/11:26:24.07           16.925271      -139.90814       12.615175
2019-03-03/11:26:24.11           17.013861      -139.92077       12.633283
2019-03-03/11:26:24.14           17.110089      -139.93030       12.649198
2019-03-03/11:26:24.17           17.195384      -139.95081       12.654793
2019-03-03/11:26:24.20           17.278352      -139.96662       12.652815
2019-03-03/11:26:24.23           17.346541      -139.98405       12.661171
2019-03-03/11:26:24.26           17.418352      -140.00223       12.664214
2019-03-03/11:26:24.29           17.479542      -140.03683       12.660469
2019-03-03/11:26:24.32           17.548885      -140.07768       12.661096
2019-03-03/11:26:24.36           17.618205      -140.10751       12.667103
2019-03-03/11:26:24.39           17.700596      -140.13473       12.675621
2019-03-03/11:26:24.42           17.780163      -140.16106       12.696948
2019-03-03/11:26:24.45           17.862836      -140.18267       12.714403
2019-03-03/11:26:24.48           17.949326      -140.20138       12.741929
2019-03-03/11:26:24.51           18.039953      -140.22189       12.753720
2019-03-03/11:26:24.54           18.125819      -140.23170       12.778171
2019-03-03/11:26:24.57           18.214692      -140.23972       12.807225
2019-03-03/11:26:24.61           18.294025      -140.25255       12.833917
2019-03-03/11:26:24.64           18.380098      -140.26435       12.857399
2019-03-03/11:26:24.67           18.463258      -140.27650       12.870817
2019-03-03/11:26:24.70           18.550243      -140.28944       12.873964
2019-03-03/11:26:24.73           18.617987      -140.28944       12.884669
2019-03-03/11:26:24.76           18.686249      -140.29637       12.896936
2019-03-03/11:26:24.79           18.765515      -140.32001       12.892374
2019-03-03/11:26:24.82           18.852715      -140.34177       12.908524
2019-03-03/11:26:24.86           18.929337      -140.35548       12.921186
2019-03-03/11:26:24.89           19.012600      -140.36912       12.935114
2019-03-03/11:26:24.92           19.089250      -140.39288       12.940391
2019-03-03/11:26:24.95           19.167367      -140.40578       12.969526
2019-03-03/11:26:24.98           19.241785      -140.42602       12.995074
2019-03-03/11:26:25.01           19.334732      -140.45468       13.021444
2019-03-03/11:26:25.04           19.427983      -140.48583       13.045358
2019-03-03/11:26:25.07           19.512820      -140.49156       13.086652
2019-03-03/11:26:25.11           19.589444      -140.50576       13.100308
2019-03-03/11:26:25.14           19.672885      -140.51085       13.119642
2019-03-03/11:26:25.17           19.754392      -140.50663       13.139815
2019-03-03/11:26:25.20           19.839516      -140.50267       13.153679
2019-03-03/11:26:25.23           19.922761      -140.50998       13.154609
2019-03-03/11:26:25.26           20.009995      -140.50484       13.169026
2019-03-03/11:26:25.29           20.093823      -140.50710       13.172415
2019-03-03/11:26:25.32           20.169182      -140.50304       13.178897
2019-03-03/11:26:25.36           20.246006      -140.52588       13.177177
2019-03-03/11:26:25.39           20.336102      -140.54859       13.177985
2019-03-03/11:26:25.42           20.418645      -140.56827       13.193876
2019-03-03/11:26:25.45           20.510469      -140.60465       13.207801
2019-03-03/11:26:25.48           20.592236      -140.64137       13.222798
2019-03-03/11:26:25.51           20.674187      -140.67098       13.246202
2019-03-03/11:26:25.54           20.750525      -140.70818       13.258495
2019-03-03/11:26:25.57           20.828150      -140.73819       13.279249
2019-03-03/11:26:25.61           20.906183      -140.77023       13.294062
2019-03-03/11:26:25.64           20.999687      -140.79189       13.318872
2019-03-03/11:26:25.67           21.079193      -140.80673       13.344548
2019-03-03/11:26:25.70           21.163833      -140.82378       13.358028
2019-03-03/11:26:25.73           21.243045      -140.83741       13.360804
2019-03-03/11:26:25.76           21.314597      -140.84555       13.376153
2019-03-03/11:26:25.79           21.390860      -140.84577       13.396599
2019-03-03/11:26:25.82           21.467648      -140.85906       13.403263
2019-03-03/11:26:25.86           21.549668      -140.86891       13.411592
2019-03-03/11:26:25.89           21.641928      -140.86842       13.421246
2019-03-03/11:26:25.92           21.725831      -140.86553       13.439490
2019-03-03/11:26:25.95           21.814874      -140.86972       13.455529
2019-03-03/11:26:25.98           21.903539      -140.88389       13.474107
2019-03-03/11:26:26.01           21.992495      -140.89683       13.510591
2019-03-03/11:26:26.04           22.084989      -140.91813       13.531873
2019-03-03/11:26:26.07           22.176597      -140.94962       13.540783
2019-03-03/11:26:26.11           22.268295      -140.97595       13.564563
2019-03-03/11:26:26.14           22.349117      -140.99561       13.595292
2019-03-03/11:26:26.17           22.431787      -141.03269       13.616294
2019-03-03/11:26:26.20           22.505907      -141.06912       13.626501
2019-03-03/11:26:26.23           22.579315      -141.09614       13.635088
2019-03-03/11:26:26.26           22.654033      -141.12410       13.640749
2019-03-03/11:26:26.29           22.733176      -141.14730       13.637588
2019-03-03/11:26:26.32           22.813614      -141.16575       13.647876
2019-03-03/11:26:26.36           22.889635      -141.18262       13.653969
2019-03-03/11:26:26.39           22.977503      -141.18447       13.667373
2019-03-03/11:26:26.42           23.062587      -141.20648       13.680834
2019-03-03/11:26:26.45           23.151271      -141.21823       13.694364
2019-03-03/11:26:26.48           23.240164      -141.23148       13.705915
2019-03-03/11:26:26.51           23.331379      -141.25041       13.727059
2019-03-03/11:26:26.54           23.422588      -141.26934       13.748207
2019-03-03/11:26:26.57           23.517706      -141.28391       13.773965
2019-03-03/11:26:26.61           23.612909      -141.28746       13.802602
2019-03-03/11:26:26.64           23.709125      -141.29998       13.824401
2019-03-03/11:26:26.67           23.795283      -141.31332       13.848289
2019-03-03/11:26:26.70           23.889987      -141.32813       13.856639
2019-03-03/11:26:26.73           23.983197      -141.35057       13.862499
2019-03-03/11:26:26.76           24.075994      -141.37342       13.879292
2019-03-03/11:26:26.79           24.163950      -141.38780       13.887861
2019-03-03/11:26:26.82           24.259546      -141.40248       13.901228
2019-03-03/11:26:26.86           24.333017      -141.41803       13.911701
2019-03-03/11:26:26.89           24.407408      -141.44253       13.917816
2019-03-03/11:26:26.92           24.485819      -141.46366       13.928043
2019-03-03/11:26:26.95           24.552767      -141.49131       13.931408
2019-03-03/11:26:26.98           24.621510      -141.50765       13.950150
2019-03-03/11:26:27.01           24.702319      -141.52053       13.966866
2019-03-03/11:26:27.04           24.780508      -141.52815       13.982434
2019-03-03/11:26:27.07           24.854579      -141.54545       14.009368
2019-03-03/11:26:27.11           24.921194      -141.55145       14.031907
2019-03-03/11:26:27.14           25.003504      -141.55864       14.055095
2019-03-03/11:26:27.17           25.087535      -141.57170       14.075422
2019-03-03/11:26:27.20           25.175574      -141.57654       14.089881
2019-03-03/11:26:27.23           25.272471      -141.58501       14.113674
2019-03-03/11:26:27.26           25.360311      -141.58688       14.127089
2019-03-03/11:26:27.29           25.436393      -141.59714       14.145080
2019-03-03/11:26:27.32           25.525657      -141.61246       14.150734
2019-03-03/11:26:27.36           25.614212      -141.61984       14.157765
2019-03-03/11:26:27.39           25.705892      -141.63176       14.179885
2019-03-03/11:26:27.42           25.787230      -141.65725       14.181817
2019-03-03/11:26:27.45           25.878099      -141.66933       14.196460
2019-03-03/11:26:27.48           25.959341      -141.70112       14.213866
2019-03-03/11:26:27.51           26.048618      -141.72276       14.232498
2019-03-03/11:26:27.54           26.144539      -141.74773       14.259387
2019-03-03/11:26:27.57           26.236811      -141.75653       14.287977
2019-03-03/11:26:27.61           26.319234      -141.76909       14.319671
2019-03-03/11:26:27.64           26.402062      -141.78418       14.346433
2019-03-03/11:26:27.67           26.488920      -141.80255       14.362945
2019-03-03/11:26:27.70           26.586422      -141.80839       14.394202
2019-03-03/11:26:27.73           26.672569      -141.82029       14.415095
2019-03-03/11:26:27.76           26.766041      -141.81701       14.444597
2019-03-03/11:26:27.79           26.847651      -141.82295       14.454808
2019-03-03/11:26:27.82           26.933787      -141.82853       14.462722
2019-03-03/11:26:27.86           27.023350      -141.84019       14.481263
2019-03-03/11:26:27.89           27.108982      -141.84517       14.500578
2019-03-03/11:26:27.92           27.200549      -141.84931       14.509184
2019-03-03/11:26:27.95           27.289098      -141.85574       14.514218
2019-03-03/11:26:27.98           27.373139      -141.87549       14.520185
2019-03-03/11:26:28.01           27.460895      -141.88985       14.533707
2019-03-03/11:26:28.04           27.548258      -141.91419       14.549798
2019-03-03/11:26:28.07           27.639132      -141.93065       14.573424
2019-03-03/11:26:28.11           27.723078      -141.95767       14.596864
2019-03-03/11:26:28.14           27.803813      -141.98498       14.617686
2019-03-03/11:26:28.17           27.889981      -142.00987       14.637208
2019-03-03/11:26:28.20           27.977059      -142.03656       14.665741
2019-03-03/11:26:28.23           28.065043      -142.05825       14.689273
2019-03-03/11:26:28.26           28.158358      -142.07556       14.709986
2019-03-03/11:26:28.29           28.241719      -142.09272       14.728301
2019-03-03/11:26:28.32           28.321654      -142.10286       14.733981
2019-03-03/11:26:28.36           28.401887      -142.10348       14.740553
2019-03-03/11:26:28.39           28.484241      -142.10390       14.749688
2019-03-03/11:26:28.42           28.562865      -142.09769       14.754626
2019-03-03/11:26:28.45           28.636561      -142.09938       14.759461
2019-03-03/11:26:28.48           28.712366      -142.09989       14.764863
2019-03-03/11:26:28.51           28.787172      -142.10731       14.781737
2019-03-03/11:26:28.54           28.856633      -142.10468       14.799794
2019-03-03/11:26:28.57           28.945210      -142.11258       14.807807
2019-03-03/11:26:28.61           29.024527      -142.11346       14.837750
2019-03-03/11:26:28.64           29.117643      -142.13218       14.866449
2019-03-03/11:26:28.67           29.210249      -142.15211       14.882219
2019-03-03/11:26:28.70           29.304862      -142.17278       14.905058
2019-03-03/11:26:28.73           29.401896      -142.19574       14.928008
2019-03-03/11:26:28.76           29.508081      -142.21853       14.944858
2019-03-03/11:26:28.79           29.597355      -142.22770       14.965858
2019-03-03/11:26:28.82           29.691364      -142.25005       14.979240
2019-03-03/11:26:28.86           29.780345      -142.26824       14.998331
2019-03-03/11:26:28.89           29.877073      -142.28957       14.997375
2019-03-03/11:26:28.92           29.956488      -142.30288       14.994144
2019-03-03/11:26:28.95           30.038404      -142.30272       15.012267
2019-03-03/11:26:28.98           30.122040      -142.30796       15.026527
2019-03-03/11:26:29.01           30.212202      -142.30013       15.045882
2019-03-03/11:26:29.04           30.284967      -142.29724       15.064090
2019-03-03/11:26:29.07           30.381680      -142.30705       15.067497
2019-03-03/11:26:29.11           30.477884      -142.30616       15.089655
2019-03-03/11:26:29.14           30.562926      -142.30665       15.114861
2019-03-03/11:26:29.17           30.648071      -142.31870       15.133234
2019-03-03/11:26:29.20           30.736833      -142.32484       15.160655
2019-03-03/11:26:29.23           30.828628      -142.34641       15.171941
2019-03-03/11:26:29.26           30.923129      -142.35311       15.196605
2019-03-03/11:26:29.29           31.005167      -142.37227       15.223887
2019-03-03/11:26:29.32           31.102782      -142.38581       15.240310
2019-03-03/11:26:29.36           31.191243      -142.39711       15.257821
2019-03-03/11:26:29.39           31.265725      -142.41212       15.269840
2019-03-03/11:26:29.42           31.347042      -142.42470       15.273154
2019-03-03/11:26:29.45           31.433085      -142.43418       15.291559
2019-03-03/11:26:29.48           31.506256      -142.44827       15.306500
2019-03-03/11:26:29.51           31.582547      -142.46105       15.324538
2019-03-03/11:26:29.54           31.647571      -142.47993       15.329751
2019-03-03/11:26:29.57           31.730383      -142.48197       15.329539
2019-03-03/11:26:29.61           31.807981      -142.49569       15.344654
2019-03-03/11:26:29.64           31.875514      -142.49916       15.367206
2019-03-03/11:26:29.67           31.967595      -142.50309       15.390748
2019-03-03/11:26:29.70           32.068123      -142.51433       15.413235
2019-03-03/11:26:29.73           32.163010      -142.51156       15.436319
2019-03-03/11:26:29.76           32.268568      -142.51542       15.457420
2019-03-03/11:26:29.79           32.374518      -142.50690       15.470935
2019-03-03/11:26:29.82           32.489827      -142.51416       15.478056
2019-03-03/11:26:29.86           32.591365      -142.52383       15.500050
2019-03-03/11:26:29.89           32.691291      -142.53627       15.512064
2019-03-03/11:26:29.92           32.792631      -142.55355       15.526674
2019-03-03/11:26:29.95           32.881889      -142.56895       15.532336
2019-03-03/11:26:29.98           32.960076      -142.56269       15.547236
2019-03-03/11:26:30.01           33.040088      -142.57823       15.561466
2019-03-03/11:26:30.04           33.124618      -142.58093       15.575728
2019-03-03/11:26:30.07           33.194867      -142.59308       15.603957
2019-03-03/11:26:30.11           33.263912      -142.60238       15.628612
2019-03-03/11:26:30.14           33.343822      -142.61838       15.646318
2019-03-03/11:26:30.17           33.415676      -142.62147       15.671502
2019-03-03/11:26:30.20           33.502215      -142.63596       15.687469
2019-03-03/11:26:30.23           33.577989      -142.64185       15.703880
2019-03-03/11:26:30.26           33.665543      -142.66009       15.730347
2019-03-03/11:26:30.29           33.747044      -142.65695       15.752339
2019-03-03/11:26:30.32           33.833073      -142.66598       15.769685
2019-03-03/11:26:30.36           33.918695      -142.67676       15.772596
2019-03-03/11:26:30.39           34.015377      -142.66791       15.793618
2019-03-03/11:26:30.42           34.104210      -142.66493       15.799468
2019-03-03/11:26:30.45           34.201794      -142.66981       15.797819
2019-03-03/11:26:30.48           34.283787      -142.66732       15.808376
2019-03-03/11:26:30.51           34.373836      -142.67152       15.826792
2019-03-03/11:26:30.54           34.464989      -142.68379       15.833908
2019-03-03/11:26:30.57           34.554333      -142.69304       15.852364
2019-03-03/11:26:30.61           34.636535      -142.69785       15.872953
2019-03-03/11:26:30.64           34.730413      -142.70200       15.907434
2019-03-03/11:26:30.67           34.805982      -142.70978       15.932765
2019-03-03/11:26:30.70           34.889795      -142.73248       15.949667
2019-03-03/11:26:30.73           34.965872      -142.74047       15.990935
2019-03-03/11:26:30.76           35.057437      -142.74429       16.026808
2019-03-03/11:26:30.79           35.146283      -142.74476       16.067999
2019-03-03/11:26:30.82           35.225265      -142.74415       16.102329
2019-03-03/11:26:30.86           35.319142      -142.75597       16.124465
2019-03-03/11:26:30.89           35.414929      -142.77471       16.140793
2019-03-03/11:26:30.92           35.496327      -142.77971       16.153886
2019-03-03/11:26:30.95           35.586774      -142.79703       16.161038
2019-03-03/11:26:30.98           35.662840      -142.79682       16.185294
2019-03-03/11:26:31.01           35.752984      -142.80922       16.189877
2019-03-03/11:26:31.04           35.832060      -142.81964       16.188022
2019-03-03/11:26:31.07           35.917275      -142.83896       16.190511
2019-03-03/11:26:31.11           36.014059      -142.84888       16.191346
2019-03-03/11:26:31.14           36.096762      -142.85628       16.204515
2019-03-03/11:26:31.17           36.165186      -142.86875       16.222644
2019-03-03/11:26:31.20           36.253129      -142.88665       16.238152
2019-03-03/11:26:31.23           36.339870      -142.90365       16.254083
2019-03-03/11:26:31.26           36.434867      -142.91732       16.280250
2019-03-03/11:26:31.29           36.519609      -142.93075       16.311473
2019-03-03/11:26:31.32           36.605555      -142.94267       16.337265
2019-03-03/11:26:31.36           36.687280      -142.95405       16.355904
2019-03-03/11:26:31.39           36.765685      -142.96667       16.376411
2019-03-03/11:26:31.42           36.852444      -142.97117       16.394664
2019-03-03/11:26:31.45           36.949357      -142.96482       16.415685
2019-03-03/11:26:31.48           37.032184      -142.96216       16.433687
2019-03-03/11:26:31.51           37.116223      -142.96186       16.454256
2019-03-03/11:26:31.54           37.191002      -142.95299       16.465393
2019-03-03/11:26:31.57           37.279963      -142.94239       16.481064
2019-03-03/11:26:31.61           37.371745      -142.94000       16.498928
2019-03-03/11:26:31.64           37.466538      -142.93001       16.509358
2019-03-03/11:26:31.67           37.561842      -142.92887       16.525386
2019-03-03/11:26:31.70           37.655635      -142.93778       16.543982
2019-03-03/11:26:31.73           37.752754      -142.94787       16.565696
2019-03-03/11:26:31.76           37.853697      -142.96363       16.587138
2019-03-03/11:26:31.79           37.949909      -142.97484       16.605846
2019-03-03/11:26:31.82           38.048637      -142.99416       16.634218
2019-03-03/11:26:31.86           38.139517      -143.00685       16.649745
2019-03-03/11:26:31.89           38.235126      -143.02603       16.672012
2019-03-03/11:26:31.92           38.331042      -143.04965       16.695837
2019-03-03/11:26:31.95           38.417196      -143.06647       16.726659
2019-03-03/11:26:31.98           38.504549      -143.07504       16.738009
2019-03-03/11:26:32.01           38.588679      -143.08342       16.745749
2019-03-03/11:26:32.04           38.663354      -143.08511       16.753025
2019-03-03/11:26:32.07           38.749494      -143.10334       16.758499
2019-03-03/11:26:32.11           38.839659      -143.11482       16.761047
2019-03-03/11:26:32.14           38.935263      -143.12870       16.772304
2019-03-03/11:26:32.17           39.024027      -143.13248       16.794603
2019-03-03/11:26:32.20           39.108054      -143.13220       16.815188
2019-03-03/11:26:32.23           39.189367      -143.12373       16.831072
2019-03-03/11:26:32.26           39.269879      -143.12558       16.860498
2019-03-03/11:26:32.29           39.360744      -143.12578       16.878388
2019-03-03/11:26:32.32           39.463374      -143.13639       16.902376
2019-03-03/11:26:32.36           39.554244      -143.11978       16.941940
2019-03-03/11:26:32.39           39.651342      -143.11738       16.966038
2019-03-03/11:26:32.42           39.736871      -143.11186       16.994110
2019-03-03/11:26:32.45           39.837671      -143.11701       16.996087
2019-03-03/11:26:32.48           39.940491      -143.12287       17.005103
2019-03-03/11:26:32.51           40.051557      -143.14752       17.013706
2019-03-03/11:26:32.54           40.148742      -143.16486       17.019667
2019-03-03/11:26:32.57           40.238784      -143.18065       17.033786
2019-03-03/11:26:32.61           40.329233      -143.18745       17.047293
2019-03-03/11:26:32.64           40.420188      -143.20067       17.061401
2019-03-03/11:26:32.67           40.503197      -143.20052       17.079487
2019-03-03/11:26:32.70           40.591131      -143.20643       17.098359
2019-03-03/11:26:32.73           40.661073      -143.20553       17.135308
2019-03-03/11:26:32.76           40.738654      -143.20972       17.158706
2019-03-03/11:26:32.79           40.815133      -143.20342       17.188381
2019-03-03/11:26:32.82           40.906385      -143.20811       17.205379
2019-03-03/11:26:32.86           40.993021      -143.19914       17.226470
2019-03-03/11:26:32.89           41.080961      -143.20506       17.245328
2019-03-03/11:26:32.92           41.169999      -143.20559       17.253215
2019-03-03/11:26:32.95           41.264674      -143.21197       17.271858
2019-03-03/11:26:32.98           41.361552      -143.22200       17.270237
2019-03-03/11:26:33.01           41.462454      -143.22720       17.269704
2019-03-03/11:26:33.04           41.556114      -143.24092       17.272481
2019-03-03/11:26:33.07           41.648662      -143.25328       17.272224
2019-03-03/11:26:33.11           41.737601      -143.25475       17.284591
2019-03-03/11:26:33.14           41.839721      -143.26857       17.299630
2019-03-03/11:26:33.17           41.937715      -143.27083       17.310358
2019-03-03/11:26:33.20           42.029775      -143.28495       17.326485
2019-03-03/11:26:33.23           42.118415      -143.29450       17.334929
2019-03-03/11:26:33.26           42.208282      -143.30208       17.365264
2019-03-03/11:26:33.29           42.304890      -143.30770       17.390359
2019-03-03/11:26:33.32           42.395872      -143.30413       17.426041
2019-03-03/11:26:33.36           42.491994      -143.29515       17.461827
2019-03-03/11:26:33.39           42.587411      -143.28929       17.493639
2019-03-03/11:26:33.42           42.666020      -143.29338       17.519447
2019-03-03/11:26:33.45           42.753378      -143.29526       17.545085
2019-03-03/11:26:33.48           42.847286      -143.28069       17.568749
2019-03-03/11:26:33.51           42.943398      -143.27701       17.587184
2019-03-03/11:26:33.54           43.040509      -143.26742       17.596123
2019-03-03/11:26:33.57           43.121433      -143.25357       17.610822
2019-03-03/11:26:33.61           43.212094      -143.25470       17.607223
2019-03-03/11:26:33.64           43.297523      -143.26024       17.603971
2019-03-03/11:26:33.67           43.386983      -143.26527       17.610822
2019-03-03/11:26:33.70           43.487409      -143.26745       17.616576
2019-03-03/11:26:33.73           43.578083      -143.26089       17.625295
2019-03-03/11:26:33.76           43.671157      -143.28357       17.633532
2019-03-03/11:26:33.79           43.754592      -143.28937       17.653576
2019-03-03/11:26:33.82           43.835005      -143.29939       17.674058
2019-03-03/11:26:33.86           43.922261      -143.31423       17.700858
2019-03-03/11:26:33.89           44.013457      -143.31555       17.741536
2019-03-03/11:26:33.92           44.093673      -143.32598       17.767984
2019-03-03/11:26:33.95           44.176809      -143.33071       17.793466
2019-03-03/11:26:33.98           44.259241      -143.32798       17.821311
2019-03-03/11:26:34.01           44.345799      -143.33200       17.843435
2019-03-03/11:26:34.04           44.418070      -143.32279       17.860822
2019-03-03/11:26:34.07           44.501507      -143.31272       17.876153
2019-03-03/11:26:34.11           44.581212      -143.30904       17.885968
2019-03-03/11:26:34.14           44.672678      -143.30615       17.881825
2019-03-03/11:26:34.17           44.752091      -143.29755       17.889057
2019-03-03/11:26:34.20           44.848105      -143.29000       17.901939
2019-03-03/11:26:34.23           44.932546      -143.29039       17.913499
2019-03-03/11:26:34.26           45.023916      -143.30093       17.911545
2019-03-03/11:26:34.29           45.110887      -143.29644       17.934063
2019-03-03/11:26:34.32           45.210839      -143.30325       17.962238
2019-03-03/11:26:34.36           45.307254      -143.31317       17.972922
2019-03-03/11:26:34.39           45.404800      -143.31913       18.003975
2019-03-03/11:26:34.42           45.484737      -143.32513       18.028860
2019-03-03/11:26:34.45           45.579060      -143.33140       18.057303
2019-03-03/11:26:34.48           45.667941      -143.33528       18.077049
2019-03-03/11:26:34.51           45.765181      -143.33248       18.097510
2019-03-03/11:26:34.54           45.844632      -143.32243       18.130091
2019-03-03/11:26:34.57           45.933503      -143.33497       18.139510
2019-03-03/11:26:34.61           46.022094      -143.31999       18.155975
2019-03-03/11:26:34.64           46.110183      -143.31541       18.178529
2019-03-03/11:26:34.67           46.201274      -143.31238       18.184316
2019-03-03/11:26:34.70           46.310688      -143.30861       18.205238
2019-03-03/11:26:34.73           46.396244      -143.30604       18.210819
2019-03-03/11:26:34.76           46.486348      -143.29784       18.231405
2019-03-03/11:26:34.79           46.576850      -143.29459       18.252081
2019-03-03/11:26:34.82           46.669366      -143.28869       18.272792
2019-03-03/11:26:34.86           46.751024      -143.27366       18.295434
2019-03-03/11:26:34.89           46.837102      -143.27078       18.315935
2019-03-03/11:26:34.92           46.930514      -143.27483       18.334343
2019-03-03/11:26:34.95           47.021017      -143.27399       18.360021
2019-03-03/11:26:34.98           47.106164      -143.28283       18.371224
2019-03-03/11:26:35.01           47.211864      -143.27582       18.394922
2019-03-03/11:26:35.04           47.312326      -143.27081       18.413966
2019-03-03/11:26:35.07           47.411368      -143.27253       18.426090
2019-03-03/11:26:35.11           47.510707      -143.28108       18.444811
2019-03-03/11:26:35.14           47.607636      -143.28590       18.460383
2019-03-03/11:26:35.17           47.697500      -143.29594       18.467307
2019-03-03/11:26:35.20           47.782263      -143.29308       18.492735
2019-03-03/11:26:35.23           47.864590      -143.29899       18.512749
2019-03-03/11:26:35.26           47.945531      -143.29382       18.545460
2019-03-03/11:26:35.29           48.016076      -143.30471       18.563091
2019-03-03/11:26:35.32           48.096378      -143.31233       18.581062
2019-03-03/11:26:35.36           48.174574      -143.31197       18.607798
2019-03-03/11:26:35.39           48.264229      -143.31232       18.628027
2019-03-03/11:26:35.42           48.360146      -143.29850       18.658725
2019-03-03/11:26:35.45           48.460871      -143.29747       18.678375
2019-03-03/11:26:35.48           48.556155      -143.29788       18.697347
2019-03-03/11:26:35.51           48.656182      -143.28794       18.716332
2019-03-03/11:26:35.54           48.755907      -143.27261       18.731735
2019-03-03/11:26:35.57           48.861269      -143.25927       18.749876
2019-03-03/11:26:35.61           48.951232      -143.24866       18.767959
2019-03-03/11:26:35.64           49.044301      -143.24399       18.775803
2019-03-03/11:26:35.67           49.135474      -143.23141       18.787425
2019-03-03/11:26:35.70           49.225212      -143.24287       18.799864
2019-03-03/11:26:35.73           49.312573      -143.23469       18.832800
2019-03-03/11:26:35.76           49.402840      -143.22756       18.850434
2019-03-03/11:26:35.79           49.489392      -143.21911       18.874862
2019-03-03/11:26:35.82           49.574511      -143.23133       18.893099
2019-03-03/11:26:35.86           49.660632      -143.24343       18.913871
2019-03-03/11:26:35.89           49.754305      -143.25002       18.929867
2019-03-03/11:26:35.92           49.833212      -143.24512       18.957528
2019-03-03/11:26:35.95           49.913404      -143.25271       18.977980
2019-03-03/11:26:35.98           49.997045      -143.23601       19.002661
2019-03-03/11:26:36.01           50.079392      -143.22268       19.039270
2019-03-03/11:26:36.04           50.166461      -143.21055       19.071607
2019-03-03/11:26:36.07           50.252398      -143.20431       19.087580
2019-03-03/11:26:36.11           50.336551      -143.18153       19.115163
2019-03-03/11:26:36.14           50.426636      -143.15895       19.134010
2019-03-03/11:26:36.17           50.512084      -143.14916       19.155361
2019-03-03/11:26:36.20           50.615127      -143.14801       19.172564
2019-03-03/11:26:36.23           50.713857      -143.13475       19.189404
2019-03-03/11:26:36.26           50.807222      -143.14896       19.200489
2019-03-03/11:26:36.29           50.903997      -143.15479       19.192165
2019-03-03/11:26:36.32           50.996259      -143.16909       19.203193
2019-03-03/11:26:36.36           51.085697      -143.19200       19.218729
2019-03-03/11:26:36.39           51.187023      -143.21381       19.242156
2019-03-03/11:26:36.42           51.274671      -143.23078       19.262973
2019-03-03/11:26:36.45           51.368166      -143.23731       19.283849
2019-03-03/11:26:36.48           51.455412      -143.24934       19.304580
2019-03-03/11:26:36.51           51.547508      -143.25871       19.338872
2019-03-03/11:26:36.54           51.639223      -143.24584       19.365323
2019-03-03/11:26:36.57           51.728929      -143.24088       19.402763
2019-03-03/11:26:36.61           51.812890      -143.22624       19.423912
2019-03-03/11:26:36.64           51.904622      -143.20037       19.451639
2019-03-03/11:26:36.67           51.988284      -143.17795       19.464179
2019-03-03/11:26:36.70           52.077266      -143.16798       19.480618
2019-03-03/11:26:36.73           52.163514      -143.16333       19.492073
2019-03-03/11:26:36.76           52.259626      -143.15352       19.497353
2019-03-03/11:26:36.79           52.352910      -143.14657       19.495108
2019-03-03/11:26:36.82           52.445686      -143.15194       19.502991
2019-03-03/11:26:36.86           52.548199      -143.16509       19.505930
2019-03-03/11:26:36.89           52.659374      -143.17602       19.511146
2019-03-03/11:26:36.92           52.764009      -143.19040       19.519645
2019-03-03/11:26:36.95           52.872580      -143.19943       19.530693
2019-03-03/11:26:36.98           52.974828      -143.20617       19.556387
2019-03-03/11:26:37.01           53.073491      -143.20199       19.594673
2019-03-03/11:26:37.04           53.157863      -143.19949       19.630935
2019-03-03/11:26:37.07           53.246584      -143.18455       19.673122
2019-03-03/11:26:37.11           53.336287      -143.17626       19.703535
2019-03-03/11:26:37.14           53.415241      -143.15647       19.728349
2019-03-03/11:26:37.17           53.490366      -143.14494       19.754154
2019-03-03/11:26:37.20           53.570434      -143.12363       19.776014
2019-03-03/11:26:37.23           53.651781      -143.11625       19.793702
2019-03-03/11:26:37.26           53.732145      -143.09267       19.803113
2019-03-03/11:26:37.29           53.811184      -143.07872       19.809161
2019-03-03/11:26:37.32           53.898591      -143.06099       19.821944
2019-03-03/11:26:37.36           53.987869      -143.06175       19.824688
2019-03-03/11:26:37.39           54.078777      -143.05826       19.834382
2019-03-03/11:26:37.42           54.170405      -143.05355       19.852043
2019-03-03/11:26:37.45           54.272411      -143.04238       19.876466
2019-03-03/11:26:37.48           54.367944      -143.04053       19.885384
2019-03-03/11:26:37.51           54.460979      -143.04208       19.908678
2019-03-03/11:26:37.54           54.565472      -143.04530       19.927471
2019-03-03/11:26:37.57           54.674690      -143.04972       19.941993
2019-03-03/11:26:37.61           54.778786      -143.04894       19.962702
2019-03-03/11:26:37.64           54.871849      -143.04037       19.993274
2019-03-03/11:26:37.67           54.972753      -143.02978       20.018646
2019-03-03/11:26:37.70           55.078776      -143.02774       20.044863
2019-03-03/11:26:37.73           55.170378      -143.03460       20.058245
2019-03-03/11:26:37.76           55.267253      -143.03123       20.087559
2019-03-03/11:26:37.79           55.355460      -143.02389       20.101544
2019-03-03/11:26:37.82           55.429704      -143.01444       20.126383
2019-03-03/11:26:37.86           55.506549      -143.00690       20.145398
2019-03-03/11:26:37.89           55.584702      -143.00175       20.164493
2019-03-03/11:26:37.92           55.671095      -143.00002       20.179495
2019-03-03/11:26:37.95           55.746516      -143.00066       20.194604
2019-03-03/11:26:37.98           55.819320      -142.98935       20.194487
2019-03-03/11:26:38.01           55.908660      -142.96989       20.211772
2019-03-03/11:26:38.04           56.000705      -142.95477       20.225758
2019-03-03/11:26:38.07           56.099199      -142.94141       20.249973
2019-03-03/11:26:38.11           56.204495      -142.93583       20.258187
2019-03-03/11:26:38.14           56.306505      -142.92326       20.279560
2019-03-03/11:26:38.17           56.416233      -142.91971       20.292932
2019-03-03/11:26:38.20           56.514622      -142.90202       20.310569
2019-03-03/11:26:38.23           56.604250      -142.88509       20.325393
2019-03-03/11:26:38.26           56.693635      -142.89358       20.341637
2019-03-03/11:26:38.29           56.774164      -142.89897       20.349512
2019-03-03/11:26:38.32           56.860743      -142.89974       20.364492
2019-03-03/11:26:38.36           56.943213      -142.89325       20.384157
2019-03-03/11:26:38.39           57.028000      -142.88999       20.408427
2019-03-03/11:26:38.42           57.112754      -142.89494       20.421401
2019-03-03/11:26:38.45           57.189195      -142.88295       20.441213
2019-03-03/11:26:38.48           57.279701      -142.88029       20.462749
2019-03-03/11:26:38.51           57.383003      -142.87394       20.492170
2019-03-03/11:26:38.54           57.494469      -142.85846       20.522249
2019-03-03/11:26:38.57           57.595187      -142.83627       20.556762
2019-03-03/11:26:38.61           57.689746      -142.81626       20.581636
2019-03-03/11:26:38.64           57.784503      -142.79777       20.604551
2019-03-03/11:26:38.67           57.876551      -142.77304       20.626751
2019-03-03/11:26:38.70           57.974459      -142.74407       20.662039
2019-03-03/11:26:38.73           58.071322      -142.72298       20.682514
2019-03-03/11:26:38.76           58.170341      -142.72150       20.687502
2019-03-03/11:26:38.79           58.264740      -142.71789       20.692268
2019-03-03/11:26:38.82           58.348293      -142.70561       20.699935
2019-03-03/11:26:38.86           58.442492      -142.70287       20.711681
2019-03-03/11:26:38.89           58.533510      -142.69461       20.737116
2019-03-03/11:26:38.92           58.619871      -142.69245       20.751041
2019-03-03/11:26:38.95           58.708714      -142.70467       20.759357
2019-03-03/11:26:38.98           58.792111      -142.71547       20.760978
2019-03-03/11:26:39.01           58.880666      -142.72898       20.779751
2019-03-03/11:26:39.04           58.957592      -142.72583       20.805224
2019-03-03/11:26:39.07           59.040474      -142.71658       20.837280
2019-03-03/11:26:39.11           59.115511      -142.71029       20.876555
2019-03-03/11:26:39.14           59.196280      -142.70078       20.905039
2019-03-03/11:26:39.17           59.283171      -142.69540       20.927864
2019-03-03/11:26:39.20           59.388868      -142.68231       20.938345
2019-03-03/11:26:39.23           59.488702      -142.64922       20.973104
2019-03-03/11:26:39.26           59.586911      -142.61897       20.997891
2019-03-03/11:26:39.29           59.685608      -142.58991       21.012268
2019-03-03/11:26:39.32           59.786788      -142.57666       21.024050
2019-03-03/11:26:39.36           59.884123      -142.56833       21.029811
2019-03-03/11:26:39.39           59.997410      -142.57008       21.018465
2019-03-03/11:26:39.42           60.095040      -142.56285       21.018770
2019-03-03/11:26:39.45           60.183427      -142.55614       21.028672
2019-03-03/11:26:39.48           60.263781      -142.55420       21.054771
2019-03-03/11:26:39.51           60.353351      -142.56378       21.068003
2019-03-03/11:26:39.54           60.443963      -142.56071       21.086009
2019-03-03/11:26:39.57           60.538610      -142.55567       21.111099
2019-03-03/11:26:39.61           60.626745      -142.54251       21.143752
2019-03-03/11:26:39.64           60.726731      -142.53455       21.168994
2019-03-03/11:26:39.67           60.810866      -142.51418       21.203828
2019-03-03/11:26:39.70           60.901704      -142.50346       21.229155
2019-03-03/11:26:39.73           61.002069      -142.49189       21.236442
2019-03-03/11:26:39.76           61.096901      -142.47742       21.236485
2019-03-03/11:26:39.79           61.183604      -142.46528       21.250181
2019-03-03/11:26:39.82           61.276755      -142.45444       21.273102
2019-03-03/11:26:39.86           61.357204      -142.44731       21.285662
2019-03-03/11:26:39.89           61.445103      -142.43229       21.290890
2019-03-03/11:26:39.92           61.522848      -142.41796       21.300709
2019-03-03/11:26:39.95           61.606132      -142.40653       21.317760
2019-03-03/11:26:39.98           61.696152      -142.39748       21.338609
2019-03-03/11:26:40.01           61.786967      -142.40166       21.366692
2019-03-03/11:26:40.04           61.883737      -142.39879       21.399344
2019-03-03/11:26:40.07           61.988383      -142.38236       21.431049
2019-03-03/11:26:40.11           62.083810      -142.38247       21.446308
2019-03-03/11:26:40.14           62.186732      -142.37169       21.476560
2019-03-03/11:26:40.17           62.286925      -142.36861       21.506858
2019-03-03/11:26:40.20           62.388318      -142.36310       21.529698
2019-03-03/11:26:40.23           62.480038      -142.35996       21.547745
2019-03-03/11:26:40.26           62.577592      -142.35842       21.562562
2019-03-03/11:26:40.29           62.664210      -142.34958       21.585770
2019-03-03/11:26:40.32           62.742561      -142.34650       21.603798
2019-03-03/11:26:40.36           62.822401      -142.34257       21.609942
2019-03-03/11:26:40.39           62.906479      -142.33866       21.622213
2019-03-03/11:26:40.42           62.984634      -142.32786       21.629146
2019-03-03/11:26:40.45           63.068324      -142.31901       21.641304
2019-03-03/11:26:40.48           63.143548      -142.31581       21.653253
2019-03-03/11:26:40.51           63.236712      -142.30116       21.668152
2019-03-03/11:26:40.54           63.322653      -142.28390       21.691668
2019-03-03/11:26:40.57           63.419722      -142.27498       21.703842
2019-03-03/11:26:40.61           63.509796      -142.25484       21.729957
2019-03-03/11:26:40.64           63.600658      -142.24603       21.759295
2019-03-03/11:26:40.67           63.700670      -142.23856       21.785533
2019-03-03/11:26:40.70           63.804094      -142.22946       21.806396
2019-03-03/11:26:40.73           63.901360      -142.22588       21.824653
2019-03-03/11:26:40.76           64.006027      -142.20850       21.854354
2019-03-03/11:26:40.79           64.109940      -142.20439       21.872843
2019-03-03/11:26:40.82           64.204899      -142.19904       21.889468
2019-03-03/11:26:40.86           64.301583      -142.18899       21.909560
2019-03-03/11:26:40.89           64.401452      -142.18592       21.918958
2019-03-03/11:26:40.92           64.495691      -142.18276       21.929624
2019-03-03/11:26:40.95           64.581146      -142.15812       21.950468
2019-03-03/11:26:40.98           64.667194      -142.14710       21.984542
2019-03-03/11:26:41.01           64.742985      -142.12768       22.006603
2019-03-03/11:26:41.04           64.824757      -142.12345       22.020242
2019-03-03/11:26:41.07           64.906801      -142.10093       22.047455
2019-03-03/11:26:41.11           64.996456      -142.08789       22.070185
2019-03-03/11:26:41.14           65.070362      -142.06104       22.096987
2019-03-03/11:26:41.17           65.153809      -142.04144       22.122805
2019-03-03/11:26:41.20           65.243081      -142.02441       22.147400
2019-03-03/11:26:41.23           65.332214      -142.01794       22.168224
2019-03-03/11:26:41.26           65.420815      -142.00901       22.168072
2019-03-03/11:26:41.29           65.525444      -141.99988       22.186434
2019-03-03/11:26:41.32           65.623082      -141.97667       22.212692
2019-03-03/11:26:41.36           65.710578      -141.97259       22.222530
2019-03-03/11:26:41.39           65.813905      -141.96108       22.240775
2019-03-03/11:26:41.42           65.914781      -141.95409       22.244586
2019-03-03/11:26:41.45           66.010126      -141.95135       22.256226
2019-03-03/11:26:41.48           66.097424      -141.94480       22.265996
2019-03-03/11:26:41.51           66.193200      -141.93781       22.287015
2019-03-03/11:26:41.54           66.285954      -141.93885       22.316533
2019-03-03/11:26:41.57           66.379718      -141.93832       22.345561
2019-03-03/11:26:41.61           66.467843      -141.93580       22.371851
2019-03-03/11:26:41.64           66.556016      -141.92504       22.409405
2019-03-03/11:26:41.67           66.635757      -141.90362       22.440940
2019-03-03/11:26:41.70           66.721717      -141.89400       22.480414
2019-03-03/11:26:41.73           66.813246      -141.86951       22.518320
2019-03-03/11:26:41.76           66.908388      -141.84538       22.549894
2019-03-03/11:26:41.79           66.991926      -141.82158       22.564112
2019-03-03/11:26:41.82           67.079074      -141.80004       22.576029
2019-03-03/11:26:41.86           67.159911      -141.77046       22.590532
2019-03-03/11:26:41.89           67.260017      -141.75738       22.602123
2019-03-03/11:26:41.92           67.358428      -141.73507       22.609478
2019-03-03/11:26:41.95           67.451988      -141.72210       22.617332
2019-03-03/11:26:41.98           67.548962      -141.70987       22.624848
2019-03-03/11:26:42.01           67.643204      -141.70818       22.638430
2019-03-03/11:26:42.04           67.740572      -141.70328       22.651071
2019-03-03/11:26:42.07           67.841266      -141.70049       22.668856
2019-03-03/11:26:42.11           67.939840      -141.69983       22.688106
2019-03-03/11:26:42.14           68.042359      -141.69428       22.710876
2019-03-03/11:26:42.17           68.126970      -141.68672       22.730926
2019-03-03/11:26:42.20           68.223528      -141.69014       22.753158
2019-03-03/11:26:42.23           68.323207      -141.69224       22.778481
2019-03-03/11:26:42.26           68.416620      -141.67236       22.805581
2019-03-03/11:26:42.29           68.521244      -141.65947       22.815852
2019-03-03/11:26:42.32           68.610511      -141.63820       22.831325
2019-03-03/11:26:42.36           68.702322      -141.61435       22.862771
2019-03-03/11:26:42.39           68.801877      -141.58467       22.883443
2019-03-03/11:26:42.42           68.890083      -141.57369       22.889147
2019-03-03/11:26:42.45           68.987148      -141.56391       22.899196
2019-03-03/11:26:42.48           69.073515      -141.53628       22.918911
2019-03-03/11:26:42.51           69.155120      -141.51284       22.925584
2019-03-03/11:26:42.54           69.248528      -141.50952       22.927661
2019-03-03/11:26:42.57           69.332259      -141.49202       22.949956
2019-03-03/11:26:42.61           69.427598      -141.49358       22.970623
2019-03-03/11:26:42.64           69.515721      -141.48730       22.988845
2019-03-03/11:26:42.67           69.599941      -141.47432       23.007769
2019-03-03/11:26:42.70           69.704807      -141.45805       23.034379
2019-03-03/11:26:42.73           69.799032      -141.43699       23.066956
2019-03-03/11:26:42.76           69.900239      -141.42528       23.081582
2019-03-03/11:26:42.79           69.997405      -141.41794       23.094153
2019-03-03/11:26:42.82           70.087401      -141.39876       23.124598
2019-03-03/11:26:42.86           70.177195      -141.37283       23.145949
2019-03-03/11:26:42.89           70.263622      -141.35589       23.156903
2019-03-03/11:26:42.92           70.357749      -141.34423       23.151849
2019-03-03/11:26:42.95           70.454235      -141.32704       23.161686
2019-03-03/11:26:42.98           70.528288      -141.30575       23.166108
2019-03-03/11:26:43.01           70.613413      -141.28311       23.169918
2019-03-03/11:26:43.04           70.701286      -141.25895       23.186730
2019-03-03/11:26:43.07           70.791996      -141.22952       23.206026
2019-03-03/11:26:43.11           70.884003      -141.20200       23.224425
2019-03-03/11:26:43.14           70.983911      -141.18697       23.236919
2019-03-03/11:26:43.17           71.085403      -141.15177       23.254017
2019-03-03/11:26:43.20           71.183579      -141.12109       23.280039
2019-03-03/11:26:43.23           71.280892      -141.10366       23.297374
2019-03-03/11:26:43.26           71.387540      -141.08816       23.307638
2019-03-03/11:26:43.29           71.491348      -141.05616       23.329375
2019-03-03/11:26:43.32           71.595162      -141.04688       23.339171
2019-03-03/11:26:43.36           71.701093      -141.03784       23.352548
2019-03-03/11:26:43.39           71.797353      -141.03070       23.360115
2019-03-03/11:26:43.42           71.884756      -141.02190       23.362329
2019-03-03/11:26:43.45           71.973852      -141.02660       23.377834
2019-03-03/11:26:43.48           72.064482      -141.02174       23.391707
2019-03-03/11:26:43.51           72.149050      -141.02295       23.401489
2019-03-03/11:26:43.54           72.232370      -141.01540       23.426450
2019-03-03/11:26:43.57           72.323486      -141.01413       23.434930
2019-03-03/11:26:43.61           72.406991      -141.00338       23.447897
2019-03-03/11:26:43.64           72.487233      -140.98605       23.475007
2019-03-03/11:26:43.67           72.577432      -140.96461       23.495445
2019-03-03/11:26:43.70           72.669273      -140.94126       23.527838
2019-03-03/11:26:43.73           72.760046      -140.90074       23.552362
2019-03-03/11:26:43.76           72.855869      -140.87561       23.563478
2019-03-03/11:26:43.79           72.961083      -140.82380       23.595753
2019-03-03/11:26:43.82           73.059370      -140.79129       23.615253
2019-03-03/11:26:43.86           73.146249      -140.77060       23.636574
2019-03-03/11:26:43.89           73.241744      -140.73416       23.662838
2019-03-03/11:26:43.92           73.332423      -140.71490       23.674869
2019-03-03/11:26:43.95           73.423583      -140.69923       23.681524
2019-03-03/11:26:43.98           73.513343      -140.68018       23.688558
2019-03-03/11:26:44.01           73.610089      -140.67902       23.695744
2019-03-03/11:26:44.04           73.693704      -140.67259       23.715243
2019-03-03/11:26:44.07           73.776987      -140.67616       23.734947
2019-03-03/11:26:44.11           73.858429      -140.65880       23.759600
2019-03-03/11:26:44.14           73.945369      -140.65401       23.783235
2019-03-03/11:26:44.17           74.027256      -140.65466       23.804306
2019-03-03/11:26:44.20           74.118432      -140.64704       23.828032
2019-03-03/11:26:44.23           74.213167      -140.62959       23.855161
2019-03-03/11:26:44.26           74.310696      -140.61845       23.880532
2019-03-03/11:26:44.29           74.398117      -140.59262       23.906677
2019-03-03/11:26:44.32           74.490398      -140.55461       23.926264
2019-03-03/11:26:44.36           74.579493      -140.52809       23.935544
2019-03-03/11:26:44.39           74.674704      -140.50477       23.937155
2019-03-03/11:26:44.42           74.778434      -140.46564       23.946197
2019-03-03/11:26:44.45           74.884669      -140.43077       23.956919
2019-03-03/11:26:44.48           74.980499      -140.40189       23.959929
2019-03-03/11:26:44.51           75.074413      -140.37808       23.965450
2019-03-03/11:26:44.54           75.157788      -140.34858       23.972428
2019-03-03/11:26:44.57           75.246995      -140.32731       23.990259
2019-03-03/11:26:44.61           75.349337      -140.31700       24.007850
2019-03-03/11:26:44.64           75.446826      -140.29329       24.037875
2019-03-03/11:26:44.67           75.538394      -140.28970       24.059671
2019-03-03/11:26:44.70           75.628903      -140.27414       24.084635
2019-03-03/11:26:44.73           75.713062      -140.26542       24.114992
2019-03-03/11:26:44.76           75.807625      -140.25023       24.152054
2019-03-03/11:26:44.79           75.896939      -140.23896       24.188503
2019-03-03/11:26:44.82           75.998052      -140.22367       24.229288
2019-03-03/11:26:44.86           76.080328      -140.20088       24.250291
2019-03-03/11:26:44.89           76.157222      -140.16889       24.276835
2019-03-03/11:26:44.92           76.235361      -140.14520       24.287199
2019-03-03/11:26:44.95           76.328722      -140.09927       24.321510
2019-03-03/11:26:44.98           76.415520      -140.07241       24.332138
2019-03-03/11:26:45.01           76.509438      -140.04720       24.334610
2019-03-03/11:26:45.04           76.602686      -140.01593       24.342387
2019-03-03/11:26:45.07           76.702045      -139.99118       24.349550
2019-03-03/11:26:45.11           76.792877      -139.98224       24.349298
2019-03-03/11:26:45.14           76.910053      -139.96371       24.370711
2019-03-03/11:26:45.17           77.012015      -139.94847       24.388138
2019-03-03/11:26:45.20           77.113694      -139.93494       24.417038
2019-03-03/11:26:45.23           77.218922      -139.93433       24.437427
2019-03-03/11:26:45.26           77.317281      -139.92532       24.475262
2019-03-03/11:26:45.29           77.408415      -139.90515       24.503612
2019-03-03/11:26:45.32           77.495978      -139.89294       24.524552
2019-03-03/11:26:45.36           77.580119      -139.88046       24.546862
2019-03-03/11:26:45.39           77.665667      -139.84767       24.578694
2019-03-03/11:26:45.42           77.742056      -139.83155       24.591660
2019-03-03/11:26:45.45           77.828032      -139.81347       24.612901
2019-03-03/11:26:45.48           77.918804      -139.79386       24.621366
2019-03-03/11:26:45.51           78.002746      -139.77277       24.630521
2019-03-03/11:26:45.54           78.086881      -139.75179       24.634708
2019-03-03/11:26:45.57           78.181080      -139.73765       24.652867
2019-03-03/11:26:45.61           78.274851      -139.70550       24.674576
2019-03-03/11:26:45.64           78.372332      -139.67804       24.696523
2019-03-03/11:26:45.67           78.467925      -139.66398       24.707268
2019-03-03/11:26:45.70           78.565886      -139.64059       24.724849
2019-03-03/11:26:45.73           78.659892      -139.62397       24.742942
2019-03-03/11:26:45.76           78.759879      -139.60029       24.765559
2019-03-03/11:26:45.79           78.859044      -139.57782       24.782702
2019-03-03/11:26:45.82           78.960804      -139.56013       24.800055
2019-03-03/11:26:45.86           79.062752      -139.54491       24.817482
2019-03-03/11:26:45.89           79.161291      -139.52943       24.836250
2019-03-03/11:26:45.92           79.254290      -139.51249       24.850795
2019-03-03/11:26:45.95           79.351811      -139.49527       24.863016
2019-03-03/11:26:45.98           79.444710      -139.47639       24.876024
2019-03-03/11:26:46.01           79.549350      -139.46177       24.882105
2019-03-03/11:26:46.04           79.648399      -139.45965       24.884787
2019-03-03/11:26:46.07           79.738078      -139.44203       24.897191
2019-03-03/11:26:46.11           79.825445      -139.42454       24.912004
2019-03-03/11:26:46.14           79.910699      -139.40774       24.925250
2019-03-03/11:26:46.17           79.999183      -139.39063       24.941096
2019-03-03/11:26:46.20           80.089018      -139.36338       24.959239
2019-03-03/11:26:46.23           80.183816      -139.33063       24.982425
2019-03-03/11:26:46.26           80.284249      -139.29891       25.006334
2019-03-03/11:26:46.29           80.380103      -139.27719       25.024339
2019-03-03/11:26:46.32           80.465478      -139.23817       25.047999
2019-03-03/11:26:46.36           80.570903      -139.20789       25.060202
2019-03-03/11:26:46.39           80.679124      -139.18486       25.072675
2019-03-03/11:26:46.42           80.782248      -139.15516       25.088277
2019-03-03/11:26:46.45           80.880030      -139.13026       25.107766
2019-03-03/11:26:46.48           80.981513      -139.10769       25.122485
2019-03-03/11:26:46.51           81.077880      -139.10216       25.130441
2019-03-03/11:26:46.54           81.164570      -139.09853       25.132603
2019-03-03/11:26:46.57           81.246322      -139.08094       25.148667
2019-03-03/11:26:46.61           81.327634      -139.07235       25.165434
2019-03-03/11:26:46.64           81.402123      -139.06557       25.189934
2019-03-03/11:26:46.67           81.484663      -139.03419       25.216132
2019-03-03/11:26:46.70           81.569263      -139.01228       25.236668
2019-03-03/11:26:46.73           81.657026      -138.99928       25.250584
2019-03-03/11:26:46.76           81.742736      -138.98058       25.278198
2019-03-03/11:26:46.79           81.830628      -138.94771       25.307541
2019-03-03/11:26:46.82           81.922605      -138.92495       25.338277
2019-03-03/11:26:46.86           82.013369      -138.89704       25.360395
2019-03-03/11:26:46.89           82.126651      -138.86717       25.372362
2019-03-03/11:26:46.92           82.231079      -138.83894       25.386022
2019-03-03/11:26:46.95           82.327893      -138.82396       25.392250
2019-03-03/11:26:46.98           82.419854      -138.78991       25.398833
2019-03-03/11:26:47.01           82.510580      -138.74141       25.408485
2019-03-03/11:26:47.04           82.606533      -138.71270       25.408869
2019-03-03/11:26:47.07           82.697683      -138.68692       25.425055
2019-03-03/11:26:47.11           82.785469      -138.64552       25.438750
2019-03-03/11:26:47.14           82.885036      -138.62521       25.449909
2019-03-03/11:26:47.17           82.965698      -138.60962       25.469909
2019-03-03/11:26:47.20           83.058694      -138.58107       25.491043
2019-03-03/11:26:47.23           83.147800      -138.55054       25.522922
2019-03-03/11:26:47.26           83.248777      -138.53929       25.545758
2019-03-03/11:26:47.29           83.354763      -138.53558       25.569951
2019-03-03/11:26:47.32           83.450654      -138.51766       25.595889
2019-03-03/11:26:47.36           83.543405      -138.49588       25.607687
2019-03-03/11:26:47.39           83.649892      -138.46783       25.627291
2019-03-03/11:26:47.42           83.729396      -138.42574       25.653483
2019-03-03/11:26:47.45           83.827464      -138.38564       25.664008
2019-03-03/11:26:47.48           83.913732      -138.35379       25.679271
2019-03-03/11:26:47.51           84.013384      -138.32098       25.692517
2019-03-03/11:26:47.54           84.096494      -138.27834       25.710363
2019-03-03/11:26:47.57           84.184884      -138.24203       25.719114
2019-03-03/11:26:47.61           84.268182      -138.20046       25.734016
2019-03-03/11:26:47.64           84.360372      -138.17078       25.744562
2019-03-03/11:26:47.67           84.446242      -138.15864       25.751820
2019-03-03/11:26:47.70           84.551024      -138.14463       25.756263
2019-03-03/11:26:47.73           84.637780      -138.12439       25.783257
2019-03-03/11:26:47.76           84.729977      -138.09849       25.801846
2019-03-03/11:26:47.79           84.814082      -138.08271       25.819385
2019-03-03/11:26:47.82           84.910931      -138.07201       25.834545
2019-03-03/11:26:47.86           85.001012      -138.05199       25.862654
2019-03-03/11:26:47.89           85.099984      -138.04199       25.882385
2019-03-03/11:26:47.92           85.180106      -138.02228       25.909119
2019-03-03/11:26:47.95           85.266207      -137.99455       25.938362
2019-03-03/11:26:47.98           85.349263      -137.96728       25.960048
2019-03-03/11:26:48.01           85.440514      -137.92901       25.978272
2019-03-03/11:26:48.04           85.528759      -137.90518       25.987293
2019-03-03/11:26:48.07           85.612540      -137.86676       25.995775
2019-03-03/11:26:48.11           85.691234      -137.82730       26.019470
2019-03-03/11:26:48.14           85.779033      -137.80682       26.017117
2019-03-03/11:26:48.17           85.855738      -137.77696       26.024064
2019-03-03/11:26:48.20           85.958636      -137.74195       26.035853
2019-03-03/11:26:48.23           86.056563      -137.70964       26.036592
2019-03-03/11:26:48.26           86.157703      -137.67146       26.059682
2019-03-03/11:26:48.29           86.246986      -137.65076       26.078297
2019-03-03/11:26:48.32           86.341869      -137.61617       26.097273
2019-03-03/11:26:48.36           86.441369      -137.58464       26.118503
2019-03-03/11:26:48.39           86.546530      -137.56252       26.126753
2019-03-03/11:26:48.42           86.637823      -137.53128       26.160114
2019-03-03/11:26:48.45           86.750517      -137.49866       26.184286
2019-03-03/11:26:48.48           86.850205      -137.46868       26.203558
2019-03-03/11:26:48.51           86.945843      -137.44495       26.224805
2019-03-03/11:26:48.54           87.039662      -137.43094       26.224336
2019-03-03/11:26:48.57           87.138444      -137.41144       26.228878
2019-03-03/11:26:48.61           87.238967      -137.39145       26.245905
2019-03-03/11:26:48.64           87.345124      -137.37345       26.265663
2019-03-03/11:26:48.67           87.430562      -137.33450       26.289067
2019-03-03/11:26:48.70           87.518964      -137.30153       26.304771
2019-03-03/11:26:48.73           87.601919      -137.26905       26.317800
2019-03-03/11:26:48.76           87.693103      -137.24240       26.331773
2019-03-03/11:26:48.79           87.778254      -137.20092       26.357571
2019-03-03/11:26:48.82           87.865152      -137.15660       26.390822
2019-03-03/11:26:48.86           87.961400      -137.12451       26.407338
2019-03-03/11:26:48.89           88.052944      -137.09351       26.433144
2019-03-03/11:26:48.92           88.135535      -137.05890       26.452048
2019-03-03/11:26:48.95           88.233746      -137.03576       26.464373
2019-03-03/11:26:48.98           88.334423      -137.00427       26.483049
2019-03-03/11:26:49.01           88.431620      -136.98221       26.494863
2019-03-03/11:26:49.04           88.520598      -136.95574       26.508740
2019-03-03/11:26:49.07           88.614602      -136.95036       26.521361
2019-03-03/11:26:49.11           88.698321      -136.92499       26.528605
2019-03-03/11:26:49.14           88.790709      -136.89646       26.536083
2019-03-03/11:26:49.17           88.871116      -136.87416       26.549239
2019-03-03/11:26:49.20           88.956354      -136.86907       26.558051
2019-03-03/11:26:49.23           89.034359      -136.84822       26.579123
2019-03-03/11:26:49.26           89.111727      -136.82966       26.591762
2019-03-03/11:26:49.29           89.194709      -136.80471       26.620861
2019-03-03/11:26:49.32           89.277311      -136.77200       26.643771
2019-03-03/11:26:49.36           89.364687      -136.72801       26.664584
2019-03-03/11:26:49.39           89.468047      -136.69440       26.697697
2019-03-03/11:26:49.42           89.549904      -136.65882       26.735422
2019-03-03/11:26:49.45           89.645155      -136.62831       26.752392
2019-03-03/11:26:49.48           89.742688      -136.58602       26.773624
2019-03-03/11:26:49.51           89.848441      -136.54581       26.787743
2019-03-03/11:26:49.54           89.946830      -136.51397       26.807774
2019-03-03/11:26:49.57           90.040977      -136.48167       26.820665
2019-03-03/11:26:49.61           90.140020      -136.45451       26.832388
2019-03-03/11:26:49.64           90.239255      -136.43029       26.845182
2019-03-03/11:26:49.67           90.330125      -136.42063       26.842621
2019-03-03/11:26:49.70           90.428916      -136.40447       26.854112
2019-03-03/11:26:49.73           90.523723      -136.38248       26.870780
2019-03-03/11:26:49.76           90.611516      -136.35746       26.890078
2019-03-03/11:26:49.79           90.698769      -136.33949       26.908543
2019-03-03/11:26:49.82           90.794595      -136.31688       26.926709
2019-03-03/11:26:49.86           90.890966      -136.29192       26.955784
2019-03-03/11:26:49.89           90.986420      -136.26718       26.979843
2019-03-03/11:26:49.92           91.080395      -136.23944       27.007745
2019-03-03/11:26:49.95           91.172321      -136.20457       27.046321
2019-03-03/11:26:49.98           91.254650      -136.16698       27.066566
2019-03-03/11:26:50.01           91.347317      -136.13217       27.084277
2019-03-03/11:26:50.04           91.436950      -136.10016       27.099458
2019-03-03/11:26:50.07           91.528705      -136.06697       27.115181
2019-03-03/11:26:50.11           91.626548      -136.03470       27.118230
2019-03-03/11:26:50.14           91.711954      -136.00920       27.109543
2019-03-03/11:26:50.17           91.799207      -135.98468       27.113880
2019-03-03/11:26:50.20           91.889872      -135.95809       27.111819
2019-03-03/11:26:50.23           91.991426      -135.93098       27.116127
2019-03-03/11:26:50.26           92.095842      -135.90562       27.137986
2019-03-03/11:26:50.29           92.191306      -135.87433       27.147906
2019-03-03/11:26:50.32           92.293508      -135.84680       27.164642
2019-03-03/11:26:50.36           92.395620      -135.82061       27.186889
2019-03-03/11:26:50.39           92.487027      -135.79091       27.220568
2019-03-03/11:26:50.42           92.597819      -135.76485       27.250093
2019-03-03/11:26:50.45           92.707691      -135.74088       27.278642
2019-03-03/11:26:50.48           92.801592      -135.71496       27.313015
2019-03-03/11:26:50.51           92.893732      -135.67928       27.344558
2019-03-03/11:26:50.54           92.976842      -135.64974       27.361004
2019-03-03/11:26:50.57           93.061702      -135.62015       27.390943
2019-03-03/11:26:50.61           93.147212      -135.59150       27.404525
2019-03-03/11:26:50.64           93.229667      -135.55540       27.425239
2019-03-03/11:26:50.67           93.312944      -135.51386       27.442351
2019-03-03/11:26:50.70           93.385977      -135.47241       27.465549
2019-03-03/11:26:50.73           93.459567      -135.43512       27.481924
2019-03-03/11:26:50.76           93.543222      -135.39666       27.495146
2019-03-03/11:26:50.79           93.624661      -135.35650       27.504257
2019-03-03/11:26:50.82           93.722241      -135.31519       27.527369
2019-03-03/11:26:50.86           93.825922      -135.28135       27.551913
2019-03-03/11:26:50.89           93.926755      -135.25372       27.576011
2019-03-03/11:26:50.92           94.030925      -135.23610       27.590557
2019-03-03/11:26:50.95           94.143033      -135.21802       27.600409
2019-03-03/11:26:50.98           94.250783      -135.18775       27.612259
2019-03-03/11:26:51.01           94.352082      -135.16000       27.622932
2019-03-03/11:26:51.04           94.449689      -135.13036       27.639381
2019-03-03/11:26:51.07           94.549620      -135.11322       27.648793
2019-03-03/11:26:51.11           94.639577      -135.09218       27.647785
2019-03-03/11:26:51.14           94.719559      -135.06163       27.656080
2019-03-03/11:26:51.17           94.799429      -135.01842       27.671479
2019-03-03/11:26:51.20           94.884185      -134.97103       27.697387
2019-03-03/11:26:51.23           94.958894      -134.93602       27.718788
2019-03-03/11:26:51.26           95.039788      -134.89921       27.750801
2019-03-03/11:26:51.29           95.129079      -134.86323       27.767724
2019-03-03/11:26:51.32           95.223529      -134.82139       27.783675
2019-03-03/11:26:51.36           95.313444      -134.77332       27.819685
2019-03-03/11:26:51.39           95.418412      -134.73116       27.852923
2019-03-03/11:26:51.42           95.525136      -134.68800       27.865799
2019-03-03/11:26:51.45           95.627433      -134.64659       27.881539
2019-03-03/11:26:51.48           95.716545      -134.61419       27.879633
2019-03-03/11:26:51.51           95.815444      -134.58182       27.885048
2019-03-03/11:26:51.54           95.907512      -134.54702       27.889142
2019-03-03/11:26:51.57           96.001330      -134.51125       27.904712
2019-03-03/11:26:51.61           96.095801      -134.48203       27.916018
2019-03-03/11:26:51.64           96.182538      -134.46134       27.912338
2019-03-03/11:26:51.67           96.259125      -134.43894       27.908232
2019-03-03/11:26:51.70           96.332748      -134.41055       27.911803
2019-03-03/11:26:51.73           96.411178      -134.39004       27.922746
2019-03-03/11:26:51.76           96.494853      -134.35583       27.944932
2019-03-03/11:26:51.79           96.575296      -134.32149       27.963510
2019-03-03/11:26:51.82           96.670507      -134.29052       27.981733
2019-03-03/11:26:51.86           96.754177      -134.25538       28.001905
2019-03-03/11:26:51.89           96.836651      -134.21932       28.022492
2019-03-03/11:26:51.92           96.930745      -134.17677       28.047306
2019-03-03/11:26:51.95           97.020227      -134.13629       28.080957
2019-03-03/11:26:51.98           97.111190      -134.10255       28.118839
2019-03-03/11:26:52.01           97.204536      -134.05056       28.144346
2019-03-03/11:26:52.04           97.295683      -134.01228       28.167169
2019-03-03/11:26:52.07           97.382296      -133.96074       28.194919
2019-03-03/11:26:52.11           97.465327      -133.92417       28.198589
2019-03-03/11:26:52.14           97.556850      -133.88524       28.209462
2019-03-03/11:26:52.17           97.650950      -133.83802       28.224169
2019-03-03/11:26:52.20           97.740186      -133.81319       28.235846
2019-03-03/11:26:52.23           97.833096      -133.77579       28.242337
2019-03-03/11:26:52.26           97.926111      -133.74079       28.251375
2019-03-03/11:26:52.29           98.011482      -133.71346       28.272777
2019-03-03/11:26:52.32           98.102110      -133.68222       28.294761
2019-03-03/11:26:52.36           98.191271      -133.66013       28.314965
2019-03-03/11:26:52.39           98.287353      -133.63260       28.348693
2019-03-03/11:26:52.42           98.373184      -133.59815       28.373386
2019-03-03/11:26:52.45           98.450265      -133.57940       28.395709
2019-03-03/11:26:52.48           98.535994      -133.53928       28.410789
2019-03-03/11:26:52.51           98.622191      -133.49718       28.440243
2019-03-03/11:26:52.54           98.704236      -133.45610       28.463101
2019-03-03/11:26:52.57           98.796337      -133.41246       28.479790
2019-03-03/11:26:52.61           98.881976      -133.37087       28.494314
2019-03-03/11:26:52.64           98.972965      -133.32452       28.504911
2019-03-03/11:26:52.67           99.053431      -133.27383       28.519965
2019-03-03/11:26:52.70           99.139533      -133.22653       28.540792
2019-03-03/11:26:52.73           99.231631      -133.17963       28.550418
2019-03-03/11:26:52.76           99.318565      -133.13203       28.578724
2019-03-03/11:26:52.79           99.408187      -133.09723       28.590082
2019-03-03/11:26:52.82           99.506669      -133.06314       28.604772
2019-03-03/11:26:52.86           99.608476      -133.03862       28.608920
2019-03-03/11:26:52.89           99.710197      -133.01683       28.621591
2019-03-03/11:26:52.92           99.814408      -132.98807       28.643601
2019-03-03/11:26:52.95           99.915206      -132.95903       28.666967
2019-03-03/11:26:52.98           100.01241      -132.93704       28.680959
2019-03-03/11:26:53.01           100.10776      -132.91223       28.709714
2019-03-03/11:26:53.04           100.19472      -132.88612       28.720704
2019-03-03/11:26:53.07           100.28832      -132.85811       28.728900
2019-03-03/11:26:53.11           100.37343      -132.82359       28.742570
2019-03-03/11:26:53.14           100.44940      -132.78859       28.761354
2019-03-03/11:26:53.17           100.53144      -132.74007       28.768041
2019-03-03/11:26:53.20           100.59882      -132.70177       28.770008
2019-03-03/11:26:53.23           100.67349      -132.65925       28.777610
2019-03-03/11:26:53.26           100.75636      -132.62117       28.783154
2019-03-03/11:26:53.29           100.84247      -132.58230       28.790292
2019-03-03/11:26:53.32           100.93873      -132.54748       28.802903
2019-03-03/11:26:53.36           101.02677      -132.51056       28.822626
2019-03-03/11:26:53.39           101.11896      -132.47776       28.828194
2019-03-03/11:26:53.42           101.20774      -132.43581       28.847794
2019-03-03/11:26:53.45           101.30631      -132.40742       28.872129
2019-03-03/11:26:53.48           101.41733      -132.38159       28.896508
2019-03-03/11:26:53.51           101.51784      -132.35750       28.906607
2019-03-03/11:26:53.54           101.61715      -132.32221       28.926782
2019-03-03/11:26:53.57           101.71580      -132.28036       28.951214
2019-03-03/11:26:53.61           101.80800      -132.25130       28.964846
2019-03-03/11:26:53.64           101.90538      -132.22060       28.986567
2019-03-03/11:26:53.67           101.99934      -132.19102       29.012670
2019-03-03/11:26:53.70           102.09801      -132.17159       29.021830
2019-03-03/11:26:53.73           102.18827      -132.14619       29.034989
2019-03-03/11:26:53.76           102.27715      -132.10199       29.047036
2019-03-03/11:26:53.79           102.37202      -132.06518       29.063003
2019-03-03/11:26:53.82           102.45887      -132.02689       29.082106
2019-03-03/11:26:53.86           102.53954      -131.99320       29.096645
2019-03-03/11:26:53.89           102.63507      -131.94473       29.132677
2019-03-03/11:26:53.92           102.72413      -131.90114       29.140756
2019-03-03/11:26:53.95           102.82270      -131.85736       29.163601
2019-03-03/11:26:53.98           102.91804      -131.80829       29.203590
2019-03-03/11:26:54.01           103.01993      -131.76286       29.223520
2019-03-03/11:26:54.04           103.11205      -131.73422       29.240598
2019-03-03/11:26:54.07           103.20325      -131.69971       29.271395
2019-03-03/11:26:54.11           103.30284      -131.67072       29.297198
2019-03-03/11:26:54.14           103.40189      -131.64132       29.306041
2019-03-03/11:26:54.17           103.49807      -131.61348       29.304371
2019-03-03/11:26:54.20           103.59205      -131.58390       29.330420
2019-03-03/11:26:54.23           103.67431      -131.55376       29.339609
2019-03-03/11:26:54.26           103.76515      -131.52835       29.336802
2019-03-03/11:26:54.29           103.84280      -131.49979       29.353806
2019-03-03/11:26:54.32           103.92406      -131.45203       29.385787
2019-03-03/11:26:54.36           104.00826      -131.41870       29.396420
2019-03-03/11:26:54.39           104.09137      -131.37610       29.418661
2019-03-03/11:26:54.42           104.18288      -131.34181       29.441952
2019-03-03/11:26:54.45           104.25814      -131.29880       29.464381
2019-03-03/11:26:54.48           104.34106      -131.25234       29.483514
2019-03-03/11:26:54.51           104.43459      -131.20279       29.511388
2019-03-03/11:26:54.54           104.51391      -131.15635       29.537836
2019-03-03/11:26:54.57           104.59453      -131.10812       29.555321
2019-03-03/11:26:54.61           104.68824      -131.06669       29.563546
2019-03-03/11:26:54.64           104.77929      -131.02039       29.574005
2019-03-03/11:26:54.67           104.87023      -130.98385       29.576294
2019-03-03/11:26:54.70           104.95519      -130.93288       29.591355
2019-03-03/11:26:54.73           105.05112      -130.90158       29.590007
2019-03-03/11:26:54.76           105.13893      -130.86823       29.593261
2019-03-03/11:26:54.79           105.22454      -130.83692       29.600473
2019-03-03/11:26:54.82           105.31550      -130.80364       29.609810
2019-03-03/11:26:54.86           105.41254      -130.77504       29.614546
2019-03-03/11:26:54.89           105.50221      -130.75385       29.623201
2019-03-03/11:26:54.92           105.59641      -130.72537       29.646227
2019-03-03/11:26:54.95           105.69596      -130.69445       29.670368
2019-03-03/11:26:54.98           105.78545      -130.67451       29.687016
2019-03-03/11:26:55.01           105.87374      -130.64243       29.711700
2019-03-03/11:26:55.04           105.96499      -130.60700       29.740366
2019-03-03/11:26:55.07           106.05495      -130.58040       29.761291
2019-03-03/11:26:55.11           106.14084      -130.54508       29.783799
2019-03-03/11:26:55.14           106.23642      -130.49430       29.814639
2019-03-03/11:26:55.17           106.33107      -130.44097       29.834422
2019-03-03/11:26:55.20           106.42258      -130.38572       29.844079
2019-03-03/11:26:55.23           106.50661      -130.33501       29.854106
2019-03-03/11:26:55.26           106.60347      -130.28949       29.859281
2019-03-03/11:26:55.29           106.69516      -130.23812       29.872044
2019-03-03/11:26:55.32           106.77735      -130.19253       29.882147
2019-03-03/11:26:55.36           106.86580      -130.13917       29.887277
2019-03-03/11:26:55.39           106.96136      -130.10387       29.887737
2019-03-03/11:26:55.42           107.04797      -130.07058       29.893399
2019-03-03/11:26:55.45           107.12878      -130.05149       29.904753
2019-03-03/11:26:55.48           107.21337      -130.03717       29.913912
2019-03-03/11:26:55.51           107.30026      -130.01998       29.914598
2019-03-03/11:26:55.54           107.38606      -129.98089       29.931484
2019-03-03/11:26:55.57           107.47702      -129.95044       29.946832
2019-03-03/11:26:55.61           107.57748      -129.92450       29.955212
2019-03-03/11:26:55.64           107.66595      -129.89027       29.969849
2019-03-03/11:26:55.67           107.74805      -129.84880       29.991492
2019-03-03/11:26:55.70           107.84215      -129.81284       30.000806
2019-03-03/11:26:55.73           107.93136      -129.74835       30.024489
2019-03-03/11:26:55.76           108.01328      -129.68761       30.041541
2019-03-03/11:26:55.79           108.09068      -129.62946       30.065969
2019-03-03/11:26:55.82           108.17620      -129.58597       30.081191
2019-03-03/11:26:55.86           108.25839      -129.54134       30.093277
2019-03-03/11:26:55.89           108.34511      -129.49784       30.106051
2019-03-03/11:26:55.92           108.43718      -129.43883       30.123511
2019-03-03/11:26:55.95           108.53967      -129.39207       30.124319
2019-03-03/11:26:55.98           108.61966      -129.34901       30.139346
2019-03-03/11:26:56.01           108.71893      -129.31984       30.143059
2019-03-03/11:26:56.04           108.81470      -129.28140       30.163270
2019-03-03/11:26:56.07           108.92163      -129.24128       30.179357
2019-03-03/11:26:56.11           109.01666      -129.20184       30.186578
2019-03-03/11:26:56.14           109.10948      -129.16815       30.205836
2019-03-03/11:26:56.17           109.20562      -129.13142       30.219166
2019-03-03/11:26:56.20           109.30729      -129.12043       30.225550
2019-03-03/11:26:56.23           109.39328      -129.08197       30.238488
2019-03-03/11:26:56.26           109.49145      -129.04258       30.251849
2019-03-03/11:26:56.29           109.57818      -128.99722       30.260636
2019-03-03/11:26:56.32           109.66924      -128.96128       30.261432
2019-03-03/11:26:56.36           109.74913      -128.91302       30.267925
2019-03-03/11:26:56.39           109.83495      -128.86177       30.290463
2019-03-03/11:26:56.42           109.92546      -128.81042       30.305712
2019-03-03/11:26:56.45           110.00648      -128.76671       30.322342
2019-03-03/11:26:56.48           110.08435      -128.71032       30.337472
2019-03-03/11:26:56.51           110.17192      -128.66418       30.352766
2019-03-03/11:26:56.54           110.26252      -128.62554       30.360922
2019-03-03/11:26:56.57           110.35037      -128.58474       30.379826
2019-03-03/11:26:56.61           110.43656      -128.54830       30.391826
2019-03-03/11:26:56.64           110.52901      -128.51996       30.401287
2019-03-03/11:26:56.67           110.62185      -128.48117       30.409412
2019-03-03/11:26:56.70           110.71339      -128.44046       30.418397
2019-03-03/11:26:56.73           110.79958      -128.39986       30.421206
2019-03-03/11:26:56.76           110.88180      -128.36463       30.421514
2019-03-03/11:26:56.79           110.96117      -128.32532       30.431016
2019-03-03/11:26:56.82           111.03677      -128.28216       30.444730
2019-03-03/11:26:56.86           111.10829      -128.25737       30.454903
2019-03-03/11:26:56.89           111.18388      -128.21235       30.464573
2019-03-03/11:26:56.92           111.26299      -128.17374       30.483526
2019-03-03/11:26:56.95           111.34772      -128.13664       30.504219
2019-03-03/11:26:56.98           111.42535      -128.09501       30.527003
2019-03-03/11:26:57.01           111.52217      -128.05414       30.544532
2019-03-03/11:26:57.04           111.61134      -128.01764       30.567389
2019-03-03/11:26:57.07           111.70899      -127.97505       30.589364
2019-03-03/11:26:57.11           111.79455      -127.93161       30.604410
2019-03-03/11:26:57.14           111.89710      -127.87415       30.613652
2019-03-03/11:26:57.17           111.99198      -127.82245       30.631258
2019-03-03/11:26:57.20           112.07966      -127.77274       30.635733
2019-03-03/11:26:57.23           112.16751      -127.72180       30.632224
2019-03-03/11:26:57.26           112.25305      -127.67235       30.634146
2019-03-03/11:26:57.29           112.33685      -127.61687       30.641288
2019-03-03/11:26:57.32           112.42174      -127.57485       30.645920
2019-03-03/11:26:57.36           112.50690      -127.53446       30.646146
2019-03-03/11:26:57.39           112.59162      -127.48152       30.664356
2019-03-03/11:26:57.42           112.66813      -127.43676       30.680039
2019-03-03/11:26:57.45           112.75597      -127.40820       30.693169
2019-03-03/11:26:57.48           112.84401      -127.37088       30.713992
2019-03-03/11:26:57.51           112.92485      -127.34389       30.739847
2019-03-03/11:26:57.54           113.01444      -127.32044       30.745734
2019-03-03/11:26:57.57           113.09408      -127.28883       30.763930
2019-03-03/11:26:57.61           113.17944      -127.24480       30.782938
2019-03-03/11:26:57.64           113.27192      -127.20808       30.805909
2019-03-03/11:26:57.67           113.37102      -127.17792       30.812415
2019-03-03/11:26:57.70           113.46698      -127.14726       30.811822
2019-03-03/11:26:57.73           113.55198      -127.09503       30.823575
2019-03-03/11:26:57.76           113.63329      -127.03811       30.835030
2019-03-03/11:26:57.79           113.72317      -126.98596       30.834509
2019-03-03/11:26:57.82           113.81399      -126.92557       30.853653
2019-03-03/11:26:57.86           113.90767      -126.86743       30.859545
2019-03-03/11:26:57.89           114.00005      -126.80875       30.869342
2019-03-03/11:26:57.92           114.07169      -126.74159       30.880593
2019-03-03/11:26:57.95           114.14589      -126.69461       30.893585
2019-03-03/11:26:57.98           114.22085      -126.64770       30.917557
2019-03-03/11:26:58.01           114.30999      -126.60198       30.920179
2019-03-03/11:26:58.04           114.40413      -126.56938       30.936342
2019-03-03/11:26:58.07           114.49346      -126.54294       30.943573
2019-03-03/11:26:58.11           114.57541      -126.50987       30.956296
2019-03-03/11:26:58.14           114.66153      -126.47760       30.979628
2019-03-03/11:26:58.17           114.74176      -126.43709       30.994510
2019-03-03/11:26:58.20           114.83602      -126.40548       31.010181
2019-03-03/11:26:58.23           114.91572      -126.35753       31.024795
2019-03-03/11:26:58.26           115.00983      -126.30617       31.034830
2019-03-03/11:26:58.29           115.09749      -126.26333       31.056840
2019-03-03/11:26:58.32           115.17944      -126.21241       31.065434
2019-03-03/11:26:58.36           115.26640      -126.14842       31.094679
2019-03-03/11:26:58.39           115.35825      -126.09433       31.101024
2019-03-03/11:26:58.42           115.44926      -126.04197       31.102913
2019-03-03/11:26:58.45           115.54119      -126.00570       31.113331
2019-03-03/11:26:58.48           115.62904      -125.95977       31.123301
2019-03-03/11:26:58.51           115.73047      -125.90742       31.145988
2019-03-03/11:26:58.54           115.82349      -125.86170       31.168098
2019-03-03/11:26:58.57           115.91733      -125.81103       31.187596
2019-03-03/11:26:58.61           116.01695      -125.77283       31.195292
2019-03-03/11:26:58.64           116.10863      -125.73413       31.205668
2019-03-03/11:26:58.67           116.19633      -125.70219       31.216629
2019-03-03/11:26:58.70           116.27674      -125.66649       31.236662
2019-03-03/11:26:58.73           116.35532      -125.62096       31.256313
2019-03-03/11:26:58.76           116.44467      -125.57959       31.263044
2019-03-03/11:26:58.79           116.52904      -125.54236       31.261769
2019-03-03/11:26:58.82           116.61545      -125.49171       31.269076
2019-03-03/11:26:58.86           116.70131      -125.45227       31.284698
2019-03-03/11:26:58.89           116.78478      -125.39652       31.301675
2019-03-03/11:26:58.92           116.86124      -125.34893       31.313689
2019-03-03/11:26:58.95           116.94666      -125.29230       31.337168
2019-03-03/11:26:58.98           117.03732      -125.24070       31.348571
2019-03-03/11:26:59.01           117.14239      -125.18894       31.362468
2019-03-03/11:26:59.04           117.22382      -125.14846       31.374886
2019-03-03/11:26:59.07           117.31061      -125.10509       31.387399
2019-03-03/11:26:59.11           117.39196      -125.06452       31.402300
2019-03-03/11:26:59.14           117.48363      -125.01938       31.398499
2019-03-03/11:26:59.17           117.56932      -124.97794       31.414987
2019-03-03/11:26:59.20           117.66340      -124.93881       31.419400
2019-03-03/11:26:59.23           117.75676      -124.89487       31.434563
2019-03-03/11:26:59.26           117.84681      -124.83854       31.454144
2019-03-03/11:26:59.29           117.92752      -124.79849       31.456501
2019-03-03/11:26:59.32           118.02560      -124.75677       31.469366
2019-03-03/11:26:59.36           118.11112      -124.71102       31.481634
2019-03-03/11:26:59.39           118.20274      -124.67228       31.494331
2019-03-03/11:26:59.42           118.27694      -124.62711       31.513637
2019-03-03/11:26:59.45           118.36227      -124.58597       31.509099
2019-03-03/11:26:59.48           118.43822      -124.53329       31.525732
2019-03-03/11:26:59.51           118.50299      -124.49029       31.531827
2019-03-03/11:26:59.54           118.56998      -124.44851       31.541024
2019-03-03/11:26:59.57           118.65397      -124.40151       31.563593
2019-03-03/11:26:59.61           118.73695      -124.34158       31.587188
2019-03-03/11:26:59.64           118.82380      -124.28791       31.609132
2019-03-03/11:26:59.67           118.90290      -124.23020       31.620706
2019-03-03/11:26:59.70           118.99705      -124.16860       31.640152
2019-03-03/11:26:59.73           119.08603      -124.11330       31.661618
2019-03-03/11:26:59.76           119.18303      -124.05675       31.673866
2019-03-03/11:26:59.79           119.28455      -124.00134       31.686810
2019-03-03/11:26:59.82           119.38440      -123.95259       31.697926
2019-03-03/11:26:59.86           119.47089      -123.88797       31.706535
2019-03-03/11:26:59.89           119.55330      -123.83988       31.707584
2019-03-03/11:26:59.92           119.64770      -123.78841       31.708948
2019-03-03/11:26:59.95           119.74349      -123.74265       31.715029
2019-03-03/11:26:59.98           119.82339      -123.70618       31.716876
2019-03-03/11:27:00.01           119.91014      -123.66138       31.728630
2019-03-03/11:27:00.04           119.99645      -123.61385       31.747733
2019-03-03/11:27:00.07           120.08192      -123.57034       31.767437
2019-03-03/11:27:00.11           120.17347      -123.52924       31.777497
2019-03-03/11:27:00.14           120.26690      -123.47685       31.806138
2019-03-03/11:27:00.17           120.35350      -123.42063       31.830427
2019-03-03/11:27:00.20           120.43707      -123.35874       31.865860
2019-03-03/11:27:00.23           120.51491      -123.28972       31.889911
2019-03-03/11:27:00.26           120.60713      -123.22856       31.901810
2019-03-03/11:27:00.29           120.68608      -123.15530       31.916800
2019-03-03/11:27:00.32           120.77845      -123.10649       31.918184
2019-03-03/11:27:00.36           120.86529      -123.04223       31.916865
2019-03-03/11:27:00.39           120.94053      -122.97783       31.929051
2019-03-03/11:27:00.42           121.02061      -122.93832       31.918875
2019-03-03/11:27:00.45           121.10825      -122.89669       31.910889
2019-03-03/11:27:00.48           121.20150      -122.86690       31.895055
2019-03-03/11:27:00.51           121.28508      -122.83286       31.892149
2019-03-03/11:27:00.54           121.36592      -122.79756       31.902034
2019-03-03/11:27:00.57           121.45543      -122.76188       31.918186
2019-03-03/11:27:00.61           121.52374      -122.71221       31.937080
2019-03-03/11:27:00.64           121.60089      -122.67174       31.945652
2019-03-03/11:27:00.67           121.68720      -122.62515       31.966778
2019-03-03/11:27:00.70           121.77150      -122.56903       31.993471
2019-03-03/11:27:00.73           121.84619      -122.51537       32.012944
2019-03-03/11:27:00.76           121.91252      -122.44400       32.042937
2019-03-03/11:27:00.79           121.99358      -122.38130       32.051864
2019-03-03/11:27:00.82           122.06966      -122.31381       32.065420
2019-03-03/11:27:00.86           122.13770      -122.25420       32.070504
2019-03-03/11:27:00.89           122.22200      -122.18978       32.078980
2019-03-03/11:27:00.92           122.30006      -122.10785       32.101548
2019-03-03/11:27:00.95           122.37864      -122.03907       32.104684
2019-03-03/11:27:00.98           122.45275      -121.98280       32.102127
2019-03-03/11:27:01.01           122.53851      -121.92096       32.105756
2019-03-03/11:27:01.04           122.62139      -121.87796       32.104455
2019-03-03/11:27:01.07           122.71390      -121.82631       32.129067
2019-03-03/11:27:01.11           122.81039      -121.76515       32.147029
2019-03-03/11:27:01.14           122.91165      -121.72078       32.159765
2019-03-03/11:27:01.17           122.99979      -121.67620       32.164061
2019-03-03/11:27:01.20           123.09373      -121.65009       32.169700
2019-03-03/11:27:01.23           123.18123      -121.61384       32.178744
2019-03-03/11:27:01.26           123.27620      -121.57170       32.184360
2019-03-03/11:27:01.29           123.35643      -121.53074       32.200434
2019-03-03/11:27:01.32           123.44443      -121.47335       32.214221
2019-03-03/11:27:01.36           123.51717      -121.42724       32.209452
2019-03-03/11:27:01.39           123.59074      -121.38079       32.212154
2019-03-03/11:27:01.42           123.65677      -121.32292       32.215180
2019-03-03/11:27:01.45           123.72808      -121.26667       32.230887
2019-03-03/11:27:01.48           123.79699      -121.20950       32.249466
2019-03-03/11:27:01.51           123.87650      -121.15358       32.254028
2019-03-03/11:27:01.54           123.95058      -121.08828       32.266522
2019-03-03/11:27:01.57           124.03649      -121.01851       32.282266
2019-03-03/11:27:01.61           124.11516      -120.96846       32.291479
2019-03-03/11:27:01.64           124.19671      -120.91358       32.304098
2019-03-03/11:27:01.67           124.28074      -120.86433       32.321477
2019-03-03/11:27:01.70           124.37529      -120.81809       32.331374
2019-03-03/11:27:01.73           124.46650      -120.76795       32.332064
2019-03-03/11:27:01.76           124.56942      -120.72450       32.330910
2019-03-03/11:27:01.79           124.66977      -120.67581       32.328482
2019-03-03/11:27:01.82           124.75961      -120.62549       32.336561
2019-03-03/11:27:01.86           124.84961      -120.58753       32.334139
2019-03-03/11:27:01.89           124.94322      -120.53787       32.330928
2019-03-03/11:27:01.92           125.03646      -120.50234       32.337154
2019-03-03/11:27:01.95           125.11843      -120.46055       32.332803
2019-03-03/11:27:01.98           125.20163      -120.41119       32.341667
2019-03-03/11:27:02.01           125.28870      -120.36902       32.350912
2019-03-03/11:27:02.04           125.35343      -120.32050       32.347191
2019-03-03/11:27:02.07           125.41932      -120.27029       32.372305
2019-03-03/11:27:02.11           125.48702      -120.22301       32.382665
2019-03-03/11:27:02.14           125.56011      -120.16297       32.403706
2019-03-03/11:27:02.17           125.62932      -120.11068       32.424888
2019-03-03/11:27:02.20           125.70639      -120.04205       32.441299
2019-03-03/11:27:02.23           125.79333      -119.97213       32.459520
2019-03-03/11:27:02.26           125.87097      -119.89874       32.481761
2019-03-03/11:27:02.29           125.94131      -119.82913       32.497411
2019-03-03/11:27:02.32           126.02985      -119.75383       32.522967
2019-03-03/11:27:02.36           126.11006      -119.68339       32.541444
2019-03-03/11:27:02.39           126.19524      -119.61776       32.555290
2019-03-03/11:27:02.42           126.27338      -119.55662       32.556109
2019-03-03/11:27:02.45           126.36221      -119.50374       32.555611
2019-03-03/11:27:02.48           126.44099      -119.45426       32.563338
2019-03-03/11:27:02.51           126.51530      -119.41453       32.559301
2019-03-03/11:27:02.54           126.60672      -119.36966       32.566133
2019-03-03/11:27:02.57           126.70145      -119.32546       32.575097
2019-03-03/11:27:02.61           126.78050      -119.28039       32.584470
2019-03-03/11:27:02.64           126.86563      -119.24096       32.591265
2019-03-03/11:27:02.67           126.94367      -119.19698       32.600128
2019-03-03/11:27:02.70           127.03699      -119.14355       32.631583
2019-03-03/11:27:02.73           127.11368      -119.08538       32.649346
2019-03-03/11:27:02.76           127.19676      -119.02460       32.670715
2019-03-03/11:27:02.79           127.28080      -118.95185       32.703626
2019-03-03/11:27:02.82           127.35332      -118.89243       32.709733
2019-03-03/11:27:02.86           127.42934      -118.81309       32.734656
2019-03-03/11:27:02.89           127.51869      -118.74182       32.744909
2019-03-03/11:27:02.92           127.60619      -118.67154       32.746173
2019-03-03/11:27:02.95           127.70504      -118.60759       32.755529
2019-03-03/11:27:02.98           127.78214      -118.55930       32.749254
2019-03-03/11:27:03.01           127.87046      -118.50452       32.760549
2019-03-03/11:27:03.04           127.95859      -118.44635       32.769720
2019-03-03/11:27:03.07           128.04488      -118.39238       32.776981
2019-03-03/11:27:03.11           128.12563      -118.34571       32.799242
2019-03-03/11:27:03.14           128.21760      -118.30737       32.804276
2019-03-03/11:27:03.17           128.29308      -118.26230       32.820912
2019-03-03/11:27:03.20           128.37698      -118.21154       32.840122
2019-03-03/11:27:03.23           128.45560      -118.16329       32.855755
2019-03-03/11:27:03.26           128.53547      -118.10609       32.881543
2019-03-03/11:27:03.29           128.61496      -118.03980       32.898025
2019-03-03/11:27:03.32           128.69314      -117.97825       32.897706
2019-03-03/11:27:03.36           128.76966      -117.91396       32.907180
2019-03-03/11:27:03.39           128.85753      -117.84728       32.905514
2019-03-03/11:27:03.42           128.92631      -117.78034       32.907631
2019-03-03/11:27:03.45           129.01299      -117.71503       32.911435
2019-03-03/11:27:03.48           129.08704      -117.64512       32.916120
2019-03-03/11:27:03.51           129.16738      -117.57069       32.922842
2019-03-03/11:27:03.54           129.25468      -117.51014       32.918374
2019-03-03/11:27:03.57           129.33943      -117.45078       32.926788
2019-03-03/11:27:03.61           129.41920      -117.38800       32.942867
2019-03-03/11:27:03.64           129.50502      -117.34074       32.945784
2019-03-03/11:27:03.67           129.57869      -117.28312       32.955848
2019-03-03/11:27:03.70           129.67059      -117.24334       32.960243
2019-03-03/11:27:03.73           129.75991      -117.19879       32.964375
2019-03-03/11:27:03.76           129.84680      -117.16639       32.967861
2019-03-03/11:27:03.79           129.91978      -117.12517       32.968039
2019-03-03/11:27:03.82           129.98995      -117.06624       32.979906
2019-03-03/11:27:03.86           130.05937      -117.00959       32.985861
2019-03-03/11:27:03.89           130.13328      -116.96444       32.982933
2019-03-03/11:27:03.92           130.20603      -116.90801       32.989996
2019-03-03/11:27:03.95           130.27842      -116.84708       32.997873
2019-03-03/11:27:03.98           130.34172      -116.77436       33.018433
2019-03-03/11:27:04.01           130.40667      -116.70714       33.035261
2019-03-03/11:27:04.04           130.47024      -116.63148       33.041278
2019-03-03/11:27:04.07           130.55078      -116.56230       33.054102
2019-03-03/11:27:04.11           130.62826      -116.49364       33.059375
2019-03-03/11:27:04.14           130.71453      -116.42515       33.069432
2019-03-03/11:27:04.17           130.80132      -116.34100       33.096338
2019-03-03/11:27:04.20           130.88740      -116.26820       33.102237
2019-03-03/11:27:04.23           130.98289      -116.20539       33.115805
2019-03-03/11:27:04.26           131.07714      -116.14834       33.112114
2019-03-03/11:27:04.29           131.16940      -116.08357       33.118012
2019-03-03/11:27:04.32           131.25972      -116.02336       33.125498
2019-03-03/11:27:04.36           131.34764      -115.96223       33.135851
2019-03-03/11:27:04.39           131.43849      -115.90854       33.141596
2019-03-03/11:27:04.42           131.51557      -115.85884       33.134557
2019-03-03/11:27:04.45           131.58663      -115.81532       33.121061
2019-03-03/11:27:04.48           131.65303      -115.76471       33.131522
2019-03-03/11:27:04.51           131.72063      -115.71319       33.137505
2019-03-03/11:27:04.54           131.78283      -115.64999       33.146341
2019-03-03/11:27:04.57           131.84724      -115.60971       33.138692
2019-03-03/11:27:04.61           131.92353      -115.55599       33.146887
2019-03-03/11:27:04.64           131.99791      -115.49464       33.162184
2019-03-03/11:27:04.67           132.07092      -115.42852       33.174762
2019-03-03/11:27:04.70           132.15953      -115.36730       33.198521
2019-03-03/11:27:04.73           132.24206      -115.29998       33.223830
2019-03-03/11:27:04.76           132.32700      -115.23177       33.242215
2019-03-03/11:27:04.79           132.40386      -115.16733       33.243037
2019-03-03/11:27:04.82           132.49384      -115.10495       33.256337
2019-03-03/11:27:04.86           132.57721      -115.02995       33.272917
2019-03-03/11:27:04.89           132.66130      -114.96118       33.281783
2019-03-03/11:27:04.92           132.73445      -114.90103       33.269681
2019-03-03/11:27:04.95           132.81362      -114.83882       33.273137
2019-03-03/11:27:04.98           132.88180      -114.77157       33.260595
2019-03-03/11:27:05.01           132.96186      -114.71716       33.254416
2019-03-03/11:27:05.04           133.03351      -114.66708       33.242626
2019-03-03/11:27:05.07           133.10927      -114.60595       33.250466
2019-03-03/11:27:05.11           133.18123      -114.54762       33.244846
2019-03-03/11:27:05.14           133.25921      -114.48770       33.255790
2019-03-03/11:27:05.17           133.32382      -114.42820       33.267771
2019-03-03/11:27:05.20           133.39814      -114.36907       33.290556
2019-03-03/11:27:05.23           133.47325      -114.31673       33.304179
2019-03-03/11:27:05.26           133.54859      -114.25743       33.329483
2019-03-03/11:27:05.29           133.62414      -114.18291       33.348250
2019-03-03/11:27:05.32           133.71369      -114.11871       33.370887
2019-03-03/11:27:05.36           133.80279      -114.04350       33.382651
2019-03-03/11:27:05.39           133.89110      -113.98827       33.395133
2019-03-03/11:27:05.42           133.97804      -113.92323       33.393760
2019-03-03/11:27:05.45           134.06599      -113.86031       33.399962
2019-03-03/11:27:05.48           134.15575      -113.80126       33.393443
2019-03-03/11:27:05.51           134.24618      -113.73479       33.384167
2019-03-03/11:27:05.54           134.33241      -113.68662       33.373939
2019-03-03/11:27:05.57           134.42444      -113.64244       33.365555
2019-03-03/11:27:05.61           134.50296      -113.58539       33.366662
2019-03-03/11:27:05.64           134.57906      -113.54005       33.366124
2019-03-03/11:27:05.67           134.65944      -113.48247       33.377214
2019-03-03/11:27:05.70           134.73116      -113.42892       33.390137
2019-03-03/11:27:05.73           134.81567      -113.38064       33.398243
2019-03-03/11:27:05.76           134.88857      -113.32848       33.411752
2019-03-03/11:27:05.79           134.95652      -113.27334       33.433926
2019-03-03/11:27:05.82           135.03431      -113.22408       33.441243
2019-03-03/11:27:05.86           135.10580      -113.15441       33.459007
2019-03-03/11:27:05.89           135.18353      -113.08600       33.459117
2019-03-03/11:27:05.92           135.25803      -113.02250       33.466759
2019-03-03/11:27:05.95           135.33279      -112.95701       33.461893
2019-03-03/11:27:05.98           135.40686      -112.88938       33.473840
2019-03-03/11:27:06.01           135.47573      -112.82392       33.478711
2019-03-03/11:27:06.04           135.55875      -112.75620       33.489463
2019-03-03/11:27:06.07           135.63755      -112.69808       33.480030
2019-03-03/11:27:06.11           135.71174      -112.61608       33.489926
2019-03-03/11:27:06.14           135.79387      -112.56230       33.490719
2019-03-03/11:27:06.17           135.87401      -112.50079       33.501095
2019-03-03/11:27:06.20           135.96071      -112.43962       33.516191
2019-03-03/11:27:06.23           136.03929      -112.37773       33.538940
2019-03-03/11:27:06.26           136.13923      -112.32277       33.537817
2019-03-03/11:27:06.29           136.23277      -112.26858       33.529037
2019-03-03/11:27:06.32           136.32110      -112.21020       33.534338
2019-03-03/11:27:06.36           136.40889      -112.15034       33.552505
2019-03-03/11:27:06.39           136.50577      -112.10415       33.562054
2019-03-03/11:27:06.42           136.58807      -112.05379       33.564957
2019-03-03/11:27:06.45           136.67422      -112.00879       33.564217
2019-03-03/11:27:06.48           136.75080      -111.95591       33.565827
2019-03-03/11:27:06.51           136.82463      -111.89074       33.555908
2019-03-03/11:27:06.54           136.88279      -111.83336       33.565640
2019-03-03/11:27:06.57           136.94901      -111.76808       33.583805
2019-03-03/11:27:06.61           137.00912      -111.70386       33.586872
2019-03-03/11:27:06.64           137.07977      -111.63460       33.597070
2019-03-03/11:27:06.67           137.14241      -111.56379       33.610407
2019-03-03/11:27:06.70           137.22106      -111.48881       33.636579
2019-03-03/11:27:06.73           137.29987      -111.41404       33.657793
2019-03-03/11:27:06.76           137.39246      -111.35289       33.663088
2019-03-03/11:27:06.79           137.47762      -111.29044       33.688468
2019-03-03/11:27:06.82           137.56986      -111.22480       33.694566
2019-03-03/11:27:06.86           137.64965      -111.15839       33.704678
2019-03-03/11:27:06.89           137.74583      -111.09866       33.705661
2019-03-03/11:27:06.92           137.83145      -111.04215       33.695448
2019-03-03/11:27:06.95           137.92072      -110.97623       33.689473
2019-03-03/11:27:06.98           137.99013      -110.91095       33.678349
2019-03-03/11:27:07.01           138.06283      -110.85990       33.666890
2019-03-03/11:27:07.04           138.12592      -110.79005       33.668788
2019-03-03/11:27:07.07           138.20066      -110.74093       33.667421
2019-03-03/11:27:07.11           138.26579      -110.66981       33.672326
2019-03-03/11:27:07.14           138.34776      -110.61362       33.672919
2019-03-03/11:27:07.17           138.41037      -110.55320       33.676640
2019-03-03/11:27:07.20           138.49182      -110.49323       33.685013
2019-03-03/11:27:07.23           138.56458      -110.43867       33.698267
2019-03-03/11:27:07.26           138.64519      -110.38136       33.704209
2019-03-03/11:27:07.29           138.71926      -110.30151       33.723962
2019-03-03/11:27:07.32           138.80794      -110.23401       33.733256
2019-03-03/11:27:07.36           138.88953      -110.15737       33.734481
2019-03-03/11:27:07.39           138.97344      -110.08570       33.744422
2019-03-03/11:27:07.42           139.05203      -110.00334       33.756740
2019-03-03/11:27:07.45           139.13883      -109.92637       33.769056
2019-03-03/11:27:07.48           139.21608      -109.85291       33.773714
2019-03-03/11:27:07.51           139.29512      -109.77286       33.777667
2019-03-03/11:27:07.54           139.37420      -109.70647       33.776681
2019-03-03/11:27:07.57           139.45902      -109.65401       33.766985
2019-03-03/11:27:07.61           139.53565      -109.59661       33.758303
2019-03-03/11:27:07.64           139.61850      -109.53550       33.756151
2019-03-03/11:27:07.67           139.69677      -109.48681       33.750842
2019-03-03/11:27:07.70           139.77204      -109.43193       33.755630
2019-03-03/11:27:07.73           139.84373      -109.37746       33.768771
2019-03-03/11:27:07.76           139.91729      -109.31651       33.778727
2019-03-03/11:27:07.79           139.98982      -109.25756       33.790214
2019-03-03/11:27:07.82           140.06833      -109.20098       33.794537
2019-03-03/11:27:07.86           140.13844      -109.12651       33.811796
2019-03-03/11:27:07.89           140.21365      -109.04385       33.825414
2019-03-03/11:27:07.92           140.28548      -108.97227       33.830392
2019-03-03/11:27:07.95           140.35381      -108.89618       33.830089
2019-03-03/11:27:07.98           140.42284      -108.82725       33.824126
2019-03-03/11:27:08.01           140.50152      -108.76449       33.809282
2019-03-03/11:27:08.04           140.57755      -108.70049       33.804740
2019-03-03/11:27:08.07           140.64720      -108.63591       33.789499
2019-03-03/11:27:08.11           140.71775      -108.56012       33.790269
2019-03-03/11:27:08.14           140.79396      -108.49586       33.779742
2019-03-03/11:27:08.17           140.86211      -108.44589       33.774974
2019-03-03/11:27:08.20           140.94977      -108.39171       33.778184
2019-03-03/11:27:08.23           141.03548      -108.34162       33.781993
2019-03-03/11:27:08.26           141.11853      -108.28436       33.782931
2019-03-03/11:27:08.29           141.19833      -108.21559       33.790262
2019-03-03/11:27:08.32           141.26927      -108.14882       33.800351
2019-03-03/11:27:08.36           141.34703      -108.08678       33.816843
2019-03-03/11:27:08.39           141.42516      -108.02558       33.824418
2019-03-03/11:27:08.42           141.49731      -107.95973       33.834084
2019-03-03/11:27:08.45           141.56755      -107.88397       33.845762
2019-03-03/11:27:08.48           141.61715      -107.80113       33.859417
2019-03-03/11:27:08.51           141.68150      -107.71856       33.865614
2019-03-03/11:27:08.54           141.74483      -107.63754       33.872322
2019-03-03/11:27:08.57           141.81926      -107.56803       33.871405
2019-03-03/11:27:08.61           141.89726      -107.49814       33.862129
2019-03-03/11:27:08.64           141.97571      -107.43240       33.848538
2019-03-03/11:27:08.67           142.05566      -107.35706       33.835594
2019-03-03/11:27:08.70           142.12854      -107.28171       33.834831
2019-03-03/11:27:08.73           142.20614      -107.22274       33.827925
2019-03-03/11:27:08.76           142.29233      -107.15782       33.817586
2019-03-03/11:27:08.79           142.37265      -107.09200       33.814964
2019-03-03/11:27:08.82           142.45774      -107.02899       33.808637
2019-03-03/11:27:08.86           142.52867      -106.95684       33.806428
2019-03-03/11:27:08.89           142.60097      -106.89083       33.809978
2019-03-03/11:27:08.92           142.67225      -106.82363       33.807968
2019-03-03/11:27:08.95           142.74072      -106.75681       33.825276
2019-03-03/11:27:08.98           142.81716      -106.71060       33.813838
2019-03-03/11:27:09.01           142.88885      -106.63661       33.818522
2019-03-03/11:27:09.04           142.94932      -106.57553       33.819849
2019-03-03/11:27:09.07           143.01711      -106.50565       33.816592
2019-03-03/11:27:09.11           143.07834      -106.44045       33.819769
2019-03-03/11:27:09.14           143.14008      -106.36901       33.828177
2019-03-03/11:27:09.17           143.20061      -106.29390       33.830923
2019-03-03/11:27:09.20           143.26567      -106.22131       33.837415
2019-03-03/11:27:09.23           143.33416      -106.15997       33.831550
2019-03-03/11:27:09.26           143.40473      -106.07285       33.842125
2019-03-03/11:27:09.29           143.47996      -106.01113       33.833988
2019-03-03/11:27:09.32           143.56004      -105.94320       33.834726
2019-03-03/11:27:09.36           143.63022      -105.87563       33.831658
2019-03-03/11:27:09.39           143.70491      -105.79508       33.833191
2019-03-03/11:27:09.42           143.78449      -105.73203       33.825651
2019-03-03/11:27:09.45           143.86389      -105.66787       33.821043
2019-03-03/11:27:09.48           143.94004      -105.59630       33.831946
2019-03-03/11:27:09.51           144.00162      -105.52511       33.846330
2019-03-03/11:27:09.54           144.06177      -105.46180       33.853518
2019-03-03/11:27:09.57           144.12932      -105.39299       33.860735
2019-03-03/11:27:09.61           144.19235      -105.32394       33.869281
2019-03-03/11:27:09.64           144.26428      -105.26793       33.873182
2019-03-03/11:27:09.67           144.33939      -105.22333       33.873177
2019-03-03/11:27:09.70           144.40765      -105.16443       33.880807
2019-03-03/11:27:09.73           144.47215      -105.10299       33.895671
2019-03-03/11:27:09.76           144.54125      -105.04052       33.903676
2019-03-03/11:27:09.79           144.62613      -104.97587       33.901684
2019-03-03/11:27:09.82           144.70893      -104.90064       33.905652
2019-03-03/11:27:09.86           144.78346      -104.82310       33.919193
2019-03-03/11:27:09.89           144.85989      -104.75047       33.919556
2019-03-03/11:27:09.92           144.93699      -104.67590       33.929314
2019-03-03/11:27:09.95           145.00922      -104.59387       33.935111
2019-03-03/11:27:09.98           145.07906      -104.50862       33.938704
2019-03-03/11:27:10.01           145.15898      -104.43869       33.940279
2019-03-03/11:27:10.04           145.23771      -104.36375       33.933144
2019-03-03/11:27:10.07           145.30904      -104.29568       33.929016
2019-03-03/11:27:10.11           145.38302      -104.23296       33.923708
2019-03-03/11:27:10.14           145.46391      -104.17325       33.918254
2019-03-03/11:27:10.17           145.54029      -104.11466       33.917161
2019-03-03/11:27:10.20           145.61197      -104.05428       33.919310
2019-03-03/11:27:10.23           145.68614      -103.99676       33.920168
2019-03-03/11:27:10.26           145.76066      -103.94602       33.925287
2019-03-03/11:27:10.29           145.83405      -103.87941       33.930204
2019-03-03/11:27:10.32           145.90480      -103.81289       33.948461
2019-03-03/11:27:10.36           145.97426      -103.74172       33.961504
2019-03-03/11:27:10.39           146.04145      -103.68291       33.968996
2019-03-03/11:27:10.42           146.10105      -103.61437       33.983281
2019-03-03/11:27:10.45           146.16795      -103.53794       33.995003
2019-03-03/11:27:10.48           146.23605      -103.45927       33.999211
2019-03-03/11:27:10.51           146.30687      -103.37465       34.009725
2019-03-03/11:27:10.54           146.37923      -103.29183       34.010908
2019-03-03/11:27:10.57           146.45500      -103.21432       34.021881
2019-03-03/11:27:10.61           146.52414      -103.14188       34.007455
2019-03-03/11:27:10.64           146.59378      -103.06410       34.000281
2019-03-03/11:27:10.67           146.67127      -102.98951       33.998980
2019-03-03/11:27:10.70           146.76164      -102.91986       33.989367
2019-03-03/11:27:10.73           146.84154      -102.86171       33.984352
2019-03-03/11:27:10.76           146.91597      -102.79357       33.988675
2019-03-03/11:27:10.79           146.98778      -102.73421       33.990282
2019-03-03/11:27:10.82           147.06316      -102.66670       34.001621
2019-03-03/11:27:10.86           147.13188      -102.59512       34.002611
2019-03-03/11:27:10.89           147.20886      -102.52127       34.019209
2019-03-03/11:27:10.92           147.28409      -102.46450       34.024512
2019-03-03/11:27:10.95           147.35461      -102.39180       34.036946
2019-03-03/11:27:10.98           147.41389      -102.32973       34.040979
2019-03-03/11:27:11.01           147.48090      -102.25116       34.045078
2019-03-03/11:27:11.04           147.55858      -102.18042       34.046881
2019-03-03/11:27:11.07           147.63941      -102.10697       34.048677
2019-03-03/11:27:11.11           147.71631      -102.02441       34.048463
2019-03-03/11:27:11.14           147.79390      -101.95039       34.045632
2019-03-03/11:27:11.17           147.86844      -101.87784       34.037274
2019-03-03/11:27:11.20           147.93810      -101.80146       34.033059
2019-03-03/11:27:11.23           148.01007      -101.72729       34.031500
2019-03-03/11:27:11.26           148.08118      -101.64393       34.036478
2019-03-03/11:27:11.29           148.15895      -101.57332       34.035742
2019-03-03/11:27:11.32           148.23571      -101.50243       34.031466
2019-03-03/11:27:11.36           148.30777      -101.42975       34.030433
2019-03-03/11:27:11.39           148.38326      -101.37061       34.022108
2019-03-03/11:27:11.42           148.46158      -101.31659       34.006626
2019-03-03/11:27:11.45           148.53410      -101.26491       34.003481
2019-03-03/11:27:11.48           148.61163      -101.20451       33.998154
2019-03-03/11:27:11.51           148.69506      -101.14640       33.988139
2019-03-03/11:27:11.54           148.77729      -101.08871       33.981582
2019-03-03/11:27:11.57           148.84725      -101.02908       33.971034
2019-03-03/11:27:11.61           148.91125      -100.97893       33.958691
2019-03-03/11:27:11.64           148.96663      -100.91785       33.947573
2019-03-03/11:27:11.67           149.02313      -100.85987       33.943588
2019-03-03/11:27:11.70           149.07653      -100.77735       33.946916
2019-03-03/11:27:11.73           149.14059      -100.69859       33.938827
2019-03-03/11:27:11.76           149.21428      -100.61914       33.941981
2019-03-03/11:27:11.79           149.27637      -100.53578       33.950537
2019-03-03/11:27:11.82           149.33719      -100.44957       33.957929
2019-03-03/11:27:11.86           149.40124      -100.36166       33.964864
2019-03-03/11:27:11.89           149.46775      -100.26431       33.978443
2019-03-03/11:27:11.92           149.54127      -100.17234       33.994475
2019-03-03/11:27:11.95           149.62680      -100.08753       33.998779
2019-03-03/11:27:11.98           149.70384      -100.02109       33.996105
2019-03-03/11:27:12.01           149.78086      -99.940515       33.997299
2019-03-03/11:27:12.04           149.83709      -99.866287       34.000535
2019-03-03/11:27:12.07           149.90374      -99.802840       33.980694
2019-03-03/11:27:12.11           149.97575      -99.738339       33.964975
2019-03-03/11:27:12.14           150.05578      -99.669882       33.969262
2019-03-03/11:27:12.17           150.12534      -99.609294       33.970038
2019-03-03/11:27:12.20           150.20146      -99.556825       33.957450
2019-03-03/11:27:12.23           150.26079      -99.490291       33.951156
2019-03-03/11:27:12.26           150.32088      -99.425517       33.959888
2019-03-03/11:27:12.29           150.37962      -99.359595       33.973996
2019-03-03/11:27:12.32           150.44815      -99.288674       33.984245
2019-03-03/11:27:12.36           150.50918      -99.209019       34.000836
2019-03-03/11:27:12.39           150.56962      -99.134152       34.011632
2019-03-03/11:27:12.42           150.62878      -99.065134       34.005213
2019-03-03/11:27:12.45           150.69245      -98.983129       34.003367
2019-03-03/11:27:12.48           150.75552      -98.894954       34.006711
2019-03-03/11:27:12.51           150.82388      -98.817031       34.006685
2019-03-03/11:27:12.54           150.89564      -98.721674       34.001049
2019-03-03/11:27:12.57           150.97031      -98.636512       33.996939
2019-03-03/11:27:12.61           151.04472      -98.557479       33.979149
2019-03-03/11:27:12.64           151.12451      -98.479648       33.970544
2019-03-03/11:27:12.67           151.19340      -98.408703       33.969819
2019-03-03/11:27:12.70           151.26928      -98.339977       33.964449
2019-03-03/11:27:12.73           151.34551      -98.278472       33.964379
2019-03-03/11:27:12.76           151.41306      -98.218711       33.961091
2019-03-03/11:27:12.79           151.48374      -98.145727       33.969779
2019-03-03/11:27:12.82           151.55504      -98.093508       33.970419
2019-03-03/11:27:12.86           151.61696      -98.034950       33.971463
2019-03-03/11:27:12.89           151.68570      -97.971946       33.993939
2019-03-03/11:27:12.92           151.75112      -97.906015       34.009205
2019-03-03/11:27:12.95           151.81643      -97.819506       34.016610
2019-03-03/11:27:12.98           151.87407      -97.736378       34.027384
2019-03-03/11:27:13.01           151.93811      -97.661158       34.029752
2019-03-03/11:27:13.04           152.00777      -97.573329       34.037734
2019-03-03/11:27:13.07           152.07403      -97.496146       34.036102
2019-03-03/11:27:13.11           152.14301      -97.413004       34.040778
2019-03-03/11:27:13.14           152.21302      -97.339288       34.033943
2019-03-03/11:27:13.17           152.27919      -97.255216       34.019560
2019-03-03/11:27:13.20           152.34775      -97.176175       34.011443
2019-03-03/11:27:13.23           152.41803      -97.107305       34.007309
2019-03-03/11:27:13.26           152.48550      -97.031058       34.005243
2019-03-03/11:27:13.29           152.54836      -96.955361       34.009013
2019-03-03/11:27:13.32           152.61465      -96.893223       34.005520
2019-03-03/11:27:13.36           152.67701      -96.825597       34.008127
2019-03-03/11:27:13.39           152.74005      -96.752831       34.013017
2019-03-03/11:27:13.42           152.80702      -96.676392       34.026835
2019-03-03/11:27:13.45           152.86887      -96.604052       34.035178
2019-03-03/11:27:13.48           152.93277      -96.530436       34.046522
2019-03-03/11:27:13.51           152.99983      -96.463725       34.043833
2019-03-03/11:27:13.54           153.05973      -96.395034       34.051759
2019-03-03/11:27:13.57           153.13053      -96.319917       34.052808
2019-03-03/11:27:13.61           153.18846      -96.238925       34.060124
2019-03-03/11:27:13.64           153.24538      -96.159024       34.066951
2019-03-03/11:27:13.67           153.29999      -96.074656       34.066035
2019-03-03/11:27:13.70           153.35596      -95.993243       34.063799
2019-03-03/11:27:13.73           153.41765      -95.916174       34.066918
2019-03-03/11:27:13.76           153.48369      -95.845593       34.052548
2019-03-03/11:27:13.79           153.55417      -95.768693       34.060446
2019-03-03/11:27:13.82           153.62848      -95.694919       34.059649
2019-03-03/11:27:13.85           153.69912      -95.608166       34.075573
2019-03-03/11:27:13.89           153.78272      -95.539732       34.074825
2019-03-03/11:27:13.92           153.86701      -95.466157       34.076354
2019-03-03/11:27:13.95           153.94499      -95.388388       34.091914
2019-03-03/11:27:13.98           154.01862      -95.306979       34.095713
2019-03-03/11:27:14.01           154.09105      -95.226446       34.103991
2019-03-03/11:27:14.04           154.15310      -95.142915       34.117250
2019-03-03/11:27:14.07           154.21856      -95.071138       34.119192
2019-03-03/11:27:14.10           154.28308      -95.000113       34.117151
2019-03-03/11:27:14.14           154.34334      -94.941500       34.101074
2019-03-03/11:27:14.17           154.39065      -94.866834       34.106732
2019-03-03/11:27:14.20           154.45125      -94.803108       34.103858
2019-03-03/11:27:14.23           154.51894      -94.743521       34.097911
2019-03-03/11:27:14.26           154.58764      -94.686010       34.099552
2019-03-03/11:27:14.29           154.65567      -94.632285       34.095849
2019-03-03/11:27:14.32           154.72438      -94.572526       34.092392
2019-03-03/11:27:14.35           154.78976      -94.502026       34.099787
2019-03-03/11:27:14.39           154.85795      -94.422060       34.102876
2019-03-03/11:27:14.42           154.91847      -94.343661       34.105264
2019-03-03/11:27:14.45           154.99817      -94.267976       34.106428
2019-03-03/11:27:14.48           155.06867      -94.190227       34.112161
2019-03-03/11:27:14.51           155.14120      -94.107590       34.112770
2019-03-03/11:27:14.54           155.21502      -94.024643       34.107428
2019-03-03/11:27:14.57           155.29531      -93.936944       34.098112
2019-03-03/11:27:14.60           155.37484      -93.858341       34.098126
2019-03-03/11:27:14.64           155.44934      -93.781242       34.084100
2019-03-03/11:27:14.67           155.52138      -93.708935       34.088607
2019-03-03/11:27:14.70           155.59828      -93.627237       34.094852
2019-03-03/11:27:14.73           155.66103      -93.562380       34.092401
2019-03-03/11:27:14.76           155.72873      -93.489597       34.092255
2019-03-03/11:27:14.79           155.79021      -93.424603       34.094722
2019-03-03/11:27:14.82           155.84743      -93.361046       34.094118
2019-03-03/11:27:14.85           155.90951      -93.292610       34.105403
2019-03-03/11:27:14.89           155.96315      -93.227607       34.109091
2019-03-03/11:27:14.92           156.02276      -93.139443       34.119408
2019-03-03/11:27:14.95           156.08970      -93.058008       34.124298
2019-03-03/11:27:14.98           156.15561      -92.979467       34.132759
2019-03-03/11:27:15.01           156.22587      -92.894645       34.130640
2019-03-03/11:27:15.04           156.28812      -92.805528       34.125560
2019-03-03/11:27:15.07           156.35855      -92.720476       34.117450
2019-03-03/11:27:15.10           156.43452      -92.638643       34.117632
2019-03-03/11:27:15.14           156.49736      -92.554364       34.104321
2019-03-03/11:27:15.17           156.56813      -92.459673       34.099271
2019-03-03/11:27:15.20           156.63849      -92.387749       34.087755
2019-03-03/11:27:15.23           156.70364      -92.318914       34.071224
2019-03-03/11:27:15.26           156.76957      -92.245950       34.056530
2019-03-03/11:27:15.29           156.83584      -92.168755       34.057084
2019-03-03/11:27:15.32           156.90877      -92.094696       34.065964
2019-03-03/11:27:15.35           156.97735      -92.021961       34.074258
2019-03-03/11:27:15.39           157.04184      -91.939447       34.084470
2019-03-03/11:27:15.42           157.09679      -91.867656       34.103293
2019-03-03/11:27:15.45           157.15924      -91.801918       34.109699
2019-03-03/11:27:15.48           157.21300      -91.725138       34.119789
2019-03-03/11:27:15.51           157.26906      -91.636427       34.136392
2019-03-03/11:27:15.54           157.32912      -91.549272       34.135274
2019-03-03/11:27:15.57           157.38518      -91.465690       34.127707
2019-03-03/11:27:15.60           157.44686      -91.381830       34.117825
2019-03-03/11:27:15.64           157.51126      -91.290200       34.110175
2019-03-03/11:27:15.67           157.56178      -91.204759       34.097347
2019-03-03/11:27:15.70           157.63914      -91.118682       34.079919
2019-03-03/11:27:15.73           157.70219      -91.025445       34.076612
2019-03-03/11:27:15.76           157.77222      -90.946336       34.059744
2019-03-03/11:27:15.79           157.84746      -90.877378       34.042007
2019-03-03/11:27:15.82           157.92160      -90.802013       34.045339
2019-03-03/11:27:15.85           157.99037      -90.716728       34.055506
2019-03-03/11:27:15.89           158.05377      -90.658545       34.048795
2019-03-03/11:27:15.92           158.11087      -90.592084       34.046963
2019-03-03/11:27:15.95           158.17965      -90.519591       34.050228
2019-03-03/11:27:15.98           158.24007      -90.454250       34.051540
2019-03-03/11:27:16.01           158.31013      -90.382812       34.051907
2019-03-03/11:27:16.04           158.37108      -90.301118       34.071401
2019-03-03/11:27:16.07           158.43167      -90.219162       34.065486
2019-03-03/11:27:16.10           158.47863      -90.134989       34.062986
2019-03-03/11:27:16.14           158.53326      -90.059352       34.048193
2019-03-03/11:27:16.17           158.57937      -89.962806       34.045103
2019-03-03/11:27:16.20           158.63689      -89.883231       34.035698
2019-03-03/11:27:16.23           158.69545      -89.803914       34.029822
2019-03-03/11:27:16.26           158.74906      -89.704694       34.030344
2019-03-03/11:27:16.29           158.79773      -89.614301       34.030595
2019-03-03/11:27:16.32           158.85833      -89.531460       34.022630
2019-03-03/11:27:16.35           158.91169      -89.447401       34.029793
2019-03-03/11:27:16.39           158.98235      -89.366232       34.024730
2019-03-03/11:27:16.42           159.05275      -89.286075       34.030150
2019-03-03/11:27:16.45           159.13594      -89.196210       34.032569
2019-03-03/11:27:16.48           159.19135      -89.107276       34.034588
2019-03-03/11:27:16.51           159.26174      -89.033172       34.017879
2019-03-03/11:27:16.54           159.32985      -88.961808       34.009669
2019-03-03/11:27:16.57           159.40016      -88.885791       33.991363
2019-03-03/11:27:16.60           159.47303      -88.815473       33.975390
[truncated: 464,133 more chars]
