# Supplementary material for: Miniature Dungey-like cycle at Mars
Source: Nat Commun. 2026 Jul 23;17:6129. doi: 10.1038/s41467-026-75019-3 (PMC13396348; doi:10.1038/s41467-026-75019-3)
Supplement: Supplementary file 3 — Source data [file 41467_2026_75019_MOESM3_ESM.zip › data_files/Fig_maven_20190303_112600_B_EW.txt]

Panel        1:  B_EW
ytitle=B!DEW!N [nT]

2019-03-03/11:24:30.01           8.8498007             NaN
2019-03-03/11:24:30.04           8.8620769             NaN
2019-03-03/11:24:30.07           8.8151088             NaN
2019-03-03/11:24:30.11           8.8002750             NaN
2019-03-03/11:24:30.14           8.8553774             NaN
2019-03-03/11:24:30.17           8.8736247             NaN
2019-03-03/11:24:30.20           8.8955383             NaN
2019-03-03/11:24:30.23           8.9239502             NaN
2019-03-03/11:24:30.26           8.9270364             NaN
2019-03-03/11:24:30.29           8.9260391             NaN
2019-03-03/11:24:30.32           8.9005545             NaN
2019-03-03/11:24:30.36           8.8365774             NaN
2019-03-03/11:24:30.39           8.7645050             NaN
2019-03-03/11:24:30.42           8.6831342             NaN
2019-03-03/11:24:30.45           8.5851307             NaN
2019-03-03/11:24:30.48           8.4816182             NaN
2019-03-03/11:24:30.51           8.3452295             NaN
2019-03-03/11:24:30.54           8.2250846             NaN
2019-03-03/11:24:30.57           8.1074756             NaN
2019-03-03/11:24:30.61           8.0144890             NaN
2019-03-03/11:24:30.64           7.9278231             NaN
2019-03-03/11:24:30.67           7.8315588             NaN
2019-03-03/11:24:30.70           7.7454974             NaN
2019-03-03/11:24:30.73           7.6639426             NaN
2019-03-03/11:24:30.76           7.5684054             NaN
2019-03-03/11:24:30.79           7.4858830             NaN
2019-03-03/11:24:30.82           7.4135506             NaN
2019-03-03/11:24:30.86           7.3447178             NaN
2019-03-03/11:24:30.89           7.2622185             NaN
2019-03-03/11:24:30.92           7.1880036             NaN
2019-03-03/11:24:30.95           7.1227358             NaN
2019-03-03/11:24:30.98           7.0525027             NaN
2019-03-03/11:24:31.01           6.9789615             NaN
2019-03-03/11:24:31.04           6.9062496             NaN
2019-03-03/11:24:31.07           6.8546396             NaN
2019-03-03/11:24:31.11           6.8004751             NaN
2019-03-03/11:24:31.14           6.7503424             NaN
2019-03-03/11:24:31.17           6.7073810             NaN
2019-03-03/11:24:31.20           6.6681537             NaN
2019-03-03/11:24:31.23           6.6341895             NaN
2019-03-03/11:24:31.26           6.5978581             NaN
2019-03-03/11:24:31.29           6.5650902             NaN
2019-03-03/11:24:31.32           6.5506200             NaN
2019-03-03/11:24:31.36           6.5211754             NaN
2019-03-03/11:24:31.39           6.4981570             NaN
2019-03-03/11:24:31.42           6.4699679             NaN
2019-03-03/11:24:31.45           6.4378702             NaN
2019-03-03/11:24:31.48           6.4162115             NaN
2019-03-03/11:24:31.51           6.3991298             NaN
2019-03-03/11:24:31.54           6.3800746             NaN
2019-03-03/11:24:31.57           6.3628569             NaN
2019-03-03/11:24:31.61           6.3484969             NaN
2019-03-03/11:24:31.64           6.3440866             NaN
2019-03-03/11:24:31.67           6.3291149             NaN
2019-03-03/11:24:31.70           6.3252142             NaN
2019-03-03/11:24:31.73           6.3129619             NaN
2019-03-03/11:24:31.76           6.2946726             NaN
2019-03-03/11:24:31.79           6.2722152             NaN
2019-03-03/11:24:31.82           6.2521704             NaN
2019-03-03/11:24:31.86           6.2402695             NaN
2019-03-03/11:24:31.89           6.2254928             NaN
2019-03-03/11:24:31.92           6.2086587             NaN
2019-03-03/11:24:31.95           6.2019477             NaN
2019-03-03/11:24:31.98           6.1912394             NaN
2019-03-03/11:24:32.01           6.1938294             NaN
2019-03-03/11:24:32.04           6.2085599             NaN
2019-03-03/11:24:32.07           6.2052162             NaN
2019-03-03/11:24:32.11           6.2131287             NaN
2019-03-03/11:24:32.14           6.2098279             NaN
2019-03-03/11:24:32.17           6.2018955             NaN
2019-03-03/11:24:32.20           6.1822861             NaN
2019-03-03/11:24:32.23           6.1691996             NaN
2019-03-03/11:24:32.26           6.1522827             NaN
2019-03-03/11:24:32.29           6.1344250             NaN
2019-03-03/11:24:32.32           6.1043903             NaN
2019-03-03/11:24:32.36           6.0864645             NaN
2019-03-03/11:24:32.39           6.0683545             NaN
2019-03-03/11:24:32.42           6.0466099             NaN
2019-03-03/11:24:32.45           6.0413734             NaN
2019-03-03/11:24:32.48           6.0458237             NaN
2019-03-03/11:24:32.51           6.0381268             NaN
2019-03-03/11:24:32.54           6.0422349             NaN
2019-03-03/11:24:32.57           6.0519625             NaN
2019-03-03/11:24:32.61           6.0545328             NaN
2019-03-03/11:24:32.64           6.0648360             NaN
2019-03-03/11:24:32.67           6.0609671             NaN
2019-03-03/11:24:32.70           6.0761012             NaN
2019-03-03/11:24:32.73           6.0785640             NaN
2019-03-03/11:24:32.76           6.0874729             NaN
2019-03-03/11:24:32.79           6.0904342             NaN
2019-03-03/11:24:32.82           6.0887833             NaN
2019-03-03/11:24:32.86           6.0942734             NaN
2019-03-03/11:24:32.89           6.0962348             NaN
2019-03-03/11:24:32.92           6.1044838             NaN
2019-03-03/11:24:32.95           6.1177626             NaN
2019-03-03/11:24:32.98           6.1227277             NaN
2019-03-03/11:24:33.01           6.1240299             NaN
2019-03-03/11:24:33.04           6.1210872             NaN
2019-03-03/11:24:33.07           6.1403426             NaN
2019-03-03/11:24:33.11           6.1532221             NaN
2019-03-03/11:24:33.14           6.1543386             NaN
2019-03-03/11:24:33.17           6.1756448             NaN
2019-03-03/11:24:33.20           6.1779968             NaN
2019-03-03/11:24:33.23           6.1862240             NaN
2019-03-03/11:24:33.26           6.1944105             NaN
2019-03-03/11:24:33.29           6.1990793             NaN
2019-03-03/11:24:33.32           6.2091545             NaN
2019-03-03/11:24:33.36           6.2087891             NaN
2019-03-03/11:24:33.39           6.2120466             NaN
2019-03-03/11:24:33.42           6.2077398             NaN
2019-03-03/11:24:33.45           6.2029008             NaN
2019-03-03/11:24:33.48           6.2089171             NaN
2019-03-03/11:24:33.51           6.2028438             NaN
2019-03-03/11:24:33.54           6.2046605             NaN
2019-03-03/11:24:33.57           6.2065617             NaN
2019-03-03/11:24:33.61           6.2022597             NaN
2019-03-03/11:24:33.64           6.1977861             NaN
2019-03-03/11:24:33.67           6.1944683             NaN
2019-03-03/11:24:33.70           6.1943173             NaN
2019-03-03/11:24:33.73           6.1840277             NaN
2019-03-03/11:24:33.76           6.1696092             NaN
2019-03-03/11:24:33.79           6.1569429             NaN
2019-03-03/11:24:33.82           6.1465014             NaN
2019-03-03/11:24:33.86           6.1469571             NaN
2019-03-03/11:24:33.89           6.1417824             NaN
2019-03-03/11:24:33.92           6.1375787             NaN
2019-03-03/11:24:33.95           6.1277959             NaN
2019-03-03/11:24:33.98           6.1304540             NaN
2019-03-03/11:24:34.01           6.1367719             NaN
2019-03-03/11:24:34.04           6.1397394             NaN
2019-03-03/11:24:34.07           6.1515019             NaN
2019-03-03/11:24:34.11           6.1580894             NaN
2019-03-03/11:24:34.14           6.1509057             NaN
2019-03-03/11:24:34.17           6.1409122             NaN
2019-03-03/11:24:34.20           6.1299432             NaN
2019-03-03/11:24:34.23           6.1249427             NaN
2019-03-03/11:24:34.26           6.1167732             NaN
2019-03-03/11:24:34.29           6.1004701             NaN
2019-03-03/11:24:34.32           6.0924249             NaN
2019-03-03/11:24:34.36           6.0774280             NaN
2019-03-03/11:24:34.39           6.0613021             NaN
2019-03-03/11:24:34.42           6.0515846             NaN
2019-03-03/11:24:34.45           6.0692061             NaN
2019-03-03/11:24:34.48           6.0895374             NaN
2019-03-03/11:24:34.51           6.0984975             NaN
2019-03-03/11:24:34.54           6.0941964             NaN
2019-03-03/11:24:34.57           6.0979215             NaN
2019-03-03/11:24:34.61           6.1021352             NaN
2019-03-03/11:24:34.64           6.0932859             NaN
2019-03-03/11:24:34.67           6.1024715             NaN
2019-03-03/11:24:34.70           6.1095004             NaN
2019-03-03/11:24:34.73           6.1031309             NaN
2019-03-03/11:24:34.76           6.0819458             NaN
2019-03-03/11:24:34.79           6.0874057             NaN
2019-03-03/11:24:34.82           6.0857668             NaN
2019-03-03/11:24:34.86           6.0882738             NaN
2019-03-03/11:24:34.89           6.0941426             NaN
2019-03-03/11:24:34.92           6.1007322             NaN
2019-03-03/11:24:34.95           6.1048054             NaN
2019-03-03/11:24:34.98           6.1167878             NaN
2019-03-03/11:24:35.01           6.1222467             NaN
2019-03-03/11:24:35.04           6.1315449             NaN
2019-03-03/11:24:35.07           6.1282815             NaN
2019-03-03/11:24:35.11           6.1353008             NaN
2019-03-03/11:24:35.14           6.1290390             NaN
2019-03-03/11:24:35.17           6.1207554             NaN
2019-03-03/11:24:35.20           6.1383774             NaN
2019-03-03/11:24:35.23           6.1372253             NaN
2019-03-03/11:24:35.26           6.1291381             NaN
2019-03-03/11:24:35.29           6.1168089             NaN
2019-03-03/11:24:35.32           6.1177414             NaN
2019-03-03/11:24:35.36           6.1293906             NaN
2019-03-03/11:24:35.39           6.1280789             NaN
2019-03-03/11:24:35.42           6.1482918             NaN
2019-03-03/11:24:35.45           6.1561713             NaN
2019-03-03/11:24:35.48           6.1499054             NaN
2019-03-03/11:24:35.51           6.1386800             NaN
2019-03-03/11:24:35.54           6.1389520             NaN
2019-03-03/11:24:35.57           6.1437441             NaN
2019-03-03/11:24:35.61           6.1398917             NaN
2019-03-03/11:24:35.64           6.1256155             NaN
2019-03-03/11:24:35.67           6.1256604             NaN
2019-03-03/11:24:35.70           6.1062508             NaN
2019-03-03/11:24:35.73           6.0966892             NaN
2019-03-03/11:24:35.76           6.0881086             NaN
2019-03-03/11:24:35.79           6.0992337             NaN
2019-03-03/11:24:35.82           6.1104969             NaN
2019-03-03/11:24:35.86           6.1152506             NaN
2019-03-03/11:24:35.89           6.1225595             NaN
2019-03-03/11:24:35.92           6.1224078             NaN
2019-03-03/11:24:35.95           6.1172564             NaN
2019-03-03/11:24:35.98           6.1241434             NaN
2019-03-03/11:24:36.01           6.1152903             NaN
2019-03-03/11:24:36.04           6.1109941             NaN
2019-03-03/11:24:36.07           6.0991310             NaN
2019-03-03/11:24:36.11           6.0819319             NaN
2019-03-03/11:24:36.14           6.0732419             NaN
2019-03-03/11:24:36.17           6.0656051             NaN
2019-03-03/11:24:36.20           6.0454096             NaN
2019-03-03/11:24:36.23           6.0441815             NaN
2019-03-03/11:24:36.26           6.0366944             NaN
2019-03-03/11:24:36.29           6.0516513             NaN
2019-03-03/11:24:36.32           6.0626750             NaN
2019-03-03/11:24:36.36           6.0687453             NaN
2019-03-03/11:24:36.39           6.0755333             NaN
2019-03-03/11:24:36.42           6.0828587             NaN
2019-03-03/11:24:36.45           6.0898815             NaN
2019-03-03/11:24:36.48           6.1153475             NaN
2019-03-03/11:24:36.51           6.1335342             NaN
2019-03-03/11:24:36.54           6.1425150             NaN
2019-03-03/11:24:36.57           6.1505444             NaN
2019-03-03/11:24:36.61           6.1610074             NaN
2019-03-03/11:24:36.64           6.1547271             NaN
2019-03-03/11:24:36.67           6.1467078             NaN
2019-03-03/11:24:36.70           6.1461636             NaN
2019-03-03/11:24:36.73           6.1396033             NaN
2019-03-03/11:24:36.76           6.1268443             NaN
2019-03-03/11:24:36.79           6.1048539             NaN
2019-03-03/11:24:36.82           6.0994929             NaN
2019-03-03/11:24:36.86           6.0836942             NaN
2019-03-03/11:24:36.89           6.0738597             NaN
2019-03-03/11:24:36.92           6.0822237             NaN
2019-03-03/11:24:36.95           6.0865523             NaN
2019-03-03/11:24:36.98           6.0874426             NaN
2019-03-03/11:24:37.01           6.0931244             NaN
2019-03-03/11:24:37.04           6.1046254             NaN
2019-03-03/11:24:37.07           6.1175479             NaN
2019-03-03/11:24:37.11           6.1270352             NaN
2019-03-03/11:24:37.14           6.1281077             NaN
2019-03-03/11:24:37.17           6.1319895             NaN
2019-03-03/11:24:37.20           6.1423571             NaN
2019-03-03/11:24:37.23           6.1545823             NaN
2019-03-03/11:24:37.26           6.1626137             NaN
2019-03-03/11:24:37.29           6.1671297             NaN
2019-03-03/11:24:37.32           6.1709416             NaN
2019-03-03/11:24:37.36           6.1764899             NaN
2019-03-03/11:24:37.39           6.1821257             NaN
2019-03-03/11:24:37.42           6.1941184             NaN
2019-03-03/11:24:37.45           6.2114338             NaN
2019-03-03/11:24:37.48           6.2233907             NaN
2019-03-03/11:24:37.51           6.2366028             NaN
2019-03-03/11:24:37.54           6.2506289             NaN
2019-03-03/11:24:37.57           6.2562253             NaN
2019-03-03/11:24:37.61           6.2690631             NaN
2019-03-03/11:24:37.64           6.2842853             NaN
2019-03-03/11:24:37.67           6.3001286             NaN
2019-03-03/11:24:37.70           6.3136452             NaN
2019-03-03/11:24:37.73           6.3054797             NaN
2019-03-03/11:24:37.76           6.2946931             NaN
2019-03-03/11:24:37.79           6.2835592             NaN
2019-03-03/11:24:37.82           6.2852308             NaN
2019-03-03/11:24:37.86           6.2835789             NaN
2019-03-03/11:24:37.89           6.2755690             NaN
2019-03-03/11:24:37.92           6.2681834             NaN
2019-03-03/11:24:37.95           6.2676253             NaN
2019-03-03/11:24:37.98           6.2676476             NaN
2019-03-03/11:24:38.01           6.2727959             NaN
2019-03-03/11:24:38.04           6.2905626             NaN
2019-03-03/11:24:38.07           6.2935786             NaN
2019-03-03/11:24:38.11           6.3020977             NaN
2019-03-03/11:24:38.14           6.3140062             NaN
2019-03-03/11:24:38.17           6.3298620             NaN
2019-03-03/11:24:38.20           6.3410478             NaN
2019-03-03/11:24:38.23           6.3382288             NaN
2019-03-03/11:24:38.26           6.3330856             NaN
2019-03-03/11:24:38.29           6.3254844             NaN
2019-03-03/11:24:38.32           6.3120145             NaN
2019-03-03/11:24:38.36           6.3083827             NaN
2019-03-03/11:24:38.39           6.2936558             NaN
2019-03-03/11:24:38.42           6.2931884             NaN
2019-03-03/11:24:38.45           6.2873568             NaN
2019-03-03/11:24:38.48           6.2885846             NaN
2019-03-03/11:24:38.51           6.2935040             NaN
2019-03-03/11:24:38.54           6.3068441             NaN
2019-03-03/11:24:38.57           6.3210269             NaN
2019-03-03/11:24:38.61           6.3271482             NaN
2019-03-03/11:24:38.64           6.3393463             NaN
2019-03-03/11:24:38.67           6.3511139             NaN
2019-03-03/11:24:38.70           6.3584869             NaN
2019-03-03/11:24:38.73           6.3624579             NaN
2019-03-03/11:24:38.76           6.3656518             NaN
2019-03-03/11:24:38.79           6.3657529             NaN
2019-03-03/11:24:38.82           6.3646456             NaN
2019-03-03/11:24:38.86           6.3766176             NaN
2019-03-03/11:24:38.89           6.3849328             NaN
2019-03-03/11:24:38.92           6.3830457             NaN
2019-03-03/11:24:38.95           6.3813700             NaN
2019-03-03/11:24:38.98           6.3844238             NaN
2019-03-03/11:24:39.01           6.3837240             NaN
2019-03-03/11:24:39.04           6.3973036             NaN
2019-03-03/11:24:39.07           6.4063326             NaN
2019-03-03/11:24:39.11           6.4139838             NaN
2019-03-03/11:24:39.14           6.4181483             NaN
2019-03-03/11:24:39.17           6.4281837             NaN
2019-03-03/11:24:39.20           6.4396938             NaN
2019-03-03/11:24:39.23           6.4403910             NaN
2019-03-03/11:24:39.26           6.4442642             NaN
2019-03-03/11:24:39.29           6.4642985             NaN
2019-03-03/11:24:39.32           6.4689612             NaN
2019-03-03/11:24:39.36           6.4759293             NaN
2019-03-03/11:24:39.39           6.4809846             NaN
2019-03-03/11:24:39.42           6.4872478             NaN
2019-03-03/11:24:39.45           6.4854984             NaN
2019-03-03/11:24:39.48           6.4827105             NaN
2019-03-03/11:24:39.51           6.4923191             NaN
2019-03-03/11:24:39.54           6.4930982             NaN
2019-03-03/11:24:39.57           6.4887631             NaN
2019-03-03/11:24:39.61           6.4746194             NaN
2019-03-03/11:24:39.64           6.4721529             NaN
2019-03-03/11:24:39.67           6.4765325             NaN
2019-03-03/11:24:39.70           6.4733638             NaN
2019-03-03/11:24:39.73           6.4829474             NaN
2019-03-03/11:24:39.76           6.4997152             NaN
2019-03-03/11:24:39.79           6.5160516             NaN
2019-03-03/11:24:39.82           6.5337798             NaN
2019-03-03/11:24:39.86           6.5459008             NaN
2019-03-03/11:24:39.89           6.5658803             NaN
2019-03-03/11:24:39.92           6.5761125             NaN
2019-03-03/11:24:39.95           6.5834919             NaN
2019-03-03/11:24:39.98           6.5903901             NaN
2019-03-03/11:24:40.01           6.5903956             NaN
2019-03-03/11:24:40.04           6.5953171             NaN
2019-03-03/11:24:40.07           6.5916992             NaN
2019-03-03/11:24:40.11           6.5865921             NaN
2019-03-03/11:24:40.14           6.5829366             NaN
2019-03-03/11:24:40.17           6.5747642             NaN
2019-03-03/11:24:40.20           6.5674527             NaN
2019-03-03/11:24:40.23           6.5683056             NaN
2019-03-03/11:24:40.26           6.5731262             NaN
2019-03-03/11:24:40.29           6.5765885             NaN
2019-03-03/11:24:40.32           6.5708509             NaN
2019-03-03/11:24:40.36           6.5745515             NaN
2019-03-03/11:24:40.39           6.5719945             NaN
2019-03-03/11:24:40.42           6.5689641             NaN
2019-03-03/11:24:40.45           6.5724216             NaN
2019-03-03/11:24:40.48           6.5828672             NaN
2019-03-03/11:24:40.51           6.5830842             NaN
2019-03-03/11:24:40.54           6.5851285             NaN
2019-03-03/11:24:40.57           6.5767120             NaN
2019-03-03/11:24:40.61           6.5750211             NaN
2019-03-03/11:24:40.64           6.5670296             NaN
2019-03-03/11:24:40.67           6.5609479             NaN
2019-03-03/11:24:40.70           6.5686431             NaN
2019-03-03/11:24:40.73           6.5759566             NaN
2019-03-03/11:24:40.76           6.5704693             NaN
2019-03-03/11:24:40.79           6.5696961             NaN
2019-03-03/11:24:40.82           6.5705819             NaN
2019-03-03/11:24:40.86           6.5772636             NaN
2019-03-03/11:24:40.89           6.5878683             NaN
2019-03-03/11:24:40.92           6.5961077             NaN
2019-03-03/11:24:40.95           6.6152782             NaN
2019-03-03/11:24:40.98           6.6138416             NaN
2019-03-03/11:24:41.01           6.6160676             NaN
2019-03-03/11:24:41.04           6.6225234             NaN
2019-03-03/11:24:41.07           6.6217069             NaN
2019-03-03/11:24:41.11           6.6211829             NaN
2019-03-03/11:24:41.14           6.6401094             NaN
2019-03-03/11:24:41.17           6.6436717             NaN
2019-03-03/11:24:41.20           6.6467576             NaN
2019-03-03/11:24:41.23           6.6403450             NaN
2019-03-03/11:24:41.26           6.6441732             NaN
2019-03-03/11:24:41.29           6.6463559             NaN
2019-03-03/11:24:41.32           6.6534802             NaN
2019-03-03/11:24:41.36           6.6569974             NaN
2019-03-03/11:24:41.39           6.6545518             NaN
2019-03-03/11:24:41.42           6.6449869             NaN
2019-03-03/11:24:41.45           6.6392370             NaN
2019-03-03/11:24:41.48           6.6407639             NaN
2019-03-03/11:24:41.51           6.6461093             NaN
2019-03-03/11:24:41.54           6.6509630             NaN
2019-03-03/11:24:41.57           6.6592136             NaN
2019-03-03/11:24:41.61           6.6469980             NaN
2019-03-03/11:24:41.64           6.6541948             NaN
2019-03-03/11:24:41.67           6.6677294             NaN
2019-03-03/11:24:41.70           6.6826391             NaN
2019-03-03/11:24:41.73           6.6962025             NaN
2019-03-03/11:24:41.76           6.6969130             NaN
2019-03-03/11:24:41.79           6.6998006             NaN
2019-03-03/11:24:41.82           6.6989908             NaN
2019-03-03/11:24:41.86           6.7000874             NaN
2019-03-03/11:24:41.89           6.7149827             NaN
2019-03-03/11:24:41.92           6.7192886             NaN
2019-03-03/11:24:41.95           6.7211254             NaN
2019-03-03/11:24:41.98           6.7172668             NaN
2019-03-03/11:24:42.01           6.7099234             NaN
2019-03-03/11:24:42.04           6.7083629             NaN
2019-03-03/11:24:42.07           6.7130509             NaN
2019-03-03/11:24:42.11           6.7154479             NaN
2019-03-03/11:24:42.14           6.7169138             NaN
2019-03-03/11:24:42.17           6.7208214             NaN
2019-03-03/11:24:42.20           6.7117303             NaN
2019-03-03/11:24:42.23           6.7038093             NaN
2019-03-03/11:24:42.26           6.6896337             NaN
2019-03-03/11:24:42.29           6.6890262             NaN
2019-03-03/11:24:42.32           6.6919956             NaN
2019-03-03/11:24:42.36           6.6844608             NaN
2019-03-03/11:24:42.39           6.6813964             NaN
2019-03-03/11:24:42.42           6.6722140             NaN
2019-03-03/11:24:42.45           6.6530668             NaN
2019-03-03/11:24:42.48           6.6608590             NaN
2019-03-03/11:24:42.51           6.6570321             NaN
2019-03-03/11:24:42.54           6.6566408             NaN
2019-03-03/11:24:42.57           6.6612957             NaN
2019-03-03/11:24:42.61           6.6753359             NaN
2019-03-03/11:24:42.64           6.6863291             NaN
2019-03-03/11:24:42.67           6.7003209             NaN
2019-03-03/11:24:42.70           6.7108954             NaN
2019-03-03/11:24:42.73           6.7257761             NaN
2019-03-03/11:24:42.76           6.7517299             NaN
2019-03-03/11:24:42.79           6.7640679             NaN
2019-03-03/11:24:42.82           6.7819041             NaN
2019-03-03/11:24:42.86           6.7799141             NaN
2019-03-03/11:24:42.89           6.7678869             NaN
2019-03-03/11:24:42.92           6.7648847             NaN
2019-03-03/11:24:42.95           6.7465836             NaN
2019-03-03/11:24:42.98           6.7462200             NaN
2019-03-03/11:24:43.01           6.7513276             NaN
2019-03-03/11:24:43.04           6.7292222             NaN
2019-03-03/11:24:43.07           6.7171422             NaN
2019-03-03/11:24:43.11           6.7022370             NaN
2019-03-03/11:24:43.14           6.6940630             NaN
2019-03-03/11:24:43.17           6.6914885             NaN
2019-03-03/11:24:43.20           6.6955388             NaN
2019-03-03/11:24:43.23           6.7152075             NaN
2019-03-03/11:24:43.26           6.7192415             NaN
2019-03-03/11:24:43.29           6.7249657             NaN
2019-03-03/11:24:43.32           6.7371297             NaN
2019-03-03/11:24:43.36           6.7431364             NaN
2019-03-03/11:24:43.39           6.7512041             NaN
2019-03-03/11:24:43.42           6.7822323             NaN
2019-03-03/11:24:43.45           6.8052964             NaN
2019-03-03/11:24:43.48           6.8164924             NaN
2019-03-03/11:24:43.51           6.8200870             NaN
2019-03-03/11:24:43.54           6.8191524             NaN
2019-03-03/11:24:43.57           6.8140762             NaN
2019-03-03/11:24:43.61           6.8064900             NaN
2019-03-03/11:24:43.64           6.8145893             NaN
2019-03-03/11:24:43.67           6.8333657             NaN
2019-03-03/11:24:43.70           6.8265619             NaN
2019-03-03/11:24:43.73           6.8278039             NaN
2019-03-03/11:24:43.76           6.8257905             NaN
2019-03-03/11:24:43.79           6.8293102             NaN
2019-03-03/11:24:43.82           6.8342968             NaN
2019-03-03/11:24:43.86           6.8489836             NaN
2019-03-03/11:24:43.89           6.8516759             NaN
2019-03-03/11:24:43.92           6.8652709             NaN
2019-03-03/11:24:43.95           6.8631909             NaN
2019-03-03/11:24:43.98           6.8675231             NaN
2019-03-03/11:24:44.01           6.8662457             NaN
2019-03-03/11:24:44.04           6.8692346             NaN
2019-03-03/11:24:44.07           6.8608261             NaN
2019-03-03/11:24:44.11           6.8609535             NaN
2019-03-03/11:24:44.14           6.8456793             NaN
2019-03-03/11:24:44.17           6.8447552             NaN
2019-03-03/11:24:44.20           6.8325595             NaN
2019-03-03/11:24:44.23           6.8246838             NaN
2019-03-03/11:24:44.26           6.8183062             NaN
2019-03-03/11:24:44.29           6.8143871             NaN
2019-03-03/11:24:44.32           6.8128326             NaN
2019-03-03/11:24:44.36           6.8093554             NaN
2019-03-03/11:24:44.39           6.8115329             NaN
2019-03-03/11:24:44.42           6.8171851             NaN
2019-03-03/11:24:44.45           6.8226860             NaN
2019-03-03/11:24:44.48           6.8282386             NaN
2019-03-03/11:24:44.51           6.8433637             NaN
2019-03-03/11:24:44.54           6.8489332             NaN
2019-03-03/11:24:44.57           6.8463932             NaN
2019-03-03/11:24:44.61           6.8505698             NaN
2019-03-03/11:24:44.64           6.8647502             NaN
2019-03-03/11:24:44.67           6.8651987             NaN
2019-03-03/11:24:44.70           6.8696609             NaN
2019-03-03/11:24:44.73           6.8713068             NaN
2019-03-03/11:24:44.76           6.8759189             NaN
2019-03-03/11:24:44.79           6.8671250             NaN
2019-03-03/11:24:44.82           6.8599630             NaN
2019-03-03/11:24:44.86           6.8568906             NaN
2019-03-03/11:24:44.89           6.8578047             NaN
2019-03-03/11:24:44.92           6.8511134             NaN
2019-03-03/11:24:44.95           6.8414801             NaN
2019-03-03/11:24:44.98           6.8367747             NaN
2019-03-03/11:24:45.01           6.8347255             NaN
2019-03-03/11:24:45.04           6.8460966             NaN
2019-03-03/11:24:45.07           6.8479302             NaN
2019-03-03/11:24:45.11           6.8532743             NaN
2019-03-03/11:24:45.14           6.8693738             NaN
2019-03-03/11:24:45.17           6.8806556             NaN
2019-03-03/11:24:45.20           6.8890365             NaN
2019-03-03/11:24:45.23           6.9035122             NaN
2019-03-03/11:24:45.26           6.9129088             NaN
2019-03-03/11:24:45.29           6.9174075             NaN
2019-03-03/11:24:45.32           6.9083755             NaN
2019-03-03/11:24:45.36           6.9235763             NaN
2019-03-03/11:24:45.39           6.9338463             NaN
2019-03-03/11:24:45.42           6.9308445             NaN
2019-03-03/11:24:45.45           6.9285600             NaN
2019-03-03/11:24:45.48           6.9278528             NaN
2019-03-03/11:24:45.51           6.9286978             NaN
2019-03-03/11:24:45.54           6.9317667             NaN
2019-03-03/11:24:45.57           6.9364546             NaN
2019-03-03/11:24:45.61           6.9480638             NaN
2019-03-03/11:24:45.64           6.9281837             NaN
2019-03-03/11:24:45.67           6.9243918             NaN
2019-03-03/11:24:45.70           6.9274238             NaN
2019-03-03/11:24:45.73           6.9198302             NaN
2019-03-03/11:24:45.76           6.9212079             NaN
2019-03-03/11:24:45.79           6.9243125             NaN
2019-03-03/11:24:45.82           6.9279893             NaN
2019-03-03/11:24:45.86           6.9366788             NaN
2019-03-03/11:24:45.89           6.9341791             NaN
2019-03-03/11:24:45.92           6.9625917             NaN
2019-03-03/11:24:45.95           6.9687986             NaN
2019-03-03/11:24:45.98           6.9664481             NaN
2019-03-03/11:24:46.01           6.9828511             NaN
2019-03-03/11:24:46.04           6.9906442             NaN
2019-03-03/11:24:46.07           7.0017573             NaN
2019-03-03/11:24:46.11           7.0013648             NaN
2019-03-03/11:24:46.14           6.9917860             NaN
2019-03-03/11:24:46.17           6.9974785             NaN
2019-03-03/11:24:46.20           6.9861495             NaN
2019-03-03/11:24:46.23           6.9897548             NaN
2019-03-03/11:24:46.26           7.0037547             NaN
2019-03-03/11:24:46.29           6.9934482             NaN
2019-03-03/11:24:46.32           6.9933462             NaN
2019-03-03/11:24:46.36           6.9790166             NaN
2019-03-03/11:24:46.39           6.9898913             NaN
2019-03-03/11:24:46.42           6.9912243             NaN
2019-03-03/11:24:46.45           6.9838829             NaN
2019-03-03/11:24:46.48           6.9821257             NaN
2019-03-03/11:24:46.51           6.9785187             NaN
2019-03-03/11:24:46.54           6.9790689             NaN
2019-03-03/11:24:46.57           6.9962215             NaN
2019-03-03/11:24:46.61           7.0088760             NaN
2019-03-03/11:24:46.64           7.0220034             NaN
2019-03-03/11:24:46.67           7.0387072             NaN
2019-03-03/11:24:46.70           7.0495768             NaN
2019-03-03/11:24:46.73           7.0681052             NaN
2019-03-03/11:24:46.76           7.0895655             NaN
2019-03-03/11:24:46.79           7.1045621             NaN
2019-03-03/11:24:46.82           7.1235915             NaN
2019-03-03/11:24:46.86           7.1170732             NaN
2019-03-03/11:24:46.89           7.1079591             NaN
2019-03-03/11:24:46.92           7.1079274             NaN
2019-03-03/11:24:46.95           7.0887101             NaN
2019-03-03/11:24:46.98           7.0947789             NaN
2019-03-03/11:24:47.01           7.0874939             NaN
2019-03-03/11:24:47.04           7.0724485             NaN
2019-03-03/11:24:47.07           7.0697853             NaN
2019-03-03/11:24:47.11           7.0549538             NaN
2019-03-03/11:24:47.14           7.0576264             NaN
2019-03-03/11:24:47.17           7.0663760             NaN
2019-03-03/11:24:47.20           7.0663464             NaN
2019-03-03/11:24:47.23           7.0809806             NaN
2019-03-03/11:24:47.26           7.0805107             NaN
2019-03-03/11:24:47.29           7.0839720             NaN
2019-03-03/11:24:47.32           7.0931557             NaN
2019-03-03/11:24:47.36           7.0928707             NaN
2019-03-03/11:24:47.39           7.0943234             NaN
2019-03-03/11:24:47.42           7.1006364             NaN
2019-03-03/11:24:47.45           7.1248265             NaN
2019-03-03/11:24:47.48           7.1426713             NaN
2019-03-03/11:24:47.51           7.1544524             NaN
2019-03-03/11:24:47.54           7.1674018             NaN
2019-03-03/11:24:47.57           7.1752646             NaN
2019-03-03/11:24:47.61           7.1810282             NaN
2019-03-03/11:24:47.64           7.1906917             NaN
2019-03-03/11:24:47.67           7.1948116             NaN
2019-03-03/11:24:47.70           7.1996644             NaN
2019-03-03/11:24:47.73           7.1822693             NaN
2019-03-03/11:24:47.76           7.1691493             NaN
2019-03-03/11:24:47.79           7.1550444             NaN
2019-03-03/11:24:47.82           7.1432312             NaN
2019-03-03/11:24:47.86           7.1395602             NaN
2019-03-03/11:24:47.89           7.1330736             NaN
2019-03-03/11:24:47.92           7.1206798             NaN
2019-03-03/11:24:47.95           7.1261384             NaN
2019-03-03/11:24:47.98           7.1050025             NaN
2019-03-03/11:24:48.01           7.0963779             NaN
2019-03-03/11:24:48.04           7.1027807             NaN
2019-03-03/11:24:48.07           7.0851573             NaN
2019-03-03/11:24:48.11           7.0841553             NaN
2019-03-03/11:24:48.14           7.0817668             NaN
2019-03-03/11:24:48.17           7.0756693             NaN
2019-03-03/11:24:48.20           7.0936977             NaN
2019-03-03/11:24:48.23           7.0916290             NaN
2019-03-03/11:24:48.26           7.1130473             NaN
2019-03-03/11:24:48.29           7.1281079             NaN
2019-03-03/11:24:48.32           7.1358780             NaN
2019-03-03/11:24:48.36           7.1555228             NaN
2019-03-03/11:24:48.39           7.1700866             NaN
2019-03-03/11:24:48.42           7.1802629             NaN
2019-03-03/11:24:48.45           7.2004169             NaN
2019-03-03/11:24:48.48           7.1988501             NaN
2019-03-03/11:24:48.51           7.1999198             NaN
2019-03-03/11:24:48.54           7.1983264             NaN
2019-03-03/11:24:48.57           7.1951663             NaN
2019-03-03/11:24:48.61           7.1964574             NaN
2019-03-03/11:24:48.64           7.2037648             NaN
2019-03-03/11:24:48.67           7.2058930             NaN
2019-03-03/11:24:48.70           7.2045259             NaN
2019-03-03/11:24:48.73           7.1843637             NaN
2019-03-03/11:24:48.76           7.1725418             NaN
2019-03-03/11:24:48.79           7.1753771             NaN
2019-03-03/11:24:48.82           7.1813192             NaN
2019-03-03/11:24:48.86           7.1887476             NaN
2019-03-03/11:24:48.89           7.1926725             NaN
2019-03-03/11:24:48.92           7.1989008             NaN
2019-03-03/11:24:48.95           7.1984915             NaN
2019-03-03/11:24:48.98           7.2041692             NaN
2019-03-03/11:24:49.01           7.2142263             NaN
2019-03-03/11:24:49.04           7.2197862             NaN
2019-03-03/11:24:49.07           7.2257217             NaN
2019-03-03/11:24:49.11           7.2207393             NaN
2019-03-03/11:24:49.14           7.2114864             NaN
2019-03-03/11:24:49.17           7.2042403             NaN
2019-03-03/11:24:49.20           7.1947489             NaN
2019-03-03/11:24:49.23           7.1896098             NaN
2019-03-03/11:24:49.26           7.1897879             NaN
2019-03-03/11:24:49.29           7.1965891             NaN
2019-03-03/11:24:49.32           7.2050708             NaN
2019-03-03/11:24:49.36           7.1903587             NaN
2019-03-03/11:24:49.39           7.1990054             NaN
2019-03-03/11:24:49.42           7.2033324             NaN
2019-03-03/11:24:49.45           7.2041021             NaN
2019-03-03/11:24:49.48           7.2120399             NaN
2019-03-03/11:24:49.51           7.2150216             NaN
2019-03-03/11:24:49.54           7.2045398             NaN
2019-03-03/11:24:49.57           7.2109411             NaN
2019-03-03/11:24:49.61           7.2059509             NaN
2019-03-03/11:24:49.64           7.2044525             NaN
2019-03-03/11:24:49.67           7.2036928             NaN
2019-03-03/11:24:49.70           7.2029785             NaN
2019-03-03/11:24:49.73           7.2006367             NaN
2019-03-03/11:24:49.76           7.1804316             NaN
2019-03-03/11:24:49.79           7.1756766             NaN
2019-03-03/11:24:49.82           7.1739010             NaN
2019-03-03/11:24:49.86           7.1549630             NaN
2019-03-03/11:24:49.89           7.1417140             NaN
2019-03-03/11:24:49.92           7.1459948             NaN
2019-03-03/11:24:49.95           7.1318399             NaN
2019-03-03/11:24:49.98           7.1194163             NaN
2019-03-03/11:24:50.01           7.1152792             NaN
2019-03-03/11:24:50.04           7.1163521             NaN
2019-03-03/11:24:50.07           7.1094469             NaN
2019-03-03/11:24:50.11           7.0976397             NaN
2019-03-03/11:24:50.14           7.0899000             NaN
2019-03-03/11:24:50.17           7.0900919             NaN
2019-03-03/11:24:50.20           7.0827957             NaN
2019-03-03/11:24:50.23           7.0878370             NaN
2019-03-03/11:24:50.26           7.0906666             NaN
2019-03-03/11:24:50.29           7.0945648             NaN
2019-03-03/11:24:50.32           7.1015735             NaN
2019-03-03/11:24:50.36           7.1059522             NaN
2019-03-03/11:24:50.39           7.1163654             NaN
2019-03-03/11:24:50.42           7.1336256             NaN
2019-03-03/11:24:50.45           7.1411722             NaN
2019-03-03/11:24:50.48           7.1560276             NaN
2019-03-03/11:24:50.51           7.1605284             NaN
2019-03-03/11:24:50.54           7.1592001             NaN
2019-03-03/11:24:50.57           7.1679960             NaN
2019-03-03/11:24:50.61           7.1790907             NaN
2019-03-03/11:24:50.64           7.1908734             NaN
2019-03-03/11:24:50.67           7.2030594             NaN
2019-03-03/11:24:50.70           7.2110493             NaN
2019-03-03/11:24:50.73           7.2165496             NaN
2019-03-03/11:24:50.76           7.2154534             NaN
2019-03-03/11:24:50.79           7.2230200             NaN
2019-03-03/11:24:50.82           7.2416451             NaN
2019-03-03/11:24:50.86           7.2490544             NaN
2019-03-03/11:24:50.89           7.2592216             NaN
2019-03-03/11:24:50.92           7.2643581             NaN
2019-03-03/11:24:50.95           7.2655785             NaN
2019-03-03/11:24:50.98           7.2732400             NaN
2019-03-03/11:24:51.01           7.2740601             NaN
2019-03-03/11:24:51.04           7.2733486             NaN
2019-03-03/11:24:51.07           7.2643242             NaN
2019-03-03/11:24:51.11           7.2583542             NaN
2019-03-03/11:24:51.14           7.2527113             NaN
2019-03-03/11:24:51.17           7.2439468             NaN
2019-03-03/11:24:51.20           7.2377805             NaN
2019-03-03/11:24:51.23           7.2261608             NaN
2019-03-03/11:24:51.26           7.2062446             NaN
2019-03-03/11:24:51.29           7.2022800             NaN
2019-03-03/11:24:51.32           7.1995376             NaN
2019-03-03/11:24:51.36           7.2068530             NaN
2019-03-03/11:24:51.39           7.2123945             NaN
2019-03-03/11:24:51.42           7.2162604             NaN
2019-03-03/11:24:51.45           7.2112734             NaN
2019-03-03/11:24:51.48           7.2081703             NaN
2019-03-03/11:24:51.51           7.2053242             NaN
2019-03-03/11:24:51.54           7.2124526             NaN
2019-03-03/11:24:51.57           7.2132559             NaN
2019-03-03/11:24:51.61           7.2140275             NaN
2019-03-03/11:24:51.64           7.2038176             NaN
2019-03-03/11:24:51.67           7.1974233             NaN
2019-03-03/11:24:51.70           7.1908942             NaN
2019-03-03/11:24:51.73           7.1864874             NaN
2019-03-03/11:24:51.76           7.1797728             NaN
2019-03-03/11:24:51.79           7.1806604             NaN
2019-03-03/11:24:51.82           7.1663523             NaN
2019-03-03/11:24:51.86           7.1690412             NaN
2019-03-03/11:24:51.89           7.1629464             NaN
2019-03-03/11:24:51.92           7.1552619             NaN
2019-03-03/11:24:51.95           7.1514446             NaN
2019-03-03/11:24:51.98           7.1518839             NaN
2019-03-03/11:24:52.01           7.1536189             NaN
2019-03-03/11:24:52.04           7.1559673             NaN
2019-03-03/11:24:52.07           7.1614208             NaN
2019-03-03/11:24:52.11           7.1717441             NaN
2019-03-03/11:24:52.14           7.1807731             NaN
2019-03-03/11:24:52.17           7.1886531             NaN
2019-03-03/11:24:52.20           7.1986711             NaN
2019-03-03/11:24:52.23           7.2051485             NaN
2019-03-03/11:24:52.26           7.1824995             NaN
2019-03-03/11:24:52.29           7.1707627             NaN
2019-03-03/11:24:52.32           7.1691252             NaN
2019-03-03/11:24:52.36           7.1667944             NaN
2019-03-03/11:24:52.39           7.1682480             NaN
2019-03-03/11:24:52.42           7.1595026             NaN
2019-03-03/11:24:52.45           7.1601706             NaN
2019-03-03/11:24:52.48           7.1556222             NaN
2019-03-03/11:24:52.51           7.1412147             NaN
2019-03-03/11:24:52.54           7.1488626             NaN
2019-03-03/11:24:52.57           7.1406078             NaN
2019-03-03/11:24:52.61           7.1343517             NaN
2019-03-03/11:24:52.64           7.1359365             NaN
2019-03-03/11:24:52.67           7.1260408             NaN
2019-03-03/11:24:52.70           7.1282238             NaN
2019-03-03/11:24:52.73           7.1223646             NaN
2019-03-03/11:24:52.76           7.1199829             NaN
2019-03-03/11:24:52.79           7.1239034             NaN
2019-03-03/11:24:52.82           7.1381250             NaN
2019-03-03/11:24:52.86           7.1589213             NaN
2019-03-03/11:24:52.89           7.1648378             NaN
2019-03-03/11:24:52.92           7.1730814             NaN
2019-03-03/11:24:52.95           7.1762235             NaN
2019-03-03/11:24:52.98           7.1647872             NaN
2019-03-03/11:24:53.01           7.1534707             NaN
2019-03-03/11:24:53.04           7.1463214             NaN
2019-03-03/11:24:53.07           7.1493167             NaN
2019-03-03/11:24:53.11           7.1327477             NaN
2019-03-03/11:24:53.14           7.1250985             NaN
2019-03-03/11:24:53.17           7.1136237             NaN
2019-03-03/11:24:53.20           7.0957821             NaN
2019-03-03/11:24:53.23           7.0801694             NaN
2019-03-03/11:24:53.26           7.0866998             NaN
2019-03-03/11:24:53.29           7.0931371             NaN
2019-03-03/11:24:53.32           7.1058808             NaN
2019-03-03/11:24:53.36           7.1050327             NaN
2019-03-03/11:24:53.39           7.1053610             NaN
2019-03-03/11:24:53.42           7.1080904             NaN
2019-03-03/11:24:53.45           7.1136682             NaN
2019-03-03/11:24:53.48           7.1214332             NaN
2019-03-03/11:24:53.51           7.1265427             NaN
2019-03-03/11:24:53.54           7.1246118             NaN
2019-03-03/11:24:53.57           7.1308006             NaN
2019-03-03/11:24:53.61           7.1283625             NaN
2019-03-03/11:24:53.64           7.1184423             NaN
2019-03-03/11:24:53.67           7.1185484             NaN
2019-03-03/11:24:53.70           7.1145318             NaN
2019-03-03/11:24:53.73           7.1190478             NaN
2019-03-03/11:24:53.76           7.1220348             NaN
2019-03-03/11:24:53.79           7.1319157             NaN
2019-03-03/11:24:53.82           7.1181940             NaN
2019-03-03/11:24:53.86           7.1050620             NaN
2019-03-03/11:24:53.89           7.1036663             NaN
2019-03-03/11:24:53.92           7.1186007             NaN
2019-03-03/11:24:53.95           7.1335619             NaN
2019-03-03/11:24:53.98           7.1378701             NaN
2019-03-03/11:24:54.01           7.1369697             NaN
2019-03-03/11:24:54.04           7.1321673             NaN
2019-03-03/11:24:54.07           7.1307669             NaN
2019-03-03/11:24:54.11           7.1473647             NaN
2019-03-03/11:24:54.14           7.1706854             NaN
2019-03-03/11:24:54.17           7.1727205             NaN
2019-03-03/11:24:54.20           7.1670154             NaN
2019-03-03/11:24:54.23           7.1532264             NaN
2019-03-03/11:24:54.26           7.1487720             NaN
2019-03-03/11:24:54.29           7.1428707             NaN
2019-03-03/11:24:54.32           7.1402323             NaN
2019-03-03/11:24:54.36           7.1457830             NaN
2019-03-03/11:24:54.39           7.1507720             NaN
2019-03-03/11:24:54.42           7.1387104             NaN
2019-03-03/11:24:54.45           7.1404199             NaN
2019-03-03/11:24:54.48           7.1520003             NaN
2019-03-03/11:24:54.51           7.1639071             NaN
2019-03-03/11:24:54.54           7.1675810             NaN
2019-03-03/11:24:54.57           7.1770185             NaN
2019-03-03/11:24:54.61           7.1792406             NaN
2019-03-03/11:24:54.64           7.1767721             NaN
2019-03-03/11:24:54.67           7.1800297             NaN
2019-03-03/11:24:54.70           7.1878320             NaN
2019-03-03/11:24:54.73           7.1980664             NaN
2019-03-03/11:24:54.76           7.1863554             NaN
2019-03-03/11:24:54.79           7.1843215             NaN
2019-03-03/11:24:54.82           7.1844224             NaN
2019-03-03/11:24:54.86           7.1875700             NaN
2019-03-03/11:24:54.89           7.2038562             NaN
2019-03-03/11:24:54.92           7.2194600             NaN
2019-03-03/11:24:54.95           7.2313703             NaN
2019-03-03/11:24:54.98           7.2288967             NaN
2019-03-03/11:24:55.01           7.2341742             NaN
2019-03-03/11:24:55.04           7.2503570             NaN
2019-03-03/11:24:55.07           7.2735587             NaN
2019-03-03/11:24:55.11           7.3006887             NaN
2019-03-03/11:24:55.14           7.3175185             NaN
2019-03-03/11:24:55.17           7.3120082             NaN
2019-03-03/11:24:55.20           7.3111700             NaN
2019-03-03/11:24:55.23           7.3141535             NaN
2019-03-03/11:24:55.26           7.3310403             NaN
2019-03-03/11:24:55.29           7.3373501             NaN
2019-03-03/11:24:55.32           7.3447934             NaN
2019-03-03/11:24:55.36           7.3250089             NaN
2019-03-03/11:24:55.39           7.3137422             NaN
2019-03-03/11:24:55.42           7.3231698             NaN
2019-03-03/11:24:55.45           7.3415717             NaN
2019-03-03/11:24:55.48           7.3498565             NaN
2019-03-03/11:24:55.51           7.3541885             NaN
2019-03-03/11:24:55.54           7.3663418             NaN
2019-03-03/11:24:55.57           7.3694869             NaN
2019-03-03/11:24:55.61           7.3639485             NaN
2019-03-03/11:24:55.64           7.3834432             NaN
2019-03-03/11:24:55.67           7.3961057             NaN
2019-03-03/11:24:55.70           7.3983068             NaN
2019-03-03/11:24:55.73           7.4041724             NaN
2019-03-03/11:24:55.76           7.4104804             NaN
2019-03-03/11:24:55.79           7.4060558             NaN
2019-03-03/11:24:55.82           7.3860535             NaN
2019-03-03/11:24:55.86           7.3781291             NaN
2019-03-03/11:24:55.89           7.3824668             NaN
2019-03-03/11:24:55.92           7.3792366             NaN
2019-03-03/11:24:55.95           7.3765957             NaN
2019-03-03/11:24:55.98           7.3723084             NaN
2019-03-03/11:24:56.01           7.3593475             NaN
2019-03-03/11:24:56.04           7.3670087             NaN
2019-03-03/11:24:56.07           7.3686604             NaN
2019-03-03/11:24:56.11           7.3923259             NaN
2019-03-03/11:24:56.14           7.4088403             NaN
2019-03-03/11:24:56.17           7.4165680             NaN
2019-03-03/11:24:56.20           7.4242627             NaN
2019-03-03/11:24:56.23           7.4226531             NaN
2019-03-03/11:24:56.26           7.4276176             NaN
2019-03-03/11:24:56.29           7.4315559             NaN
2019-03-03/11:24:56.32           7.4322229             NaN
2019-03-03/11:24:56.36           7.4272864             NaN
2019-03-03/11:24:56.39           7.4079369             NaN
2019-03-03/11:24:56.42           7.3875252             NaN
2019-03-03/11:24:56.45           7.3860870             NaN
2019-03-03/11:24:56.48           7.3831024             NaN
2019-03-03/11:24:56.51           7.3885707             NaN
2019-03-03/11:24:56.54           7.3713672             NaN
2019-03-03/11:24:56.57           7.3809529             NaN
2019-03-03/11:24:56.61           7.3755957             NaN
2019-03-03/11:24:56.64           7.3919481             NaN
2019-03-03/11:24:56.67           7.4048639             NaN
2019-03-03/11:24:56.70           7.4174830             NaN
2019-03-03/11:24:56.73           7.4123203             NaN
2019-03-03/11:24:56.76           7.4157349             NaN
2019-03-03/11:24:56.79           7.4157136             NaN
2019-03-03/11:24:56.82           7.4234786             NaN
2019-03-03/11:24:56.86           7.4180789             NaN
2019-03-03/11:24:56.89           7.4197730             NaN
2019-03-03/11:24:56.92           7.4092191             NaN
2019-03-03/11:24:56.95           7.4002569             NaN
2019-03-03/11:24:56.98           7.3945606             NaN
2019-03-03/11:24:57.01           7.3980780             NaN
2019-03-03/11:24:57.04           7.3861882             NaN
2019-03-03/11:24:57.07           7.3888123             NaN
2019-03-03/11:24:57.11           7.3940173             NaN
2019-03-03/11:24:57.14           7.3972157             NaN
2019-03-03/11:24:57.17           7.3934527             NaN
2019-03-03/11:24:57.20           7.4010805             NaN
2019-03-03/11:24:57.23           7.4078114             NaN
2019-03-03/11:24:57.26           7.4182327             NaN
2019-03-03/11:24:57.29           7.4225099             NaN
2019-03-03/11:24:57.32           7.4410125             NaN
2019-03-03/11:24:57.36           7.4392942             NaN
2019-03-03/11:24:57.39           7.4367084             NaN
2019-03-03/11:24:57.42           7.4465654             NaN
2019-03-03/11:24:57.45           7.4517999             NaN
2019-03-03/11:24:57.48           7.4565337             NaN
2019-03-03/11:24:57.51           7.4671805             NaN
2019-03-03/11:24:57.54           7.4719773             NaN
2019-03-03/11:24:57.57           7.4724467             NaN
2019-03-03/11:24:57.61           7.4647929             NaN
2019-03-03/11:24:57.64           7.4712937             NaN
2019-03-03/11:24:57.67           7.4771966             NaN
2019-03-03/11:24:57.70           7.4847615             NaN
2019-03-03/11:24:57.73           7.4882508             NaN
2019-03-03/11:24:57.76           7.4823183             NaN
2019-03-03/11:24:57.79           7.4763072             NaN
2019-03-03/11:24:57.82           7.4731590             NaN
2019-03-03/11:24:57.86           7.4873137             NaN
2019-03-03/11:24:57.89           7.5007060             NaN
2019-03-03/11:24:57.92           7.5090242             NaN
2019-03-03/11:24:57.95           7.5102622             NaN
2019-03-03/11:24:57.98           7.5096984             NaN
2019-03-03/11:24:58.01           7.5131620             NaN
2019-03-03/11:24:58.04           7.5235690             NaN
2019-03-03/11:24:58.07           7.5315883             NaN
2019-03-03/11:24:58.11           7.5314353             NaN
2019-03-03/11:24:58.14           7.5253888             NaN
2019-03-03/11:24:58.17           7.5186413             NaN
2019-03-03/11:24:58.20           7.5029806             NaN
2019-03-03/11:24:58.23           7.5052337             NaN
2019-03-03/11:24:58.26           7.5057103             NaN
2019-03-03/11:24:58.29           7.5064623             NaN
2019-03-03/11:24:58.32           7.4997102             NaN
2019-03-03/11:24:58.36           7.4971054             NaN
2019-03-03/11:24:58.39           7.5041969             NaN
2019-03-03/11:24:58.42           7.5013058             NaN
2019-03-03/11:24:58.45           7.5093365             NaN
2019-03-03/11:24:58.48           7.5269096             NaN
2019-03-03/11:24:58.51           7.5361932             NaN
2019-03-03/11:24:58.54           7.5263887             NaN
2019-03-03/11:24:58.57           7.5322444             NaN
2019-03-03/11:24:58.61           7.5366933             NaN
2019-03-03/11:24:58.64           7.5423361             NaN
2019-03-03/11:24:58.67           7.5428878             NaN
2019-03-03/11:24:58.70           7.5420382             NaN
2019-03-03/11:24:58.73           7.5319021             NaN
2019-03-03/11:24:58.76           7.5212244             NaN
2019-03-03/11:24:58.79           7.5150573             NaN
2019-03-03/11:24:58.82           7.5172469             NaN
2019-03-03/11:24:58.86           7.5110585             NaN
2019-03-03/11:24:58.89           7.4978395             NaN
2019-03-03/11:24:58.92           7.4840194             NaN
2019-03-03/11:24:58.95           7.4737446             NaN
2019-03-03/11:24:58.98           7.4793946             NaN
2019-03-03/11:24:59.01           7.4790821             NaN
2019-03-03/11:24:59.04           7.4827584             NaN
2019-03-03/11:24:59.07           7.4838539             NaN
2019-03-03/11:24:59.11           7.4763963             NaN
2019-03-03/11:24:59.14           7.4635290             NaN
2019-03-03/11:24:59.17           7.4638860             NaN
2019-03-03/11:24:59.20           7.4668382             NaN
2019-03-03/11:24:59.23           7.4687104             NaN
2019-03-03/11:24:59.26           7.4557224             NaN
2019-03-03/11:24:59.29           7.4547652             NaN
2019-03-03/11:24:59.32           7.4424858             NaN
2019-03-03/11:24:59.36           7.4292050             NaN
2019-03-03/11:24:59.39           7.4204534             NaN
2019-03-03/11:24:59.42           7.4270339             NaN
2019-03-03/11:24:59.45           7.4225286             NaN
2019-03-03/11:24:59.48           7.4093863             NaN
2019-03-03/11:24:59.51           7.4022313             NaN
2019-03-03/11:24:59.54           7.4047572             NaN
2019-03-03/11:24:59.57           7.4035370             NaN
2019-03-03/11:24:59.61           7.4091068             NaN
2019-03-03/11:24:59.64           7.4134055             NaN
2019-03-03/11:24:59.67           7.4170239             NaN
2019-03-03/11:24:59.70           7.4133621             NaN
2019-03-03/11:24:59.73           7.4191995             NaN
2019-03-03/11:24:59.76           7.4336741             NaN
2019-03-03/11:24:59.79           7.4446922             NaN
2019-03-03/11:24:59.82           7.4499166             NaN
2019-03-03/11:24:59.86           7.4406545             NaN
2019-03-03/11:24:59.89           7.4209665             NaN
2019-03-03/11:24:59.92           7.4075161             NaN
2019-03-03/11:24:59.95           7.4126410             NaN
2019-03-03/11:24:59.98           7.4165374             NaN
2019-03-03/11:25:00.01           7.4202367       15.509010
2019-03-03/11:25:00.04           7.4192220       15.508212
2019-03-03/11:25:00.07           7.4141383       15.507414
2019-03-03/11:25:00.11           7.4225388       15.506616
2019-03-03/11:25:00.14           7.4321848       15.505793
2019-03-03/11:25:00.17           7.4620472       15.504995
2019-03-03/11:25:00.20           7.4946156       15.504197
2019-03-03/11:25:00.23           7.5092932       15.503400
2019-03-03/11:25:00.26           7.5145751       15.502576
2019-03-03/11:25:00.29           7.5198510       15.501778
2019-03-03/11:25:00.32           7.5235225       15.500981
2019-03-03/11:25:00.36           7.5269990       15.500183
2019-03-03/11:25:00.39           7.5174669       15.499359
2019-03-03/11:25:00.42           7.5232887       15.498561
2019-03-03/11:25:00.45           7.5175760       15.497764
2019-03-03/11:25:00.48           7.4976265       15.496966
2019-03-03/11:25:00.51           7.4850280       15.496142
2019-03-03/11:25:00.54           7.4822134       15.495345
2019-03-03/11:25:00.57           7.4771469       15.494547
2019-03-03/11:25:00.61           7.4767303       15.493749
2019-03-03/11:25:00.64           7.4888711       15.492926
2019-03-03/11:25:00.67           7.4926826       15.492128
2019-03-03/11:25:00.70           7.4868390       15.491330
2019-03-03/11:25:00.73           7.4899273       15.490532
2019-03-03/11:25:00.76           7.4977018       15.489709
2019-03-03/11:25:00.79           7.5008345       15.488911
2019-03-03/11:25:00.82           7.5145539       15.488113
2019-03-03/11:25:00.86           7.5295488       15.487315
2019-03-03/11:25:00.89           7.5439012       15.486492
2019-03-03/11:25:00.92           7.5434279       15.485694
2019-03-03/11:25:00.95           7.5390770       15.484896
2019-03-03/11:25:00.98           7.5392618       15.484099
2019-03-03/11:25:01.01           7.5426925       15.483176
2019-03-03/11:25:01.04           7.5433256       15.482207
2019-03-03/11:25:01.07           7.5478753       15.481238
2019-03-03/11:25:01.11           7.5356731       15.480268
2019-03-03/11:25:01.14           7.5266825       15.479268
2019-03-03/11:25:01.17           7.5221861       15.478299
2019-03-03/11:25:01.20           7.5176484       15.477330
2019-03-03/11:25:01.23           7.5311070       15.476361
2019-03-03/11:25:01.26           7.5442159       15.475361
2019-03-03/11:25:01.29           7.5359549       15.474392
2019-03-03/11:25:01.32           7.5385902       15.473422
2019-03-03/11:25:01.36           7.5416605       15.472453
2019-03-03/11:25:01.39           7.5487438       15.471453
2019-03-03/11:25:01.42           7.5516016       15.470484
2019-03-03/11:25:01.45           7.5491079       15.469515
2019-03-03/11:25:01.48           7.5477942       15.468546
2019-03-03/11:25:01.51           7.5457224       15.467545
2019-03-03/11:25:01.54           7.5332085       15.466576
2019-03-03/11:25:01.57           7.5388744       15.465607
2019-03-03/11:25:01.61           7.5362333       15.464638
2019-03-03/11:25:01.64           7.5389130       15.463638
2019-03-03/11:25:01.67           7.5445052       15.462669
2019-03-03/11:25:01.70           7.5522159       15.461700
2019-03-03/11:25:01.73           7.5659231       15.460731
2019-03-03/11:25:01.76           7.5727592       15.459730
2019-03-03/11:25:01.79           7.5794945       15.458761
2019-03-03/11:25:01.82           7.6048468       15.457792
2019-03-03/11:25:01.86           7.6114609       15.456823
2019-03-03/11:25:01.89           7.6355227       15.455823
2019-03-03/11:25:01.92           7.6411726       15.454854
2019-03-03/11:25:01.95           7.6485028       15.453885
2019-03-03/11:25:01.98           7.6516956       15.452916
2019-03-03/11:25:02.01           7.6406120       15.451816
2019-03-03/11:25:02.04           7.6436709       15.450676
2019-03-03/11:25:02.07           7.6518951       15.449536
2019-03-03/11:25:02.11           7.6411494       15.448396
2019-03-03/11:25:02.14           7.6449627       15.447220
2019-03-03/11:25:02.17           7.6368911       15.446080
2019-03-03/11:25:02.20           7.6392868       15.444940
2019-03-03/11:25:02.23           7.6435036       15.443800
2019-03-03/11:25:02.26           7.6445857       15.442624
2019-03-03/11:25:02.29           7.6522219       15.441484
2019-03-03/11:25:02.32           7.6494342       15.440344
2019-03-03/11:25:02.36           7.6439412       15.439204
2019-03-03/11:25:02.39           7.6548135       15.438027
2019-03-03/11:25:02.42           7.6615337       15.436887
2019-03-03/11:25:02.45           7.6665825       15.435748
2019-03-03/11:25:02.48           7.6710589       15.434608
2019-03-03/11:25:02.51           7.6668613       15.433431
2019-03-03/11:25:02.54           7.6723671       15.432291
2019-03-03/11:25:02.57           7.6798142       15.431151
2019-03-03/11:25:02.61           7.6927085       15.430011
2019-03-03/11:25:02.64           7.7018706       15.428835
2019-03-03/11:25:02.67           7.7127655       15.427695
2019-03-03/11:25:02.70           7.7176451       15.426555
2019-03-03/11:25:02.73           7.7297244       15.425415
2019-03-03/11:25:02.76           7.7377020       15.424238
2019-03-03/11:25:02.79           7.7461081       15.423099
2019-03-03/11:25:02.82           7.7585482       15.421959
2019-03-03/11:25:02.86           7.7737987       15.420819
2019-03-03/11:25:02.89           7.7841300       15.419642
2019-03-03/11:25:02.92           7.7862897       15.418502
2019-03-03/11:25:02.95           7.7846731       15.417362
2019-03-03/11:25:02.98           7.7885909       15.416223
2019-03-03/11:25:03.01           7.7775722       15.414948
2019-03-03/11:25:03.04           7.7736435       15.413640
2019-03-03/11:25:03.07           7.7743596       15.412332
2019-03-03/11:25:03.11           7.7720595       15.411024
2019-03-03/11:25:03.14           7.7616497       15.409674
2019-03-03/11:25:03.17           7.7596223       15.408366
2019-03-03/11:25:03.20           7.7626286       15.407058
2019-03-03/11:25:03.23           7.7638912       15.405750
2019-03-03/11:25:03.26           7.7731617       15.404400
2019-03-03/11:25:03.29           7.7915215       15.403092
2019-03-03/11:25:03.32           7.8009857       15.401784
2019-03-03/11:25:03.36           7.8096212       15.400476
2019-03-03/11:25:03.39           7.8259225       15.399126
2019-03-03/11:25:03.42           7.8315564       15.397818
2019-03-03/11:25:03.45           7.8351639       15.396510
2019-03-03/11:25:03.48           7.8393368       15.395202
2019-03-03/11:25:03.51           7.8379112       15.393852
2019-03-03/11:25:03.54           7.8343091       15.392544
2019-03-03/11:25:03.57           7.8232795       15.391236
2019-03-03/11:25:03.61           7.8190626       15.389928
2019-03-03/11:25:03.64           7.8131513       15.388578
2019-03-03/11:25:03.67           7.8004283       15.387270
2019-03-03/11:25:03.70           7.7961597       15.385962
2019-03-03/11:25:03.73           7.7920935       15.384654
2019-03-03/11:25:03.76           7.7957331       15.383303
2019-03-03/11:25:03.79           7.8128253       15.381995
2019-03-03/11:25:03.82           7.8227236       15.380687
2019-03-03/11:25:03.86           7.8393674       15.379379
2019-03-03/11:25:03.89           7.8535411       15.378029
2019-03-03/11:25:03.92           7.8705155       15.376721
2019-03-03/11:25:03.95           7.8776994       15.375413
2019-03-03/11:25:03.98           7.8903268       15.374105
2019-03-03/11:25:04.01           7.9006468       15.372658
2019-03-03/11:25:04.04           7.9043802       15.371183
2019-03-03/11:25:04.07           7.8892200       15.369708
2019-03-03/11:25:04.11           7.8752982       15.368234
2019-03-03/11:25:04.14           7.8585009       15.366711
2019-03-03/11:25:04.17           7.8412600       15.365236
2019-03-03/11:25:04.20           7.8220469       15.363761
2019-03-03/11:25:04.23           7.8200528       15.362286
2019-03-03/11:25:04.26           7.8094188       15.360764
2019-03-03/11:25:04.29           7.7979330       15.359289
2019-03-03/11:25:04.32           7.7850859       15.357814
2019-03-03/11:25:04.36           7.7933820       15.356339
2019-03-03/11:25:04.39           7.7914265       15.354817
2019-03-03/11:25:04.42           7.8058505       15.353342
2019-03-03/11:25:04.45           7.8208684       15.351867
2019-03-03/11:25:04.48           7.8328066       15.350392
2019-03-03/11:25:04.51           7.8345693       15.348870
2019-03-03/11:25:04.54           7.8402068       15.347395
2019-03-03/11:25:04.57           7.8474240       15.345920
2019-03-03/11:25:04.61           7.8585311       15.344445
2019-03-03/11:25:04.64           7.8605404       15.342922
2019-03-03/11:25:04.67           7.8666624       15.341447
2019-03-03/11:25:04.70           7.8546317       15.339973
2019-03-03/11:25:04.73           7.8447176       15.338498
2019-03-03/11:25:04.76           7.8378178       15.336975
2019-03-03/11:25:04.79           7.8262870       15.335500
2019-03-03/11:25:04.82           7.8266292       15.334025
2019-03-03/11:25:04.86           7.8199648       15.332550
2019-03-03/11:25:04.89           7.8186954       15.331028
2019-03-03/11:25:04.92           7.8116473       15.329553
2019-03-03/11:25:04.95           7.8137888       15.328078
2019-03-03/11:25:04.98           7.8083858       15.326603
2019-03-03/11:25:05.01           7.8136552       15.324984
2019-03-03/11:25:05.04           7.8156264       15.323343
2019-03-03/11:25:05.07           7.8202139       15.321701
2019-03-03/11:25:05.11           7.8185907       15.320060
2019-03-03/11:25:05.14           7.8220874       15.318366
2019-03-03/11:25:05.17           7.8110163       15.316724
2019-03-03/11:25:05.20           7.8020428       15.315083
2019-03-03/11:25:05.23           7.7943967       15.313442
2019-03-03/11:25:05.26           7.7916298       15.311747
2019-03-03/11:25:05.29           7.7822973       15.310106
2019-03-03/11:25:05.32           7.7730874       15.308465
2019-03-03/11:25:05.36           7.7592909       15.306823
2019-03-03/11:25:05.39           7.7447507       15.305129
2019-03-03/11:25:05.42           7.7357198       15.303488
2019-03-03/11:25:05.45           7.7359603       15.301846
2019-03-03/11:25:05.48           7.7372359       15.300205
2019-03-03/11:25:05.51           7.7288917       15.298511
2019-03-03/11:25:05.54           7.7314306       15.296869
2019-03-03/11:25:05.57           7.7213790       15.295228
2019-03-03/11:25:05.61           7.7239448       15.293586
2019-03-03/11:25:05.64           7.7311487       15.291892
2019-03-03/11:25:05.67           7.7344807       15.290251
2019-03-03/11:25:05.70           7.7400166       15.288609
2019-03-03/11:25:05.73           7.7429192       15.286968
2019-03-03/11:25:05.76           7.7388072       15.285274
2019-03-03/11:25:05.79           7.7448779       15.283632
2019-03-03/11:25:05.82           7.7357549       15.281991
2019-03-03/11:25:05.86           7.7433383       15.280350
2019-03-03/11:25:05.89           7.7351810       15.278655
2019-03-03/11:25:05.92           7.7226669       15.277014
2019-03-03/11:25:05.95           7.7140969       15.275373
2019-03-03/11:25:05.98           7.6983246       15.273731
2019-03-03/11:25:06.01           7.6890924       15.271943
2019-03-03/11:25:06.04           7.6875305       15.270139
2019-03-03/11:25:06.07           7.6791930       15.268335
2019-03-03/11:25:06.11           7.6714870       15.266532
2019-03-03/11:25:06.14           7.6557805       15.264670
2019-03-03/11:25:06.17           7.6647841       15.262866
2019-03-03/11:25:06.20           7.6659913       15.261063
2019-03-03/11:25:06.23           7.6664700       15.259259
2019-03-03/11:25:06.26           7.6697310       15.257397
2019-03-03/11:25:06.29           7.6614625       15.255594
2019-03-03/11:25:06.32           7.6486917       15.253790
2019-03-03/11:25:06.36           7.6409412       15.251987
2019-03-03/11:25:06.39           7.6531532       15.250125
2019-03-03/11:25:06.42           7.6560924       15.248321
2019-03-03/11:25:06.45           7.6412127       15.246517
2019-03-03/11:25:06.48           7.6384837       15.244714
2019-03-03/11:25:06.51           7.6283727       15.242852
2019-03-03/11:25:06.54           7.6163686       15.241048
2019-03-03/11:25:06.57           7.5971704       15.239245
2019-03-03/11:25:06.61           7.5945268       15.237441
2019-03-03/11:25:06.64           7.5938892       15.235579
2019-03-03/11:25:06.67           7.5792891       15.233776
2019-03-03/11:25:06.70           7.5728452       15.231972
2019-03-03/11:25:06.73           7.5610362       15.230169
2019-03-03/11:25:06.76           7.5490204       15.228307
2019-03-03/11:25:06.79           7.5463647       15.226503
2019-03-03/11:25:06.82           7.5423886       15.224700
2019-03-03/11:25:06.86           7.5519344       15.222896
2019-03-03/11:25:06.89           7.5513122       15.221034
2019-03-03/11:25:06.92           7.5371181       15.219230
2019-03-03/11:25:06.95           7.5176077       15.217427
2019-03-03/11:25:06.98           7.5041609       15.215623
2019-03-03/11:25:07.01           7.4970629       15.213669
2019-03-03/11:25:07.04           7.4874706       15.211705
2019-03-03/11:25:07.07           7.4671055       15.209741
2019-03-03/11:25:07.11           7.4518468       15.207778
2019-03-03/11:25:07.14           7.4376765       15.205751
2019-03-03/11:25:07.17           7.4151640       15.203787
2019-03-03/11:25:07.20           7.4120816       15.201824
2019-03-03/11:25:07.23           7.4078199       15.199860
2019-03-03/11:25:07.26           7.4032124       15.197833
2019-03-03/11:25:07.29           7.3909259       15.195870
2019-03-03/11:25:07.32           7.3797875       15.193906
2019-03-03/11:25:07.36           7.3869970       15.191942
2019-03-03/11:25:07.39           7.3869462       15.189916
2019-03-03/11:25:07.42           7.3847885       15.187952
2019-03-03/11:25:07.45           7.3840956       15.185988
2019-03-03/11:25:07.48           7.3638395       15.184025
2019-03-03/11:25:07.51           7.3590745       15.181998
2019-03-03/11:25:07.54           7.3518972       15.180034
2019-03-03/11:25:07.57           7.3455888       15.178071
2019-03-03/11:25:07.61           7.3401430       15.176107
2019-03-03/11:25:07.64           7.3259335       15.174080
2019-03-03/11:25:07.67           7.3042827       15.172117
2019-03-03/11:25:07.70           7.2902346       15.170153
2019-03-03/11:25:07.73           7.2784496       15.168189
2019-03-03/11:25:07.76           7.2822695       15.166162
2019-03-03/11:25:07.79           7.2756560       15.164199
2019-03-03/11:25:07.82           7.2611955       15.162235
2019-03-03/11:25:07.86           7.2488799       15.160272
2019-03-03/11:25:07.89           7.2450633       15.158245
2019-03-03/11:25:07.92           7.2383348       15.156281
2019-03-03/11:25:07.95           7.2401907       15.154318
2019-03-03/11:25:07.98           7.2403084       15.152354
2019-03-03/11:25:08.01           7.2377763       15.150235
2019-03-03/11:25:08.04           7.2220243       15.148113
2019-03-03/11:25:08.07           7.2064497       15.145992
2019-03-03/11:25:08.11           7.2010681       15.143870
2019-03-03/11:25:08.14           7.2039571       15.141680
2019-03-03/11:25:08.17           7.1988748       15.139558
2019-03-03/11:25:08.20           7.1937172       15.137436
2019-03-03/11:25:08.23           7.1806286       15.135314
2019-03-03/11:25:08.26           7.1707535       15.133124
2019-03-03/11:25:08.29           7.1560455       15.131002
2019-03-03/11:25:08.32           7.1665049       15.128880
2019-03-03/11:25:08.36           7.1666126       15.126758
2019-03-03/11:25:08.39           7.1622706       15.124568
2019-03-03/11:25:08.42           7.1564712       15.122446
2019-03-03/11:25:08.45           7.1496520       15.120325
2019-03-03/11:25:08.48           7.1405761       15.118203
2019-03-03/11:25:08.51           7.1337995       15.116013
2019-03-03/11:25:08.54           7.1202532       15.113891
2019-03-03/11:25:08.57           7.1201514       15.111769
2019-03-03/11:25:08.61           7.0936154       15.109647
2019-03-03/11:25:08.64           7.0799449       15.107457
2019-03-03/11:25:08.67           7.0586292       15.105335
2019-03-03/11:25:08.70           7.0426890       15.103213
2019-03-03/11:25:08.73           7.0273305       15.101091
2019-03-03/11:25:08.76           7.0130225       15.098901
2019-03-03/11:25:08.79           7.0060864       15.096779
2019-03-03/11:25:08.82           7.0087530       15.094658
2019-03-03/11:25:08.86           7.0005536       15.092536
2019-03-03/11:25:08.89           6.9985089       15.090346
2019-03-03/11:25:08.92           7.0031321       15.088224
2019-03-03/11:25:08.95           7.0160406       15.086102
2019-03-03/11:25:08.98           7.0218824       15.083980
2019-03-03/11:25:09.01           7.0255107       15.081700
2019-03-03/11:25:09.04           7.0247734       15.079424
2019-03-03/11:25:09.07           7.0168048       15.077148
2019-03-03/11:25:09.11           6.9940183       15.074872
2019-03-03/11:25:09.14           6.9819479       15.072523
2019-03-03/11:25:09.17           6.9706540       15.070247
2019-03-03/11:25:09.20           6.9459782       15.067971
2019-03-03/11:25:09.23           6.9255724       15.065695
2019-03-03/11:25:09.26           6.9047410       15.063346
2019-03-03/11:25:09.29           6.8849877       15.061070
2019-03-03/11:25:09.32           6.8760232       15.058794
2019-03-03/11:25:09.36           6.8769607       15.056518
2019-03-03/11:25:09.39           6.8874125       15.054169
2019-03-03/11:25:09.42           6.8953854       15.051893
2019-03-03/11:25:09.45           6.9018506       15.049617
2019-03-03/11:25:09.48           6.9149701       15.047341
2019-03-03/11:25:09.51           6.9266009       15.044991
2019-03-03/11:25:09.54           6.9305575       15.042715
2019-03-03/11:25:09.57           6.9331543       15.040440
2019-03-03/11:25:09.61           6.9291115       15.038164
2019-03-03/11:25:09.64           6.9168966       15.035814
2019-03-03/11:25:09.67           6.8983820       15.033538
2019-03-03/11:25:09.70           6.8823734       15.031262
2019-03-03/11:25:09.73           6.8683007       15.028986
2019-03-03/11:25:09.76           6.8537465       15.026637
2019-03-03/11:25:09.79           6.8264663       15.024361
2019-03-03/11:25:09.82           6.8191140       15.022085
2019-03-03/11:25:09.86           6.8097611       15.019809
2019-03-03/11:25:09.89           6.8027402       15.017460
2019-03-03/11:25:09.92           6.8032736       15.015184
2019-03-03/11:25:09.95           6.8036174       15.012908
2019-03-03/11:25:09.98           6.8075048       15.010632
2019-03-03/11:25:10.01           6.8104903       15.008195
2019-03-03/11:25:10.04           6.8242026       15.005769
2019-03-03/11:25:10.07           6.8365547       15.003343
2019-03-03/11:25:10.11           6.8393249       15.000917
2019-03-03/11:25:10.14           6.8467533       14.998413
2019-03-03/11:25:10.17           6.8363191       14.995987
2019-03-03/11:25:10.20           6.8273047       14.993560
2019-03-03/11:25:10.23           6.8303015       14.991134
2019-03-03/11:25:10.26           6.8291040       14.988630
2019-03-03/11:25:10.29           6.8227154       14.986204
2019-03-03/11:25:10.32           6.7990258       14.983778
2019-03-03/11:25:10.36           6.7814042       14.981352
2019-03-03/11:25:10.39           6.7692905       14.978847
2019-03-03/11:25:10.42           6.7548754       14.976421
2019-03-03/11:25:10.45           6.7586240       14.973995
2019-03-03/11:25:10.48           6.7597582       14.971569
2019-03-03/11:25:10.51           6.7461121       14.969065
2019-03-03/11:25:10.54           6.7339128       14.966638
2019-03-03/11:25:10.57           6.7360939       14.964212
2019-03-03/11:25:10.61           6.7481030       14.961786
2019-03-03/11:25:10.64           6.7611553       14.959282
2019-03-03/11:25:10.67           6.7590626       14.956856
2019-03-03/11:25:10.70           6.7593585       14.954430
2019-03-03/11:25:10.73           6.7562711       14.952003
2019-03-03/11:25:10.76           6.7565541       14.949499
2019-03-03/11:25:10.79           6.7618939       14.947073
2019-03-03/11:25:10.82           6.7526721       14.944647
2019-03-03/11:25:10.86           6.7390023       14.942221
2019-03-03/11:25:10.89           6.7270027       14.939716
2019-03-03/11:25:10.92           6.7156935       14.937290
2019-03-03/11:25:10.95           6.7045188       14.934864
2019-03-03/11:25:10.98           6.6975842       14.932438
2019-03-03/11:25:11.01           6.6935457       14.929847
2019-03-03/11:25:11.04           6.6907670       14.927272
2019-03-03/11:25:11.07           6.6779376       14.924697
2019-03-03/11:25:11.11           6.6808959       14.922122
2019-03-03/11:25:11.14           6.6812694       14.919463
2019-03-03/11:25:11.17           6.6750118       14.916888
2019-03-03/11:25:11.20           6.6654049       14.914313
2019-03-03/11:25:11.23           6.6663222       14.911738
2019-03-03/11:25:11.26           6.6574045       14.909080
2019-03-03/11:25:11.29           6.6559179       14.906504
2019-03-03/11:25:11.32           6.6447045       14.903929
2019-03-03/11:25:11.36           6.6269247       14.901354
2019-03-03/11:25:11.39           6.6151018       14.898696
2019-03-03/11:25:11.42           6.5999579       14.896121
2019-03-03/11:25:11.45           6.5863979       14.893545
2019-03-03/11:25:11.48           6.5793171       14.890970
2019-03-03/11:25:11.51           6.5785982       14.888312
2019-03-03/11:25:11.54           6.5877113       14.885737
2019-03-03/11:25:11.57           6.5888985       14.883162
2019-03-03/11:25:11.61           6.5879911       14.880586
2019-03-03/11:25:11.64           6.5995051       14.877928
2019-03-03/11:25:11.67           6.5949971       14.875353
2019-03-03/11:25:11.70           6.6011766       14.872778
2019-03-03/11:25:11.73           6.6072870       14.870203
2019-03-03/11:25:11.76           6.6109554       14.867544
2019-03-03/11:25:11.79           6.5942001       14.864969
2019-03-03/11:25:11.82           6.5839989       14.862394
2019-03-03/11:25:11.86           6.5662519       14.859819
2019-03-03/11:25:11.89           6.5645588       14.857161
2019-03-03/11:25:11.92           6.5668929       14.854586
2019-03-03/11:25:11.95           6.5798270       14.852010
2019-03-03/11:25:11.98           6.5744993       14.849435
2019-03-03/11:25:12.01           6.5648978       14.846696
2019-03-03/11:25:12.04           6.5650381       14.843982
2019-03-03/11:25:12.07           6.5776089       14.841267
2019-03-03/11:25:12.11           6.5781057       14.838552
2019-03-03/11:25:12.14           6.5859425       14.835750
2019-03-03/11:25:12.17           6.5817170       14.833036
2019-03-03/11:25:12.20           6.5716953       14.830321
2019-03-03/11:25:12.23           6.5456086       14.827607
2019-03-03/11:25:12.26           6.5349149       14.824805
2019-03-03/11:25:12.29           6.5317567       14.822090
2019-03-03/11:25:12.32           6.5256961       14.819376
2019-03-03/11:25:12.36           6.5128120       14.816661
2019-03-03/11:25:12.39           6.5059003       14.813859
2019-03-03/11:25:12.42           6.4890695       14.811145
2019-03-03/11:25:12.45           6.4905894       14.808430
2019-03-03/11:25:12.48           6.4824759       14.805716
2019-03-03/11:25:12.51           6.4851439       14.802914
2019-03-03/11:25:12.54           6.4851348       14.800199
2019-03-03/11:25:12.57           6.4905897       14.797484
2019-03-03/11:25:12.61           6.4880671       14.794770
2019-03-03/11:25:12.64           6.4934024       14.791968
2019-03-03/11:25:12.67           6.4845187       14.789253
2019-03-03/11:25:12.70           6.4923324       14.786539
2019-03-03/11:25:12.73           6.4806839       14.783824
2019-03-03/11:25:12.76           6.4793483       14.781022
2019-03-03/11:25:12.79           6.4806948       14.778308
2019-03-03/11:25:12.82           6.4727269       14.775593
2019-03-03/11:25:12.86           6.4632248       14.772879
2019-03-03/11:25:12.89           6.4501808       14.770077
2019-03-03/11:25:12.92           6.4356660       14.767362
2019-03-03/11:25:12.95           6.4287725       14.764648
2019-03-03/11:25:12.98           6.4202417       14.761933
2019-03-03/11:25:13.01           6.4118908       14.759049
2019-03-03/11:25:13.04           6.4046255       14.756194
2019-03-03/11:25:13.07           6.4048547       14.753339
2019-03-03/11:25:13.11           6.4116447       14.750483
2019-03-03/11:25:13.14           6.4095977       14.747536
2019-03-03/11:25:13.17           6.4193671       14.744681
2019-03-03/11:25:13.20           6.4231871       14.741825
2019-03-03/11:25:13.23           6.4240968       14.738970
2019-03-03/11:25:13.26           6.4203078       14.736023
2019-03-03/11:25:13.29           6.4228088       14.733168
2019-03-03/11:25:13.32           6.4336475       14.730312
2019-03-03/11:25:13.36           6.4289995       14.727457
2019-03-03/11:25:13.39           6.4176002       14.724510
2019-03-03/11:25:13.42           6.3988714       14.721654
2019-03-03/11:25:13.45           6.3799695       14.718799
2019-03-03/11:25:13.48           6.3666065       14.715944
2019-03-03/11:25:13.51           6.3587042       14.712996
2019-03-03/11:25:13.54           6.3506083       14.710141
2019-03-03/11:25:13.57           6.3494136       14.707286
2019-03-03/11:25:13.61           6.3395628       14.704431
2019-03-03/11:25:13.64           6.3286452       14.701483
2019-03-03/11:25:13.67           6.3313227       14.698628
2019-03-03/11:25:13.70           6.3398127       14.695773
2019-03-03/11:25:13.73           6.3453176       14.692917
2019-03-03/11:25:13.76           6.3437853       14.689970
2019-03-03/11:25:13.79           6.3473269       14.687115
2019-03-03/11:25:13.82           6.3515262       14.684259
2019-03-03/11:25:13.86           6.3354727       14.681404
2019-03-03/11:25:13.89           6.3217292       14.678457
2019-03-03/11:25:13.92           6.3136026       14.675601
2019-03-03/11:25:13.95           6.2997569       14.672746
2019-03-03/11:25:13.98           6.2874008       14.669891
2019-03-03/11:25:14.01           6.2809851       14.666868
2019-03-03/11:25:14.04           6.2714151       14.663883
2019-03-03/11:25:14.07           6.2652292       14.660897
2019-03-03/11:25:14.11           6.2551323       14.657912
2019-03-03/11:25:14.14           6.2565005       14.654830
2019-03-03/11:25:14.17           6.2595729       14.651845
2019-03-03/11:25:14.20           6.2586630       14.648860
2019-03-03/11:25:14.23           6.2470913       14.645875
2019-03-03/11:25:14.26           6.2509604       14.642793
2019-03-03/11:25:14.29           6.2339170       14.639808
2019-03-03/11:25:14.32           6.2448504       14.636822
2019-03-03/11:25:14.36           6.2320161       14.633837
2019-03-03/11:25:14.39           6.2176047       14.630755
2019-03-03/11:25:14.42           6.2154883       14.627770
2019-03-03/11:25:14.45           6.2086565       14.624785
2019-03-03/11:25:14.48           6.2035440       14.621799
2019-03-03/11:25:14.51           6.1995057       14.618718
2019-03-03/11:25:14.54           6.1861345       14.615733
2019-03-03/11:25:14.57           6.1913128       14.612747
2019-03-03/11:25:14.61           6.1765079       14.609762
2019-03-03/11:25:14.64           6.1835282       14.606680
2019-03-03/11:25:14.67           6.1919947       14.603695
2019-03-03/11:25:14.70           6.1849254       14.600710
2019-03-03/11:25:14.73           6.1712632       14.597724
2019-03-03/11:25:14.76           6.1725059       14.594643
2019-03-03/11:25:14.79           6.1737872       14.591658
2019-03-03/11:25:14.82           6.1660793       14.588672
2019-03-03/11:25:14.86           6.1605523       14.585687
2019-03-03/11:25:14.89           6.1474055       14.582605
2019-03-03/11:25:14.92           6.1302021       14.579620
2019-03-03/11:25:14.95           6.1141556       14.576635
2019-03-03/11:25:14.98           6.1106036       14.573649
2019-03-03/11:25:15.01           6.1102124       14.570492
2019-03-03/11:25:15.04           6.1067116       14.567377
2019-03-03/11:25:15.07           6.1070214       14.564261
2019-03-03/11:25:15.11           6.1124660       14.561145
2019-03-03/11:25:15.14           6.1173724       14.557929
2019-03-03/11:25:15.17           6.1209485       14.554814
2019-03-03/11:25:15.20           6.1299857       14.551698
2019-03-03/11:25:15.23           6.1381139       14.548583
2019-03-03/11:25:15.26           6.1440831       14.545367
2019-03-03/11:25:15.29           6.1484163       14.542251
2019-03-03/11:25:15.32           6.1287311       14.539135
2019-03-03/11:25:15.36           6.1270417       14.536020
2019-03-03/11:25:15.39           6.1318353       14.532804
2019-03-03/11:25:15.42           6.1310599       14.529688
2019-03-03/11:25:15.45           6.1262448       14.526573
2019-03-03/11:25:15.48           6.1161065       14.523457
2019-03-03/11:25:15.51           6.1068781       14.520241
2019-03-03/11:25:15.54           6.0928892       14.517125
2019-03-03/11:25:15.57           6.0878373       14.514010
2019-03-03/11:25:15.61           6.0934648       14.510894
2019-03-03/11:25:15.64           6.0946962       14.507779
2019-03-03/11:25:15.67           6.0961563       14.504562
2019-03-03/11:25:15.70           6.0884487       14.501447
2019-03-03/11:25:15.73           6.0943290       14.498331
2019-03-03/11:25:15.76           6.0947211       14.495216
2019-03-03/11:25:15.79           6.1052600       14.492000
2019-03-03/11:25:15.82           6.1158619       14.488884
2019-03-03/11:25:15.86           6.1222334       14.485768
2019-03-03/11:25:15.89           6.1293342       14.482653
2019-03-03/11:25:15.92           6.1226580       14.479437
2019-03-03/11:25:15.95           6.1109753       14.476321
2019-03-03/11:25:15.98           6.1047231       14.473206
2019-03-03/11:25:16.01           6.0998590       14.470022
2019-03-03/11:25:16.04           6.0900517       14.466679
2019-03-03/11:25:16.07           6.0798340       14.463440
2019-03-03/11:25:16.11           6.0566145       14.460202
2019-03-03/11:25:16.14           6.0396272       14.456963
2019-03-03/11:25:16.17           6.0317701       14.453620
2019-03-03/11:25:16.20           6.0274053       14.450381
2019-03-03/11:25:16.23           6.0354908       14.447142
2019-03-03/11:25:16.26           6.0355310       14.443903
2019-03-03/11:25:16.29           6.0305289       14.440560
2019-03-03/11:25:16.32           6.0385519       14.437321
2019-03-03/11:25:16.36           6.0439072       14.434083
2019-03-03/11:25:16.39           6.0597227       14.430844
2019-03-03/11:25:16.42           6.0636980       14.427501
2019-03-03/11:25:16.45           6.0574569       14.424262
2019-03-03/11:25:16.48           6.0535220       14.421023
2019-03-03/11:25:16.51           6.0395368       14.417784
2019-03-03/11:25:16.54           6.0389283       14.414441
2019-03-03/11:25:16.57           6.0278654       14.411202
2019-03-03/11:25:16.61           6.0183583       14.407963
2019-03-03/11:25:16.64           6.0019240       14.404725
2019-03-03/11:25:16.67           5.9850724       14.401381
2019-03-03/11:25:16.70           5.9734181       14.398143
2019-03-03/11:25:16.73           5.9741046       14.394904
2019-03-03/11:25:16.76           5.9778231       14.391665
2019-03-03/11:25:16.79           5.9770873       14.388322
2019-03-03/11:25:16.82           5.9752168       14.385083
2019-03-03/11:25:16.86           5.9830331       14.381844
2019-03-03/11:25:16.89           5.9839913       14.378606
2019-03-03/11:25:16.92           5.9971506       14.375262
2019-03-03/11:25:16.95           6.0046858       14.372024
2019-03-03/11:25:16.98           6.0067780       14.368785
2019-03-03/11:25:17.01           5.9979216       14.365484
2019-03-03/11:25:17.04           5.9740318       14.362023
2019-03-03/11:25:17.07           5.9637343       14.358671
2019-03-03/11:25:17.11           5.9564751       14.355319
2019-03-03/11:25:17.14           5.9520734       14.351966
2019-03-03/11:25:17.17           5.9476653       14.348506
2019-03-03/11:25:17.20           5.9307101       14.345153
2019-03-03/11:25:17.23           5.9137642       14.341801
2019-03-03/11:25:17.26           5.9128218       14.338449
2019-03-03/11:25:17.29           5.9206704       14.334988
2019-03-03/11:25:17.32           5.9403415       14.331636
2019-03-03/11:25:17.36           5.9530672       14.328284
2019-03-03/11:25:17.39           5.9605772       14.324931
2019-03-03/11:25:17.42           5.9612295       14.321471
2019-03-03/11:25:17.45           5.9667117       14.318118
2019-03-03/11:25:17.48           5.9682404       14.314766
2019-03-03/11:25:17.51           5.9747877       14.311414
2019-03-03/11:25:17.54           5.9785921       14.307953
2019-03-03/11:25:17.57           5.9772454       14.304601
2019-03-03/11:25:17.61           5.9733735       14.301249
2019-03-03/11:25:17.64           5.9664461       14.297896
2019-03-03/11:25:17.67           5.9533340       14.294436
2019-03-03/11:25:17.70           5.9551686       14.291083
2019-03-03/11:25:17.73           5.9420988       14.287731
2019-03-03/11:25:17.76           5.9369535       14.284379
2019-03-03/11:25:17.79           5.9438359       14.280918
2019-03-03/11:25:17.82           5.9556347       14.277566
2019-03-03/11:25:17.86           5.9574809       14.274214
2019-03-03/11:25:17.89           5.9592157       14.270861
2019-03-03/11:25:17.92           5.9533077       14.267401
2019-03-03/11:25:17.95           5.9725225       14.264048
2019-03-03/11:25:17.98           5.9692630       14.260696
2019-03-03/11:25:18.01           5.9798861       14.257283
2019-03-03/11:25:18.04           5.9794887       14.253708
2019-03-03/11:25:18.07           5.9804558       14.250245
2019-03-03/11:25:18.11           5.9661526       14.246781
2019-03-03/11:25:18.14           5.9539447       14.243318
2019-03-03/11:25:18.17           5.9416800       14.239743
2019-03-03/11:25:18.20           5.9383627       14.236280
2019-03-03/11:25:18.23           5.9127809       14.232816
2019-03-03/11:25:18.26           5.9112550       14.229353
2019-03-03/11:25:18.29           5.9156024       14.225778
2019-03-03/11:25:18.32           5.9241408       14.222315
2019-03-03/11:25:18.36           5.9167827       14.218851
2019-03-03/11:25:18.39           5.9183790       14.215388
2019-03-03/11:25:18.42           5.9250637       14.211813
2019-03-03/11:25:18.45           5.9394093       14.208350
2019-03-03/11:25:18.48           5.9380732       14.204887
2019-03-03/11:25:18.51           5.9510966       14.201423
2019-03-03/11:25:18.54           5.9464151       14.197848
2019-03-03/11:25:18.57           5.9369353       14.194385
2019-03-03/11:25:18.61           5.9330764       14.190922
2019-03-03/11:25:18.64           5.9407112       14.187458
2019-03-03/11:25:18.67           5.9361304       14.183883
2019-03-03/11:25:18.70           5.9253329       14.180420
2019-03-03/11:25:18.73           5.9190383       14.176957
2019-03-03/11:25:18.76           5.9315078       14.173493
2019-03-03/11:25:18.79           5.9278050       14.169918
2019-03-03/11:25:18.82           5.9334270       14.166455
2019-03-03/11:25:18.86           5.9317768       14.162992
2019-03-03/11:25:18.89           5.9348410       14.159529
2019-03-03/11:25:18.92           5.9301542       14.155953
2019-03-03/11:25:18.95           5.9309724       14.152490
2019-03-03/11:25:18.98           5.9384789       14.149027
2019-03-03/11:25:19.01           5.9365674       14.145507
2019-03-03/11:25:19.04           5.9375506       14.141825
2019-03-03/11:25:19.07           5.9459228       14.138258
2019-03-03/11:25:19.11           5.9536852       14.134691
2019-03-03/11:25:19.14           5.9659922       14.131124
2019-03-03/11:25:19.17           5.9633167       14.127443
2019-03-03/11:25:19.20           5.9647167       14.123876
2019-03-03/11:25:19.23           5.9567891       14.120309
2019-03-03/11:25:19.26           5.9537410       14.116742
2019-03-03/11:25:19.29           5.9622256       14.113060
2019-03-03/11:25:19.32           5.9560982       14.109493
2019-03-03/11:25:19.36           5.9464563       14.105927
2019-03-03/11:25:19.39           5.9445117       14.102360
2019-03-03/11:25:19.42           5.9434576       14.098678
2019-03-03/11:25:19.45           5.9546043       14.095111
2019-03-03/11:25:19.48           5.9599646       14.091544
2019-03-03/11:25:19.51           5.9717034       14.087977
2019-03-03/11:25:19.54           5.9896957       14.084296
2019-03-03/11:25:19.57           5.9864083       14.080729
2019-03-03/11:25:19.61           5.9868210       14.077162
2019-03-03/11:25:19.64           5.9946867       14.073595
2019-03-03/11:25:19.67           5.9883208       14.069913
2019-03-03/11:25:19.70           5.9884095       14.066346
2019-03-03/11:25:19.73           5.9822442       14.062780
2019-03-03/11:25:19.76           5.9690614       14.059213
2019-03-03/11:25:19.79           5.9537153       14.055531
2019-03-03/11:25:19.82           5.9305405       14.051964
2019-03-03/11:25:19.86           5.9237401       14.048397
2019-03-03/11:25:19.89           5.9280100       14.044830
2019-03-03/11:25:19.92           5.9166692       14.041149
2019-03-03/11:25:19.95           5.9123599       14.037582
2019-03-03/11:25:19.98           5.8983199       14.034015
2019-03-03/11:25:20.01           5.8859125       14.030396
2019-03-03/11:25:20.04           5.8912839       14.026615
2019-03-03/11:25:20.07           5.8974992       14.022952
2019-03-03/11:25:20.11           5.9108217       14.019289
2019-03-03/11:25:20.14           5.9145310       14.015627
2019-03-03/11:25:20.17           5.9073584       14.011846
2019-03-03/11:25:20.20           5.9134316       14.008183
2019-03-03/11:25:20.23           5.9166266       14.004521
2019-03-03/11:25:20.26           5.9242132       14.000858
2019-03-03/11:25:20.29           5.9305245       13.997077
2019-03-03/11:25:20.32           5.9153879       13.993415
2019-03-03/11:25:20.36           5.9154290       13.989752
2019-03-03/11:25:20.39           5.9015975       13.986089
2019-03-03/11:25:20.42           5.8978158       13.982308
2019-03-03/11:25:20.45           5.9023208       13.978646
2019-03-03/11:25:20.48           5.8832153       13.974983
2019-03-03/11:25:20.51           5.8731646       13.971320
2019-03-03/11:25:20.54           5.8624594       13.967540
2019-03-03/11:25:20.57           5.8639156       13.963877
2019-03-03/11:25:20.61           5.8708597       13.960214
2019-03-03/11:25:20.64           5.8793153       13.956552
2019-03-03/11:25:20.67           5.8924189       13.952771
2019-03-03/11:25:20.70           5.8999437       13.949108
2019-03-03/11:25:20.73           5.9078264       13.945446
2019-03-03/11:25:20.76           5.9236949       13.941783
2019-03-03/11:25:20.79           5.9412226       13.938002
2019-03-03/11:25:20.82           5.9440846       13.934339
2019-03-03/11:25:20.86           5.9434457       13.930677
2019-03-03/11:25:20.89           5.9535677       13.927014
2019-03-03/11:25:20.92           5.9422049       13.923233
2019-03-03/11:25:20.95           5.9318785       13.919571
2019-03-03/11:25:20.98           5.9074715       13.915908
2019-03-03/11:25:21.01           5.8896900       13.912197
2019-03-03/11:25:21.04           5.8885312       13.908324
2019-03-03/11:25:21.07           5.8852125       13.904572
2019-03-03/11:25:21.11           5.8931110       13.900821
2019-03-03/11:25:21.14           5.8909284       13.897069
2019-03-03/11:25:21.17           5.8924726       13.893197
2019-03-03/11:25:21.20           5.9104126       13.889445
2019-03-03/11:25:21.23           5.9268342       13.885693
2019-03-03/11:25:21.26           5.9555855       13.881942
2019-03-03/11:25:21.29           5.9781715       13.878069
2019-03-03/11:25:21.32           5.9888619       13.874318
2019-03-03/11:25:21.36           5.9953944       13.870566
2019-03-03/11:25:21.39           6.0022161       13.866814
2019-03-03/11:25:21.42           6.0114189       13.862942
2019-03-03/11:25:21.45           6.0067390       13.859190
2019-03-03/11:25:21.48           6.0068609       13.855439
2019-03-03/11:25:21.51           6.0049437       13.851687
2019-03-03/11:25:21.54           6.0040403       13.847814
2019-03-03/11:25:21.57           5.9889212       13.844063
2019-03-03/11:25:21.61           5.9844955       13.840311
2019-03-03/11:25:21.64           5.9832013       13.836560
2019-03-03/11:25:21.67           5.9846623       13.832687
2019-03-03/11:25:21.70           5.9884500       13.828935
2019-03-03/11:25:21.73           6.0032922       13.825184
2019-03-03/11:25:21.76           6.0112750       13.821432
2019-03-03/11:25:21.79           6.0130117       13.817560
2019-03-03/11:25:21.82           6.0117842       13.813808
2019-03-03/11:25:21.86           6.0281453       13.810056
2019-03-03/11:25:21.89           6.0315194       13.806305
2019-03-03/11:25:21.92           6.0336800       13.802432
2019-03-03/11:25:21.95           6.0280685       13.798681
2019-03-03/11:25:21.98           6.0323093       13.794929
2019-03-03/11:25:22.01           6.0281296       13.791133
2019-03-03/11:25:22.04           6.0168855       13.787176
2019-03-03/11:25:22.07           6.0137421       13.783344
2019-03-03/11:25:22.11           6.0228299       13.779511
2019-03-03/11:25:22.14           6.0194507       13.775678
2019-03-03/11:25:22.17           6.0255789       13.771721
2019-03-03/11:25:22.20           6.0265343       13.767889
2019-03-03/11:25:22.23           6.0310778       13.764056
2019-03-03/11:25:22.26           6.0275012       13.760223
2019-03-03/11:25:22.29           6.0322911       13.756266
2019-03-03/11:25:22.32           6.0385283       13.752434
2019-03-03/11:25:22.36           6.0464830       13.748601
2019-03-03/11:25:22.39           6.0341951       13.744768
2019-03-03/11:25:22.42           6.0328021       13.740811
2019-03-03/11:25:22.45           6.0292337       13.736979
2019-03-03/11:25:22.48           6.0247464       13.733146
2019-03-03/11:25:22.51           6.0190033       13.729313
2019-03-03/11:25:22.54           6.0095696       13.725356
2019-03-03/11:25:22.57           6.0011966       13.721524
2019-03-03/11:25:22.61           5.9974007       13.717691
2019-03-03/11:25:22.64           5.9967855       13.713858
2019-03-03/11:25:22.67           6.0078058       13.709901
2019-03-03/11:25:22.70           6.0037434       13.706068
2019-03-03/11:25:22.73           6.0098185       13.702236
2019-03-03/11:25:22.76           6.0112526       13.698403
2019-03-03/11:25:22.79           6.0134694       13.694446
2019-03-03/11:25:22.82           6.0202788       13.690613
2019-03-03/11:25:22.86           6.0277774       13.686781
2019-03-03/11:25:22.89           6.0266875       13.682948
2019-03-03/11:25:22.92           6.0199696       13.678991
2019-03-03/11:25:22.95           6.0121103       13.675158
2019-03-03/11:25:22.98           6.0186246       13.671326
2019-03-03/11:25:23.01           6.0127873       13.667453
2019-03-03/11:25:23.04           6.0040292       13.663422
2019-03-03/11:25:23.07           5.9928197       13.659517
2019-03-03/11:25:23.11           5.9908446       13.655612
2019-03-03/11:25:23.14           5.9768616       13.651707
2019-03-03/11:25:23.17           5.9756826       13.647676
2019-03-03/11:25:23.20           5.9715948       13.643771
2019-03-03/11:25:23.23           5.9673288       13.639866
2019-03-03/11:25:23.26           5.9492086       13.635961
2019-03-03/11:25:23.29           5.9525672       13.631930
2019-03-03/11:25:23.32           5.9553755       13.628025
2019-03-03/11:25:23.36           5.9659541       13.624120
2019-03-03/11:25:23.39           5.9656063       13.620215
2019-03-03/11:25:23.42           5.9676176       13.616184
2019-03-03/11:25:23.45           5.9745660       13.612279
2019-03-03/11:25:23.48           5.9763140       13.608374
2019-03-03/11:25:23.51           5.9771926       13.604469
2019-03-03/11:25:23.54           5.9836001       13.600438
2019-03-03/11:25:23.57           5.9646594       13.596533
2019-03-03/11:25:23.61           5.9520226       13.592628
2019-03-03/11:25:23.64           5.9397164       13.588723
2019-03-03/11:25:23.67           5.9339467       13.584692
2019-03-03/11:25:23.70           5.9181277       13.580787
2019-03-03/11:25:23.73           5.9022077       13.576882
2019-03-03/11:25:23.76           5.8939059       13.572977
2019-03-03/11:25:23.79           5.8837646       13.568946
2019-03-03/11:25:23.82           5.8813968       13.565041
2019-03-03/11:25:23.86           5.8808974       13.561136
2019-03-03/11:25:23.89           5.8828818       13.557231
2019-03-03/11:25:23.92           5.8904437       13.553200
2019-03-03/11:25:23.95           5.8955243       13.549295
2019-03-03/11:25:23.98           5.9030031       13.545390
2019-03-03/11:25:24.01           5.9059819       13.541450
2019-03-03/11:25:24.04           5.9067743       13.537353
2019-03-03/11:25:24.07           5.9096994       13.533384
2019-03-03/11:25:24.11           5.9071535       13.529415
2019-03-03/11:25:24.14           5.9187324       13.525446
2019-03-03/11:25:24.17           5.9217719       13.521349
2019-03-03/11:25:24.20           5.9232166       13.517380
2019-03-03/11:25:24.23           5.9136184       13.513411
2019-03-03/11:25:24.26           5.9081102       13.509442
2019-03-03/11:25:24.29           5.9055658       13.505345
2019-03-03/11:25:24.32           5.9032923       13.501376
2019-03-03/11:25:24.36           5.9037189       13.497407
2019-03-03/11:25:24.39           5.8995059       13.493438
2019-03-03/11:25:24.42           5.8904253       13.489341
2019-03-03/11:25:24.45           5.8897273       13.485373
2019-03-03/11:25:24.48           5.8840734       13.481404
2019-03-03/11:25:24.51           5.8975359       13.477435
2019-03-03/11:25:24.54           5.9017087       13.473338
2019-03-03/11:25:24.57           5.8999033       13.469369
2019-03-03/11:25:24.61           5.9001431       13.465400
2019-03-03/11:25:24.64           5.9117651       13.461431
2019-03-03/11:25:24.67           5.9141582       13.457334
2019-03-03/11:25:24.70           5.9109065       13.453365
2019-03-03/11:25:24.73           5.9157293       13.449396
2019-03-03/11:25:24.76           5.9210040       13.445427
2019-03-03/11:25:24.79           5.9033308       13.441330
2019-03-03/11:25:24.82           5.9062732       13.437361
2019-03-03/11:25:24.86           5.8961937       13.433392
2019-03-03/11:25:24.89           5.8859408       13.429424
2019-03-03/11:25:24.92           5.8665982       13.425327
2019-03-03/11:25:24.95           5.8567086       13.421358
2019-03-03/11:25:24.98           5.8482527       13.417389
2019-03-03/11:25:25.01           5.8386264       13.413390
2019-03-03/11:25:25.04           5.8216572       13.409235
2019-03-03/11:25:25.07           5.8148323       13.405211
2019-03-03/11:25:25.11           5.8095114       13.401187
2019-03-03/11:25:25.14           5.8231430       13.397163
2019-03-03/11:25:25.17           5.8395353       13.393009
2019-03-03/11:25:25.20           5.8421282       13.388985
2019-03-03/11:25:25.23           5.8493716       13.384960
2019-03-03/11:25:25.26           5.8498427       13.380936
2019-03-03/11:25:25.29           5.8491047       13.376782
2019-03-03/11:25:25.32           5.8575006       13.372758
2019-03-03/11:25:25.36           5.8615336       13.368734
2019-03-03/11:25:25.39           5.8531746       13.364709
2019-03-03/11:25:25.42           5.8422984       13.360555
2019-03-03/11:25:25.45           5.8276718       13.356531
2019-03-03/11:25:25.48           5.8266740       13.352507
2019-03-03/11:25:25.51           5.8228481       13.348483
2019-03-03/11:25:25.54           5.8379393       13.344329
2019-03-03/11:25:25.57           5.8456497       13.340305
2019-03-03/11:25:25.61           5.8432345       13.336280
2019-03-03/11:25:25.64           5.8454189       13.332256
2019-03-03/11:25:25.67           5.8578683       13.328102
2019-03-03/11:25:25.70           5.8572060       13.324078
2019-03-03/11:25:25.73           5.8521470       13.320054
2019-03-03/11:25:25.76           5.8383231       13.316029
2019-03-03/11:25:25.79           5.8402308       13.311875
2019-03-03/11:25:25.82           5.8167840       13.307851
2019-03-03/11:25:25.86           5.8033873       13.303827
2019-03-03/11:25:25.89           5.8022193       13.299803
2019-03-03/11:25:25.92           5.7980924       13.295649
2019-03-03/11:25:25.95           5.7860724       13.291625
2019-03-03/11:25:25.98           5.7821538       13.287600
2019-03-03/11:25:26.01           5.7837306       13.283551
2019-03-03/11:25:26.04           5.7929937       13.279351
2019-03-03/11:25:26.07           5.7821629       13.275282
2019-03-03/11:25:26.11           5.7883246       13.271212
2019-03-03/11:25:26.14           5.7865500       13.267143
2019-03-03/11:25:26.17           5.7832563       13.262943
2019-03-03/11:25:26.20           5.7802808       13.258873
2019-03-03/11:25:26.23           5.7771920       13.254804
2019-03-03/11:25:26.26           5.7763354       13.250735
2019-03-03/11:25:26.29           5.7835533       13.246534
2019-03-03/11:25:26.32           5.7774832       13.242465
2019-03-03/11:25:26.36           5.7842190       13.238396
2019-03-03/11:25:26.39           5.7782804       13.234326
2019-03-03/11:25:26.42           5.7800990       13.230126
2019-03-03/11:25:26.45           5.7806974       13.226057
2019-03-03/11:25:26.48           5.7864707       13.221987
2019-03-03/11:25:26.51           5.7976965       13.217918
2019-03-03/11:25:26.54           5.7986543       13.213718
2019-03-03/11:25:26.57           5.7881123       13.209648
2019-03-03/11:25:26.61           5.7946472       13.205579
2019-03-03/11:25:26.64           5.7937005       13.201510
2019-03-03/11:25:26.67           5.8036591       13.197309
2019-03-03/11:25:26.70           5.8024975       13.193240
2019-03-03/11:25:26.73           5.7992909       13.189171
2019-03-03/11:25:26.76           5.7919894       13.185102
2019-03-03/11:25:26.79           5.7790819       13.180901
2019-03-03/11:25:26.82           5.7747549       13.176832
2019-03-03/11:25:26.86           5.7751597       13.172763
2019-03-03/11:25:26.89           5.7738733       13.168693
2019-03-03/11:25:26.92           5.7699951       13.164493
2019-03-03/11:25:26.95           5.7555483       13.160424
2019-03-03/11:25:26.98           5.7389444       13.156354
2019-03-03/11:25:27.01           5.7329493       13.152264
2019-03-03/11:25:27.04           5.7286593       13.148023
2019-03-03/11:25:27.07           5.7336919       13.143916
2019-03-03/11:25:27.11           5.7298753       13.139808
2019-03-03/11:25:27.14           5.7312986       13.135700
2019-03-03/11:25:27.17           5.7392745       13.131460
2019-03-03/11:25:27.20           5.7445664       13.127352
2019-03-03/11:25:27.23           5.7563893       13.123244
2019-03-03/11:25:27.26           5.7664019       13.119136
2019-03-03/11:25:27.29           5.7706410       13.114896
2019-03-03/11:25:27.32           5.7669631       13.110788
2019-03-03/11:25:27.36           5.7557447       13.106680
2019-03-03/11:25:27.39           5.7478684       13.102572
2019-03-03/11:25:27.42           5.7388713       13.098332
2019-03-03/11:25:27.45           5.7073086       13.094224
2019-03-03/11:25:27.48           5.6885371       13.090116
2019-03-03/11:25:27.51           5.6772296       13.086008
2019-03-03/11:25:27.54           5.6616321       13.081768
2019-03-03/11:25:27.57           5.6413020       13.077660
2019-03-03/11:25:27.61           5.6301924       13.073552
2019-03-03/11:25:27.64           5.6293846       13.069445
2019-03-03/11:25:27.67           5.6243182       13.065204
2019-03-03/11:25:27.70           5.6223722       13.061096
2019-03-03/11:25:27.73           5.6366860       13.056989
2019-03-03/11:25:27.76           5.6408536       13.052881
2019-03-03/11:25:27.79           5.6336003       13.048640
2019-03-03/11:25:27.82           5.6451265       13.044533
2019-03-03/11:25:27.86           5.6416138       13.040425
2019-03-03/11:25:27.89           5.6446666       13.036317
2019-03-03/11:25:27.92           5.6313006       13.032077
2019-03-03/11:25:27.95           5.6339948       13.027969
2019-03-03/11:25:27.98           5.6309997       13.023861
2019-03-03/11:25:28.01           5.6222997       13.019739
2019-03-03/11:25:28.04           5.6019650       13.015472
2019-03-03/11:25:28.07           5.5985299       13.011339
2019-03-03/11:25:28.11           5.5929213       13.007206
2019-03-03/11:25:28.14           5.5956119       13.003073
2019-03-03/11:25:28.17           5.5963353       12.998806
2019-03-03/11:25:28.20           5.6100025       12.994673
2019-03-03/11:25:28.23           5.6160837       12.990539
2019-03-03/11:25:28.26           5.6269399       12.986406
2019-03-03/11:25:28.29           5.6300004       12.982139
2019-03-03/11:25:28.32           5.6477969       12.978006
2019-03-03/11:25:28.36           5.6508666       12.973873
2019-03-03/11:25:28.39           5.6426708       12.969739
2019-03-03/11:25:28.42           5.6568136       12.965473
2019-03-03/11:25:28.45           5.6559070       12.961339
2019-03-03/11:25:28.48           5.6521116       12.957206
2019-03-03/11:25:28.51           5.6368987       12.953073
2019-03-03/11:25:28.54           5.6242092       12.948806
2019-03-03/11:25:28.57           5.6196698       12.944673
2019-03-03/11:25:28.61           5.6076387       12.940540
2019-03-03/11:25:28.64           5.6035569       12.936406
2019-03-03/11:25:28.67           5.6025951       12.932140
2019-03-03/11:25:28.70           5.5834393       12.928006
2019-03-03/11:25:28.73           5.5748502       12.923873
2019-03-03/11:25:28.76           5.5660612       12.919740
2019-03-03/11:25:28.79           5.5632426       12.915473
2019-03-03/11:25:28.82           5.5522900       12.911340
2019-03-03/11:25:28.86           5.5436439       12.907206
2019-03-03/11:25:28.89           5.5470642       12.903073
2019-03-03/11:25:28.92           5.5423895       12.898806
2019-03-03/11:25:28.95           5.5438149       12.894673
2019-03-03/11:25:28.98           5.5409370       12.890540
2019-03-03/11:25:29.01           5.5390053       12.886398
2019-03-03/11:25:29.04           5.5313297       12.882115
2019-03-03/11:25:29.07           5.5246023       12.877967
2019-03-03/11:25:29.11           5.5194215       12.873818
2019-03-03/11:25:29.14           5.5208753       12.869669
2019-03-03/11:25:29.17           5.5109176       12.865386
2019-03-03/11:25:29.20           5.5026763       12.861237
2019-03-03/11:25:29.23           5.4923162       12.857089
2019-03-03/11:25:29.26           5.4835439       12.852940
2019-03-03/11:25:29.29           5.4844425       12.848657
2019-03-03/11:25:29.32           5.4846379       12.844508
2019-03-03/11:25:29.36           5.4891088       12.840359
2019-03-03/11:25:29.39           5.4903951       12.836211
2019-03-03/11:25:29.42           5.4729257       12.831928
2019-03-03/11:25:29.45           5.4716445       12.827779
2019-03-03/11:25:29.48           5.4814770       12.823630
2019-03-03/11:25:29.51           5.4782318       12.819481
2019-03-03/11:25:29.54           5.4805661       12.815199
2019-03-03/11:25:29.57           5.4697867       12.811050
2019-03-03/11:25:29.61           5.4645752       12.806901
2019-03-03/11:25:29.64           5.4560520       12.802752
2019-03-03/11:25:29.67           5.4503746       12.798470
2019-03-03/11:25:29.70           5.4614589       12.794321
2019-03-03/11:25:29.73           5.4566642       12.790172
2019-03-03/11:25:29.76           5.4415387       12.786023
2019-03-03/11:25:29.79           5.4387356       12.781740
2019-03-03/11:25:29.82           5.4335317       12.777592
2019-03-03/11:25:29.86           5.4276845       12.773443
2019-03-03/11:25:29.89           5.4186942       12.769294
2019-03-03/11:25:29.92           5.4140633       12.765011
2019-03-03/11:25:29.95           5.4111232       12.760862
2019-03-03/11:25:29.98           5.3883233       12.756714
2019-03-03/11:25:30.01           5.3777488       12.752562
2019-03-03/11:25:30.04           5.3787820       12.748275
2019-03-03/11:25:30.07           5.3703761       12.744121
2019-03-03/11:25:30.11           5.3585667       12.739967
2019-03-03/11:25:30.14           5.3517088       12.735814
2019-03-03/11:25:30.17           5.3480940       12.731526
2019-03-03/11:25:30.20           5.3477698       12.727373
2019-03-03/11:25:30.23           5.3350412       12.723219
2019-03-03/11:25:30.26           5.3466809       12.719066
2019-03-03/11:25:30.29           5.3403374       12.714778
2019-03-03/11:25:30.32           5.3277272       12.710624
2019-03-03/11:25:30.36           5.3287595       12.706471
2019-03-03/11:25:30.39           5.3238826       12.702317
2019-03-03/11:25:30.42           5.3122892       12.698030
2019-03-03/11:25:30.45           5.3068120       12.693876
2019-03-03/11:25:30.48           5.2937990       12.689722
2019-03-03/11:25:30.51           5.2898160       12.685569
2019-03-03/11:25:30.54           5.2773545       12.681281
2019-03-03/11:25:30.57           5.2798269       12.677128
2019-03-03/11:25:30.61           5.2808688       12.672974
2019-03-03/11:25:30.64           5.2664175       12.668820
2019-03-03/11:25:30.67           5.2555772       12.664533
2019-03-03/11:25:30.70           5.2456128       12.660379
2019-03-03/11:25:30.73           5.2396446       12.656226
2019-03-03/11:25:30.76           5.2271468       12.652072
2019-03-03/11:25:30.79           5.2195697       12.647785
2019-03-03/11:25:30.82           5.2087090       12.643631
2019-03-03/11:25:30.86           5.1979804       12.639477
2019-03-03/11:25:30.89           5.1784242       12.635324
2019-03-03/11:25:30.92           5.1771227       12.631036
2019-03-03/11:25:30.95           5.1861037       12.626883
2019-03-03/11:25:30.98           5.2005402       12.622729
2019-03-03/11:25:31.01           5.1906802       12.618578
2019-03-03/11:25:31.04           5.1933370       12.614295
2019-03-03/11:25:31.07           5.1899863       12.610146
2019-03-03/11:25:31.11           5.1902187       12.605997
2019-03-03/11:25:31.14           5.1789293       12.601848
2019-03-03/11:25:31.17           5.1903815       12.597565
2019-03-03/11:25:31.20           5.1808978       12.593416
2019-03-03/11:25:31.23           5.1659476       12.589267
2019-03-03/11:25:31.26           5.1347064       12.585118
2019-03-03/11:25:31.29           5.1295351       12.580835
2019-03-03/11:25:31.32           5.1263277       12.576686
2019-03-03/11:25:31.36           5.1208898       12.572537
2019-03-03/11:25:31.39           5.1092502       12.568388
2019-03-03/11:25:31.42           5.1036214       12.564105
2019-03-03/11:25:31.45           5.0813920       12.559956
2019-03-03/11:25:31.48           5.0727738       12.555807
2019-03-03/11:25:31.51           5.0712268       12.551658
2019-03-03/11:25:31.54           5.0787421       12.547375
2019-03-03/11:25:31.57           5.0700771       12.543226
2019-03-03/11:25:31.61           5.0543164       12.539077
2019-03-03/11:25:31.64           5.0426997       12.534928
2019-03-03/11:25:31.67           5.0279236       12.530645
2019-03-03/11:25:31.70           5.0101026       12.526496
2019-03-03/11:25:31.73           4.9909527       12.522347
2019-03-03/11:25:31.76           4.9756551       12.518198
2019-03-03/11:25:31.79           4.9584388       12.513915
2019-03-03/11:25:31.82           4.9478298       12.509766
2019-03-03/11:25:31.86           4.9397394       12.505617
2019-03-03/11:25:31.89           4.9360811       12.501468
2019-03-03/11:25:31.92           4.9284828       12.497185
2019-03-03/11:25:31.95           4.9139997       12.493036
2019-03-03/11:25:31.98           4.9212090       12.488887
2019-03-03/11:25:32.01           4.9196419       12.484748
2019-03-03/11:25:32.04           4.9263653       12.480484
2019-03-03/11:25:32.07           4.9181554       12.476353
2019-03-03/11:25:32.11           4.9166693       12.472222
2019-03-03/11:25:32.14           4.9161549       12.468091
2019-03-03/11:25:32.17           4.9161359       12.463827
2019-03-03/11:25:32.20           4.9213043       12.459696
2019-03-03/11:25:32.23           4.9335311       12.455565
2019-03-03/11:25:32.26           4.9255928       12.451434
2019-03-03/11:25:32.29           4.9313748       12.447170
2019-03-03/11:25:32.32           4.9151078       12.443039
2019-03-03/11:25:32.36           4.9216442       12.438908
2019-03-03/11:25:32.39           4.9299967       12.434777
2019-03-03/11:25:32.42           4.9337788       12.430513
2019-03-03/11:25:32.45           4.9344840       12.426382
2019-03-03/11:25:32.48           4.9241712       12.422251
2019-03-03/11:25:32.51           4.9137893       12.418120
2019-03-03/11:25:32.54           4.9195351       12.413856
2019-03-03/11:25:32.57           4.9170858       12.409725
2019-03-03/11:25:32.61           4.9245497       12.405594
2019-03-03/11:25:32.64           4.9221591       12.401463
2019-03-03/11:25:32.67           4.9085722       12.397199
2019-03-03/11:25:32.70           4.9076458       12.393068
2019-03-03/11:25:32.73           4.9045734       12.388937
2019-03-03/11:25:32.76           4.9060619       12.384806
2019-03-03/11:25:32.79           4.9109835       12.380542
2019-03-03/11:25:32.82           4.9013508       12.376411
2019-03-03/11:25:32.86           4.9030378       12.372280
2019-03-03/11:25:32.89           4.9031102       12.368149
2019-03-03/11:25:32.92           4.8973196       12.363885
2019-03-03/11:25:32.95           4.8989590       12.359754
2019-03-03/11:25:32.98           4.8844012       12.355623
2019-03-03/11:25:33.01           4.8725779       12.351509
2019-03-03/11:25:33.04           4.8672614       12.347275
2019-03-03/11:25:33.07           4.8721148       12.343174
2019-03-03/11:25:33.11           4.8713724       12.339073
2019-03-03/11:25:33.14           4.8679730       12.334971
2019-03-03/11:25:33.17           4.8706767       12.330738
2019-03-03/11:25:33.20           4.8681832       12.326637
2019-03-03/11:25:33.23           4.8653542       12.322535
2019-03-03/11:25:33.26           4.8731783       12.318434
2019-03-03/11:25:33.29           4.8712808       12.314201
2019-03-03/11:25:33.32           4.8722912       12.310099
2019-03-03/11:25:33.36           4.8601022       12.305998
2019-03-03/11:25:33.39           4.8572751       12.301897
2019-03-03/11:25:33.42           4.8481299       12.297664
2019-03-03/11:25:33.45           4.8440152       12.293562
2019-03-03/11:25:33.48           4.8467176       12.289461
2019-03-03/11:25:33.51           4.8395971       12.285360
2019-03-03/11:25:33.54           4.8341341       12.281126
2019-03-03/11:25:33.57           4.8462526       12.277025
2019-03-03/11:25:33.61           4.8423808       12.272924
2019-03-03/11:25:33.64           4.8441627       12.268823
2019-03-03/11:25:33.67           4.8435208       12.264589
2019-03-03/11:25:33.70           4.8423945       12.260488
2019-03-03/11:25:33.73           4.8374491       12.256387
2019-03-03/11:25:33.76           4.8336749       12.252286
2019-03-03/11:25:33.79           4.8353862       12.248052
2019-03-03/11:25:33.82           4.8251368       12.243951
2019-03-03/11:25:33.86           4.7999144       12.239850
2019-03-03/11:25:33.89           4.7845272       12.235748
2019-03-03/11:25:33.92           4.7722264       12.231515
2019-03-03/11:25:33.95           4.7701407       12.227414
2019-03-03/11:25:33.98           4.7605092       12.223312
2019-03-03/11:25:34.01           4.7521481       12.219233
2019-03-03/11:25:34.04           4.7477164       12.215040
2019-03-03/11:25:34.07           4.7447411       12.210978
2019-03-03/11:25:34.11           4.7451811       12.206916
2019-03-03/11:25:34.14           4.7501321       12.202854
2019-03-03/11:25:34.17           4.7691525       12.198662
2019-03-03/11:25:34.20           4.7757830       12.194600
2019-03-03/11:25:34.23           4.7783010       12.190538
2019-03-03/11:25:34.26           4.7841050       12.186476
2019-03-03/11:25:34.29           4.7890612       12.182283
2019-03-03/11:25:34.32           4.7887690       12.178221
2019-03-03/11:25:34.36           4.7838882       12.174160
2019-03-03/11:25:34.39           4.7706620       12.170098
2019-03-03/11:25:34.42           4.7651730       12.165905
2019-03-03/11:25:34.45           4.7486058       12.161843
2019-03-03/11:25:34.48           4.7385634       12.157781
2019-03-03/11:25:34.51           4.7207449       12.153720
2019-03-03/11:25:34.54           4.7041345       12.149527
2019-03-03/11:25:34.57           4.6939249       12.145465
2019-03-03/11:25:34.61           4.6876552       12.141403
2019-03-03/11:25:34.64           4.6817676       12.137341
2019-03-03/11:25:34.67           4.6859591       12.133148
2019-03-03/11:25:34.70           4.6922327       12.129087
2019-03-03/11:25:34.73           4.6931907       12.125025
2019-03-03/11:25:34.76           4.6974951       12.120963
2019-03-03/11:25:34.79           4.7016380       12.116770
2019-03-03/11:25:34.82           4.7159654       12.112708
2019-03-03/11:25:34.86           4.7199800       12.108646
2019-03-03/11:25:34.89           4.7254443       12.104585
2019-03-03/11:25:34.92           4.7255229       12.100392
2019-03-03/11:25:34.95           4.7278724       12.096330
2019-03-03/11:25:34.98           4.7179323       12.092268
2019-03-03/11:25:35.01           4.7165809       12.088235
2019-03-03/11:25:35.04           4.7111410       12.084095
2019-03-03/11:25:35.07           4.6987481       12.080085
2019-03-03/11:25:35.11           4.6857325       12.076074
2019-03-03/11:25:35.14           4.6745756       12.072064
2019-03-03/11:25:35.17           4.6533235       12.067925
2019-03-03/11:25:35.20           4.6481634       12.063914
2019-03-03/11:25:35.23           4.6370463       12.059904
2019-03-03/11:25:35.26           4.6416033       12.055894
2019-03-03/11:25:35.29           4.6324710       12.051754
2019-03-03/11:25:35.32           4.6375725       12.047744
2019-03-03/11:25:35.36           4.6532884       12.043734
2019-03-03/11:25:35.39           4.6694369       12.039723
2019-03-03/11:25:35.42           4.6792655       12.035584
2019-03-03/11:25:35.45           4.6737509       12.031574
2019-03-03/11:25:35.48           4.6778784       12.027563
2019-03-03/11:25:35.51           4.6856300       12.023553
2019-03-03/11:25:35.54           4.6714689       12.019413
2019-03-03/11:25:35.57           4.6764631       12.015403
2019-03-03/11:25:35.61           4.6677772       12.011393
2019-03-03/11:25:35.64           4.6639007       12.007383
2019-03-03/11:25:35.67           4.6541811       12.003243
2019-03-03/11:25:35.70           4.6425914       11.999233
2019-03-03/11:25:35.73           4.6611570       11.995222
2019-03-03/11:25:35.76           4.6544366       11.991212
2019-03-03/11:25:35.79           4.6574479       11.987073
2019-03-03/11:25:35.82           4.6623296       11.983062
2019-03-03/11:25:35.86           4.6671453       11.979052
2019-03-03/11:25:35.89           4.6693915       11.975042
2019-03-03/11:25:35.92           4.6624096       11.970902
2019-03-03/11:25:35.95           4.6577382       11.966892
2019-03-03/11:25:35.98           4.6613352       11.962882
2019-03-03/11:25:36.01           4.6637207       11.958908
2019-03-03/11:25:36.04           4.6686156       11.954838
2019-03-03/11:25:36.07           4.6659520       11.950895
2019-03-03/11:25:36.11           4.6657373       11.946952
2019-03-03/11:25:36.14           4.6573529       11.943009
2019-03-03/11:25:36.17           4.6503627       11.938938
2019-03-03/11:25:36.20           4.6513911       11.934995
2019-03-03/11:25:36.23           4.6483895       11.931052
2019-03-03/11:25:36.26           4.6393535       11.927109
2019-03-03/11:25:36.29           4.6230697       11.923039
2019-03-03/11:25:36.32           4.6242552       11.919096
2019-03-03/11:25:36.36           4.6270528       11.915152
2019-03-03/11:25:36.39           4.6370420       11.911209
2019-03-03/11:25:36.42           4.6440368       11.907139
2019-03-03/11:25:36.45           4.6515599       11.903196
2019-03-03/11:25:36.48           4.6527275       11.899253
2019-03-03/11:25:36.51           4.6588429       11.895310
2019-03-03/11:25:36.54           4.6673207       11.891239
2019-03-03/11:25:36.57           4.6705925       11.887296
2019-03-03/11:25:36.61           4.6639010       11.883353
2019-03-03/11:25:36.64           4.6614400       11.879410
2019-03-03/11:25:36.67           4.6533098       11.875340
2019-03-03/11:25:36.70           4.6501634       11.871397
2019-03-03/11:25:36.73           4.6491695       11.867454
2019-03-03/11:25:36.76           4.6509020       11.863510
2019-03-03/11:25:36.79           4.6567839       11.859440
2019-03-03/11:25:36.82           4.6663922       11.855497
2019-03-03/11:25:36.86           4.6833380       11.851554
2019-03-03/11:25:36.89           4.6986702       11.847611
2019-03-03/11:25:36.92           4.7085075       11.843540
2019-03-03/11:25:36.95           4.7138307       11.839597
2019-03-03/11:25:36.98           4.7210377       11.835654
2019-03-03/11:25:37.01           4.7298456       11.831754
2019-03-03/11:25:37.04           4.7400818       11.827764
2019-03-03/11:25:37.07           4.7418495       11.823898
2019-03-03/11:25:37.11           4.7373998       11.820033
2019-03-03/11:25:37.14           4.7329621       11.816167
2019-03-03/11:25:37.17           4.7230116       11.812177
2019-03-03/11:25:37.20           4.7151121       11.808312
2019-03-03/11:25:37.23           4.7166788       11.804446
2019-03-03/11:25:37.26           4.7152240       11.800581
2019-03-03/11:25:37.29           4.7041013       11.796591
2019-03-03/11:25:37.32           4.6939227       11.792725
2019-03-03/11:25:37.36           4.6878856       11.788860
2019-03-03/11:25:37.39           4.6866378       11.784994
2019-03-03/11:25:37.42           4.6916782       11.781004
2019-03-03/11:25:37.45           4.6955776       11.777139
2019-03-03/11:25:37.48           4.6927662       11.773273
2019-03-03/11:25:37.51           4.6963807       11.769408
2019-03-03/11:25:37.54           4.6976218       11.765418
2019-03-03/11:25:37.57           4.7054581       11.761552
2019-03-03/11:25:37.61           4.7107820       11.757687
2019-03-03/11:25:37.64           4.7137183       11.753822
2019-03-03/11:25:37.67           4.7099659       11.749831
2019-03-03/11:25:37.70           4.6878340       11.745966
2019-03-03/11:25:37.73           4.6738340       11.742101
2019-03-03/11:25:37.76           4.6736332       11.738235
2019-03-03/11:25:37.79           4.6707683       11.734245
2019-03-03/11:25:37.82           4.6657255       11.730380
2019-03-03/11:25:37.86           4.6580922       11.726514
2019-03-03/11:25:37.89           4.6681766       11.722649
2019-03-03/11:25:37.92           4.6727320       11.718659
2019-03-03/11:25:37.95           4.6830625       11.714793
2019-03-03/11:25:37.98           4.6965825       11.710928
2019-03-03/11:25:38.01           4.7183137       11.707113
2019-03-03/11:25:38.04           4.7112977       11.703218
2019-03-03/11:25:38.07           4.7117294       11.699445
2019-03-03/11:25:38.11           4.7138742       11.695672
2019-03-03/11:25:38.14           4.7348542       11.691899
2019-03-03/11:25:38.17           4.7420051       11.688004
2019-03-03/11:25:38.20           4.7396127       11.684231
2019-03-03/11:25:38.23           4.7268430       11.680458
2019-03-03/11:25:38.26           4.7199790       11.676685
2019-03-03/11:25:38.29           4.7047794       11.672790
2019-03-03/11:25:38.32           4.7140990       11.669017
2019-03-03/11:25:38.36           4.7056336       11.665244
2019-03-03/11:25:38.39           4.7056502       11.661471
2019-03-03/11:25:38.42           4.6898803       11.657576
2019-03-03/11:25:38.45           4.6721625       11.653803
2019-03-03/11:25:38.48           4.6694363       11.650030
2019-03-03/11:25:38.51           4.6759395       11.646257
2019-03-03/11:25:38.54           4.6962601       11.642363
2019-03-03/11:25:38.57           4.7082442       11.638590
2019-03-03/11:25:38.61           4.7172265       11.634816
2019-03-03/11:25:38.64           4.7312220       11.631043
2019-03-03/11:25:38.67           4.7352666       11.627149
2019-03-03/11:25:38.70           4.7369211       11.623376
2019-03-03/11:25:38.73           4.7358192       11.619603
2019-03-03/11:25:38.76           4.7414522       11.615830
2019-03-03/11:25:38.79           4.7465934       11.611935
2019-03-03/11:25:38.82           4.7323258       11.608162
2019-03-03/11:25:38.86           4.7238653       11.604389
2019-03-03/11:25:38.89           4.7162756       11.600616
2019-03-03/11:25:38.92           4.7134245       11.596721
2019-03-03/11:25:38.95           4.7101089       11.592948
2019-03-03/11:25:38.98           4.7118443       11.589175
2019-03-03/11:25:39.01           4.7167284       11.585459
2019-03-03/11:25:39.04           4.7221356       11.581673
2019-03-03/11:25:39.07           4.7238650       11.578004
2019-03-03/11:25:39.11           4.7436740       11.574336
2019-03-03/11:25:39.14           4.7522734       11.570668
2019-03-03/11:25:39.17           4.7578131       11.566881
2019-03-03/11:25:39.20           4.7661611       11.563213
2019-03-03/11:25:39.23           4.7697062       11.559545
2019-03-03/11:25:39.26           4.7754557       11.555877
2019-03-03/11:25:39.29           4.7767817       11.552090
2019-03-03/11:25:39.32           4.7689116       11.548422
2019-03-03/11:25:39.36           4.7573742       11.544754
2019-03-03/11:25:39.39           4.7468556       11.541086
2019-03-03/11:25:39.42           4.7405983       11.537299
2019-03-03/11:25:39.45           4.7406420       11.533631
2019-03-03/11:25:39.48           4.7326819       11.529963
2019-03-03/11:25:39.51           4.7340649       11.526294
2019-03-03/11:25:39.54           4.7341086       11.522508
2019-03-03/11:25:39.57           4.7327378       11.518840
2019-03-03/11:25:39.61           4.7357060       11.515171
2019-03-03/11:25:39.64           4.7423819       11.511503
2019-03-03/11:25:39.67           4.7355720       11.507717
2019-03-03/11:25:39.70           4.7335858       11.504048
2019-03-03/11:25:39.73           4.7326160       11.500380
2019-03-03/11:25:39.76           4.7318717       11.496712
2019-03-03/11:25:39.79           4.7272295       11.492925
2019-03-03/11:25:39.82           4.7227122       11.489257
2019-03-03/11:25:39.86           4.7285522       11.485589
2019-03-03/11:25:39.89           4.7293456       11.481921
2019-03-03/11:25:39.92           4.7337686       11.478134
2019-03-03/11:25:39.95           4.7352154       11.474466
2019-03-03/11:25:39.98           4.7459142       11.470798
2019-03-03/11:25:40.01           4.7562033       11.467195
2019-03-03/11:25:40.04           4.7547681       11.463532
2019-03-03/11:25:40.07           4.7534098       11.459984
2019-03-03/11:25:40.11           4.7494237       11.456435
2019-03-03/11:25:40.14           4.7399597       11.452887
2019-03-03/11:25:40.17           4.7403169       11.449224
2019-03-03/11:25:40.20           4.7375067       11.445676
2019-03-03/11:25:40.23           4.7441047       11.442127
2019-03-03/11:25:40.26           4.7319971       11.438579
2019-03-03/11:25:40.29           4.7154597       11.434916
2019-03-03/11:25:40.32           4.7190389       11.431368
2019-03-03/11:25:40.36           4.7194617       11.427819
2019-03-03/11:25:40.39           4.7240606       11.424271
2019-03-03/11:25:40.42           4.7261082       11.420608
2019-03-03/11:25:40.45           4.7290297       11.417059
2019-03-03/11:25:40.48           4.7368190       11.413511
2019-03-03/11:25:40.51           4.7297885       11.409963
2019-03-03/11:25:40.54           4.7398101       11.406300
2019-03-03/11:25:40.57           4.7387709       11.402751
2019-03-03/11:25:40.61           4.7427813       11.399203
2019-03-03/11:25:40.64           4.7427251       11.395655
2019-03-03/11:25:40.67           4.7545458       11.391992
2019-03-03/11:25:40.70           4.7519959       11.388443
2019-03-03/11:25:40.73           4.7541825       11.384895
2019-03-03/11:25:40.76           4.7550162       11.381346
2019-03-03/11:25:40.79           4.7542707       11.377684
2019-03-03/11:25:40.82           4.7588019       11.374135
2019-03-03/11:25:40.86           4.7625218       11.370587
2019-03-03/11:25:40.89           4.7607549       11.367038
2019-03-03/11:25:40.92           4.7549828       11.363375
2019-03-03/11:25:40.95           4.7332484       11.359827
2019-03-03/11:25:40.98           4.7282570       11.356279
2019-03-03/11:25:41.01           4.7181993       11.352801
2019-03-03/11:25:41.04           4.7078848       11.349271
2019-03-03/11:25:41.07           4.7213510       11.345852
2019-03-03/11:25:41.11           4.7194840       11.342433
2019-03-03/11:25:41.14           4.7195482       11.339013
2019-03-03/11:25:41.17           4.7216981       11.335484
2019-03-03/11:25:41.20           4.7299388       11.332064
2019-03-03/11:25:41.23           4.7423358       11.328645
2019-03-03/11:25:41.26           4.7530748       11.325226
2019-03-03/11:25:41.29           4.7524735       11.321696
2019-03-03/11:25:41.32           4.7557800       11.318277
2019-03-03/11:25:41.36           4.7285678       11.314857
2019-03-03/11:25:41.39           4.7179783       11.311438
2019-03-03/11:25:41.42           4.7061498       11.307908
2019-03-03/11:25:41.45           4.6912277       11.304489
2019-03-03/11:25:41.48           4.6871523       11.301070
2019-03-03/11:25:41.51           4.6743772       11.297651
2019-03-03/11:25:41.54           4.6595737       11.294121
2019-03-03/11:25:41.57           4.6528857       11.290702
2019-03-03/11:25:41.61           4.6579393       11.287282
2019-03-03/11:25:41.64           4.6804300       11.283863
2019-03-03/11:25:41.67           4.6892040       11.280333
2019-03-03/11:25:41.70           4.7141549       11.276914
2019-03-03/11:25:41.73           4.7298281       11.273495
2019-03-03/11:25:41.76           4.7366823       11.270075
2019-03-03/11:25:41.79           4.7624111       11.266546
2019-03-03/11:25:41.82           4.7842068       11.263126
2019-03-03/11:25:41.86           4.7971589       11.259707
2019-03-03/11:25:41.89           4.8029144       11.256288
2019-03-03/11:25:41.92           4.8054542       11.252758
2019-03-03/11:25:41.95           4.8033353       11.249339
2019-03-03/11:25:41.98           4.7935915       11.245919
2019-03-03/11:25:42.01           4.7886580       11.242581
2019-03-03/11:25:42.04           4.7843883       11.239204
2019-03-03/11:25:42.07           4.7729022       11.235932
2019-03-03/11:25:42.11           4.7567969       11.232660
2019-03-03/11:25:42.14           4.7528487       11.229389
2019-03-03/11:25:42.17           4.7408797       11.226011
2019-03-03/11:25:42.20           4.7368774       11.222740
2019-03-03/11:25:42.23           4.7319268       11.219468
2019-03-03/11:25:42.26           4.7227266       11.216196
2019-03-03/11:25:42.29           4.7264461       11.212819
2019-03-03/11:25:42.32           4.7295264       11.209547
2019-03-03/11:25:42.36           4.7241623       11.206276
2019-03-03/11:25:42.39           4.7403245       11.203004
2019-03-03/11:25:42.42           4.7452771       11.199627
2019-03-03/11:25:42.45           4.7496717       11.196355
2019-03-03/11:25:42.48           4.7499703       11.193083
2019-03-03/11:25:42.51           4.7503771       11.189812
2019-03-03/11:25:42.54           4.7575273       11.186434
2019-03-03/11:25:42.57           4.7497211       11.183163
2019-03-03/11:25:42.61           4.7454875       11.179891
2019-03-03/11:25:42.64           4.7416062       11.176619
2019-03-03/11:25:42.67           4.7309729       11.173242
2019-03-03/11:25:42.70           4.7186598       11.169970
2019-03-03/11:25:42.73           4.7132851       11.166699
2019-03-03/11:25:42.76           4.7114558       11.163427
2019-03-03/11:25:42.79           4.7196793       11.160050
2019-03-03/11:25:42.82           4.7236636       11.156778
2019-03-03/11:25:42.86           4.7368322       11.153506
2019-03-03/11:25:42.89           4.7393075       11.150235
2019-03-03/11:25:42.92           4.7469375       11.146857
2019-03-03/11:25:42.95           4.7531613       11.143586
2019-03-03/11:25:42.98           4.7641390       11.140314
2019-03-03/11:25:43.01           4.7628212       11.137130
2019-03-03/11:25:43.04           4.7680730       11.133918
2019-03-03/11:25:43.07           4.7609740       11.130806
2019-03-03/11:25:43.11           4.7603999       11.127694
2019-03-03/11:25:43.14           4.7482464       11.124583
2019-03-03/11:25:43.17           4.7586924       11.121371
2019-03-03/11:25:43.20           4.7599467       11.118259
2019-03-03/11:25:43.23           4.7608228       11.115147
2019-03-03/11:25:43.26           4.7613729       11.112035
2019-03-03/11:25:43.29           4.7729268       11.108823
2019-03-03/11:25:43.32           4.7764819       11.105712
2019-03-03/11:25:43.36           4.7820542       11.102600
2019-03-03/11:25:43.39           4.7906294       11.099488
2019-03-03/11:25:43.42           4.7922477       11.096276
2019-03-03/11:25:43.45           4.7886294       11.093164
2019-03-03/11:25:43.48           4.7906335       11.090053
2019-03-03/11:25:43.51           4.7809903       11.086941
2019-03-03/11:25:43.54           4.7791615       11.083729
2019-03-03/11:25:43.57           4.7813225       11.080617
2019-03-03/11:25:43.61           4.7711622       11.077505
2019-03-03/11:25:43.64           4.7685841       11.074394
2019-03-03/11:25:43.67           4.7620598       11.071182
2019-03-03/11:25:43.70           4.7598525       11.068070
2019-03-03/11:25:43.73           4.7615923       11.064958
2019-03-03/11:25:43.76           4.7665001       11.061846
2019-03-03/11:25:43.79           4.7805250       11.058634
2019-03-03/11:25:43.82           4.7833105       11.055523
2019-03-03/11:25:43.86           4.7768549       11.052411
2019-03-03/11:25:43.89           4.7727202       11.049299
2019-03-03/11:25:43.92           4.7738887       11.046087
2019-03-03/11:25:43.95           4.7726990       11.042975
2019-03-03/11:25:43.98           4.7762612       11.039864
2019-03-03/11:25:44.01           4.7724324       11.036847
2019-03-03/11:25:44.04           4.7644626       11.033815
2019-03-03/11:25:44.07           4.7564394       11.030878
2019-03-03/11:25:44.11           4.7526134       11.027940
2019-03-03/11:25:44.14           4.7489566       11.025003
2019-03-03/11:25:44.17           4.7509574       11.021971
2019-03-03/11:25:44.20           4.7585979       11.019033
2019-03-03/11:25:44.23           4.7581464       11.016096
2019-03-03/11:25:44.26           4.7671270       11.013158
2019-03-03/11:25:44.29           4.7723024       11.010126
2019-03-03/11:25:44.32           4.7741701       11.007189
2019-03-03/11:25:44.36           4.7843622       11.004251
2019-03-03/11:25:44.39           4.7938995       11.001314
2019-03-03/11:25:44.42           4.8104039       10.998282
2019-03-03/11:25:44.45           4.8252074       10.995344
2019-03-03/11:25:44.48           4.8232419       10.992407
2019-03-03/11:25:44.51           4.8310353       10.989469
2019-03-03/11:25:44.54           4.8340983       10.986437
2019-03-03/11:25:44.57           4.8400181       10.983499
2019-03-03/11:25:44.61           4.8434596       10.980562
2019-03-03/11:25:44.64           4.8437068       10.977625
2019-03-03/11:25:44.67           4.8452821       10.974592
2019-03-03/11:25:44.70           4.8300209       10.971655
2019-03-03/11:25:44.73           4.8222884       10.968717
2019-03-03/11:25:44.76           4.8169545       10.965780
2019-03-03/11:25:44.79           4.8062927       10.962748
2019-03-03/11:25:44.82           4.7870367       10.959810
2019-03-03/11:25:44.86           4.7824499       10.956873
2019-03-03/11:25:44.89           4.7814901       10.953935
2019-03-03/11:25:44.92           4.7815528       10.950903
2019-03-03/11:25:44.95           4.7976055       10.947966
2019-03-03/11:25:44.98           4.8232087       10.945028
2019-03-03/11:25:45.01           4.8347466       10.942195
2019-03-03/11:25:45.04           4.8504367       10.939359
2019-03-03/11:25:45.07           4.8676711       10.936611
2019-03-03/11:25:45.11           4.8937090       10.933863
2019-03-03/11:25:45.14           4.8957617       10.931115
2019-03-03/11:25:45.17           4.9018600       10.928279
2019-03-03/11:25:45.20           4.9007230       10.925531
2019-03-03/11:25:45.23           4.8878904       10.922784
2019-03-03/11:25:45.26           4.8709184       10.920036
2019-03-03/11:25:45.29           4.8590318       10.917200
2019-03-03/11:25:45.32           4.8458929       10.914452
2019-03-03/11:25:45.36           4.8319165       10.911704
2019-03-03/11:25:45.39           4.8136816       10.908957
2019-03-03/11:25:45.42           4.8083191       10.906120
2019-03-03/11:25:45.45           4.8049958       10.903373
2019-03-03/11:25:45.48           4.8080888       10.900625
2019-03-03/11:25:45.51           4.8141495       10.897877
2019-03-03/11:25:45.54           4.8212573       10.895041
2019-03-03/11:25:45.57           4.8343368       10.892293
2019-03-03/11:25:45.61           4.8407341       10.889546
2019-03-03/11:25:45.64           4.8540752       10.886798
2019-03-03/11:25:45.67           4.8693722       10.883962
2019-03-03/11:25:45.70           4.8731295       10.881214
2019-03-03/11:25:45.73           4.8811879       10.878466
2019-03-03/11:25:45.76           4.8674953       10.875719
2019-03-03/11:25:45.79           4.8575256       10.872882
2019-03-03/11:25:45.82           4.8572856       10.870135
2019-03-03/11:25:45.86           4.8469295       10.867387
2019-03-03/11:25:45.89           4.8520929       10.864639
2019-03-03/11:25:45.92           4.8382488       10.861803
2019-03-03/11:25:45.95           4.8284299       10.859055
2019-03-03/11:25:45.98           4.8335028       10.856308
2019-03-03/11:25:46.01           4.8244199       10.853670
2019-03-03/11:25:46.04           4.8370588       10.851042
2019-03-03/11:25:46.07           4.8463938       10.848496
2019-03-03/11:25:46.11           4.8346821       10.845950
2019-03-03/11:25:46.14           4.8397759       10.843404
2019-03-03/11:25:46.17           4.8379838       10.840776
2019-03-03/11:25:46.20           4.8435144       10.838230
2019-03-03/11:25:46.23           4.8524229       10.835684
2019-03-03/11:25:46.26           4.8556695       10.833138
2019-03-03/11:25:46.29           4.8624798       10.830510
2019-03-03/11:25:46.32           4.8652913       10.827964
2019-03-03/11:25:46.36           4.8605037       10.825418
2019-03-03/11:25:46.39           4.8658344       10.822872
2019-03-03/11:25:46.42           4.8598163       10.820244
2019-03-03/11:25:46.45           4.8487886       10.817698
2019-03-03/11:25:46.48           4.8490986       10.815152
2019-03-03/11:25:46.51           4.8428250       10.812606
2019-03-03/11:25:46.54           4.8363910       10.809977
2019-03-03/11:25:46.57           4.8323267       10.807431
2019-03-03/11:25:46.61           4.8294600       10.804885
2019-03-03/11:25:46.64           4.8277870       10.802339
2019-03-03/11:25:46.67           4.8364709       10.799711
2019-03-03/11:25:46.70           4.8389403       10.797165
2019-03-03/11:25:46.73           4.8466183       10.794619
2019-03-03/11:25:46.76           4.8494770       10.792073
2019-03-03/11:25:46.79           4.8427501       10.789445
2019-03-03/11:25:46.82           4.8357020       10.786899
2019-03-03/11:25:46.86           4.8341454       10.784353
2019-03-03/11:25:46.89           4.8237770       10.781807
2019-03-03/11:25:46.92           4.8217865       10.779179
2019-03-03/11:25:46.95           4.8111220       10.776633
2019-03-03/11:25:46.98           4.8068051       10.774087
2019-03-03/11:25:47.01           4.8012174       10.771660
2019-03-03/11:25:47.04           4.8002220       10.769258
2019-03-03/11:25:47.07           4.8103962       10.766930
2019-03-03/11:25:47.11           4.8121758       10.764603
2019-03-03/11:25:47.14           4.8065186       10.762275
2019-03-03/11:25:47.17           4.8021397       10.759872
2019-03-03/11:25:47.20           4.8035349       10.757545
2019-03-03/11:25:47.23           4.8043462       10.755217
2019-03-03/11:25:47.26           4.7978971       10.752889
2019-03-03/11:25:47.29           4.7913543       10.750487
2019-03-03/11:25:47.32           4.7868010       10.748159
2019-03-03/11:25:47.36           4.7707232       10.745831
2019-03-03/11:25:47.39           4.7591186       10.743504
2019-03-03/11:25:47.42           4.7512381       10.741101
2019-03-03/11:25:47.45           4.7535182       10.738773
2019-03-03/11:25:47.48           4.7399839       10.736446
2019-03-03/11:25:47.51           4.7311078       10.734118
2019-03-03/11:25:47.54           4.7407290       10.731715
2019-03-03/11:25:47.57           4.7479618       10.729388
2019-03-03/11:25:47.61           4.7463456       10.727060
2019-03-03/11:25:47.64           4.7575634       10.724733
2019-03-03/11:25:47.67           4.7581518       10.722330
2019-03-03/11:25:47.70           4.7719650       10.720002
2019-03-03/11:25:47.73           4.7830280       10.717675
2019-03-03/11:25:47.76           4.7882315       10.715347
2019-03-03/11:25:47.79           4.7868731       10.712944
2019-03-03/11:25:47.82           4.7781558       10.710617
2019-03-03/11:25:47.86           4.7704801       10.708289
2019-03-03/11:25:47.89           4.7550220       10.705961
2019-03-03/11:25:47.92           4.7380110       10.703559
2019-03-03/11:25:47.95           4.7392340       10.701231
2019-03-03/11:25:47.98           4.7321895       10.698903
2019-03-03/11:25:48.01           4.7192842       10.696702
2019-03-03/11:25:48.04           4.7175754       10.694537
2019-03-03/11:25:48.07           4.7184609       10.692440
2019-03-03/11:25:48.11           4.7239852       10.690343
2019-03-03/11:25:48.14           4.7312095       10.688245
2019-03-03/11:25:48.17           4.7570222       10.686080
2019-03-03/11:25:48.20           4.7669053       10.683983
2019-03-03/11:25:48.23           4.7625428       10.681886
2019-03-03/11:25:48.26           4.7659682       10.679789
2019-03-03/11:25:48.29           4.7771450       10.677624
2019-03-03/11:25:48.32           4.7739049       10.675526
2019-03-03/11:25:48.36           4.7799255       10.673429
2019-03-03/11:25:48.39           4.7758470       10.671332
2019-03-03/11:25:48.42           4.7690856       10.669167
2019-03-03/11:25:48.45           4.7568922       10.667070
2019-03-03/11:25:48.48           4.7517833       10.664972
2019-03-03/11:25:48.51           4.7559500       10.662875
2019-03-03/11:25:48.54           4.7538320       10.660710
2019-03-03/11:25:48.57           4.7471730       10.658613
2019-03-03/11:25:48.61           4.7455375       10.656516
2019-03-03/11:25:48.64           4.7365556       10.654418
2019-03-03/11:25:48.67           4.7334319       10.652254
2019-03-03/11:25:48.70           4.7404819       10.650156
2019-03-03/11:25:48.73           4.7394764       10.648059
2019-03-03/11:25:48.76           4.7428949       10.645962
2019-03-03/11:25:48.79           4.7485473       10.643797
2019-03-03/11:25:48.82           4.7543595       10.641700
2019-03-03/11:25:48.86           4.7582659       10.639602
2019-03-03/11:25:48.89           4.7607076       10.637505
2019-03-03/11:25:48.92           4.7614891       10.635340
2019-03-03/11:25:48.95           4.7653424       10.633243
2019-03-03/11:25:48.98           4.7540208       10.631146
2019-03-03/11:25:49.01           4.7499329       10.629184
2019-03-03/11:25:49.04           4.7498126       10.627274
2019-03-03/11:25:49.07           4.7607142       10.625424
2019-03-03/11:25:49.11           4.7492932       10.623574
2019-03-03/11:25:49.14           4.7404244       10.621724
2019-03-03/11:25:49.17           4.7342508       10.619814
2019-03-03/11:25:49.20           4.7303119       10.617964
2019-03-03/11:25:49.23           4.7206004       10.616114
2019-03-03/11:25:49.26           4.7256441       10.614264
2019-03-03/11:25:49.29           4.7288523       10.612354
2019-03-03/11:25:49.32           4.7333237       10.610504
2019-03-03/11:25:49.36           4.7198640       10.608654
2019-03-03/11:25:49.39           4.7192625       10.606804
2019-03-03/11:25:49.42           4.7227681       10.604894
2019-03-03/11:25:49.45           4.7191642       10.603044
2019-03-03/11:25:49.48           4.7129949       10.601194
2019-03-03/11:25:49.51           4.7072889       10.599344
2019-03-03/11:25:49.54           4.7068818       10.597434
2019-03-03/11:25:49.57           4.7061469       10.595584
2019-03-03/11:25:49.61           4.6939720       10.593734
2019-03-03/11:25:49.64           4.6916375       10.591884
2019-03-03/11:25:49.67           4.6934663       10.589974
2019-03-03/11:25:49.70           4.6849821       10.588124
2019-03-03/11:25:49.73           4.6995209       10.586274
2019-03-03/11:25:49.76           4.7062804       10.584424
2019-03-03/11:25:49.79           4.7193619       10.582514
2019-03-03/11:25:49.82           4.7226116       10.580664
2019-03-03/11:25:49.86           4.7182032       10.578814
2019-03-03/11:25:49.89           4.7177895       10.576964
2019-03-03/11:25:49.92           4.7167230       10.575054
2019-03-03/11:25:49.95           4.7087771       10.573204
2019-03-03/11:25:49.98           4.7094446       10.571354
2019-03-03/11:25:50.01           4.7046829       10.569646
2019-03-03/11:25:50.04           4.7029822       10.568004
2019-03-03/11:25:50.07           4.7009439       10.566414
2019-03-03/11:25:50.11           4.6882855       10.564824
2019-03-03/11:25:50.14           4.6840779       10.563234
2019-03-03/11:25:50.17           4.6917756       10.561592
2019-03-03/11:25:50.20           4.6976017       10.560002
2019-03-03/11:25:50.23           4.7015058       10.558411
2019-03-03/11:25:50.26           4.7102772       10.556821
2019-03-03/11:25:50.29           4.7140114       10.555180
2019-03-03/11:25:50.32           4.7182519       10.553589
2019-03-03/11:25:50.36           4.7249237       10.551999
2019-03-03/11:25:50.39           4.7401896       10.550409
2019-03-03/11:25:50.42           4.7494026       10.548767
2019-03-03/11:25:50.45           4.7439173       10.547177
2019-03-03/11:25:50.48           4.7389648       10.545587
2019-03-03/11:25:50.51           4.7436270       10.543996
2019-03-03/11:25:50.54           4.7384165       10.542355
2019-03-03/11:25:50.57           4.7305679       10.540764
2019-03-03/11:25:50.61           4.7334470       10.539174
2019-03-03/11:25:50.64           4.7276946       10.537584
2019-03-03/11:25:50.67           4.7208128       10.535942
2019-03-03/11:25:50.70           4.7239189       10.534352
2019-03-03/11:25:50.73           4.7291920       10.532762
2019-03-03/11:25:50.76           4.7339086       10.531171
2019-03-03/11:25:50.79           4.7437382       10.529530
2019-03-03/11:25:50.82           4.7534259       10.527939
2019-03-03/11:25:50.86           4.7606467       10.526349
2019-03-03/11:25:50.89           4.7667097       10.524759
2019-03-03/11:25:50.92           4.7746544       10.523117
2019-03-03/11:25:50.95           4.7681849       10.521527
2019-03-03/11:25:50.98           4.7673174       10.519937
2019-03-03/11:25:51.01           4.7617365       10.518497
2019-03-03/11:25:51.04           4.7639706       10.517139
2019-03-03/11:25:51.07           4.7585448       10.515824
2019-03-03/11:25:51.11           4.7539391       10.514509
2019-03-03/11:25:51.14           4.7515898       10.513194
2019-03-03/11:25:51.17           4.7480044       10.511836
2019-03-03/11:25:51.20           4.7431831       10.510521
2019-03-03/11:25:51.23           4.7646306       10.509205
2019-03-03/11:25:51.26           4.7632280       10.507890
2019-03-03/11:25:51.29           4.7763533       10.506532
2019-03-03/11:25:51.32           4.7819038       10.505217
2019-03-03/11:25:51.36           4.7904739       10.503902
2019-03-03/11:25:51.39           4.7954957       10.502586
2019-03-03/11:25:51.42           4.8084769       10.501229
2019-03-03/11:25:51.45           4.8230627       10.499913
2019-03-03/11:25:51.48           4.8180783       10.498598
2019-03-03/11:25:51.51           4.8097861       10.497283
2019-03-03/11:25:51.54           4.8138371       10.495925
2019-03-03/11:25:51.57           4.8037918       10.494610
2019-03-03/11:25:51.61           4.7857354       10.493294
2019-03-03/11:25:51.64           4.7794454       10.491979
2019-03-03/11:25:51.67           4.7664093       10.490621
2019-03-03/11:25:51.70           4.7607134       10.489306
2019-03-03/11:25:51.73           4.7516711       10.487991
2019-03-03/11:25:51.76           4.7536583       10.486676
2019-03-03/11:25:51.79           4.7521132       10.485318
2019-03-03/11:25:51.82           4.7512688       10.484003
2019-03-03/11:25:51.86           4.7609307       10.482687
2019-03-03/11:25:51.89           4.7722372       10.481372
2019-03-03/11:25:51.92           4.7711609       10.480014
2019-03-03/11:25:51.95           4.7825493       10.478699
2019-03-03/11:25:51.98           4.7940560       10.477384
2019-03-03/11:25:52.01           4.7878948       10.476226
2019-03-03/11:25:52.04           4.7989828       10.475166
2019-03-03/11:25:52.07           4.7982294       10.474139
2019-03-03/11:25:52.11           4.7988464       10.473111
2019-03-03/11:25:52.14           4.7864442       10.472084
2019-03-03/11:25:52.17           4.7821224       10.471023
2019-03-03/11:25:52.20           4.7739417       10.469996
2019-03-03/11:25:52.23           4.7570278       10.468969
2019-03-03/11:25:52.26           4.7303810       10.467941
2019-03-03/11:25:52.29           4.7349689       10.466881
2019-03-03/11:25:52.32           4.7239991       10.465854
2019-03-03/11:25:52.36           4.7206007       10.464826
2019-03-03/11:25:52.39           4.7176546       10.463799
2019-03-03/11:25:52.42           4.7168026       10.462739
2019-03-03/11:25:52.45           4.7161230       10.461711
2019-03-03/11:25:52.48           4.7228245       10.460684
2019-03-03/11:25:52.51           4.7301409       10.459657
2019-03-03/11:25:52.54           4.7494045       10.458596
2019-03-03/11:25:52.57           4.7523156       10.457569
2019-03-03/11:25:52.61           4.7680602       10.456542
2019-03-03/11:25:52.64           4.7795040       10.455514
2019-03-03/11:25:52.67           4.7733066       10.454454
2019-03-03/11:25:52.70           4.7850327       10.453426
2019-03-03/11:25:52.73           4.7934468       10.452399
2019-03-03/11:25:52.76           4.7913128       10.451372
2019-03-03/11:25:52.79           4.8139923       10.450311
2019-03-03/11:25:52.82           4.8053886       10.449284
2019-03-03/11:25:52.86           4.8017381       10.448257
2019-03-03/11:25:52.89           4.7891557       10.447229
2019-03-03/11:25:52.92           4.7821359       10.446169
2019-03-03/11:25:52.95           4.7889140       10.445142
2019-03-03/11:25:52.98           4.7954350       10.444114
2019-03-03/11:25:53.01           4.7922646       10.443253
2019-03-03/11:25:53.04           4.7964323       10.442504
2019-03-03/11:25:53.07           4.7772255       10.441779
2019-03-03/11:25:53.11           4.7787893       10.441054
2019-03-03/11:25:53.14           4.7789245       10.440329
2019-03-03/11:25:53.17           4.7873703       10.439580
2019-03-03/11:25:53.20           4.7903285       10.438855
2019-03-03/11:25:53.23           4.8075316       10.438130
2019-03-03/11:25:53.26           4.8014862       10.437404
2019-03-03/11:25:53.29           4.8106557       10.436656
2019-03-03/11:25:53.32           4.8071332       10.435931
2019-03-03/11:25:53.36           4.8148005       10.435205
2019-03-03/11:25:53.39           4.8180176       10.434480
2019-03-03/11:25:53.42           4.8196659       10.433732
2019-03-03/11:25:53.45           4.8163760       10.433007
2019-03-03/11:25:53.48           4.8192444       10.432281
2019-03-03/11:25:53.51           4.8148977       10.431556
2019-03-03/11:25:53.54           4.8177270       10.430808
2019-03-03/11:25:53.57           4.8218510       10.430082
2019-03-03/11:25:53.61           4.8287229       10.429357
2019-03-03/11:25:53.64           4.8382673       10.428632
2019-03-03/11:25:53.67           4.8403934       10.427883
2019-03-03/11:25:53.70           4.8371954       10.427158
2019-03-03/11:25:53.73           4.8436479       10.426433
2019-03-03/11:25:53.76           4.8404266       10.425708
2019-03-03/11:25:53.79           4.8237681       10.424959
2019-03-03/11:25:53.82           4.8165029       10.424234
2019-03-03/11:25:53.86           4.8058477       10.423509
2019-03-03/11:25:53.89           4.8020212       10.422784
2019-03-03/11:25:53.92           4.7978335       10.422035
2019-03-03/11:25:53.95           4.8019325       10.421310
2019-03-03/11:25:53.98           4.8095156       10.420585
2019-03-03/11:25:54.01           4.8086537       10.420033
2019-03-03/11:25:54.04           4.8155237       10.419610
2019-03-03/11:25:54.07           4.8253941       10.419201
2019-03-03/11:25:54.11           4.8288082       10.418791
2019-03-03/11:25:54.14           4.8301760       10.418382
2019-03-03/11:25:54.17           4.8326280       10.417959
2019-03-03/11:25:54.20           4.8324634       10.417550
2019-03-03/11:25:54.23           4.8220297       10.417140
2019-03-03/11:25:54.26           4.8168082       10.416731
2019-03-03/11:25:54.29           4.8081955       10.416308
2019-03-03/11:25:54.32           4.7994370       10.415899
2019-03-03/11:25:54.36           4.8035514       10.415490
2019-03-03/11:25:54.39           4.8105464       10.415080
2019-03-03/11:25:54.42           4.8219176       10.414658
2019-03-03/11:25:54.45           4.8256318       10.414248
2019-03-03/11:25:54.48           4.8298297       10.413839
2019-03-03/11:25:54.51           4.8426984       10.413429
2019-03-03/11:25:54.54           4.8565120       10.413007
2019-03-03/11:25:54.57           4.8757829       10.412597
2019-03-03/11:25:54.61           4.8927909       10.412188
2019-03-03/11:25:54.64           4.8952103       10.411778
2019-03-03/11:25:54.67           4.9037996       10.411356
2019-03-03/11:25:54.70           4.8981258       10.410946
2019-03-03/11:25:54.73           4.8943375       10.410537
2019-03-03/11:25:54.76           4.8856270       10.410128
2019-03-03/11:25:54.79           4.8778985       10.409705
2019-03-03/11:25:54.82           4.8620318       10.409296
2019-03-03/11:25:54.86           4.8383797       10.408886
2019-03-03/11:25:54.89           4.8262239       10.408477
2019-03-03/11:25:54.92           4.8196164       10.408054
2019-03-03/11:25:54.95           4.8017637       10.407645
2019-03-03/11:25:54.98           4.7934790       10.407235
2019-03-03/11:25:55.01           4.8012428       10.407006
2019-03-03/11:25:55.04           4.7982417       10.406923
2019-03-03/11:25:55.07           4.7888157       10.406843
2019-03-03/11:25:55.11           4.7955072       10.406762
2019-03-03/11:25:55.14           4.8073740       10.406682
2019-03-03/11:25:55.17           4.8050266       10.406599
2019-03-03/11:25:55.20           4.8142653       10.406518
2019-03-03/11:25:55.23           4.8325610       10.406438
2019-03-03/11:25:55.26           4.8414212       10.406357
2019-03-03/11:25:55.29           4.8429765       10.406274
2019-03-03/11:25:55.32           4.8472674       10.406194
2019-03-03/11:25:55.36           4.8601685       10.406113
2019-03-03/11:25:55.39           4.8487185       10.406033
2019-03-03/11:25:55.42           4.8509129       10.405949
2019-03-03/11:25:55.45           4.8467201       10.405869
2019-03-03/11:25:55.48           4.8381443       10.405788
2019-03-03/11:25:55.51           4.8347542       10.405708
2019-03-03/11:25:55.54           4.8298447       10.405625
2019-03-03/11:25:55.57           4.8217480       10.405544
2019-03-03/11:25:55.61           4.8286430       10.405464
2019-03-03/11:25:55.64           4.8404545       10.405383
2019-03-03/11:25:55.67           4.8610073       10.405303
2019-03-03/11:25:55.70           4.8755785       10.405220
2019-03-03/11:25:55.73           4.9058126       10.405139
2019-03-03/11:25:55.76           4.9297010       10.405059
2019-03-03/11:25:55.79           4.9365818       10.404978
2019-03-03/11:25:55.82           4.9572154       10.404895
2019-03-03/11:25:55.86           4.9704039       10.404815
2019-03-03/11:25:55.89           4.9701523       10.404734
2019-03-03/11:25:55.92           4.9698495       10.404654
2019-03-03/11:25:55.95           4.9743492       10.404571
2019-03-03/11:25:55.98           4.9685593       10.404490
2019-03-03/11:25:56.01           4.9585007       10.404598
2019-03-03/11:25:56.04           4.9463494       10.404861
2019-03-03/11:25:56.07           4.9482411       10.405132
2019-03-03/11:25:56.11           4.9427822       10.405395
2019-03-03/11:25:56.14           4.9447811       10.405658
2019-03-03/11:25:56.17           4.9556957       10.405920
2019-03-03/11:25:56.20           4.9595915       10.406192
2019-03-03/11:25:56.23           4.9601139       10.406454
2019-03-03/11:25:56.26           4.9716725       10.406717
2019-03-03/11:25:56.29           4.9725903       10.406980
2019-03-03/11:25:56.32           4.9757505       10.407251
2019-03-03/11:25:56.36           4.9759489       10.407514
2019-03-03/11:25:56.39           4.9881077       10.407777
2019-03-03/11:25:56.42           5.0000845       10.408040
2019-03-03/11:25:56.45           5.0068603       10.408311
2019-03-03/11:25:56.48           5.0158091       10.408574
2019-03-03/11:25:56.51           5.0208034       10.408836
2019-03-03/11:25:56.54           5.0193306       10.409099
2019-03-03/11:25:56.57           5.0313704       10.409370
2019-03-03/11:25:56.61           5.0535039       10.409633
2019-03-03/11:25:56.64           5.0725643       10.409896
2019-03-03/11:25:56.67           5.0716620       10.410159
2019-03-03/11:25:56.70           5.0683913       10.410430
2019-03-03/11:25:56.73           5.0679764       10.410693
2019-03-03/11:25:56.76           5.0591921       10.410956
2019-03-03/11:25:56.79           5.0550725       10.411218
2019-03-03/11:25:56.82           5.0524082       10.411490
2019-03-03/11:25:56.86           5.0496931       10.411752
2019-03-03/11:25:56.89           5.0423451       10.412015
2019-03-03/11:25:56.92           5.0444754       10.412278
2019-03-03/11:25:56.95           5.0495315       10.412549
2019-03-03/11:25:56.98           5.0568136       10.412812
2019-03-03/11:25:57.01           5.0643313       10.413269
2019-03-03/11:25:57.04           5.0725142       10.413885
2019-03-03/11:25:57.07           5.0805795       10.414521
2019-03-03/11:25:57.11           5.0851873       10.415138
2019-03-03/11:25:57.14           5.0910923       10.415754
2019-03-03/11:25:57.17           5.1045995       10.416370
2019-03-03/11:25:57.20           5.0860988       10.417007
2019-03-03/11:25:57.23           5.0897675       10.417623
2019-03-03/11:25:57.26           5.0921791       10.418240
2019-03-03/11:25:57.29           5.0908291       10.418856
2019-03-03/11:25:57.32           5.0921100       10.419492
2019-03-03/11:25:57.36           5.0933755       10.420109
2019-03-03/11:25:57.39           5.1022951       10.420725
2019-03-03/11:25:57.42           5.1048760       10.421341
2019-03-03/11:25:57.45           5.0931717       10.421978
2019-03-03/11:25:57.48           5.1030945       10.422594
2019-03-03/11:25:57.51           5.0958188       10.423210
2019-03-03/11:25:57.54           5.0911929       10.423827
2019-03-03/11:25:57.57           5.0915013       10.424463
2019-03-03/11:25:57.61           5.0987573       10.425079
2019-03-03/11:25:57.64           5.1086779       10.425696
2019-03-03/11:25:57.67           5.1106470       10.426312
2019-03-03/11:25:57.70           5.1197652       10.426948
2019-03-03/11:25:57.73           5.1252021       10.427565
2019-03-03/11:25:57.76           5.1388605       10.428181
2019-03-03/11:25:57.79           5.1453245       10.428798
2019-03-03/11:25:57.82           5.1582186       10.429434
2019-03-03/11:25:57.86           5.1644900       10.430050
2019-03-03/11:25:57.89           5.1637967       10.430667
2019-03-03/11:25:57.92           5.1630617       10.431283
2019-03-03/11:25:57.95           5.1678293       10.431919
2019-03-03/11:25:57.98           5.1530363       10.432536
2019-03-03/11:25:58.01           5.1557675       10.433354
2019-03-03/11:25:58.04           5.1507512       10.434338
2019-03-03/11:25:58.07           5.1476461       10.435354
2019-03-03/11:25:58.11           5.1475137       10.436338
2019-03-03/11:25:58.14           5.1515840       10.437322
2019-03-03/11:25:58.17           5.1604692       10.438306
2019-03-03/11:25:58.20           5.1640417       10.439322
2019-03-03/11:25:58.23           5.1654554       10.440306
2019-03-03/11:25:58.26           5.1852589       10.441291
2019-03-03/11:25:58.29           5.1884784       10.442275
2019-03-03/11:25:58.32           5.2036383       10.443291
2019-03-03/11:25:58.36           5.2249915       10.444275
2019-03-03/11:25:58.39           5.2398873       10.445259
2019-03-03/11:25:58.42           5.2526366       10.446243
2019-03-03/11:25:58.45           5.2607394       10.447259
2019-03-03/11:25:58.48           5.2606578       10.448243
2019-03-03/11:25:58.51           5.2710387       10.449228
2019-03-03/11:25:58.54           5.2677715       10.450212
2019-03-03/11:25:58.57           5.2785207       10.451228
2019-03-03/11:25:58.61           5.2715102       10.452212
2019-03-03/11:25:58.64           5.2761019       10.453196
2019-03-03/11:25:58.67           5.2846479       10.454180
2019-03-03/11:25:58.70           5.2860917       10.455196
2019-03-03/11:25:58.73           5.2857070       10.456180
2019-03-03/11:25:58.76           5.3004432       10.457165
2019-03-03/11:25:58.79           5.2991222       10.458149
2019-03-03/11:25:58.82           5.3140459       10.459165
2019-03-03/11:25:58.86           5.3155947       10.460149
2019-03-03/11:25:58.89           5.3405388       10.461133
2019-03-03/11:25:58.92           5.3439376       10.462117
2019-03-03/11:25:58.95           5.3413192       10.463133
2019-03-03/11:25:58.98           5.3478098       10.464117
2019-03-03/11:25:59.01           5.3652583       10.465308
2019-03-03/11:25:59.04           5.3802779       10.466668
2019-03-03/11:25:59.07           5.3888011       10.468073
2019-03-03/11:25:59.11           5.3927794       10.469433
2019-03-03/11:25:59.14           5.4025325       10.470793
2019-03-03/11:25:59.17           5.4000148       10.472154
2019-03-03/11:25:59.20           5.3961920       10.473558
2019-03-03/11:25:59.23           5.4023355       10.474918
2019-03-03/11:25:59.26           5.4131445       10.476279
2019-03-03/11:25:59.29           5.4100897       10.477639
2019-03-03/11:25:59.32           5.4064415       10.479043
2019-03-03/11:25:59.36           5.4119542       10.480404
2019-03-03/11:25:59.39           5.4217305       10.481764
2019-03-03/11:25:59.42           5.4218191       10.483125
2019-03-03/11:25:59.45           5.4194064       10.484529
2019-03-03/11:25:59.48           5.4262763       10.485889
2019-03-03/11:25:59.51           5.4263193       10.487250
2019-03-03/11:25:59.54           5.4285903       10.488610
2019-03-03/11:25:59.57           5.4278041       10.490014
2019-03-03/11:25:59.61           5.4362955       10.491375
2019-03-03/11:25:59.64           5.4372057       10.492735
2019-03-03/11:25:59.67           5.4324394       10.494095
2019-03-03/11:25:59.70           5.4448666       10.495500
2019-03-03/11:25:59.73           5.4397495       10.496860
2019-03-03/11:25:59.76           5.4444732       10.498221
2019-03-03/11:25:59.79           5.4544331       10.499581
2019-03-03/11:25:59.82           5.4490649       10.500985
2019-03-03/11:25:59.86           5.4583983       10.502346
2019-03-03/11:25:59.89           5.4504487       10.503706
2019-03-03/11:25:59.92           5.4597345       10.505066
2019-03-03/11:25:59.95           5.4541186       10.506471
2019-03-03/11:25:59.98           5.4380208       10.507831
2019-03-03/11:26:00.01           5.4417485       10.509406
2019-03-03/11:26:00.04           5.4416362       10.511157
2019-03-03/11:26:00.07           5.4340129       10.512965
2019-03-03/11:26:00.11           5.4382813       10.514717
2019-03-03/11:26:00.14           5.4379756       10.516468
2019-03-03/11:26:00.17           5.4417667       10.518220
2019-03-03/11:26:00.20           5.4289759       10.520028
2019-03-03/11:26:00.23           5.4307884       10.521779
2019-03-03/11:26:00.26           5.4406067       10.523531
2019-03-03/11:26:00.29           5.4507591       10.525282
2019-03-03/11:26:00.32           5.4568150       10.527090
2019-03-03/11:26:00.36           5.4616615       10.528842
2019-03-03/11:26:00.39           5.4676081       10.530593
2019-03-03/11:26:00.42           5.4704788       10.532345
2019-03-03/11:26:00.45           5.4758232       10.534153
2019-03-03/11:26:00.48           5.4824464       10.535904
2019-03-03/11:26:00.51           5.4973647       10.537656
2019-03-03/11:26:00.54           5.4916466       10.539407
2019-03-03/11:26:00.57           5.4864213       10.541215
2019-03-03/11:26:00.61           5.4797667       10.542967
2019-03-03/11:26:00.64           5.4640477       10.544718
2019-03-03/11:26:00.67           5.4546903       10.546470
2019-03-03/11:26:00.70           5.4466290       10.548278
2019-03-03/11:26:00.73           5.4391795       10.550029
2019-03-03/11:26:00.76           5.4442905       10.551781
2019-03-03/11:26:00.79           5.4363181       10.553532
2019-03-03/11:26:00.82           5.4545910       10.555340
2019-03-03/11:26:00.86           5.4549753       10.557092
2019-03-03/11:26:00.89           5.4703568       10.558843
2019-03-03/11:26:00.92           5.4835417       10.560595
2019-03-03/11:26:00.95           5.4892533       10.562403
2019-03-03/11:26:00.98           5.4981604       10.564154
2019-03-03/11:26:01.01           5.5145546       10.566124
2019-03-03/11:26:01.04           5.5152236       10.568275
2019-03-03/11:26:01.07           5.5178201       10.570495
2019-03-03/11:26:01.11           5.5027394       10.572646
2019-03-03/11:26:01.14           5.4988397       10.574797
2019-03-03/11:26:01.17           5.4851827       10.576948
2019-03-03/11:26:01.20           5.4873283       10.579168
2019-03-03/11:26:01.23           5.4869584       10.581318
2019-03-03/11:26:01.26           5.4896584       10.583469
2019-03-03/11:26:01.29           5.4845512       10.585620
2019-03-03/11:26:01.32           5.4958948       10.587840
2019-03-03/11:26:01.36           5.5035752       10.589991
2019-03-03/11:26:01.39           5.5212063       10.592141
2019-03-03/11:26:01.42           5.5340792       10.594292
2019-03-03/11:26:01.45           5.5596315       10.596512
2019-03-03/11:26:01.48           5.5623975       10.598663
2019-03-03/11:26:01.51           5.5666424       10.600814
2019-03-03/11:26:01.54           5.5788079       10.602964
2019-03-03/11:26:01.57           5.5946542       10.605185
2019-03-03/11:26:01.61           5.5980691       10.607335
2019-03-03/11:26:01.64           5.6054564       10.609486
2019-03-03/11:26:01.67           5.5990897       10.611637
2019-03-03/11:26:01.70           5.6112565       10.613857
2019-03-03/11:26:01.73           5.5978278       10.616008
2019-03-03/11:26:01.76           5.6120836       10.618158
2019-03-03/11:26:01.79           5.6198489       10.620309
2019-03-03/11:26:01.82           5.6229059       10.622529
2019-03-03/11:26:01.86           5.6149172       10.624680
2019-03-03/11:26:01.89           5.6197132       10.626831
2019-03-03/11:26:01.92           5.6286866       10.628981
2019-03-03/11:26:01.95           5.6361691       10.631202
2019-03-03/11:26:01.98           5.6352587       10.633352
2019-03-03/11:26:02.01           5.6565974       10.635728
2019-03-03/11:26:02.04           5.6594274       10.638290
2019-03-03/11:26:02.07           5.6746611       10.640935
2019-03-03/11:26:02.11           5.6822201       10.643497
2019-03-03/11:26:02.14           5.7014479       10.646058
2019-03-03/11:26:02.17           5.7058150       10.648620
2019-03-03/11:26:02.20           5.7128297       10.651265
2019-03-03/11:26:02.23           5.7255052       10.653826
2019-03-03/11:26:02.26           5.7306687       10.656388
2019-03-03/11:26:02.29           5.7303186       10.658950
2019-03-03/11:26:02.32           5.7296070       10.661594
2019-03-03/11:26:02.36           5.7335113       10.664156
2019-03-03/11:26:02.39           5.7300856       10.666718
2019-03-03/11:26:02.42           5.7274201       10.669280
2019-03-03/11:26:02.45           5.7391877       10.671924
2019-03-03/11:26:02.48           5.7415173       10.674486
2019-03-03/11:26:02.51           5.7435084       10.677048
2019-03-03/11:26:02.54           5.7535948       10.679610
2019-03-03/11:26:02.57           5.7612399       10.682254
2019-03-03/11:26:02.61           5.7681355       10.684816
2019-03-03/11:26:02.64           5.7681715       10.687378
2019-03-03/11:26:02.67           5.7744321       10.689939
2019-03-03/11:26:02.70           5.7805043       10.692584
2019-03-03/11:26:02.73           5.7739432       10.695146
2019-03-03/11:26:02.76           5.7771424       10.697708
2019-03-03/11:26:02.79           5.7868542       10.700269
2019-03-03/11:26:02.82           5.7939121       10.702914
2019-03-03/11:26:02.86           5.7930117       10.705476
2019-03-03/11:26:02.89           5.8003124       10.708037
2019-03-03/11:26:02.92           5.8125097       10.710599
2019-03-03/11:26:02.95           5.8166480       10.713244
2019-03-03/11:26:02.98           5.8313870       10.715805
2019-03-03/11:26:03.01           5.8438976       10.718597
2019-03-03/11:26:03.04           5.8568107       10.721579
2019-03-03/11:26:03.07           5.8654740       10.724656
2019-03-03/11:26:03.11           5.8741626       10.727637
2019-03-03/11:26:03.14           5.8922416       10.730619
2019-03-03/11:26:03.17           5.9032915       10.733600
2019-03-03/11:26:03.20           5.9018789       10.736678
2019-03-03/11:26:03.23           5.9093473       10.739659
2019-03-03/11:26:03.26           5.9035220       10.742640
2019-03-03/11:26:03.29           5.8954656       10.745622
2019-03-03/11:26:03.32           5.8927537       10.748699
2019-03-03/11:26:03.36           5.8926289       10.751681
2019-03-03/11:26:03.39           5.8963941       10.754662
2019-03-03/11:26:03.42           5.8931264       10.757643
2019-03-03/11:26:03.45           5.8946388       10.760721
2019-03-03/11:26:03.48           5.9086599       10.763702
2019-03-03/11:26:03.51           5.9170165       10.766684
2019-03-03/11:26:03.54           5.9329683       10.769665
2019-03-03/11:26:03.57           5.9579312       10.772742
2019-03-03/11:26:03.61           5.9768338       10.775724
2019-03-03/11:26:03.64           5.9892486       10.778705
2019-03-03/11:26:03.67           5.9920766       10.781686
2019-03-03/11:26:03.70           6.0006334       10.784764
2019-03-03/11:26:03.73           6.0095493       10.787745
2019-03-03/11:26:03.76           6.0046022       10.790727
2019-03-03/11:26:03.79           6.0005960       10.793708
2019-03-03/11:26:03.82           5.9919306       10.796786
2019-03-03/11:26:03.86           5.9883158       10.799767
2019-03-03/11:26:03.89           5.9714234       10.802748
2019-03-03/11:26:03.92           5.9711262       10.805730
2019-03-03/11:26:03.95           5.9784970       10.808807
2019-03-03/11:26:03.98           5.9906917       10.811788
2019-03-03/11:26:04.01           6.0030491       10.815005
2019-03-03/11:26:04.04           6.0034738       10.818414
2019-03-03/11:26:04.07           6.0195878       10.821934
2019-03-03/11:26:04.11           6.0377196       10.825343
2019-03-03/11:26:04.14           6.0543767       10.828753
2019-03-03/11:26:04.17           6.0839573       10.832162
2019-03-03/11:26:04.20           6.0982644       10.835682
2019-03-03/11:26:04.23           6.1138364       10.839091
2019-03-03/11:26:04.26           6.1130271       10.842501
2019-03-03/11:26:04.29           6.0991867       10.845910
2019-03-03/11:26:04.32           6.1084834       10.849430
2019-03-03/11:26:04.36           6.1048829       10.852839
2019-03-03/11:26:04.39           6.0968679       10.856249
2019-03-03/11:26:04.42           6.0871487       10.859658
2019-03-03/11:26:04.45           6.0795900       10.863178
2019-03-03/11:26:04.48           6.0724584       10.866587
2019-03-03/11:26:04.51           6.0750905       10.869997
2019-03-03/11:26:04.54           6.0801231       10.873406
2019-03-03/11:26:04.57           6.1054966       10.876926
2019-03-03/11:26:04.61           6.1238625       10.880335
2019-03-03/11:26:04.64           6.1449131       10.883745
2019-03-03/11:26:04.67           6.1634101       10.887154
2019-03-03/11:26:04.70           6.1854736       10.890673
2019-03-03/11:26:04.73           6.2066232       10.894083
2019-03-03/11:26:04.76           6.2210625       10.897492
2019-03-03/11:26:04.79           6.2237883       10.900902
2019-03-03/11:26:04.82           6.2218712       10.904421
2019-03-03/11:26:04.86           6.2195734       10.907831
2019-03-03/11:26:04.89           6.2197106       10.911240
2019-03-03/11:26:04.92           6.2197981       10.914650
2019-03-03/11:26:04.95           6.2154883       10.918169
2019-03-03/11:26:04.98           6.2100562       10.921579
2019-03-03/11:26:05.01           6.2142378       10.925227
2019-03-03/11:26:05.04           6.2245824       10.929072
2019-03-03/11:26:05.07           6.2223673       10.933040
2019-03-03/11:26:05.11           6.2391560       10.936885
2019-03-03/11:26:05.14           6.2499646       10.940729
2019-03-03/11:26:05.17           6.2566158       10.944574
2019-03-03/11:26:05.20           6.2686934       10.948543
2019-03-03/11:26:05.23           6.2870988       10.952387
2019-03-03/11:26:05.26           6.3100018       10.956232
2019-03-03/11:26:05.29           6.2998439       10.960077
2019-03-03/11:26:05.32           6.2911871       10.964045
2019-03-03/11:26:05.36           6.2978059       10.967890
2019-03-03/11:26:05.39           6.3031371       10.971734
2019-03-03/11:26:05.42           6.3069095       10.975579
2019-03-03/11:26:05.45           6.3126060       10.979548
2019-03-03/11:26:05.48           6.3073760       10.983392
2019-03-03/11:26:05.51           6.3085514       10.987237
2019-03-03/11:26:05.54           6.3037499       10.991081
2019-03-03/11:26:05.57           6.3266039       10.995050
2019-03-03/11:26:05.61           6.3408583       10.998895
2019-03-03/11:26:05.64           6.3568654       11.002739
2019-03-03/11:26:05.67           6.3621695       11.006584
2019-03-03/11:26:05.70           6.3733263       11.010552
2019-03-03/11:26:05.73           6.3761201       11.014397
2019-03-03/11:26:05.76           6.3871390       11.018242
2019-03-03/11:26:05.79           6.3992380       11.022086
2019-03-03/11:26:05.82           6.3976863       11.026055
2019-03-03/11:26:05.86           6.3862968       11.029899
2019-03-03/11:26:05.89           6.3873923       11.033744
2019-03-03/11:26:05.92           6.3902325       11.037589
2019-03-03/11:26:05.95           6.3962115       11.041557
2019-03-03/11:26:05.98           6.3963566       11.045402
2019-03-03/11:26:06.01           6.4060001       11.049490
2019-03-03/11:26:06.04           6.4126418       11.053778
2019-03-03/11:26:06.07           6.4132452       11.058205
2019-03-03/11:26:06.11           6.4329168       11.062494
2019-03-03/11:26:06.14           6.4445744       11.066782
2019-03-03/11:26:06.17           6.4623448       11.071071
2019-03-03/11:26:06.20           6.4655897       11.075498
2019-03-03/11:26:06.23           6.4676391       11.079786
2019-03-03/11:26:06.26           6.4811248       11.084075
2019-03-03/11:26:06.29           6.4927785       11.088363
2019-03-03/11:26:06.32           6.4888385       11.092790
2019-03-03/11:26:06.36           6.4916175       11.097078
2019-03-03/11:26:06.39           6.4793196       11.101367
2019-03-03/11:26:06.42           6.4847503       11.105655
2019-03-03/11:26:06.45           6.4747832       11.110082
2019-03-03/11:26:06.48           6.4805108       11.114371
2019-03-03/11:26:06.51           6.4877968       11.118659
2019-03-03/11:26:06.54           6.4821893       11.122948
2019-03-03/11:26:06.57           6.4807033       11.127375
2019-03-03/11:26:06.61           6.4984442       11.131663
2019-03-03/11:26:06.64           6.5113862       11.135952
2019-03-03/11:26:06.67           6.5331065       11.140240
2019-03-03/11:26:06.70           6.5543113       11.144667
2019-03-03/11:26:06.73           6.5766574       11.148956
2019-03-03/11:26:06.76           6.5922739       11.153244
2019-03-03/11:26:06.79           6.6035923       11.157533
2019-03-03/11:26:06.82           6.6204437       11.161959
2019-03-03/11:26:06.86           6.6285279       11.166248
2019-03-03/11:26:06.89           6.6382591       11.170536
2019-03-03/11:26:06.92           6.6339472       11.174825
2019-03-03/11:26:06.95           6.6207463       11.179252
2019-03-03/11:26:06.98           6.6148097       11.183540
2019-03-03/11:26:07.01           6.6120344       11.188074
2019-03-03/11:26:07.04           6.6100514       11.192811
2019-03-03/11:26:07.07           6.6067233       11.197700
2019-03-03/11:26:07.11           6.6049269       11.202436
2019-03-03/11:26:07.14           6.6131895       11.207173
2019-03-03/11:26:07.17           6.6184411       11.211909
2019-03-03/11:26:07.20           6.6325166       11.216798
2019-03-03/11:26:07.23           6.6645930       11.221535
2019-03-03/11:26:07.26           6.6729639       11.226271
2019-03-03/11:26:07.29           6.6882815       11.231008
2019-03-03/11:26:07.32           6.6915821       11.235897
2019-03-03/11:26:07.36           6.7138132       11.240633
2019-03-03/11:26:07.39           6.7331951       11.245370
2019-03-03/11:26:07.42           6.7433808       11.250106
2019-03-03/11:26:07.45           6.7415732       11.254995
2019-03-03/11:26:07.48           6.7474635       11.259732
2019-03-03/11:26:07.51           6.7454605       11.264468
2019-03-03/11:26:07.54           6.7508110       11.269204
2019-03-03/11:26:07.57           6.7566911       11.274094
2019-03-03/11:26:07.61           6.7694836       11.278830
2019-03-03/11:26:07.64           6.7677233       11.283566
2019-03-03/11:26:07.67           6.7795169       11.288303
2019-03-03/11:26:07.70           6.7903662       11.293192
2019-03-03/11:26:07.73           6.8156184       11.297928
2019-03-03/11:26:07.76           6.8174256       11.302665
2019-03-03/11:26:07.79           6.8202208       11.307401
2019-03-03/11:26:07.82           6.8367604       11.312290
2019-03-03/11:26:07.86           6.8508430       11.317027
2019-03-03/11:26:07.89           6.8679560       11.321763
2019-03-03/11:26:07.92           6.8809103       11.326500
2019-03-03/11:26:07.95           6.8777267       11.331389
2019-03-03/11:26:07.98           6.8785964       11.336125
2019-03-03/11:26:08.01           6.8834394       11.341111
2019-03-03/11:26:08.04           6.9117598       11.346303
2019-03-03/11:26:08.07           6.9178495       11.351662
2019-03-03/11:26:08.11           6.9215322       11.356853
2019-03-03/11:26:08.14           6.9265915       11.362045
2019-03-03/11:26:08.17           6.9315869       11.367236
2019-03-03/11:26:08.20           6.9416673       11.372595
2019-03-03/11:26:08.23           6.9504406       11.377787
2019-03-03/11:26:08.26           6.9542185       11.382978
2019-03-03/11:26:08.29           6.9641606       11.388170
2019-03-03/11:26:08.32           6.9571944       11.393529
2019-03-03/11:26:08.36           6.9754953       11.398720
2019-03-03/11:26:08.39           6.9916495       11.403912
2019-03-03/11:26:08.42           7.0071694       11.409103
2019-03-03/11:26:08.45           7.0227033       11.414462
2019-03-03/11:26:08.48           7.0283001       11.419654
2019-03-03/11:26:08.51           7.0335610       11.424845
2019-03-03/11:26:08.54           7.0469775       11.430037
2019-03-03/11:26:08.57           7.0456534       11.435396
2019-03-03/11:26:08.61           7.0652616       11.440588
2019-03-03/11:26:08.64           7.0710829       11.445779
2019-03-03/11:26:08.67           7.0628918       11.450971
2019-03-03/11:26:08.70           7.0611528       11.456330
2019-03-03/11:26:08.73           7.0521164       11.461521
2019-03-03/11:26:08.76           7.0649965       11.466713
2019-03-03/11:26:08.79           7.0852339       11.471904
2019-03-03/11:26:08.82           7.0958297       11.477263
2019-03-03/11:26:08.86           7.1129599       11.482455
2019-03-03/11:26:08.89           7.1192086       11.487646
2019-03-03/11:26:08.92           7.1264713       11.492838
2019-03-03/11:26:08.95           7.1442256       11.498197
2019-03-03/11:26:08.98           7.1558394       11.503388
2019-03-03/11:26:09.01           7.1768578       11.508831
2019-03-03/11:26:09.04           7.1807522       11.514481
2019-03-03/11:26:09.07           7.1791665       11.520312
2019-03-03/11:26:09.11           7.1871653       11.525962
2019-03-03/11:26:09.14           7.1961809       11.531611
2019-03-03/11:26:09.17           7.2035192       11.537261
2019-03-03/11:26:09.20           7.2194612       11.543093
2019-03-03/11:26:09.23           7.2279005       11.548742
2019-03-03/11:26:09.26           7.2446204       11.554392
2019-03-03/11:26:09.29           7.2513527       11.560041
2019-03-03/11:26:09.32           7.2608421       11.565873
2019-03-03/11:26:09.36           7.2830118       11.571523
2019-03-03/11:26:09.39           7.3026567       11.577172
2019-03-03/11:26:09.42           7.3199591       11.582822
2019-03-03/11:26:09.45           7.3346982       11.588653
2019-03-03/11:26:09.48           7.3380105       11.594303
2019-03-03/11:26:09.51           7.3450393       11.599953
2019-03-03/11:26:09.54           7.3362560       11.605602
2019-03-03/11:26:09.57           7.3415784       11.611434
2019-03-03/11:26:09.61           7.3437778       11.617083
2019-03-03/11:26:09.64           7.3434936       11.622733
2019-03-03/11:26:09.67           7.3465492       11.628383
2019-03-03/11:26:09.70           7.3398203       11.634214
2019-03-03/11:26:09.73           7.3432212       11.639864
2019-03-03/11:26:09.76           7.3510740       11.645513
2019-03-03/11:26:09.79           7.3617185       11.651163
2019-03-03/11:26:09.82           7.3892532       11.656995
2019-03-03/11:26:09.86           7.4056123       11.662644
2019-03-03/11:26:09.89           7.4370668       11.668294
2019-03-03/11:26:09.92           7.4628286       11.673943
2019-03-03/11:26:09.95           7.4876284       11.679775
2019-03-03/11:26:09.98           7.5222539       11.685425
2019-03-03/11:26:10.01           7.5475504       11.691327
2019-03-03/11:26:10.04           7.5708805       11.697438
2019-03-03/11:26:10.07           7.5962560       11.703747
2019-03-03/11:26:10.11           7.6068471       11.709858
2019-03-03/11:26:10.14           7.6166290       11.715969
2019-03-03/11:26:10.17           7.6188622       11.722080
2019-03-03/11:26:10.20           7.6118639       11.728388
2019-03-03/11:26:10.23           7.6035344       11.734500
2019-03-03/11:26:10.26           7.6089661       11.740611
2019-03-03/11:26:10.29           7.6130544       11.746722
2019-03-03/11:26:10.32           7.6332389       11.753030
2019-03-03/11:26:10.36           7.6400558       11.759141
2019-03-03/11:26:10.39           7.6501366       11.765252
2019-03-03/11:26:10.42           7.6644046       11.771363
2019-03-03/11:26:10.45           7.6717208       11.777672
2019-03-03/11:26:10.48           7.6979084       11.783783
2019-03-03/11:26:10.51           7.7209594       11.789894
2019-03-03/11:26:10.54           7.7297291       11.796005
2019-03-03/11:26:10.57           7.7491950       11.802313
2019-03-03/11:26:10.61           7.7364237       11.808425
2019-03-03/11:26:10.64           7.7376999       11.814536
2019-03-03/11:26:10.67           7.7375889       11.820647
2019-03-03/11:26:10.70           7.7487595       11.826955
2019-03-03/11:26:10.73           7.7633026       11.833066
2019-03-03/11:26:10.76           7.7676576       11.839177
2019-03-03/11:26:10.79           7.7779732       11.845288
2019-03-03/11:26:10.82           7.7902187       11.851597
2019-03-03/11:26:10.86           7.7881027       11.857708
2019-03-03/11:26:10.89           7.8127482       11.863819
2019-03-03/11:26:10.92           7.8401843       11.869930
2019-03-03/11:26:10.95           7.8744683       11.876238
2019-03-03/11:26:10.98           7.8882110       11.882350
2019-03-03/11:26:11.01           7.9081992       11.888715
2019-03-03/11:26:11.04           7.9222812       11.895289
2019-03-03/11:26:11.07           7.9321614       11.902076
2019-03-03/11:26:11.11           7.9310161       11.908650
2019-03-03/11:26:11.14           7.9547843       11.915225
2019-03-03/11:26:11.17           7.9644153       11.921799
2019-03-03/11:26:11.20           7.9587092       11.928586
2019-03-03/11:26:11.23           7.9535054       11.935160
2019-03-03/11:26:11.26           7.9567701       11.941735
2019-03-03/11:26:11.29           7.9545509       11.948309
2019-03-03/11:26:11.32           7.9452540       11.955096
2019-03-03/11:26:11.36           7.9367242       11.961670
2019-03-03/11:26:11.39           7.9529154       11.968245
2019-03-03/11:26:11.42           7.9519278       11.974819
2019-03-03/11:26:11.45           7.9676148       11.981606
2019-03-03/11:26:11.48           7.9919443       11.988180
2019-03-03/11:26:11.51           8.0012852       11.994755
2019-03-03/11:26:11.54           8.0095216       12.001329
2019-03-03/11:26:11.57           8.0208777       12.008116
2019-03-03/11:26:11.61           8.0409655       12.014690
2019-03-03/11:26:11.64           8.0643441       12.021265
2019-03-03/11:26:11.67           8.0649344       12.027839
2019-03-03/11:26:11.70           8.0799301       12.034626
2019-03-03/11:26:11.73           8.0831665       12.041200
2019-03-03/11:26:11.76           8.0728374       12.047775
2019-03-03/11:26:11.79           8.0795967       12.054349
2019-03-03/11:26:11.82           8.0913825       12.061136
2019-03-03/11:26:11.86           8.1010083       12.067710
2019-03-03/11:26:11.89           8.1142961       12.074285
2019-03-03/11:26:11.92           8.1218171       12.080859
2019-03-03/11:26:11.95           8.1344664       12.087646
2019-03-03/11:26:11.98           8.1322749       12.094220
2019-03-03/11:26:12.01           8.1395008       12.101051
2019-03-03/11:26:12.04           8.1609465       12.108092
2019-03-03/11:26:12.07           8.1677640       12.115360
2019-03-03/11:26:12.11           8.1769508       12.122401
2019-03-03/11:26:12.14           8.1858590       12.129442
2019-03-03/11:26:12.17           8.1960657       12.136484
2019-03-03/11:26:12.20           8.1985141       12.143752
2019-03-03/11:26:12.23           8.2042293       12.150793
2019-03-03/11:26:12.26           8.2100902       12.157834
2019-03-03/11:26:12.29           8.2164569       12.164875
2019-03-03/11:26:12.32           8.2165656       12.172143
2019-03-03/11:26:12.36           8.2315926       12.179185
2019-03-03/11:26:12.39           8.2520804       12.186226
2019-03-03/11:26:12.42           8.2657716       12.193267
2019-03-03/11:26:12.45           8.2794678       12.200535
2019-03-03/11:26:12.48           8.3007457       12.207576
2019-03-03/11:26:12.51           8.3252831       12.214617
2019-03-03/11:26:12.54           8.3521449       12.221658
2019-03-03/11:26:12.57           8.3566549       12.228927
2019-03-03/11:26:12.61           8.3663501       12.235968
2019-03-03/11:26:12.64           8.3790176       12.243009
2019-03-03/11:26:12.67           8.3780307       12.250050
2019-03-03/11:26:12.70           8.3755160       12.257318
2019-03-03/11:26:12.73           8.3805848       12.264359
2019-03-03/11:26:12.76           8.3860006       12.271400
2019-03-03/11:26:12.79           8.3717889       12.278442
2019-03-03/11:26:12.82           8.3660283       12.285710
2019-03-03/11:26:12.86           8.3870939       12.292751
2019-03-03/11:26:12.89           8.3905532       12.299792
2019-03-03/11:26:12.92           8.3860813       12.306833
2019-03-03/11:26:12.95           8.4035231       12.314101
2019-03-03/11:26:12.98           8.4315638       12.321142
2019-03-03/11:26:13.01           8.4505162       12.328437
2019-03-03/11:26:13.04           8.4639129       12.335942
2019-03-03/11:26:13.07           8.4867259       12.343688
2019-03-03/11:26:13.11           8.4994678       12.351192
2019-03-03/11:26:13.14           8.5078260       12.358696
2019-03-03/11:26:13.17           8.5332535       12.366200
2019-03-03/11:26:13.20           8.5409882       12.373947
2019-03-03/11:26:13.23           8.5334587       12.381451
2019-03-03/11:26:13.26           8.5340607       12.388955
2019-03-03/11:26:13.29           8.5292365       12.396459
2019-03-03/11:26:13.32           8.5343938       12.404205
2019-03-03/11:26:13.36           8.5406876       12.411709
2019-03-03/11:26:13.39           8.5465876       12.419214
2019-03-03/11:26:13.42           8.5520156       12.426718
2019-03-03/11:26:13.45           8.5558199       12.434464
2019-03-03/11:26:13.48           8.5721993       12.441968
2019-03-03/11:26:13.51           8.5865112       12.449472
2019-03-03/11:26:13.54           8.5995011       12.456976
2019-03-03/11:26:13.57           8.6125385       12.464723
2019-03-03/11:26:13.61           8.6350922       12.472227
2019-03-03/11:26:13.64           8.6463240       12.479731
2019-03-03/11:26:13.67           8.6596903       12.487235
2019-03-03/11:26:13.70           8.6764071       12.494981
2019-03-03/11:26:13.73           8.6912844       12.502486
2019-03-03/11:26:13.76           8.7012894       12.509990
2019-03-03/11:26:13.79           8.7131867       12.517494
2019-03-03/11:26:13.82           8.7208383       12.525240
2019-03-03/11:26:13.86           8.7261320       12.532744
2019-03-03/11:26:13.89           8.7199995       12.540248
2019-03-03/11:26:13.92           8.7250704       12.547753
2019-03-03/11:26:13.95           8.7230975       12.555499
2019-03-03/11:26:13.98           8.7310371       12.563003
2019-03-03/11:26:14.01           8.7322335       12.570762
2019-03-03/11:26:14.04           8.7415718       12.578732
2019-03-03/11:26:14.07           8.7558915       12.586959
2019-03-03/11:26:14.11           8.7693963       12.594929
2019-03-03/11:26:14.14           8.7832778       12.602899
2019-03-03/11:26:14.17           8.8021341       12.610868
2019-03-03/11:26:14.20           8.8224939       12.619095
2019-03-03/11:26:14.23           8.8523627       12.627065
2019-03-03/11:26:14.26           8.8647495       12.635035
2019-03-03/11:26:14.29           8.8846884       12.643005
2019-03-03/11:26:14.32           8.8904803       12.651231
2019-03-03/11:26:14.36           8.9051113       12.659201
2019-03-03/11:26:14.39           8.9031102       12.667171
2019-03-03/11:26:14.42           8.9051566       12.675141
2019-03-03/11:26:14.45           8.9109092       12.683368
2019-03-03/11:26:14.48           8.9239321       12.691337
2019-03-03/11:26:14.51           8.9303704       12.699307
2019-03-03/11:26:14.54           8.9382587       12.707277
2019-03-03/11:26:14.57           8.9502928       12.715504
2019-03-03/11:26:14.61           8.9774708       12.723474
2019-03-03/11:26:14.64           8.9848740       12.731443
2019-03-03/11:26:14.67           9.0035627       12.739413
2019-03-03/11:26:14.70           9.0275113       12.747640
2019-03-03/11:26:14.73           9.0499646       12.755610
2019-03-03/11:26:14.76           9.0508245       12.763579
2019-03-03/11:26:14.79           9.0570683       12.771549
2019-03-03/11:26:14.82           9.0557017       12.779776
2019-03-03/11:26:14.86           9.0539151       12.787746
2019-03-03/11:26:14.89           9.0456497       12.795716
2019-03-03/11:26:14.92           9.0583151       12.803685
2019-03-03/11:26:14.95           9.0641253       12.811912
2019-03-03/11:26:14.98           9.0720285       12.819882
2019-03-03/11:26:15.01           9.0711145       12.828103
2019-03-03/11:26:15.04           9.0927767       12.836532
2019-03-03/11:26:15.07           9.1081219       12.845232
2019-03-03/11:26:15.11           9.1299156       12.853660
2019-03-03/11:26:15.14           9.1556554       12.862088
2019-03-03/11:26:15.17           9.1854404       12.870517
2019-03-03/11:26:15.20           9.1986815       12.879217
2019-03-03/11:26:15.23           9.2178674       12.887645
2019-03-03/11:26:15.26           9.2361349       12.896073
2019-03-03/11:26:15.29           9.2518581       12.904502
2019-03-03/11:26:15.32           9.2507533       12.913202
2019-03-03/11:26:15.36           9.2537509       12.921630
2019-03-03/11:26:15.39           9.2715581       12.930059
2019-03-03/11:26:15.42           9.2797810       12.938487
2019-03-03/11:26:15.45           9.2938857       12.947187
2019-03-03/11:26:15.48           9.3090987       12.955615
2019-03-03/11:26:15.51           9.3143267       12.964044
2019-03-03/11:26:15.54           9.3286994       12.972472
2019-03-03/11:26:15.57           9.3538119       12.981172
2019-03-03/11:26:15.61           9.3767585       12.989600
2019-03-03/11:26:15.64           9.4030158       12.998029
2019-03-03/11:26:15.67           9.4170606       13.006457
2019-03-03/11:26:15.70           9.4361655       13.015157
2019-03-03/11:26:15.73           9.4465673       13.023586
2019-03-03/11:26:15.76           9.4525555       13.032014
2019-03-03/11:26:15.79           9.4755138       13.040442
2019-03-03/11:26:15.82           9.4859941       13.049142
2019-03-03/11:26:15.86           9.4850386       13.057571
2019-03-03/11:26:15.89           9.5001571       13.065999
2019-03-03/11:26:15.92           9.5107668       13.074427
2019-03-03/11:26:15.95           9.5163020       13.083127
2019-03-03/11:26:15.98           9.5213893       13.091556
2019-03-03/11:26:16.01           9.5323927       13.100237
2019-03-03/11:26:16.04           9.5486766       13.109126
2019-03-03/11:26:16.07           9.5580544       13.118302
2019-03-03/11:26:16.11           9.5741913       13.127191
2019-03-03/11:26:16.14           9.6013217       13.136080
2019-03-03/11:26:16.17           9.6253590       13.144969
2019-03-03/11:26:16.20           9.6469278       13.154145
2019-03-03/11:26:16.23           9.6607911       13.163034
2019-03-03/11:26:16.26           9.6717249       13.171923
2019-03-03/11:26:16.29           9.6861779       13.180812
2019-03-03/11:26:16.32           9.6968686       13.189987
2019-03-03/11:26:16.36           9.7044938       13.198877
2019-03-03/11:26:16.39           9.7152016       13.207766
2019-03-03/11:26:16.42           9.7220685       13.216655
2019-03-03/11:26:16.45           9.7179531       13.225830
2019-03-03/11:26:16.48           9.7184908       13.234720
2019-03-03/11:26:16.51           9.7311533       13.243609
2019-03-03/11:26:16.54           9.7322678       13.252498
2019-03-03/11:26:16.57           9.7465003       13.261673
2019-03-03/11:26:16.61           9.7577330       13.270563
2019-03-03/11:26:16.64           9.7746107       13.279452
2019-03-03/11:26:16.67           9.7811491       13.288341
2019-03-03/11:26:16.70           9.7914225       13.297516
2019-03-03/11:26:16.73           9.8128784       13.306405
2019-03-03/11:26:16.76           9.8284933       13.315295
2019-03-03/11:26:16.79           9.8401996       13.324184
2019-03-03/11:26:16.82           9.8667118       13.333359
2019-03-03/11:26:16.86           9.8679165       13.342248
2019-03-03/11:26:16.89           9.8762970       13.351137
2019-03-03/11:26:16.92           9.8861370       13.360027
2019-03-03/11:26:16.95           9.8909161       13.369202
2019-03-03/11:26:16.98           9.8849017       13.378091
2019-03-03/11:26:17.01           9.8749134       13.387228
2019-03-03/11:26:17.04           9.8782166       13.396569
2019-03-03/11:26:17.07           9.8807468       13.406211
2019-03-03/11:26:17.11           9.8787120       13.415552
2019-03-03/11:26:17.14           9.8906710       13.424893
2019-03-03/11:26:17.17           9.9010354       13.434234
2019-03-03/11:26:17.20           9.9168847       13.443876
2019-03-03/11:26:17.23           9.9305191       13.453217
2019-03-03/11:26:17.26           9.9572946       13.462558
2019-03-03/11:26:17.29           9.9754898       13.471899
2019-03-03/11:26:17.32           9.9872713       13.481541
2019-03-03/11:26:17.36           10.008988       13.490882
2019-03-03/11:26:17.39           10.025488       13.500223
2019-03-03/11:26:17.42           10.033002       13.509564
2019-03-03/11:26:17.45           10.037451       13.519206
2019-03-03/11:26:17.48           10.041421       13.528547
2019-03-03/11:26:17.51           10.052203       13.537888
2019-03-03/11:26:17.54           10.047359       13.547229
2019-03-03/11:26:17.57           10.057908       13.556871
2019-03-03/11:26:17.61           10.069875       13.566212
2019-03-03/11:26:17.64           10.064883       13.575553
2019-03-03/11:26:17.67           10.074051       13.584894
2019-03-03/11:26:17.70           10.090369       13.594536
2019-03-03/11:26:17.73           10.100519       13.603877
2019-03-03/11:26:17.76           10.114629       13.613218
2019-03-03/11:26:17.79           10.120847       13.622559
2019-03-03/11:26:17.82           10.141339       13.632201
2019-03-03/11:26:17.86           10.153922       13.641542
2019-03-03/11:26:17.89           10.162923       13.650883
2019-03-03/11:26:17.92           10.171619       13.660224
2019-03-03/11:26:17.95           10.181113       13.669866
2019-03-03/11:26:17.98           10.181822       13.679207
2019-03-03/11:26:18.01           10.192768       13.688793
2019-03-03/11:26:18.04           10.202155       13.698579
2019-03-03/11:26:18.07           10.218946       13.708682
2019-03-03/11:26:18.11           10.225791       13.718468
2019-03-03/11:26:18.14           10.226623       13.728255
2019-03-03/11:26:18.17           10.235840       13.738042
2019-03-03/11:26:18.20           10.256590       13.748144
2019-03-03/11:26:18.23           10.275630       13.757931
2019-03-03/11:26:18.26           10.286702       13.767718
2019-03-03/11:26:18.29           10.303505       13.777505
2019-03-03/11:26:18.32           10.299726       13.787607
2019-03-03/11:26:18.36           10.309417       13.797394
2019-03-03/11:26:18.39           10.320152       13.807180
2019-03-03/11:26:18.42           10.350378       13.816967
2019-03-03/11:26:18.45           10.358556       13.827069
2019-03-03/11:26:18.48           10.365116       13.836856
2019-03-03/11:26:18.51           10.360205       13.846643
2019-03-03/11:26:18.54           10.377856       13.856430
2019-03-03/11:26:18.57           10.378161       13.866532
2019-03-03/11:26:18.61           10.392711       13.876319
2019-03-03/11:26:18.64           10.402039       13.886106
2019-03-03/11:26:18.67           10.419468       13.895892
2019-03-03/11:26:18.70           10.420779       13.905995
2019-03-03/11:26:18.73           10.433464       13.915781
2019-03-03/11:26:18.76           10.452049       13.925568
2019-03-03/11:26:18.79           10.477666       13.935355
2019-03-03/11:26:18.82           10.489643       13.945457
2019-03-03/11:26:18.86           10.515267       13.955244
2019-03-03/11:26:18.89           10.540461       13.965031
2019-03-03/11:26:18.92           10.551083       13.974818
2019-03-03/11:26:18.95           10.560274       13.984920
2019-03-03/11:26:18.98           10.573710       13.994707
2019-03-03/11:26:19.01           10.581847       14.004734
2019-03-03/11:26:19.04           10.579886       14.014960
2019-03-03/11:26:19.07           10.581310       14.025516
2019-03-03/11:26:19.11           10.589297       14.035742
2019-03-03/11:26:19.14           10.590077       14.045968
2019-03-03/11:26:19.17           10.594292       14.056194
2019-03-03/11:26:19.20           10.611236       14.066750
2019-03-03/11:26:19.23           10.609447       14.076976
2019-03-03/11:26:19.26           10.621951       14.087202
2019-03-03/11:26:19.29           10.648074       14.097428
2019-03-03/11:26:19.32           10.673065       14.107983
2019-03-03/11:26:19.36           10.683357       14.118209
2019-03-03/11:26:19.39           10.703532       14.128435
2019-03-03/11:26:19.42           10.724368       14.138661
2019-03-03/11:26:19.45           10.742832       14.149217
2019-03-03/11:26:19.48           10.754731       14.159443
2019-03-03/11:26:19.51           10.772492       14.169669
2019-03-03/11:26:19.54           10.781166       14.179895
2019-03-03/11:26:19.57           10.787463       14.190451
2019-03-03/11:26:19.61           10.783364       14.200677
2019-03-03/11:26:19.64           10.804380       14.210903
2019-03-03/11:26:19.67           10.813302       14.221129
2019-03-03/11:26:19.70           10.815012       14.231685
2019-03-03/11:26:19.73           10.820743       14.241911
2019-03-03/11:26:19.76           10.814817       14.252136
2019-03-03/11:26:19.79           10.821431       14.262362
2019-03-03/11:26:19.82           10.822970       14.272918
2019-03-03/11:26:19.86           10.829325       14.283144
2019-03-03/11:26:19.89           10.853931       14.293370
2019-03-03/11:26:19.92           10.865806       14.303596
2019-03-03/11:26:19.95           10.878089       14.314152
2019-03-03/11:26:19.98           10.889167       14.324378
2019-03-03/11:26:20.01           10.897011       14.334840
2019-03-03/11:26:20.04           10.907041       14.345497
2019-03-03/11:26:20.07           10.918056       14.356497
2019-03-03/11:26:20.11           10.938271       14.367153
2019-03-03/11:26:20.14           10.953741       14.377810
2019-03-03/11:26:20.17           10.961439       14.388466
2019-03-03/11:26:20.20           10.966605       14.399467
2019-03-03/11:26:20.23           10.972242       14.410123
2019-03-03/11:26:20.26           10.980877       14.420780
2019-03-03/11:26:20.29           10.997785       14.431436
2019-03-03/11:26:20.32           11.025351       14.442436
2019-03-03/11:26:20.36           11.045985       14.453093
2019-03-03/11:26:20.39           11.064485       14.463749
2019-03-03/11:26:20.42           11.073571       14.474406
2019-03-03/11:26:20.45           11.087292       14.485406
2019-03-03/11:26:20.48           11.113572       14.496063
2019-03-03/11:26:20.51           11.133788       14.506719
2019-03-03/11:26:20.54           11.164479       14.517376
2019-03-03/11:26:20.57           11.177695       14.528376
2019-03-03/11:26:20.61           11.182748       14.539033
2019-03-03/11:26:20.64           11.196276       14.549689
2019-03-03/11:26:20.67           11.200057       14.560346
2019-03-03/11:26:20.70           11.220527       14.571346
2019-03-03/11:26:20.73           11.237282       14.582002
2019-03-03/11:26:20.76           11.233766       14.592659
2019-03-03/11:26:20.79           11.238487       14.603316
2019-03-03/11:26:20.82           11.238901       14.614316
2019-03-03/11:26:20.86           11.249259       14.624972
2019-03-03/11:26:20.89           11.270878       14.635629
2019-03-03/11:26:20.92           11.291875       14.646285
2019-03-03/11:26:20.95           11.315661       14.657286
2019-03-03/11:26:20.98           11.319244       14.667942
2019-03-03/11:26:21.01           11.332234       14.678829
2019-03-03/11:26:21.04           11.357727       14.689906
2019-03-03/11:26:21.07           11.373143       14.701340
2019-03-03/11:26:21.11           11.391630       14.712417
2019-03-03/11:26:21.14           11.407576       14.723494
2019-03-03/11:26:21.17           11.422112       14.734570
2019-03-03/11:26:21.20           11.425799       14.746004
2019-03-03/11:26:21.23           11.439849       14.757081
2019-03-03/11:26:21.26           11.465436       14.768158
2019-03-03/11:26:21.29           11.478086       14.779235
2019-03-03/11:26:21.32           11.490725       14.790669
2019-03-03/11:26:21.36           11.511211       14.801746
2019-03-03/11:26:21.39           11.525329       14.812822
2019-03-03/11:26:21.42           11.534344       14.823899
2019-03-03/11:26:21.45           11.549188       14.835333
2019-03-03/11:26:21.48           11.567692       14.846410
2019-03-03/11:26:21.51           11.568432       14.857487
2019-03-03/11:26:21.54           11.577248       14.868564
2019-03-03/11:26:21.57           11.587114       14.879998
2019-03-03/11:26:21.61           11.601325       14.891075
2019-03-03/11:26:21.64           11.607174       14.902151
2019-03-03/11:26:21.67           11.615591       14.913228
2019-03-03/11:26:21.70           11.633997       14.924662
2019-03-03/11:26:21.73           11.657261       14.935739
2019-03-03/11:26:21.76           11.673549       14.946816
2019-03-03/11:26:21.79           11.696654       14.957893
2019-03-03/11:26:21.82           11.703187       14.969327
2019-03-03/11:26:21.86           11.718688       14.980403
2019-03-03/11:26:21.89           11.735207       14.991480
2019-03-03/11:26:21.92           11.751866       15.002557
2019-03-03/11:26:21.95           11.780000       15.013991
2019-03-03/11:26:21.98           11.795973       15.025068
2019-03-03/11:26:22.01           11.798967       15.036369
2019-03-03/11:26:22.04           11.804962       15.047855
2019-03-03/11:26:22.07           11.816336       15.059712
2019-03-03/11:26:22.11           11.837580       15.071198
2019-03-03/11:26:22.14           11.851407       15.082684
2019-03-03/11:26:22.17           11.862266       15.094170
2019-03-03/11:26:22.20           11.870898       15.106027
2019-03-03/11:26:22.23           11.872463       15.117513
2019-03-03/11:26:22.26           11.883528       15.128999
2019-03-03/11:26:22.29           11.893486       15.140485
2019-03-03/11:26:22.32           11.909290       15.152342
2019-03-03/11:26:22.36           11.932248       15.163828
2019-03-03/11:26:22.39           11.943329       15.175314
2019-03-03/11:26:22.42           11.956162       15.186800
2019-03-03/11:26:22.45           11.969298       15.198657
2019-03-03/11:26:22.48           11.994824       15.210143
2019-03-03/11:26:22.51           12.013280       15.221629
2019-03-03/11:26:22.54           12.027111       15.233115
2019-03-03/11:26:22.57           12.037452       15.244972
2019-03-03/11:26:22.61           12.051477       15.256458
2019-03-03/11:26:22.64           12.058039       15.267944
2019-03-03/11:26:22.67           12.072834       15.279430
2019-03-03/11:26:22.70           12.074843       15.291287
2019-03-03/11:26:22.73           12.078756       15.302773
2019-03-03/11:26:22.76           12.079890       15.314259
2019-03-03/11:26:22.79           12.083994       15.325745
2019-03-03/11:26:22.82           12.093524       15.337602
2019-03-03/11:26:22.86           12.108224       15.349088
2019-03-03/11:26:22.89           12.119560       15.360574
2019-03-03/11:26:22.92           12.125438       15.372060
2019-03-03/11:26:22.95           12.134709       15.383917
2019-03-03/11:26:22.98           12.158999       15.395403
2019-03-03/11:26:23.01           12.172274       15.407106
2019-03-03/11:26:23.04           12.190877       15.418987
2019-03-03/11:26:23.07           12.210974       15.431251
2019-03-03/11:26:23.11           12.228194       15.443132
2019-03-03/11:26:23.14           12.241247       15.455013
2019-03-03/11:26:23.17           12.264249       15.466894
2019-03-03/11:26:23.20           12.284940       15.479158
2019-03-03/11:26:23.23           12.299383       15.491039
2019-03-03/11:26:23.26           12.314930       15.502920
2019-03-03/11:26:23.29           12.326195       15.514801
2019-03-03/11:26:23.32           12.341823       15.527065
2019-03-03/11:26:23.36           12.345907       15.538946
2019-03-03/11:26:23.39           12.352076       15.550827
2019-03-03/11:26:23.42           12.365666       15.562708
2019-03-03/11:26:23.45           12.367041       15.574972
2019-03-03/11:26:23.48           12.377138       15.586853
2019-03-03/11:26:23.51           12.379029       15.598734
2019-03-03/11:26:23.54           12.378956       15.610615
2019-03-03/11:26:23.57           12.387867       15.622879
2019-03-03/11:26:23.61           12.386947       15.634760
2019-03-03/11:26:23.64           12.403149       15.646641
2019-03-03/11:26:23.67           12.412015       15.658522
2019-03-03/11:26:23.70           12.417614       15.670786
2019-03-03/11:26:23.73           12.421406       15.682668
2019-03-03/11:26:23.76           12.421210       15.694548
2019-03-03/11:26:23.79           12.436116       15.706429
2019-03-03/11:26:23.82           12.453100       15.718694
2019-03-03/11:26:23.86           12.466837       15.730575
2019-03-03/11:26:23.89           12.487997       15.742456
2019-03-03/11:26:23.92           12.506059       15.754337
2019-03-03/11:26:23.95           12.531620       15.766601
2019-03-03/11:26:23.98           12.554544       15.778482
2019-03-03/11:26:24.01           12.575445       15.790573
2019-03-03/11:26:24.04           12.594137       15.802837
2019-03-03/11:26:24.07           12.615175       15.815497
2019-03-03/11:26:24.11           12.633283       15.827761
2019-03-03/11:26:24.14           12.649198       15.840026
2019-03-03/11:26:24.17           12.654793       15.852290
2019-03-03/11:26:24.20           12.652815       15.864950
2019-03-03/11:26:24.23           12.661171       15.877214
2019-03-03/11:26:24.26           12.664214       15.889478
2019-03-03/11:26:24.29           12.660469       15.901743
2019-03-03/11:26:24.32           12.661096       15.914403
2019-03-03/11:26:24.36           12.667103       15.926667
2019-03-03/11:26:24.39           12.675621       15.938931
2019-03-03/11:26:24.42           12.696948       15.951196
2019-03-03/11:26:24.45           12.714403       15.963855
2019-03-03/11:26:24.48           12.741929       15.976120
2019-03-03/11:26:24.51           12.753720       15.988384
2019-03-03/11:26:24.54           12.778171       16.000648
2019-03-03/11:26:24.57           12.807225       16.013308
2019-03-03/11:26:24.61           12.833917       16.025573
2019-03-03/11:26:24.64           12.857399       16.037837
2019-03-03/11:26:24.67           12.870817       16.050101
2019-03-03/11:26:24.70           12.873964       16.062761
2019-03-03/11:26:24.73           12.884669       16.075025
2019-03-03/11:26:24.76           12.896936       16.087290
2019-03-03/11:26:24.79           12.892374       16.099554
2019-03-03/11:26:24.82           12.908524       16.112214
2019-03-03/11:26:24.86           12.921186       16.124478
2019-03-03/11:26:24.89           12.935114       16.136742
2019-03-03/11:26:24.92           12.940391       16.149007
2019-03-03/11:26:24.95           12.969526       16.161667
2019-03-03/11:26:24.98           12.995074       16.173931
2019-03-03/11:26:25.01           13.021444       16.186395
2019-03-03/11:26:25.04           13.045358       16.199022
2019-03-03/11:26:25.07           13.086652       16.212057
2019-03-03/11:26:25.11           13.100308       16.224685
2019-03-03/11:26:25.14           13.119642       16.237313
2019-03-03/11:26:25.17           13.139815       16.249941
2019-03-03/11:26:25.20           13.153679       16.262976
2019-03-03/11:26:25.23           13.154609       16.275604
2019-03-03/11:26:25.26           13.169026       16.288231
2019-03-03/11:26:25.29           13.172415       16.300859
2019-03-03/11:26:25.32           13.178897       16.313894
2019-03-03/11:26:25.36           13.177177       16.326522
2019-03-03/11:26:25.39           13.177985       16.339150
2019-03-03/11:26:25.42           13.193876       16.351778
2019-03-03/11:26:25.45           13.207801       16.364813
2019-03-03/11:26:25.48           13.222798       16.377441
2019-03-03/11:26:25.51           13.246202       16.390068
2019-03-03/11:26:25.54           13.258495       16.402696
2019-03-03/11:26:25.57           13.279249       16.415731
2019-03-03/11:26:25.61           13.294062       16.428359
2019-03-03/11:26:25.64           13.318872       16.440987
2019-03-03/11:26:25.67           13.344548       16.453615
2019-03-03/11:26:25.70           13.358028       16.466650
2019-03-03/11:26:25.73           13.360804       16.479277
2019-03-03/11:26:25.76           13.376153       16.491905
2019-03-03/11:26:25.79           13.396599       16.504533
2019-03-03/11:26:25.82           13.403263       16.517568
2019-03-03/11:26:25.86           13.411592       16.530196
2019-03-03/11:26:25.89           13.421246       16.542824
2019-03-03/11:26:25.92           13.439490       16.555451
2019-03-03/11:26:25.95           13.455529       16.568486
2019-03-03/11:26:25.98           13.474107       16.581114
2019-03-03/11:26:26.01           13.510591       16.593935
2019-03-03/11:26:26.04           13.531873       16.606915
2019-03-03/11:26:26.07           13.540783       16.620314
2019-03-03/11:26:26.11           13.564563       16.633294
2019-03-03/11:26:26.14           13.595292       16.646274
2019-03-03/11:26:26.17           13.616294       16.659254
2019-03-03/11:26:26.20           13.626501       16.672653
2019-03-03/11:26:26.23           13.635088       16.685633
2019-03-03/11:26:26.26           13.640749       16.698613
2019-03-03/11:26:26.29           13.637588       16.711593
2019-03-03/11:26:26.32           13.647876       16.724991
2019-03-03/11:26:26.36           13.653969       16.737971
2019-03-03/11:26:26.39           13.667373       16.750951
2019-03-03/11:26:26.42           13.680834       16.763931
2019-03-03/11:26:26.45           13.694364       16.777330
2019-03-03/11:26:26.48           13.705915       16.790310
2019-03-03/11:26:26.51           13.727059       16.803290
2019-03-03/11:26:26.54           13.748207       16.816270
2019-03-03/11:26:26.57           13.773965       16.829669
2019-03-03/11:26:26.61           13.802602       16.842649
2019-03-03/11:26:26.64           13.824401       16.855629
2019-03-03/11:26:26.67           13.848289       16.868609
2019-03-03/11:26:26.70           13.856639       16.882007
2019-03-03/11:26:26.73           13.862499       16.894987
2019-03-03/11:26:26.76           13.879292       16.907967
2019-03-03/11:26:26.79           13.887861       16.920947
2019-03-03/11:26:26.82           13.901228       16.934346
2019-03-03/11:26:26.86           13.911701       16.947326
2019-03-03/11:26:26.89           13.917816       16.960306
2019-03-03/11:26:26.92           13.928043       16.973286
2019-03-03/11:26:26.95           13.931408       16.986685
2019-03-03/11:26:26.98           13.950150       16.999665
2019-03-03/11:26:27.01           13.966866       17.012825
2019-03-03/11:26:27.04           13.982434       17.026133
2019-03-03/11:26:27.07           14.009368       17.039870
2019-03-03/11:26:27.11           14.031907       17.053178
2019-03-03/11:26:27.14           14.055095       17.066486
2019-03-03/11:26:27.17           14.075422       17.079795
2019-03-03/11:26:27.20           14.089881       17.093532
2019-03-03/11:26:27.23           14.113674       17.106840
2019-03-03/11:26:27.26           14.127089       17.120148
2019-03-03/11:26:27.29           14.145080       17.133456
2019-03-03/11:26:27.32           14.150734       17.147194
2019-03-03/11:26:27.36           14.157765       17.160502
2019-03-03/11:26:27.39           14.179885       17.173810
2019-03-03/11:26:27.42           14.181817       17.187118
2019-03-03/11:26:27.45           14.196460       17.200856
2019-03-03/11:26:27.48           14.213866       17.214164
2019-03-03/11:26:27.51           14.232498       17.227472
2019-03-03/11:26:27.54           14.259387       17.240780
2019-03-03/11:26:27.57           14.287977       17.254518
2019-03-03/11:26:27.61           14.319671       17.267826
2019-03-03/11:26:27.64           14.346433       17.281134
2019-03-03/11:26:27.67           14.362945       17.294442
2019-03-03/11:26:27.70           14.394202       17.308179
2019-03-03/11:26:27.73           14.415095       17.321488
2019-03-03/11:26:27.76           14.444597       17.334796
2019-03-03/11:26:27.79           14.454808       17.348104
2019-03-03/11:26:27.82           14.462722       17.361841
2019-03-03/11:26:27.86           14.481263       17.375150
2019-03-03/11:26:27.89           14.500578       17.388458
2019-03-03/11:26:27.92           14.509184       17.401766
2019-03-03/11:26:27.95           14.514218       17.415503
2019-03-03/11:26:27.98           14.520185       17.428811
2019-03-03/11:26:28.01           14.533707       17.442292
2019-03-03/11:26:28.04           14.549798       17.455914
2019-03-03/11:26:28.07           14.573424       17.469976
2019-03-03/11:26:28.11           14.596864       17.483599
2019-03-03/11:26:28.14           14.617686       17.497221
2019-03-03/11:26:28.17           14.637208       17.510843
2019-03-03/11:26:28.20           14.665741       17.524905
2019-03-03/11:26:28.23           14.689273       17.538528
2019-03-03/11:26:28.26           14.709986       17.552150
2019-03-03/11:26:28.29           14.728301       17.565772
2019-03-03/11:26:28.32           14.733981       17.579834
2019-03-03/11:26:28.36           14.740553       17.593457
2019-03-03/11:26:28.39           14.749688       17.607079
2019-03-03/11:26:28.42           14.754626       17.620701
2019-03-03/11:26:28.45           14.759461       17.634763
2019-03-03/11:26:28.48           14.764863       17.648386
2019-03-03/11:26:28.51           14.781737       17.662008
2019-03-03/11:26:28.54           14.799794       17.675630
2019-03-03/11:26:28.57           14.807807       17.689692
2019-03-03/11:26:28.61           14.837750       17.703315
2019-03-03/11:26:28.64           14.866449       17.716937
2019-03-03/11:26:28.67           14.882219       17.730559
2019-03-03/11:26:28.70           14.905058       17.744621
2019-03-03/11:26:28.73           14.928008       17.758244
2019-03-03/11:26:28.76           14.944858       17.771866
2019-03-03/11:26:28.79           14.965858       17.785489
2019-03-03/11:26:28.82           14.979240       17.799550
2019-03-03/11:26:28.86           14.998331       17.813173
2019-03-03/11:26:28.89           14.997375       17.826795
2019-03-03/11:26:28.92           14.994144       17.840418
2019-03-03/11:26:28.95           15.012267       17.854479
2019-03-03/11:26:28.98           15.026527       17.868102
2019-03-03/11:26:29.01           15.045882       17.881883
2019-03-03/11:26:29.04           15.064090       17.895796
2019-03-03/11:26:29.07           15.067497       17.910157
2019-03-03/11:26:29.11           15.089655       17.924070
2019-03-03/11:26:29.14           15.114861       17.937983
2019-03-03/11:26:29.17           15.133234       17.951895
2019-03-03/11:26:29.20           15.160655       17.966257
2019-03-03/11:26:29.23           15.171941       17.980169
2019-03-03/11:26:29.26           15.196605       17.994082
2019-03-03/11:26:29.29           15.223887       18.007995
2019-03-03/11:26:29.32           15.240310       18.022356
2019-03-03/11:26:29.36           15.257821       18.036269
2019-03-03/11:26:29.39           15.269840       18.050181
2019-03-03/11:26:29.42           15.273154       18.064094
2019-03-03/11:26:29.45           15.291559       18.078455
2019-03-03/11:26:29.48           15.306500       18.092368
2019-03-03/11:26:29.51           15.324538       18.106281
2019-03-03/11:26:29.54           15.329751       18.120194
2019-03-03/11:26:29.57           15.329539       18.134555
2019-03-03/11:26:29.61           15.344654       18.148468
2019-03-03/11:26:29.64           15.367206       18.162380
2019-03-03/11:26:29.67           15.390748       18.176293
2019-03-03/11:26:29.70           15.413235       18.190654
2019-03-03/11:26:29.73           15.436319       18.204567
2019-03-03/11:26:29.76           15.457420       18.218480
2019-03-03/11:26:29.79           15.470935       18.232392
2019-03-03/11:26:29.82           15.478056       18.246754
2019-03-03/11:26:29.86           15.500050       18.260666
2019-03-03/11:26:29.89           15.512064       18.274579
2019-03-03/11:26:29.92           15.526674       18.288492
2019-03-03/11:26:29.95           15.532336       18.302853
2019-03-03/11:26:29.98           15.547236       18.316766
2019-03-03/11:26:30.01           15.561466       18.330826
2019-03-03/11:26:30.04           15.575728       18.345007
2019-03-03/11:26:30.07           15.603957       18.359645
2019-03-03/11:26:30.11           15.628612       18.373826
2019-03-03/11:26:30.14           15.646318       18.388008
2019-03-03/11:26:30.17           15.671502       18.402189
2019-03-03/11:26:30.20           15.687469       18.416827
2019-03-03/11:26:30.23           15.703880       18.431008
2019-03-03/11:26:30.26           15.730347       18.445190
2019-03-03/11:26:30.29           15.752339       18.459371
2019-03-03/11:26:30.32           15.769685       18.474009
2019-03-03/11:26:30.36           15.772596       18.488191
2019-03-03/11:26:30.39           15.793618       18.502372
2019-03-03/11:26:30.42           15.799468       18.516553
2019-03-03/11:26:30.45           15.797819       18.531191
2019-03-03/11:26:30.48           15.808376       18.545373
2019-03-03/11:26:30.51           15.826792       18.559554
2019-03-03/11:26:30.54           15.833908       18.573735
2019-03-03/11:26:30.57           15.852364       18.588373
2019-03-03/11:26:30.61           15.872953       18.602555
2019-03-03/11:26:30.64           15.907434       18.616736
2019-03-03/11:26:30.67           15.932765       18.630917
2019-03-03/11:26:30.70           15.949667       18.645555
2019-03-03/11:26:30.73           15.990935       18.659737
2019-03-03/11:26:30.76           16.026808       18.673918
2019-03-03/11:26:30.79           16.067999       18.688099
2019-03-03/11:26:30.82           16.102329       18.702737
2019-03-03/11:26:30.86           16.124465       18.716919
2019-03-03/11:26:30.89           16.140793       18.731100
2019-03-03/11:26:30.92           16.153886       18.745281
2019-03-03/11:26:30.95           16.161038       18.759919
2019-03-03/11:26:30.98           16.185294       18.774101
2019-03-03/11:26:31.01           16.189877       18.788416
2019-03-03/11:26:31.04           16.188022       18.802842
2019-03-03/11:26:31.07           16.190511       18.817734
2019-03-03/11:26:31.11           16.191346       18.832160
2019-03-03/11:26:31.14           16.204515       18.846586
2019-03-03/11:26:31.17           16.222644       18.861012
2019-03-03/11:26:31.20           16.238152       18.875903
2019-03-03/11:26:31.23           16.254083       18.890329
2019-03-03/11:26:31.26           16.280250       18.904755
2019-03-03/11:26:31.29           16.311473       18.919182
2019-03-03/11:26:31.32           16.337265       18.934073
2019-03-03/11:26:31.36           16.355904       18.948499
2019-03-03/11:26:31.39           16.376411       18.962925
2019-03-03/11:26:31.42           16.394664       18.977351
2019-03-03/11:26:31.45           16.415685       18.992243
2019-03-03/11:26:31.48           16.433687       19.006669
2019-03-03/11:26:31.51           16.454256       19.021095
2019-03-03/11:26:31.54           16.465393       19.035521
2019-03-03/11:26:31.57           16.481064       19.050412
2019-03-03/11:26:31.61           16.498928       19.064838
2019-03-03/11:26:31.64           16.509358       19.079264
2019-03-03/11:26:31.67           16.525386       19.093690
2019-03-03/11:26:31.70           16.543982       19.108582
2019-03-03/11:26:31.73           16.565696       19.123008
2019-03-03/11:26:31.76           16.587138       19.137434
2019-03-03/11:26:31.79           16.605846       19.151860
2019-03-03/11:26:31.82           16.634218       19.166752
2019-03-03/11:26:31.86           16.649745       19.181178
2019-03-03/11:26:31.89           16.672012       19.195604
2019-03-03/11:26:31.92           16.695837       19.210030
2019-03-03/11:26:31.95           16.726659       19.224921
2019-03-03/11:26:31.98           16.738009       19.239347
2019-03-03/11:26:32.01           16.745749       19.253895
2019-03-03/11:26:32.04           16.753025       19.268542
2019-03-03/11:26:32.07           16.758499       19.283662
2019-03-03/11:26:32.11           16.761047       19.298309
2019-03-03/11:26:32.14           16.772304       19.312956
2019-03-03/11:26:32.17           16.794603       19.327603
2019-03-03/11:26:32.20           16.815188       19.342723
2019-03-03/11:26:32.23           16.831072       19.357370
2019-03-03/11:26:32.26           16.860498       19.372017
2019-03-03/11:26:32.29           16.878388       19.386665
2019-03-03/11:26:32.32           16.902376       19.401784
2019-03-03/11:26:32.36           16.941940       19.416431
2019-03-03/11:26:32.39           16.966038       19.431079
2019-03-03/11:26:32.42           16.994110       19.445726
2019-03-03/11:26:32.45           16.996087       19.460846
2019-03-03/11:26:32.48           17.005103       19.475493
2019-03-03/11:26:32.51           17.013706       19.490140
2019-03-03/11:26:32.54           17.019667       19.504787
2019-03-03/11:26:32.57           17.033786       19.519907
2019-03-03/11:26:32.61           17.047293       19.534554
2019-03-03/11:26:32.64           17.061401       19.549201
2019-03-03/11:26:32.67           17.079487       19.563849
2019-03-03/11:26:32.70           17.098359       19.578968
2019-03-03/11:26:32.73           17.135308       19.593615
2019-03-03/11:26:32.76           17.158706       19.608263
2019-03-03/11:26:32.79           17.188381       19.622910
2019-03-03/11:26:32.82           17.205379       19.638030
2019-03-03/11:26:32.86           17.226470       19.652677
2019-03-03/11:26:32.89           17.245328       19.667324
2019-03-03/11:26:32.92           17.253215       19.681971
2019-03-03/11:26:32.95           17.271858       19.697091
2019-03-03/11:26:32.98           17.270237       19.711738
2019-03-03/11:26:33.01           17.269704       19.726493
2019-03-03/11:26:33.04           17.272481       19.741337
2019-03-03/11:26:33.07           17.272224       19.756659
2019-03-03/11:26:33.11           17.284591       19.771503
2019-03-03/11:26:33.14           17.299630       19.786347
2019-03-03/11:26:33.17           17.310358       19.801191
2019-03-03/11:26:33.20           17.326485       19.816513
2019-03-03/11:26:33.23           17.334929       19.831357
2019-03-03/11:26:33.26           17.365264       19.846201
2019-03-03/11:26:33.29           17.390359       19.861044
2019-03-03/11:26:33.32           17.426041       19.876367
2019-03-03/11:26:33.36           17.461827       19.891211
2019-03-03/11:26:33.39           17.493639       19.906054
2019-03-03/11:26:33.42           17.519447       19.920898
2019-03-03/11:26:33.45           17.545085       19.936221
2019-03-03/11:26:33.48           17.568749       19.951064
2019-03-03/11:26:33.51           17.587184       19.965908
2019-03-03/11:26:33.54           17.596123       19.980752
2019-03-03/11:26:33.57           17.610822       19.996074
2019-03-03/11:26:33.61           17.607223       20.010918
2019-03-03/11:26:33.64           17.603971       20.025762
2019-03-03/11:26:33.67           17.610822       20.040605
2019-03-03/11:26:33.70           17.616576       20.055449
2019-03-03/11:26:33.73           17.625295       20.070772
2019-03-03/11:26:33.76           17.633532       20.085615
2019-03-03/11:26:33.79           17.653576       20.100459
2019-03-03/11:26:33.82           17.674058       20.115303
2019-03-03/11:26:33.86           17.700858       20.130625
2019-03-03/11:26:33.89           17.741536       20.145469
2019-03-03/11:26:33.92           17.767984       20.160313
2019-03-03/11:26:33.95           17.793466       20.175157
2019-03-03/11:26:33.98           17.821311       20.190479
2019-03-03/11:26:34.01           17.843435       20.205415
2019-03-03/11:26:34.04           17.860822       20.220428
2019-03-03/11:26:34.07           17.876153       20.235440
2019-03-03/11:26:34.11           17.885968       20.250936
2019-03-03/11:26:34.14           17.881825       20.265949
2019-03-03/11:26:34.17           17.889057       20.280961
2019-03-03/11:26:34.20           17.901939       20.295973
2019-03-03/11:26:34.23           17.913499       20.311470
2019-03-03/11:26:34.26           17.911545       20.326482
2019-03-03/11:26:34.29           17.934063       20.341495
2019-03-03/11:26:34.32           17.962238       20.356507
2019-03-03/11:26:34.36           17.972922       20.372003
2019-03-03/11:26:34.39           18.003975       20.387016
2019-03-03/11:26:34.42           18.028860       20.402028
2019-03-03/11:26:34.45           18.057303       20.417040
2019-03-03/11:26:34.48           18.077049       20.432537
2019-03-03/11:26:34.51           18.097510       20.447549
2019-03-03/11:26:34.54           18.130091       20.462561
2019-03-03/11:26:34.57           18.139510       20.477574
2019-03-03/11:26:34.61           18.155975       20.493070
2019-03-03/11:26:34.64           18.178529       20.508082
2019-03-03/11:26:34.67           18.184316       20.523095
2019-03-03/11:26:34.70           18.205238       20.538107
2019-03-03/11:26:34.73           18.210819       20.553604
2019-03-03/11:26:34.76           18.231405       20.568616
2019-03-03/11:26:34.79           18.252081       20.583628
2019-03-03/11:26:34.82           18.272792       20.598640
2019-03-03/11:26:34.86           18.295434       20.614137
2019-03-03/11:26:34.89           18.315935       20.629149
2019-03-03/11:26:34.92           18.334343       20.644162
2019-03-03/11:26:34.95           18.360021       20.659174
2019-03-03/11:26:34.98           18.371224       20.674671
2019-03-03/11:26:35.01           18.394922       20.689761
2019-03-03/11:26:35.04           18.413966       20.704916
2019-03-03/11:26:35.07           18.426090       20.720071
2019-03-03/11:26:35.11           18.444811       20.735714
2019-03-03/11:26:35.14           18.460383       20.750869
2019-03-03/11:26:35.17           18.467307       20.766024
2019-03-03/11:26:35.20           18.492735       20.781179
2019-03-03/11:26:35.23           18.512749       20.796822
2019-03-03/11:26:35.26           18.545460       20.811977
2019-03-03/11:26:35.29           18.563091       20.827132
2019-03-03/11:26:35.32           18.581062       20.842287
2019-03-03/11:26:35.36           18.607798       20.857931
2019-03-03/11:26:35.39           18.628027       20.873085
2019-03-03/11:26:35.42           18.658725       20.888240
2019-03-03/11:26:35.45           18.678375       20.903395
2019-03-03/11:26:35.48           18.697347       20.919039
2019-03-03/11:26:35.51           18.716332       20.934194
2019-03-03/11:26:35.54           18.731735       20.949348
2019-03-03/11:26:35.57           18.749876       20.964503
2019-03-03/11:26:35.61           18.767959       20.980147
2019-03-03/11:26:35.64           18.775803       20.995302
2019-03-03/11:26:35.67           18.787425       21.010457
2019-03-03/11:26:35.70           18.799864       21.025611
2019-03-03/11:26:35.73           18.832800       21.041255
2019-03-03/11:26:35.76           18.850434       21.056410
2019-03-03/11:26:35.79           18.874862       21.071565
2019-03-03/11:26:35.82           18.893099       21.086719
2019-03-03/11:26:35.86           18.913871       21.102363
2019-03-03/11:26:35.89           18.929867       21.117518
2019-03-03/11:26:35.92           18.957528       21.132673
2019-03-03/11:26:35.95           18.977980       21.147828
2019-03-03/11:26:35.98           19.002661       21.163471
2019-03-03/11:26:36.01           19.039270       21.178687
2019-03-03/11:26:36.04           19.071607       21.193954
2019-03-03/11:26:36.07           19.087580       21.209220
2019-03-03/11:26:36.11           19.115163       21.224979
2019-03-03/11:26:36.14           19.134010       21.240245
2019-03-03/11:26:36.17           19.155361       21.255511
2019-03-03/11:26:36.20           19.172564       21.270777
2019-03-03/11:26:36.23           19.189404       21.286536
2019-03-03/11:26:36.26           19.200489       21.301802
2019-03-03/11:26:36.29           19.192165       21.317069
2019-03-03/11:26:36.32           19.203193       21.332335
2019-03-03/11:26:36.36           19.218729       21.348093
2019-03-03/11:26:36.39           19.242156       21.363360
2019-03-03/11:26:36.42           19.262973       21.378626
2019-03-03/11:26:36.45           19.283849       21.393892
2019-03-03/11:26:36.48           19.304580       21.409651
2019-03-03/11:26:36.51           19.338872       21.424917
2019-03-03/11:26:36.54           19.365323       21.440184
2019-03-03/11:26:36.57           19.402763       21.455450
2019-03-03/11:26:36.61           19.423912       21.471208
2019-03-03/11:26:36.64           19.451639       21.486475
2019-03-03/11:26:36.67           19.464179       21.501741
2019-03-03/11:26:36.70           19.480618       21.517007
2019-03-03/11:26:36.73           19.492073       21.532766
2019-03-03/11:26:36.76           19.497353       21.548032
2019-03-03/11:26:36.79           19.495108       21.563298
2019-03-03/11:26:36.82           19.502991       21.578565
2019-03-03/11:26:36.86           19.505930       21.594323
2019-03-03/11:26:36.89           19.511146       21.609590
2019-03-03/11:26:36.92           19.519645       21.624856
2019-03-03/11:26:36.95           19.530693       21.640122
2019-03-03/11:26:36.98           19.556387       21.655881
2019-03-03/11:26:37.01           19.594673       21.671194
2019-03-03/11:26:37.04           19.630935       21.686546
2019-03-03/11:26:37.07           19.673122       21.701898
2019-03-03/11:26:37.11           19.703535       21.717746
2019-03-03/11:26:37.14           19.728349       21.733098
2019-03-03/11:26:37.17           19.754154       21.748450
2019-03-03/11:26:37.20           19.776014       21.763802
2019-03-03/11:26:37.23           19.793702       21.779649
2019-03-03/11:26:37.26           19.803113       21.795001
2019-03-03/11:26:37.29           19.809161       21.810353
2019-03-03/11:26:37.32           19.821944       21.825705
2019-03-03/11:26:37.36           19.824688       21.841552
2019-03-03/11:26:37.39           19.834382       21.856904
2019-03-03/11:26:37.42           19.852043       21.872256
2019-03-03/11:26:37.45           19.876466       21.887608
2019-03-03/11:26:37.48           19.885384       21.903456
2019-03-03/11:26:37.51           19.908678       21.918808
2019-03-03/11:26:37.54           19.927471       21.934160
2019-03-03/11:26:37.57           19.941993       21.949512
2019-03-03/11:26:37.61           19.962702       21.965359
2019-03-03/11:26:37.64           19.993274       21.980711
2019-03-03/11:26:37.67           20.018646       21.996063
2019-03-03/11:26:37.70           20.044863       22.011415
2019-03-03/11:26:37.73           20.058245       22.027263
2019-03-03/11:26:37.76           20.087559       22.042615
2019-03-03/11:26:37.79           20.101544       22.057967
2019-03-03/11:26:37.82           20.126383       22.073319
2019-03-03/11:26:37.86           20.145398       22.089166
2019-03-03/11:26:37.89           20.164493       22.104518
2019-03-03/11:26:37.92           20.179495       22.119870
2019-03-03/11:26:37.95           20.194604       22.135222
2019-03-03/11:26:37.98           20.194487       22.151069
2019-03-03/11:26:38.01           20.211772       22.166449
2019-03-03/11:26:38.04           20.225758       22.181852
2019-03-03/11:26:38.07           20.249973       22.197255
2019-03-03/11:26:38.11           20.258187       22.213155
2019-03-03/11:26:38.14           20.279560       22.228558
2019-03-03/11:26:38.17           20.292932       22.243961
2019-03-03/11:26:38.20           20.310569       22.259364
2019-03-03/11:26:38.23           20.325393       22.275264
2019-03-03/11:26:38.26           20.341637       22.290667
2019-03-03/11:26:38.29           20.349512       22.306070
2019-03-03/11:26:38.32           20.364492       22.321473
2019-03-03/11:26:38.36           20.384157       22.337373
2019-03-03/11:26:38.39           20.408427       22.352775
2019-03-03/11:26:38.42           20.421401       22.368178
2019-03-03/11:26:38.45           20.441213       22.383581
2019-03-03/11:26:38.48           20.462749       22.399481
2019-03-03/11:26:38.51           20.492170       22.414884
2019-03-03/11:26:38.54           20.522249       22.430287
2019-03-03/11:26:38.57           20.556762       22.445690
2019-03-03/11:26:38.61           20.581636       22.461590
2019-03-03/11:26:38.64           20.604551       22.476993
2019-03-03/11:26:38.67           20.626751       22.492396
2019-03-03/11:26:38.70           20.662039       22.507799
2019-03-03/11:26:38.73           20.682514       22.523699
2019-03-03/11:26:38.76           20.687502       22.539102
2019-03-03/11:26:38.79           20.692268       22.554505
2019-03-03/11:26:38.82           20.699935       22.569908
2019-03-03/11:26:38.86           20.711681       22.585807
2019-03-03/11:26:38.89           20.737116       22.601210
2019-03-03/11:26:38.92           20.751041       22.616613
2019-03-03/11:26:38.95           20.759357       22.632016
2019-03-03/11:26:38.98           20.760978       22.647916
2019-03-03/11:26:39.01           20.779751       22.663330
2019-03-03/11:26:39.04           20.805224       22.678754
2019-03-03/11:26:39.07           20.837280       22.694177
2019-03-03/11:26:39.11           20.876555       22.710098
2019-03-03/11:26:39.14           20.905039       22.725521
2019-03-03/11:26:39.17           20.927864       22.740945
2019-03-03/11:26:39.20           20.938345       22.756368
2019-03-03/11:26:39.23           20.973104       22.772289
2019-03-03/11:26:39.26           20.997891       22.787712
2019-03-03/11:26:39.29           21.012268       22.803136
2019-03-03/11:26:39.32           21.024050       22.818559
2019-03-03/11:26:39.36           21.029811       22.834480
2019-03-03/11:26:39.39           21.018465       22.849904
2019-03-03/11:26:39.42           21.018770       22.865327
2019-03-03/11:26:39.45           21.028672       22.880750
2019-03-03/11:26:39.48           21.054771       22.896671
2019-03-03/11:26:39.51           21.068003       22.912095
2019-03-03/11:26:39.54           21.086009       22.927518
2019-03-03/11:26:39.57           21.111099       22.942942
2019-03-03/11:26:39.61           21.143752       22.958863
2019-03-03/11:26:39.64           21.168994       22.974286
2019-03-03/11:26:39.67           21.203828       22.989709
2019-03-03/11:26:39.70           21.229155       23.005133
2019-03-03/11:26:39.73           21.236442       23.021054
2019-03-03/11:26:39.76           21.236485       23.036477
2019-03-03/11:26:39.79           21.250181       23.051901
2019-03-03/11:26:39.82           21.273102       23.067324
2019-03-03/11:26:39.86           21.285662       23.083245
2019-03-03/11:26:39.89           21.290890       23.098668
2019-03-03/11:26:39.92           21.300709       23.114092
2019-03-03/11:26:39.95           21.317760       23.129515
2019-03-03/11:26:39.98           21.338609       23.145436
2019-03-03/11:26:40.01           21.366692       23.160856
2019-03-03/11:26:40.04           21.399344       23.176273
2019-03-03/11:26:40.07           21.431049       23.191690
2019-03-03/11:26:40.11           21.446308       23.207604
2019-03-03/11:26:40.14           21.476560       23.223021
2019-03-03/11:26:40.17           21.506858       23.238438
2019-03-03/11:26:40.20           21.529698       23.253855
2019-03-03/11:26:40.23           21.547745       23.269769
2019-03-03/11:26:40.26           21.562562       23.285186
2019-03-03/11:26:40.29           21.585770       23.300603
2019-03-03/11:26:40.32           21.603798       23.316020
2019-03-03/11:26:40.36           21.609942       23.331934
2019-03-03/11:26:40.39           21.622213       23.347351
2019-03-03/11:26:40.42           21.629146       23.362768
2019-03-03/11:26:40.45           21.641304       23.378185
2019-03-03/11:26:40.48           21.653253       23.394099
2019-03-03/11:26:40.51           21.668152       23.409516
2019-03-03/11:26:40.54           21.691668       23.424933
2019-03-03/11:26:40.57           21.703842       23.440350
2019-03-03/11:26:40.61           21.729957       23.456265
2019-03-03/11:26:40.64           21.759295       23.471681
2019-03-03/11:26:40.67           21.785533       23.487098
2019-03-03/11:26:40.70           21.806396       23.502515
2019-03-03/11:26:40.73           21.824653       23.518430
2019-03-03/11:26:40.76           21.854354       23.533847
2019-03-03/11:26:40.79           21.872843       23.549264
2019-03-03/11:26:40.82           21.889468       23.564680
2019-03-03/11:26:40.86           21.909560       23.580595
2019-03-03/11:26:40.89           21.918958       23.596012
2019-03-03/11:26:40.92           21.929624       23.611429
2019-03-03/11:26:40.95           21.950468       23.626846
2019-03-03/11:26:40.98           21.984542       23.642760
2019-03-03/11:26:41.01           22.006603       23.658152
2019-03-03/11:26:41.04           22.020242       23.673524
2019-03-03/11:26:41.07           22.047455       23.688896
2019-03-03/11:26:41.11           22.070185       23.704764
2019-03-03/11:26:41.14           22.096987       23.720136
2019-03-03/11:26:41.17           22.122805       23.735508
2019-03-03/11:26:41.20           22.147400       23.750880
2019-03-03/11:26:41.23           22.168224       23.766748
2019-03-03/11:26:41.26           22.168072       23.782120
2019-03-03/11:26:41.29           22.186434       23.797492
2019-03-03/11:26:41.32           22.212692       23.812864
2019-03-03/11:26:41.36           22.222530       23.828732
2019-03-03/11:26:41.39           22.240775       23.844104
2019-03-03/11:26:41.42           22.244586       23.859477
2019-03-03/11:26:41.45           22.256226       23.874849
2019-03-03/11:26:41.48           22.265996       23.890716
2019-03-03/11:26:41.51           22.287015       23.906088
2019-03-03/11:26:41.54           22.316533       23.921461
2019-03-03/11:26:41.57           22.345561       23.936833
2019-03-03/11:26:41.61           22.371851       23.952701
2019-03-03/11:26:41.64           22.409405       23.968073
2019-03-03/11:26:41.67           22.440940       23.983445
2019-03-03/11:26:41.70           22.480414       23.998817
2019-03-03/11:26:41.73           22.518320       24.014685
2019-03-03/11:26:41.76           22.549894       24.030057
2019-03-03/11:26:41.79           22.564112       24.045429
2019-03-03/11:26:41.82           22.576029       24.060801
2019-03-03/11:26:41.86           22.590532       24.076669
2019-03-03/11:26:41.89           22.602123       24.092041
2019-03-03/11:26:41.92           22.609478       24.107413
2019-03-03/11:26:41.95           22.617332       24.122785
2019-03-03/11:26:41.98           22.624848       24.138653
2019-03-03/11:26:42.01           22.638430       24.153983
2019-03-03/11:26:42.04           22.651071       24.169279
2019-03-03/11:26:42.07           22.668856       24.184575
2019-03-03/11:26:42.11           22.688106       24.200364
2019-03-03/11:26:42.14           22.710876       24.215660
2019-03-03/11:26:42.17           22.730926       24.230956
2019-03-03/11:26:42.20           22.753158       24.246252
2019-03-03/11:26:42.23           22.778481       24.262042
2019-03-03/11:26:42.26           22.805581       24.277337
2019-03-03/11:26:42.29           22.815852       24.292633
2019-03-03/11:26:42.32           22.831325       24.307929
2019-03-03/11:26:42.36           22.862771       24.323719
2019-03-03/11:26:42.39           22.883443       24.339015
2019-03-03/11:26:42.42           22.889147       24.354311
2019-03-03/11:26:42.45           22.899196       24.369606
2019-03-03/11:26:42.48           22.918911       24.385396
2019-03-03/11:26:42.51           22.925584       24.400692
2019-03-03/11:26:42.54           22.927661       24.415988
2019-03-03/11:26:42.57           22.949956       24.431284
2019-03-03/11:26:42.61           22.970623       24.447073
2019-03-03/11:26:42.64           22.988845       24.462369
2019-03-03/11:26:42.67           23.007769       24.477665
2019-03-03/11:26:42.70           23.034379       24.492961
2019-03-03/11:26:42.73           23.066956       24.508750
2019-03-03/11:26:42.76           23.081582       24.524046
2019-03-03/11:26:42.79           23.094153       24.539342
2019-03-03/11:26:42.82           23.124598       24.554638
2019-03-03/11:26:42.86           23.145949       24.570427
2019-03-03/11:26:42.89           23.156903       24.585723
2019-03-03/11:26:42.92           23.151849       24.601019
2019-03-03/11:26:42.95           23.161686       24.616315
2019-03-03/11:26:42.98           23.166108       24.632105
2019-03-03/11:26:43.01           23.169918       24.647341
2019-03-03/11:26:43.04           23.186730       24.662528
2019-03-03/11:26:43.07           23.206026       24.677715
2019-03-03/11:26:43.11           23.224425       24.693392
2019-03-03/11:26:43.14           23.236919       24.708579
2019-03-03/11:26:43.17           23.254017       24.723766
2019-03-03/11:26:43.20           23.280039       24.738953
2019-03-03/11:26:43.23           23.297374       24.754630
2019-03-03/11:26:43.26           23.307638       24.769817
2019-03-03/11:26:43.29           23.329375       24.785004
2019-03-03/11:26:43.32           23.339171       24.800191
2019-03-03/11:26:43.36           23.352548       24.815868
2019-03-03/11:26:43.39           23.360115       24.831056
2019-03-03/11:26:43.42           23.362329       24.846243
2019-03-03/11:26:43.45           23.377834       24.861430
2019-03-03/11:26:43.48           23.391707       24.877107
2019-03-03/11:26:43.51           23.401489       24.892294
2019-03-03/11:26:43.54           23.426450       24.907481
2019-03-03/11:26:43.57           23.434930       24.922668
2019-03-03/11:26:43.61           23.447897       24.938345
2019-03-03/11:26:43.64           23.475007       24.953532
2019-03-03/11:26:43.67           23.495445       24.968719
2019-03-03/11:26:43.70           23.527838       24.983906
2019-03-03/11:26:43.73           23.552362       24.999583
2019-03-03/11:26:43.76           23.563478       25.014770
2019-03-03/11:26:43.79           23.595753       25.029957
2019-03-03/11:26:43.82           23.615253       25.045144
2019-03-03/11:26:43.86           23.636574       25.060821
2019-03-03/11:26:43.89           23.662838       25.076008
2019-03-03/11:26:43.92           23.674869       25.091196
2019-03-03/11:26:43.95           23.681524       25.106383
2019-03-03/11:26:43.98           23.688558       25.122060
2019-03-03/11:26:44.01           23.695744       25.137170
2019-03-03/11:26:44.04           23.715243       25.152216
2019-03-03/11:26:44.07           23.734947       25.167263
2019-03-03/11:26:44.11           23.759600       25.182794
2019-03-03/11:26:44.14           23.783235       25.197841
2019-03-03/11:26:44.17           23.804306       25.212887
2019-03-03/11:26:44.20           23.828032       25.227934
2019-03-03/11:26:44.23           23.855161       25.243466
2019-03-03/11:26:44.26           23.880532       25.258512
2019-03-03/11:26:44.29           23.906677       25.273559
2019-03-03/11:26:44.32           23.926264       25.288605
2019-03-03/11:26:44.36           23.935544       25.304137
2019-03-03/11:26:44.39           23.937155       25.319184
2019-03-03/11:26:44.42           23.946197       25.334230
2019-03-03/11:26:44.45           23.956919       25.349277
2019-03-03/11:26:44.48           23.959929       25.364808
2019-03-03/11:26:44.51           23.965450       25.379855
2019-03-03/11:26:44.54           23.972428       25.394901
2019-03-03/11:26:44.57           23.990259       25.409948
2019-03-03/11:26:44.61           24.007850       25.425480
2019-03-03/11:26:44.64           24.037875       25.440526
2019-03-03/11:26:44.67           24.059671       25.455573
2019-03-03/11:26:44.70           24.084635       25.470619
2019-03-03/11:26:44.73           24.114992       25.486151
2019-03-03/11:26:44.76           24.152054       25.501198
2019-03-03/11:26:44.79           24.188503       25.516244
2019-03-03/11:26:44.82           24.229288       25.531291
2019-03-03/11:26:44.86           24.250291       25.546822
2019-03-03/11:26:44.89           24.276835       25.561869
2019-03-03/11:26:44.92           24.287199       25.576915
2019-03-03/11:26:44.95           24.321510       25.591962
2019-03-03/11:26:44.98           24.332138       25.607494
2019-03-03/11:26:45.01           24.334610       25.622442
2019-03-03/11:26:45.04           24.342387       25.637309
2019-03-03/11:26:45.07           24.349550       25.652175
2019-03-03/11:26:45.11           24.349298       25.667522
2019-03-03/11:26:45.14           24.370711       25.682388
2019-03-03/11:26:45.17           24.388138       25.697255
2019-03-03/11:26:45.20           24.417038       25.712122
2019-03-03/11:26:45.23           24.437427       25.727468
2019-03-03/11:26:45.26           24.475262       25.742335
2019-03-03/11:26:45.29           24.503612       25.757202
2019-03-03/11:26:45.32           24.524552       25.772069
2019-03-03/11:26:45.36           24.546862       25.787415
2019-03-03/11:26:45.39           24.578694       25.802282
2019-03-03/11:26:45.42           24.591660       25.817149
2019-03-03/11:26:45.45           24.612901       25.832015
2019-03-03/11:26:45.48           24.621366       25.847362
2019-03-03/11:26:45.51           24.630521       25.862228
2019-03-03/11:26:45.54           24.634708       25.877095
2019-03-03/11:26:45.57           24.652867       25.891962
2019-03-03/11:26:45.61           24.674576       25.907308
2019-03-03/11:26:45.64           24.696523       25.922175
2019-03-03/11:26:45.67           24.707268       25.937042
2019-03-03/11:26:45.70           24.724849       25.951909
2019-03-03/11:26:45.73           24.742942       25.967255
2019-03-03/11:26:45.76           24.765559       25.982122
2019-03-03/11:26:45.79           24.782702       25.996989
2019-03-03/11:26:45.82           24.800055       26.011855
2019-03-03/11:26:45.86           24.817482       26.027202
2019-03-03/11:26:45.89           24.836250       26.042069
2019-03-03/11:26:45.92           24.850795       26.056935
2019-03-03/11:26:45.95           24.863016       26.071802
2019-03-03/11:26:45.98           24.876024       26.087149
2019-03-03/11:26:46.01           24.882105       26.101899
2019-03-03/11:26:46.04           24.884787       26.116553
2019-03-03/11:26:46.07           24.897191       26.131207
2019-03-03/11:26:46.11           24.912004       26.146334
2019-03-03/11:26:46.14           24.925250       26.160989
2019-03-03/11:26:46.17           24.941096       26.175643
2019-03-03/11:26:46.20           24.959239       26.190297
2019-03-03/11:26:46.23           24.982425       26.205425
2019-03-03/11:26:46.26           25.006334       26.220079
2019-03-03/11:26:46.29           25.024339       26.234733
2019-03-03/11:26:46.32           25.047999       26.249387
2019-03-03/11:26:46.36           25.060202       26.264515
2019-03-03/11:26:46.39           25.072675       26.279169
2019-03-03/11:26:46.42           25.088277       26.293823
2019-03-03/11:26:46.45           25.107766       26.308477
2019-03-03/11:26:46.48           25.122485       26.323605
2019-03-03/11:26:46.51           25.130441       26.338259
2019-03-03/11:26:46.54           25.132603       26.352913
2019-03-03/11:26:46.57           25.148667       26.367568
2019-03-03/11:26:46.61           25.165434       26.382695
2019-03-03/11:26:46.64           25.189934       26.397349
2019-03-03/11:26:46.67           25.216132       26.412003
2019-03-03/11:26:46.70           25.236668       26.426658
2019-03-03/11:26:46.73           25.250584       26.441785
2019-03-03/11:26:46.76           25.278198       26.456439
2019-03-03/11:26:46.79           25.307541       26.471093
2019-03-03/11:26:46.82           25.338277       26.485748
2019-03-03/11:26:46.86           25.360395       26.500875
2019-03-03/11:26:46.89           25.372362       26.515529
2019-03-03/11:26:46.92           25.386022       26.530183
2019-03-03/11:26:46.95           25.392250       26.544838
2019-03-03/11:26:46.98           25.398833       26.559965
2019-03-03/11:26:47.01           25.408485       26.574485
2019-03-03/11:26:47.04           25.408869       26.588895
2019-03-03/11:26:47.07           25.425055       26.603305
2019-03-03/11:26:47.11           25.438750       26.618180
2019-03-03/11:26:47.14           25.449909       26.632590
2019-03-03/11:26:47.17           25.469909       26.647000
2019-03-03/11:26:47.20           25.491043       26.661410
2019-03-03/11:26:47.23           25.522922       26.676285
2019-03-03/11:26:47.26           25.545758       26.690695
2019-03-03/11:26:47.29           25.569951       26.705105
2019-03-03/11:26:47.32           25.595889       26.719515
2019-03-03/11:26:47.36           25.607687       26.734390
2019-03-03/11:26:47.39           25.627291       26.748800
2019-03-03/11:26:47.42           25.653483       26.763210
2019-03-03/11:26:47.45           25.664008       26.777620
2019-03-03/11:26:47.48           25.679271       26.792495
2019-03-03/11:26:47.51           25.692517       26.806905
2019-03-03/11:26:47.54           25.710363       26.821315
2019-03-03/11:26:47.57           25.719114       26.835725
2019-03-03/11:26:47.61           25.734016       26.850600
2019-03-03/11:26:47.64           25.744562       26.865010
2019-03-03/11:26:47.67           25.751820       26.879420
2019-03-03/11:26:47.70           25.756263       26.893830
2019-03-03/11:26:47.73           25.783257       26.908705
2019-03-03/11:26:47.76           25.801846       26.923115
2019-03-03/11:26:47.79           25.819385       26.937525
2019-03-03/11:26:47.82           25.834545       26.951935
2019-03-03/11:26:47.86           25.862654       26.966810
2019-03-03/11:26:47.89           25.882385       26.981220
2019-03-03/11:26:47.92           25.909119       26.995630
2019-03-03/11:26:47.95           25.938362       27.010040
2019-03-03/11:26:47.98           25.960048       27.024915
2019-03-03/11:26:48.01           25.978272       27.039170
2019-03-03/11:26:48.04           25.987293       27.053297
2019-03-03/11:26:48.07           25.995775       27.067424
2019-03-03/11:26:48.11           26.019470       27.082007
2019-03-03/11:26:48.14           26.017117       27.096134
2019-03-03/11:26:48.17           26.024064       27.110262
2019-03-03/11:26:48.20           26.035853       27.124389
2019-03-03/11:26:48.23           26.036592       27.138972
2019-03-03/11:26:48.26           26.059682       27.153099
2019-03-03/11:26:48.29           26.078297       27.167226
2019-03-03/11:26:48.32           26.097273       27.181353
2019-03-03/11:26:48.36           26.118503       27.195936
2019-03-03/11:26:48.39           26.126753       27.210063
2019-03-03/11:26:48.42           26.160114       27.224191
2019-03-03/11:26:48.45           26.184286       27.238318
2019-03-03/11:26:48.48           26.203558       27.252901
2019-03-03/11:26:48.51           26.224805       27.267028
2019-03-03/11:26:48.54           26.224336       27.281155
2019-03-03/11:26:48.57           26.228878       27.295282
2019-03-03/11:26:48.61           26.245905       27.309865
2019-03-03/11:26:48.64           26.265663       27.323992
2019-03-03/11:26:48.67           26.289067       27.338120
2019-03-03/11:26:48.70           26.304771       27.352247
2019-03-03/11:26:48.73           26.317800       27.366830
2019-03-03/11:26:48.76           26.331773       27.380957
2019-03-03/11:26:48.79           26.357571       27.395084
2019-03-03/11:26:48.82           26.390822       27.409211
2019-03-03/11:26:48.86           26.407338       27.423794
2019-03-03/11:26:48.89           26.433144       27.437921
2019-03-03/11:26:48.92           26.452048       27.452049
2019-03-03/11:26:48.95           26.464373       27.466176
2019-03-03/11:26:48.98           26.483049       27.480759
2019-03-03/11:26:49.01           26.494863       27.494714
2019-03-03/11:26:49.04           26.508740       27.508528
2019-03-03/11:26:49.07           26.521361       27.522341
2019-03-03/11:26:49.11           26.528605       27.536600
2019-03-03/11:26:49.14           26.536083       27.550414
2019-03-03/11:26:49.17           26.549239       27.564228
2019-03-03/11:26:49.20           26.558051       27.578041
2019-03-03/11:26:49.23           26.579123       27.592300
2019-03-03/11:26:49.26           26.591762       27.606114
2019-03-03/11:26:49.29           26.620861       27.619928
2019-03-03/11:26:49.32           26.643771       27.633741
2019-03-03/11:26:49.36           26.664584       27.648000
2019-03-03/11:26:49.39           26.697697       27.661814
2019-03-03/11:26:49.42           26.735422       27.675628
2019-03-03/11:26:49.45           26.752392       27.689441
2019-03-03/11:26:49.48           26.773624       27.703700
2019-03-03/11:26:49.51           26.787743       27.717514
2019-03-03/11:26:49.54           26.807774       27.731328
2019-03-03/11:26:49.57           26.820665       27.745141
2019-03-03/11:26:49.61           26.832388       27.759400
2019-03-03/11:26:49.64           26.845182       27.773214
2019-03-03/11:26:49.67           26.842621       27.787028
2019-03-03/11:26:49.70           26.854112       27.800841
2019-03-03/11:26:49.73           26.870780       27.815100
2019-03-03/11:26:49.76           26.890078       27.828914
2019-03-03/11:26:49.79           26.908543       27.842728
2019-03-03/11:26:49.82           26.926709       27.856541
2019-03-03/11:26:49.86           26.955784       27.870800
2019-03-03/11:26:49.89           26.979843       27.884614
2019-03-03/11:26:49.92           27.007745       27.898428
2019-03-03/11:26:49.95           27.046321       27.912241
2019-03-03/11:26:49.98           27.066566       27.926501
2019-03-03/11:26:50.01           27.084277       27.940121
2019-03-03/11:26:50.04           27.099458       27.953583
2019-03-03/11:26:50.07           27.115181       27.967045
2019-03-03/11:26:50.11           27.118230       27.980941
2019-03-03/11:26:50.14           27.109543       27.994403
2019-03-03/11:26:50.17           27.113880       28.007864
2019-03-03/11:26:50.20           27.111819       28.021326
2019-03-03/11:26:50.23           27.116127       28.035222
2019-03-03/11:26:50.26           27.137986       28.048684
2019-03-03/11:26:50.29           27.147906       28.062146
2019-03-03/11:26:50.32           27.164642       28.075608
2019-03-03/11:26:50.36           27.186889       28.089504
2019-03-03/11:26:50.39           27.220568       28.102966
2019-03-03/11:26:50.42           27.250093       28.116427
2019-03-03/11:26:50.45           27.278642       28.129889
2019-03-03/11:26:50.48           27.313015       28.143785
2019-03-03/11:26:50.51           27.344558       28.157247
2019-03-03/11:26:50.54           27.361004       28.170709
2019-03-03/11:26:50.57           27.390943       28.184171
2019-03-03/11:26:50.61           27.404525       28.198067
2019-03-03/11:26:50.64           27.425239       28.211529
2019-03-03/11:26:50.67           27.442351       28.224990
2019-03-03/11:26:50.70           27.465549       28.238452
2019-03-03/11:26:50.73           27.481924       28.252348
2019-03-03/11:26:50.76           27.495146       28.265810
2019-03-03/11:26:50.79           27.504257       28.279272
2019-03-03/11:26:50.82           27.527369       28.292734
2019-03-03/11:26:50.86           27.551913       28.306630
2019-03-03/11:26:50.89           27.576011       28.320091
2019-03-03/11:26:50.92           27.590557       28.333553
2019-03-03/11:26:50.95           27.600409       28.347015
2019-03-03/11:26:50.98           27.612259       28.360911
2019-03-03/11:26:51.01           27.622932       28.374164
2019-03-03/11:26:51.04           27.639381       28.387245
2019-03-03/11:26:51.07           27.648793       28.400326
2019-03-03/11:26:51.11           27.647785       28.413828
2019-03-03/11:26:51.14           27.656080       28.426909
2019-03-03/11:26:51.17           27.671479       28.439990
2019-03-03/11:26:51.20           27.697387       28.453071
2019-03-03/11:26:51.23           27.718788       28.466573
2019-03-03/11:26:51.26           27.750801       28.479654
2019-03-03/11:26:51.29           27.767724       28.492735
2019-03-03/11:26:51.32           27.783675       28.505816
2019-03-03/11:26:51.36           27.819685       28.519318
2019-03-03/11:26:51.39           27.852923       28.532399
2019-03-03/11:26:51.42           27.865799       28.545480
2019-03-03/11:26:51.45           27.881539       28.558561
2019-03-03/11:26:51.48           27.879633       28.572063
2019-03-03/11:26:51.51           27.885048       28.585144
2019-03-03/11:26:51.54           27.889142       28.598225
2019-03-03/11:26:51.57           27.904712       28.611306
2019-03-03/11:26:51.61           27.916018       28.624809
2019-03-03/11:26:51.64           27.912338       28.637889
2019-03-03/11:26:51.67           27.908232       28.650970
2019-03-03/11:26:51.70           27.911803       28.664051
2019-03-03/11:26:51.73           27.922746       28.677554
2019-03-03/11:26:51.76           27.944932       28.690634
2019-03-03/11:26:51.79           27.963510       28.703715
2019-03-03/11:26:51.82           27.981733       28.716796
2019-03-03/11:26:51.86           28.001905       28.730299
2019-03-03/11:26:51.89           28.022492       28.743379
2019-03-03/11:26:51.92           28.047306       28.756460
2019-03-03/11:26:51.95           28.080957       28.769541
2019-03-03/11:26:51.98           28.118839       28.783044
2019-03-03/11:26:52.01           28.144346       28.795894
2019-03-03/11:26:52.04           28.167169       28.808553
2019-03-03/11:26:52.07           28.194919       28.821213
2019-03-03/11:26:52.11           28.198589       28.834281
2019-03-03/11:26:52.14           28.209462       28.846941
2019-03-03/11:26:52.17           28.224169       28.859601
2019-03-03/11:26:52.20           28.235846       28.872260
2019-03-03/11:26:52.23           28.242337       28.885328
2019-03-03/11:26:52.26           28.251375       28.897988
2019-03-03/11:26:52.29           28.272777       28.910648
2019-03-03/11:26:52.32           28.294761       28.923308
2019-03-03/11:26:52.36           28.314965       28.936376
2019-03-03/11:26:52.39           28.348693       28.949035
2019-03-03/11:26:52.42           28.373386       28.961695
2019-03-03/11:26:52.45           28.395709       28.974355
2019-03-03/11:26:52.48           28.410789       28.987423
2019-03-03/11:26:52.51           28.440243       29.000083
2019-03-03/11:26:52.54           28.463101       29.012743
2019-03-03/11:26:52.57           28.479790       29.025402
2019-03-03/11:26:52.61           28.494314       29.038470
2019-03-03/11:26:52.64           28.504911       29.051130
2019-03-03/11:26:52.67           28.519965       29.063790
2019-03-03/11:26:52.70           28.540792       29.076450
2019-03-03/11:26:52.73           28.550418       29.089518
2019-03-03/11:26:52.76           28.578724       29.102177
2019-03-03/11:26:52.79           28.590082       29.114837
2019-03-03/11:26:52.82           28.604772       29.127497
2019-03-03/11:26:52.86           28.608920       29.140565
2019-03-03/11:26:52.89           28.621591       29.153225
2019-03-03/11:26:52.92           28.643601       29.165884
2019-03-03/11:26:52.95           28.666967       29.178544
2019-03-03/11:26:52.98           28.680959       29.191612
2019-03-03/11:26:53.01           28.709714       29.204025
2019-03-03/11:26:53.04           28.720704       29.216235
2019-03-03/11:26:53.07           28.728900       29.228445
2019-03-03/11:26:53.11           28.742570       29.241048
2019-03-03/11:26:53.14           28.761354       29.253258
2019-03-03/11:26:53.17           28.768041       29.265468
2019-03-03/11:26:53.20           28.770008       29.277678
2019-03-03/11:26:53.23           28.777610       29.290281
2019-03-03/11:26:53.26           28.783154       29.302491
2019-03-03/11:26:53.29           28.790292       29.314701
2019-03-03/11:26:53.32           28.802903       29.326910
2019-03-03/11:26:53.36           28.822626       29.339514
2019-03-03/11:26:53.39           28.828194       29.351724
2019-03-03/11:26:53.42           28.847794       29.363934
2019-03-03/11:26:53.45           28.872129       29.376143
2019-03-03/11:26:53.48           28.896508       29.388747
2019-03-03/11:26:53.51           28.906607       29.400957
2019-03-03/11:26:53.54           28.926782       29.413166
2019-03-03/11:26:53.57           28.951214       29.425376
2019-03-03/11:26:53.61           28.964846       29.437980
2019-03-03/11:26:53.64           28.986567       29.450189
2019-03-03/11:26:53.67           29.012670       29.462399
2019-03-03/11:26:53.70           29.021830       29.474609
2019-03-03/11:26:53.73           29.034989       29.487213
2019-03-03/11:26:53.76           29.047036       29.499422
2019-03-03/11:26:53.79           29.063003       29.511632
2019-03-03/11:26:53.82           29.082106       29.523842
2019-03-03/11:26:53.86           29.096645       29.536445
2019-03-03/11:26:53.89           29.132677       29.548655
2019-03-03/11:26:53.92           29.140756       29.560865
2019-03-03/11:26:53.95           29.163601       29.573075
2019-03-03/11:26:53.98           29.203590       29.585678
2019-03-03/11:26:54.01           29.223520       29.597623
2019-03-03/11:26:54.04           29.240598       29.609350
2019-03-03/11:26:54.07           29.271395       29.621077
2019-03-03/11:26:54.11           29.297198       29.633182
2019-03-03/11:26:54.14           29.306041       29.644909
2019-03-03/11:26:54.17           29.304371       29.656636
2019-03-03/11:26:54.20           29.330420       29.668363
2019-03-03/11:26:54.23           29.339609       29.680468
2019-03-03/11:26:54.26           29.336802       29.692195
2019-03-03/11:26:54.29           29.353806       29.703922
2019-03-03/11:26:54.32           29.385787       29.715648
2019-03-03/11:26:54.36           29.396420       29.727754
2019-03-03/11:26:54.39           29.418661       29.739480
2019-03-03/11:26:54.42           29.441952       29.751207
2019-03-03/11:26:54.45           29.464381       29.762934
2019-03-03/11:26:54.48           29.483514       29.775039
2019-03-03/11:26:54.51           29.511388       29.786766
2019-03-03/11:26:54.54           29.537836       29.798493
2019-03-03/11:26:54.57           29.555321       29.810220
2019-03-03/11:26:54.61           29.563546       29.822325
2019-03-03/11:26:54.64           29.574005       29.834052
2019-03-03/11:26:54.67           29.576294       29.845779
2019-03-03/11:26:54.70           29.591355       29.857506
2019-03-03/11:26:54.73           29.590007       29.869611
2019-03-03/11:26:54.76           29.593261       29.881338
2019-03-03/11:26:54.79           29.600473       29.893065
2019-03-03/11:26:54.82           29.609810       29.904792
2019-03-03/11:26:54.86           29.614546       29.916897
2019-03-03/11:26:54.89           29.623201       29.928624
2019-03-03/11:26:54.92           29.646227       29.940351
2019-03-03/11:26:54.95           29.670368       29.952077
2019-03-03/11:26:54.98           29.687016       29.964183
2019-03-03/11:26:55.01           29.711700       29.975627
2019-03-03/11:26:55.04           29.740366       29.986839
2019-03-03/11:26:55.07           29.761291       29.998050
2019-03-03/11:26:55.11           29.783799       30.009624
2019-03-03/11:26:55.14           29.814639       30.020835
2019-03-03/11:26:55.17           29.834422       30.032047
2019-03-03/11:26:55.20           29.844079       30.043259
2019-03-03/11:26:55.23           29.854106       30.054832
2019-03-03/11:26:55.26           29.859281       30.066044
2019-03-03/11:26:55.29           29.872044       30.077255
2019-03-03/11:26:55.32           29.882147       30.088467
2019-03-03/11:26:55.36           29.887277       30.100040
2019-03-03/11:26:55.39           29.887737       30.111252
2019-03-03/11:26:55.42           29.893399       30.122464
2019-03-03/11:26:55.45           29.904753       30.133675
2019-03-03/11:26:55.48           29.913912       30.145249
2019-03-03/11:26:55.51           29.914598       30.156460
2019-03-03/11:26:55.54           29.931484       30.167672
2019-03-03/11:26:55.57           29.946832       30.178884
2019-03-03/11:26:55.61           29.955212       30.190457
2019-03-03/11:26:55.64           29.969849       30.201669
2019-03-03/11:26:55.67           29.991492       30.212880
2019-03-03/11:26:55.70           30.000806       30.224092
2019-03-03/11:26:55.73           30.024489       30.235665
2019-03-03/11:26:55.76           30.041541       30.246877
2019-03-03/11:26:55.79           30.065969       30.258089
2019-03-03/11:26:55.82           30.081191       30.269300
2019-03-03/11:26:55.86           30.093277       30.280874
2019-03-03/11:26:55.89           30.106051       30.292085
2019-03-03/11:26:55.92           30.123511       30.303297
2019-03-03/11:26:55.95           30.124319       30.314509
2019-03-03/11:26:55.98           30.139346       30.326082
2019-03-03/11:26:56.01           30.143059       30.336992
2019-03-03/11:26:56.04           30.163270       30.347653
2019-03-03/11:26:56.07           30.179357       30.358315
2019-03-03/11:26:56.11           30.186578       30.369320
2019-03-03/11:26:56.14           30.205836       30.379981
2019-03-03/11:26:56.17           30.219166       30.390643
2019-03-03/11:26:56.20           30.225550       30.401304
2019-03-03/11:26:56.23           30.238488       30.412309
2019-03-03/11:26:56.26           30.251849       30.422970
2019-03-03/11:26:56.29           30.260636       30.433632
2019-03-03/11:26:56.32           30.261432       30.444293
2019-03-03/11:26:56.36           30.267925       30.455298
2019-03-03/11:26:56.39           30.290463       30.465960
2019-03-03/11:26:56.42           30.305712       30.476621
2019-03-03/11:26:56.45           30.322342       30.487282
2019-03-03/11:26:56.48           30.337472       30.498287
2019-03-03/11:26:56.51           30.352766       30.508949
2019-03-03/11:26:56.54           30.360922       30.519610
2019-03-03/11:26:56.57           30.379826       30.530271
2019-03-03/11:26:56.61           30.391826       30.541277
2019-03-03/11:26:56.64           30.401287       30.551938
2019-03-03/11:26:56.67           30.409412       30.562599
2019-03-03/11:26:56.70           30.418397       30.573261
2019-03-03/11:26:56.73           30.421206       30.584266
2019-03-03/11:26:56.76           30.421514       30.594927
2019-03-03/11:26:56.79           30.431016       30.605589
2019-03-03/11:26:56.82           30.444730       30.616250
2019-03-03/11:26:56.86           30.454903       30.627255
2019-03-03/11:26:56.89           30.464573       30.637916
2019-03-03/11:26:56.92           30.483526       30.648578
2019-03-03/11:26:56.95           30.504219       30.659239
2019-03-03/11:26:56.98           30.527003       30.670244
2019-03-03/11:26:57.01           30.544532       30.680588
2019-03-03/11:26:57.04           30.567389       30.690670
2019-03-03/11:26:57.07           30.589364       30.700753
2019-03-03/11:26:57.11           30.604410       30.711160
2019-03-03/11:26:57.14           30.613652       30.721243
2019-03-03/11:26:57.17           30.631258       30.731325
2019-03-03/11:26:57.20           30.635733       30.741407
2019-03-03/11:26:57.23           30.632224       30.751815
2019-03-03/11:26:57.26           30.634146       30.761897
2019-03-03/11:26:57.29           30.641288       30.771979
2019-03-03/11:26:57.32           30.645920       30.782062
2019-03-03/11:26:57.36           30.646146       30.792469
2019-03-03/11:26:57.39           30.664356       30.802552
2019-03-03/11:26:57.42           30.680039       30.812634
2019-03-03/11:26:57.45           30.693169       30.822716
2019-03-03/11:26:57.48           30.713992       30.833124
2019-03-03/11:26:57.51           30.739847       30.843206
2019-03-03/11:26:57.54           30.745734       30.853288
2019-03-03/11:26:57.57           30.763930       30.863371
2019-03-03/11:26:57.61           30.782938       30.873778
2019-03-03/11:26:57.64           30.805909       30.883861
2019-03-03/11:26:57.67           30.812415       30.893943
2019-03-03/11:26:57.70           30.811822       30.904025
2019-03-03/11:26:57.73           30.823575       30.914433
2019-03-03/11:26:57.76           30.835030       30.924515
2019-03-03/11:26:57.79           30.834509       30.934597
2019-03-03/11:26:57.82           30.853653       30.944680
2019-03-03/11:26:57.86           30.859545       30.955087
2019-03-03/11:26:57.89           30.869342       30.965170
2019-03-03/11:26:57.92           30.880593       30.975252
2019-03-03/11:26:57.95           30.893585       30.985334
2019-03-03/11:26:57.98           30.917557       30.995742
2019-03-03/11:26:58.01           30.920179       31.005492
2019-03-03/11:26:58.04           30.936342       31.014967
2019-03-03/11:26:58.07           30.943573       31.024443
2019-03-03/11:26:58.11           30.956296       31.034225
2019-03-03/11:26:58.14           30.979628       31.043700
2019-03-03/11:26:58.17           30.994510       31.053176
2019-03-03/11:26:58.20           31.010181       31.062652
2019-03-03/11:26:58.23           31.024795       31.072433
2019-03-03/11:26:58.26           31.034830       31.081909
2019-03-03/11:26:58.29           31.056840       31.091385
2019-03-03/11:26:58.32           31.065434       31.100861
2019-03-03/11:26:58.36           31.094679       31.110642
2019-03-03/11:26:58.39           31.101024       31.120118
2019-03-03/11:26:58.42           31.102913       31.129594
2019-03-03/11:26:58.45           31.113331       31.139069
2019-03-03/11:26:58.48           31.123301       31.148851
2019-03-03/11:26:58.51           31.145988       31.158326
2019-03-03/11:26:58.54           31.168098       31.167802
2019-03-03/11:26:58.57           31.187596       31.177278
2019-03-03/11:26:58.61           31.195292       31.187059
2019-03-03/11:26:58.64           31.205668       31.196535
2019-03-03/11:26:58.67           31.216629       31.206011
2019-03-03/11:26:58.70           31.236662       31.215487
2019-03-03/11:26:58.73           31.256313       31.225268
2019-03-03/11:26:58.76           31.263044       31.234744
2019-03-03/11:26:58.79           31.261769       31.244220
2019-03-03/11:26:58.82           31.269076       31.253695
2019-03-03/11:26:58.86           31.284698       31.263477
2019-03-03/11:26:58.89           31.301675       31.272953
2019-03-03/11:26:58.92           31.313689       31.282428
2019-03-03/11:26:58.95           31.337168       31.291904
2019-03-03/11:26:58.98           31.348571       31.301686
2019-03-03/11:26:59.01           31.362468       31.310810
2019-03-03/11:26:59.04           31.374886       31.319644
2019-03-03/11:26:59.07           31.387399       31.328479
2019-03-03/11:26:59.11           31.402300       31.337598
2019-03-03/11:26:59.14           31.398499       31.346432
2019-03-03/11:26:59.17           31.414987       31.355267
2019-03-03/11:26:59.20           31.419400       31.364101
2019-03-03/11:26:59.23           31.434563       31.373221
2019-03-03/11:26:59.26           31.454144       31.382055
2019-03-03/11:26:59.29           31.456501       31.390890
2019-03-03/11:26:59.32           31.469366       31.399724
2019-03-03/11:26:59.36           31.481634       31.408844
2019-03-03/11:26:59.39           31.494331       31.417678
2019-03-03/11:26:59.42           31.513637       31.426512
2019-03-03/11:26:59.45           31.509099       31.435347
2019-03-03/11:26:59.48           31.525732       31.444466
2019-03-03/11:26:59.51           31.531827       31.453301
2019-03-03/11:26:59.54           31.541024       31.462135
2019-03-03/11:26:59.57           31.563593       31.470970
2019-03-03/11:26:59.61           31.587188       31.480089
2019-03-03/11:26:59.64           31.609132       31.488923
2019-03-03/11:26:59.67           31.620706       31.497758
2019-03-03/11:26:59.70           31.640152       31.506592
2019-03-03/11:26:59.73           31.661618       31.515712
2019-03-03/11:26:59.76           31.673866       31.524546
2019-03-03/11:26:59.79           31.686810       31.533381
2019-03-03/11:26:59.82           31.697926       31.542215
2019-03-03/11:26:59.86           31.706535       31.551335
2019-03-03/11:26:59.89           31.707584       31.560169
2019-03-03/11:26:59.92           31.708948       31.569003
2019-03-03/11:26:59.95           31.715029       31.577838
2019-03-03/11:26:59.98           31.716876       31.586957
2019-03-03/11:27:00.01           31.728630       31.595427
2019-03-03/11:27:00.04           31.747733       31.603597
2019-03-03/11:27:00.07           31.767437       31.611766
2019-03-03/11:27:00.11           31.777497       31.620199
2019-03-03/11:27:00.14           31.806138       31.628368
2019-03-03/11:27:00.17           31.830427       31.636538
2019-03-03/11:27:00.20           31.865860       31.644707
2019-03-03/11:27:00.23           31.889911       31.653140
2019-03-03/11:27:00.26           31.901810       31.661310
2019-03-03/11:27:00.29           31.916800       31.669479
2019-03-03/11:27:00.32           31.918184       31.677648
2019-03-03/11:27:00.36           31.916865       31.686081
2019-03-03/11:27:00.39           31.929051       31.694251
2019-03-03/11:27:00.42           31.918875       31.702420
2019-03-03/11:27:00.45           31.910889       31.710590
2019-03-03/11:27:00.48           31.895055       31.719023
2019-03-03/11:27:00.51           31.892149       31.727192
2019-03-03/11:27:00.54           31.902034       31.735361
2019-03-03/11:27:00.57           31.918186       31.743531
2019-03-03/11:27:00.61           31.937080       31.751964
2019-03-03/11:27:00.64           31.945652       31.760133
2019-03-03/11:27:00.67           31.966778       31.768303
2019-03-03/11:27:00.70           31.993471       31.776472
2019-03-03/11:27:00.73           32.012944       31.784905
2019-03-03/11:27:00.76           32.042937       31.793074
2019-03-03/11:27:00.79           32.051864       31.801244
2019-03-03/11:27:00.82           32.065420       31.809413
2019-03-03/11:27:00.86           32.070504       31.817846
2019-03-03/11:27:00.89           32.078980       31.826016
2019-03-03/11:27:00.92           32.101548       31.834185
2019-03-03/11:27:00.95           32.104684       31.842355
2019-03-03/11:27:00.98           32.102127       31.850788
2019-03-03/11:27:01.01           32.105756       31.858577
2019-03-03/11:27:01.04           32.104455       31.866055
2019-03-03/11:27:01.07           32.129067       31.873532
2019-03-03/11:27:01.11           32.147029       31.881251
2019-03-03/11:27:01.14           32.159765       31.888728
2019-03-03/11:27:01.17           32.164061       31.896206
2019-03-03/11:27:01.20           32.169700       31.903683
2019-03-03/11:27:01.23           32.178744       31.911402
2019-03-03/11:27:01.26           32.184360       31.918879
2019-03-03/11:27:01.29           32.200434       31.926357
2019-03-03/11:27:01.32           32.214221       31.933834
2019-03-03/11:27:01.36           32.209452       31.941553
2019-03-03/11:27:01.39           32.212154       31.949030
2019-03-03/11:27:01.42           32.215180       31.956507
2019-03-03/11:27:01.45           32.230887       31.963985
2019-03-03/11:27:01.48           32.249466       31.971703
2019-03-03/11:27:01.51           32.254028       31.979181
2019-03-03/11:27:01.54           32.266522       31.986658
2019-03-03/11:27:01.57           32.282266       31.994136
2019-03-03/11:27:01.61           32.291479       32.001854
2019-03-03/11:27:01.64           32.304098       32.009332
2019-03-03/11:27:01.67           32.321477       32.016809
2019-03-03/11:27:01.70           32.331374       32.024287
2019-03-03/11:27:01.73           32.332064       32.032005
2019-03-03/11:27:01.76           32.330910       32.039483
2019-03-03/11:27:01.79           32.328482       32.046960
2019-03-03/11:27:01.82           32.336561       32.054437
2019-03-03/11:27:01.86           32.334139       32.062156
2019-03-03/11:27:01.89           32.330928       32.069633
2019-03-03/11:27:01.92           32.337154       32.077111
2019-03-03/11:27:01.95           32.332803       32.084588
2019-03-03/11:27:01.98           32.341667       32.092307
2019-03-03/11:27:02.01           32.350912       32.099391
2019-03-03/11:27:02.04           32.347191       32.106151
2019-03-03/11:27:02.07           32.372305       32.112911
2019-03-03/11:27:02.11           32.382665       32.119889
2019-03-03/11:27:02.14           32.403706       32.126649
2019-03-03/11:27:02.17           32.424888       32.133409
2019-03-03/11:27:02.20           32.441299       32.140169
2019-03-03/11:27:02.23           32.459520       32.147147
2019-03-03/11:27:02.26           32.481761       32.153907
2019-03-03/11:27:02.29           32.497411       32.160667
2019-03-03/11:27:02.32           32.522967       32.167427
2019-03-03/11:27:02.36           32.541444       32.174405
2019-03-03/11:27:02.39           32.555290       32.181165
2019-03-03/11:27:02.42           32.556109       32.187925
2019-03-03/11:27:02.45           32.555611       32.194685
2019-03-03/11:27:02.48           32.563338       32.201663
2019-03-03/11:27:02.51           32.559301       32.208423
2019-03-03/11:27:02.54           32.566133       32.215183
2019-03-03/11:27:02.57           32.575097       32.221943
2019-03-03/11:27:02.61           32.584470       32.228922
2019-03-03/11:27:02.64           32.591265       32.235682
2019-03-03/11:27:02.67           32.600128       32.242442
2019-03-03/11:27:02.70           32.631583       32.249202
2019-03-03/11:27:02.73           32.649346       32.256180
2019-03-03/11:27:02.76           32.670715       32.262940
2019-03-03/11:27:02.79           32.703626       32.269700
2019-03-03/11:27:02.82           32.709733       32.276460
2019-03-03/11:27:02.86           32.734656       32.283438
2019-03-03/11:27:02.89           32.744909       32.290198
2019-03-03/11:27:02.92           32.746173       32.296958
2019-03-03/11:27:02.95           32.755529       32.303718
2019-03-03/11:27:02.98           32.749254       32.310696
2019-03-03/11:27:03.01           32.760549       32.317048
2019-03-03/11:27:03.04           32.769720       32.323064
2019-03-03/11:27:03.07           32.776981       32.329080
2019-03-03/11:27:03.11           32.799242       32.335291
2019-03-03/11:27:03.14           32.804276       32.341307
2019-03-03/11:27:03.17           32.820912       32.347323
2019-03-03/11:27:03.20           32.840122       32.353339
2019-03-03/11:27:03.23           32.855755       32.359549
2019-03-03/11:27:03.26           32.881543       32.365565
2019-03-03/11:27:03.29           32.898025       32.371582
2019-03-03/11:27:03.32           32.897706       32.377598
2019-03-03/11:27:03.36           32.907180       32.383808
2019-03-03/11:27:03.39           32.905514       32.389824
2019-03-03/11:27:03.42           32.907631       32.395840
2019-03-03/11:27:03.45           32.911435       32.401856
2019-03-03/11:27:03.48           32.916120       32.408067
2019-03-03/11:27:03.51           32.922842       32.414083
2019-03-03/11:27:03.54           32.918374       32.420099
2019-03-03/11:27:03.57           32.926788       32.426115
2019-03-03/11:27:03.61           32.942867       32.432325
2019-03-03/11:27:03.64           32.945784       32.438342
2019-03-03/11:27:03.67           32.955848       32.444358
2019-03-03/11:27:03.70           32.960243       32.450374
2019-03-03/11:27:03.73           32.964375       32.456584
2019-03-03/11:27:03.76           32.967861       32.462600
2019-03-03/11:27:03.79           32.968039       32.468616
2019-03-03/11:27:03.82           32.979906       32.474633
2019-03-03/11:27:03.86           32.985861       32.480843
2019-03-03/11:27:03.89           32.982933       32.486859
2019-03-03/11:27:03.92           32.989996       32.492875
2019-03-03/11:27:03.95           32.997873       32.498891
2019-03-03/11:27:03.98           33.018433       32.505102
2019-03-03/11:27:04.01           33.035261       32.510695
2019-03-03/11:27:04.04           33.041278       32.515942
2019-03-03/11:27:04.07           33.054102       32.521188
2019-03-03/11:27:04.11           33.059375       32.526603
2019-03-03/11:27:04.14           33.069432       32.531849
2019-03-03/11:27:04.17           33.096338       32.537095
2019-03-03/11:27:04.20           33.102237       32.542341
2019-03-03/11:27:04.23           33.115805       32.547757
2019-03-03/11:27:04.26           33.112114       32.553003
2019-03-03/11:27:04.29           33.118012       32.558249
2019-03-03/11:27:04.32           33.125498       32.563495
2019-03-03/11:27:04.36           33.135851       32.568910
2019-03-03/11:27:04.39           33.141596       32.574156
2019-03-03/11:27:04.42           33.134557       32.579402
2019-03-03/11:27:04.45           33.121061       32.584648
2019-03-03/11:27:04.48           33.131522       32.590064
2019-03-03/11:27:04.51           33.137505       32.595310
2019-03-03/11:27:04.54           33.146341       32.600556
2019-03-03/11:27:04.57           33.138692       32.605802
2019-03-03/11:27:04.61           33.146887       32.611217
2019-03-03/11:27:04.64           33.162184       32.616463
2019-03-03/11:27:04.67           33.174762       32.621710
2019-03-03/11:27:04.70           33.198521       32.626956
2019-03-03/11:27:04.73           33.223830       32.632371
2019-03-03/11:27:04.76           33.242215       32.637617
2019-03-03/11:27:04.79           33.243037       32.642863
2019-03-03/11:27:04.82           33.256337       32.648109
2019-03-03/11:27:04.86           33.272917       32.653525
2019-03-03/11:27:04.89           33.281783       32.658771
2019-03-03/11:27:04.92           33.269681       32.664017
2019-03-03/11:27:04.95           33.273137       32.669263
2019-03-03/11:27:04.98           33.260595       32.674678
2019-03-03/11:27:05.01           33.254416       32.679492
2019-03-03/11:27:05.04           33.242626       32.683950
2019-03-03/11:27:05.07           33.250466       32.688409
2019-03-03/11:27:05.11           33.244846       32.693010
2019-03-03/11:27:05.14           33.255790       32.697469
2019-03-03/11:27:05.17           33.267771       32.701927
2019-03-03/11:27:05.20           33.290556       32.706385
2019-03-03/11:27:05.23           33.304179       32.710987
2019-03-03/11:27:05.26           33.329483       32.715445
2019-03-03/11:27:05.29           33.348250       32.719903
2019-03-03/11:27:05.32           33.370887       32.724361
2019-03-03/11:27:05.36           33.382651       32.728963
2019-03-03/11:27:05.39           33.395133       32.733421
2019-03-03/11:27:05.42           33.393760       32.737880
2019-03-03/11:27:05.45           33.399962       32.742338
2019-03-03/11:27:05.48           33.393443       32.746940
2019-03-03/11:27:05.51           33.384167       32.751398
2019-03-03/11:27:05.54           33.373939       32.755856
2019-03-03/11:27:05.57           33.365555       32.760314
2019-03-03/11:27:05.61           33.366662       32.764916
2019-03-03/11:27:05.64           33.366124       32.769374
2019-03-03/11:27:05.67           33.377214       32.773832
2019-03-03/11:27:05.70           33.390137       32.778291
2019-03-03/11:27:05.73           33.398243       32.782892
2019-03-03/11:27:05.76           33.411752       32.787351
2019-03-03/11:27:05.79           33.433926       32.791809
2019-03-03/11:27:05.82           33.441243       32.796267
2019-03-03/11:27:05.86           33.459007       32.800869
2019-03-03/11:27:05.89           33.459117       32.805327
2019-03-03/11:27:05.92           33.466759       32.809785
2019-03-03/11:27:05.95           33.461893       32.814243
2019-03-03/11:27:05.98           33.473840       32.818845
2019-03-03/11:27:06.01           33.478711       32.822860
2019-03-03/11:27:06.04           33.489463       32.826508
2019-03-03/11:27:06.07           33.480030       32.830157
2019-03-03/11:27:06.11           33.489926       32.833924
2019-03-03/11:27:06.14           33.490719       32.837573
2019-03-03/11:27:06.17           33.501095       32.841221
2019-03-03/11:27:06.20           33.516191       32.844870
2019-03-03/11:27:06.23           33.538940       32.848637
2019-03-03/11:27:06.26           33.537817       32.852286
2019-03-03/11:27:06.29           33.529037       32.855935
2019-03-03/11:27:06.32           33.534338       32.859583
2019-03-03/11:27:06.36           33.552505       32.863350
2019-03-03/11:27:06.39           33.562054       32.866999
2019-03-03/11:27:06.42           33.564957       32.870648
2019-03-03/11:27:06.45           33.564217       32.874296
2019-03-03/11:27:06.48           33.565827       32.878063
2019-03-03/11:27:06.51           33.555908       32.881712
2019-03-03/11:27:06.54           33.565640       32.885361
2019-03-03/11:27:06.57           33.583805       32.889009
2019-03-03/11:27:06.61           33.586872       32.892776
2019-03-03/11:27:06.64           33.597070       32.896425
2019-03-03/11:27:06.67           33.610407       32.900074
2019-03-03/11:27:06.70           33.636579       32.903723
2019-03-03/11:27:06.73           33.657793       32.907489
2019-03-03/11:27:06.76           33.663088       32.911138
2019-03-03/11:27:06.79           33.688468       32.914787
2019-03-03/11:27:06.82           33.694566       32.918436
2019-03-03/11:27:06.86           33.704678       32.922202
2019-03-03/11:27:06.89           33.705661       32.925851
2019-03-03/11:27:06.92           33.695448       32.929500
2019-03-03/11:27:06.95           33.689473       32.933149
2019-03-03/11:27:06.98           33.678349       32.936915
2019-03-03/11:27:07.01           33.666890       32.940111
2019-03-03/11:27:07.04           33.668788       32.942933
2019-03-03/11:27:07.07           33.667421       32.945756
2019-03-03/11:27:07.11           33.672326       32.948669
2019-03-03/11:27:07.14           33.672919       32.951491
2019-03-03/11:27:07.17           33.676640       32.954314
2019-03-03/11:27:07.20           33.685013       32.957136
2019-03-03/11:27:07.23           33.698267       32.960050
2019-03-03/11:27:07.26           33.704209       32.962872
2019-03-03/11:27:07.29           33.723962       32.965695
2019-03-03/11:27:07.32           33.733256       32.968517
2019-03-03/11:27:07.36           33.734481       32.971430
2019-03-03/11:27:07.39           33.744422       32.974253
2019-03-03/11:27:07.42           33.756740       32.977075
2019-03-03/11:27:07.45           33.769056       32.979898
2019-03-03/11:27:07.48           33.773714       32.982811
2019-03-03/11:27:07.51           33.777667       32.985633
2019-03-03/11:27:07.54           33.776681       32.988456
2019-03-03/11:27:07.57           33.766985       32.991278
2019-03-03/11:27:07.61           33.758303       32.994192
2019-03-03/11:27:07.64           33.756151       32.997014
2019-03-03/11:27:07.67           33.750842       32.999837
2019-03-03/11:27:07.70           33.755630       33.002659
2019-03-03/11:27:07.73           33.768771       33.005572
2019-03-03/11:27:07.76           33.778727       33.008395
2019-03-03/11:27:07.79           33.790214       33.011217
2019-03-03/11:27:07.82           33.794537       33.014040
2019-03-03/11:27:07.86           33.811796       33.016953
2019-03-03/11:27:07.89           33.825414       33.019776
2019-03-03/11:27:07.92           33.830392       33.022598
2019-03-03/11:27:07.95           33.830089       33.025420
2019-03-03/11:27:07.98           33.824126       33.028334
2019-03-03/11:27:08.01           33.809282       33.030689
2019-03-03/11:27:08.04           33.804740       33.032661
2019-03-03/11:27:08.07           33.789499       33.034632
2019-03-03/11:27:08.11           33.790269       33.036667
2019-03-03/11:27:08.14           33.779742       33.038638
2019-03-03/11:27:08.17           33.774974       33.040610
2019-03-03/11:27:08.20           33.778184       33.042581
2019-03-03/11:27:08.23           33.781993       33.044616
2019-03-03/11:27:08.26           33.782931       33.046587
2019-03-03/11:27:08.29           33.790262       33.048559
2019-03-03/11:27:08.32           33.800351       33.050530
2019-03-03/11:27:08.36           33.816843       33.052565
2019-03-03/11:27:08.39           33.824418       33.054536
2019-03-03/11:27:08.42           33.834084       33.056507
2019-03-03/11:27:08.45           33.845762       33.058479
2019-03-03/11:27:08.48           33.859417       33.060514
2019-03-03/11:27:08.51           33.865614       33.062485
2019-03-03/11:27:08.54           33.872322       33.064456
2019-03-03/11:27:08.57           33.871405       33.066428
2019-03-03/11:27:08.61           33.862129       33.068463
2019-03-03/11:27:08.64           33.848538       33.070434
2019-03-03/11:27:08.67           33.835594       33.072405
2019-03-03/11:27:08.70           33.834831       33.074377
2019-03-03/11:27:08.73           33.827925       33.076411
2019-03-03/11:27:08.76           33.817586       33.078383
2019-03-03/11:27:08.79           33.814964       33.080354
2019-03-03/11:27:08.82           33.808637       33.082325
2019-03-03/11:27:08.86           33.806428       33.084360
2019-03-03/11:27:08.89           33.809978       33.086332
2019-03-03/11:27:08.92           33.807968       33.088303
2019-03-03/11:27:08.95           33.825276       33.090274
2019-03-03/11:27:08.98           33.813838       33.092309
2019-03-03/11:27:09.01           33.818522       33.093810
2019-03-03/11:27:09.04           33.819849       33.094922
2019-03-03/11:27:09.07           33.816592       33.096035
2019-03-03/11:27:09.11           33.819769       33.097184
2019-03-03/11:27:09.14           33.828177       33.098296
2019-03-03/11:27:09.17           33.830923       33.099409
2019-03-03/11:27:09.20           33.837415       33.100522
2019-03-03/11:27:09.23           33.831550       33.101671
2019-03-03/11:27:09.26           33.842125       33.102783
2019-03-03/11:27:09.29           33.833988       33.103896
2019-03-03/11:27:09.32           33.834726       33.105009
2019-03-03/11:27:09.36           33.831658       33.106157
2019-03-03/11:27:09.39           33.833191       33.107270
2019-03-03/11:27:09.42           33.825651       33.108383
2019-03-03/11:27:09.45           33.821043       33.109495
2019-03-03/11:27:09.48           33.831946       33.110644
2019-03-03/11:27:09.51           33.846330       33.111757
2019-03-03/11:27:09.54           33.853518       33.112870
2019-03-03/11:27:09.57           33.860735       33.113982
2019-03-03/11:27:09.61           33.869281       33.115131
2019-03-03/11:27:09.64           33.873182       33.116244
2019-03-03/11:27:09.67           33.873177       33.117356
2019-03-03/11:27:09.70           33.880807       33.118469
2019-03-03/11:27:09.73           33.895671       33.119618
2019-03-03/11:27:09.76           33.903676       33.120730
2019-03-03/11:27:09.79           33.901684       33.121843
2019-03-03/11:27:09.82           33.905652       33.122956
2019-03-03/11:27:09.86           33.919193       33.124104
2019-03-03/11:27:09.89           33.919556       33.125217
2019-03-03/11:27:09.92           33.929314       33.126330
2019-03-03/11:27:09.95           33.935111       33.127443
2019-03-03/11:27:09.98           33.938704       33.128591
2019-03-03/11:27:10.01           33.940279       33.129221
2019-03-03/11:27:10.04           33.933144       33.129452
2019-03-03/11:27:10.07           33.929016       33.129684
2019-03-03/11:27:10.11           33.923708       33.129922
2019-03-03/11:27:10.14           33.918254       33.130154
2019-03-03/11:27:10.17           33.917161       33.130385
2019-03-03/11:27:10.20           33.919310       33.130617
2019-03-03/11:27:10.23           33.920168       33.130856
2019-03-03/11:27:10.26           33.925287       33.131087
2019-03-03/11:27:10.29           33.930204       33.131319
2019-03-03/11:27:10.32           33.948461       33.131550
2019-03-03/11:27:10.36           33.961504       33.131789
2019-03-03/11:27:10.39           33.968996       33.132021
2019-03-03/11:27:10.42           33.983281       33.132252
2019-03-03/11:27:10.45           33.995003       33.132484
2019-03-03/11:27:10.48           33.999211       33.132723
2019-03-03/11:27:10.51           34.009725       33.132954
2019-03-03/11:27:10.54           34.010908       33.133186
2019-03-03/11:27:10.57           34.021881       33.133417
2019-03-03/11:27:10.61           34.007455       33.133656
2019-03-03/11:27:10.64           34.000281       33.133888
2019-03-03/11:27:10.67           33.998980       33.134119
2019-03-03/11:27:10.70           33.989367       33.134351
2019-03-03/11:27:10.73           33.984352       33.134589
2019-03-03/11:27:10.76           33.988675       33.134821
2019-03-03/11:27:10.79           33.990282       33.135052
2019-03-03/11:27:10.82           34.001621       33.135284
2019-03-03/11:27:10.86           34.002611       33.135523
2019-03-03/11:27:10.89           34.019209       33.135754
2019-03-03/11:27:10.92           34.024512       33.135986
2019-03-03/11:27:10.95           34.036946       33.136217
2019-03-03/11:27:10.98           34.040979       33.136456
2019-03-03/11:27:11.01           34.045078       33.136198
2019-03-03/11:27:11.04           34.046881       33.135537
2019-03-03/11:27:11.07           34.048677       33.134876
2019-03-03/11:27:11.11           34.048463       33.134193
2019-03-03/11:27:11.14           34.045632       33.133532
2019-03-03/11:27:11.17           34.037274       33.132871
2019-03-03/11:27:11.20           34.033059       33.132210
2019-03-03/11:27:11.23           34.031500       33.131528
2019-03-03/11:27:11.26           34.036478       33.130866
2019-03-03/11:27:11.29           34.035742       33.130205
2019-03-03/11:27:11.32           34.031466       33.129544
2019-03-03/11:27:11.36           34.030433       33.128862
2019-03-03/11:27:11.39           34.022108       33.128200
2019-03-03/11:27:11.42           34.006626       33.127539
2019-03-03/11:27:11.45           34.003481       33.126878
2019-03-03/11:27:11.48           33.998154       33.126196
2019-03-03/11:27:11.51           33.988139       33.125535
2019-03-03/11:27:11.54           33.981582       33.124873
2019-03-03/11:27:11.57           33.971034       33.124212
2019-03-03/11:27:11.61           33.958691       33.123530
2019-03-03/11:27:11.64           33.947573       33.122869
2019-03-03/11:27:11.67           33.943588       33.122207
2019-03-03/11:27:11.70           33.946916       33.121546
2019-03-03/11:27:11.73           33.938827       33.120864
2019-03-03/11:27:11.76           33.941981       33.120203
2019-03-03/11:27:11.79           33.950537       33.119541
2019-03-03/11:27:11.82           33.957929       33.118880
2019-03-03/11:27:11.86           33.964864       33.118198
2019-03-03/11:27:11.89           33.978443       33.117537
2019-03-03/11:27:11.92           33.994475       33.116876
2019-03-03/11:27:11.95           33.998779       33.116214
2019-03-03/11:27:11.98           33.996105       33.115532
2019-03-03/11:27:12.01           33.997299       33.114378
2019-03-03/11:27:12.04           34.000535       33.112818
2019-03-03/11:27:12.07           33.980694       33.111258
2019-03-03/11:27:12.11           33.964975       33.109648
2019-03-03/11:27:12.14           33.969262       33.108088
2019-03-03/11:27:12.17           33.970038       33.106528
2019-03-03/11:27:12.20           33.957450       33.104968
2019-03-03/11:27:12.23           33.951156       33.103357
2019-03-03/11:27:12.26           33.959888       33.101797
2019-03-03/11:27:12.29           33.973996       33.100238
2019-03-03/11:27:12.32           33.984245       33.098678
2019-03-03/11:27:12.36           34.000836       33.097067
2019-03-03/11:27:12.39           34.011632       33.095507
2019-03-03/11:27:12.42           34.005213       33.093947
2019-03-03/11:27:12.45           34.003367       33.092387
2019-03-03/11:27:12.48           34.006711       33.090777
2019-03-03/11:27:12.51           34.006685       33.089217
2019-03-03/11:27:12.54           34.001049       33.087657
2019-03-03/11:27:12.57           33.996939       33.086097
2019-03-03/11:27:12.61           33.979149       33.084487
2019-03-03/11:27:12.64           33.970544       33.082927
2019-03-03/11:27:12.67           33.969819       33.081367
2019-03-03/11:27:12.70           33.964449       33.079807
2019-03-03/11:27:12.73           33.964379       33.078197
2019-03-03/11:27:12.76           33.961091       33.076637
2019-03-03/11:27:12.79           33.969779       33.075077
2019-03-03/11:27:12.82           33.970419       33.073517
2019-03-03/11:27:12.86           33.971463       33.071906
2019-03-03/11:27:12.89           33.993939       33.070347
2019-03-03/11:27:12.92           34.009205       33.068787
2019-03-03/11:27:12.95           34.016610       33.067227
2019-03-03/11:27:12.98           34.027384       33.065616
2019-03-03/11:27:13.01           34.029752       33.063555
2019-03-03/11:27:13.04           34.037734       33.061080
2019-03-03/11:27:13.07           34.036102       33.058606
2019-03-03/11:27:13.11           34.040778       33.056051
2019-03-03/11:27:13.14           34.033943       33.053577
2019-03-03/11:27:13.17           34.019560       33.051102
2019-03-03/11:27:13.20           34.011443       33.048628
2019-03-03/11:27:13.23           34.007309       33.046073
2019-03-03/11:27:13.26           34.005243       33.043599
2019-03-03/11:27:13.29           34.009013       33.041124
2019-03-03/11:27:13.32           34.005520       33.038650
2019-03-03/11:27:13.36           34.008127       33.036095
2019-03-03/11:27:13.39           34.013017       33.033621
2019-03-03/11:27:13.42           34.026835       33.031146
2019-03-03/11:27:13.45           34.035178       33.028672
2019-03-03/11:27:13.48           34.046522       33.026117
2019-03-03/11:27:13.51           34.043833       33.023643
2019-03-03/11:27:13.54           34.051759       33.021168
2019-03-03/11:27:13.57           34.052808       33.018694
2019-03-03/11:27:13.61           34.060124       33.016139
2019-03-03/11:27:13.64           34.066951       33.013665
2019-03-03/11:27:13.67           34.066035       33.011190
2019-03-03/11:27:13.70           34.063799       33.008716
2019-03-03/11:27:13.73           34.066918       33.006241
2019-03-03/11:27:13.76           34.052548       33.003687
2019-03-03/11:27:13.79           34.060446       33.001212
2019-03-03/11:27:13.82           34.059649       32.998738
2019-03-03/11:27:13.85           34.075573       32.996263
2019-03-03/11:27:13.89           34.074825       32.993709
2019-03-03/11:27:13.92           34.076354       32.991234
2019-03-03/11:27:13.95           34.091914       32.988760
2019-03-03/11:27:13.98           34.095713       32.986285
2019-03-03/11:27:14.01           34.103991       32.983227
2019-03-03/11:27:14.04           34.117250       32.979833
2019-03-03/11:27:14.07           34.119192       32.976439
2019-03-03/11:27:14.10           34.117151       32.973046
2019-03-03/11:27:14.14           34.101074       32.969542
2019-03-03/11:27:14.17           34.106732       32.966149
2019-03-03/11:27:14.20           34.103858       32.962755
2019-03-03/11:27:14.23           34.097911       32.959361
2019-03-03/11:27:14.26           34.099552       32.955858
2019-03-03/11:27:14.29           34.095849       32.952464
2019-03-03/11:27:14.32           34.092392       32.949071
2019-03-03/11:27:14.35           34.099787       32.945677
2019-03-03/11:27:14.39           34.102876       32.942174
2019-03-03/11:27:14.42           34.105264       32.938780
2019-03-03/11:27:14.45           34.106428       32.935387
2019-03-03/11:27:14.48           34.112161       32.931993
2019-03-03/11:27:14.51           34.112770       32.928490
2019-03-03/11:27:14.54           34.107428       32.925096
2019-03-03/11:27:14.57           34.098112       32.921702
2019-03-03/11:27:14.60           34.098126       32.918309
2019-03-03/11:27:14.64           34.084100       32.914805
2019-03-03/11:27:14.67           34.088607       32.911412
2019-03-03/11:27:14.70           34.094852       32.908018
2019-03-03/11:27:14.73           34.092401       32.904624
2019-03-03/11:27:14.76           34.092255       32.901121
2019-03-03/11:27:14.79           34.094722       32.897727
2019-03-03/11:27:14.82           34.094118       32.894334
2019-03-03/11:27:14.85           34.105403       32.890940
2019-03-03/11:27:14.89           34.109091       32.887437
2019-03-03/11:27:14.92           34.119408       32.884043
2019-03-03/11:27:14.95           34.124298       32.880650
2019-03-03/11:27:14.98           34.132759       32.877256
2019-03-03/11:27:15.01           34.130640       32.873240
2019-03-03/11:27:15.04           34.125560       32.868913
2019-03-03/11:27:15.07           34.117450       32.864585
2019-03-03/11:27:15.10           34.117632       32.860257
2019-03-03/11:27:15.14           34.104321       32.855789
2019-03-03/11:27:15.17           34.099271       32.851461
2019-03-03/11:27:15.20           34.087755       32.847134
2019-03-03/11:27:15.23           34.071224       32.842806
2019-03-03/11:27:15.26           34.056530       32.838338
2019-03-03/11:27:15.29           34.057084       32.834010
2019-03-03/11:27:15.32           34.065964       32.829683
2019-03-03/11:27:15.35           34.074258       32.825355
2019-03-03/11:27:15.39           34.084470       32.820887
2019-03-03/11:27:15.42           34.103293       32.816559
2019-03-03/11:27:15.45           34.109699       32.812232
2019-03-03/11:27:15.48           34.119789       32.807904
2019-03-03/11:27:15.51           34.136392       32.803436
2019-03-03/11:27:15.54           34.135274       32.799108
2019-03-03/11:27:15.57           34.127707       32.794781
2019-03-03/11:27:15.60           34.117825       32.790453
2019-03-03/11:27:15.64           34.110175       32.785985
2019-03-03/11:27:15.67           34.097347       32.781657
2019-03-03/11:27:15.70           34.079919       32.777330
2019-03-03/11:27:15.73           34.076612       32.773002
2019-03-03/11:27:15.76           34.059744       32.768534
2019-03-03/11:27:15.79           34.042007       32.764206
2019-03-03/11:27:15.82           34.045339       32.759879
2019-03-03/11:27:15.85           34.055506       32.755551
2019-03-03/11:27:15.89           34.048795       32.751083
2019-03-03/11:27:15.92           34.046963       32.746755
2019-03-03/11:27:15.95           34.050228       32.742427
2019-03-03/11:27:15.98           34.051540       32.738100
2019-03-03/11:27:16.01           34.051907       32.733125
2019-03-03/11:27:16.04           34.071401       32.727872
2019-03-03/11:27:16.07           34.065486       32.722618
2019-03-03/11:27:16.10           34.062986       32.717365
2019-03-03/11:27:16.14           34.048193       32.711943
2019-03-03/11:27:16.17           34.045103       32.706690
2019-03-03/11:27:16.20           34.035698       32.701436
2019-03-03/11:27:16.23           34.029822       32.696183
2019-03-03/11:27:16.26           34.030344       32.690761
2019-03-03/11:27:16.29           34.030595       32.685507
2019-03-03/11:27:16.32           34.022630       32.680254
2019-03-03/11:27:16.35           34.029793       32.675001
2019-03-03/11:27:16.39           34.024730       32.669579
2019-03-03/11:27:16.42           34.030150       32.664325
2019-03-03/11:27:16.45           34.032569       32.659072
2019-03-03/11:27:16.48           34.034588       32.653819
2019-03-03/11:27:16.51           34.017879       32.648396
2019-03-03/11:27:16.54           34.009669       32.643143
2019-03-03/11:27:16.57           33.991363       32.637890
2019-03-03/11:27:16.60           33.975390       32.632637
2019-03-03/11:27:16.64           33.968698       32.627214
2019-03-03/11:27:16.67           33.962454       32.621961
2019-03-03/11:27:16.70           33.952913       32.616708
2019-03-03/11:27:16.73           33.947966       32.611455
2019-03-03/11:27:16.76           33.938464       32.606032
2019-03-03/11:27:16.79           33.946556       32.600779
2019-03-03/11:27:16.82           33.945508       32.595526
2019-03-03/11:27:16.85           33.956671       32.590273
2019-03-03/11:27:16.89           33.953196       32.584850
2019-03-03/11:27:16.92           33.950313       32.579597
2019-03-03/11:27:16.95           33.949312       32.574344
2019-03-03/11:27:16.98           33.958855       32.569091
2019-03-03/11:27:17.01           33.958876       32.563153
2019-03-03/11:27:17.04           33.958227       32.556961
2019-03-03/11:27:17.07           33.950477       32.550769
2019-03-03/11:27:17.10           33.936981       32.544576
2019-03-03/11:27:17.14           33.923813       32.538184
2019-03-03/11:27:17.17           33.919447       32.531992
2019-03-03/11:27:17.20           33.914859       32.525800
2019-03-03/11:27:17.23           33.913165       32.519607
2019-03-03/11:27:17.26           33.891112       32.513215
2019-03-03/11:27:17.29           33.882363       32.507023
2019-03-03/11:27:17.32           33.866489       32.500830
2019-03-03/11:27:17.35           33.869062       32.494638
2019-03-03/11:27:17.39           33.880142       32.488246
2019-03-03/11:27:17.42           33.880924       32.482054
2019-03-03/11:27:17.45           33.886024       32.475861
2019-03-03/11:27:17.48           33.885243       32.469669
2019-03-03/11:27:17.51           33.879040       32.463277
2019-03-03/11:27:17.54           33.891598       32.457085
2019-03-03/11:27:17.57           33.894831       32.450892
2019-03-03/11:27:17.60           33.917370       32.444700
2019-03-03/11:27:17.64           33.915948       32.438308
2019-03-03/11:27:17.67           33.896028       32.432116
2019-03-03/11:27:17.70           33.886747       32.425923
2019-03-03/11:27:17.73           33.871064       32.419731
2019-03-03/11:27:17.76           33.859466       32.413339
2019-03-03/11:27:17.79           33.855299       32.407147
2019-03-03/11:27:17.82           33.839597       32.400954
2019-03-03/11:27:17.85           33.833760       32.394762
2019-03-03/11:27:17.89           33.824392       32.388370
2019-03-03/11:27:17.92           33.823909       32.382178
2019-03-03/11:27:17.95           33.834232       32.375985
2019-03-03/11:27:17.98           33.835278       32.369793
2019-03-03/11:27:18.01           33.850679       32.362886
2019-03-03/11:27:18.04           33.868217       32.355756
2019-03-03/11:27:18.07           33.865709       32.348625
2019-03-03/11:27:18.10           33.870395       32.341495
2019-03-03/11:27:18.14           33.861503       32.334134
2019-03-03/11:27:18.17           33.853598       32.327004
2019-03-03/11:27:18.20           33.854525       32.319873
2019-03-03/11:27:18.23           33.840995       32.312743
2019-03-03/11:27:18.26           33.829018       32.305382
2019-03-03/11:27:18.29           33.813986       32.298252
2019-03-03/11:27:18.32           33.798051       32.291121
2019-03-03/11:27:18.35           33.794012       32.283991
2019-03-03/11:27:18.39           33.791614       32.276630
2019-03-03/11:27:18.42           33.793998       32.269500
2019-03-03/11:27:18.45           33.794763       32.262369
2019-03-03/11:27:18.48           33.790565       32.255239
2019-03-03/11:27:18.51           33.795751       32.247878
2019-03-03/11:27:18.54           33.800262       32.240747
2019-03-03/11:27:18.57           33.802966       32.233617
2019-03-03/11:27:18.60           33.801509       32.226486
2019-03-03/11:27:18.64           33.798287       32.219126
2019-03-03/11:27:18.67           33.790396       32.211995
2019-03-03/11:27:18.70           33.775390       32.204865
2019-03-03/11:27:18.73           33.769767       32.197734
2019-03-03/11:27:18.76           33.751761       32.190374
2019-03-03/11:27:18.79           33.741898       32.183243
2019-03-03/11:27:18.82           33.740754       32.176113
2019-03-03/11:27:18.85           33.737062       32.168982
2019-03-03/11:27:18.89           33.735773       32.161622
2019-03-03/11:27:18.92           33.725309       32.154491
2019-03-03/11:27:18.95           33.715828       32.147361
2019-03-03/11:27:18.98           33.717344       32.140230
2019-03-03/11:27:19.01           33.707439       32.132357
2019-03-03/11:27:19.04           33.705269       32.124292
2019-03-03/11:27:19.07           33.702503       32.116226
2019-03-03/11:27:19.10           33.684908       32.108161
2019-03-03/11:27:19.14           33.676549       32.099836
2019-03-03/11:27:19.17           33.665393       32.091770
2019-03-03/11:27:19.20           33.649832       32.083705
2019-03-03/11:27:19.23           33.649210       32.075640
2019-03-03/11:27:19.26           33.641874       32.067314
2019-03-03/11:27:19.29           33.643246       32.059249
2019-03-03/11:27:19.32           33.639478       32.051184
2019-03-03/11:27:19.35           33.638947       32.043118
2019-03-03/11:27:19.39           33.652827       32.034793
2019-03-03/11:27:19.42           33.652770       32.026728
2019-03-03/11:27:19.45           33.657165       32.018662
2019-03-03/11:27:19.48           33.668337       32.010597
2019-03-03/11:27:19.51           33.655452       32.002271
2019-03-03/11:27:19.54           33.657418       31.994206
2019-03-03/11:27:19.57           33.646058       31.986141
2019-03-03/11:27:19.60           33.639143       31.978076
2019-03-03/11:27:19.64           33.620760       31.969750
2019-03-03/11:27:19.67           33.600531       31.961685
2019-03-03/11:27:19.70           33.589523       31.953620
2019-03-03/11:27:19.73           33.572021       31.945554
2019-03-03/11:27:19.76           33.551949       31.937229
2019-03-03/11:27:19.79           33.547916       31.929163
2019-03-03/11:27:19.82           33.539109       31.921098
2019-03-03/11:27:19.85           33.536213       31.913033
2019-03-03/11:27:19.89           33.535097       31.904707
2019-03-03/11:27:19.92           33.546995       31.896642
2019-03-03/11:27:19.95           33.542083       31.888577
2019-03-03/11:27:19.98           33.540191       31.880512
2019-03-03/11:27:20.01           33.546135       31.871672
2019-03-03/11:27:20.04           33.559793       31.862669
2019-03-03/11:27:20.07           33.562030       31.853666
2019-03-03/11:27:20.10           33.560466       31.844663
2019-03-03/11:27:20.14           33.554671       31.835370
2019-03-03/11:27:20.17           33.545199       31.826367
2019-03-03/11:27:20.20           33.529361       31.817364
2019-03-03/11:27:20.23           33.531521       31.808361
2019-03-03/11:27:20.26           33.518695       31.799068
2019-03-03/11:27:20.29           33.510513       31.790065
2019-03-03/11:27:20.32           33.507554       31.781062
2019-03-03/11:27:20.35           33.511563       31.772059
2019-03-03/11:27:20.39           33.509895       31.762766
2019-03-03/11:27:20.42           33.517563       31.753763
2019-03-03/11:27:20.45           33.529730       31.744760
2019-03-03/11:27:20.48           33.533760       31.735757
2019-03-03/11:27:20.51           33.532849       31.726464
2019-03-03/11:27:20.54           33.547584       31.717461
2019-03-03/11:27:20.57           33.547918       31.708458
2019-03-03/11:27:20.60           33.548307       31.699455
2019-03-03/11:27:20.64           33.547326       31.690162
2019-03-03/11:27:20.67           33.551080       31.681159
2019-03-03/11:27:20.70           33.549559       31.672156
2019-03-03/11:27:20.73           33.538505       31.663153
2019-03-03/11:27:20.76           33.539453       31.653860
2019-03-03/11:27:20.79           33.534918       31.644857
2019-03-03/11:27:20.82           33.523983       31.635854
2019-03-03/11:27:20.85           33.526969       31.626851
2019-03-03/11:27:20.89           33.532156       31.617558
2019-03-03/11:27:20.92           33.526522       31.608555
2019-03-03/11:27:20.95           33.520215       31.599552
2019-03-03/11:27:20.98           33.510246       31.590549
2019-03-03/11:27:21.01           33.512152       31.580742
2019-03-03/11:27:21.04           33.514164       31.570803
2019-03-03/11:27:21.07           33.506286       31.560863
2019-03-03/11:27:21.10           33.513533       31.550923
2019-03-03/11:27:21.14           33.513378       31.540663
2019-03-03/11:27:21.17           33.507875       31.530723
2019-03-03/11:27:21.20           33.507195       31.520783
2019-03-03/11:27:21.23           33.514278       31.510843
2019-03-03/11:27:21.26           33.515449       31.500583
2019-03-03/11:27:21.29           33.513143       31.490643
2019-03-03/11:27:21.32           33.509209       31.480703
2019-03-03/11:27:21.35           33.527991       31.470764
2019-03-03/11:27:21.39           33.526328       31.460503
2019-03-03/11:27:21.42           33.517438       31.450563
2019-03-03/11:27:21.45           33.520987       31.440624
2019-03-03/11:27:21.48           33.525143       31.430684
2019-03-03/11:27:21.51           33.523546       31.420424
2019-03-03/11:27:21.54           33.525241       31.410484
2019-03-03/11:27:21.57           33.520510       31.400544
2019-03-03/11:27:21.60           33.520293       31.390604
2019-03-03/11:27:21.64           33.504111       31.380344
2019-03-03/11:27:21.67           33.498734       31.370404
2019-03-03/11:27:21.70           33.497514       31.360464
2019-03-03/11:27:21.73           33.473194       31.350525
2019-03-03/11:27:21.76           33.460383       31.340264
2019-03-03/11:27:21.79           33.457075       31.330324
2019-03-03/11:27:21.82           33.446352       31.320385
2019-03-03/11:27:21.85           33.450495       31.310445
2019-03-03/11:27:21.89           33.450230       31.300185
2019-03-03/11:27:21.92           33.454913       31.290245
2019-03-03/11:27:21.95           33.451796       31.280305
2019-03-03/11:27:21.98           33.456125       31.270365
2019-03-03/11:27:22.01           33.475553       31.259600
2019-03-03/11:27:22.04           33.481781       31.248739
2019-03-03/11:27:22.07           33.463555       31.237879
2019-03-03/11:27:22.10           33.462341       31.227018
2019-03-03/11:27:22.14           33.450863       31.215807
2019-03-03/11:27:22.17           33.433251       31.204946
2019-03-03/11:27:22.20           33.418975       31.194086
2019-03-03/11:27:22.23           33.397449       31.183225
2019-03-03/11:27:22.26           33.381487       31.172014
2019-03-03/11:27:22.29           33.356320       31.161154
2019-03-03/11:27:22.32           33.347070       31.150293
2019-03-03/11:27:22.35           33.348555       31.139432
2019-03-03/11:27:22.39           33.341586       31.128221
2019-03-03/11:27:22.42           33.343536       31.117361
2019-03-03/11:27:22.45           33.350646       31.106500
2019-03-03/11:27:22.48           33.358510       31.095639
2019-03-03/11:27:22.51           33.370932       31.084428
2019-03-03/11:27:22.54           33.370587       31.073568
2019-03-03/11:27:22.57           33.374722       31.062707
2019-03-03/11:27:22.60           33.369846       31.051847
2019-03-03/11:27:22.64           33.357629       31.040636
2019-03-03/11:27:22.67           33.350899       31.029775
2019-03-03/11:27:22.70           33.342138       31.018914
2019-03-03/11:27:22.73           33.330179       31.008054
2019-03-03/11:27:22.76           33.304682       30.996843
2019-03-03/11:27:22.79           33.284603       30.985982
2019-03-03/11:27:22.82           33.272237       30.975122
2019-03-03/11:27:22.85           33.254598       30.964261
2019-03-03/11:27:22.89           33.247318       30.953050
2019-03-03/11:27:22.92           33.243324       30.942189
2019-03-03/11:27:22.95           33.239198       30.931329
2019-03-03/11:27:22.98           33.230170       30.920468
2019-03-03/11:27:23.01           33.222110       30.908751
2019-03-03/11:27:23.04           33.224052       30.896966
2019-03-03/11:27:23.07           33.225158       30.885182
2019-03-03/11:27:23.10           33.221687       30.873398
2019-03-03/11:27:23.14           33.218171       30.861233
2019-03-03/11:27:23.17           33.203158       30.849449
2019-03-03/11:27:23.20           33.195828       30.837665
2019-03-03/11:27:23.23           33.179880       30.825880
2019-03-03/11:27:23.26           33.162976       30.813716
2019-03-03/11:27:23.29           33.145135       30.801931
2019-03-03/11:27:23.32           33.134954       30.790147
2019-03-03/11:27:23.35           33.115353       30.778363
2019-03-03/11:27:23.39           33.092890       30.766198
2019-03-03/11:27:23.42           33.073829       30.754414
2019-03-03/11:27:23.45           33.058769       30.742630
2019-03-03/11:27:23.48           33.055985       30.730846
2019-03-03/11:27:23.51           33.046930       30.718681
2019-03-03/11:27:23.54           33.040413       30.706897
2019-03-03/11:27:23.57           33.029539       30.695112
2019-03-03/11:27:23.60           33.012576       30.683328
2019-03-03/11:27:23.64           33.000483       30.671164
2019-03-03/11:27:23.67           32.995823       30.659379
2019-03-03/11:27:23.70           33.002972       30.647595
2019-03-03/11:27:23.73           32.997484       30.635811
2019-03-03/11:27:23.76           32.977295       30.623646
2019-03-03/11:27:23.79           32.965625       30.611862
2019-03-03/11:27:23.82           32.954860       30.600078
2019-03-03/11:27:23.85           32.948737       30.588293
2019-03-03/11:27:23.89           32.947583       30.576129
2019-03-03/11:27:23.92           32.945967       30.564345
2019-03-03/11:27:23.95           32.939003       30.552560
2019-03-03/11:27:23.98           32.925956       30.540776
2019-03-03/11:27:24.01           32.928732       30.528109
2019-03-03/11:27:24.04           32.925154       30.515408
2019-03-03/11:27:24.07           32.915232       30.502707
2019-03-03/11:27:24.10           32.908800       30.490006
2019-03-03/11:27:24.14           32.901691       30.476896
2019-03-03/11:27:24.17           32.887040       30.464195
2019-03-03/11:27:24.20           32.887720       30.451494
2019-03-03/11:27:24.23           32.883389       30.438793
2019-03-03/11:27:24.26           32.868607       30.425682
2019-03-03/11:27:24.29           32.836870       30.412981
2019-03-03/11:27:24.32           32.820748       30.400281
2019-03-03/11:27:24.35           32.813653       30.387580
2019-03-03/11:27:24.39           32.793315       30.374469
2019-03-03/11:27:24.42           32.788803       30.361768
2019-03-03/11:27:24.45           32.794062       30.349067
2019-03-03/11:27:24.48           32.778654       30.336366
2019-03-03/11:27:24.51           32.769993       30.323256
2019-03-03/11:27:24.54           32.770233       30.310555
2019-03-03/11:27:24.57           32.788145       30.297854
2019-03-03/11:27:24.60           32.789518       30.285153
2019-03-03/11:27:24.64           32.785481       30.272043
2019-03-03/11:27:24.67           32.786236       30.259342
2019-03-03/11:27:24.70           32.768657       30.246641
2019-03-03/11:27:24.73           32.742586       30.233940
2019-03-03/11:27:24.76           32.718962       30.220829
2019-03-03/11:27:24.79           32.696284       30.208128
2019-03-03/11:27:24.82           32.674695       30.195427
2019-03-03/11:27:24.85           32.648067       30.182727
2019-03-03/11:27:24.89           32.626892       30.169616
2019-03-03/11:27:24.92           32.612983       30.156915
2019-03-03/11:27:24.95           32.607170       30.144214
2019-03-03/11:27:24.98           32.603096       30.131513
2019-03-03/11:27:25.01           32.596003       30.117909
2019-03-03/11:27:25.04           32.598276       30.104308
2019-03-03/11:27:25.07           32.602033       30.090707
2019-03-03/11:27:25.10           32.595541       30.077107
2019-03-03/11:27:25.14           32.583974       30.063067
2019-03-03/11:27:25.17           32.572642       30.049466
2019-03-03/11:27:25.20           32.550668       30.035865
2019-03-03/11:27:25.23           32.528453       30.022265
2019-03-03/11:27:25.26           32.513472       30.008225
2019-03-03/11:27:25.29           32.503768       29.994624
2019-03-03/11:27:25.32           32.484905       29.981023
2019-03-03/11:27:25.35           32.474280       29.967422
2019-03-03/11:27:25.39           32.466534       29.953383
2019-03-03/11:27:25.42           32.453242       29.939782
2019-03-03/11:27:25.45           32.438814       29.926181
2019-03-03/11:27:25.48           32.438626       29.912580
2019-03-03/11:27:25.51           32.433394       29.898541
2019-03-03/11:27:25.54           32.421731       29.884940
2019-03-03/11:27:25.57           32.405086       29.871339
2019-03-03/11:27:25.60           32.394477       29.857738
2019-03-03/11:27:25.64           32.367230       29.843699
2019-03-03/11:27:25.67           32.349294       29.830098
2019-03-03/11:27:25.70           32.335712       29.816497
2019-03-03/11:27:25.73           32.319279       29.802896
2019-03-03/11:27:25.76           32.302768       29.788857
2019-03-03/11:27:25.79           32.274621       29.775256
2019-03-03/11:27:25.82           32.257911       29.761655
2019-03-03/11:27:25.85           32.248133       29.748054
2019-03-03/11:27:25.89           32.237105       29.734015
2019-03-03/11:27:25.92           32.238035       29.720414
2019-03-03/11:27:25.95           32.229930       29.706813
2019-03-03/11:27:25.98           32.222859       29.693212
2019-03-03/11:27:26.01           32.221926       29.678684
2019-03-03/11:27:26.04           32.208861       29.664192
2019-03-03/11:27:26.07           32.205673       29.649700
2019-03-03/11:27:26.10           32.198354       29.635208
2019-03-03/11:27:26.14           32.177707       29.620249
2019-03-03/11:27:26.17           32.158729       29.605757
2019-03-03/11:27:26.20           32.127128       29.591265
2019-03-03/11:27:26.23           32.108192       29.576774
2019-03-03/11:27:26.26           32.082880       29.561814
2019-03-03/11:27:26.29           32.058729       29.547322
2019-03-03/11:27:26.32           32.041724       29.532831
2019-03-03/11:27:26.35           32.024964       29.518339
2019-03-03/11:27:26.39           32.005318       29.503380
2019-03-03/11:27:26.42           31.996039       29.488888
2019-03-03/11:27:26.45           31.981432       29.474396
2019-03-03/11:27:26.48           31.975883       29.459904
2019-03-03/11:27:26.51           31.958149       29.444945
2019-03-03/11:27:26.54           31.948368       29.430453
2019-03-03/11:27:26.57           31.930347       29.415961
2019-03-03/11:27:26.60           31.912811       29.401469
2019-03-03/11:27:26.64           31.900080       29.386510
2019-03-03/11:27:26.67           31.886077       29.372018
2019-03-03/11:27:26.70           31.875099       29.357526
2019-03-03/11:27:26.73           31.855366       29.343035
2019-03-03/11:27:26.76           31.831559       29.328075
2019-03-03/11:27:26.79           31.816436       29.313583
2019-03-03/11:27:26.82           31.801523       29.299092
2019-03-03/11:27:26.85           31.802659       29.284600
2019-03-03/11:27:26.89           31.795124       29.269641
2019-03-03/11:27:26.92           31.788252       29.255149
2019-03-03/11:27:26.95           31.779557       29.240657
2019-03-03/11:27:26.98           31.764180       29.226165
2019-03-03/11:27:27.01           31.775616       29.210724
2019-03-03/11:27:27.04           31.784449       29.195355
2019-03-03/11:27:27.07           31.781880       29.179985
2019-03-03/11:27:27.10           31.770222       29.164616
2019-03-03/11:27:27.14           31.757592       29.148750
2019-03-03/11:27:27.17           31.759290       29.133381
2019-03-03/11:27:27.20           31.749194       29.118011
2019-03-03/11:27:27.23           31.735326       29.102642
2019-03-03/11:27:27.26           31.728468       29.086776
2019-03-03/11:27:27.29           31.708381       29.071407
2019-03-03/11:27:27.32           31.683828       29.056037
2019-03-03/11:27:27.35           31.662739       29.040667
2019-03-03/11:27:27.39           31.654448       29.024802
2019-03-03/11:27:27.42           31.631603       29.009432
2019-03-03/11:27:27.45           31.608763       28.994063
2019-03-03/11:27:27.48           31.584252       28.978693
2019-03-03/11:27:27.51           31.576611       28.962828
2019-03-03/11:27:27.54           31.567442       28.947458
2019-03-03/11:27:27.57           31.556389       28.932089
2019-03-03/11:27:27.60           31.546728       28.916719
2019-03-03/11:27:27.64           31.542708       28.900854
2019-03-03/11:27:27.67           31.534836       28.885484
2019-03-03/11:27:27.70           31.530272       28.870115
2019-03-03/11:27:27.73           31.521047       28.854745
2019-03-03/11:27:27.76           31.517167       28.838880
2019-03-03/11:27:27.79           31.496985       28.823510
2019-03-03/11:27:27.82           31.473825       28.808141
2019-03-03/11:27:27.85           31.452836       28.792771
2019-03-03/11:27:27.89           31.447344       28.776906
2019-03-03/11:27:27.92           31.439091       28.761536
2019-03-03/11:27:27.95           31.421704       28.746166
2019-03-03/11:27:27.98           31.404512       28.730797
2019-03-03/11:27:28.01           31.397594       28.714455
2019-03-03/11:27:28.04           31.389943       28.698218
2019-03-03/11:27:28.07           31.371513       28.681980
2019-03-03/11:27:28.10           31.359519       28.665743
2019-03-03/11:27:28.14           31.352087       28.648982
2019-03-03/11:27:28.17           31.331504       28.632744
2019-03-03/11:27:28.20           31.309517       28.616507
2019-03-03/11:27:28.23           31.295221       28.600269
2019-03-03/11:27:28.26           31.285697       28.583508
2019-03-03/11:27:28.29           31.262894       28.567270
2019-03-03/11:27:28.32           31.239890       28.551033
2019-03-03/11:27:28.35           31.241577       28.534795
2019-03-03/11:27:28.39           31.238683       28.518034
2019-03-03/11:27:28.42           31.222644       28.501797
2019-03-03/11:27:28.45           31.208940       28.485559
2019-03-03/11:27:28.48           31.195041       28.469322
2019-03-03/11:27:28.51           31.186333       28.452560
2019-03-03/11:27:28.54           31.171437       28.436323
2019-03-03/11:27:28.57           31.156557       28.420085
2019-03-03/11:27:28.60           31.141230       28.403848
2019-03-03/11:27:28.64           31.111379       28.387086
2019-03-03/11:27:28.67           31.084242       28.370849
2019-03-03/11:27:28.70           31.061859       28.354611
2019-03-03/11:27:28.73           31.035786       28.338374
2019-03-03/11:27:28.76           31.012584       28.321613
2019-03-03/11:27:28.79           30.982573       28.305375
2019-03-03/11:27:28.82           30.950426       28.289138
2019-03-03/11:27:28.85           30.924840       28.272900
2019-03-03/11:27:28.89           30.903078       28.256139
2019-03-03/11:27:28.92           30.885521       28.239901
2019-03-03/11:27:28.95           30.872711       28.223664
2019-03-03/11:27:28.98           30.848580       28.207426
2019-03-03/11:27:29.01           30.824244       28.190201
2019-03-03/11:27:29.04           30.816724       28.173118
2019-03-03/11:27:29.07           30.803146       28.156035
2019-03-03/11:27:29.10           30.797115       28.138952
2019-03-03/11:27:29.14           30.776223       28.121317
2019-03-03/11:27:29.17           30.757355       28.104234
2019-03-03/11:27:29.20           30.741006       28.087151
2019-03-03/11:27:29.23           30.711437       28.070068
2019-03-03/11:27:29.26           30.692858       28.052434
2019-03-03/11:27:29.29           30.682697       28.035350
2019-03-03/11:27:29.32           30.647740       28.018267
2019-03-03/11:27:29.35           30.614210       28.001184
2019-03-03/11:27:29.39           30.582974       27.983550
2019-03-03/11:27:29.42           30.552254       27.966466
2019-03-03/11:27:29.45           30.529686       27.949383
2019-03-03/11:27:29.48           30.499903       27.932300
2019-03-03/11:27:29.51           30.479795       27.914666
2019-03-03/11:27:29.54           30.461265       27.897582
2019-03-03/11:27:29.57           30.435514       27.880499
2019-03-03/11:27:29.60           30.427067       27.863416
2019-03-03/11:27:29.64           30.417499       27.845782
2019-03-03/11:27:29.67           30.412749       27.828699
2019-03-03/11:27:29.70           30.411450       27.811615
2019-03-03/11:27:29.73           30.387395       27.794532
2019-03-03/11:27:29.76           30.362510       27.776898
2019-03-03/11:27:29.79           30.340362       27.759815
2019-03-03/11:27:29.82           30.311616       27.742731
2019-03-03/11:27:29.85           30.289171       27.725648
2019-03-03/11:27:29.89           30.260148       27.708014
2019-03-03/11:27:29.92           30.244665       27.690931
2019-03-03/11:27:29.95           30.217723       27.673848
2019-03-03/11:27:29.98           30.193976       27.656764
2019-03-03/11:27:30.01           30.182554       27.638675
2019-03-03/11:27:30.04           30.177296       27.620761
2019-03-03/11:27:30.07           30.157530       27.602847
2019-03-03/11:27:30.10           30.145850       27.584933
2019-03-03/11:27:30.14           30.137730       27.566441
2019-03-03/11:27:30.17           30.116179       27.548527
2019-03-03/11:27:30.20           30.089751       27.530614
2019-03-03/11:27:30.23           30.064318       27.512700
2019-03-03/11:27:30.26           30.047005       27.494208
2019-03-03/11:27:30.29           30.010005       27.476294
2019-03-03/11:27:30.32           29.978219       27.458380
2019-03-03/11:27:30.35           29.961071       27.440467
2019-03-03/11:27:30.39           29.938181       27.421975
2019-03-03/11:27:30.42           29.910528       27.404061
2019-03-03/11:27:30.45           29.882661       27.386147
2019-03-03/11:27:30.48           29.860958       27.368233
2019-03-03/11:27:30.51           29.845779       27.349742
2019-03-03/11:27:30.54           29.812170       27.331828
2019-03-03/11:27:30.57           29.806064       27.313914
2019-03-03/11:27:30.60           29.787593       27.296000
2019-03-03/11:27:30.64           29.755239       27.277508
2019-03-03/11:27:30.67           29.726240       27.259595
2019-03-03/11:27:30.70           29.696180       27.241681
2019-03-03/11:27:30.73           29.672648       27.223767
2019-03-03/11:27:30.76           29.641333       27.205275
2019-03-03/11:27:30.79           29.614370       27.187361
2019-03-03/11:27:30.82           29.593327       27.169448
2019-03-03/11:27:30.85           29.571884       27.151534
2019-03-03/11:27:30.89           29.559443       27.133042
2019-03-03/11:27:30.92           29.550880       27.115128
2019-03-03/11:27:30.95           29.545561       27.097214
2019-03-03/11:27:30.98           29.541384       27.079301
2019-03-03/11:27:31.01           29.541015       27.060363
2019-03-03/11:27:31.04           29.538818       27.041636
2019-03-03/11:27:31.07           29.527554       27.022910
2019-03-03/11:27:31.10           29.526306       27.004183
2019-03-03/11:27:31.14           29.514915       26.984853
2019-03-03/11:27:31.17           29.493188       26.966126
2019-03-03/11:27:31.20           29.474851       26.947399
2019-03-03/11:27:31.23           29.454503       26.928673
2019-03-03/11:27:31.26           29.433808       26.909342
2019-03-03/11:27:31.29           29.410157       26.890615
2019-03-03/11:27:31.32           29.380237       26.871889
2019-03-03/11:27:31.35           29.355951       26.853162
2019-03-03/11:27:31.39           29.329479       26.833832
2019-03-03/11:27:31.42           29.306540       26.815105
2019-03-03/11:27:31.45           29.293383       26.796378
2019-03-03/11:27:31.48           29.282488       26.777652
2019-03-03/11:27:31.51           29.261197       26.758321
2019-03-03/11:27:31.54           29.253340       26.739594
2019-03-03/11:27:31.57           29.240622       26.720868
2019-03-03/11:27:31.60           29.232492       26.702141
2019-03-03/11:27:31.64           29.220579       26.682810
2019-03-03/11:27:31.67           29.214216       26.664084
2019-03-03/11:27:31.70           29.197401       26.645357
2019-03-03/11:27:31.73           29.173643       26.626631
2019-03-03/11:27:31.76           29.146168       26.607300
2019-03-03/11:27:31.79           29.126369       26.588573
2019-03-03/11:27:31.82           29.085112       26.569847
2019-03-03/11:27:31.85           29.058240       26.551120
2019-03-03/11:27:31.89           29.036690       26.531789
2019-03-03/11:27:31.92           29.014177       26.513063
2019-03-03/11:27:31.95           28.981689       26.494336
2019-03-03/11:27:31.98           28.965961       26.475610
2019-03-03/11:27:32.01           28.942427       26.455845
2019-03-03/11:27:32.04           28.930659       26.436328
2019-03-03/11:27:32.07           28.925931       26.416811
2019-03-03/11:27:32.10           28.916086       26.397294
2019-03-03/11:27:32.14           28.903325       26.377147
2019-03-03/11:27:32.17           28.887842       26.357629
2019-03-03/11:27:32.20           28.867064       26.338112
2019-03-03/11:27:32.23           28.850408       26.318595
2019-03-03/11:27:32.26           28.831628       26.298448
2019-03-03/11:27:32.29           28.815809       26.278931
2019-03-03/11:27:32.32           28.794710       26.259414
2019-03-03/11:27:32.35           28.769228       26.239897
2019-03-03/11:27:32.39           28.749212       26.219750
2019-03-03/11:27:32.42           28.723916       26.200232
2019-03-03/11:27:32.45           28.695741       26.180715
2019-03-03/11:27:32.48           28.666636       26.161198
2019-03-03/11:27:32.51           28.649693       26.141051
2019-03-03/11:27:32.54           28.617698       26.121534
2019-03-03/11:27:32.57           28.601640       26.102017
2019-03-03/11:27:32.60           28.584650       26.082500
2019-03-03/11:27:32.64           28.570061       26.062353
2019-03-03/11:27:32.67           28.551024       26.042835
2019-03-03/11:27:32.70           28.531818       26.023318
2019-03-03/11:27:32.73           28.507599       26.003801
2019-03-03/11:27:32.76           28.489738       25.983654
2019-03-03/11:27:32.79           28.459537       25.964137
2019-03-03/11:27:32.82           28.443881       25.944620
2019-03-03/11:27:32.85           28.418955       25.925103
2019-03-03/11:27:32.89           28.391905       25.904956
2019-03-03/11:27:32.92           28.365713       25.885438
2019-03-03/11:27:32.95           28.348559       25.865921
2019-03-03/11:27:32.98           28.327399       25.846404
2019-03-03/11:27:33.01           28.318135       25.825836
2019-03-03/11:27:33.04           28.308595       25.805549
2019-03-03/11:27:33.07           28.288642       25.785263
2019-03-03/11:27:33.10           28.264243       25.764977
2019-03-03/11:27:33.14           28.240493       25.744037
2019-03-03/11:27:33.17           28.224509       25.723750
2019-03-03/11:27:33.20           28.199634       25.703464
2019-03-03/11:27:33.23           28.175611       25.683178
2019-03-03/11:27:33.26           28.153882       25.662238
2019-03-03/11:27:33.29           28.124919       25.641951
2019-03-03/11:27:33.32           28.100283       25.621665
2019-03-03/11:27:33.35           28.078999       25.601379
2019-03-03/11:27:33.39           28.055321       25.580439
2019-03-03/11:27:33.42           28.036536       25.560152
2019-03-03/11:27:33.45           28.019918       25.539866
2019-03-03/11:27:33.48           28.003055       25.519580
2019-03-03/11:27:33.51           27.987306       25.498640
2019-03-03/11:27:33.54           27.968349       25.478354
2019-03-03/11:27:33.57           27.958951       25.458067
2019-03-03/11:27:33.60           27.947651       25.437781
2019-03-03/11:27:33.64           27.946863       25.416841
2019-03-03/11:27:33.67           27.947032       25.396555
2019-03-03/11:27:33.70           27.930239       25.376269
2019-03-03/11:27:33.73           27.900038       25.355982
2019-03-03/11:27:33.76           27.870960       25.335042
2019-03-03/11:27:33.79           27.838692       25.314756
2019-03-03/11:27:33.82           27.804789       25.294470
2019-03-03/11:27:33.85           27.772371       25.274183
2019-03-03/11:27:33.89           27.738635       25.253243
2019-03-03/11:27:33.92           27.700872       25.232957
2019-03-03/11:27:33.95           27.666292       25.212671
2019-03-03/11:27:33.98           27.655965       25.192385
2019-03-03/11:27:34.01           27.637616       25.171035
2019-03-03/11:27:34.04           27.621103       25.150003
2019-03-03/11:27:34.07           27.606239       25.128972
2019-03-03/11:27:34.10           27.601255       25.107940
2019-03-03/11:27:34.14           27.573084       25.086230
2019-03-03/11:27:34.17           27.556069       25.065198
2019-03-03/11:27:34.20           27.529022       25.044167
2019-03-03/11:27:34.23           27.506530       25.023135
2019-03-03/11:27:34.26           27.468142       25.001425
2019-03-03/11:27:34.29           27.433134       24.980393
2019-03-03/11:27:34.32           27.404851       24.959362
2019-03-03/11:27:34.35           27.371758       24.938330
2019-03-03/11:27:34.39           27.335008       24.916620
2019-03-03/11:27:34.42           27.315022       24.895588
2019-03-03/11:27:34.45           27.285625       24.874557
2019-03-03/11:27:34.48           27.257133       24.853525
2019-03-03/11:27:34.51           27.226402       24.831815
2019-03-03/11:27:34.54           27.208899       24.810783
2019-03-03/11:27:34.57           27.193316       24.789752
2019-03-03/11:27:34.60           27.174345       24.768720
2019-03-03/11:27:34.64           27.152711       24.747010
2019-03-03/11:27:34.67           27.125691       24.725978
2019-03-03/11:27:34.70           27.104258       24.704947
2019-03-03/11:27:34.73           27.080596       24.683915
2019-03-03/11:27:34.76           27.064414       24.662205
2019-03-03/11:27:34.79           27.037490       24.641173
2019-03-03/11:27:34.82           27.003094       24.620142
2019-03-03/11:27:34.85           26.970510       24.599110
2019-03-03/11:27:34.89           26.937463       24.577400
2019-03-03/11:27:34.92           26.907142       24.556368
2019-03-03/11:27:34.95           26.885157       24.535337
2019-03-03/11:27:34.98           26.865888       24.514305
2019-03-03/11:27:35.01           26.841693       24.492196
2019-03-03/11:27:35.04           26.820810       24.470436
2019-03-03/11:27:35.07           26.804255       24.448677
2019-03-03/11:27:35.10           26.786864       24.426918
2019-03-03/11:27:35.14           26.763312       24.404456
2019-03-03/11:27:35.17           26.743855       24.382697
2019-03-03/11:27:35.20           26.721559       24.360937
2019-03-03/11:27:35.23           26.692788       24.339178
2019-03-03/11:27:35.26           26.663964       24.316716
2019-03-03/11:27:35.29           26.639545       24.294957
2019-03-03/11:27:35.32           26.603086       24.273197
2019-03-03/11:27:35.35           26.571601       24.251438
2019-03-03/11:27:35.39           26.550984       24.228977
2019-03-03/11:27:35.42           26.539541       24.207217
2019-03-03/11:27:35.45           26.516807       24.185458
2019-03-03/11:27:35.48           26.506962       24.163698
2019-03-03/11:27:35.51           26.505524       24.141237
2019-03-03/11:27:35.54           26.489972       24.119477
2019-03-03/11:27:35.57           26.474770       24.097718
2019-03-03/11:27:35.60           26.476498       24.075959
2019-03-03/11:27:35.64           26.466998       24.053497
2019-03-03/11:27:35.67           26.447552       24.031738
2019-03-03/11:27:35.70           26.422247       24.009978
2019-03-03/11:27:35.73           26.405594       23.988219
2019-03-03/11:27:35.76           26.368662       23.965758
2019-03-03/11:27:35.79           26.325221       23.943998
2019-03-03/11:27:35.82           26.293952       23.922239
2019-03-03/11:27:35.85           26.254651       23.900479
2019-03-03/11:27:35.89           26.219128       23.878018
2019-03-03/11:27:35.92           26.187526       23.856258
2019-03-03/11:27:35.95           26.150945       23.834499
2019-03-03/11:27:35.98           26.133504       23.812740
2019-03-03/11:27:36.01           26.106829       23.789898
2019-03-03/11:27:36.04           26.103764       23.767444
2019-03-03/11:27:36.07           26.095505       23.744991
2019-03-03/11:27:36.10           26.077854       23.722538
2019-03-03/11:27:36.14           26.075640       23.699361
2019-03-03/11:27:36.17           26.060154       23.676907
2019-03-03/11:27:36.20           26.053046       23.654454
2019-03-03/11:27:36.23           26.037993       23.632001
2019-03-03/11:27:36.26           26.015915       23.608824
2019-03-03/11:27:36.29           25.997083       23.586370
2019-03-03/11:27:36.32           25.978496       23.563917
2019-03-03/11:27:36.35           25.958739       23.541464
2019-03-03/11:27:36.39           25.936288       23.518286
2019-03-03/11:27:36.42           25.918173       23.495833
2019-03-03/11:27:36.45           25.903423       23.473380
2019-03-03/11:27:36.48           25.889737       23.450927
2019-03-03/11:27:36.51           25.893504       23.427749
2019-03-03/11:27:36.54           25.887258       23.405296
2019-03-03/11:27:36.57           25.895943       23.382843
2019-03-03/11:27:36.60           25.899620       23.360390
2019-03-03/11:27:36.64           25.913422       23.337212
2019-03-03/11:27:36.67           25.934100       23.314759
2019-03-03/11:27:36.70           25.942829       23.292306
2019-03-03/11:27:36.73           25.956049       23.269853
2019-03-03/11:27:36.76           25.961509       23.246675
2019-03-03/11:27:36.79           25.970522       23.224222
2019-03-03/11:27:36.82           25.978378       23.201769
2019-03-03/11:27:36.85           25.980442       23.179316
2019-03-03/11:27:36.89           25.979542       23.156138
2019-03-03/11:27:36.92           25.979297       23.133685
2019-03-03/11:27:36.95           25.978718       23.111232
2019-03-03/11:27:36.98           25.975657       23.088778
2019-03-03/11:27:37.01           25.988004       23.065231
2019-03-03/11:27:37.04           25.992714       23.042102
2019-03-03/11:27:37.07           26.000203       23.018974
2019-03-03/11:27:37.10           26.008771       22.995846
2019-03-03/11:27:37.14           26.021927       22.971971
2019-03-03/11:27:37.17           26.029794       22.948843
2019-03-03/11:27:37.20           26.043974       22.925714
2019-03-03/11:27:37.23           26.057715       22.902586
2019-03-03/11:27:37.26           26.070667       22.878712
2019-03-03/11:27:37.29           26.068375       22.855583
2019-03-03/11:27:37.32           26.081094       22.832455
2019-03-03/11:27:37.35           26.090226       22.809326
2019-03-03/11:27:37.39           26.104796       22.785452
2019-03-03/11:27:37.42           26.102506       22.762323
2019-03-03/11:27:37.45           26.110098       22.739195
2019-03-03/11:27:37.48           26.119721       22.716067
2019-03-03/11:27:37.51           26.126312       22.692192
2019-03-03/11:27:37.54           26.137791       22.669064
2019-03-03/11:27:37.57           26.148373       22.645936
2019-03-03/11:27:37.60           26.158406       22.622807
2019-03-03/11:27:37.64           26.165077       22.598933
2019-03-03/11:27:37.67           26.170060       22.575804
2019-03-03/11:27:37.70           26.182463       22.552676
2019-03-03/11:27:37.73           26.190037       22.529548
2019-03-03/11:27:37.76           26.189949       22.505673
2019-03-03/11:27:37.79           26.196291       22.482545
2019-03-03/11:27:37.82           26.191679       22.459416
2019-03-03/11:27:37.85           26.198301       22.436288
2019-03-03/11:27:37.89           26.201399       22.412414
2019-03-03/11:27:37.92           26.196268       22.389285
2019-03-03/11:27:37.95           26.194638       22.366157
2019-03-03/11:27:37.98           26.191142       22.343029
2019-03-03/11:27:38.01           26.193176       22.318805
2019-03-03/11:27:38.04           26.196085       22.295041
2019-03-03/11:27:38.07           26.197064       22.271277
2019-03-03/11:27:38.10           26.202025       22.247513
2019-03-03/11:27:38.14           26.199071       22.222982
2019-03-03/11:27:38.17           26.180875       22.199218
2019-03-03/11:27:38.20           26.169812       22.175454
2019-03-03/11:27:38.23           26.157787       22.151690
2019-03-03/11:27:38.26           26.153430       22.127159
2019-03-03/11:27:38.29           26.141740       22.103395
2019-03-03/11:27:38.32           26.121357       22.079631
2019-03-03/11:27:38.35           26.107435       22.055867
2019-03-03/11:27:38.39           26.092758       22.031337
2019-03-03/11:27:38.42           26.071593       22.007572
2019-03-03/11:27:38.45           26.056258       21.983808
2019-03-03/11:27:38.48           26.038835       21.960044
2019-03-03/11:27:38.51           26.023838       21.935514
2019-03-03/11:27:38.54           26.005843       21.911749
2019-03-03/11:27:38.57           25.988149       21.887985
2019-03-03/11:27:38.60           25.969991       21.864221
2019-03-03/11:27:38.64           25.945092       21.839691
2019-03-03/11:27:38.67           25.920039       21.815926
2019-03-03/11:27:38.70           25.901977       21.792162
2019-03-03/11:27:38.73           25.885596       21.768398
2019-03-03/11:27:38.76           25.858025       21.743868
2019-03-03/11:27:38.79           25.819392       21.720103
2019-03-03/11:27:38.82           25.773082       21.696339
2019-03-03/11:27:38.85           25.723293       21.672575
2019-03-03/11:27:38.89           25.682632       21.648045
2019-03-03/11:27:38.92           25.628747       21.624280
2019-03-03/11:27:38.95           25.584670       21.600516
2019-03-03/11:27:38.98           25.533578       21.576752
2019-03-03/11:27:39.01           25.493827       21.551882
2019-03-03/11:27:39.04           25.457427       21.527499
2019-03-03/11:27:39.07           25.422718       21.503116
2019-03-03/11:27:39.10           25.383060       21.478733
2019-03-03/11:27:39.14           25.364251       21.453564
2019-03-03/11:27:39.17           25.331540       21.429181
2019-03-03/11:27:39.20           25.316440       21.404798
2019-03-03/11:27:39.23           25.281767       21.380415
2019-03-03/11:27:39.26           25.245422       21.355246
2019-03-03/11:27:39.29           25.196412       21.330863
2019-03-03/11:27:39.32           25.158686       21.306480
2019-03-03/11:27:39.35           25.118295       21.282097
2019-03-03/11:27:39.39           25.085616       21.256927
2019-03-03/11:27:39.42           25.038777       21.232544
2019-03-03/11:27:39.45           24.992482       21.208161
2019-03-03/11:27:39.48           24.950061       21.183778
2019-03-03/11:27:39.51           24.928421       21.158609
2019-03-03/11:27:39.54           24.907733       21.134226
2019-03-03/11:27:39.57           24.894983       21.109843
2019-03-03/11:27:39.60           24.881656       21.085460
2019-03-03/11:27:39.64           24.870223       21.060291
2019-03-03/11:27:39.67           24.868428       21.035908
2019-03-03/11:27:39.70           24.864607       21.011525
2019-03-03/11:27:39.73           24.864653       20.987142
2019-03-03/11:27:39.76           24.858502       20.961972
2019-03-03/11:27:39.79           24.842601       20.937589
2019-03-03/11:27:39.82           24.824383       20.913206
2019-03-03/11:27:39.85           24.812057       20.888824
2019-03-03/11:27:39.89           24.805235       20.863654
2019-03-03/11:27:39.92           24.809687       20.839271
2019-03-03/11:27:39.95           24.808414       20.814888
2019-03-03/11:27:39.98           24.805810       20.790505
2019-03-03/11:27:40.01           24.816286       20.765014
2019-03-03/11:27:40.04           24.817711       20.740045
2019-03-03/11:27:40.07           24.826196       20.715076
2019-03-03/11:27:40.10           24.833075       20.690108
2019-03-03/11:27:40.14           24.851095       20.664333
2019-03-03/11:27:40.17           24.855351       20.639364
2019-03-03/11:27:40.20           24.842735       20.614395
2019-03-03/11:27:40.23           24.834604       20.589426
2019-03-03/11:27:40.26           24.831623       20.563652
2019-03-03/11:27:40.29           24.818714       20.538683
2019-03-03/11:27:40.32           24.820388       20.513714
2019-03-03/11:27:40.35           24.814955       20.488745
2019-03-03/11:27:40.39           24.821733       20.462971
2019-03-03/11:27:40.42           24.820989       20.438002
2019-03-03/11:27:40.45           24.826229       20.413033
2019-03-03/11:27:40.48           24.861787       20.388064
2019-03-03/11:27:40.51           24.880780       20.362289
2019-03-03/11:27:40.54           24.902029       20.337320
2019-03-03/11:27:40.57           24.931244       20.312351
2019-03-03/11:27:40.60           24.961694       20.287383
2019-03-03/11:27:40.64           24.987775       20.261608
2019-03-03/11:27:40.67           25.012745       20.236639
2019-03-03/11:27:40.70           25.017303       20.211670
2019-03-03/11:27:40.73           25.034831       20.186701
2019-03-03/11:27:40.76           25.030967       20.160927
2019-03-03/11:27:40.79           25.040095       20.135958
2019-03-03/11:27:40.82           25.040690       20.110989
2019-03-03/11:27:40.85           25.040742       20.086020
2019-03-03/11:27:40.89           25.044473       20.060246
2019-03-03/11:27:40.92           25.061914       20.035277
2019-03-03/11:27:40.95           25.066269       20.010308
2019-03-03/11:27:40.98           25.081808       19.985339
2019-03-03/11:27:41.01           25.089227       19.959261
2019-03-03/11:27:41.04           25.108600       19.933737
2019-03-03/11:27:41.07           25.122678       19.908215
2019-03-03/11:27:41.10           25.149337       19.882692
2019-03-03/11:27:41.14           25.170212       19.856345
2019-03-03/11:27:41.17           25.184951       19.830822
2019-03-03/11:27:41.20           25.192076       19.805299
2019-03-03/11:27:41.23           25.210518       19.779776
2019-03-03/11:27:41.26           25.240626       19.753430
2019-03-03/11:27:41.29           25.265310       19.727907
2019-03-03/11:27:41.32           25.278396       19.702384
2019-03-03/11:27:41.35           25.295207       19.676861
2019-03-03/11:27:41.39           25.290671       19.650515
2019-03-03/11:27:41.42           25.295172       19.624991
2019-03-03/11:27:41.45           25.296509       19.599469
2019-03-03/11:27:41.48           25.307149       19.573946
2019-03-03/11:27:41.51           25.312670       19.547599
2019-03-03/11:27:41.54           25.317424       19.522076
2019-03-03/11:27:41.57           25.327112       19.496553
2019-03-03/11:27:41.60           25.341582       19.471030
2019-03-03/11:27:41.64           25.352971       19.444684
2019-03-03/11:27:41.67           25.376705       19.419161
2019-03-03/11:27:41.70           25.393420       19.393638
2019-03-03/11:27:41.73           25.417398       19.368115
2019-03-03/11:27:41.76           25.432493       19.341769
2019-03-03/11:27:41.79           25.440622       19.316245
2019-03-03/11:27:41.82           25.435000       19.290723
2019-03-03/11:27:41.85           25.430557       19.265200
2019-03-03/11:27:41.89           25.428647       19.238853
2019-03-03/11:27:41.92           25.432146       19.213330
2019-03-03/11:27:41.95           25.433227       19.187807
2019-03-03/11:27:41.98           25.436384       19.162284
2019-03-03/11:27:42.01           25.439582       19.135652
2019-03-03/11:27:42.04           25.425270       19.109606
2019-03-03/11:27:42.07           25.425628       19.083561
2019-03-03/11:27:42.10           25.431857       19.057516
2019-03-03/11:27:42.14           25.429755       19.030630
2019-03-03/11:27:42.17           25.427551       19.004585
2019-03-03/11:27:42.20           25.424331       18.978540
2019-03-03/11:27:42.23           25.409520       18.952495
2019-03-03/11:27:42.26           25.393306       18.925609
2019-03-03/11:27:42.29           25.364768       18.899564
2019-03-03/11:27:42.32           25.349982       18.873519
2019-03-03/11:27:42.35           25.327290       18.847474
2019-03-03/11:27:42.39           25.292497       18.820588
2019-03-03/11:27:42.42           25.263380       18.794543
2019-03-03/11:27:42.45           25.222945       18.768498
2019-03-03/11:27:42.48           25.171268       18.742453
2019-03-03/11:27:42.51           25.140542       18.715567
2019-03-03/11:27:42.54           25.101231       18.689522
2019-03-03/11:27:42.57           25.067904       18.663477
2019-03-03/11:27:42.60           25.036008       18.637432
2019-03-03/11:27:42.64           24.994439       18.610546
2019-03-03/11:27:42.67           24.956670       18.584501
2019-03-03/11:27:42.70           24.905231       18.558456
2019-03-03/11:27:42.73           24.845567       18.532410
2019-03-03/11:27:42.76           24.793330       18.505525
2019-03-03/11:27:42.79           24.726893       18.479480
2019-03-03/11:27:42.82           24.659858       18.453434
2019-03-03/11:27:42.85           24.585627       18.427389
2019-03-03/11:27:42.89           24.503598       18.400504
2019-03-03/11:27:42.92           24.421543       18.374459
2019-03-03/11:27:42.95           24.341909       18.348413
2019-03-03/11:27:42.98           24.257798       18.322368
2019-03-03/11:27:43.01           24.177519       18.295216
2019-03-03/11:27:43.04           24.090381       18.268684
2019-03-03/11:27:43.07           23.996071       18.242152
2019-03-03/11:27:43.10           23.902149       18.215620
2019-03-03/11:27:43.14           23.799678       18.188232
2019-03-03/11:27:43.17           23.699128       18.161700
2019-03-03/11:27:43.20           23.593683       18.135168
2019-03-03/11:27:43.23           23.480222       18.108636
2019-03-03/11:27:43.26           23.376493       18.081248
2019-03-03/11:27:43.29           23.265545       18.054716
2019-03-03/11:27:43.32           23.164616       18.028184
2019-03-03/11:27:43.35           23.057127       18.001652
2019-03-03/11:27:43.39           22.955225       17.974264
2019-03-03/11:27:43.42           22.852148       17.947732
2019-03-03/11:27:43.45           22.760646       17.921200
2019-03-03/11:27:43.48           22.679310       17.894668
2019-03-03/11:27:43.51           22.607595       17.867280
2019-03-03/11:27:43.54           22.543617       17.840748
2019-03-03/11:27:43.57           22.490798       17.814216
2019-03-03/11:27:43.60           22.432493       17.787684
2019-03-03/11:27:43.64           22.393008       17.760296
2019-03-03/11:27:43.67           22.347125       17.733764
2019-03-03/11:27:43.70           22.316863       17.707232
2019-03-03/11:27:43.73           22.274967       17.680700
2019-03-03/11:27:43.76           22.234849       17.653312
2019-03-03/11:27:43.79           22.196041       17.626780
2019-03-03/11:27:43.82           22.148324       17.600248
2019-03-03/11:27:43.85           22.105031       17.573716
2019-03-03/11:27:43.89           22.064354       17.546329
2019-03-03/11:27:43.92           22.023826       17.519796
2019-03-03/11:27:43.95           21.995861       17.493264
2019-03-03/11:27:43.98           21.973007       17.466733
2019-03-03/11:27:44.01           21.965043       17.439095
2019-03-03/11:27:44.04           21.963439       17.412106
2019-03-03/11:27:44.07           21.960396       17.385119
2019-03-03/11:27:44.10           21.970023       17.358131
2019-03-03/11:27:44.14           21.984558       17.330272
2019-03-03/11:27:44.17           22.002186       17.303284
2019-03-03/11:27:44.20           22.014349       17.276296
2019-03-03/11:27:44.23           22.030566       17.249308
2019-03-03/11:27:44.26           22.044625       17.221449
2019-03-03/11:27:44.29           22.050314       17.194461
2019-03-03/11:27:44.32           22.064244       17.167473
2019-03-03/11:27:44.35           22.084159       17.140485
2019-03-03/11:27:44.39           22.103954       17.112627
2019-03-03/11:27:44.42           22.130941       17.085639
2019-03-03/11:27:44.45           22.168569       17.058651
2019-03-03/11:27:44.48           22.207223       17.031663
2019-03-03/11:27:44.51           22.250295       17.003804
2019-03-03/11:27:44.54           22.286799       16.976816
2019-03-03/11:27:44.57           22.330043       16.949828
2019-03-03/11:27:44.60           22.367042       16.922840
2019-03-03/11:27:44.64           22.396825       16.894981
2019-03-03/11:27:44.67           22.428298       16.867993
2019-03-03/11:27:44.70           22.448987       16.841005
2019-03-03/11:27:44.73           22.455295       16.814017
2019-03-03/11:27:44.76           22.482318       16.786159
2019-03-03/11:27:44.79           22.495623       16.759171
2019-03-03/11:27:44.82           22.506441       16.732183
2019-03-03/11:27:44.85           22.512261       16.705195
2019-03-03/11:27:44.89           22.520856       16.677336
2019-03-03/11:27:44.92           22.530886       16.650348
2019-03-03/11:27:44.95           22.539733       16.623360
2019-03-03/11:27:44.98           22.539857       16.596372
2019-03-03/11:27:45.01           22.559021       16.568282
2019-03-03/11:27:45.04           22.561566       16.540872
2019-03-03/11:27:45.07           22.564407       16.513461
2019-03-03/11:27:45.10           22.570304       16.486051
2019-03-03/11:27:45.14           22.575863       16.457757
2019-03-03/11:27:45.17           22.571956       16.430346
2019-03-03/11:27:45.20           22.570977       16.402936
2019-03-03/11:27:45.23           22.562108       16.375526
2019-03-03/11:27:45.26           22.560958       16.347231
2019-03-03/11:27:45.29           22.550870       16.319821
2019-03-03/11:27:45.32           22.523555       16.292411
2019-03-03/11:27:45.35           22.490513       16.265000
2019-03-03/11:27:45.39           22.459930       16.236706
2019-03-03/11:27:45.42           22.435509       16.209296
2019-03-03/11:27:45.45           22.417228       16.181885
2019-03-03/11:27:45.48           22.380885       16.154475
2019-03-03/11:27:45.51           22.351368       16.126181
2019-03-03/11:27:45.54           22.323097       16.098770
2019-03-03/11:27:45.57           22.281771       16.071360
2019-03-03/11:27:45.60           22.256792       16.043950
2019-03-03/11:27:45.64           22.242595       16.015655
2019-03-03/11:27:45.67           22.228814       15.988245
2019-03-03/11:27:45.70           22.194372       15.960835
2019-03-03/11:27:45.73           22.157527       15.933424
2019-03-03/11:27:45.76           22.135955       15.905130
2019-03-03/11:27:45.79           22.113373       15.877719
2019-03-03/11:27:45.82           22.082909       15.850309
2019-03-03/11:27:45.85           22.058353       15.822899
2019-03-03/11:27:45.89           22.037196       15.794605
2019-03-03/11:27:45.92           22.013722       15.767194
2019-03-03/11:27:45.95           21.980927       15.739784
2019-03-03/11:27:45.98           21.975503       15.712374
2019-03-03/11:27:46.01           21.960840       15.683866
2019-03-03/11:27:46.04           21.953236       15.656068
2019-03-03/11:27:46.07           21.947747       15.628269
2019-03-03/11:27:46.10           21.956336       15.600471
2019-03-03/11:27:46.14           21.965313       15.571776
2019-03-03/11:27:46.17           21.974156       15.543977
2019-03-03/11:27:46.20           21.988229       15.516179
2019-03-03/11:27:46.23           22.006832       15.488380
2019-03-03/11:27:46.26           22.005880       15.459685
2019-03-03/11:27:46.29           21.984289       15.431886
2019-03-03/11:27:46.32           21.939338       15.404088
2019-03-03/11:27:46.35           21.877494       15.376290
2019-03-03/11:27:46.39           21.795154       15.347594
2019-03-03/11:27:46.42           21.704406       15.319796
2019-03-03/11:27:46.45           21.606413       15.291997
2019-03-03/11:27:46.48           21.484031       15.264199
2019-03-03/11:27:46.51           21.365388       15.235504
2019-03-03/11:27:46.54           21.248929       15.207705
2019-03-03/11:27:46.57           21.166608       15.179907
2019-03-03/11:27:46.60           21.097118       15.152108
2019-03-03/11:27:46.64           21.034707       15.123413
2019-03-03/11:27:46.67           20.994200       15.095614
2019-03-03/11:27:46.70           20.955648       15.067816
2019-03-03/11:27:46.73           20.918674       15.040017
2019-03-03/11:27:46.76           20.895900       15.011322
2019-03-03/11:27:46.79           20.869358       14.983524
2019-03-03/11:27:46.82           20.828886       14.955725
2019-03-03/11:27:46.85           20.770505       14.927927
2019-03-03/11:27:46.89           20.711040       14.899232
2019-03-03/11:27:46.92           20.640537       14.871433
2019-03-03/11:27:46.95           20.567765       14.843635
2019-03-03/11:27:46.98           20.493555       14.815836
2019-03-03/11:27:47.01           20.421944       14.786948
2019-03-03/11:27:47.04           20.340397       14.758798
2019-03-03/11:27:47.07           20.245400       14.730647
2019-03-03/11:27:47.10           20.170719       14.702497
2019-03-03/11:27:47.14           20.108332       14.673439
2019-03-03/11:27:47.17           20.048510       14.645288
2019-03-03/11:27:47.20           20.001622       14.617138
2019-03-03/11:27:47.23           19.943958       14.588988
2019-03-03/11:27:47.26           19.899664       14.559929
2019-03-03/11:27:47.29           19.856283       14.531779
2019-03-03/11:27:47.32           19.830420       14.503629
2019-03-03/11:27:47.35           19.816481       14.475479
2019-03-03/11:27:47.39           19.806506       14.446420
2019-03-03/11:27:47.42           19.807223       14.418270
2019-03-03/11:27:47.45           19.811496       14.390120
2019-03-03/11:27:47.48           19.826230       14.361969
2019-03-03/11:27:47.51           19.852431       14.332911
2019-03-03/11:27:47.54           19.909441       14.304761
2019-03-03/11:27:47.57           19.978624       14.276610
2019-03-03/11:27:47.60           20.054731       14.248460
2019-03-03/11:27:47.64           20.157394       14.219402
2019-03-03/11:27:47.67           20.254635       14.191251
2019-03-03/11:27:47.70           20.352375       14.163101
2019-03-03/11:27:47.73           20.472401       14.134951
2019-03-03/11:27:47.76           20.591447       14.105892
2019-03-03/11:27:47.79           20.715397       14.077742
2019-03-03/11:27:47.82           20.833935       14.049592
2019-03-03/11:27:47.85           20.967232       14.021442
2019-03-03/11:27:47.89           21.096454       13.992383
2019-03-03/11:27:47.92           21.210643       13.964233
2019-03-03/11:27:47.95           21.354040       13.936083
2019-03-03/11:27:47.98           21.505552       13.907932
2019-03-03/11:27:48.01           21.650878       13.878700
2019-03-03/11:27:48.04           21.814455       13.850233
2019-03-03/11:27:48.07           21.985978       13.821766
2019-03-03/11:27:48.10           22.143958       13.793299
2019-03-03/11:27:48.14           22.293285       13.763914
2019-03-03/11:27:48.17           22.455660       13.735447
2019-03-03/11:27:48.20           22.629713       13.706980
2019-03-03/11:27:48.23           22.786737       13.678513
2019-03-03/11:27:48.26           22.917581       13.649128
2019-03-03/11:27:48.29           23.047270       13.620661
2019-03-03/11:27:48.32           23.158168       13.592194
2019-03-03/11:27:48.35           23.241197       13.563727
2019-03-03/11:27:48.39           23.320863       13.534341
2019-03-03/11:27:48.42           23.397065       13.505874
2019-03-03/11:27:48.45           23.454466       13.477407
2019-03-03/11:27:48.48           23.498619       13.448940
2019-03-03/11:27:48.51           23.525630       13.419555
2019-03-03/11:27:48.54           23.555904       13.391088
2019-03-03/11:27:48.57           23.578136       13.362621
2019-03-03/11:27:48.60           23.589198       13.334154
2019-03-03/11:27:48.64           23.609692       13.304769
2019-03-03/11:27:48.67           23.624106       13.276302
2019-03-03/11:27:48.70           23.620295       13.247835
2019-03-03/11:27:48.73           23.623252       13.219368
2019-03-03/11:27:48.76           23.598575       13.189982
2019-03-03/11:27:48.79           23.594371       13.161515
2019-03-03/11:27:48.82           23.583871       13.133048
2019-03-03/11:27:48.85           23.564119       13.104581
2019-03-03/11:27:48.89           23.544931       13.075196
2019-03-03/11:27:48.92           23.530605       13.046729
2019-03-03/11:27:48.95           23.502478       13.018262
2019-03-03/11:27:48.98           23.473203       12.989795
2019-03-03/11:27:49.01           23.439951       12.960256
2019-03-03/11:27:49.04           23.435525       12.931509
2019-03-03/11:27:49.07           23.419005       12.902761
2019-03-03/11:27:49.10           23.412945       12.874014
2019-03-03/11:27:49.14           23.408459       12.844340
2019-03-03/11:27:49.17           23.413034       12.815592
2019-03-03/11:27:49.20           23.401960       12.786845
2019-03-03/11:27:49.23           23.393590       12.758098
2019-03-03/11:27:49.26           23.391814       12.728423
2019-03-03/11:27:49.29           23.382988       12.699676
2019-03-03/11:27:49.32           23.374501       12.670929
2019-03-03/11:27:49.35           23.367767       12.642182
2019-03-03/11:27:49.39           23.363969       12.612507
2019-03-03/11:27:49.42           23.355564       12.583760
2019-03-03/11:27:49.45           23.344817       12.555012
2019-03-03/11:27:49.48           23.350699       12.526265
2019-03-03/11:27:49.51           23.363781       12.496591
2019-03-03/11:27:49.54           23.367435       12.467843
2019-03-03/11:27:49.57           23.380798       12.439096
2019-03-03/11:27:49.60           23.388634       12.410349
2019-03-03/11:27:49.64           23.396026       12.380674
2019-03-03/11:27:49.67           23.393112       12.351927
2019-03-03/11:27:49.70           23.385678       12.323180
2019-03-03/11:27:49.73           23.388102       12.294432
2019-03-03/11:27:49.76           23.368195       12.264758
2019-03-03/11:27:49.79           23.347697       12.236010
2019-03-03/11:27:49.82           23.328521       12.207263
2019-03-03/11:27:49.85           23.304365       12.178516
2019-03-03/11:27:49.89           23.280311       12.148841
2019-03-03/11:27:49.92           23.249661       12.120094
2019-03-03/11:27:49.95           23.227866       12.091347
2019-03-03/11:27:49.98           23.220848       12.062600
2019-03-03/11:27:50.01           23.198983       12.032794
2019-03-03/11:27:50.04           23.187626       12.003806
2019-03-03/11:27:50.07           23.172530       11.974819
2019-03-03/11:27:50.10           23.173819       11.945832
2019-03-03/11:27:50.14           23.171560       11.915910
2019-03-03/11:27:50.17           23.167114       11.886923
2019-03-03/11:27:50.20           23.164324       11.857936
2019-03-03/11:27:50.23           23.154894       11.828949
2019-03-03/11:27:50.26           23.149555       11.799027
2019-03-03/11:27:50.29           23.144427       11.770040
2019-03-03/11:27:50.32           23.147340       11.741053
2019-03-03/11:27:50.35           23.145439       11.712066
2019-03-03/11:27:50.39           23.140301       11.682143
2019-03-03/11:27:50.42           23.146188       11.653156
2019-03-03/11:27:50.45           23.149546       11.624169
2019-03-03/11:27:50.48           23.166297       11.595182
2019-03-03/11:27:50.51           23.182556       11.565260
2019-03-03/11:27:50.54           23.195809       11.536273
2019-03-03/11:27:50.57           23.214123       11.507286
2019-03-03/11:27:50.60           23.227891       11.478299
2019-03-03/11:27:50.64           23.244362       11.448377
2019-03-03/11:27:50.67           23.254640       11.419389
2019-03-03/11:27:50.70           23.268501       11.390402
2019-03-03/11:27:50.73           23.286363       11.361416
2019-03-03/11:27:50.76           23.298910       11.331493
2019-03-03/11:27:50.79           23.321549       11.302506
2019-03-03/11:27:50.82           23.345084       11.273519
2019-03-03/11:27:50.85           23.359420       11.244532
2019-03-03/11:27:50.89           23.380218       11.214610
2019-03-03/11:27:50.92           23.406714       11.185623
2019-03-03/11:27:50.95           23.443590       11.156636
2019-03-03/11:27:50.98           23.462951       11.127649
2019-03-03/11:27:51.01           23.494925       11.097613
2019-03-03/11:27:51.04           23.536014       11.068418
2019-03-03/11:27:51.07           23.572262       11.039223
2019-03-03/11:27:51.10           23.618763       11.010029
2019-03-03/11:27:51.14           23.676555       10.979892
2019-03-03/11:27:51.17           23.735682       10.950698
2019-03-03/11:27:51.20           23.787572       10.921503
2019-03-03/11:27:51.23           23.839380       10.892309
2019-03-03/11:27:51.26           23.909572       10.862172
2019-03-03/11:27:51.29           23.970419       10.832977
2019-03-03/11:27:51.32           24.028342       10.803783
2019-03-03/11:27:51.35           24.102162       10.774588
2019-03-03/11:27:51.39           24.156959       10.744452
2019-03-03/11:27:51.42           24.213870       10.715257
2019-03-03/11:27:51.45           24.278361       10.686063
2019-03-03/11:27:51.48           24.356140       10.656868
2019-03-03/11:27:51.51           24.434041       10.626732
2019-03-03/11:27:51.54           24.505481       10.597537
2019-03-03/11:27:51.57           24.585620       10.568342
2019-03-03/11:27:51.60           24.663904       10.539148
2019-03-03/11:27:51.64           24.734268       10.509953
2019-03-03/11:27:51.67           24.815057       10.479817
2019-03-03/11:27:51.70           24.897672       10.450622
2019-03-03/11:27:51.73           24.975292       10.421428
2019-03-03/11:27:51.76           25.052619       10.392233
2019-03-03/11:27:51.79           25.134012       10.362096
2019-03-03/11:27:51.82           25.209008       10.332902
2019-03-03/11:27:51.85           25.287451       10.303707
2019-03-03/11:27:51.89           25.377969       10.274513
2019-03-03/11:27:51.92           25.479347       10.244376
2019-03-03/11:27:51.95           25.576523       10.215182
2019-03-03/11:27:51.98           25.687948       10.185987
2019-03-03/11:27:52.01           25.811184       10.156705
2019-03-03/11:27:52.04           25.934618       10.126395
2019-03-03/11:27:52.07           26.072355       10.097032
2019-03-03/11:27:52.10           26.225790       10.067668
2019-03-03/11:27:52.14           26.386328       10.038305
2019-03-03/11:27:52.17           26.537129       10.007994
2019-03-03/11:27:52.20           26.687094       9.9786313
2019-03-03/11:27:52.23           26.847809       9.9492681
2019-03-03/11:27:52.26           27.000107       9.9199047
2019-03-03/11:27:52.29           27.145755       9.8895942
2019-03-03/11:27:52.32           27.299654       9.8602310
2019-03-03/11:27:52.35           27.432253       9.8308679
2019-03-03/11:27:52.39           27.545758       9.8015045
2019-03-03/11:27:52.42           27.656749       9.7711939
2019-03-03/11:27:52.45           27.765343       9.7418308
2019-03-03/11:27:52.48           27.870377       9.7124676
2019-03-03/11:27:52.51           27.962584       9.6831042
2019-03-03/11:27:52.54           28.065850       9.6527937
2019-03-03/11:27:52.57           28.146447       9.6234305
2019-03-03/11:27:52.60           28.235327       9.5940674
2019-03-03/11:27:52.64           28.329923       9.5647040
2019-03-03/11:27:52.67           28.429535       9.5343934
2019-03-03/11:27:52.70           28.523558       9.5050303
2019-03-03/11:27:52.73           28.615103       9.4756671
2019-03-03/11:27:52.76           28.703512       9.4463037
2019-03-03/11:27:52.79           28.791125       9.4159932
2019-03-03/11:27:52.82           28.862005       9.3866300
2019-03-03/11:27:52.85           28.947700       9.3572669
2019-03-03/11:27:52.89           29.027997       9.3279035
2019-03-03/11:27:52.92           29.099335       9.2975929
2019-03-03/11:27:52.95           29.192657       9.2682298
2019-03-03/11:27:52.98           29.270222       9.2388666
2019-03-03/11:27:53.01           29.341814       9.2094356
2019-03-03/11:27:53.04           29.405497       9.1789900
2019-03-03/11:27:53.07           29.478269       9.1494959
2019-03-03/11:27:53.10           29.546233       9.1200018
2019-03-03/11:27:53.14           29.620808       9.0905075
2019-03-03/11:27:53.17           29.681553       9.0600618
2019-03-03/11:27:53.20           29.742096       9.0305677
2019-03-03/11:27:53.23           29.782513       9.0010736
2019-03-03/11:27:53.26           29.831002       8.9715793
2019-03-03/11:27:53.29           29.878028       8.9411337
2019-03-03/11:27:53.32           29.932584       8.9116396
2019-03-03/11:27:53.35           29.982174       8.8821455
2019-03-03/11:27:53.39           30.036289       8.8526512
2019-03-03/11:27:53.42           30.083625       8.8222055
2019-03-03/11:27:53.45           30.134166       8.7927114
2019-03-03/11:27:53.48           30.177016       8.7632173
2019-03-03/11:27:53.51           30.227084       8.7337230
2019-03-03/11:27:53.54           30.279778       8.7032773
2019-03-03/11:27:53.57           30.339948       8.6737832
2019-03-03/11:27:53.60           30.390770       8.6442892
2019-03-03/11:27:53.64           30.430598       8.6147948
2019-03-03/11:27:53.67           30.466621       8.5843492
2019-03-03/11:27:53.70           30.502057       8.5548551
2019-03-03/11:27:53.73           30.536069       8.5253610
2019-03-03/11:27:53.76           30.575367       8.4958667
2019-03-03/11:27:53.79           30.610431       8.4654210
2019-03-03/11:27:53.82           30.638903       8.4359269
2019-03-03/11:27:53.85           30.656701       8.4064328
2019-03-03/11:27:53.89           30.683439       8.3769385
2019-03-03/11:27:53.92           30.720000       8.3464929
2019-03-03/11:27:53.95           30.760401       8.3169988
2019-03-03/11:27:53.98           30.808130       8.2875047
2019-03-03/11:27:54.01           30.863117       8.2579619
2019-03-03/11:27:54.04           30.919409       8.2274193
2019-03-03/11:27:54.07           30.975558       8.1978313
2019-03-03/11:27:54.10           31.032065       8.1682432
2019-03-03/11:27:54.14           31.101901       8.1386550
2019-03-03/11:27:54.17           31.147500       8.1081124
2019-03-03/11:27:54.20           31.198166       8.0785244
2019-03-03/11:27:54.23           31.255614       8.0489364
2019-03-03/11:27:54.26           31.295299       8.0193481
2019-03-03/11:27:54.29           31.323457       7.9888055
2019-03-03/11:27:54.32           31.348414       7.9592175
2019-03-03/11:27:54.35           31.360751       7.9296295
2019-03-03/11:27:54.39           31.371861       7.9000412
2019-03-03/11:27:54.42           31.384289       7.8694986
2019-03-03/11:27:54.45           31.406817       7.8399106
2019-03-03/11:27:54.48           31.421130       7.8103226
2019-03-03/11:27:54.51           31.427177       7.7807344
2019-03-03/11:27:54.54           31.429590       7.7501917
2019-03-03/11:27:54.57           31.427084       7.7206037
2019-03-03/11:27:54.60           31.432181       7.6910157
2019-03-03/11:27:54.64           31.446058       7.6614275
2019-03-03/11:27:54.67           31.456397       7.6308848
2019-03-03/11:27:54.70           31.457583       7.6012968
2019-03-03/11:27:54.73           31.453950       7.5717088
2019-03-03/11:27:54.76           31.450663       7.5421206
2019-03-03/11:27:54.79           31.427554       7.5115780
2019-03-03/11:27:54.82           31.419724       7.4819899
2019-03-03/11:27:54.85           31.405010       7.4524019
2019-03-03/11:27:54.89           31.381873       7.4228137
2019-03-03/11:27:54.92           31.348644       7.3922711
2019-03-03/11:27:54.95           31.314675       7.3626831
2019-03-03/11:27:54.98           31.279351       7.3330950
2019-03-03/11:27:55.01           31.242251       7.3034783
2019-03-03/11:27:55.04           31.205567       7.2728788
2019-03-03/11:27:55.07           31.177187       7.2432356
2019-03-03/11:27:55.10           31.141673       7.2135924
2019-03-03/11:27:55.14           31.099952       7.1839490
2019-03-03/11:27:55.17           31.061072       7.1533495
2019-03-03/11:27:55.20           31.022639       7.1237063
2019-03-03/11:27:55.23           30.977463       7.0940631
2019-03-03/11:27:55.26           30.931523       7.0644197
2019-03-03/11:27:55.29           30.887594       7.0338201
2019-03-03/11:27:55.32           30.848482       7.0041770
2019-03-03/11:27:55.35           30.808050       6.9745338
2019-03-03/11:27:55.39           30.757926       6.9448904
2019-03-03/11:27:55.42           30.721763       6.9142908
2019-03-03/11:27:55.45           30.686932       6.8846476
2019-03-03/11:27:55.48           30.650011       6.8550045
2019-03-03/11:27:55.51           30.611589       6.8253611
2019-03-03/11:27:55.54           30.570972       6.7947615
2019-03-03/11:27:55.57           30.537220       6.7651183
2019-03-03/11:27:55.60           30.490795       6.7354751
2019-03-03/11:27:55.64           30.446620       6.7058317
2019-03-03/11:27:55.67           30.409464       6.6752322
2019-03-03/11:27:55.70           30.367357       6.6455890
2019-03-03/11:27:55.73           30.316680       6.6159458
2019-03-03/11:27:55.76           30.265583       6.5863024
2019-03-03/11:27:55.79           30.229937       6.5557029
2019-03-03/11:27:55.82           30.187443       6.5260597
2019-03-03/11:27:55.85           30.145286       6.4964165
2019-03-03/11:27:55.89           30.106602       6.4667731
2019-03-03/11:27:55.92           30.066441       6.4361735
2019-03-03/11:27:55.95           30.031819       6.4065304
2019-03-03/11:27:55.98           30.002528       6.3768872
2019-03-03/11:27:56.01           29.981832       6.3472351
2019-03-03/11:27:56.04           29.958084       6.3166182
2019-03-03/11:27:56.07           29.940410       6.2869581
2019-03-03/11:27:56.10           29.920203       6.2572981
2019-03-03/11:27:56.14           29.897634       6.2276379
2019-03-03/11:27:56.17           29.876778       6.1970210
2019-03-03/11:27:56.20           29.860076       6.1673609
2019-03-03/11:27:56.23           29.833538       6.1377009
2019-03-03/11:27:56.26           29.798775       6.1080407
2019-03-03/11:27:56.29           29.761807       6.0774238
2019-03-03/11:27:56.32           29.738697       6.0477637
2019-03-03/11:27:56.35           29.704792       6.0181037
2019-03-03/11:27:56.39           29.683394       5.9884435
2019-03-03/11:27:56.42           29.668234       5.9578266
2019-03-03/11:27:56.45           29.654268       5.9281665
2019-03-03/11:27:56.48           29.637838       5.8985065
2019-03-03/11:27:56.51           29.630647       5.8688463
2019-03-03/11:27:56.54           29.635682       5.8382294
2019-03-03/11:27:56.57           29.640409       5.8085693
2019-03-03/11:27:56.60           29.640344       5.7789093
2019-03-03/11:27:56.64           29.643810       5.7492491
2019-03-03/11:27:56.67           29.639449       5.7186322
2019-03-03/11:27:56.70           29.633770       5.6889722
2019-03-03/11:27:56.73           29.618786       5.6593121
2019-03-03/11:27:56.76           29.602633       5.6296519
2019-03-03/11:27:56.79           29.593708       5.5990350
2019-03-03/11:27:56.82           29.569183       5.5693750
2019-03-03/11:27:56.85           29.552383       5.5397149
2019-03-03/11:27:56.89           29.540682       5.5100547
2019-03-03/11:27:56.92           29.518881       5.4794378
2019-03-03/11:27:56.95           29.508213       5.4497778
2019-03-03/11:27:56.98           29.498472       5.4201177
2019-03-03/11:27:57.01           29.488640       5.3904660
2019-03-03/11:27:57.04           29.489365       5.3598661
2019-03-03/11:27:57.07           29.487306       5.3302225
2019-03-03/11:27:57.10           29.478925       5.3005790
2019-03-03/11:27:57.14           29.468918       5.2709352
2019-03-03/11:27:57.17           29.454542       5.2403353
2019-03-03/11:27:57.20           29.440242       5.2106917
2019-03-03/11:27:57.23           29.420492       5.1810482
2019-03-03/11:27:57.26           29.395728       5.1514044
2019-03-03/11:27:57.29           29.386731       5.1208045
2019-03-03/11:27:57.32           29.358211       5.0911610
2019-03-03/11:27:57.35           29.334291       5.0615174
2019-03-03/11:27:57.39           29.327694       5.0318736
2019-03-03/11:27:57.42           29.306326       5.0012737
2019-03-03/11:27:57.45           29.294709       4.9716302
2019-03-03/11:27:57.48           29.278454       4.9419866
2019-03-03/11:27:57.51           29.251319       4.9123429
2019-03-03/11:27:57.54           29.233318       4.8817429
2019-03-03/11:27:57.57           29.193880       4.8520994
2019-03-03/11:27:57.60           29.167175       4.8224558
2019-03-03/11:27:57.64           29.130296       4.7928121
2019-03-03/11:27:57.67           29.080727       4.7622121
2019-03-03/11:27:57.70           29.030769       4.7325686
2019-03-03/11:27:57.73           28.973560       4.7029250
2019-03-03/11:27:57.76           28.918565       4.6732813
2019-03-03/11:27:57.79           28.873044       4.6426813
2019-03-03/11:27:57.82           28.824041       4.6130378
2019-03-03/11:27:57.85           28.788846       4.5833943
2019-03-03/11:27:57.89           28.747950       4.5537505
2019-03-03/11:27:57.92           28.701464       4.5231506
2019-03-03/11:27:57.95           28.672164       4.4935070
2019-03-03/11:27:57.98           28.645336       4.4638635
2019-03-03/11:27:58.01           28.618159       4.4342497
2019-03-03/11:27:58.04           28.599415       4.4037096
2019-03-03/11:27:58.07           28.569388       4.3741241
2019-03-03/11:27:58.10           28.537036       4.3445385
2019-03-03/11:27:58.14           28.494249       4.3149528
2019-03-03/11:27:58.17           28.460233       4.2844127
2019-03-03/11:27:58.20           28.420450       4.2548272
2019-03-03/11:27:58.23           28.377575       4.2252417
2019-03-03/11:27:58.26           28.334225       4.1956559
2019-03-03/11:27:58.29           28.290233       4.1651159
2019-03-03/11:27:58.32           28.244631       4.1355304
2019-03-03/11:27:58.35           28.205045       4.1059448
2019-03-03/11:27:58.39           28.168171       4.0763591
2019-03-03/11:27:58.42           28.152345       4.0458190
2019-03-03/11:27:58.45           28.125688       4.0162335
2019-03-03/11:27:58.48           28.113702       3.9866480
2019-03-03/11:27:58.51           28.104745       3.9570622
2019-03-03/11:27:58.54           28.098574       3.9265222
2019-03-03/11:27:58.57           28.085790       3.8969366
2019-03-03/11:27:58.60           28.062961       3.8673511
2019-03-03/11:27:58.64           28.052062       3.8377654
2019-03-03/11:27:58.67           28.038758       3.8072253
2019-03-03/11:27:58.70           28.009638       3.7776398
2019-03-03/11:27:58.73           27.989293       3.7480543
2019-03-03/11:27:58.76           27.957343       3.7184685
2019-03-03/11:27:58.79           27.921141       3.6879285
2019-03-03/11:27:58.82           27.886077       3.6583429
2019-03-03/11:27:58.85           27.855962       3.6287574
2019-03-03/11:27:58.89           27.833668       3.5991717
2019-03-03/11:27:58.92           27.811863       3.5686316
2019-03-03/11:27:58.95           27.782915       3.5390461
2019-03-03/11:27:58.98           27.763717       3.5094606
2019-03-03/11:27:59.01           27.744516       3.4799226
2019-03-03/11:27:59.04           27.734478       3.4494783
2019-03-03/11:27:59.07           27.716169       3.4199854
2019-03-03/11:27:59.10           27.706784       3.3904926
2019-03-03/11:27:59.14           27.699981       3.3609995
2019-03-03/11:27:59.17           27.688987       3.3305551
2019-03-03/11:27:59.20           27.674282       3.3010623
2019-03-03/11:27:59.23           27.659496       3.2715694
2019-03-03/11:27:59.26           27.641338       3.2420763
2019-03-03/11:27:59.29           27.612819       3.2116320
2019-03-03/11:27:59.32           27.576547       3.1821391
2019-03-03/11:27:59.35           27.556687       3.1526463
2019-03-03/11:27:59.39           27.534058       3.1231532
2019-03-03/11:27:59.42           27.514767       3.0927088
2019-03-03/11:27:59.45           27.498654       3.0632160
2019-03-03/11:27:59.48           27.478719       3.0337231
2019-03-03/11:27:59.51           27.473960       3.0042301
2019-03-03/11:27:59.54           27.462864       2.9737857
2019-03-03/11:27:59.57           27.456536       2.9442928
2019-03-03/11:27:59.60           27.457091       2.9148000
2019-03-03/11:27:59.64           27.446120       2.8853069
2019-03-03/11:27:59.67           27.426926       2.8548625
2019-03-03/11:27:59.70           27.408648       2.8253697
2019-03-03/11:27:59.73           27.390067       2.7958768
2019-03-03/11:27:59.76           27.374432       2.7663838
2019-03-03/11:27:59.79           27.348478       2.7359394
2019-03-03/11:27:59.82           27.319715       2.7064465
2019-03-03/11:27:59.85           27.299574       2.6769537
2019-03-03/11:27:59.89           27.282248       2.6474606
2019-03-03/11:27:59.92           27.269606       2.6170162
2019-03-03/11:27:59.95           27.273032       2.5875234
2019-03-03/11:27:59.98           27.260049       2.5580305
2019-03-03/11:28:00.01           27.254168       2.5286047
2019-03-03/11:28:00.04           27.240288       2.4982948
2019-03-03/11:28:00.07           27.221730       2.4689322
2019-03-03/11:28:00.10           27.191914       2.4395696
2019-03-03/11:28:00.14           27.173775       2.4102068
2019-03-03/11:28:00.17           27.144480       2.3798968
2019-03-03/11:28:00.20           27.112530       2.3505342
2019-03-03/11:28:00.23           27.062773       2.3211717
2019-03-03/11:28:00.26           27.010978       2.2918088
2019-03-03/11:28:00.29           26.958218       2.2614989
2019-03-03/11:28:00.32           26.917034       2.2321363
2019-03-03/11:28:00.35           26.872978       2.2027737
2019-03-03/11:28:00.39           26.845757       2.1734109
2019-03-03/11:28:00.42           26.800412       2.1431010
2019-03-03/11:28:00.45           26.773767       2.1137384
2019-03-03/11:28:00.48           26.739687       2.0843758
2019-03-03/11:28:00.51           26.724814       2.0550130
2019-03-03/11:28:00.54           26.717948       2.0247031
2019-03-03/11:28:00.57           26.706322       1.9953405
2019-03-03/11:28:00.60           26.683442       1.9659779
2019-03-03/11:28:00.64           26.659491       1.9366151
2019-03-03/11:28:00.67           26.629031       1.9063051
2019-03-03/11:28:00.70           26.603377       1.8769425
2019-03-03/11:28:00.73           26.557850       1.8475800
2019-03-03/11:28:00.76           26.509825       1.8182171
2019-03-03/11:28:00.79           26.454486       1.7879072
2019-03-03/11:28:00.82           26.405605       1.7585446
2019-03-03/11:28:00.85           26.346868       1.7291820
2019-03-03/11:28:00.89           26.299412       1.6998192
2019-03-03/11:28:00.92           26.270515       1.6695093
2019-03-03/11:28:00.95           26.237780       1.6401467
2019-03-03/11:28:00.98           26.198907       1.6107841
2019-03-03/11:28:01.01           26.167995       1.5815052
2019-03-03/11:28:01.04           26.141665       1.5513631
2019-03-03/11:28:01.07           26.117691       1.5221631
2019-03-03/11:28:01.10           26.087486       1.4929630
2019-03-03/11:28:01.14           26.069678       1.4637628
2019-03-03/11:28:01.17           26.045260       1.4336207
2019-03-03/11:28:01.20           26.003270       1.4044206
2019-03-03/11:28:01.23           25.979293       1.3752206
2019-03-03/11:28:01.26           25.953479       1.3460204
2019-03-03/11:28:01.29           25.922223       1.3158783
2019-03-03/11:28:01.32           25.900233       1.2866782
2019-03-03/11:28:01.35           25.868176       1.2574782
2019-03-03/11:28:01.39           25.836391       1.2282780
2019-03-03/11:28:01.42           25.804812       1.1981358
2019-03-03/11:28:01.45           25.770216       1.1689358
2019-03-03/11:28:01.48           25.749461       1.1397358
2019-03-03/11:28:01.51           25.716536       1.1105355
2019-03-03/11:28:01.54           25.690475       1.0803934
2019-03-03/11:28:01.57           25.666639       1.0511934
2019-03-03/11:28:01.60           25.639055       1.0219934
2019-03-03/11:28:01.64           25.604954      0.99279313
2019-03-03/11:28:01.67           25.570940      0.96265101
2019-03-03/11:28:01.70           25.530559      0.93345099
2019-03-03/11:28:01.73           25.489902      0.90425096
2019-03-03/11:28:01.76           25.437419      0.87505072
2019-03-03/11:28:01.79           25.394590      0.84490860
[truncated: 279,811 more chars]
