# Supplementary material for: Miniature Dungey-like cycle at Mars
Source: Nat Commun. 2026 Jul 23;17:6129. doi: 10.1038/s41467-026-75019-3 (PMC13396348; doi:10.1038/s41467-026-75019-3)
Supplement: Supplementary file 3 — Source data [file 41467_2026_75019_MOESM3_ESM.zip › data_files/Fig_maven_20190303_112600_mvn_swe_spec.txt]

Panel        1:  swe_a4
ytitle=Energy!C[eV]
ztitle=Energy Flux
Time               Y=       4627.50      4118.51      3665.50      3262.32      2903.48      2584.12      2299.88      2046.91      1821.77      1621.38      1443.04      1284.32      1143.05      1017.32      905.424      805.833      717.197      638.310              568.100      505.613      449.999      400.502      356.449      317.242       282.35       251.29       223.65       199.05       177.16       157.67       140.33       124.89       111.16        98.93        88.05        78.36        69.74        62.07        55.24        49.17        43.76        38.95        34.66        30.85        27.46        24.44        21.75        19.36        17.23        15.33        13.65        12.15        10.81         9.62         8.56         7.62         6.78         6.04         5.37         4.78         4.26         3.79         3.37         3.00
2019-03-03/11:25:00.61          0.00000      0.00000      0.00000      0.00000      19045.8      0.00000      18314.7      0.00000      0.00000      0.00000      51259.2      0.00000      0.00000      16349.1      16135.0      0.00000      0.00000      15579.2                 0.00     30551.30     30285.60         0.00     29827.50     14816.90     29463.20     73285.40     72962.90    130839.00     72454.30    231239.00    187464.00    201523.00    330610.00    344606.00    466291.00    444527.00    494573.00   1627340.00   3493120.00   4241370.00   4934160.00   5859930.00   7597630.00  10848600.00  17142400.00  23725800.00  28502300.00  22024200.00  19304800.00  22295000.00  28262900.00  33934700.00  42331400.00  51160400.00  56431900.00  62271700.00  64471100.00  65049900.00  61440700.00  58064500.00  46394500.00  43163700.00  36974600.00  35501500.00
2019-03-03/11:25:02.61          20770.1      0.00000      0.00000      0.00000      0.00000      0.00000      18314.7      0.00000      0.00000      0.00000      0.00000      0.00000      0.00000      0.00000      0.00000      0.00000      0.00000      0.00000                 0.00     30551.30     30285.60         0.00         0.00         0.00     14731.50     58628.10     58370.20    174453.00    188386.00    202333.00     86520.20    244708.00    344985.00    315887.00    329981.00    523403.00    666621.00   1455230.00   3780250.00   4931020.00   5164230.00   6781540.00   7597630.00  10385700.00  16212400.00  24661100.00  28502300.00  21082700.00  18359300.00  23248400.00  26336300.00  35887800.00  44317400.00  51160400.00  58506400.00  60137800.00  64471100.00  62743400.00  61440700.00  55462400.00  49225500.00  40008600.00  36974600.00  37661200.00
2019-03-03/11:25:04.61          41540.3      0.00000      0.00000      0.00000      0.00000      18669.9      0.00000      0.00000      0.00000      0.00000      17086.3      0.00000      0.00000      0.00000      0.00000      0.00000      15750.7      0.00000             61684.60         0.00     30285.60     15022.20     29827.50     14816.90         0.00     58628.10     58370.20     72687.20     72454.30    216786.00    216306.00    331081.00    172486.00    373326.00    444768.00    372824.00    695297.00   1340500.00   4009980.00   4701120.00   4934160.00   6320690.00   7597630.00  10385700.00  17142400.00  23725800.00  28502300.00  21082700.00  18359300.00  23248400.00  27299400.00  33934700.00  42331400.00  49135200.00  56431900.00  60137800.00  62261700.00  62743400.00  56578300.00  55462400.00  46394500.00  43163700.00  38786300.00  35501500.00
2019-03-03/11:25:06.61          20770.1      0.00000      0.00000      0.00000      0.00000      0.00000      0.00000      35958.7      0.00000      0.00000      34172.7      0.00000      0.00000      0.00000      0.00000      0.00000      0.00000      0.00000                 0.00     30551.30     45428.50         0.00         0.00         0.00         0.00     43971.00    102149.00     87224.90    144911.00    101164.00    173043.00    201523.00    388111.00    387686.00    416070.00    494721.00    695297.00   1569970.00   3780250.00   4471230.00   4934160.00   5859940.00   7597630.00  10385700.00  15282600.00  22790800.00  27562300.00  21082700.00  18359300.00  22295000.00  27299400.00  31983000.00  42331400.00  51160400.00  52287600.00  60137800.00  62261700.00  60438600.00  59008600.00  52862400.00  46394500.00  41585800.00  35163700.00  35501500.00
2019-03-03/11:25:08.61          0.00000      0.00000      0.00000      0.00000      0.00000      0.00000      0.00000      0.00000      0.00000      0.00000      0.00000      0.00000      0.00000      16349.1      0.00000      15935.8      0.00000      0.00000                 0.00         0.00         0.00     45066.80         0.00     14816.90     14731.50     58628.20         0.00    116301.00    101437.00    130069.00    216306.00    230313.00    244359.00    466666.00    466291.00    301122.00    752650.00   1455230.00   3780250.00   5160950.00   4934160.00   6320700.00   7597630.00  10385700.00  16212400.00  22790800.00  27562300.00  22024200.00  18359300.00  22295000.00  27299400.00  33934700.00  40346900.00  49135200.00  54359000.00  58005400.00  60054100.00  60438600.00  59008600.00  52862400.00  46394500.00  41585800.00  36974600.00  35501500.00
2019-03-03/11:25:10.61          0.00000      20304.4      0.00000      0.00000      0.00000      0.00000      36629.4      17979.3      0.00000      0.00000      0.00000      33648.3      0.00000      0.00000      0.00000      0.00000      0.00000      0.00000                 0.00         0.00     30285.60         0.00     44741.30     14816.90     29463.20     43971.00     58370.20     72687.20     72454.30    216786.00    173043.00    215918.00    273109.00    387686.00    494988.00    430186.00    695297.00   1569970.00   4239730.00   4701120.00   5164230.00   6781540.00   8059280.00  10385700.00  15282600.00  23725800.00  27562300.00  21082700.00  18359300.00  22295000.00  27299400.00  31983000.00  42331400.00  49135200.00  52287600.00  58005400.00  60054100.00  60438600.00  56578300.00  52862400.00  46394500.00  40008600.00  35163700.00  35501500.00
2019-03-03/11:25:12.61          0.00000      0.00000      0.00000      0.00000      0.00000      18669.9      0.00000      0.00000      0.00000      0.00000      34172.7      0.00000      0.00000      0.00000      32270.2      15935.8      0.00000      0.00000             30842.10         0.00         0.00     30044.40     29827.50     14816.90         0.00     14656.90     72962.90     58149.60     57963.30    173427.00    259570.00    230313.00    273109.00    287169.00    358677.00    387164.00    609271.00   1512600.00   4239730.00   4931020.00   5394320.00   5859940.00   8059280.00   9922850.00  15282600.00  24661100.00  27562300.00  20141600.00  19304800.00  21341900.00  27299400.00  33934700.00  40346900.00  47111600.00  52287600.00  58005400.00  60054100.00  58135600.00  54149900.00  50264200.00  46394500.00  40008600.00  36974600.00  33882200.00
2019-03-03/11:25:14.61          0.00000      0.00000      0.00000      19443.1      0.00000      0.00000      0.00000      0.00000      0.00000      0.00000      0.00000      0.00000      16578.6      0.00000      0.00000      0.00000      0.00000      0.00000                 0.00     30551.30     15142.70     15022.20     29827.50         0.00     29463.20     58628.20    116742.00     87224.90    115928.00    216786.00    201885.00    230313.00    330610.00    244091.00    344329.00    466038.00    609271.00   1569970.00   4009980.00   4701120.00   4934160.00   6551110.00   8059280.00   9460100.00  15282600.00  22790800.00  28502300.00  21082700.00  18359300.00  21341900.00  26336300.00  31983000.00  40346900.00  47111600.00  52287600.00  55874700.00  60054100.00  58135600.00  56578300.00  50264200.00  44272600.00  38431900.00  35163700.00  35501500.00
2019-03-03/11:25:16.61          0.00000      0.00000      39724.8      0.00000      0.00000      0.00000      18314.7      0.00000      0.00000      0.00000      34172.7      0.00000      0.00000      16349.1      0.00000      0.00000      0.00000      31158.6                 0.00         0.00     75714.60     30044.40     29827.50     29634.00     29463.20     14656.90     29184.90    130839.00     86945.40    158975.00    216306.00    287894.00    330610.00    430766.00    401722.00    552086.00    666622.00   1742080.00   3607970.00   4931020.00   4704110.00   6090300.00   8059280.00  10385700.00  16212400.00  23725800.00  27562300.00  21082700.00  17414200.00  21341900.00  25373600.00  31983000.00  40346900.00  47111600.00  50217800.00  55874700.00  57848100.00  58135600.00  56578300.00  50264200.00  42858700.00  38431900.00  35163700.00  35501500.00
2019-03-03/11:25:18.61          20770.1      40608.9      0.00000      0.00000      19045.8      0.00000      36629.4      0.00000      0.00000      0.00000      0.00000      0.00000      33157.3      16349.1      16135.0      47807.5      0.00000      0.00000                 0.00     15275.60         0.00         0.00     29827.50     29634.00         0.00     73285.40     29184.90     43612.10     86945.40    158975.00    144202.00    259103.00    244359.00    466666.00    373025.00    430186.00    580596.00   1512600.00   4469500.00   5160950.00   5164230.00   6551110.00   8059280.00   9922850.00  16212400.00  22790800.00  27562300.00  21082700.00  16469400.00  22295000.00  25373600.00  31983000.00  40346900.00  45089400.00  50217800.00  53745500.00  55643700.00  55834300.00  54149900.00  50264200.00  42858700.00  40008600.00  33353400.00  35501500.00
2019-03-03/11:25:20.61          0.00000      0.00000      39724.8      19443.1      19045.8      0.00000      18314.7      0.00000      0.00000      0.00000      0.00000      0.00000      0.00000      0.00000      0.00000      31871.6      31501.4      0.00000                 0.00         0.00         0.00     45066.80         0.00         0.00         0.00         0.00    102149.00    116301.00    115928.00     86712.20    201885.00    201523.00    330610.00    402046.00    494988.00    372824.00    637946.00   1512600.00   3780250.00   4701120.00   4934160.00   6551110.00   8059280.00  10848600.00  16212400.00  22790800.00  28502300.00  20141600.00  18359300.00  22295000.00  25373600.00  31983000.00  38363900.00  45089400.00  50217800.00  53745500.00  53441100.00  53534700.00  51723200.00  47668100.00  42858700.00  38431900.00  35163700.00  31724000.00
2019-03-03/11:25:22.61          0.00000      20304.4      0.00000      0.00000      0.00000      0.00000      0.00000      0.00000      35326.6      17365.8      0.00000      16824.1      33157.3      32698.3      0.00000      0.00000      0.00000      0.00000             15421.00         0.00         0.00     15022.20         0.00     74085.60     14731.50     14656.90    102149.00     72687.20    101437.00    216786.00    158623.00    316686.00    244359.00    315887.00    444768.00    358483.00    637946.00   1742080.00   4009980.00   4701120.00   5164230.00   6320700.00   8059280.00   9922850.00  16212400.00  22790800.00  28502300.00  20141600.00  19304800.00  23248400.00  26336300.00  30520300.00  40346900.00  45089400.00  50217800.00  53745500.00  53441100.00  53534700.00  49298500.00  47668100.00  40032500.00  36855800.00  35163700.00  33882200.00
2019-03-03/11:25:24.61          0.00000      0.00000      0.00000      0.00000      0.00000      0.00000      0.00000      17979.3      0.00000      0.00000      0.00000      0.00000      0.00000      0.00000      0.00000      0.00000      0.00000      0.00000             15421.00     30551.30     30285.60     15022.20         0.00     14816.90     29463.20     43971.00     58370.20     72687.20    159402.00    260146.00    144202.00    302290.00    359360.00    330247.00    329981.00    580769.00    666622.00   1742080.00   4009980.00   4701120.00   4934160.00   6090300.00   8059280.00   9922850.00  16212400.00  22790800.00  26622800.00  20141600.00  17414200.00  22295000.00  26336300.00  31983000.00  38363900.00  45089400.00  48149500.00  51618000.00  55643700.00  53534700.00  51723200.00  47668100.00  41445300.00  36855800.00  33353400.00  33882200.00
2019-03-03/11:25:26.61          0.00000      0.00000      19862.3      0.00000      19045.8      0.00000      0.00000      0.00000      17663.2      0.00000      0.00000      0.00000      0.00000      0.00000      32270.2      0.00000      0.00000      0.00000                 0.00     30551.30         0.00         0.00     29827.50     14816.90         0.00     14656.90     58370.20    101763.00    115928.00    202333.00    129781.00    259103.00    273109.00    466666.00    272590.00    638137.00    666622.00   1742080.00   3780250.00   4471240.00   4704110.00   6090300.00   8059280.00  10385700.00  16212400.00  23725800.00  26622800.00  21082700.00  17414200.00  21341900.00  24411200.00  30520300.00  38363900.00  43068900.00  50217800.00  53745600.00  53441100.00  53534700.00  51723300.00  47668100.00  41445300.00  36855800.00  35163700.00  33882200.00
2019-03-03/11:25:28.61          0.00000      0.00000      39724.8      0.00000      0.00000      0.00000      0.00000      0.00000      0.00000      0.00000      0.00000      0.00000      0.00000      16349.1      0.00000      0.00000      15750.7      0.00000                 0.00     30551.30         0.00         0.00         0.00         0.00     58926.70     14656.90     72962.90     43612.10    101437.00     43355.70    144202.00    201523.00    359360.00    301528.00    430419.00    552086.00    523247.00   1742080.00   3607970.00   4701120.00   4934160.00   6320700.00   8521020.00  10385700.00  15282700.00  22790800.00  27562400.00  20141600.00  18359300.00  21341900.00  25373600.00  31983000.00  36382400.00  43068900.00  48149500.00  51618000.00  53441100.00  51236900.00  51723300.00  45073900.00  41445300.00  35280300.00  35163700.00  32803000.00
2019-03-03/11:25:30.61          0.00000      0.00000      0.00000      0.00000      0.00000      0.00000      0.00000      0.00000      0.00000      17365.8      0.00000      0.00000      0.00000      0.00000      0.00000      0.00000      31501.4      15579.2             30842.10     15275.60     15142.70     15022.20     14913.70     44451.10     44194.90     29313.90     72962.90     72687.20    144911.00    115617.00    230727.00    316686.00    344985.00    416406.00    416071.00    552086.00    523247.00   1684710.00   4239730.00   4931020.00   4704110.00   6320700.00   8521020.00  10385700.00  16212400.00  24661100.00  26622800.00  20141600.00  18359300.00  21341900.00  25373600.00  30520300.00  38363900.00  45089500.00  48149500.00  51618000.00  53441100.00  53534700.00  49298500.00  45073900.00  41445300.00  36855800.00  35163700.00  32803000.00
2019-03-03/11:25:32.61          0.00000      20304.4      0.00000      0.00000      19045.8      0.00000      0.00000      0.00000      0.00000      0.00000      17086.3      0.00000      0.00000      81746.5      0.00000      0.00000      0.00000      0.00000                 0.00         0.00     45428.50         0.00         0.00     44451.10     14731.50     14656.90    102149.00    101763.00    144911.00    158975.00    245149.00    259103.00    330610.00    287169.00    416071.00    415846.00    752650.00   1684710.00   3780250.00   4701120.00   5394330.00   6551110.00   7597630.00  10385700.00  15282700.00  22790800.00  27562400.00  20141600.00  17414200.00  20389200.00  24411200.00  30520300.00  38363900.00  43068900.00  46082900.00  51618000.00  51240100.00  51236900.00  49298500.00  45073900.00  40032500.00  35280300.00  33353400.00  31724000.00
2019-03-03/11:25:34.61          20770.1      60913.6      19862.3      19443.1      76184.0      0.00000      0.00000      0.00000      0.00000      0.00000      0.00000      0.00000      0.00000      0.00000      0.00000      31871.6      0.00000      0.00000                 0.00         0.00     15142.70     15022.20     29827.50     29634.00     58926.70     14656.90     58370.20    130839.00    101437.00    202333.00    173043.00    259103.00    373736.00    373326.00    272590.00    523403.00    723974.00   2229800.00   4239730.00   5160950.00   5394330.00   6320700.00   8059280.00  10385700.00  16212400.00  23725800.00  27562400.00  20141600.00  18359300.00  21341900.00  24411200.00  31983000.00  38363900.00  43068900.00  48149500.00  49492100.00  53441100.00  51236900.00  51723300.00  45073900.00  41445300.00  36855800.00  33353400.00  31724000.00
2019-03-03/11:25:36.61          0.00000      20304.4      0.00000      0.00000      0.00000      37340.0      18314.7      0.00000      0.00000      0.00000      17086.3      0.00000      0.00000      0.00000      0.00000      0.00000      0.00000      0.00000             15421.00     61102.90     30285.60         0.00     14913.70     14816.90     14731.50     29313.90     14592.40     87225.00    202877.00    101164.00    158623.00    244708.00    330610.00    387686.00    416071.00    466038.00    752650.00   1512600.00   4009980.00   5160950.00   5164230.00   6781540.00   8521020.00  10385700.00  16212400.00  23725800.00  28502300.00  19200800.00  18359300.00  20389200.00  25373600.00  31983000.00  36382400.00  43068900.00  46082900.00  51618000.00  51240100.00  53534700.00  49298500.00  45073900.00  41445300.00  35280300.00  31543900.00  33882200.00
2019-03-03/11:25:38.61          0.00000      20304.4      0.00000      0.00000      0.00000      0.00000      0.00000      0.00000      0.00000      0.00000      34172.7      0.00000      0.00000      0.00000      0.00000      0.00000      0.00000      0.00000                 0.00     30551.30     15142.70     45066.80     29827.50     44451.10     14731.50     87942.80     43777.50     72687.20     86945.50     86712.20    201885.00    273499.00    215610.00    344607.00    466291.00    430186.00    637946.00   1885520.00   4239730.00   4931020.00   5394330.00   6551110.00   8059280.00  10848600.00  16212400.00  23725800.00  26622800.00  20141600.00  18359300.00  21341900.00  24411200.00  29545600.00  38363900.00  43068900.00  46082900.00  49492100.00  51240100.00  51236900.00  49298500.00  45073900.00  38620200.00  36855800.00  35163700.00  32803000.00
2019-03-03/11:25:40.61          0.00000      0.00000      0.00000      0.00000      0.00000      0.00000      0.00000      0.00000      17663.2      0.00000      0.00000      0.00000      33157.3      0.00000      0.00000      0.00000      0.00000      0.00000             15421.00     15275.60     30285.60         0.00     14913.70         0.00     58926.70     43971.00     72962.90    116301.00    115928.00    144522.00    173043.00    331082.00    201235.00    330247.00    444768.00    494721.00    551921.00   2115030.00   3780250.00   5390890.00   5394330.00   6551110.00   8521020.00  10848600.00  16212400.00  26532900.00  27562400.00  20141600.00  18359300.00  21341900.00  25373600.00  30520300.00  38363900.00  43068900.00  48149500.00  51618000.00  53441100.00  53534700.00  49298500.00  42481600.00  40032500.00  35280300.00  33353400.00  33882200.00
2019-03-03/11:25:42.61          0.00000      0.00000      19862.3      0.00000      19045.8      18669.9      0.00000      0.00000      0.00000      0.00000      17086.3      0.00000      0.00000      0.00000      0.00000      0.00000      47252.3      15579.2             30842.10         0.00         0.00         0.00         0.00     14816.90     29463.20     29313.90     58370.20    116301.00    144911.00    202333.00    187464.00    359873.00    301859.00    272810.00    401722.00    523403.00    580596.00   2115030.00   4699300.00   5160950.00   5164230.00   7012000.00   8521020.00  10848600.00  16212400.00  25596800.00  26622800.00  20141600.00  18359300.00  21341900.00  25373600.00  31983000.00  36382400.00  43068900.00  48149500.00  51618000.00  51240100.00  51236900.00  46875500.00  45073900.00  41445300.00  35280300.00  33353400.00  32803000.00
2019-03-03/11:25:44.61          20770.1      0.00000      0.00000      0.00000      0.00000      18669.9      0.00000      0.00000      0.00000      0.00000      0.00000      16824.1      16578.6      0.00000      0.00000      0.00000      0.00000      0.00000                 0.00         0.00         0.00         0.00         0.00     29634.00     29463.20     29313.90     58370.20     87225.00     57963.30    101164.00    302834.00    388665.00    495931.00    430766.00    523686.00    466038.00    695298.00   1799450.00   4699300.00   4931020.00   4934160.00   7242470.00   8059280.00  10848600.00  17142400.00  24661100.00  28502300.00  20141600.00  19304800.00  21341900.00  23449200.00  29545600.00  36382400.00  43068900.00  46082900.00  51618000.00  51240100.00  51236900.00  49298500.00  42481600.00  38620200.00  33705400.00  31543900.00  31724000.00
2019-03-03/11:25:46.61          0.00000      0.00000      0.00000      0.00000      0.00000      37340.0      18314.7      0.00000      0.00000      0.00000      17086.3      0.00000      16578.6      0.00000      0.00000      0.00000      0.00000      0.00000                 0.00     15275.60     15142.70         0.00     29827.50         0.00         0.00     58628.20     29184.90     87225.00    144911.00    245692.00    216306.00    172733.00    287484.00    330247.00    466291.00    580769.00    580596.00   2000270.00   4469500.00   5160950.00   5164230.00   6781540.00   8521020.00  11311600.00  17142400.00  24661100.00  27562400.00  21082700.00  18359300.00  21341900.00  25373600.00  30520300.00  36382400.00  43068900.00  46082900.00  49492100.00  51240100.00  51236900.00  46875500.00  42481600.00  38620200.00  35280300.00  33353400.00  33882200.00
2019-03-03/11:25:48.61          0.00000      0.00000      0.00000      0.00000      0.00000      0.00000      0.00000      0.00000      0.00000      0.00000      0.00000      0.00000      16578.6      0.00000      0.00000      31871.6      0.00000      0.00000                 0.00     30551.30     75714.60         0.00     29827.50     44451.10     44194.90     29313.90     87555.80     58149.60     57963.30     72259.90    173043.00    287894.00    344985.00    358966.00    373026.00    552086.00    551921.00   1799450.00   4239730.00   5160950.00   5624440.00   7242470.00   8982850.00  10848600.00  18072800.00  25596800.00  28502300.00  20141600.00  19304800.00  21341900.00  24411200.00  29545600.00  36382400.00  43068900.00  46082900.00  49492100.00  51240100.00  48940800.00  46875500.00  45073900.00  38620200.00  35280300.00  33353400.00  30645100.00
2019-03-03/11:25:50.61          0.00000      0.00000      0.00000      0.00000      0.00000      0.00000      0.00000      0.00000      17663.3      0.00000      17086.3      0.00000      0.00000      0.00000      0.00000      0.00000      0.00000      15579.2             30842.10         0.00     30285.60     30044.50         0.00     44451.10         0.00     43971.00    145928.00    159915.00    144911.00    202333.00    201885.00    359873.00    273109.00    301528.00    609783.00    358483.00    523247.00   2000270.00   4469500.00   5160950.00   5164230.00   7012000.00   8982850.00  11311600.00  18072800.00  26532900.00  29442600.00  22024200.00  19304800.00  23248400.00  24411200.00  30520300.00  36382400.00  45089500.00  46082900.00  49492100.00  51240100.00  51236900.00  46875500.00  45073900.00  40032500.00  35280300.00  35163700.00  32803000.00
2019-03-03/11:25:52.61          0.00000      20304.4      0.00000      0.00000      0.00000      0.00000      0.00000      35958.8      0.00000      0.00000      0.00000      0.00000      0.00000      32698.3      0.00000      0.00000      15750.7      0.00000                 0.00         0.00     75714.60     15022.20         0.00     29634.00     14731.50     87942.80    116742.00    101763.00    101437.00    187880.00    259570.00    331082.00    359360.00    524108.00    466291.00    466039.00    781328.00   2115030.00   4239730.00   5390900.00   5394330.00   7588230.00   8521020.00  11311600.00  18072800.00  25596800.00  28502300.00  22024200.00  18359300.00  21341900.00  24411200.00  30520300.00  38363900.00  43068900.00  46082900.00  49492100.00  51240100.00  51236900.00  49298500.00  45073900.00  40032500.00  36855800.00  31543900.00  30645100.00
2019-03-03/11:25:54.61          41540.3      40609.0      0.00000      0.00000      0.00000      0.00000      0.00000      0.00000      17663.3      0.00000      0.00000      16824.1      0.00000      0.00000      0.00000      0.00000      0.00000      0.00000                 0.00     30551.30         0.00     15022.20         0.00     29634.00         0.00     58628.20    145928.00    101763.00     57963.30    173427.00    245149.00    374269.00    431239.00    373326.00    416071.00    430186.00    810005.00   1742080.00   5388810.00   5160950.00   5854580.00   7588230.00   8982850.00  10848600.00  19003600.00  26532900.00  28502300.00  21082700.00  19304800.00  21341900.00  25373600.00  31983000.00  36382400.00  43068900.00  46082900.00  49492100.00  51240100.00  48940800.00  49298500.00  42481600.00  40032500.00  36855800.00  33353400.00  32803000.00
2019-03-03/11:25:56.61          0.00000      0.00000      19862.3      0.00000      0.00000      0.00000      54944.3      17979.3      17663.3      0.00000      0.00000      0.00000      0.00000      32698.3      0.00000      0.00000      15750.7      0.00000                 0.00     45827.10     30285.60     30044.50         0.00     29634.00     44194.90     29313.90    102149.00     43612.10    144911.00    187880.00    187464.00    244708.00    445615.00    373326.00    552385.00    415846.00    723974.00   2000270.00   4929110.00   6310900.00   5624440.00   7588230.00   9444770.00  11774700.00  19003600.00  25596800.00  30853700.00  22024200.00  19304800.00  21341900.00  25373600.00  31983000.00  38363900.00  43068900.00  46082900.00  49492100.00  49040800.00  51236900.00  49298500.00  42481600.00  38620200.00  35280300.00  35163700.00  31724000.00
2019-03-03/11:25:58.61          20770.1      0.00000      0.00000      0.00000      0.00000      0.00000      18314.7      0.00000      17663.3      0.00000      0.00000      0.00000      0.00000      0.00000      0.00000      0.00000      0.00000      0.00000             15421.00     15275.60     45428.50     30044.50     29827.50         0.00     29463.20     29313.90     14592.40    101763.00     57963.30    216786.00    173043.00    359873.00    359360.00    344607.00    387374.00    580769.00    838682.00   2115030.00   4929110.00   5620860.00   6084740.00   7242470.00   8521020.00  11774700.00  19003600.00  27469300.00  30853700.00  22024200.00  20250700.00  22295000.00  25373600.00  30520300.00  36382400.00  43068900.00  48149600.00  49492100.00  51240100.00  48940800.00  49298500.00  42481600.00  38620200.00  35280300.00  33353400.00  31724000.00
2019-03-03/11:26:00.61          0.00000      40609.0      0.00000      0.00000      38091.8      0.00000      0.00000      0.00000      0.00000      0.00000      0.00000      0.00000      0.00000      0.00000      0.00000      0.00000      15750.7      31158.6                 0.00     15275.60     15142.70     30044.50         0.00         0.00     29463.20     14656.90    145928.00     58149.60    101437.00     86712.20    144202.00    273499.00    330610.00    495387.00    444768.00    609453.00    896039.00   2229800.00   4929110.00   5620860.00   5854580.00   7242470.00   8982850.00  11774700.00  19003600.00  28406100.00  28502300.00  21082700.00  19304800.00  21341900.00  25373600.00  30520300.00  38363900.00  43068900.00  46082900.00  49492100.00  51240100.00  51236900.00  49298500.00  42481600.00  38620200.00  36855800.00  33353400.00  31724000.00
2019-03-03/11:26:02.61          0.00000      20304.4      0.00000      0.00000      19045.8      0.00000      0.00000      17979.3      0.00000      0.00000      17086.3      0.00000      0.00000      0.00000      0.00000      0.00000      0.00000      0.00000             30842.10         0.00     15142.70     45066.80     44741.30     29634.00     29463.20     29313.90     58370.20     58149.60    144911.00    144522.00    216306.00    331082.00    373736.00    402046.00    638482.00    494721.00    996416.00   2115030.00   4929110.00   5620860.00   5854580.00   7588230.00   8982850.00  13164600.00  19934700.00  27469300.00  30853700.00  22024200.00  20250700.00  22295000.00  26336400.00  31983000.00  36382400.00  43068900.00  46082900.00  49492100.00  51240100.00  51236900.00  46875500.00  42481600.00  40032500.00  33705400.00  33353400.00  31724000.00
2019-03-03/11:26:04.61          41540.3      40609.0      59587.4      0.00000      0.00000      0.00000      18314.7      0.00000      0.00000      0.00000      0.00000      0.00000      33157.3      0.00000      0.00000      0.00000      0.00000      0.00000                 0.00     15275.60     15142.70         0.00     29827.50     14816.90     58926.70     43971.00     58370.20    101763.00    159402.00    101165.00    115361.00    259103.00    359360.00    330247.00    430419.00    580769.00    781328.00   2000270.00   5388810.00   5850850.00   6084740.00   6781540.00   9444770.00  11774700.00  19003600.00  28406100.00  29442600.00  22024200.00  19304800.00  22295000.00  25373600.00  31983000.00  38363900.00  43068900.00  46082900.00  49492100.00  53441100.00  51236900.00  46875500.00  42481600.00  37208400.00  35280300.00  33353400.00  33882200.00
2019-03-03/11:26:06.61          20770.1      0.00000      0.00000      0.00000      0.00000      0.00000      0.00000      35958.8      0.00000      0.00000      0.00000      0.00000      0.00000      0.00000      0.00000      0.00000      0.00000      0.00000                 0.00     30551.30     30285.60     30044.50         0.00     14817.00     29463.20     87942.80     87555.80     87225.00     57963.30    231239.00    288413.00    331082.00    524684.00    402046.00    344329.00    552086.00    781328.00   2115030.00   5618690.00   5850860.00   6314920.00   8049310.00   9444770.00  12237900.00  19003600.00  28406100.00  30853700.00  22024200.00  20250700.00  22295000.00  26336400.00  31983100.00  38363900.00  43068900.00  48149600.00  49492100.00  51240100.00  48940800.00  46875500.00  42481600.00  38620200.00  35280300.00  31543900.00  31724000.00
2019-03-03/11:26:08.61          0.00000      0.00000      0.00000      77772.9      0.00000      0.00000      0.00000      0.00000      0.00000      0.00000      0.00000      0.00000      0.00000      0.00000      0.00000      0.00000      0.00000      0.00000                 0.00         0.00         0.00         0.00     29827.50         0.00     44194.90     43971.00     58370.20    159915.00    130419.00    144522.00    230727.00    374269.00    344985.00    358966.00    358677.00    494721.00    723974.00   2229800.00   4929110.00   6310900.00   6545120.00   8049310.00   9444770.00  12237900.00  19934700.00  28406100.00  29442600.00  22024200.00  20250700.00  21341900.00  26336400.00  31983100.00  38363900.00  43068900.00  48149600.00  51618000.00  51240100.00  51236900.00  46875500.00  45073900.00  38620200.00  35280300.00  31543900.00  31724000.00
2019-03-03/11:26:10.61          0.00000      0.00000      19862.3      0.00000      0.00000      0.00000      0.00000      0.00000      0.00000      17365.8      34172.7      0.00000      0.00000      0.00000      16135.0      15935.8      0.00000      0.00000             15421.00         0.00         0.00         0.00         0.00     14817.00     44194.90     87942.80     58370.20    174453.00    115928.00    144522.00    389365.00    244708.00    258734.00    430766.00    581084.00    494721.00    838683.00   2000270.00   4929110.00   6080870.00   6314920.00   7588230.00   9906770.00  12701200.00  19934700.00  28406100.00  30853700.00  22966000.00  20250700.00  22295000.00  25373600.00  31983100.00  38363900.00  43068900.00  46082900.00  49492100.00  53441100.00  51236900.00  49298500.00  45073900.00  38620200.00  35280300.00  33353400.00  32803000.00
2019-03-03/11:26:12.61          0.00000      0.00000      0.00000      0.00000      0.00000      0.00000      0.00000      0.00000      0.00000      0.00000      0.00000      33648.3      0.00000      0.00000      0.00000      0.00000      0.00000      0.00000                 0.00     15275.60     30285.60     15022.20     29827.50         0.00         0.00     73285.40     72962.90     87225.00    260846.00    130069.00    216306.00    273499.00    359360.00    552830.00    416071.00    494721.00    781328.00   2115030.00   5158950.00   6310900.00   6084740.00   8049310.00   9906770.00  12237900.00  19003600.00  29343200.00  30853700.00  22966000.00  21196900.00  23248400.00  25373600.00  31983100.00  38363900.00  43068900.00  48149600.00  49492100.00  51240100.00  51236900.00  46875500.00  45073900.00  40032500.00  35280300.00  31543900.00  31724000.00
2019-03-03/11:26:14.61          0.00000      0.00000      0.00000      38886.2      0.00000      37340.0      0.00000      0.00000      0.00000      17365.8      0.00000      0.00000      33157.3      0.00000      0.00000      0.00000      31501.4      0.00000                 0.00     15275.60     15142.70     15022.20     29827.50     14817.00     14731.50     29313.90     29184.90    101763.00    188386.00    202333.00    216306.00    273499.00    431239.00    387686.00    401722.00    552086.00    781328.00   1885520.00   5848590.00   6080870.00   6314920.00   8049310.00   9906770.00  12237900.00  20866100.00  28406100.00  32736400.00  22966000.00  19304800.00  23248400.00  24411200.00  31983100.00  38363900.00  43068900.00  46082900.00  49492100.00  51240100.00  51236900.00  46875500.00  42481600.00  40032500.00  35280300.00  33353400.00  33882300.00
2019-03-03/11:26:16.61          0.00000      0.00000      0.00000      19443.1      0.00000      0.00000      0.00000      0.00000      0.00000      0.00000      0.00000      0.00000      0.00000      0.00000      0.00000      0.00000      15750.7      0.00000                 0.00         0.00         0.00     15022.20     29827.50     14817.00     44194.90     43971.00    102149.00     72687.30     57963.30    289052.00    230727.00    273499.00    301859.00    430766.00    358677.00    430186.00    781328.00   2000270.00   5388810.00   6080870.00   6314920.00   8049310.00   9906770.00  12701200.00  20866100.00  28406100.00  30853700.00  23908200.00  20250700.00  22295000.00  25373600.00  29545600.00  38363900.00  43068900.00  48149600.00  49492100.00  53441100.00  51236900.00  49298500.00  45073900.00  40032500.00  33705400.00  33353400.00  32803000.00
2019-03-03/11:26:18.61          0.00000      0.00000      0.00000      0.00000      0.00000      0.00000      18314.7      0.00000      0.00000      0.00000      0.00000      0.00000      16578.6      16349.1      0.00000      0.00000      0.00000      0.00000                 0.00     91655.00     15142.70         0.00     14913.70     59268.30     58926.70     43971.00     72962.90     87225.00    130419.00    130069.00    230727.00    287894.00    416863.00    387686.00    444768.00    430186.00    810005.00   2115030.00   5618690.00   6080870.00   7005590.00   8049310.00  10368900.00  12701200.00  20866100.00  29343200.00  30853700.00  22966000.00  20250700.00  23248400.00  25373600.00  31983100.00  40346900.00  43068900.00  48149600.00  49492100.00  51240100.00  51236900.00  46875500.00  42481600.00  38620200.00  35280300.00  33353400.00  31724000.00
2019-03-03/11:26:20.61          20770.1      20304.4      0.00000      0.00000      0.00000      0.00000      0.00000      0.00000      0.00000      0.00000      17086.3      0.00000      0.00000      0.00000      0.00000      0.00000      0.00000      0.00000             15421.00     30551.30     30285.60     15022.20         0.00     14817.00     29463.20     58628.20     29184.90    159915.00    130419.00    144522.00    317256.00    244708.00    359360.00    358966.00    494989.00    466039.00    810005.00   2688910.00   4929110.00   6310900.00   6545120.00   7588230.00  10368900.00  13164600.00  19934700.00  29343200.00  30853700.00  22966000.00  20250700.00  23248400.00  26336400.00  31983100.00  38363900.00  43068900.00  46082900.00  51618000.00  51240100.00  51236900.00  49298500.00  45073900.00  38620200.00  35280300.00  33353400.00  31724000.00
2019-03-03/11:26:22.61          0.00000      0.00000      0.00000      0.00000      19045.8      37340.0      0.00000      0.00000      0.00000      0.00000      0.00000      0.00000      0.00000      0.00000      0.00000      0.00000      0.00000      0.00000                 0.00         0.00     15142.70         0.00         0.00     14817.00     14731.50     14656.90     58370.20     58149.60    173894.00    130069.00    158623.00    215918.00    495931.00    466666.00    466291.00    638137.00    896039.00   2229800.00   5848590.00   6771030.00   6775340.00   8510480.00  10368900.00  13164600.00  20866100.00  30749500.00  32736400.00  22966000.00  21196900.00  22295000.00  26336400.00  31983100.00  38363900.00  43068900.00  48149600.00  51618000.00  49040800.00  51236900.00  49298500.00  42481600.00  38620200.00  35280300.00  33353400.00  32803000.00
2019-03-03/11:26:24.61          0.00000      0.00000      0.00000      0.00000      0.00000      0.00000      0.00000      0.00000      17663.3      0.00000      0.00000      33648.3      0.00000      0.00000      0.00000      0.00000      0.00000      15579.2             15421.00     15275.60     60571.50     30044.50         0.00     14817.00         0.00     14656.90    116742.00    159915.00    115928.00    274599.00    259570.00    331082.00    359360.00    387686.00    581084.00    466039.00    752651.00   2344570.00   5848590.00   6310900.00   7005590.00   8510480.00  10368900.00  13164600.00  19934700.00  29343200.00  32736400.00  22966000.00  19304800.00  23248400.00  26336400.00  31983100.00  38363900.00  45089500.00  48149600.00  49492100.00  51240100.00  53534700.00  46875500.00  45073900.00  38620200.00  33705400.00  33353400.00  31724000.00
2019-03-03/11:26:26.61          0.00000      0.00000      0.00000      0.00000      19045.8      0.00000      0.00000      0.00000      0.00000      0.00000      0.00000      16824.1      0.00000      0.00000      0.00000      0.00000      15750.7      0.00000                 0.00     15275.60     30285.60     15022.20         0.00     44451.10     14731.50     87942.80     43777.50    116301.00    115928.00    130069.00    230727.00    273499.00    373736.00    524108.00    416071.00    523403.00    867361.00   2229800.00   5618690.00   6310900.00   6545120.00   8049310.00  10368900.00  13628000.00  21798000.00  30749500.00  32736400.00  22966000.00  20250700.00  22295000.00  25373600.00  31983100.00  38363900.00  45089500.00  48149600.00  51618000.00  53441100.00  53534700.00  49298500.00  45073900.00  40032500.00  35280300.00  35163700.00  33882300.00
2019-03-03/11:26:28.61          0.00000      0.00000      19862.3      0.00000      0.00000      18669.9      0.00000      35958.8      0.00000      0.00000      17086.3      0.00000      0.00000      0.00000      0.00000      0.00000      0.00000      0.00000             15421.00         0.00     15142.70     30044.50         0.00     44451.10     44194.90     43971.00    160521.00     43612.10    115928.00    130069.00    173044.00    359873.00    344985.00    373326.00    523687.00    638137.00    666622.00   2459340.00   5388810.00   7001130.00   6775340.00   8049310.00  10368900.00  13628000.00  20866100.00  28406100.00  32736400.00  23908200.00  21196900.00  22295000.00  25373600.00  31983100.00  38363900.00  45089500.00  48149600.00  49492100.00  51240100.00  51236900.00  49298500.00  45073900.00  40032500.00  35280300.00  33353400.00  31724000.00
2019-03-03/11:26:30.61          20770.1      0.00000      0.00000      0.00000      0.00000      0.00000      0.00000      0.00000      0.00000      0.00000      0.00000      0.00000      0.00000      16349.1      0.00000      0.00000      15750.7      0.00000             15421.00     30551.30     15142.70     30044.50         0.00     29634.00         0.00     43971.00     87555.80    101763.00    115928.00    173427.00    273991.00    388666.00    388112.00    416406.00    523687.00    552086.00    666622.00   2344570.00   5618690.00   7001130.00   6545120.00   8510490.00   9906770.00  13164600.00  21798000.00  30749500.00  30853700.00  24850800.00  20250700.00  23248400.00  25373600.00  31983100.00  38363900.00  45089500.00  48149600.00  51618000.00  51240100.00  51236900.00  49298500.00  45073900.00  38620200.00  36855800.00  33353400.00  33882300.00
2019-03-03/11:26:32.61          0.00000      0.00000      0.00000      0.00000      0.00000      0.00000      0.00000      0.00000      0.00000      0.00000      17086.3      0.00000      16578.6      0.00000      16135.0      0.00000      15750.7      0.00000                 0.00     15275.60         0.00         0.00     59655.30     29634.00     29463.20     43971.00     58370.20     58149.60    130419.00    115617.00    187464.00    172733.00    373736.00    552830.00    494989.00    466039.00    723974.00   2344570.00   5618690.00   6540960.00   6775340.00   8510490.00  10368900.00  13164600.00  20866100.00  29343200.00  34620500.00  22966000.00  20250700.00  23248400.00  26336400.00  31983100.00  40346900.00  45089500.00  48149600.00  51618000.00  55643800.00  53534700.00  49298500.00  45073900.00  40032500.00  35280300.00  33353400.00  31724000.00
2019-03-03/11:26:34.61          0.00000      0.00000      0.00000      0.00000      0.00000      0.00000      0.00000      17979.3      52990.1      0.00000      0.00000      0.00000      0.00000      0.00000      0.00000      0.00000      0.00000      0.00000                 0.00     15275.60         0.00         0.00     14913.70         0.00         0.00     14656.90     87555.80    203530.00    217369.00    187880.00    259570.00    244708.00    330610.00    330247.00    494989.00    552086.00    838683.00   2229800.00   5618690.00   6771030.00   6545120.00   8510490.00  10368900.00  12701200.00  20866100.00  30749500.00  32736400.00  23908200.00  20250700.00  22295000.00  26336400.00  31983100.00  40346900.00  43068900.00  48149600.00  51618000.00  53441100.00  51236900.00  51723300.00  45073900.00  40032500.00  36855800.00  33353400.00  32803000.00
2019-03-03/11:26:36.61          0.00000      0.00000      0.00000      97216.4      0.00000      0.00000      0.00000      0.00000      0.00000      0.00000      0.00000      16824.1      16578.6      0.00000      32270.2      0.00000      0.00000      0.00000                 0.00         0.00     30285.60         0.00     44741.40     29634.00     14731.50     43971.00     29184.90     72687.30    130419.00    216786.00    129781.00    302290.00    373736.00    466666.00    466291.00    609453.00    939057.00   2000270.00   6078510.00   6771030.00   6314920.00   8049310.00  10831000.00  13164600.00  21798000.00  28406100.00  32736400.00  23908200.00  20250700.00  22295000.00  26336400.00  31983100.00  40346900.00  45089500.00  48149600.00  51618000.00  53441100.00  53534700.00  51723300.00  45073900.00  41445300.00  35280300.00  33353400.00  33882300.00
2019-03-03/11:26:38.61          0.00000      0.00000      0.00000      19443.1      0.00000      0.00000      0.00000      0.00000      0.00000      0.00000      0.00000      168245.      49736.1      0.00000      0.00000      0.00000      0.00000      0.00000                 0.00     30551.30     30285.60     30044.50         0.00     14817.00     58926.70     29313.90     72963.00    130839.00    202878.00    260146.00    173044.00    359873.00    373736.00    495387.00    373026.00    638137.00    695298.00   2115030.00   5388810.00   7001130.00   6314920.00   7588230.00  10368900.00  12237900.00  20866100.00  30749500.00  34620500.00  22966000.00  19304800.00  23248400.00  26336400.00  31983100.00  40346900.00  45089500.00  48149600.00  53745600.00  55643800.00  51236900.00  51723300.00  45073900.00  41445300.00  36855800.00  33353400.00  32803000.00
2019-03-03/11:26:40.61          0.00000      20304.4      0.00000      0.00000      0.00000      37340.0      0.00000      17979.3      0.00000      0.00000      0.00000      16824.1      0.00000      0.00000      32270.2      15935.8      0.00000      0.00000             15421.00         0.00     60571.50     30044.50     29827.50         0.00     14731.50     43971.00    131335.00         0.00    217369.00    216786.00    288413.00    287895.00    467179.00    495387.00    494989.00    552086.00    810005.00   2459340.00   5618690.00   6540960.00   7581290.00   8049310.00  10368900.00  13164600.00  20866100.00  29343200.00  34620500.00  22966000.00  19304800.00  22295000.00  26336400.00  31983100.00  40346900.00  45089500.00  48149600.00  51618000.00  55643800.00  55834300.00  49298500.00  47668100.00  40032500.00  36855800.00  33353400.00  32803000.00
2019-03-03/11:26:42.61          0.00000      0.00000      0.00000      0.00000      0.00000      0.00000      0.00000      0.00000      0.00000      0.00000      0.00000      0.00000      0.00000      0.00000      16135.0      0.00000      0.00000      0.00000             15421.00         0.00         0.00     15022.20         0.00         0.00     14731.50     73285.40     58370.20    101763.00    188386.00    158975.00    187464.00    287895.00    388112.00    330247.00    667182.00    609453.00    666622.00   2344570.00   5618690.00   7231250.00   7005590.00   8049310.00   9906770.00  12237900.00  20866100.00  28406100.00  32736400.00  22966000.00  20250700.00  23248400.00  27299500.00  31983100.00  38363900.00  45089500.00  50217800.00  51618000.00  53441100.00  51236900.00  49298500.00  45073900.00  40032500.00  35280300.00  33353400.00  33882300.00
2019-03-03/11:26:44.61          20770.1      0.00000      0.00000      19443.1      0.00000      0.00000      0.00000      17979.3      0.00000      0.00000      0.00000      16824.1      0.00000      0.00000      0.00000      0.00000      0.00000      15579.2                 0.00     15275.60     15142.70     30044.50     14913.70     29634.00     14731.50     14656.90     72963.00     72687.30    202878.00    245692.00    201885.00    287895.00    416863.00    430766.00    523687.00    552086.00    637946.00   2115030.00   5618690.00   6310900.00   6314920.00   7588230.00   9444770.00  12237900.00  19934700.00  29343200.00  32736400.00  22966000.00  20250700.00  22295000.00  26336400.00  31983100.00  40346900.00  45089500.00  50217800.00  51618000.00  53441100.00  53534700.00  49298500.00  47668100.00  40032500.00  35280300.00  31543900.00  32803000.00
2019-03-03/11:26:46.61          0.00000      0.00000      0.00000      0.00000      0.00000      18669.9      18314.7      0.00000      0.00000      0.00000      0.00000      0.00000      0.00000      0.00000      0.00000      0.00000      0.00000      0.00000             30842.10     45827.10     60571.50         0.00         0.00     44451.10     44194.90     43971.00     29184.90     87225.00     72454.40    231239.00    273991.00    201523.00    316234.00    495387.00    552385.00    580769.00    752651.00   2115030.00   5618690.00   6540960.00   6314920.00   8049310.00   9444770.00  12701200.00  19934700.00  30749500.00  32736400.00  22966000.00  20250700.00  22295000.00  26336400.00  31983100.00  40346900.00  45089500.00  50217800.00  53745600.00  55643800.00  53534700.00  49298500.00  45073900.00  40032500.00  35280300.00  31543900.00  32803000.00
2019-03-03/11:26:48.61          0.00000      0.00000      0.00000      19443.1      0.00000      0.00000      0.00000      0.00000      0.00000      0.00000      0.00000      0.00000      0.00000      0.00000      0.00000      0.00000      0.00000      0.00000                 0.00     15275.60     15142.70     45066.80     14913.70     14817.00         0.00     14656.90    145928.00    174453.00     72454.40    289053.00    273991.00    244708.00    330610.00    358966.00    466291.00    494721.00    781328.00   2344570.00   5618690.00   6310900.00   6084740.00   7588230.00   9444770.00  12701200.00  19934700.00  28406100.00  32736400.00  22024200.00  20250700.00  22295000.00  25373600.00  31983100.00  40346900.00  45089500.00  48149600.00  51618100.00  53441100.00  53534700.00  51723300.00  47668100.00  41445300.00  36855800.00  35163700.00  33882300.00
2019-03-03/11:26:50.61          0.00000      20304.4      0.00000      0.00000      0.00000      0.00000      0.00000      0.00000      17663.3      0.00000      0.00000      0.00000      0.00000      0.00000      0.00000      0.00000      0.00000      0.00000                 0.00         0.00     15142.70         0.00         0.00     29634.00     58926.70     58628.20     58370.20    145377.00    144911.00    231239.00    216306.00    316686.00    273109.00    552830.00    373026.00    494721.00    867361.00   2344570.00   5388810.00   6540960.00   6314920.00   7588230.00   9906770.00  12237900.00  19003600.00  29343200.00  32736400.00  22024200.00  19304800.00  21341900.00  24411200.00  33934700.00  40346900.00  45089500.00  48149600.00  51618100.00  55643800.00  53534700.00  51723300.00  45073900.00  40032500.00  35280300.00  31543900.00  32803000.00
2019-03-03/11:26:52.61          0.00000      0.00000      0.00000      0.00000      0.00000      0.00000      0.00000      0.00000      0.00000      0.00000      0.00000      67297.0      0.00000      0.00000      0.00000      31871.6      0.00000      15579.2                 0.00         0.00         0.00         0.00         0.00     29634.00     29463.20     43971.00     58370.20    188991.00    231861.00    231239.00    173044.00    230313.00    273109.00    416406.00    401722.00    523403.00    695298.00   2459350.00   5618690.00   6310900.00   6545120.00   7588230.00   9906770.00  11311600.00  19003600.00  29343200.00  30853700.00  21082700.00  18359300.00  22295000.00  26336400.00  31983100.00  40346900.00  45089500.00  50217800.00  49492100.00  55643800.00  53534700.00  49298500.00  45073900.00  38620200.00  36855800.00  35163700.00  31724000.00
2019-03-03/11:26:54.61          0.00000      0.00000      0.00000      0.00000      0.00000      0.00000      0.00000      0.00000      0.00000      0.00000      0.00000      0.00000      0.00000      0.00000      0.00000      0.00000      0.00000      0.00000             15421.00         0.00     15142.70     15022.20     44741.40     29634.00     29463.20     29313.90     43777.50     58149.60     86945.50    173427.00    288413.00    201523.00    445615.00    402046.00    315633.00    444527.00    781328.00   2344570.00   4699300.00   6310900.00   6314920.00   7242480.00   8982860.00  11774700.00  19003600.00  28406100.00  30853700.00  22024200.00  19304800.00  21341900.00  25373600.00  33934700.00  40346900.00  45089500.00  50217800.00  53745600.00  53441100.00  55834300.00  51723300.00  45073900.00  38620200.00  35280300.00  31543900.00  31724000.00
2019-03-03/11:26:56.61          41540.3      0.00000      19862.3      0.00000      19045.8      0.00000      18314.7      0.00000      0.00000      0.00000      0.00000      0.00000      0.00000      0.00000      0.00000      0.00000      0.00000      0.00000                 0.00     45827.10     30285.60         0.00     14913.70     14817.00     14731.50     43971.00    116742.00     58149.60    115928.00    202333.00    259570.00    230313.00    330610.00    287169.00    416071.00    580770.00    896039.00   1684710.00   5848590.00   6310900.00   6084740.00   7588230.00   9444770.00  12237900.00  18072800.00  27469300.00  30853700.00  21082700.00  17414200.00  20389200.00  25373600.00  31983100.00  38363900.00  43068900.00  50217800.00  51618100.00  53441100.00  55834300.00  51723300.00  47668100.00  40032500.00  36855800.00  31543900.00  32803000.00
2019-03-03/11:26:58.61          0.00000      60913.6      0.00000      0.00000      19045.8      0.00000      0.00000      0.00000      35326.6      0.00000      0.00000      0.00000      0.00000      0.00000      16135.0      0.00000      0.00000      15579.2                 0.00         0.00     15142.70     30044.50     14913.70     29634.00     73658.60     58628.20         0.00     72687.30    188386.00    158975.00    173044.00    273499.00    359360.00    301528.00    430419.00    523403.00    609271.00   2229800.00   4699300.00   5850860.00   5624440.00   7012000.00   8982860.00  11774700.00  19003600.00  27469300.00  30853700.00  21082700.00  19304800.00  21341900.00  25373600.00  31983100.00  40346900.00  43068900.00  48149600.00  51618100.00  55643800.00  55834300.00  49298500.00  47668100.00  40032500.00  36855800.00  31543900.00  32803000.00
2019-03-03/11:27:00.61          0.00000      0.00000      0.00000      0.00000      0.00000      0.00000      18314.7      0.00000      0.00000      17365.8      0.00000      0.00000      0.00000      0.00000      0.00000      15935.8      0.00000      0.00000                 0.00     15275.60     15142.70     30044.50     14913.70         0.00     14731.50     73285.40     14592.40    116301.00     57963.30    130069.00    216306.00    345478.00    301859.00    387686.00    373026.00    523403.00    752651.00   1885520.00   4929110.00   5850860.00   5624440.00   7012000.00   8521030.00  11774700.00  19003600.00  27469300.00  30853700.00  20141600.00  17414200.00  22295000.00  25373600.00  31983100.00  40346900.00  47111600.00  48149600.00  51618100.00  55643800.00  53534700.00  51723300.00  47668100.00  41445300.00  35280300.00  31543900.00  31724000.00
2019-03-03/11:27:02.61          0.00000      0.00000      19862.3      0.00000      0.00000      0.00000      0.00000      0.00000      0.00000      17365.8      0.00000      0.00000      0.00000      0.00000      0.00000      15935.8      31501.4      0.00000                 0.00         0.00         0.00     30044.50         0.00         0.00     29463.20    102600.00     72963.00     43612.10     43472.40    144522.00    100941.00    230313.00    215610.00    402046.00    444768.00    415846.00    609271.00   2000270.00   5158950.00   5850860.00   6314920.00   7012000.00   8982860.00  10385700.00  18072800.00  26532900.00  29442600.00  20141600.00  18359300.00  20389200.00  25373600.00  31983100.00  38363900.00  45089500.00  50217800.00  53745600.00  53441100.00  55834300.00  51723300.00  47668100.00  40032500.00  36855800.00  31543900.00  31724000.00
2019-03-03/11:27:04.61          0.00000      0.00000      0.00000      0.00000      0.00000      0.00000      0.00000      0.00000      17663.3      0.00000      0.00000      16824.1      0.00000      0.00000      16135.0      0.00000      31501.4      0.00000                 0.00         0.00         0.00     15022.20         0.00     14817.00     14731.50     73285.40     58370.20    101763.00     86945.50    115617.00    187464.00    215918.00    301859.00    445126.00    466291.00    494721.00    666622.00   1885520.00   4699300.00   5390900.00   5164230.00   6551110.00   8521030.00  10848600.00  18072800.00  25596800.00  29442600.00  20141600.00  17414200.00  21341900.00  25373600.00  30520300.00  40346900.00  47111600.00  50217800.00  53745600.00  55643800.00  55834300.00  54149900.00  47668100.00  41445300.00  35280300.00  33353400.00  32803000.00
2019-03-03/11:27:06.61          0.00000      0.00000      0.00000      0.00000      0.00000      0.00000      0.00000      0.00000      0.00000      0.00000      0.00000      0.00000      0.00000      0.00000      0.00000      0.00000      15750.7      0.00000                 0.00         0.00         0.00         0.00         0.00         0.00     88390.60     29313.90     29184.90     58149.60     57963.30    130069.00    158623.00    201523.00    287484.00    402046.00    229548.00    552086.00    609271.00   2000270.00   4469500.00   5160950.00   5624440.00   6781540.00   8521030.00  10385700.00  17142400.00  25596800.00  27562400.00  19200800.00  18359300.00  21341900.00  24411200.00  31983100.00  40346900.00  45089500.00  50217800.00  53745600.00  57848100.00  55834300.00  54149900.00  47668100.00  41445300.00  36855800.00  33353400.00  33882300.00
2019-03-03/11:27:08.61          0.00000      0.00000      0.00000      0.00000      0.00000      0.00000      0.00000      35958.8      17663.3      0.00000      17086.3      0.00000      0.00000      16349.1      48405.4      31871.6      0.00000      15579.3                 0.00     15275.60     15142.70     15022.20         0.00         0.00     29463.20         0.00     58370.20     43612.10     86945.50    158975.00    129782.00    230313.00    402487.00    330247.00    258242.00    372824.00    494573.00   1885520.00   4929110.00   5160950.00   5624440.00   6320700.00   8059290.00  10385700.00  17142400.00  23725800.00  25683600.00  18260400.00  16469400.00  20389200.00  24411300.00  31983100.00  38363900.00  45089500.00  50217800.00  53745600.00  55643800.00  55834300.00  51723300.00  47668100.00  41445400.00  36855800.00  31543900.00  31724000.00
2019-03-03/11:27:10.61          0.00000      0.00000      0.00000      0.00000      0.00000      0.00000      18314.7      0.00000      0.00000      0.00000      0.00000      0.00000      0.00000      0.00000      0.00000      0.00000      0.00000      31158.6                 0.00         0.00     15142.70         0.00         0.00     74085.60     44194.90     14656.90     72963.00    116301.00    101437.00    115617.00    158623.00    287895.00    316234.00    358966.00    466291.00    415846.00    580596.00   1799450.00   4469500.00   4701120.00   4704110.00   6320700.00   8059290.00   9460110.00  15282700.00  22790800.00  25683600.00  17320300.00  16469400.00  19436900.00  24411300.00  30520300.00  38363900.00  45089500.00  48149600.00  53745600.00  55643800.00  55834300.00  54149900.00  47668100.00  40032500.00  35280300.00  31543900.00  30645100.00
2019-03-03/11:27:12.61          0.00000      0.00000      0.00000      0.00000      19045.8      37340.0      0.00000      0.00000      0.00000      0.00000      0.00000      0.00000      0.00000      0.00000      16135.0      0.00000      0.00000      0.00000                 0.00     15275.60         0.00     15022.20     44741.40     14817.00         0.00     43971.00     29184.90     72687.30     57963.30    274599.00    216306.00    215918.00    258734.00    373326.00    430419.00    494721.00    781328.00   1627340.00   3607970.00   4701120.00   4474080.00   5859940.00   7020680.00   8997440.00  15282700.00  21856100.00  23806200.00  17320300.00  15524900.00  18484900.00  22487600.00  29545600.00  38363900.00  45089500.00  48149600.00  51618100.00  55643800.00  55834300.00  49298500.00  45073900.00  40032500.00  35280300.00  31543900.00  31724000.00
2019-03-03/11:27:14.61          0.00000      0.00000      0.00000      0.00000      0.00000      0.00000      0.00000      0.00000      35326.6      0.00000      0.00000      0.00000      0.00000      0.00000      16135.0      15935.8      0.00000      15579.3                 0.00     15275.60     15142.70         0.00     14913.70     14817.00     29463.20     58628.20     72963.00     29074.70     86945.50    173427.00    144202.00    244708.00    301859.00    330247.00    286938.00    387164.00    551921.00   1569970.00   4009980.00   4931020.00   4704110.00   5629590.00   7251450.00   8997440.00  13656500.00  19987900.00  21930200.00  16380600.00  14344900.00  17533300.00  21526300.00  28571300.00  34402400.00  43068900.00  46082900.00  49492100.00  53441100.00  51236900.00  49298500.00  42481700.00  37208400.00  33705400.00  31543900.00  30645100.00
2019-03-03/11:27:16.61          0.00000      0.00000      0.00000      0.00000      0.00000      18669.9      0.00000      53938.3      0.00000      0.00000      17086.3      33648.3      0.00000      0.00000      0.00000      0.00000      0.00000      15579.3                 0.00     76378.90         0.00         0.00         0.00     14817.00     14731.50     73285.50     14592.40    116301.00    115928.00    101165.00    129782.00    230313.00    201235.00    244091.00    387374.00    329803.00    430058.00   1397870.00   3263440.00   4241380.00   4014090.00   4938680.00   6789940.00   8072370.00  12263500.00  18121100.00  20992700.00  15441300.00  13401200.00  16582000.00  19604800.00  27597300.00  34402400.00  39032300.00  44017800.00  47367800.00  51240100.00  48940800.00  46875500.00  42481700.00  38620200.00  33705400.00  31543900.00  29566500.00
2019-03-03/11:27:18.61          0.00000      0.00000      0.00000      0.00000      0.00000      0.00000      0.00000      0.00000      35326.6      0.00000      0.00000      0.00000      0.00000      0.00000      0.00000      63743.6      0.00000      0.00000                 0.00         0.00         0.00     30044.50     29827.50         0.00         0.00     43971.00     43777.50     72687.30    101437.00    101165.00     72100.00    187128.00    172486.00    287169.00    430419.00    329803.00    523247.00   1627340.00   3378280.00   3379590.00   3784130.00   4708420.00   5867200.00   7263220.00  11799400.00  17188200.00  19118900.00  14267600.00  12929500.00  15631100.00  18644600.00  25650400.00  32423900.00  37016200.00  41954200.00  45245100.00  49040800.00  48940800.00  44454400.00  40538700.00  35797200.00  30557400.00  29735000.00  29566500.00
2019-03-03/11:27:20.61          20770.1      20304.4      0.00000      0.00000      0.00000      18669.9      18314.7      0.00000      0.00000      0.00000      0.00000      0.00000      16578.6      0.00000      0.00000      0.00000      0.00000      15579.3                 0.00     15275.60     15142.70         0.00         0.00     29634.00     44194.90     43971.00     72963.00     43612.10    144911.00    115617.00    187464.00    172733.00    229985.00    287169.00    200853.00    358483.00    465900.00   1397870.00   3263440.00   3149830.00   3611670.00   4247960.00   5405950.00   7609970.00  11799400.00  16255600.00  17246400.00  13798300.00  12457900.00  15631100.00  18644600.00  24677600.00  30941000.00  35001700.00  41954200.00  43124100.00  46843100.00  44353900.00  44454400.00  39244100.00  34386500.00  32131100.00  28378700.00  28488100.00
2019-03-03/11:27:22.61          0.00000      0.00000      19862.3      0.00000      0.00000      0.00000      0.00000      0.00000      0.00000      0.00000      17086.3      0.00000      33157.3      0.00000      0.00000      0.00000      0.00000      0.00000             30842.10         0.00     15142.70         0.00     14913.70     14817.00     44194.90     58628.20     43777.50     87225.00     43472.40    187880.00    144202.00    187128.00    258734.00    215374.00    272590.00    358483.00    695298.00   1225780.00   3148610.00   3781720.00   3381740.00   4247960.00   5175360.00   7609970.00  10871300.00  15323500.00  17246400.00  12859900.00  11986400.00  15631100.00  18644600.00  24677600.00  28965100.00  37016200.00  39892200.00  45245100.00  44647100.00  44353900.00  42035100.00  39244100.00  34386500.00  30557400.00  28378700.00  29566500.00
2019-03-03/11:27:24.61          0.00000      20304.4      0.00000      38886.2      19045.8      0.00000      0.00000      0.00000      17663.3      0.00000      0.00000      16824.1      0.00000      0.00000      0.00000      0.00000      0.00000      0.00000                 0.00         0.00     30285.60     15022.20         0.00         0.00         0.00     29313.90     14592.40     43612.10     72454.40    115617.00    115361.00    215918.00    215610.00    301528.00    200853.00    329803.00    430058.00   1283140.00   2804150.00   3781720.00   3381740.00   4708420.00   5405950.00   7609970.00  10871300.00  15323500.00  17246400.00  12859900.00  11986400.00  15631100.00  19604800.00  23705100.00  32423900.00  37016200.00  41954200.00  45245100.00  46843100.00  42063000.00  42035100.00  40538700.00  35797200.00  32131100.00  28378700.00  28488100.00
2019-03-03/11:27:26.61          0.00000      0.00000      0.00000      0.00000      0.00000      0.00000      0.00000      0.00000      0.00000      0.00000      0.00000      0.00000      0.00000      0.00000      0.00000      0.00000      0.00000      0.00000                 0.00     45827.10         0.00         0.00         0.00         0.00     44194.90     43971.00     29184.90     58149.70    101437.00    144522.00    115361.00    244708.00    186861.00    186656.00    258242.00    215084.00    609271.00   1455230.00   3263440.00   3781720.00   3496700.00   4708420.00   5636560.00   7609970.00  11799400.00  16255600.00  18182500.00  12859900.00  12457900.00  15631100.00  18644600.00  24677600.00  32423900.00  37016200.00  41954200.00  45245100.00  46843100.00  46646500.00  44454400.00  42481700.00  34386500.00  30557400.00  29735000.00  28488100.00
2019-03-03/11:27:28.61          0.00000      0.00000      19862.3      0.00000      0.00000      0.00000      0.00000      0.00000      17663.3      0.00000      0.00000      0.00000      0.00000      0.00000      16135.0      31871.6      0.00000      0.00000                 0.00         0.00         0.00         0.00         0.00     44451.10         0.00     29313.90     14592.40     87225.00     72454.40    144522.00     72100.00    244708.00    215610.00    387686.00    301286.00    229423.00    781328.00   1397870.00   2804150.00   4011540.00   3611670.00   4478180.00   5636560.00   7609970.00  11799400.00  16255600.00  18182500.00  13798300.00  12929500.00  16582000.00  19604800.00  27597300.00  32423900.00  39032300.00  44017800.00  45245200.00  51240100.00  48940800.00  46875500.00  42481700.00  37208400.00  32131100.00  29735000.00  29566500.00
2019-03-03/11:27:30.61          20770.1      0.00000      0.00000      0.00000      0.00000      0.00000      18314.7      0.00000      0.00000      0.00000      0.00000      0.00000      0.00000      16349.1      0.00000      15935.8      0.00000      0.00000                 0.00     30551.30         0.00         0.00     14913.70     14817.00         0.00     58628.20     43777.50    101763.00    115928.00    130069.00    201885.00    158338.00    215610.00    272810.00    229548.00    415846.00    444394.00   1885520.00   3378280.00   4011540.00   3784130.00   4708420.00   6097850.00   8072380.00  12727800.00  17188200.00  20055600.00  14267600.00  13873000.00  16582000.00  21526300.00  27597300.00  34402400.00  43068900.00  44017800.00  49492200.00  51240100.00  51236900.00  49298500.00  42481700.00  37208400.00  33705400.00  29735000.00  30645100.00
2019-03-03/11:27:32.61          20770.1      20304.4      39724.8      0.00000      0.00000      0.00000      0.00000      0.00000      0.00000      17365.8      0.00000      16824.1      0.00000      0.00000      0.00000      0.00000      0.00000      15579.3                 0.00         0.00         0.00         0.00         0.00     29634.00     14731.50     29313.90     43777.50     43612.10     57963.30    158975.00    158623.00    230313.00    201235.00    301528.00    315633.00    315463.00    494573.00   1455230.00   3493120.00   3781720.00   4244080.00   4938680.00   6328530.00   8997440.00  13656500.00  17188200.00  20992700.00  15441300.00  14816800.00  18484900.00  22487600.00  28571300.00  36382400.00  43068900.00  46082900.00  49492200.00  55643800.00  51236900.00  49298500.00  45073900.00  38620200.00  33705400.00  31543900.00  29566500.00
2019-03-03/11:27:34.61          0.00000      0.00000      0.00000      0.00000      0.00000      0.00000      0.00000      0.00000      0.00000      17365.8      0.00000      16824.1      16578.6      0.00000      0.00000      0.00000      0.00000      15579.3                 0.00         0.00     15142.70         0.00     29827.50     14817.00         0.00     87942.80     43777.50     72687.30    173894.00    144522.00    216306.00    273499.00    287484.00    315888.00    387374.00    415846.00    609271.00   1627340.00   3780250.00   4241380.00   4244080.00   4708420.00   6097850.00   8997440.00  13192100.00  18121100.00  21930200.00  15441300.00  14816800.00  17533300.00  21526300.00  29545600.00  36382400.00  43068900.00  46082900.00  51618100.00  51240100.00  53534800.00  49298500.00  45073900.00  37208400.00  33705400.00  31543900.00  31724000.00
2019-03-03/11:27:36.61          0.00000      0.00000      0.00000      19443.1      0.00000      0.00000      0.00000      0.00000      0.00000      0.00000      0.00000      0.00000      16578.6      16349.1      0.00000      15935.8      0.00000      15579.3                 0.00     15275.60     15142.70     30044.50         0.00         0.00         0.00     43971.00     43777.50     29074.70    159402.00    101165.00    273991.00    302290.00    287484.00    244091.00    258243.00    358484.00    637946.00   1684710.00   3493120.00   4241380.00   4244080.00   5168960.00   7020680.00   7609970.00  11799400.00  19054300.00  20992700.00  15441300.00  13873000.00  17533300.00  22487600.00  27597300.00  36382400.00  43068900.00  46082900.00  51618100.00  53441100.00  51236900.00  49298500.00  45073900.00  38620200.00  35280300.00  33353500.00  29566500.00
2019-03-03/11:27:38.61          0.00000      0.00000      0.00000      58329.5      38091.8      0.00000      0.00000      0.00000      0.00000      17365.8      0.00000      33648.3      0.00000      0.00000      0.00000      15935.8      0.00000      0.00000                 0.00     15275.60     15142.70     45066.80         0.00         0.00     44194.90     73285.50    102149.00    130839.00    159402.00    202333.00    201885.00    287895.00    301859.00    402046.00    416071.00    301123.00    723974.00   1455230.00   3493120.00   3781720.00   4014090.00   5399270.00   6328530.00   9460110.00  12727800.00  18121100.00  21930200.00  16380600.00  14816800.00  17533300.00  22487600.00  28571300.00  38363900.00  43068900.00  48149600.00  51618100.00  53441100.00  53534800.00  51723300.00  45073900.00  38620200.00  33705400.00  31543900.00  32803000.00
2019-03-03/11:27:40.61          0.00000      0.00000      0.00000      0.00000      19045.8      0.00000      0.00000      0.00000      17663.3      0.00000      0.00000      0.00000      0.00000      0.00000      0.00000      0.00000      31501.4      0.00000                 0.00         0.00         0.00     45066.80         0.00     29634.00     14731.50     43971.00     43777.50    101763.00    144911.00    130069.00    201885.00     86364.80    158112.00    287169.00    315633.00    372824.00    666622.00   1569970.00   3607970.00   4471240.00   4014090.00   4938680.00   6328530.00   8997440.00  13192100.00  17188200.00  21930200.00  15441300.00  14344900.00  18484900.00  22487600.00  29545600.00  38363900.00  45089500.00  48149600.00  53745600.00  55643800.00  53534800.00  51723300.00  45073900.00  40032500.00  35280300.00  31543900.00  33882300.00
2019-03-03/11:27:42.61          0.00000      0.00000      0.00000      0.00000      0.00000      0.00000      18314.7      0.00000      17663.3      0.00000      0.00000      0.00000      0.00000      0.00000      16135.0      0.00000      0.00000      0.00000                 0.00         0.00     30285.60         0.00         0.00         0.00     58926.70     29313.90     58370.20     72687.30     86945.50    173427.00    230727.00    273499.00    287484.00    315888.00    416071.00    430186.00    609271.00   1627340.00   4009980.00   4241380.00   4474080.00   5629590.00   7020680.00   9460110.00  15282700.00  20921900.00  24744700.00  18260400.00  17414200.00  21341900.00  27299500.00  33934700.00  42331400.00  49135300.00  56431900.00  58005500.00  60054100.00  60438700.00  56578400.00  50264300.00  42858700.00  36855800.00  33353500.00  32803000.00
2019-03-03/11:27:44.61          0.00000      0.00000      0.00000      0.00000      0.00000      37340.0      0.00000      0.00000      0.00000      52097.7      0.00000      0.00000      0.00000      16349.1      32270.2      0.00000      0.00000      0.00000                 0.00     45827.10     45428.50         0.00     44741.40         0.00         0.00     14656.90     29184.90     43612.10    144911.00    101165.00    129782.00    287895.00    402487.00    373326.00    373026.00    494721.00    666622.00   1684710.00   4469510.00   4241380.00   4244080.00   6090310.00   7251450.00   9460110.00  14585600.00  20921900.00  24744700.00  17320400.00  16469400.00  20389300.00  26336400.00  33934700.00  42331400.00  49135300.00  54359000.00  60137800.00  64471100.00  62743400.00  56578400.00  52862400.00  44272600.00  38431900.00  35163700.00  32803000.00
2019-03-03/11:27:46.61          20770.1      0.00000      0.00000      0.00000      0.00000      0.00000      0.00000      17979.3      0.00000      0.00000      17086.3      0.00000      0.00000      0.00000      0.00000      0.00000      0.00000      0.00000             15421.00         0.00         0.00         0.00         0.00         0.00     29463.20     73285.50     58370.20     43612.10    115928.00    101165.00    187464.00    230313.00    316235.00    466667.00    401722.00    523404.00    723974.00   1684710.00   4009980.00   4241380.00   4014090.00   5859940.00   6559220.00   8534870.00  13192100.00  18121100.00  17246400.00   9109850.00   9159200.00  12068400.00  15047100.00  19818700.00  29952800.00  37016200.00  41954200.00  51618100.00  55643800.00  58135600.00  56578400.00  52862400.00  42858700.00  38431900.00  33353500.00  33882300.00
2019-03-03/11:27:48.61          0.00000      20304.4      0.00000      0.00000      0.00000      0.00000      0.00000      0.00000      0.00000      0.00000      0.00000      0.00000      0.00000      0.00000      16135.0      15935.8      47252.3      31158.6             30842.10     61103.00     30285.60    105157.00    119312.00    133356.00    206250.00    161231.00    620253.00    530666.00    673908.00    643188.00    699459.00    726999.00    941636.00   1112970.00   1226890.00   1283610.00   1627450.00   2000270.00   2344940.00   2231010.00   2347340.00   2694550.00   3619450.00   4721900.00   5657530.00   6601190.00   9070960.00  10515400.00  12457900.00  16582000.00  26336400.00  39798400.00  48293900.00  55215400.00  58506500.00  66544600.00  76652500.00  80085100.00  79740600.00  76334100.00  69102500.00  61352000.00  51486800.00  46308200.00
2019-03-03/11:27:50.61          0.00000      20304.4      19862.3      0.00000      0.00000      18669.9      0.00000      0.00000      0.00000      17365.8      0.00000      0.00000      0.00000      0.00000      0.00000      0.00000      0.00000      62317.6             61684.60     91655.00     75714.60     90134.50    164056.00    325993.00    279914.00    410426.00    561870.00    676074.00    876840.00   1235940.00   1233200.00   1000580.00   1401800.00   1342800.00   1743670.00   1886210.00   1885650.00   2459350.00   3148610.00   3609370.00   4014090.00   5399270.00   6559220.00   9460110.00  10407400.00  11830900.00  18182500.00  18260400.00  18359300.00  21341900.00  24411300.00  28571300.00  30941000.00  37016200.00  39892200.00  43124100.00  44647100.00  44353900.00  42035100.00  39244100.00  37208400.00  35280300.00  35163700.00  33882300.00
2019-03-03/11:27:52.61          0.00000      40609.0      0.00000      19443.1      0.00000      0.00000      0.00000      0.00000      52990.1      34731.7      17086.3      0.00000      0.00000      0.00000      0.00000      0.00000      0.00000      0.00000             30842.10     30551.30     45428.50     75111.80    178970.00    207445.00    279914.00    322472.00    474298.00    559747.00    673908.00    946774.00    814853.00   1288590.00   1459330.00   1687600.00   1399140.00   1800120.00   1799580.00   2688920.00   3033780.00   3264710.00   3266790.00   3787590.00   4253220.00   6107750.00   7046800.00   7297850.00   8604600.00  10046800.00  11986400.00  12543200.00  14088600.00  17877700.00  22061100.00  23447800.00  24989200.00  26739700.00  27684100.00  26644600.00  26955700.00  26324300.00  25933300.00  24661200.00  25667400.00  26331800.00
2019-03-03/11:27:54.61          0.00000      40609.0      0.00000      0.00000      38091.8      0.00000      0.00000      0.00000      0.00000      34731.7      0.00000      0.00000      0.00000      16349.1      0.00000      0.00000      0.00000      46738.0             15421.00     45827.10     45428.50     90134.50    178970.00    296356.00    309381.00    425086.00    394025.00    763323.00    760877.00    787748.00   1002380.00   1115780.00   1459330.00   1630130.00   1628820.00   1742720.00   1512700.00   2459350.00   3263440.00   2920090.00   3266790.00   3787590.00   4714250.00   6338800.00   7046800.00   7297850.00   6856540.00   8173220.00  10101300.00  12068400.00  13130400.00  17877700.00  21076300.00  24450500.00  26014300.00  27793900.00  26593100.00  27784000.00  26955700.00  26324300.00  25933300.00  25839800.00  24764000.00  26331800.00
2019-03-03/11:27:56.61          0.00000      0.00000      19862.3      0.00000      0.00000      0.00000      0.00000      0.00000      0.00000      0.00000      17086.3      16824.1      0.00000      0.00000      32270.2      0.00000      0.00000      15579.3             15421.00     76379.00     60571.50    105157.00    134226.00    192627.00    206250.00    278496.00    452405.00    646992.00    760877.00    758835.00   1117790.00   1288590.00   1344280.00   1572660.00   1571400.00   2001010.00   2229950.00   2918510.00   3033780.00   3149830.00   3381740.00   3787590.00   5175360.00   6107750.00   6815200.00   7297850.00   7672150.00   9109850.00  10572400.00  12543200.00  15766200.00  18848000.00  24031800.00  27460900.00  28065900.00  28848400.00  28775500.00  28923900.00  29363600.00  26324300.00  25933300.00  24661200.00  25667400.00  25254000.00
2019-03-03/11:27:58.61          0.00000      0.00000      0.00000      0.00000      0.00000      0.00000      18314.7      0.00000      0.00000      0.00000      0.00000      16824.1      16578.6      0.00000      0.00000      0.00000      15750.7      15579.3             46263.30     15275.60    121144.00     90134.50    164056.00    251900.00    412516.00    476394.00    532679.00    821490.00    876840.00   1062430.00    872552.00   1230990.00   1114190.00   1888750.00   1801090.00   2001010.00   2229950.00   2918510.00   3493120.00   3379590.00   3496700.00   4017760.00   4714250.00   6338800.00   8089260.00   9505210.00  11404100.00  10984200.00  12457900.00  14443000.00  16725300.00  19818700.00  23046300.00  26457000.00  27039900.00  29903400.00  28775500.00  31204800.00  29363600.00  28904400.00  28748900.00  28984300.00  29735000.00  30645100.00
2019-03-03/11:28:00.61          41540.3      20304.4      0.00000      0.00000      0.00000      37340.0      0.00000      17979.3      0.00000      0.00000      0.00000      0.00000      16578.6      0.00000      0.00000      0.00000      0.00000      0.00000             46263.30     61103.00     90857.80    165249.00    134226.00    251900.00    265181.00    476394.00    649446.00    705157.00    702897.00   1120270.00   1290910.00   1519020.00   1746990.00   1888750.00   2231830.00   2345430.00   2689100.00   3033310.00   3607970.00   3379590.00   3784130.00   4478180.00   5405950.00   7032090.00   8089260.00  10435200.00  12337900.00  13329000.00  12457900.00  14443000.00  17684800.00  21761200.00  26004000.00  29469700.00  35772900.00  34655700.00  38069000.00  39773800.00  42035100.00  37949900.00  37208400.00  35280300.00  33353500.00  35501500.00
2019-03-03/11:28:02.61          0.00000      0.00000      0.00000      0.00000      0.00000      0.00000      0.00000      0.00000      0.00000      17365.8      0.00000      0.00000      0.00000      16349.1      0.00000      0.00000      0.00000      46738.0             30842.10     15275.60     45428.50     75111.80     89483.50    251900.00    478819.00    593674.00    561870.00    646992.00    760877.00   1004600.00   1290910.00   1634250.00   1804520.00   1888750.00   1887230.00   2575080.00   2459520.00   3033310.00   3780250.00   4011540.00   4474080.00   5629590.00   6328530.00   8997440.00  12263500.00  14158700.00  14674100.00  15441300.00  17414200.00  20389300.00  25373600.00  30520300.00  36382400.00  45089500.00  48149600.00  53745600.00  60054100.00  60438700.00  63874800.00  63274500.00  57731400.00  51852600.00  46039600.00  41983100.00
2019-03-03/11:28:04.61          20770.1      20304.4      0.00000      0.00000      0.00000      0.00000      0.00000      0.00000      0.00000      0.00000      68345.8      0.00000      0.00000      16349.1      0.00000      15935.8      15750.7      46738.0             46263.30    106931.00     60571.50    210319.00    283375.00    296356.00    412516.00    593674.00    955984.00   1243250.00   1413240.00   2016850.00   2012380.00   2930900.00   3617570.00   4936800.00   5622920.00   6999910.00   9414000.00  17022100.00  32315600.00  45382100.00  39804400.00  32378300.00  26364200.00  24544100.00  23662600.00  25596800.00  26622800.00  28624500.00  33054800.00  39031700.00  47123200.00  57469500.00  69269700.00  82747900.00  88764400.00  99879800.00 103407000.00 103362000.00  99375600.00  90756900.00  74801000.00  64523200.00  51486800.00  48471900.00
2019-03-03/11:28:06.61          0.00000      0.00000      0.00000      0.00000      0.00000      0.00000      0.00000      17979.3      0.00000      0.00000      17086.3      0.00000      16578.6      16349.1      0.00000      0.00000      31501.5      31158.6             77106.00    122207.00     90857.80    255389.00    343037.00    600156.00    685108.00    857574.00   1306360.00   1475970.00   2602440.00   3174210.00   4033630.00   4949280.00   7247680.00   8968340.00  11266000.00  18877100.00  43492400.00  68828000.00  65067900.00  43513000.00  34210500.00  29120600.00  29156600.00  28271300.00  30667700.00  32625900.00  36506100.00  38557600.00  44491100.00  52500900.00  60750000.00  76253500.00  89402600.00 107460000.00 118298000.00 125960000.00 134933000.00 136248000.00 129053000.00 117135000.00  93380900.00  74051300.00  63310100.00  57135100.00
2019-03-03/11:28:08.61          0.00000      20304.4      0.00000      0.00000      0.00000      0.00000      0.00000      17979.3      0.00000      0.00000      0.00000      0.00000      0.00000      0.00000      48405.4      15935.8      31501.5      31158.6             46263.30     76379.00    136288.00    105157.00    402701.00    600156.00    596697.00   1136170.00   1539970.00   2145170.00   2834550.00   4505840.00   5883080.00   8528750.00  13136400.00  27250500.00  65117000.00  99234200.00  80178800.00  50970100.00  37899600.00  30468900.00  30488300.00  30516200.00  32418400.00  36210200.00  40038600.00  43913800.00  47849300.00  48054400.00  55979400.00  63134000.00  75430600.00  96173300.00 121936000.00 134488000.00 154588000.00 167747000.00 182860000.00 191049000.00 171566000.00 143715000.00 116375000.00  93172500.00  77901700.00  71240700.00
2019-03-03/11:28:10.61          0.00000      20304.4      19862.3      38886.3      0.00000      18669.9      0.00000      17979.3      0.00000      0.00000      0.00000      16824.1      16578.6      16349.1      0.00000      0.00000      31501.5      62317.6            107949.00    183313.00    181719.00    488266.00    812924.00    970694.00   1790510.00   3101850.00   5485470.00  10948800.00  28441000.00  88492900.00 171905000.00 148027000.00 107149000.00  76516800.00  56647100.00  41638100.00  36033700.00  36031200.00  32315600.00  34188800.00  34210600.00  36106800.00  39890200.00  41829500.00  45678100.00  51467500.00  55440100.00  62367200.00  70413400.00  82581100.00  99094400.00 124318000.00 156944000.00 185103000.00 197896000.00 221415000.00 238596000.00 249281000.00 232539000.00 205627000.00 168626000.00 136515000.00 110895000.00  93009300.00
2019-03-03/11:28:12.61          20770.1      0.00000      0.00000      19443.1      19045.8      0.00000      0.00000      0.00000      0.00000      0.00000      0.00000      0.00000      0.00000      0.00000      0.00000      63743.6      126008.      77897.2            169636.00    290252.00    764820.00   1104370.00   2200720.00   3729200.00   7782890.00  14338700.00  38579400.00 141616000.00 257565000.00 196172000.00 124900000.00  91959400.00  69021800.00  54812900.00  49142500.00  43505400.00  39760200.00  39757500.00  41629200.00  39779100.00  41671900.00  41710000.00  43634600.00  47461500.00  51330500.00  55253000.00  62101000.00  70034000.00  78145300.00  90401500.00 111008000.00 138504000.00 165248000.00 193630000.00 215408000.00 239528000.00 266858000.00 288712000.00 284225000.00 249349000.00 212722000.00 168908000.00 142262000.00 114860000.00
2019-03-03/11:28:14.61          0.00000      0.00000      19862.3      0.00000      0.00000      37340.0      0.00000      0.00000      0.00000      0.00000      0.00000      0.00000      0.00000      0.00000      0.00000      47807.6      126008.      186957.            293015.00    863212.00   1416230.00   2577590.00   5606240.00  11635700.00  33208900.00 134855000.00 326370000.00 274920000.00 172750000.00 125177000.00  95958600.00  76710200.00  65241000.00  58573900.00  52891900.00  49115900.00  45360600.00  45357400.00  45364500.00  45382100.00  47282700.00  49200800.00  51140300.00  54990800.00  56995700.00  65692600.00  69735100.00  81578100.00  89787200.00  98245700.00 114991000.00 138504000.00 165248000.00 193630000.00 215408000.00 239528000.00 257408000.00 278808000.00 273823000.00 271415000.00 236449000.00 211392000.00 171970000.00 143390000.00
2019-03-03/11:28:16.61          0.00000      0.00000      0.00000      0.00000      0.00000      0.00000      0.00000      17979.3      0.00000      0.00000      0.00000      0.00000      0.00000      16349.1      16135.1      63743.6      173263.      342765.            717173.00   2009510.00   3689880.00   9865950.00  30236900.00 136327000.00 346661000.00 293952000.00 198080000.00 149501000.00 125513000.00 103874000.00  88297000.00  76710200.00  69021800.00  61398400.00  58526800.00  54739200.00  50973700.00  49097800.00  50978100.00  50997900.00  52906300.00  54833800.00  61497800.00  65380900.00  69314600.00  77131100.00  85073100.00  97052500.00 109309000.00 121923000.00 145062000.00 163001000.00 190314000.00 219372000.00 250762000.00 276095000.00 285847000.00 288712000.00 294659000.00 282499000.00 272316000.00 250987000.00 224397000.00 196433000.00
2019-03-03/11:28:18.61          0.00000      0.00000      0.00000      0.00000      0.00000      0.00000      0.00000      17979.3      0.00000      17365.8      0.00000      0.00000      0.00000      16349.1      96811.7      143425.      330784.      631033.           1812590.00   4762680.00  14326700.00  55384600.00 235667000.00 383564000.00 329481000.00 293952000.00 259373000.00 229719000.00 204733000.00 172287000.00 148294000.00 124675000.00 114845000.00 103197000.00  95467900.00  91604200.00  83972400.00  80173300.00  80185800.00  76427300.00  80267900.00  84142600.00  88058600.00  95855000.00  99899000.00 111762000.00 125784000.00 142073000.00 158775000.00 176002000.00 202134000.00 229453000.00 271256000.00 311399000.00 354920000.00 402983000.00 417215000.00 435899000.00 417050000.00 401008000.00 357320000.00 331286000.00 288821000.00 249962000.00
2019-03-03/11:28:20.61          0.00000      20304.4      0.00000      0.00000      0.00000      0.00000      0.00000      0.00000      0.00000      0.00000      0.00000      0.00000      0.00000      49047.6      145219.      334671.      858547.  2.67318e+06           6786250.00  24054800.00 108840000.00 442805000.00 597142000.00 631399000.00 705134000.00 662809000.00 584278000.00 499702000.00 427138000.00 374112000.00 356250000.00 321930000.00 288266000.00 255200000.00 242829000.00 210553000.00 194573000.00 178742000.00 163049000.00 178840000.00 194789000.00 210917000.00 235320000.00 256028000.00 272974000.00 306926000.00 341729000.00 394877000.00 467891000.00 525852000.00 596235000.00 602740000.00 572297000.00 533717000.00 410796000.00 203414000.00  89999400.00  55834300.00  37805700.00  32778100.00  27340900.00  25839800.00  22957700.00  23099000.00
2019-03-03/11:28:22.61          0.00000      20304.4      0.00000      0.00000      0.00000      0.00000      0.00000      0.00000      0.00000      0.00000      0.00000      0.00000      0.00000      0.00000      0.00000      0.00000      0.00000      0.00000                 0.00     15275.60         0.00         0.00     29827.50     29634.00     88390.60    117258.00    102149.00     58149.70    188386.00    115617.00    144202.00    158338.00    172487.00    157939.00    215200.00    186405.00    372713.00   1168420.00   1627590.00   1628220.00   2002630.00   2234470.00   2928250.00   4721910.00   5889020.00   7297850.00   7672150.00   6885930.00   6687990.00   7799780.00  10736700.00  13757900.00  17140800.00  19440700.00  20892300.00  22527000.00  22233300.00  23228900.00  22145200.00  21170000.00  21362500.00  19950300.00  21152000.00  20944700.00
2019-03-03/11:28:24.61          20770.1      20304.4      0.00000      0.00000      0.00000      0.00000      0.00000      17979.3      0.00000      0.00000      17086.3      0.00000      0.00000      0.00000      0.00000      0.00000      0.00000      0.00000                 0.00         0.00         0.00     15022.20         0.00     59268.40    103123.00     58628.20     43777.50     87225.00     57963.30     72260.00     57679.80    143943.00    186861.00    143580.00    157812.00    272443.00    272361.00    809949.00   1799740.00   1886540.00   2002630.00   2119470.00   2467560.00   4260130.00   6120530.00   7297850.00   7672150.00   6651950.00   6452760.00   9221860.00   9779820.00  12789500.00  17140800.00  19440700.00  21915900.00  22527000.00  22233300.00  22091200.00  22145200.00  20204400.00  19957200.00  19950300.00  18444700.00  22021700.00
2019-03-03/11:28:26.61          0.00000      0.00000      0.00000      0.00000      0.00000      0.00000      0.00000      0.00000      0.00000      0.00000      0.00000      0.00000      0.00000      0.00000      0.00000      15935.8      0.00000      0.00000             15421.00     15275.60         0.00     15022.20         0.00         0.00         0.00     29313.90     43777.50         0.00     72454.40     57807.80     86520.30     57576.20     86241.80    143580.00    215200.00    186405.00    286697.00    809949.00   1455460.00   1886540.00   1629260.00   2119470.00   2697890.00   4721910.00   6120530.00   6833390.00   8138330.00   6417990.00   6687990.00   8747740.00  10258200.00  13273700.00  16157800.00  18439900.00  19869000.00  21474800.00  22233300.00  20953900.00  20943700.00  20204400.00  17850300.00  18381100.00  18444700.00  22021700.00
2019-03-03/11:28:28.61          0.00000      0.00000      19862.4      0.00000      0.00000      0.00000      0.00000      0.00000      35326.6      0.00000      0.00000      0.00000      33157.3      16349.1      16135.1      0.00000      0.00000      0.00000             15421.00     30551.30     75714.60     45066.90         0.00         0.00         0.00     29313.90     43777.50     14537.30     14490.70     72260.00     72100.00     86364.90     71867.90    201015.00    215200.00    229423.00    344040.00    938992.00   1684970.00   1886540.00   1629260.00   2349490.00   2582720.00   4029270.00   5426060.00   7646250.00   8138330.00   6184060.00   5982380.00   8273720.00   9301520.00  12789500.00  14438600.00  17439400.00  19869000.00  20423000.00  21144300.00  20953900.00  19742700.00  20204400.00  17850300.00  17596800.00  16640800.00  18791300.00
2019-03-03/11:28:30.61          0.00000      20304.4      0.00000      0.00000      19045.8      0.00000      18314.7      0.00000      0.00000      0.00000      0.00000      0.00000      33157.3      0.00000      16135.1      0.00000      0.00000      0.00000                 0.00         0.00     15142.80         0.00     29827.50     29634.00     14731.60     14656.90     14592.40     29074.70     57963.40     57807.80    115361.00     86364.90    100616.00    172297.00    157812.00    200744.00    286697.00    867301.00   1627590.00   1886540.00   1629260.00   2119470.00   2582720.00   3798440.00   6120530.00   7065610.00   7322570.00   6184060.00   6452760.00   7799780.00   9301520.00  10853800.00  14438600.00  15689500.00  17823600.00  19371600.00  20055800.00  20953900.00  18242100.00  18274100.00  16446300.00  16028500.00  16640800.00  17714900.00
2019-03-03/11:28:32.61          20770.1      0.00000      0.00000      0.00000      0.00000      0.00000      18314.7      0.00000      0.00000      0.00000      0.00000      0.00000      0.00000      0.00000      0.00000      0.00000      0.00000      0.00000                 0.00         0.00         0.00         0.00     14913.70         0.00         0.00         0.00     58370.20     87225.00     72454.40     57807.80     57679.90     43182.10    201236.00    215374.00    186506.00    172066.00    272361.00    809949.00   1627590.00   1628220.00   1686700.00   2004470.00   2813070.00   3509930.00   5426060.00   7646250.00   7672150.00   5950140.00   5982380.00   6970600.00   8345190.00  10853800.00  13947600.00  15689500.00  16035200.00  18320600.00  17880000.00  17828600.00  17642000.00  15702000.00  15744500.00  15244600.00  15739000.00  15831700.00
2019-03-03/11:28:34.61          0.00000      20304.4      0.00000      19443.1      0.00000      0.00000      0.00000      0.00000      0.00000      0.00000      0.00000      0.00000      0.00000      0.00000      16135.1      0.00000      0.00000      15579.3                 0.00         0.00         0.00         0.00         0.00     14817.00         0.00         0.00     14592.40     14537.30     57963.40     57807.80     86520.30    129548.00    129364.00    229733.00    186506.00    200744.00    286697.00    637902.00   1627590.00   1685620.00   1514390.00   1745730.00   2582720.00   3394530.00   5194610.00   6601200.00   6856540.00   5248530.00   5276960.00   6260090.00   7867160.00   9403000.00  12965800.00  13691100.00  14503200.00  15432400.00  16520900.00  17260700.00  15842500.00  15059200.00  13640000.00  12893800.00  14161400.00  14755800.00
2019-03-03/11:28:36.61          0.00000      0.00000      0.00000      38886.3      19045.8      0.00000      0.00000      0.00000      0.00000      0.00000      0.00000      0.00000      16578.6      0.00000      0.00000      0.00000      0.00000      15579.3                 0.00         0.00         0.00         0.00     29827.50         0.00         0.00     43971.00     29184.90         0.00     86945.50     43355.70     72100.00    115154.00     86241.80    186656.00    215200.00     57353.90    157679.00    723924.00   1684970.00   1283840.00   1514390.00   1803230.00   2237240.00   2933000.00   4269040.00   6833390.00   6390600.00   4547110.00   4336720.00   6023300.00   6553030.00   8436230.00  10022800.00  12193200.00  12972100.00  13858300.00  14347700.00  14422900.00  12845500.00  13774200.00  11010900.00  10740000.00  11007700.00  12067000.00
2019-03-03/11:28:38.61          0.00000      0.00000      0.00000      0.00000      0.00000      0.00000      0.00000      0.00000      0.00000      0.00000      0.00000      0.00000      0.00000      0.00000      0.00000      15935.8      15750.7      0.00000                 0.00         0.00     15142.80         0.00         0.00     29634.00         0.00     58628.20     29184.90         0.00     72454.40     72260.00    115361.00     57576.20    143738.00    129222.00     86077.80    200744.00    215020.00    695250.00   1283340.00   1513420.00   1342090.00   1458280.00   2006950.00   2702270.00   3806390.00   5904740.00   6157660.00   3845890.00   4571740.00   5313060.00   5836520.00   7590610.00   9042510.00   9698670.00  10931900.00  11236700.00  11633500.00  11587700.00  11647500.00  10563600.00   9959800.00   8783010.00   9656710.00  10454400.00
2019-03-03/11:28:40.61          0.00000      0.00000      19862.4      0.00000      0.00000      0.00000      0.00000      0.00000      35326.6      0.00000      0.00000      0.00000      0.00000      0.00000      0.00000      0.00000      0.00000      0.00000                 0.00     30551.30         0.00         0.00     14913.70         0.00         0.00     58628.20     58370.20         0.00     57963.40     57807.80     72100.00    129548.00    114990.00    100505.00    186506.00    215084.00    172014.00    523211.00   1225970.00   1341230.00   1284660.00   1745730.00   2122090.00   2356220.00   3401630.00   4744410.00   5458970.00   3670620.00   3690500.00   4366380.00   4404100.00   6141620.00   7450340.00   7580140.00   8893220.00   9141190.00  10006300.00   9887860.00   9402530.00   8799050.00   7858490.00   6826920.00   6618450.00   8842200.00
2019-03-03/11:28:42.61          0.00000      0.00000      0.00000      0.00000      19045.8      0.00000      0.00000      0.00000      0.00000      0.00000      0.00000      0.00000      0.00000      0.00000      0.00000      0.00000      0.00000      0.00000             15421.00         0.00         0.00         0.00         0.00         0.00         0.00         0.00     29184.90     29074.70     43472.40     72260.00     72100.00     71970.50     86241.80    143580.00     71731.30     86031.30    272361.00    523211.00   1111230.00    939503.00   1284660.00   1285830.00   1517650.00   2240870.00   3054750.00   4280440.00   4062200.00   2736030.00   2750850.00   3360930.00   3926810.00   4693440.00   5492090.00   6832820.00   6219800.00   6916440.00   8244410.00   7481390.00   7607650.00   7516320.00   5495920.00   5555950.00   4818900.00   6290490.00
2019-03-03/11:28:44.61          0.00000      0.00000      0.00000      38886.3      0.00000      0.00000      0.00000      17979.3      0.00000      0.00000      0.00000      0.00000      33157.3      0.00000      0.00000      0.00000      0.00000      0.00000                 0.00         0.00     15142.80     15022.20     14913.70     14817.00         0.00         0.00         0.00     29074.70     28981.50     43355.70     86520.30     14393.90     57494.20     71789.10    143465.00    114709.00    200684.00    444364.00    896117.00    810390.00   1112370.00   1113390.00   1402530.00   1577770.00   2245560.00   3410710.00   3654950.00   2268870.00   2281160.00   2651440.00   2793600.00   3668130.00   3718690.00   4841020.00   5202050.00   4824190.00   5806680.00   5501040.00   5216050.00   4872220.00   3921710.00   4187640.00   3919380.00   4679470.00
2019-03-03/11:28:46.61          0.00000      0.00000      0.00000      0.00000      57137.9      0.00000      0.00000      0.00000      0.00000      0.00000      0.00000      0.00000      0.00000      0.00000      16135.1      0.00000      0.00000      0.00000                 0.00         0.00     15142.80         0.00     14913.70     29634.00         0.00     14656.90         0.00         0.00     28981.50         0.00     14419.80    100759.00    129364.00    100505.00     71731.30    100370.00    172014.00    358352.00    896117.00    781699.00    724779.00    940962.00   1172320.00   1174220.00   1696620.00   2599250.00   2608050.00   1772610.00   1606130.00   1676210.00   2197370.00   2462420.00   2985220.00   3161590.00   3358350.00   3843980.00   4115030.00   4016620.00   3348860.00   3270720.00   3047440.00   2673260.00   3076230.00   3538600.00
2019-03-03/11:28:48.61          0.00000      0.00000      0.00000      0.00000      0.00000      0.00000      18314.7      0.00000      0.00000      0.00000      0.00000      0.00000      16578.6      0.00000      0.00000      0.00000      0.00000      0.00000                 0.00         0.00         0.00     15022.20         0.00         0.00     14731.60     14656.90     29184.90     72687.30         0.00     57807.80     72100.00     57576.20     57494.20     57431.10     86077.90    186405.00    157679.00    358352.00    752717.00    444606.00    552535.00    754177.00    812653.00    698704.00   1176680.00   1527360.00   1910370.00   1072170.00   1077970.00   1262590.00   1273500.00   1648880.00   2007590.00   2166880.00   2341670.00   2145770.00   2356760.00   2744850.00   2453000.00   1950050.00   1867490.00   2184860.00   2064650.00   3270190.00
2019-03-03/11:28:50.61          0.00000      0.00000      19862.4      0.00000      19045.8      0.00000      36629.5      0.00000      0.00000      0.00000      34172.7      0.00000      0.00000      16349.1      0.00000      31871.6      15750.7      0.00000                 0.00         0.00     15142.80     15022.20         0.00         0.00     14731.60         0.00     14592.40     29074.70     14490.70         0.00     57679.90     86364.90    100616.00    100505.00     14346.10    100370.00    129010.00    186336.00    465940.00    523496.00    401831.00    466844.00    417080.00    698704.00    498035.00    948155.00    878731.00    590729.00    535263.00    686595.00   1094720.00    760313.00    923451.00   1203600.00   1166620.00   1394970.00   1579410.00   1720750.00   1370840.00   1389920.00   1146590.00   1183830.00   1839880.00   1760640.00
2019-03-03/11:28:52.61          0.00000      0.00000      0.00000      0.00000      0.00000      0.00000      0.00000      0.00000      0.00000      0.00000      0.00000      0.00000      16578.6      0.00000      0.00000      0.00000      15750.7      15579.3                 0.00         0.00         0.00         0.00     14913.70         0.00         0.00         0.00     29184.90     58149.70     14490.70     43355.80     28839.80     28788.00     86241.80     57431.10     43038.50    100370.00    129010.00    143334.00    358408.00    301176.00    287016.00    258549.00    215722.00    288101.00    360885.00    499365.00    450220.00    379217.00    249286.00    191933.00    357409.00    466700.00    557084.00    504669.00    642767.00    660689.00    886729.00    926438.00    829892.00    729890.00    753435.00    756638.00   1081370.00   1894810.00
2019-03-03/11:28:54.61          0.00000      0.00000      0.00000      0.00000      0.00000      0.00000      0.00000      17979.3      0.00000      0.00000      0.00000      16824.1      0.00000      16349.1      0.00000      0.00000      0.00000      15579.3             15421.00         0.00         0.00         0.00         0.00         0.00         0.00         0.00         0.00     58149.70     14490.70     28903.70     86520.30     28788.00     71867.90     71789.10     43038.50     57353.90     71671.10    100333.00    143357.00    157754.00    143504.00    129271.00     57524.10    115236.00    144348.00     72365.40    188792.00    116676.00    102644.00    118111.00    223375.00    225812.00    244187.00    310554.00    238044.00    391501.00    650241.00    441125.00    428906.00    319932.00    436756.00    561364.00   1081370.00   1693560.00
2019-03-03/11:28:56.61          0.00000      0.00000      0.00000      19443.1      38091.8      0.00000      0.00000      0.00000      0.00000      0.00000      0.00000      0.00000      0.00000      0.00000      16135.1      0.00000      0.00000      0.00000                 0.00         0.00         0.00     15022.20         0.00         0.00         0.00         0.00         0.00         0.00     57963.40     14451.80     28839.80     28788.00     71867.90     43073.20     43038.50     57353.90     71671.10     28666.20     28670.70     57363.90     86101.10     43089.60     28761.90     43213.00     57738.10     57892.20     87133.00     29168.50     87980.50     14763.50    163806.00    165594.00    106829.00     77635.20    126954.00    212056.00    236434.00    405833.00    261066.00    399920.00    458595.00    463730.00    842607.00   1559400.00
2019-03-03/11:28:58.61          0.00000      0.00000      0.00000      0.00000      0.00000      0.00000      0.00000      0.00000      0.00000      34731.7      0.00000      0.00000      0.00000      0.00000      0.00000      15935.8      0.00000      0.00000                 0.00         0.00     30285.60     45066.90         0.00         0.00     14731.60         0.00         0.00     14537.30         0.00     14451.80     43259.80     14393.90     28746.90     28715.40     28692.30     14338.30         0.00     42999.40     28670.70         0.00         0.00     14363.10     14380.90     57617.50     43303.40     14472.90     43566.10     29168.50     29326.50     44290.80     59564.80     15053.50     76305.90     62108.00     15868.90    146806.00    219546.00    458772.00    354309.00    299936.00    305724.00    366098.00    617897.00   1492320.00
2019-03-03/11:29:00.61          0.00000      0.00000      0.00000      0.00000      0.00000      0.00000      0.00000      0.00000      0.00000      0.00000      0.00000      0.00000      0.00000      0.00000      0.00000      0.00000      0.00000      15579.3                 0.00         0.00     15142.80     15022.20     14913.70         0.00         0.00     29313.90     14592.40         0.00         0.00     28903.70     28839.80         0.00         0.00         0.00         0.00         0.00         0.00     14333.10     14335.30     28681.80     14350.00         0.00         0.00     43213.00     57738.10     14472.90     14521.90         0.00         0.00         0.00     29782.20     15053.50     61044.50     93162.50    111085.00     48934.60    168880.00    352895.00    298363.00    259943.00    436756.00    292876.00    589809.00   1006010.00
2019-03-03/11:29:02.61          0.00000      20304.4      19862.4      0.00000      38091.8      0.00000      0.00000      17979.3      35326.6      0.00000      0.00000      16824.1      0.00000      0.00000      16135.1      0.00000      0.00000      0.00000                 0.00         0.00         0.00         0.00         0.00     29634.00     14731.60     14656.90         0.00         0.00         0.00         0.00     28839.80         0.00     14373.40     28715.40         0.00         0.00     28668.20         0.00         0.00         0.00         0.00     28726.30         0.00         0.00         0.00         0.00         0.00         0.00         0.00     59054.60     14891.10     30107.10    106829.00     62108.00     79345.70    163119.00    270212.00    299958.00    223770.00    219950.00    196534.00    244062.00    645985.00   1156930.00
2019-03-03/11:29:04.61          0.00000      0.00000      0.00000      19443.1      0.00000      0.00000      0.00000      0.00000      0.00000      0.00000      0.00000      0.00000      0.00000      0.00000      0.00000      0.00000      0.00000      15579.3                 0.00         0.00         0.00         0.00     14913.70         0.00         0.00         0.00     29184.90         0.00         0.00     14451.80     14419.80     14393.90         0.00         0.00         0.00     14338.30     14334.10         0.00     14335.30     14340.90         0.00         0.00     14380.90         0.00     14434.40         0.00         0.00     14584.20         0.00         0.00     29782.20     15053.50         0.00     15526.90     63476.40     97870.00    253323.00    264667.00    279715.00    219950.00    131021.00    366098.00    589809.00    938942.00
2019-03-03/11:29:06.61          0.00000      0.00000      39724.8      0.00000      0.00000      0.00000      0.00000      0.00000      0.00000      0.00000      34172.7      0.00000      0.00000      0.00000      16135.1      15935.8      0.00000      0.00000                 0.00         0.00         0.00         0.00         0.00         0.00         0.00         0.00         0.00         0.00         0.00     14451.80         0.00         0.00         0.00     28715.40         0.00         0.00         0.00         0.00         0.00         0.00         0.00         0.00         0.00         0.00     14434.40         0.00         0.00         0.00         0.00     29527.10         0.00         0.00     30522.10     31053.80     79345.70     32623.00    253323.00    211732.00    223770.00    159962.00    240209.00    195248.00    421285.00    804798.00
2019-03-03/11:29:08.61          0.00000      0.00000      0.00000      0.00000      0.00000      0.00000      0.00000      0.00000      0.00000      0.00000      0.00000      16824.1      0.00000      0.00000      0.00000      0.00000      31501.5      15579.3                 0.00         0.00     15142.80         0.00     14913.70         0.00         0.00         0.00         0.00         0.00         0.00         0.00         0.00     14393.90     28746.90         0.00         0.00         0.00         0.00         0.00     14335.30         0.00         0.00         0.00     28761.90     14404.30         0.00         0.00         0.00         0.00     14663.20         0.00     29782.20     75268.50     45783.20         0.00     79345.70     48934.60    303991.00    158798.00    111883.00    299936.00    218371.00    244062.00    224681.00    469452.00
2019-03-03/11:29:10.61          0.00000      0.00000      0.00000      0.00000      0.00000      18669.9      0.00000      0.00000      0.00000      0.00000      17086.3      50472.6      0.00000      0.00000      0.00000      0.00000      0.00000      0.00000                 0.00     15275.60         0.00         0.00         0.00         0.00     14731.60         0.00         0.00         0.00         0.00     14451.80     14419.80         0.00         0.00         0.00         0.00         0.00         0.00         0.00         0.00     28681.80     28700.00     14363.10         0.00         0.00         0.00         0.00         0.00         0.00         0.00     14763.50         0.00     15053.50     30522.10     15526.90     95215.10     81558.10    202657.00    441125.00    186474.00    319932.00     87347.00    170842.00    308939.00    268253.00
2019-03-03/11:29:12.61          0.00000      0.00000      0.00000      0.00000      38091.8      0.00000      0.00000      0.00000      0.00000      0.00000      0.00000      0.00000      0.00000      0.00000      48405.5      0.00000      0.00000      0.00000                 0.00         0.00     30285.60         0.00         0.00         0.00     14731.60         0.00     14592.40         0.00         0.00         0.00         0.00     28788.00     14373.40         0.00         0.00         0.00         0.00         0.00         0.00     28681.80         0.00     14363.10         0.00     28808.60         0.00         0.00         0.00         0.00         0.00         0.00         0.00     30107.10     30522.10         0.00     63476.40     81558.10    337769.00    317604.00    111883.00    219950.00     87347.00     97623.10    224681.00    100594.00
2019-03-03/11:29:14.61          0.00000      0.00000      0.00000      0.00000      0.00000      0.00000      0.00000      17979.3      0.00000      0.00000      0.00000      0.00000      0.00000      0.00000      32270.2      0.00000      0.00000      0.00000                 0.00         0.00         0.00         0.00         0.00         0.00         0.00         0.00         0.00         0.00         0.00         0.00     14419.80         0.00         0.00         0.00         0.00         0.00     14334.10     28666.20         0.00         0.00     14350.00         0.00         0.00         0.00     28868.90         0.00         0.00         0.00         0.00     14763.50         0.00     15053.50     15261.00     62108.00     31738.00     81558.10    303991.00    352895.00    205122.00    319932.00    196534.00     97623.10    112339.00    167657.00
2019-03-03/11:29:16.61          0.00000      0.00000      0.00000      19443.1      0.00000      0.00000      0.00000      35958.8      0.00000      17365.8      0.00000      0.00000      0.00000      0.00000      0.00000      0.00000      0.00000      0.00000             15421.00         0.00         0.00         0.00         0.00         0.00         0.00         0.00         0.00         0.00         0.00         0.00     14419.80         0.00         0.00         0.00     14346.10         0.00         0.00     42999.40         0.00     28681.80         0.00     14363.10         0.00         0.00         0.00         0.00         0.00         0.00         0.00     14763.50         0.00     15053.50     45783.20     15526.90    126954.00     65246.30    168880.00    247022.00    205122.00    159962.00    131021.00    122029.00     56169.20     67062.20
2019-03-03/11:29:18.61          0.00000      40609.0      0.00000      0.00000      0.00000      0.00000      0.00000      0.00000      17663.3      0.00000      0.00000      0.00000      0.00000      0.00000      0.00000      0.00000      0.00000      0.00000                 0.00         0.00     15142.80         0.00         0.00         0.00         0.00         0.00         0.00         0.00         0.00         0.00         0.00         0.00         0.00     28715.40         0.00         0.00         0.00         0.00         0.00         0.00         0.00     14363.10         0.00         0.00         0.00     14472.90     14521.90         0.00         0.00         0.00     29782.20     30107.10     61044.50     31053.80     31738.00     16311.40    270212.00    317604.00    298363.00    259943.00    262047.00    122029.00     56169.20    100594.00
2019-03-03/11:29:20.61          0.00000      0.00000      0.00000      0.00000      0.00000      0.00000      18314.7      0.00000      0.00000      0.00000      0.00000      0.00000      0.00000      16349.1      48405.5      15935.8      0.00000      0.00000                 0.00     15275.60         0.00     15022.20         0.00     14817.00         0.00         0.00         0.00         0.00     14490.70     28903.80         0.00         0.00         0.00         0.00         0.00         0.00         0.00         0.00         0.00     14340.90         0.00         0.00         0.00         0.00         0.00         0.00         0.00         0.00         0.00     29527.10         0.00     15053.50         0.00     31053.80     79345.70     32623.00    185768.00    264668.00    298363.00    179958.00    283885.00     97623.10    224681.00    201189.00
2019-03-03/11:29:22.61          0.00000      40609.0      0.00000      0.00000      0.00000      18669.9      0.00000      0.00000      0.00000      0.00000      0.00000      33648.3      0.00000      0.00000      0.00000      0.00000      0.00000      0.00000                 0.00         0.00         0.00     15022.20         0.00     14817.00     14731.60         0.00         0.00         0.00         0.00         0.00         0.00     28788.00         0.00         0.00     14346.10         0.00         0.00         0.00         0.00         0.00         0.00         0.00         0.00     14404.30         0.00         0.00         0.00     14584.20     29326.50         0.00         0.00         0.00     30522.10     15526.90     63476.40     81558.10    236434.00    264668.00    242418.00    159962.00    109184.00     73217.10     84254.00    167657.00
2019-03-03/11:29:24.61          0.00000      0.00000      0.00000      19443.1      0.00000      0.00000      0.00000      0.00000      17663.3      0.00000      0.00000      0.00000      0.00000      0.00000      0.00000      0.00000      0.00000      15579.3                 0.00     15275.60         0.00         0.00     29827.50         0.00         0.00         0.00         0.00         0.00         0.00         0.00         0.00         0.00         0.00         0.00     14346.10     14338.30         0.00         0.00         0.00         0.00         0.00         0.00         0.00         0.00         0.00         0.00         0.00         0.00     14663.20     44290.80         0.00         0.00     45783.20     77635.20     63476.40    114182.00    135103.00    317604.00    205122.00    199954.00    152859.00     97623.10     84254.00     33531.00
2019-03-03/11:29:26.61          0.00000      0.00000      0.00000      0.00000      0.00000      0.00000      18314.7      0.00000      0.00000      0.00000      34172.7      0.00000      0.00000      0.00000      0.00000      0.00000      0.00000      0.00000                 0.00         0.00     15142.80         0.00     14913.70         0.00         0.00         0.00         0.00         0.00         0.00         0.00         0.00         0.00         0.00         0.00         0.00         0.00     28668.20         0.00         0.00         0.00         0.00         0.00         0.00         0.00         0.00         0.00         0.00         0.00         0.00         0.00     29782.20     15053.50     61044.50     15526.90     95215.10     48934.60    219546.00    299958.00    242418.00    219950.00    109184.00     48811.20    252767.00    335319.00
2019-03-03/11:29:28.61          0.00000      0.00000      0.00000      0.00000      0.00000      0.00000      36629.5      0.00000      0.00000      0.00000      0.00000      0.00000      0.00000      0.00000      0.00000      0.00000      15750.7      0.00000             15421.00         0.00         0.00         0.00         0.00         0.00     58926.70     14656.90         0.00     14537.30     14490.70     28903.80         0.00     14393.90         0.00     14357.70         0.00         0.00         0.00     14333.10     14335.30         0.00     57400.40         0.00         0.00         0.00         0.00         0.00         0.00         0.00     14663.20         0.00         0.00     15053.50         0.00     15526.90     15869.00     81558.10    168880.00    405833.00    317012.00    179958.00    109184.00     73217.10    168510.00    134125.00
2019-03-03/11:29:30.61          20770.1      0.00000      0.00000      0.00000      0.00000      56010.2      0.00000      0.00000      0.00000      0.00000      0.00000      0.00000      0.00000      0.00000      0.00000      0.00000      0.00000      0.00000                 0.00         0.00         0.00         0.00         0.00     29634.00         0.00         0.00         0.00     58149.70         0.00         0.00         0.00         0.00         0.00         0.00         0.00         0.00         0.00         0.00         0.00         0.00         0.00         0.00         0.00     28808.60         0.00         0.00         0.00         0.00         0.00         0.00     59564.80         0.00         0.00     77635.20     47607.10     65246.30    219546.00    211732.00    167826.00    199954.00     87347.00    122029.00     56169.20     67062.20
2019-03-03/11:29:32.61          0.00000      0.00000      0.00000      38886.3      57137.9      0.00000      0.00000      0.00000      0.00000      0.00000      0.00000      0.00000      0.00000      0.00000      0.00000      0.00000      15750.7      0.00000                 0.00     15275.60         0.00         0.00         0.00         0.00         0.00         0.00         0.00         0.00     28981.50         0.00         0.00         0.00         0.00         0.00         0.00         0.00         0.00     14333.10         0.00         0.00         0.00         0.00         0.00         0.00         0.00         0.00         0.00     29168.50         0.00         0.00         0.00     15053.50     15261.00     62108.00     95215.10     32623.00    185768.00    264668.00    186474.00    279939.00    152859.00    195248.00    112339.00    234721.00
2019-03-03/11:29:34.61          0.00000      0.00000      0.00000      0.00000      0.00000      0.00000      18314.7      0.00000      0.00000      0.00000      17086.3      0.00000      16578.6      0.00000      0.00000      0.00000      0.00000      0.00000                 0.00         0.00     30285.60         0.00     14913.70         0.00         0.00         0.00         0.00         0.00         0.00         0.00         0.00         0.00         0.00     14357.70     28692.30         0.00         0.00         0.00         0.00         0.00         0.00         0.00         0.00         0.00         0.00         0.00     29044.00         0.00         0.00         0.00         0.00     30107.10     30522.10     93162.50     47607.10     65246.30    236434.00    317604.00    223770.00    219950.00    240209.00    122029.00     84254.10    134125.00
2019-03-03/11:29:36.61          0.00000      0.00000      0.00000      0.00000      0.00000      0.00000      0.00000      0.00000      0.00000      0.00000      0.00000      0.00000      0.00000      0.00000      0.00000      0.00000      0.00000      0.00000                 0.00     15275.60         0.00         0.00         0.00         0.00         0.00         0.00     14592.40         0.00     28981.50     28903.80         0.00     43182.10         0.00         0.00         0.00         0.00         0.00     28666.20     14335.30         0.00     43050.20     14363.10         0.00         0.00         0.00         0.00         0.00         0.00         0.00         0.00         0.00     15053.50     61044.50     46580.90     15869.00     65246.30    219546.00    141153.00    317012.00    179958.00    152859.00    195248.00    224681.00    201189.00
2019-03-03/11:29:38.61          0.00000      0.00000      0.00000      0.00000      38091.8      0.00000      0.00000      35958.8      0.00000      0.00000      0.00000      0.00000      0.00000      0.00000      0.00000      0.00000      0.00000      0.00000             15421.00     30551.30         0.00         0.00         0.00         0.00         0.00         0.00         0.00     14537.30         0.00         0.00         0.00         0.00         0.00         0.00         0.00         0.00         0.00     28666.20         0.00     14340.90     43050.20         0.00         0.00         0.00         0.00     28945.90         0.00     14584.20         0.00         0.00         0.00     30107.10     30522.10     15526.90     15869.00     97870.00    253323.00    264668.00    167826.00    259943.00    131021.00    122029.00     28084.50    301786.00
2019-03-03/11:29:40.61          41540.3      0.00000      0.00000      0.00000      0.00000      0.00000      0.00000      0.00000      0.00000      17365.8      0.00000      0.00000      0.00000      0.00000      16135.1      15935.8      0.00000      0.00000                 0.00         0.00         0.00         0.00     14913.70         0.00         0.00         0.00         0.00         0.00         0.00         0.00         0.00         0.00     28746.90         0.00         0.00         0.00         0.00         0.00     14335.30         0.00         0.00     14363.10         0.00         0.00         0.00     28945.90         0.00         0.00         0.00         0.00     29782.20         0.00     15261.00     62108.00     63476.40     97870.00    354659.00    335249.00    335661.00    239947.00    131021.00    122029.00     28084.50     33531.00
2019-03-03/11:29:42.61          20770.1      0.00000      19862.4      0.00000      38091.8      0.00000      0.00000      0.00000      0.00000      0.00000      0.00000      0.00000      0.00000      0.00000      0.00000      0.00000      0.00000      0.00000                 0.00         0.00         0.00         0.00         0.00         0.00     29463.20     14656.90         0.00         0.00     28981.50     28903.80     14419.80         0.00         0.00         0.00         0.00         0.00         0.00         0.00     43006.10         0.00         0.00     14363.10         0.00     14404.30         0.00     14472.90     29044.00     14584.20         0.00         0.00         0.00     30107.10         0.00     46580.90     47607.10    114182.00    219546.00    388187.00    223770.00    139967.00     87347.00    195248.00     28084.50    100594.00
2019-03-03/11:29:44.61          0.00000      20304.4      0.00000      19443.1      0.00000      0.00000      0.00000      35958.8      0.00000      0.00000      0.00000      0.00000      0.00000      16349.1      0.00000      0.00000      0.00000      31158.6                 0.00         0.00         0.00         0.00         0.00     14817.00     29463.20         0.00         0.00         0.00         0.00         0.00     14419.80         0.00         0.00         0.00         0.00         0.00         0.00     28666.20         0.00     14340.90         0.00         0.00         0.00         0.00         0.00         0.00         0.00         0.00         0.00     14763.50     14891.10         0.00     30522.10     62108.00     47607.10    179431.00    236434.00    405833.00    354309.00    239947.00     65510.10     97623.10    112339.00    201189.00
2019-03-03/11:29:46.61          0.00000      0.00000      19862.4      0.00000      0.00000      37340.0      0.00000      0.00000      0.00000      0.00000      0.00000      0.00000      0.00000      0.00000      32270.2      15935.8      0.00000      0.00000                 0.00     15275.60         0.00         0.00         0.00         0.00         0.00         0.00         0.00         0.00         0.00         0.00     14419.80         0.00     14373.40         0.00     28692.30         0.00         0.00         0.00         0.00         0.00         0.00         0.00     14380.90     28808.60     14434.40         0.00         0.00         0.00         0.00         0.00         0.00     15053.50     45783.30     31053.80    111085.00    130494.00    287101.00    282313.00    186474.00    279939.00    174696.00    170842.00    112339.00    167657.00
2019-03-03/11:29:48.61          0.00000      0.00000      0.00000      0.00000      57137.9      0.00000      0.00000      0.00000      35326.6      0.00000      34172.7      0.00000      0.00000      0.00000      0.00000      0.00000      0.00000      0.00000                 0.00         0.00         0.00         0.00     14913.70         0.00     14731.60         0.00         0.00         0.00         0.00     14451.80         0.00         0.00         0.00         0.00         0.00         0.00         0.00         0.00         0.00         0.00         0.00         0.00         0.00         0.00         0.00     14472.90         0.00         0.00     14663.20     14763.50     29782.20         0.00     45783.30     46580.90     79345.70     65246.30    303991.00    264668.00    223770.00    279939.00    109184.00    122029.00    140424.00    201189.00
2019-03-03/11:29:50.61          0.00000      0.00000      0.00000      0.00000      0.00000      0.00000      18314.7      0.00000      0.00000      0.00000      0.00000      0.00000      0.00000      0.00000      16135.1      0.00000      47252.4      15579.3                 0.00     15275.60         0.00         0.00         0.00         0.00         0.00         0.00         0.00         0.00         0.00         0.00         0.00         0.00         0.00         0.00         0.00         0.00         0.00     14333.10         0.00     14340.90         0.00     14363.10     28761.90         0.00     14434.40     43419.00         0.00     29168.50         0.00     29527.10     59564.80     30107.10    106829.00     93162.50     95215.10    260994.00    523559.00    608770.00    680682.00    439915.00    545953.00    366098.00    196595.00    335319.00
2019-03-03/11:29:52.61          0.00000      20304.4      0.00000      0.00000      0.00000      0.00000      0.00000      35958.8      0.00000      0.00000      17086.3      0.00000      16578.6      0.00000      0.00000      0.00000      0.00000      0.00000                 0.00         0.00         0.00         0.00         0.00         0.00     14731.60         0.00         0.00         0.00     28981.50         0.00         0.00         0.00         0.00         0.00         0.00         0.00         0.00     14333.10         0.00         0.00         0.00         0.00         0.00         0.00     28868.90     43419.00         0.00     58337.30     14663.20     73818.50    104239.00     45160.80    106829.00    279497.00    515789.00    954380.00   1309080.00   1791370.00   1594700.00   1549950.00   1190280.00    707819.00    505547.00    368852.00
2019-03-03/11:29:54.61          0.00000      0.00000      0.00000      0.00000      0.00000      0.00000      18314.7      0.00000      0.00000      0.00000      17086.3      16824.1      0.00000      0.00000      0.00000      0.00000      15750.7      0.00000                 0.00     15275.60         0.00         0.00     14913.70         0.00         0.00         0.00         0.00     14537.30         0.00         0.00     14419.80         0.00         0.00         0.00         0.00         0.00     28668.20         0.00         0.00         0.00         0.00     14363.10     14380.90     14404.30         0.00     14472.90         0.00     14584.20     14663.20         0.00     44673.40     75268.50     76305.90     62108.00    111085.00    163119.00    270212.00    476418.00    391607.00    219950.00    371239.00     97623.10     84254.10    134125.00
2019-03-03/11:29:56.61          41540.3      0.00000      39724.8      0.00000      0.00000      0.00000      18314.7      17979.3      0.00000      0.00000      17086.3      16824.1      0.00000      0.00000      32270.2      0.00000      0.00000      0.00000                 0.00         0.00         0.00         0.00         0.00         0.00     29463.20         0.00         0.00         0.00         0.00         0.00     14419.80     28788.00     14373.40     14357.70         0.00         0.00         0.00         0.00         0.00     28681.80         0.00     14363.10     14380.90         0.00     14434.40     43419.00     43566.10         0.00         0.00     44290.80     44673.40         0.00     30522.10    124217.00    142824.00     81558.10    219546.00    247022.00    149178.00    199954.00    131021.00    122029.00    112339.00     67062.20
2019-03-03/11:29:58.61          0.00000      0.00000      0.00000      0.00000      0.00000      0.00000      0.00000      0.00000      0.00000      0.00000      0.00000      0.00000      0.00000      0.00000      0.00000      0.00000      0.00000      0.00000                 0.00         0.00         0.00     15022.20         0.00         0.00         0.00         0.00         0.00         0.00     28981.50     14451.80         0.00         0.00         0.00         0.00         0.00     43015.30         0.00         0.00     14335.30         0.00         0.00         0.00     28761.90         0.00         0.00     57892.20     29044.00     14584.20     14663.20     73818.50    104239.00     75268.50    122090.00    139745.00    142824.00    212056.00    236434.00    573476.00    680682.00    619897.00    797118.00    536955.00    308939.00    167657.00
                               
