# Supplementary material for: Miniature Dungey-like cycle at Mars
Source: Nat Commun. 2026 Jul 23;17:6129. doi: 10.1038/s41467-026-75019-3 (PMC13396348; doi:10.1038/s41467-026-75019-3)
Supplement: Supplementary file 3 — Source data [file 41467_2026_75019_MOESM3_ESM.zip › data_files/Fig_maven_20170225_221700_j_ste.txt]

Panel        1:  je_st
ytitle=j//_STE [uA/m^2]
je_st
2017-02-25/22:15:30.80       0.000322163
2017-02-25/22:15:32.80       1.46511e-05
2017-02-25/22:15:34.80      -9.36676e-05
2017-02-25/22:15:36.80       1.54159e-05
2017-02-25/22:15:38.80      -0.000328452
2017-02-25/22:15:40.80       0.000226006
2017-02-25/22:15:42.80       0.000554200
2017-02-25/22:15:44.80       0.000199635
2017-02-25/22:15:46.80       0.000919378
2017-02-25/22:15:48.80        0.00269399
2017-02-25/22:15:50.80       0.000826401
2017-02-25/22:15:52.80        0.00242990
2017-02-25/22:15:54.80        0.00396656
2017-02-25/22:15:56.80        0.00377782
2017-02-25/22:15:58.80        0.00486567
2017-02-25/22:16:00.80        0.00533384
2017-02-25/22:16:02.80        0.00816817
2017-02-25/22:16:04.80        0.00173300
2017-02-25/22:16:06.80       0.000421306
2017-02-25/22:16:08.80      -0.000597188
2017-02-25/22:16:10.80      -0.000731094
2017-02-25/22:16:12.80       0.000181542
2017-02-25/22:16:14.80      -0.000490837
2017-02-25/22:16:16.80      -0.000109189
2017-02-25/22:16:18.80       0.000139267
2017-02-25/22:16:20.80       0.000223241
2017-02-25/22:16:22.80        0.00102005
2017-02-25/22:16:24.80       0.000411506
2017-02-25/22:16:26.80        0.00134501
2017-02-25/22:16:28.80        0.00121071
2017-02-25/22:16:30.80      -0.000875912
2017-02-25/22:16:32.80       -0.00189875
2017-02-25/22:16:34.80       -0.00166918
2017-02-25/22:16:36.80       -0.00469760
2017-02-25/22:16:38.80       -0.00359099
2017-02-25/22:16:40.80       -0.00509522
2017-02-25/22:16:42.80        0.00462266
2017-02-25/22:16:44.80         0.0118062
2017-02-25/22:16:46.80         0.0114895
2017-02-25/22:16:48.80         0.0151093
2017-02-25/22:16:50.80         0.0161731
2017-02-25/22:16:52.80         0.0153148
2017-02-25/22:16:54.80         0.0127969
2017-02-25/22:16:56.80         0.0107622
2017-02-25/22:16:58.80         0.0109617
2017-02-25/22:17:00.80        0.00979162
2017-02-25/22:17:02.80        0.00984376
2017-02-25/22:17:04.80         0.0111359
2017-02-25/22:17:06.80        0.00931017
2017-02-25/22:17:08.80         0.0135380
2017-02-25/22:17:10.80        0.00982323
2017-02-25/22:17:12.80         0.0109294
2017-02-25/22:17:14.80        0.00827757
2017-02-25/22:17:16.80        0.00588441
2017-02-25/22:17:18.80        0.00601307
2017-02-25/22:17:20.80        0.00521946
2017-02-25/22:17:22.80        0.00357324
2017-02-25/22:17:24.80       -0.00242888
2017-02-25/22:17:26.80       -0.00318331
2017-02-25/22:17:28.80        0.00215181
2017-02-25/22:17:30.80       -0.00258456
2017-02-25/22:17:32.80       -0.00588037
2017-02-25/22:17:34.80       -0.00119755
2017-02-25/22:17:36.80        0.00174479
2017-02-25/22:17:38.80        0.00172414
2017-02-25/22:17:40.80         0.0155123
2017-02-25/22:17:42.80         0.0160788
2017-02-25/22:17:44.80         0.0132859
2017-02-25/22:17:46.80         0.0125950
2017-02-25/22:17:48.80         0.0125960
2017-02-25/22:17:50.80        0.00439309
2017-02-25/22:17:52.80      -0.000245910
2017-02-25/22:17:54.80       -0.00749693
2017-02-25/22:17:56.80       -0.00981515
2017-02-25/22:17:58.80        -0.0125912
2017-02-25/22:18:00.80       -0.00322911
2017-02-25/22:18:02.80        0.00632472
2017-02-25/22:18:04.80       -0.00771005
2017-02-25/22:18:06.80       -0.00857916
2017-02-25/22:18:08.80        -0.0210324
2017-02-25/22:18:10.80        -0.0160666
2017-02-25/22:18:12.80        -0.0175808
2017-02-25/22:18:14.80        0.00514839
2017-02-25/22:18:16.80         0.0480596
2017-02-25/22:18:18.80          0.226702
2017-02-25/22:18:20.80          0.412864
2017-02-25/22:18:22.80          0.628070
2017-02-25/22:18:24.80          0.615102
2017-02-25/22:18:26.80          0.606646
2017-02-25/22:18:28.80           1.04223
2017-02-25/22:18:30.80           1.55968
2017-02-25/22:18:32.80          0.144364
2017-02-25/22:18:34.80       -0.00625773
2017-02-25/22:18:36.80       -0.00508577
2017-02-25/22:18:38.80       -0.00257042
2017-02-25/22:18:40.80       -0.00775618
2017-02-25/22:18:42.80       -0.00274706
2017-02-25/22:18:44.80       -0.00360604
2017-02-25/22:18:46.80       0.000650147
2017-02-25/22:18:48.80       -0.00711160
2017-02-25/22:18:50.80      -0.000804206
2017-02-25/22:18:52.80       -0.00597221
2017-02-25/22:18:54.80         0.0102084
2017-02-25/22:18:56.80        0.00435901
2017-02-25/22:18:58.80        0.00296185
2017-02-25/22:19:00.80        0.00949869
2017-02-25/22:19:02.80        0.00253616
2017-02-25/22:19:04.80        0.00820930
2017-02-25/22:19:06.80       -0.00107598
2017-02-25/22:19:08.80        0.00538232
2017-02-25/22:19:10.80        0.00437226
2017-02-25/22:19:12.80         0.0113777
2017-02-25/22:19:14.80        0.00346453
2017-02-25/22:19:16.80         0.0123125
2017-02-25/22:19:18.80         0.0190149
2017-02-25/22:19:20.80         0.0105166
2017-02-25/22:19:22.80         0.0143547
2017-02-25/22:19:24.80        0.00261771
2017-02-25/22:19:26.80         0.0178325
2017-02-25/22:19:28.80         0.0118112
2017-02-25/22:19:30.80        0.00568117
2017-02-25/22:19:32.80         0.0127186
2017-02-25/22:19:34.80        0.00927811
2017-02-25/22:19:36.80        0.00942138
2017-02-25/22:19:38.80        0.00456013
2017-02-25/22:19:40.80       -0.00461290
2017-02-25/22:19:42.80       -0.00439336
2017-02-25/22:19:44.80       -0.00267521
2017-02-25/22:19:46.80       -0.00748120
2017-02-25/22:19:48.80       -0.00728068
2017-02-25/22:19:50.80       0.000845184
2017-02-25/22:19:52.80       -0.00943996
2017-02-25/22:19:54.80       -0.00806042
2017-02-25/22:19:56.80       -0.00776781
2017-02-25/22:19:58.80       -0.00866996
2017-02-25/22:20:00.80        0.00153814
2017-02-25/22:20:02.80       -0.00877840
2017-02-25/22:20:04.80       -0.00962594
2017-02-25/22:20:06.80        0.00503976
2017-02-25/22:20:08.80       -0.00261927
2017-02-25/22:20:10.80        -0.0118629
2017-02-25/22:20:12.80       -0.00617893
2017-02-25/22:20:14.80       -0.00815376
2017-02-25/22:20:16.80        -0.0270939
2017-02-25/22:20:18.80        -0.0318461
2017-02-25/22:20:20.80        -0.0249808
2017-02-25/22:20:22.80        -0.0180024
2017-02-25/22:20:24.80        -0.0237177
2017-02-25/22:20:26.80        -0.0293440
2017-02-25/22:20:28.80        -0.0234047
2017-02-25/22:20:30.80        -0.0267042
2017-02-25/22:20:32.80        -0.0288833
2017-02-25/22:20:34.80        -0.0349280
2017-02-25/22:20:36.80        -0.0261571
2017-02-25/22:20:38.80        -0.0237587
2017-02-25/22:20:40.80        -0.0260276
2017-02-25/22:20:42.80        -0.0339098
2017-02-25/22:20:44.80        -0.0286734
2017-02-25/22:20:46.80        -0.0289105
2017-02-25/22:20:48.80        -0.0315095
2017-02-25/22:20:50.80        -0.0317643
2017-02-25/22:20:52.80        -0.0319182
2017-02-25/22:20:54.80        -0.0228154
2017-02-25/22:20:56.80        -0.0310432
2017-02-25/22:20:58.80        -0.0248356
2017-02-25/22:21:00.80        -0.0321512
2017-02-25/22:21:02.80         -0.201107
2017-02-25/22:21:04.80          0.512151
2017-02-25/22:21:06.80          0.523354
2017-02-25/22:21:08.80          0.315356
2017-02-25/22:21:10.80          0.235243
2017-02-25/22:21:12.80          0.178521
2017-02-25/22:21:14.80          0.191934
2017-02-25/22:21:16.80          0.165365
2017-02-25/22:21:18.80          0.149007
2017-02-25/22:21:20.80          0.120614
2017-02-25/22:21:22.80          0.155207
2017-02-25/22:21:24.80          0.139032
2017-02-25/22:21:26.80          0.109293
2017-02-25/22:21:28.80         0.0842029
2017-02-25/22:21:30.80          0.105372
2017-02-25/22:21:32.80         0.0658066
2017-02-25/22:21:34.80         0.0646205
2017-02-25/22:21:36.80         0.0725640
2017-02-25/22:21:38.80         0.0341098
2017-02-25/22:21:40.80        0.00952316
2017-02-25/22:21:42.80        -0.0300144
2017-02-25/22:21:44.80        -0.0199524
2017-02-25/22:21:46.80       -0.00781453
2017-02-25/22:21:48.80        0.00569498
2017-02-25/22:21:50.80       -0.00833596
2017-02-25/22:21:52.80        0.00684220
2017-02-25/22:21:54.80        0.00535493
2017-02-25/22:21:56.80        -0.0111193
2017-02-25/22:21:58.80        -0.0154900
2017-02-25/22:22:00.80       -0.00843132
2017-02-25/22:22:02.80       -0.00948072
2017-02-25/22:22:04.80        0.00259204
2017-02-25/22:22:06.80        0.00100899
2017-02-25/22:22:08.80      -0.000860546
2017-02-25/22:22:10.80       -0.00335037
2017-02-25/22:22:12.80       -0.00695293
2017-02-25/22:22:14.80       -0.00982944
2017-02-25/22:22:16.80        0.00274200
2017-02-25/22:22:18.80       -0.00808364
2017-02-25/22:22:20.80        -0.0193186
2017-02-25/22:22:22.80        -0.0114157
2017-02-25/22:22:24.80        -0.0154933
2017-02-25/22:22:26.80        -0.0160263
2017-02-25/22:22:28.80       -0.00440131
2017-02-25/22:22:30.80        -0.0121561
2017-02-25/22:22:32.80        -0.0100733
2017-02-25/22:22:34.80        -0.0169865
2017-02-25/22:22:36.80       -0.00197434
2017-02-25/22:22:38.80       -0.00620226
2017-02-25/22:22:40.80       -0.00185900
2017-02-25/22:22:42.80       0.000520653
2017-02-25/22:22:44.80       -0.00488004
2017-02-25/22:22:46.80        0.00619888
2017-02-25/22:22:48.80         0.0107415
2017-02-25/22:22:50.80       -0.00111584
2017-02-25/22:22:52.80       -0.00141282
2017-02-25/22:22:54.80        0.00822750
2017-02-25/22:22:56.80       -0.00808783
2017-02-25/22:22:58.80       -0.00624102
2017-02-25/22:23:00.80        0.00292034
2017-02-25/22:23:02.80        0.00335659
2017-02-25/22:23:04.80        -0.0107529
2017-02-25/22:23:06.80       -0.00894916
2017-02-25/22:23:08.80       -0.00422624
2017-02-25/22:23:10.80        0.00145004
2017-02-25/22:23:12.80      -0.000158177
2017-02-25/22:23:14.80        0.00529896
2017-02-25/22:23:16.80        0.00669667
2017-02-25/22:23:18.80      -0.000810491
2017-02-25/22:23:20.80       0.000915622
2017-02-25/22:23:22.80        0.00212018
2017-02-25/22:23:24.80        0.00471005
2017-02-25/22:23:26.80        0.00238963
2017-02-25/22:23:28.80       -0.00503829
                               
