# Supplementary material for: Miniature Dungey-like cycle at Mars
Source: Nat Commun. 2026 Jul 23;17:6129. doi: 10.1038/s41467-026-75019-3 (PMC13396348; doi:10.1038/s41467-026-75019-3)
Supplement: Supplementary file 3 — Source data [file 41467_2026_75019_MOESM3_ESM.zip › data_files/Fig_maven_20180113_190000_mvn_sta_c8_Deflecter.txt]

Panel        1:  mvn_sta_c8_D
ytitle=STA c8!CTheta [deg]
ztitle=Energy Flux
Time               Y=       43.0000      37.2667      31.5333      25.8000      20.0667      14.3333      8.60000      2.86667     -2.86667     -8.60000     -14.3333     -20.0667     -25.8000     -31.5333     -37.2667     -43.0000
2018-01-13/18:59:04.61          32979.7      20806.5      18307.4      5728.29      26075.6      5274.04      0.00000      0.00000      9407.89      23081.9      4507.69      37128.1      18647.8      0.00000      0.00000      0.00000
2018-01-13/18:59:08.61          0.00000      0.00000      0.00000      0.00000      0.00000      5189.74      0.00000      0.00000      0.00000      0.00000      9361.80      14243.1      14405.4      0.00000      0.00000      0.00000
2018-01-13/18:59:12.61          15134.0      0.00000      0.00000      0.00000      0.00000      0.00000      5180.22      0.00000      4231.81      9732.99      21806.1      22098.5      26983.4      14091.5      0.00000      0.00000
2018-01-13/18:59:16.61          0.00000      0.00000      0.00000      5530.83      0.00000      0.00000      0.00000      0.00000      4206.16      8667.05      4315.84      35434.0      36163.6      14133.8      0.00000      15060.0
2018-01-13/18:59:20.61          0.00000      0.00000      0.00000      0.00000      4599.24      8575.38      0.00000      0.00000      0.00000      8603.08      13078.0      26499.7      31449.5      14049.7      0.00000      0.00000
2018-01-13/18:59:24.61          0.00000      0.00000      5486.97      0.00000      0.00000      0.00000      4439.55      9253.83      13212.6      13288.2      18052.7      18261.3      32521.1      24283.4      5316.45      0.00000
2018-01-13/18:59:28.61          0.00000      0.00000      0.00000      0.00000      0.00000      4524.15      0.00000      0.00000      7874.56      11834.7      8047.02      36555.2      20546.3      12976.7      4760.07      0.00000
2018-01-13/18:59:32.61          0.00000      0.00000      0.00000      5486.06      0.00000      0.00000      0.00000      0.00000      4200.07      0.00000      21572.3      57300.6      31178.9      14039.6      0.00000      0.00000
2018-01-13/18:59:36.61          0.00000      6326.98      0.00000      0.00000      0.00000      0.00000      0.00000      0.00000      0.00000      0.00000      13805.6      32638.4      57296.3      4920.23      11015.9      0.00000
2018-01-13/18:59:40.61          0.00000      0.00000      0.00000      0.00000      0.00000      0.00000      0.00000      4298.66      4298.66      8720.10      22038.9      53972.8      36620.5      28516.2      10522.4      0.00000
2018-01-13/18:59:44.61          0.00000      0.00000      0.00000      0.00000      0.00000      0.00000      0.00000      0.00000      4494.77      9152.85      4650.59      89552.1      28681.2      10003.2      5500.51      0.00000
2018-01-13/18:59:48.61          0.00000      0.00000      0.00000      0.00000      0.00000      0.00000      0.00000      0.00000      20787.7      4191.50      25580.5      82356.9      70491.9      18592.2      0.00000      0.00000
2018-01-13/18:59:52.61          13185.8      0.00000      0.00000      4439.72      4278.51      4934.74      0.00000      0.00000      12395.6      8297.28      21255.8      77419.0      69969.3      13695.1      5063.25      0.00000
2018-01-13/18:59:56.61          0.00000      0.00000      0.00000      9175.32      0.00000      0.00000      0.00000      5106.47      4226.48      0.00000      26286.8      79729.0      45039.3      18805.9      0.00000      0.00000
2018-01-13/19:00:00.61          0.00000      0.00000      0.00000      0.00000      0.00000      0.00000      0.00000      0.00000      7938.31      8078.29      16457.6      87281.1      59116.8      4337.29      0.00000      0.00000
2018-01-13/19:00:04.61          0.00000      0.00000      0.00000      0.00000      0.00000      4108.23      0.00000      4071.46      16027.4      4059.57      16867.1      50244.5      63871.7      13352.7      0.00000      0.00000
2018-01-13/19:00:08.61          13284.3      0.00000      4799.45      0.00000      4346.86      0.00000      4195.61      8180.45      0.00000      20699.4      29289.1      51173.7      122098.      4548.66      4983.27      0.00000
2018-01-13/19:00:12.61          0.00000      0.00000      0.00000      4526.19      0.00000      0.00000      0.00000      0.00000      16726.8      12708.9      51765.6      109719.      75709.4      9355.84      5085.61      0.00000
2018-01-13/19:00:16.61          13213.6      5874.04      4886.52      0.00000      0.00000      0.00000      0.00000      0.00000      0.00000      0.00000      34264.8      170014.      124255.      23102.8      0.00000      0.00000
2018-01-13/19:00:24.61          0.00000      0.00000      4721.51      0.00000      0.00000      4111.19      4163.75      4006.71      40186.7      24450.8      104058.      229754.      171302.      13392.8      9961.89      0.00000
2018-01-13/19:00:28.61          12993.2      5687.99      0.00000      0.00000      4182.75      0.00000      12380.8      8226.48      40454.7      40780.8      86996.1      191864.      119447.      13319.0      0.00000      0.00000
2018-01-13/19:00:32.61          14374.9      5738.19      0.00000      4925.05      0.00000      0.00000      0.00000      0.00000      36408.8      52996.3      170761.      134545.      63934.2      8943.04      4879.12      0.00000
2018-01-13/19:00:36.61          101234.      69329.3      26271.5      18962.5      8740.26      74572.9      292115.      752659.      656477.      326158.      56770.9      14089.1      4498.18      5349.25      0.00000      0.00000
2018-01-13/19:00:40.61          460957.      228857.      250782.      252588.      262390.      329779.      497331.      518561.      592776.      605371.      526933.      379096.      188614.      192839.      189291.      145064.
2018-01-13/19:00:44.61          278248.      57029.4      76156.1      54882.5      89681.2      128396.      149042.      320102.      351204.      608248.      649504.      672773.      703854.      706226.      634490.      541414.
2018-01-13/19:00:48.61          169662.      65198.7      83539.7      95782.6      167823.      205586.      212490.      300209.      296409.      398184.      535863.      434091.      622535.      303259.      238867.      250532.
2018-01-13/19:00:52.61          68090.9      41991.7      25031.4      36947.0      58483.6      98233.4      125271.      122933.      175729.      234899.      428807.      541308.      670770.      659636.      470808.      428186.
2018-01-13/19:00:56.61          70086.4      24418.5      5176.40      9278.89      13549.4      22744.7      63877.0      152245.      333143.      453051.      820195.  1.17259e+06  1.00725e+06      651146.      488088.      176285.
2018-01-13/19:01:00.61          0.00000      8002.34      26843.7      12313.9      11815.5      17269.3      80967.3      646947.  2.96781e+06  6.77046e+06  8.19503e+06  3.43940e+06      694853.      96780.6      57550.0      0.00000
2018-01-13/19:01:04.61          23248.2      31844.1      8873.21      40074.0      61412.4      114331.      181332.  1.19054e+06  7.92962e+06  2.04218e+07  1.42338e+07  2.01405e+06      118708.      49395.3      27200.2      12485.9
2018-01-13/19:01:08.61          210231.      114193.      116650.      53088.5      134215.      150007.      352493.  2.25959e+06  7.80448e+06  1.20764e+07  7.65702e+06      714753.      216748.      110018.      130943.      24826.2
2018-01-13/19:01:12.61          565489.      326050.      391439.      941807.  2.29825e+06  5.01988e+06  6.61953e+06  4.68703e+06  1.70245e+06      374767.      161758.      82705.6      118701.      58690.5      100907.      48464.5
2018-01-13/19:01:16.61          702825.      669347.  1.27085e+06  3.49401e+06  6.94812e+06  7.73618e+06  5.14521e+06  3.13137e+06  1.22623e+06      485428.      305438.      224841.      182688.      69044.1      238678.      144003.
2018-01-13/19:01:20.61          311213.      38593.6      138128.      445285.  1.14099e+06  3.38088e+06  4.88847e+06  2.69407e+06  1.16690e+06      87940.2      140779.      118247.      68639.6      59845.8      164099.      64058.2
2018-01-13/19:01:24.61          0.00000      15368.5      19178.1      81528.5      77158.6  1.82306e+06  4.12308e+06  6.27778e+06  2.68395e+06      509457.      175354.      117537.      101141.      106169.      66727.2      63678.8
2018-01-13/19:01:28.61          18646.6      93010.0      0.00000      6067.53      0.00000      11344.3      71992.4      460559.      223633.      138290.      17382.8      40715.6      23607.2      24890.5      6389.69      9530.84
2018-01-13/19:01:32.61          17920.0      7716.16      6627.91      61913.6      5814.65      5589.21      5747.82      55914.8      167188.      286968.      131132.      6009.52      11970.0      6701.46      13921.8      0.00000
2018-01-13/19:01:36.61          0.00000      15765.1      0.00000      5845.42      0.00000      0.00000      0.00000      0.00000      55494.7      114762.      5729.84      17234.0      70296.6      24724.5      6458.14      28251.3
2018-01-13/19:01:40.61          0.00000      77886.3      6830.61      6375.25      0.00000      0.00000      0.00000      5392.28      5796.51      5923.32      238836.      58577.7      0.00000      25751.8      13792.8      0.00000
2018-01-13/19:01:44.61          36791.2      7928.34      0.00000      0.00000      0.00000      11765.3      0.00000      0.00000      18347.4      6096.75      6169.83      12235.2      0.00000      0.00000      0.00000      9805.91
2018-01-13/19:01:48.61          0.00000      7874.73      0.00000      0.00000      11873.6      0.00000      5729.97      0.00000      5651.29      0.00000      64234.6      0.00000      66520.1      6208.54      7678.38      9438.87
2018-01-13/19:01:52.61          0.00000      0.00000      5830.67      0.00000      5610.44      5157.88      5055.94      0.00000      9975.93      101198.      223477.      103278.      31426.7      17166.8      13065.5      0.00000
2018-01-13/19:01:56.61          0.00000      5117.56      0.00000      0.00000      0.00000      9435.13      8610.81      5046.26      15103.3      76565.7      113697.      130913.      56599.1      22254.0      0.00000      14291.4
2018-01-13/19:02:04.61          0.00000      6799.45      0.00000      0.00000      5039.74      9811.57      4828.49      4838.11      14595.4      43557.3      112974.      169848.      50475.6      10609.1      5693.13      0.00000
2018-01-13/19:02:08.61          0.00000      0.00000      5830.78      5223.23      0.00000      4958.18      5127.09      9741.98      33807.1      63740.1      94049.1      89999.1      40844.7      21183.4      0.00000      0.00000
2018-01-13/19:02:12.61          0.00000      0.00000      0.00000      5184.94      0.00000      5317.76      14775.4      9673.05      19386.2      43677.2      98151.4      104242.      50763.8      10555.6      5913.13      0.00000
2018-01-13/19:02:16.61          0.00000      6860.30      0.00000      5558.23      5122.05      10013.1      4985.58      14597.7      19415.0      73459.7      103900.      50051.2      25445.1      5285.44      12276.0      16374.1
2018-01-13/19:02:20.61          0.00000      6809.56      5395.20      0.00000      0.00000      4807.93      4830.27      18615.5      14024.4      47248.7      80869.1      97419.1      39291.9      25885.5      5643.98      0.00000
2018-01-13/19:02:24.61          15086.4      0.00000      11421.0      0.00000      0.00000      0.00000      10053.5      4883.09      14544.2      48458.1      24748.4      75143.8      20271.6      21522.5      11673.2      17109.9
2018-01-13/19:02:28.61          30068.4      13163.2      22172.1      10006.8      9493.53      4824.62      23429.1      18724.6      4881.89      32678.3      56784.5      57390.0      24262.7      5293.24      5749.72      0.00000
2018-01-13/19:02:32.61          15184.7      6808.76      5780.18      0.00000      5047.68      4931.93      19152.2      4845.73      33430.0      33555.1      48735.4      63504.3      14867.8      21055.3      11619.9      0.00000
2018-01-13/19:02:36.61          15405.2      0.00000      5695.89      0.00000      9974.79      14616.6      19810.1      9591.31      23569.0      38616.0      67682.4      73436.8      60196.3      31588.9      0.00000      7785.17
2018-01-13/19:02:40.61          15000.2      6567.74      11233.3      20451.5      10030.9      19589.6      4737.55      18947.7      57629.1      52302.9      43936.4      107702.      69705.7      20805.0      11823.9      8289.56
2018-01-13/19:02:44.61          29895.3      13332.2      0.00000      5377.45      10287.1      14735.8      19659.2      42439.9      52519.9      48268.1      97424.5      108263.      55338.1      57798.8      6132.69      7723.57
2018-01-13/19:02:48.61          57877.4      31729.9      5230.94      4725.49      9284.07      23244.0      50030.7      62730.6      84888.3      123076.      160230.      162512.      128787.      39969.5      16635.8      7656.22
2018-01-13/19:02:52.61          43801.1      6442.11      16291.8      0.00000      4850.83      13870.0      32804.9      51055.5      82558.2      148961.      211466.      147709.      77857.3      35655.4      23049.3      7844.70
2018-01-13/19:02:56.61          14674.0      0.00000      15947.2      0.00000      4974.31      9500.25      4634.53      9104.23      18032.9      36580.7      102748.      89588.3      71794.0      15071.3      29041.8      0.00000
2018-01-13/19:03:00.61          31692.2      0.00000      0.00000      4889.67      0.00000      9503.26      9102.97      9012.23      13539.1      55278.3      69378.0      61007.3      33425.3      10416.2      0.00000      7680.66
                               
