# Supplementary material for: Miniature Dungey-like cycle at Mars
Source: Nat Commun. 2026 Jul 23;17:6129. doi: 10.1038/s41467-026-75019-3 (PMC13396348; doi:10.1038/s41467-026-75019-3)
Supplement: Supplementary file 3 — Source data [file 41467_2026_75019_MOESM3_ESM.zip › data_files/Fig_maven_20160821_212200_j_b.txt]

Panel        1:  jpar
ytitle=j!D//!N_B [uA/m!U2!N]
2016-08-21/21:20:30.03                 -NaN
2016-08-21/21:20:30.06                 -NaN
2016-08-21/21:20:30.09                 -NaN
2016-08-21/21:20:30.12                 -NaN
2016-08-21/21:20:30.15                 -NaN
2016-08-21/21:20:30.18                 -NaN
2016-08-21/21:20:30.22                 -NaN
2016-08-21/21:20:30.25                 -NaN
2016-08-21/21:20:30.28                 -NaN
2016-08-21/21:20:30.31                 -NaN
2016-08-21/21:20:30.34                 -NaN
2016-08-21/21:20:30.37                 -NaN
2016-08-21/21:20:30.40                 -NaN
2016-08-21/21:20:30.43                 -NaN
2016-08-21/21:20:30.47                 -NaN
2016-08-21/21:20:30.50                 -NaN
2016-08-21/21:20:30.53                 -NaN
2016-08-21/21:20:30.56                 -NaN
2016-08-21/21:20:30.59                 -NaN
2016-08-21/21:20:30.62                 -NaN
2016-08-21/21:20:30.65                 -NaN
2016-08-21/21:20:30.68                 -NaN
2016-08-21/21:20:30.72                 -NaN
2016-08-21/21:20:30.75                 -NaN
2016-08-21/21:20:30.78                 -NaN
2016-08-21/21:20:30.81                 -NaN
2016-08-21/21:20:30.84                 -NaN
2016-08-21/21:20:30.87                 -NaN
2016-08-21/21:20:30.90                 -NaN
2016-08-21/21:20:30.93                 -NaN
2016-08-21/21:20:30.97                 -NaN
2016-08-21/21:20:31.00                 -NaN
2016-08-21/21:20:31.03                 -NaN
2016-08-21/21:20:31.06                 -NaN
2016-08-21/21:20:31.09                 -NaN
2016-08-21/21:20:31.12                 -NaN
2016-08-21/21:20:31.15                 -NaN
2016-08-21/21:20:31.18                 -NaN
2016-08-21/21:20:31.22                 -NaN
2016-08-21/21:20:31.25                 -NaN
2016-08-21/21:20:31.28                 -NaN
2016-08-21/21:20:31.31                 -NaN
2016-08-21/21:20:31.34                 -NaN
2016-08-21/21:20:31.37                 -NaN
2016-08-21/21:20:31.40                 -NaN
2016-08-21/21:20:31.43                 -NaN
2016-08-21/21:20:31.47                 -NaN
2016-08-21/21:20:31.50                 -NaN
2016-08-21/21:20:31.53                 -NaN
2016-08-21/21:20:31.56                 -NaN
2016-08-21/21:20:31.59                 -NaN
2016-08-21/21:20:31.62                 -NaN
2016-08-21/21:20:31.65                 -NaN
2016-08-21/21:20:31.68                 -NaN
2016-08-21/21:20:31.72                 -NaN
2016-08-21/21:20:31.75                 -NaN
2016-08-21/21:20:31.78                 -NaN
2016-08-21/21:20:31.81                 -NaN
2016-08-21/21:20:31.84                 -NaN
2016-08-21/21:20:31.87                 -NaN
2016-08-21/21:20:31.90                 -NaN
2016-08-21/21:20:31.93                 -NaN
2016-08-21/21:20:31.97                 -NaN
2016-08-21/21:20:32.00                 -NaN
2016-08-21/21:20:32.03                 -NaN
2016-08-21/21:20:32.06                 -NaN
2016-08-21/21:20:32.09                 -NaN
2016-08-21/21:20:32.12                 -NaN
2016-08-21/21:20:32.15                 -NaN
2016-08-21/21:20:32.18                 -NaN
2016-08-21/21:20:32.22                 -NaN
2016-08-21/21:20:32.25                 -NaN
2016-08-21/21:20:32.28                 -NaN
2016-08-21/21:20:32.31                 -NaN
2016-08-21/21:20:32.34                 -NaN
2016-08-21/21:20:32.37                 -NaN
2016-08-21/21:20:32.40                 -NaN
2016-08-21/21:20:32.43                 -NaN
2016-08-21/21:20:32.47                 -NaN
2016-08-21/21:20:32.50                 -NaN
2016-08-21/21:20:32.53                 -NaN
2016-08-21/21:20:32.56                 -NaN
2016-08-21/21:20:32.59                 -NaN
2016-08-21/21:20:32.62                 -NaN
2016-08-21/21:20:32.65                 -NaN
2016-08-21/21:20:32.68                 -NaN
2016-08-21/21:20:32.72                 -NaN
2016-08-21/21:20:32.75                 -NaN
2016-08-21/21:20:32.78                 -NaN
2016-08-21/21:20:32.81                 -NaN
2016-08-21/21:20:32.84                 -NaN
2016-08-21/21:20:32.87                 -NaN
2016-08-21/21:20:32.90                 -NaN
2016-08-21/21:20:32.93                 -NaN
2016-08-21/21:20:32.97                 -NaN
2016-08-21/21:20:33.00                 -NaN
2016-08-21/21:20:33.03                 -NaN
2016-08-21/21:20:33.06                 -NaN
2016-08-21/21:20:33.09                 -NaN
2016-08-21/21:20:33.12                 -NaN
2016-08-21/21:20:33.15                 -NaN
2016-08-21/21:20:33.18                 -NaN
2016-08-21/21:20:33.22                 -NaN
2016-08-21/21:20:33.25                 -NaN
2016-08-21/21:20:33.28                 -NaN
2016-08-21/21:20:33.31                 -NaN
2016-08-21/21:20:33.34                 -NaN
2016-08-21/21:20:33.37                 -NaN
2016-08-21/21:20:33.40                 -NaN
2016-08-21/21:20:33.43                 -NaN
2016-08-21/21:20:33.47                 -NaN
2016-08-21/21:20:33.50                 -NaN
2016-08-21/21:20:33.53                 -NaN
2016-08-21/21:20:33.56                 -NaN
2016-08-21/21:20:33.59                 -NaN
2016-08-21/21:20:33.62                 -NaN
2016-08-21/21:20:33.65                 -NaN
2016-08-21/21:20:33.68                 -NaN
2016-08-21/21:20:33.72                 -NaN
2016-08-21/21:20:33.75                 -NaN
2016-08-21/21:20:33.78                 -NaN
2016-08-21/21:20:33.81                 -NaN
2016-08-21/21:20:33.84                 -NaN
2016-08-21/21:20:33.87                 -NaN
2016-08-21/21:20:33.90                 -NaN
2016-08-21/21:20:33.93                 -NaN
2016-08-21/21:20:33.97                 -NaN
2016-08-21/21:20:34.00                 -NaN
2016-08-21/21:20:34.03                 -NaN
2016-08-21/21:20:34.06                 -NaN
2016-08-21/21:20:34.09                 -NaN
2016-08-21/21:20:34.12                 -NaN
2016-08-21/21:20:34.15                 -NaN
2016-08-21/21:20:34.18                 -NaN
2016-08-21/21:20:34.22                 -NaN
2016-08-21/21:20:34.25                 -NaN
2016-08-21/21:20:34.28                 -NaN
2016-08-21/21:20:34.31                 -NaN
2016-08-21/21:20:34.34                 -NaN
2016-08-21/21:20:34.37                 -NaN
2016-08-21/21:20:34.40                 -NaN
2016-08-21/21:20:34.43                 -NaN
2016-08-21/21:20:34.47                 -NaN
2016-08-21/21:20:34.50                 -NaN
2016-08-21/21:20:34.53                 -NaN
2016-08-21/21:20:34.56                 -NaN
2016-08-21/21:20:34.59                 -NaN
2016-08-21/21:20:34.62                 -NaN
2016-08-21/21:20:34.65                 -NaN
2016-08-21/21:20:34.68                 -NaN
2016-08-21/21:20:34.72                 -NaN
2016-08-21/21:20:34.75                 -NaN
2016-08-21/21:20:34.78                 -NaN
2016-08-21/21:20:34.81                 -NaN
2016-08-21/21:20:34.84                 -NaN
2016-08-21/21:20:34.87                 -NaN
2016-08-21/21:20:34.90                 -NaN
2016-08-21/21:20:34.93                 -NaN
2016-08-21/21:20:34.97                 -NaN
2016-08-21/21:20:35.00                 -NaN
2016-08-21/21:20:35.03                 -NaN
2016-08-21/21:20:35.06                 -NaN
2016-08-21/21:20:35.09                 -NaN
2016-08-21/21:20:35.12                 -NaN
2016-08-21/21:20:35.15                 -NaN
2016-08-21/21:20:35.18                 -NaN
2016-08-21/21:20:35.22                 -NaN
2016-08-21/21:20:35.25                 -NaN
2016-08-21/21:20:35.28                 -NaN
2016-08-21/21:20:35.31                 -NaN
2016-08-21/21:20:35.34                 -NaN
2016-08-21/21:20:35.37                 -NaN
2016-08-21/21:20:35.40                 -NaN
2016-08-21/21:20:35.43                 -NaN
2016-08-21/21:20:35.47                 -NaN
2016-08-21/21:20:35.50                 -NaN
2016-08-21/21:20:35.53                 -NaN
2016-08-21/21:20:35.56                 -NaN
2016-08-21/21:20:35.59                 -NaN
2016-08-21/21:20:35.62                 -NaN
2016-08-21/21:20:35.65                 -NaN
2016-08-21/21:20:35.68                 -NaN
2016-08-21/21:20:35.72                 -NaN
2016-08-21/21:20:35.75                 -NaN
2016-08-21/21:20:35.78                 -NaN
2016-08-21/21:20:35.81                 -NaN
2016-08-21/21:20:35.84                 -NaN
2016-08-21/21:20:35.87                 -NaN
2016-08-21/21:20:35.90                 -NaN
2016-08-21/21:20:35.93                 -NaN
2016-08-21/21:20:35.97                 -NaN
2016-08-21/21:20:36.00                 -NaN
2016-08-21/21:20:36.03                 -NaN
2016-08-21/21:20:36.06                 -NaN
2016-08-21/21:20:36.09                 -NaN
2016-08-21/21:20:36.12                 -NaN
2016-08-21/21:20:36.15                 -NaN
2016-08-21/21:20:36.18                 -NaN
2016-08-21/21:20:36.22                 -NaN
2016-08-21/21:20:36.25                 -NaN
2016-08-21/21:20:36.28                 -NaN
2016-08-21/21:20:36.31                 -NaN
2016-08-21/21:20:36.34                 -NaN
2016-08-21/21:20:36.37                 -NaN
2016-08-21/21:20:36.40                 -NaN
2016-08-21/21:20:36.43                 -NaN
2016-08-21/21:20:36.47                 -NaN
2016-08-21/21:20:36.50                 -NaN
2016-08-21/21:20:36.53                 -NaN
2016-08-21/21:20:36.56                 -NaN
2016-08-21/21:20:36.59                 -NaN
2016-08-21/21:20:36.62                 -NaN
2016-08-21/21:20:36.65                 -NaN
2016-08-21/21:20:36.68                 -NaN
2016-08-21/21:20:36.72                 -NaN
2016-08-21/21:20:36.75                 -NaN
2016-08-21/21:20:36.78                 -NaN
2016-08-21/21:20:36.81                 -NaN
2016-08-21/21:20:36.84                 -NaN
2016-08-21/21:20:36.87                 -NaN
2016-08-21/21:20:36.90                 -NaN
2016-08-21/21:20:36.93                 -NaN
2016-08-21/21:20:36.97                 -NaN
2016-08-21/21:20:37.00                 -NaN
2016-08-21/21:20:37.03                 -NaN
2016-08-21/21:20:37.06                 -NaN
2016-08-21/21:20:37.09                 -NaN
2016-08-21/21:20:37.12                 -NaN
2016-08-21/21:20:37.15                 -NaN
2016-08-21/21:20:37.18                 -NaN
2016-08-21/21:20:37.22                 -NaN
2016-08-21/21:20:37.25                 -NaN
2016-08-21/21:20:37.28                 -NaN
2016-08-21/21:20:37.31                 -NaN
2016-08-21/21:20:37.34                 -NaN
2016-08-21/21:20:37.37                 -NaN
2016-08-21/21:20:37.40                 -NaN
2016-08-21/21:20:37.43                 -NaN
2016-08-21/21:20:37.47                 -NaN
2016-08-21/21:20:37.50                 -NaN
2016-08-21/21:20:37.53                 -NaN
2016-08-21/21:20:37.56                 -NaN
2016-08-21/21:20:37.59                 -NaN
2016-08-21/21:20:37.62                 -NaN
2016-08-21/21:20:37.65                 -NaN
2016-08-21/21:20:37.68                 -NaN
2016-08-21/21:20:37.72                 -NaN
2016-08-21/21:20:37.75                 -NaN
2016-08-21/21:20:37.78                 -NaN
2016-08-21/21:20:37.81                 -NaN
2016-08-21/21:20:37.84                 -NaN
2016-08-21/21:20:37.87                 -NaN
2016-08-21/21:20:37.90                 -NaN
2016-08-21/21:20:37.93                 -NaN
2016-08-21/21:20:37.97                 -NaN
2016-08-21/21:20:38.00                 -NaN
2016-08-21/21:20:38.03                 -NaN
2016-08-21/21:20:38.06                 -NaN
2016-08-21/21:20:38.09                 -NaN
2016-08-21/21:20:38.12                 -NaN
2016-08-21/21:20:38.15                 -NaN
2016-08-21/21:20:38.18                 -NaN
2016-08-21/21:20:38.22                 -NaN
2016-08-21/21:20:38.25                 -NaN
2016-08-21/21:20:38.28                 -NaN
2016-08-21/21:20:38.31                 -NaN
2016-08-21/21:20:38.34                 -NaN
2016-08-21/21:20:38.37                 -NaN
2016-08-21/21:20:38.40                 -NaN
2016-08-21/21:20:38.43                 -NaN
2016-08-21/21:20:38.47                 -NaN
2016-08-21/21:20:38.50                 -NaN
2016-08-21/21:20:38.53                 -NaN
2016-08-21/21:20:38.56                 -NaN
2016-08-21/21:20:38.59                 -NaN
2016-08-21/21:20:38.62                 -NaN
2016-08-21/21:20:38.65                 -NaN
2016-08-21/21:20:38.68                 -NaN
2016-08-21/21:20:38.72                 -NaN
2016-08-21/21:20:38.75                 -NaN
2016-08-21/21:20:38.78                 -NaN
2016-08-21/21:20:38.81                 -NaN
2016-08-21/21:20:38.84                 -NaN
2016-08-21/21:20:38.87                 -NaN
2016-08-21/21:20:38.90                 -NaN
2016-08-21/21:20:38.93                 -NaN
2016-08-21/21:20:38.97                 -NaN
2016-08-21/21:20:39.00                 -NaN
2016-08-21/21:20:39.03                 -NaN
2016-08-21/21:20:39.06                 -NaN
2016-08-21/21:20:39.09                 -NaN
2016-08-21/21:20:39.12                 -NaN
2016-08-21/21:20:39.15                 -NaN
2016-08-21/21:20:39.18                 -NaN
2016-08-21/21:20:39.22                 -NaN
2016-08-21/21:20:39.25                 -NaN
2016-08-21/21:20:39.28                 -NaN
2016-08-21/21:20:39.31                 -NaN
2016-08-21/21:20:39.34                 -NaN
2016-08-21/21:20:39.37                 -NaN
2016-08-21/21:20:39.40                 -NaN
2016-08-21/21:20:39.43                 -NaN
2016-08-21/21:20:39.47                 -NaN
2016-08-21/21:20:39.50                 -NaN
2016-08-21/21:20:39.53                 -NaN
2016-08-21/21:20:39.56                 -NaN
2016-08-21/21:20:39.59                 -NaN
2016-08-21/21:20:39.62                 -NaN
2016-08-21/21:20:39.65                 -NaN
2016-08-21/21:20:39.68                 -NaN
2016-08-21/21:20:39.72                 -NaN
2016-08-21/21:20:39.75                 -NaN
2016-08-21/21:20:39.78                 -NaN
2016-08-21/21:20:39.81                 -NaN
2016-08-21/21:20:39.84                 -NaN
2016-08-21/21:20:39.87                 -NaN
2016-08-21/21:20:39.90                 -NaN
2016-08-21/21:20:39.93                 -NaN
2016-08-21/21:20:39.97                 -NaN
2016-08-21/21:20:40.00                 -NaN
2016-08-21/21:20:40.03                 -NaN
2016-08-21/21:20:40.06                 -NaN
2016-08-21/21:20:40.09                 -NaN
2016-08-21/21:20:40.12                 -NaN
2016-08-21/21:20:40.15                 -NaN
2016-08-21/21:20:40.18                 -NaN
2016-08-21/21:20:40.22                 -NaN
2016-08-21/21:20:40.25                 -NaN
2016-08-21/21:20:40.28                 -NaN
2016-08-21/21:20:40.31                 -NaN
2016-08-21/21:20:40.34                 -NaN
2016-08-21/21:20:40.37                 -NaN
2016-08-21/21:20:40.40                 -NaN
2016-08-21/21:20:40.43                 -NaN
2016-08-21/21:20:40.47                 -NaN
2016-08-21/21:20:40.50                 -NaN
2016-08-21/21:20:40.53                 -NaN
2016-08-21/21:20:40.56                 -NaN
2016-08-21/21:20:40.59                 -NaN
2016-08-21/21:20:40.62                 -NaN
2016-08-21/21:20:40.65                 -NaN
2016-08-21/21:20:40.68                 -NaN
2016-08-21/21:20:40.72                 -NaN
2016-08-21/21:20:40.75                 -NaN
2016-08-21/21:20:40.78                 -NaN
2016-08-21/21:20:40.81                 -NaN
2016-08-21/21:20:40.84                 -NaN
2016-08-21/21:20:40.87                 -NaN
2016-08-21/21:20:40.90                 -NaN
2016-08-21/21:20:40.93                 -NaN
2016-08-21/21:20:40.97                 -NaN
2016-08-21/21:20:41.00                 -NaN
2016-08-21/21:20:41.03                 -NaN
2016-08-21/21:20:41.06                 -NaN
2016-08-21/21:20:41.09                 -NaN
2016-08-21/21:20:41.12                 -NaN
2016-08-21/21:20:41.15                 -NaN
2016-08-21/21:20:41.18                 -NaN
2016-08-21/21:20:41.22                 -NaN
2016-08-21/21:20:41.25                 -NaN
2016-08-21/21:20:41.28                 -NaN
2016-08-21/21:20:41.31                 -NaN
2016-08-21/21:20:41.34                 -NaN
2016-08-21/21:20:41.37                 -NaN
2016-08-21/21:20:41.40                 -NaN
2016-08-21/21:20:41.43                 -NaN
2016-08-21/21:20:41.47                 -NaN
2016-08-21/21:20:41.50                 -NaN
2016-08-21/21:20:41.53                 -NaN
2016-08-21/21:20:41.56                 -NaN
2016-08-21/21:20:41.59                 -NaN
2016-08-21/21:20:41.62                 -NaN
2016-08-21/21:20:41.65                 -NaN
2016-08-21/21:20:41.68                 -NaN
2016-08-21/21:20:41.72                 -NaN
2016-08-21/21:20:41.75                 -NaN
2016-08-21/21:20:41.78                 -NaN
2016-08-21/21:20:41.81                 -NaN
2016-08-21/21:20:41.84                 -NaN
2016-08-21/21:20:41.87                 -NaN
2016-08-21/21:20:41.90                 -NaN
2016-08-21/21:20:41.93                 -NaN
2016-08-21/21:20:41.97                 -NaN
2016-08-21/21:20:42.00                 -NaN
2016-08-21/21:20:42.03                 -NaN
2016-08-21/21:20:42.06                 -NaN
2016-08-21/21:20:42.09                 -NaN
2016-08-21/21:20:42.12                 -NaN
2016-08-21/21:20:42.15                 -NaN
2016-08-21/21:20:42.18                 -NaN
2016-08-21/21:20:42.22                 -NaN
2016-08-21/21:20:42.25                 -NaN
2016-08-21/21:20:42.28                 -NaN
2016-08-21/21:20:42.31                 -NaN
2016-08-21/21:20:42.34                 -NaN
2016-08-21/21:20:42.37                 -NaN
2016-08-21/21:20:42.40                 -NaN
2016-08-21/21:20:42.43                 -NaN
2016-08-21/21:20:42.47                 -NaN
2016-08-21/21:20:42.50                 -NaN
2016-08-21/21:20:42.53                 -NaN
2016-08-21/21:20:42.56                 -NaN
2016-08-21/21:20:42.59                 -NaN
2016-08-21/21:20:42.62                 -NaN
2016-08-21/21:20:42.65                 -NaN
2016-08-21/21:20:42.68                 -NaN
2016-08-21/21:20:42.72                 -NaN
2016-08-21/21:20:42.75                 -NaN
2016-08-21/21:20:42.78                 -NaN
2016-08-21/21:20:42.81                 -NaN
2016-08-21/21:20:42.84                 -NaN
2016-08-21/21:20:42.87                 -NaN
2016-08-21/21:20:42.90                 -NaN
2016-08-21/21:20:42.93                 -NaN
2016-08-21/21:20:42.97                 -NaN
2016-08-21/21:20:43.00                 -NaN
2016-08-21/21:20:43.03                 -NaN
2016-08-21/21:20:43.06                 -NaN
2016-08-21/21:20:43.09                 -NaN
2016-08-21/21:20:43.12                 -NaN
2016-08-21/21:20:43.15                 -NaN
2016-08-21/21:20:43.18                 -NaN
2016-08-21/21:20:43.22                 -NaN
2016-08-21/21:20:43.25                 -NaN
2016-08-21/21:20:43.28                 -NaN
2016-08-21/21:20:43.31                 -NaN
2016-08-21/21:20:43.34                 -NaN
2016-08-21/21:20:43.37                 -NaN
2016-08-21/21:20:43.40                 -NaN
2016-08-21/21:20:43.43                 -NaN
2016-08-21/21:20:43.47                 -NaN
2016-08-21/21:20:43.50                 -NaN
2016-08-21/21:20:43.53                 -NaN
2016-08-21/21:20:43.56                 -NaN
2016-08-21/21:20:43.59                 -NaN
2016-08-21/21:20:43.62                 -NaN
2016-08-21/21:20:43.65                 -NaN
2016-08-21/21:20:43.68                 -NaN
2016-08-21/21:20:43.72                 -NaN
2016-08-21/21:20:43.75                 -NaN
2016-08-21/21:20:43.78                 -NaN
2016-08-21/21:20:43.81                 -NaN
2016-08-21/21:20:43.84                 -NaN
2016-08-21/21:20:43.87                 -NaN
2016-08-21/21:20:43.90                 -NaN
2016-08-21/21:20:43.93                 -NaN
2016-08-21/21:20:43.97                 -NaN
2016-08-21/21:20:44.00                 -NaN
2016-08-21/21:20:44.03                 -NaN
2016-08-21/21:20:44.06                 -NaN
2016-08-21/21:20:44.09                 -NaN
2016-08-21/21:20:44.12                 -NaN
2016-08-21/21:20:44.15                 -NaN
2016-08-21/21:20:44.18                 -NaN
2016-08-21/21:20:44.22                 -NaN
2016-08-21/21:20:44.25                 -NaN
2016-08-21/21:20:44.28                 -NaN
2016-08-21/21:20:44.31                 -NaN
2016-08-21/21:20:44.34                 -NaN
2016-08-21/21:20:44.37                 -NaN
2016-08-21/21:20:44.40                 -NaN
2016-08-21/21:20:44.43                 -NaN
2016-08-21/21:20:44.47                 -NaN
2016-08-21/21:20:44.50                 -NaN
2016-08-21/21:20:44.53                 -NaN
2016-08-21/21:20:44.56                 -NaN
2016-08-21/21:20:44.59                 -NaN
2016-08-21/21:20:44.62                 -NaN
2016-08-21/21:20:44.65                 -NaN
2016-08-21/21:20:44.68                 -NaN
2016-08-21/21:20:44.72                 -NaN
2016-08-21/21:20:44.75                 -NaN
2016-08-21/21:20:44.78                 -NaN
2016-08-21/21:20:44.81                 -NaN
2016-08-21/21:20:44.84                 -NaN
2016-08-21/21:20:44.87                 -NaN
2016-08-21/21:20:44.90                 -NaN
2016-08-21/21:20:44.93                 -NaN
2016-08-21/21:20:44.97                 -NaN
2016-08-21/21:20:45.00                 -NaN
2016-08-21/21:20:45.03                 -NaN
2016-08-21/21:20:45.06                 -NaN
2016-08-21/21:20:45.09                 -NaN
2016-08-21/21:20:45.12                 -NaN
2016-08-21/21:20:45.15                 -NaN
2016-08-21/21:20:45.18                 -NaN
2016-08-21/21:20:45.22                 -NaN
2016-08-21/21:20:45.25                 -NaN
2016-08-21/21:20:45.28                 -NaN
2016-08-21/21:20:45.31                 -NaN
2016-08-21/21:20:45.34                 -NaN
2016-08-21/21:20:45.37                 -NaN
2016-08-21/21:20:45.40                 -NaN
2016-08-21/21:20:45.43                 -NaN
2016-08-21/21:20:45.47                 -NaN
2016-08-21/21:20:45.50                 -NaN
2016-08-21/21:20:45.53                 -NaN
2016-08-21/21:20:45.56                 -NaN
2016-08-21/21:20:45.59                 -NaN
2016-08-21/21:20:45.62                 -NaN
2016-08-21/21:20:45.65                 -NaN
2016-08-21/21:20:45.68                 -NaN
2016-08-21/21:20:45.72                 -NaN
2016-08-21/21:20:45.75                 -NaN
2016-08-21/21:20:45.78                 -NaN
2016-08-21/21:20:45.81                 -NaN
2016-08-21/21:20:45.84                 -NaN
2016-08-21/21:20:45.87                 -NaN
2016-08-21/21:20:45.90                 -NaN
2016-08-21/21:20:45.93                 -NaN
2016-08-21/21:20:45.97                 -NaN
2016-08-21/21:20:46.00                 -NaN
2016-08-21/21:20:46.03                 -NaN
2016-08-21/21:20:46.06                 -NaN
2016-08-21/21:20:46.09                 -NaN
2016-08-21/21:20:46.12                 -NaN
2016-08-21/21:20:46.15                 -NaN
2016-08-21/21:20:46.18                 -NaN
2016-08-21/21:20:46.22                 -NaN
2016-08-21/21:20:46.25                 -NaN
2016-08-21/21:20:46.28                 -NaN
2016-08-21/21:20:46.31                 -NaN
2016-08-21/21:20:46.34                 -NaN
2016-08-21/21:20:46.37                 -NaN
2016-08-21/21:20:46.40                 -NaN
2016-08-21/21:20:46.43                 -NaN
2016-08-21/21:20:46.47                 -NaN
2016-08-21/21:20:46.50                 -NaN
2016-08-21/21:20:46.53                 -NaN
2016-08-21/21:20:46.56                 -NaN
2016-08-21/21:20:46.59                 -NaN
2016-08-21/21:20:46.62                 -NaN
2016-08-21/21:20:46.65                 -NaN
2016-08-21/21:20:46.68                 -NaN
2016-08-21/21:20:46.72                 -NaN
2016-08-21/21:20:46.75                 -NaN
2016-08-21/21:20:46.78                 -NaN
2016-08-21/21:20:46.81                 -NaN
2016-08-21/21:20:46.84                 -NaN
2016-08-21/21:20:46.87                 -NaN
2016-08-21/21:20:46.90                 -NaN
2016-08-21/21:20:46.93                 -NaN
2016-08-21/21:20:46.97                 -NaN
2016-08-21/21:20:47.00                 -NaN
2016-08-21/21:20:47.03                 -NaN
2016-08-21/21:20:47.06                 -NaN
2016-08-21/21:20:47.09                 -NaN
2016-08-21/21:20:47.12                 -NaN
2016-08-21/21:20:47.15                 -NaN
2016-08-21/21:20:47.18                 -NaN
2016-08-21/21:20:47.22                 -NaN
2016-08-21/21:20:47.25                 -NaN
2016-08-21/21:20:47.28                 -NaN
2016-08-21/21:20:47.31                 -NaN
2016-08-21/21:20:47.34                 -NaN
2016-08-21/21:20:47.37                 -NaN
2016-08-21/21:20:47.40                 -NaN
2016-08-21/21:20:47.43                 -NaN
2016-08-21/21:20:47.47                 -NaN
2016-08-21/21:20:47.50                 -NaN
2016-08-21/21:20:47.53                 -NaN
2016-08-21/21:20:47.56                 -NaN
2016-08-21/21:20:47.59                 -NaN
2016-08-21/21:20:47.62                 -NaN
2016-08-21/21:20:47.65                 -NaN
2016-08-21/21:20:47.68                 -NaN
2016-08-21/21:20:47.72                 -NaN
2016-08-21/21:20:47.75                 -NaN
2016-08-21/21:20:47.78                 -NaN
2016-08-21/21:20:47.81                 -NaN
2016-08-21/21:20:47.84                 -NaN
2016-08-21/21:20:47.87                 -NaN
2016-08-21/21:20:47.90                 -NaN
2016-08-21/21:20:47.93                 -NaN
2016-08-21/21:20:47.97                 -NaN
2016-08-21/21:20:48.00                 -NaN
2016-08-21/21:20:48.03                 -NaN
2016-08-21/21:20:48.06                 -NaN
2016-08-21/21:20:48.09                 -NaN
2016-08-21/21:20:48.12                 -NaN
2016-08-21/21:20:48.15                 -NaN
2016-08-21/21:20:48.18                 -NaN
2016-08-21/21:20:48.22                 -NaN
2016-08-21/21:20:48.25                 -NaN
2016-08-21/21:20:48.28                 -NaN
2016-08-21/21:20:48.31                 -NaN
2016-08-21/21:20:48.34                 -NaN
2016-08-21/21:20:48.37                 -NaN
2016-08-21/21:20:48.40                 -NaN
2016-08-21/21:20:48.43                 -NaN
2016-08-21/21:20:48.47                 -NaN
2016-08-21/21:20:48.50                 -NaN
2016-08-21/21:20:48.53                 -NaN
2016-08-21/21:20:48.56                 -NaN
2016-08-21/21:20:48.59                 -NaN
2016-08-21/21:20:48.62                 -NaN
2016-08-21/21:20:48.65                 -NaN
2016-08-21/21:20:48.68                 -NaN
2016-08-21/21:20:48.72                 -NaN
2016-08-21/21:20:48.75                 -NaN
2016-08-21/21:20:48.78                 -NaN
2016-08-21/21:20:48.81                 -NaN
2016-08-21/21:20:48.84                 -NaN
2016-08-21/21:20:48.87                 -NaN
2016-08-21/21:20:48.90                 -NaN
2016-08-21/21:20:48.93                 -NaN
2016-08-21/21:20:48.97                 -NaN
2016-08-21/21:20:49.00                 -NaN
2016-08-21/21:20:49.03                 -NaN
2016-08-21/21:20:49.06                 -NaN
2016-08-21/21:20:49.09                 -NaN
2016-08-21/21:20:49.12                 -NaN
2016-08-21/21:20:49.15                 -NaN
2016-08-21/21:20:49.18                 -NaN
2016-08-21/21:20:49.22                 -NaN
2016-08-21/21:20:49.25                 -NaN
2016-08-21/21:20:49.28                 -NaN
2016-08-21/21:20:49.31                 -NaN
2016-08-21/21:20:49.34                 -NaN
2016-08-21/21:20:49.37                 -NaN
2016-08-21/21:20:49.40                 -NaN
2016-08-21/21:20:49.43                 -NaN
2016-08-21/21:20:49.47                 -NaN
2016-08-21/21:20:49.50                 -NaN
2016-08-21/21:20:49.53                 -NaN
2016-08-21/21:20:49.56                 -NaN
2016-08-21/21:20:49.59                 -NaN
2016-08-21/21:20:49.62                 -NaN
2016-08-21/21:20:49.65                 -NaN
2016-08-21/21:20:49.68                 -NaN
2016-08-21/21:20:49.72                 -NaN
2016-08-21/21:20:49.75                 -NaN
2016-08-21/21:20:49.78                 -NaN
2016-08-21/21:20:49.81                 -NaN
2016-08-21/21:20:49.84                 -NaN
2016-08-21/21:20:49.87                 -NaN
2016-08-21/21:20:49.90                 -NaN
2016-08-21/21:20:49.93                 -NaN
2016-08-21/21:20:49.97                 -NaN
2016-08-21/21:20:50.00                 -NaN
2016-08-21/21:20:50.03                 -NaN
2016-08-21/21:20:50.06                 -NaN
2016-08-21/21:20:50.09                 -NaN
2016-08-21/21:20:50.12                 -NaN
2016-08-21/21:20:50.15                 -NaN
2016-08-21/21:20:50.18                 -NaN
2016-08-21/21:20:50.22                 -NaN
2016-08-21/21:20:50.25                 -NaN
2016-08-21/21:20:50.28                 -NaN
2016-08-21/21:20:50.31                 -NaN
2016-08-21/21:20:50.34                 -NaN
2016-08-21/21:20:50.37                 -NaN
2016-08-21/21:20:50.40                 -NaN
2016-08-21/21:20:50.43                 -NaN
2016-08-21/21:20:50.47                 -NaN
2016-08-21/21:20:50.50                 -NaN
2016-08-21/21:20:50.53                 -NaN
2016-08-21/21:20:50.56                 -NaN
2016-08-21/21:20:50.59                 -NaN
2016-08-21/21:20:50.62                 -NaN
2016-08-21/21:20:50.65                 -NaN
2016-08-21/21:20:50.68                 -NaN
2016-08-21/21:20:50.72                 -NaN
2016-08-21/21:20:50.75                 -NaN
2016-08-21/21:20:50.78                 -NaN
2016-08-21/21:20:50.81                 -NaN
2016-08-21/21:20:50.84                 -NaN
2016-08-21/21:20:50.87                 -NaN
2016-08-21/21:20:50.90                 -NaN
2016-08-21/21:20:50.93                 -NaN
2016-08-21/21:20:50.97                 -NaN
2016-08-21/21:20:51.00                 -NaN
2016-08-21/21:20:51.03                 -NaN
2016-08-21/21:20:51.06                 -NaN
2016-08-21/21:20:51.09                 -NaN
2016-08-21/21:20:51.12                 -NaN
2016-08-21/21:20:51.15                 -NaN
2016-08-21/21:20:51.18                 -NaN
2016-08-21/21:20:51.22                 -NaN
2016-08-21/21:20:51.25                 -NaN
2016-08-21/21:20:51.28                 -NaN
2016-08-21/21:20:51.31                 -NaN
2016-08-21/21:20:51.34                 -NaN
2016-08-21/21:20:51.37                 -NaN
2016-08-21/21:20:51.40                 -NaN
2016-08-21/21:20:51.43                 -NaN
2016-08-21/21:20:51.47                 -NaN
2016-08-21/21:20:51.50                 -NaN
2016-08-21/21:20:51.53                 -NaN
2016-08-21/21:20:51.56                 -NaN
2016-08-21/21:20:51.59                 -NaN
2016-08-21/21:20:51.62                 -NaN
2016-08-21/21:20:51.65                 -NaN
2016-08-21/21:20:51.68                 -NaN
2016-08-21/21:20:51.72                 -NaN
2016-08-21/21:20:51.75                 -NaN
2016-08-21/21:20:51.78                 -NaN
2016-08-21/21:20:51.81                 -NaN
2016-08-21/21:20:51.84                 -NaN
2016-08-21/21:20:51.87                 -NaN
2016-08-21/21:20:51.90                 -NaN
2016-08-21/21:20:51.93                 -NaN
2016-08-21/21:20:51.97                 -NaN
2016-08-21/21:20:52.00                 -NaN
2016-08-21/21:20:52.03                 -NaN
2016-08-21/21:20:52.06                 -NaN
2016-08-21/21:20:52.09                 -NaN
2016-08-21/21:20:52.12                 -NaN
2016-08-21/21:20:52.15                 -NaN
2016-08-21/21:20:52.18                 -NaN
2016-08-21/21:20:52.22                 -NaN
2016-08-21/21:20:52.25                 -NaN
2016-08-21/21:20:52.28                 -NaN
2016-08-21/21:20:52.31                 -NaN
2016-08-21/21:20:52.34                 -NaN
2016-08-21/21:20:52.37                 -NaN
2016-08-21/21:20:52.40                 -NaN
2016-08-21/21:20:52.43                 -NaN
2016-08-21/21:20:52.47                 -NaN
2016-08-21/21:20:52.50                 -NaN
2016-08-21/21:20:52.53                 -NaN
2016-08-21/21:20:52.56                 -NaN
2016-08-21/21:20:52.59                 -NaN
2016-08-21/21:20:52.62                 -NaN
2016-08-21/21:20:52.65                 -NaN
2016-08-21/21:20:52.68                 -NaN
2016-08-21/21:20:52.72                 -NaN
2016-08-21/21:20:52.75                 -NaN
2016-08-21/21:20:52.78                 -NaN
2016-08-21/21:20:52.81                 -NaN
2016-08-21/21:20:52.84                 -NaN
2016-08-21/21:20:52.87                 -NaN
2016-08-21/21:20:52.90                 -NaN
2016-08-21/21:20:52.93                 -NaN
2016-08-21/21:20:52.97                 -NaN
2016-08-21/21:20:53.00                 -NaN
2016-08-21/21:20:53.03                 -NaN
2016-08-21/21:20:53.06                 -NaN
2016-08-21/21:20:53.09                 -NaN
2016-08-21/21:20:53.12                 -NaN
2016-08-21/21:20:53.15                 -NaN
2016-08-21/21:20:53.18                 -NaN
2016-08-21/21:20:53.22                 -NaN
2016-08-21/21:20:53.25                 -NaN
2016-08-21/21:20:53.28                 -NaN
2016-08-21/21:20:53.31                 -NaN
2016-08-21/21:20:53.34                 -NaN
2016-08-21/21:20:53.37                 -NaN
2016-08-21/21:20:53.40                 -NaN
2016-08-21/21:20:53.43                 -NaN
2016-08-21/21:20:53.47                 -NaN
2016-08-21/21:20:53.50                 -NaN
2016-08-21/21:20:53.53                 -NaN
2016-08-21/21:20:53.56                 -NaN
2016-08-21/21:20:53.59                 -NaN
2016-08-21/21:20:53.62                 -NaN
2016-08-21/21:20:53.65                 -NaN
2016-08-21/21:20:53.68                 -NaN
2016-08-21/21:20:53.72                 -NaN
2016-08-21/21:20:53.75                 -NaN
2016-08-21/21:20:53.78                 -NaN
2016-08-21/21:20:53.81                 -NaN
2016-08-21/21:20:53.84                 -NaN
2016-08-21/21:20:53.87                 -NaN
2016-08-21/21:20:53.90                 -NaN
2016-08-21/21:20:53.93                 -NaN
2016-08-21/21:20:53.97                 -NaN
2016-08-21/21:20:54.00                 -NaN
2016-08-21/21:20:54.03                 -NaN
2016-08-21/21:20:54.06                 -NaN
2016-08-21/21:20:54.09                 -NaN
2016-08-21/21:20:54.12                 -NaN
2016-08-21/21:20:54.15                 -NaN
2016-08-21/21:20:54.18                 -NaN
2016-08-21/21:20:54.22                 -NaN
2016-08-21/21:20:54.25                 -NaN
2016-08-21/21:20:54.28                 -NaN
2016-08-21/21:20:54.31                 -NaN
2016-08-21/21:20:54.34                 -NaN
2016-08-21/21:20:54.37                 -NaN
2016-08-21/21:20:54.40                 -NaN
2016-08-21/21:20:54.43                 -NaN
2016-08-21/21:20:54.47                 -NaN
2016-08-21/21:20:54.50                 -NaN
2016-08-21/21:20:54.53                 -NaN
2016-08-21/21:20:54.56                 -NaN
2016-08-21/21:20:54.59                 -NaN
2016-08-21/21:20:54.62                 -NaN
2016-08-21/21:20:54.65                 -NaN
2016-08-21/21:20:54.68                 -NaN
2016-08-21/21:20:54.72                 -NaN
2016-08-21/21:20:54.75                 -NaN
2016-08-21/21:20:54.78                 -NaN
2016-08-21/21:20:54.81                 -NaN
2016-08-21/21:20:54.84                 -NaN
2016-08-21/21:20:54.87                 -NaN
2016-08-21/21:20:54.90                 -NaN
2016-08-21/21:20:54.93                 -NaN
2016-08-21/21:20:54.97                 -NaN
2016-08-21/21:20:55.00                 -NaN
2016-08-21/21:20:55.03                 -NaN
2016-08-21/21:20:55.06                 -NaN
2016-08-21/21:20:55.09                 -NaN
2016-08-21/21:20:55.12                 -NaN
2016-08-21/21:20:55.15                 -NaN
2016-08-21/21:20:55.18                 -NaN
2016-08-21/21:20:55.22                 -NaN
2016-08-21/21:20:55.25                 -NaN
2016-08-21/21:20:55.28                 -NaN
2016-08-21/21:20:55.31                 -NaN
2016-08-21/21:20:55.34                 -NaN
2016-08-21/21:20:55.37                 -NaN
2016-08-21/21:20:55.40                 -NaN
2016-08-21/21:20:55.43                 -NaN
2016-08-21/21:20:55.47                 -NaN
2016-08-21/21:20:55.50                 -NaN
2016-08-21/21:20:55.53                 -NaN
2016-08-21/21:20:55.56                 -NaN
2016-08-21/21:20:55.59                 -NaN
2016-08-21/21:20:55.62                 -NaN
2016-08-21/21:20:55.65                 -NaN
2016-08-21/21:20:55.68                 -NaN
2016-08-21/21:20:55.72                 -NaN
2016-08-21/21:20:55.75                 -NaN
2016-08-21/21:20:55.78                 -NaN
2016-08-21/21:20:55.81                 -NaN
2016-08-21/21:20:55.84                 -NaN
2016-08-21/21:20:55.87                 -NaN
2016-08-21/21:20:55.90                 -NaN
2016-08-21/21:20:55.93                 -NaN
2016-08-21/21:20:55.97                 -NaN
2016-08-21/21:20:56.00                 -NaN
2016-08-21/21:20:56.03                 -NaN
2016-08-21/21:20:56.06                 -NaN
2016-08-21/21:20:56.09                 -NaN
2016-08-21/21:20:56.12                 -NaN
2016-08-21/21:20:56.15                 -NaN
2016-08-21/21:20:56.18                 -NaN
2016-08-21/21:20:56.22                 -NaN
2016-08-21/21:20:56.25                 -NaN
2016-08-21/21:20:56.28                 -NaN
2016-08-21/21:20:56.31                 -NaN
2016-08-21/21:20:56.34                 -NaN
2016-08-21/21:20:56.37                 -NaN
2016-08-21/21:20:56.40                 -NaN
2016-08-21/21:20:56.43                 -NaN
2016-08-21/21:20:56.47                 -NaN
2016-08-21/21:20:56.50                 -NaN
2016-08-21/21:20:56.53                 -NaN
2016-08-21/21:20:56.56                 -NaN
2016-08-21/21:20:56.59                 -NaN
2016-08-21/21:20:56.62                 -NaN
2016-08-21/21:20:56.65                 -NaN
2016-08-21/21:20:56.68                 -NaN
2016-08-21/21:20:56.72                 -NaN
2016-08-21/21:20:56.75                 -NaN
2016-08-21/21:20:56.78                 -NaN
2016-08-21/21:20:56.81                 -NaN
2016-08-21/21:20:56.84                 -NaN
2016-08-21/21:20:56.87                 -NaN
2016-08-21/21:20:56.90                 -NaN
2016-08-21/21:20:56.93                 -NaN
2016-08-21/21:20:56.97                 -NaN
2016-08-21/21:20:57.00                 -NaN
2016-08-21/21:20:57.03                 -NaN
2016-08-21/21:20:57.06                 -NaN
2016-08-21/21:20:57.09                 -NaN
2016-08-21/21:20:57.12                 -NaN
2016-08-21/21:20:57.15                 -NaN
2016-08-21/21:20:57.18                 -NaN
2016-08-21/21:20:57.22                 -NaN
2016-08-21/21:20:57.25                 -NaN
2016-08-21/21:20:57.28                 -NaN
2016-08-21/21:20:57.31                 -NaN
2016-08-21/21:20:57.34                 -NaN
2016-08-21/21:20:57.37                 -NaN
2016-08-21/21:20:57.40                 -NaN
2016-08-21/21:20:57.43                 -NaN
2016-08-21/21:20:57.47                 -NaN
2016-08-21/21:20:57.50                 -NaN
2016-08-21/21:20:57.53                 -NaN
2016-08-21/21:20:57.56                 -NaN
2016-08-21/21:20:57.59                 -NaN
2016-08-21/21:20:57.62                 -NaN
2016-08-21/21:20:57.65                 -NaN
2016-08-21/21:20:57.68                 -NaN
2016-08-21/21:20:57.72                 -NaN
2016-08-21/21:20:57.75                 -NaN
2016-08-21/21:20:57.78                 -NaN
2016-08-21/21:20:57.81                 -NaN
2016-08-21/21:20:57.84                 -NaN
2016-08-21/21:20:57.87                 -NaN
2016-08-21/21:20:57.90                 -NaN
2016-08-21/21:20:57.93                 -NaN
2016-08-21/21:20:57.97                 -NaN
2016-08-21/21:20:58.00                 -NaN
2016-08-21/21:20:58.03                 -NaN
2016-08-21/21:20:58.06                 -NaN
2016-08-21/21:20:58.09                 -NaN
2016-08-21/21:20:58.12                 -NaN
2016-08-21/21:20:58.15                 -NaN
2016-08-21/21:20:58.18                 -NaN
2016-08-21/21:20:58.22                 -NaN
2016-08-21/21:20:58.25                 -NaN
2016-08-21/21:20:58.28                 -NaN
2016-08-21/21:20:58.31                 -NaN
2016-08-21/21:20:58.34                 -NaN
2016-08-21/21:20:58.37                 -NaN
2016-08-21/21:20:58.40                 -NaN
2016-08-21/21:20:58.43                 -NaN
2016-08-21/21:20:58.47                 -NaN
2016-08-21/21:20:58.50                 -NaN
2016-08-21/21:20:58.53                 -NaN
2016-08-21/21:20:58.56                 -NaN
2016-08-21/21:20:58.59                 -NaN
2016-08-21/21:20:58.62                 -NaN
2016-08-21/21:20:58.65                 -NaN
2016-08-21/21:20:58.68                 -NaN
2016-08-21/21:20:58.72                 -NaN
2016-08-21/21:20:58.75                 -NaN
2016-08-21/21:20:58.78                 -NaN
2016-08-21/21:20:58.81                 -NaN
2016-08-21/21:20:58.84                 -NaN
2016-08-21/21:20:58.87                 -NaN
2016-08-21/21:20:58.90                 -NaN
2016-08-21/21:20:58.93                 -NaN
2016-08-21/21:20:58.97                 -NaN
2016-08-21/21:20:59.00                 -NaN
2016-08-21/21:20:59.03                 -NaN
2016-08-21/21:20:59.06                 -NaN
2016-08-21/21:20:59.09                 -NaN
2016-08-21/21:20:59.12                 -NaN
2016-08-21/21:20:59.15                 -NaN
2016-08-21/21:20:59.18                 -NaN
2016-08-21/21:20:59.22                 -NaN
2016-08-21/21:20:59.25                 -NaN
2016-08-21/21:20:59.28                 -NaN
2016-08-21/21:20:59.31                 -NaN
2016-08-21/21:20:59.34                 -NaN
2016-08-21/21:20:59.37                 -NaN
2016-08-21/21:20:59.40                 -NaN
2016-08-21/21:20:59.43                 -NaN
2016-08-21/21:20:59.47                 -NaN
2016-08-21/21:20:59.50                 -NaN
2016-08-21/21:20:59.53                 -NaN
2016-08-21/21:20:59.56                 -NaN
2016-08-21/21:20:59.59                 -NaN
2016-08-21/21:20:59.62                 -NaN
2016-08-21/21:20:59.65                 -NaN
2016-08-21/21:20:59.68                 -NaN
2016-08-21/21:20:59.72                 -NaN
2016-08-21/21:20:59.75                 -NaN
2016-08-21/21:20:59.78                 -NaN
2016-08-21/21:20:59.81                 -NaN
2016-08-21/21:20:59.84                 -NaN
2016-08-21/21:20:59.87                 -NaN
2016-08-21/21:20:59.90                 -NaN
2016-08-21/21:20:59.93                 -NaN
2016-08-21/21:20:59.97                 -NaN
2016-08-21/21:21:00.00                 -NaN
2016-08-21/21:21:00.03         -0.018874205
2016-08-21/21:21:00.06        -0.0036145080
2016-08-21/21:21:00.09        0.00086667151
2016-08-21/21:21:00.12       -0.00027196769
2016-08-21/21:21:00.15        -0.0046954459
2016-08-21/21:21:00.18         0.0063485943
2016-08-21/21:21:00.22        -0.0022039983
2016-08-21/21:21:00.25         -0.011887963
2016-08-21/21:21:00.28         -0.014222311
2016-08-21/21:21:00.31         0.0019267357
2016-08-21/21:21:00.34        -0.0092550174
2016-08-21/21:21:00.37         0.0013255025
2016-08-21/21:21:00.40         0.0075632905
2016-08-21/21:21:00.43         0.0033342137
2016-08-21/21:21:00.47        -0.0068173243
2016-08-21/21:21:00.50         0.0062207966
2016-08-21/21:21:00.53          0.011936414
2016-08-21/21:21:00.56          0.014149450
2016-08-21/21:21:00.59          0.012241858
2016-08-21/21:21:00.62          0.020145755
2016-08-21/21:21:00.65          0.012314388
2016-08-21/21:21:00.68        -0.0037122012
2016-08-21/21:21:00.72          0.022767911
2016-08-21/21:21:00.75          0.015161515
2016-08-21/21:21:00.78        -0.0052277222
2016-08-21/21:21:00.81        -0.0082768873
2016-08-21/21:21:00.84        -0.0088547860
2016-08-21/21:21:00.87         -0.016377548
2016-08-21/21:21:00.90        -0.0077114887
2016-08-21/21:21:00.93         -0.011308655
2016-08-21/21:21:00.97         0.0081901967
2016-08-21/21:21:01.00        0.00059295509
2016-08-21/21:21:01.03         0.0084736399
2016-08-21/21:21:01.06          0.023919055
2016-08-21/21:21:01.09         0.0045362948
2016-08-21/21:21:01.12        -0.0067739244
2016-08-21/21:21:01.15         0.0097630498
2016-08-21/21:21:01.18        -0.0065435960
2016-08-21/21:21:01.22        -0.0069579057
2016-08-21/21:21:01.25         -0.013413931
2016-08-21/21:21:01.28         -0.011078378
2016-08-21/21:21:01.31        -0.0096730170
2016-08-21/21:21:01.34       -0.00019412938
2016-08-21/21:21:01.37          0.011274732
2016-08-21/21:21:01.40          0.021517505
2016-08-21/21:21:01.43       -0.00082283130
2016-08-21/21:21:01.47         0.0021465357
2016-08-21/21:21:01.50          0.016831274
2016-08-21/21:21:01.53          0.020909010
2016-08-21/21:21:01.56         0.0055772659
2016-08-21/21:21:01.59          0.013017940
2016-08-21/21:21:01.62         -0.014263507
2016-08-21/21:21:01.65       -0.00089219355
2016-08-21/21:21:01.68        -0.0057583875
2016-08-21/21:21:01.72         0.0059741909
2016-08-21/21:21:01.75          0.012233428
2016-08-21/21:21:01.78        -0.0083754965
2016-08-21/21:21:01.81        0.00092938574
2016-08-21/21:21:01.84        -0.0035063490
2016-08-21/21:21:01.87        -0.0087518822
2016-08-21/21:21:01.90          0.018297719
2016-08-21/21:21:01.93          0.013325649
2016-08-21/21:21:01.97          0.020427575
2016-08-21/21:21:02.00         0.0019582051
2016-08-21/21:21:02.03        -0.0026794823
2016-08-21/21:21:02.06         0.0039750555
2016-08-21/21:21:02.09         -0.011418906
2016-08-21/21:21:02.12         0.0050353817
2016-08-21/21:21:02.15         0.0054940973
2016-08-21/21:21:02.18       -0.00065371392
2016-08-21/21:21:02.22         -0.013650849
2016-08-21/21:21:02.25        -0.0077745226
2016-08-21/21:21:02.28          0.036410193
2016-08-21/21:21:02.31          0.024492227
2016-08-21/21:21:02.34          0.035394067
2016-08-21/21:21:02.37          0.023623335
2016-08-21/21:21:02.40          0.017701046
2016-08-21/21:21:02.43          0.018917554
2016-08-21/21:21:02.47         0.0055244777
2016-08-21/21:21:02.50          0.010147317
2016-08-21/21:21:02.53        0.00023440532
2016-08-21/21:21:02.56         -0.037567263
2016-08-21/21:21:02.59         -0.020043824
2016-08-21/21:21:02.62        -0.0075182259
2016-08-21/21:21:02.65          0.014879538
2016-08-21/21:21:02.68         0.0080841539
2016-08-21/21:21:02.72         0.0085548313
2016-08-21/21:21:02.75         0.0080008296
2016-08-21/21:21:02.78        0.00081789480
2016-08-21/21:21:02.81         0.0043376354
2016-08-21/21:21:02.84        -0.0041284381
2016-08-21/21:21:02.87        -0.0049827967
2016-08-21/21:21:02.90         -0.015389881
2016-08-21/21:21:02.93         -0.012119414
2016-08-21/21:21:02.97        -0.0083170186
2016-08-21/21:21:03.00        -0.0019976453
2016-08-21/21:21:03.03        -0.0032208681
2016-08-21/21:21:03.06        -0.0030073786
2016-08-21/21:21:03.09         0.0038099687
2016-08-21/21:21:03.12          0.012964904
2016-08-21/21:21:03.15         0.0058697665
2016-08-21/21:21:03.18        -0.0033574641
2016-08-21/21:21:03.22         -0.010156160
2016-08-21/21:21:03.25         -0.012796188
2016-08-21/21:21:03.28         -0.018990763
2016-08-21/21:21:03.31        -0.0080420374
2016-08-21/21:21:03.34         0.0034007319
2016-08-21/21:21:03.37         -0.023104440
2016-08-21/21:21:03.40        0.00095671285
2016-08-21/21:21:03.43         0.0083227615
2016-08-21/21:21:03.47         0.0086407032
2016-08-21/21:21:03.50         0.0077299395
2016-08-21/21:21:03.53          0.013860137
2016-08-21/21:21:03.56          0.029628145
2016-08-21/21:21:03.59          0.031171139
2016-08-21/21:21:03.62          0.022898919
2016-08-21/21:21:03.65          0.042943303
2016-08-21/21:21:03.68          0.020898364
2016-08-21/21:21:03.72          0.020065281
2016-08-21/21:21:03.75          0.012052968
2016-08-21/21:21:03.78        0.00062051370
2016-08-21/21:21:03.81         0.0062279881
2016-08-21/21:21:03.84        -0.0067564152
2016-08-21/21:21:03.87         -0.020975038
2016-08-21/21:21:03.90         0.0050635697
2016-08-21/21:21:03.93         -0.010387004
2016-08-21/21:21:03.97         0.0018657619
2016-08-21/21:21:04.00         -0.015208762
2016-08-21/21:21:04.03        -0.0055127228
2016-08-21/21:21:04.06          0.015096203
2016-08-21/21:21:04.09         -0.014586417
2016-08-21/21:21:04.12         -0.013900266
2016-08-21/21:21:04.15         -0.010752661
2016-08-21/21:21:04.18         -0.019709597
2016-08-21/21:21:04.22       -0.00097400743
2016-08-21/21:21:04.25         -0.022017292
2016-08-21/21:21:04.28          0.021984683
2016-08-21/21:21:04.31       -0.00091873361
2016-08-21/21:21:04.34       -0.00029965869
2016-08-21/21:21:04.37         0.0090529870
2016-08-21/21:21:04.40        0.00075547332
2016-08-21/21:21:04.43         0.0069082850
2016-08-21/21:21:04.47         0.0051467169
2016-08-21/21:21:04.50        -0.0087530686
2016-08-21/21:21:04.53        -0.0063756608
2016-08-21/21:21:04.56         -0.034852347
2016-08-21/21:21:04.59        -0.0083124616
2016-08-21/21:21:04.62         -0.028048058
2016-08-21/21:21:04.65         0.0034750167
2016-08-21/21:21:04.68        -0.0071914192
2016-08-21/21:21:04.72         0.0090000202
2016-08-21/21:21:04.75         0.0087167064
2016-08-21/21:21:04.78         0.0044727191
2016-08-21/21:21:04.81        -0.0033933016
2016-08-21/21:21:04.84         0.0090815037
2016-08-21/21:21:04.87         0.0059447930
2016-08-21/21:21:04.90          0.017863371
2016-08-21/21:21:04.93         -0.015999393
2016-08-21/21:21:04.97         0.0084172611
2016-08-21/21:21:05.00         -0.020463294
2016-08-21/21:21:05.03        -0.0053423242
2016-08-21/21:21:05.06         -0.013687979
2016-08-21/21:21:05.09          0.015983972
2016-08-21/21:21:05.12         0.0064514833
2016-08-21/21:21:05.15         0.0011947397
2016-08-21/21:21:05.18        -0.0038537273
2016-08-21/21:21:05.22          0.022162739
2016-08-21/21:21:05.25         0.0019330725
2016-08-21/21:21:05.28          0.022773451
2016-08-21/21:21:05.31        -0.0048564798
2016-08-21/21:21:05.34          0.021840803
2016-08-21/21:21:05.37          0.017353246
2016-08-21/21:21:05.40         -0.017365470
2016-08-21/21:21:05.43         -0.016546931
2016-08-21/21:21:05.47        -0.0063038633
2016-08-21/21:21:05.50         -0.019413774
2016-08-21/21:21:05.53         -0.020103651
2016-08-21/21:21:05.56         -0.010062581
2016-08-21/21:21:05.59         -0.015662402
2016-08-21/21:21:05.62        -0.0089645379
2016-08-21/21:21:05.65         -0.016838368
2016-08-21/21:21:05.68          0.016944862
2016-08-21/21:21:05.72         0.0063283441
2016-08-21/21:21:05.75        -0.0074698065
2016-08-21/21:21:05.78         -0.029483439
2016-08-21/21:21:05.81         -0.020342339
2016-08-21/21:21:05.84         -0.027993918
2016-08-21/21:21:05.87         0.0042647569
2016-08-21/21:21:05.90         -0.018432346
2016-08-21/21:21:05.93         -0.020113320
2016-08-21/21:21:05.97        -0.0029313882
2016-08-21/21:21:06.00          0.020631635
2016-08-21/21:21:06.03        -0.0076193559
2016-08-21/21:21:06.06          0.019848623
2016-08-21/21:21:06.09         0.0028867613
2016-08-21/21:21:06.12         0.0050294855
2016-08-21/21:21:06.15         -0.029077225
2016-08-21/21:21:06.18         -0.015191710
2016-08-21/21:21:06.22         -0.026940252
2016-08-21/21:21:06.25         -0.050561209
2016-08-21/21:21:06.28         -0.044464152
2016-08-21/21:21:06.31        -0.0048965214
2016-08-21/21:21:06.34         -0.020556416
2016-08-21/21:21:06.37         0.0029433695
2016-08-21/21:21:06.40          0.019622618
2016-08-21/21:21:06.43          0.012020288
2016-08-21/21:21:06.47          0.010765874
2016-08-21/21:21:06.50          0.027787931
2016-08-21/21:21:06.53          0.038959526
2016-08-21/21:21:06.56          0.013593272
2016-08-21/21:21:06.59          0.012697983
2016-08-21/21:21:06.62          0.018040645
2016-08-21/21:21:06.65          0.013794163
2016-08-21/21:21:06.68         -0.023587735
2016-08-21/21:21:06.72         0.0086553267
2016-08-21/21:21:06.75          0.010935340
2016-08-21/21:21:06.78        -0.0088233967
2016-08-21/21:21:06.81         0.0052597919
2016-08-21/21:21:06.84         0.0020920214
2016-08-21/21:21:06.87        -0.0073576709
2016-08-21/21:21:06.90        -0.0069589835
2016-08-21/21:21:06.93       -0.00068622711
2016-08-21/21:21:06.97          0.017654296
2016-08-21/21:21:07.00        -0.0022037980
2016-08-21/21:21:07.03         -0.013991761
2016-08-21/21:21:07.06         0.0092276639
2016-08-21/21:21:07.09         -0.042972704
2016-08-21/21:21:07.12         -0.026082208
2016-08-21/21:21:07.15         -0.026910675
2016-08-21/21:21:07.18         -0.018200365
2016-08-21/21:21:07.22         -0.027068821
2016-08-21/21:21:07.25         -0.021452476
2016-08-21/21:21:07.28        -0.0012018979
2016-08-21/21:21:07.31        0.00066911820
2016-08-21/21:21:07.34        -0.0064762287
2016-08-21/21:21:07.37          0.027471951
2016-08-21/21:21:07.40         -0.013625753
2016-08-21/21:21:07.43        0.00013402999
2016-08-21/21:21:07.47        -0.0078700978
2016-08-21/21:21:07.50         -0.011400676
2016-08-21/21:21:07.53         -0.012460376
2016-08-21/21:21:07.56         -0.033656024
2016-08-21/21:21:07.59        -0.0092045271
2016-08-21/21:21:07.62       -0.00040882711
2016-08-21/21:21:07.65         0.0035536488
2016-08-21/21:21:07.68         0.0033191886
2016-08-21/21:21:07.72          0.015926906
2016-08-21/21:21:07.75          0.034913194
2016-08-21/21:21:07.78          0.017890007
2016-08-21/21:21:07.81       -0.00019562865
2016-08-21/21:21:07.84         0.0096234672
2016-08-21/21:21:07.87        -0.0029032417
2016-08-21/21:21:07.90         -0.013768635
2016-08-21/21:21:07.93         -0.036593240
2016-08-21/21:21:07.97          0.030420855
2016-08-21/21:21:08.00         -0.022946189
2016-08-21/21:21:08.03        -0.0055136321
2016-08-21/21:21:08.06          0.024336626
2016-08-21/21:21:08.09          0.046130217
2016-08-21/21:21:08.12          0.021885374
2016-08-21/21:21:08.15         0.0042716814
2016-08-21/21:21:08.18          0.018241473
2016-08-21/21:21:08.22          0.040730277
2016-08-21/21:21:08.25         -0.019969637
2016-08-21/21:21:08.28          0.031938888
2016-08-21/21:21:08.31         0.0025173180
2016-08-21/21:21:08.34         -0.022722950
2016-08-21/21:21:08.37         -0.024883539
2016-08-21/21:21:08.40         -0.018667385
2016-08-21/21:21:08.43        -0.0032267034
2016-08-21/21:21:08.47         -0.029014171
2016-08-21/21:21:08.50         -0.026778944
2016-08-21/21:21:08.53        -0.0049782483
2016-08-21/21:21:08.56        -0.0015224654
2016-08-21/21:21:08.59         -0.020396233
2016-08-21/21:21:08.62         0.0062592225
2016-08-21/21:21:08.65         0.0012684416
2016-08-21/21:21:08.68         0.0047384610
2016-08-21/21:21:08.72         -0.028315577
2016-08-21/21:21:08.75       -0.00043780117
2016-08-21/21:21:08.78         -0.020379585
2016-08-21/21:21:08.81         -0.030057158
2016-08-21/21:21:08.84         -0.028470570
2016-08-21/21:21:08.87         -0.010253843
2016-08-21/21:21:08.90        -0.0094479671
2016-08-21/21:21:08.93         -0.020021344
2016-08-21/21:21:08.97        -0.0053500703
2016-08-21/21:21:09.00          0.044730281
2016-08-21/21:21:09.03        -0.0050774283
2016-08-21/21:21:09.06          0.043320417
2016-08-21/21:21:09.09          0.032159804
2016-08-21/21:21:09.12         0.0057431768
2016-08-21/21:21:09.15         0.0015284681
2016-08-21/21:21:09.18         0.0052759256
2016-08-21/21:21:09.22        -0.0085095590
2016-08-21/21:21:09.25         0.0076419435
2016-08-21/21:21:09.28         -0.032107992
2016-08-21/21:21:09.31         0.0047783815
2016-08-21/21:21:09.34         -0.027574948
2016-08-21/21:21:09.37          0.011778432
2016-08-21/21:21:09.40         0.0096875222
2016-08-21/21:21:09.43          0.025626349
2016-08-21/21:21:09.47        0.00061756114
2016-08-21/21:21:09.50          0.021740501
2016-08-21/21:21:09.53         -0.010177795
2016-08-21/21:21:09.56        -0.0029870355
2016-08-21/21:21:09.59          0.020162993
2016-08-21/21:21:09.62          0.015331459
2016-08-21/21:21:09.65        -0.0061709913
2016-08-21/21:21:09.68       -0.00066506616
2016-08-21/21:21:09.72         -0.025392629
2016-08-21/21:21:09.75         -0.042259614
2016-08-21/21:21:09.78        -0.0046102677
2016-08-21/21:21:09.81         -0.010779011
2016-08-21/21:21:09.84         0.0036727455
2016-08-21/21:21:09.87         -0.023485750
2016-08-21/21:21:09.90         -0.038717703
2016-08-21/21:21:09.93        -0.0038036229
2016-08-21/21:21:09.97         -0.040538299
2016-08-21/21:21:10.00        -0.0026562763
2016-08-21/21:21:10.03          0.010390721
2016-08-21/21:21:10.06         -0.022505008
2016-08-21/21:21:10.09         -0.030008273
2016-08-21/21:21:10.12         -0.027637465
2016-08-21/21:21:10.15         -0.023232493
2016-08-21/21:21:10.18         -0.019679417
2016-08-21/21:21:10.22         -0.048474782
2016-08-21/21:21:10.25          0.026115562
2016-08-21/21:21:10.28        -0.0093092547
2016-08-21/21:21:10.31         -0.014660944
2016-08-21/21:21:10.34         -0.013792456
2016-08-21/21:21:10.37          0.013872003
2016-08-21/21:21:10.40        0.00056225897
2016-08-21/21:21:10.43        -0.0042910643
2016-08-21/21:21:10.47         -0.011110010
2016-08-21/21:21:10.50          0.011692084
2016-08-21/21:21:10.53         -0.036119862
2016-08-21/21:21:10.56        -0.0029447081
2016-08-21/21:21:10.59         0.0041564672
2016-08-21/21:21:10.62         0.0073024604
2016-08-21/21:21:10.65         0.0076242157
2016-08-21/21:21:10.68          0.010515189
2016-08-21/21:21:10.72          0.013982925
2016-08-21/21:21:10.75          0.054377771
2016-08-21/21:21:10.78          0.016294396
2016-08-21/21:21:10.81          0.016703845
2016-08-21/21:21:10.84         -0.011619164
2016-08-21/21:21:10.87         -0.019741189
2016-08-21/21:21:10.90         -0.023905914
2016-08-21/21:21:10.93         0.0023523540
2016-08-21/21:21:10.97         -0.016693793
2016-08-21/21:21:11.00        -0.0021088485
2016-08-21/21:21:11.03         -0.028160603
2016-08-21/21:21:11.06        -0.0033790866
2016-08-21/21:21:11.09          0.015960673
2016-08-21/21:21:11.12         0.0020160474
2016-08-21/21:21:11.15          0.010884579
2016-08-21/21:21:11.18          0.010940401
2016-08-21/21:21:11.22        -0.0040350709
2016-08-21/21:21:11.25          0.037495463
2016-08-21/21:21:11.28          0.034125656
2016-08-21/21:21:11.31          0.018207364
2016-08-21/21:21:11.34          0.023641126
2016-08-21/21:21:11.37         0.0093219163
2016-08-21/21:21:11.40          0.036187188
2016-08-21/21:21:11.43          0.025744337
2016-08-21/21:21:11.47         0.0056367255
2016-08-21/21:21:11.50          0.032136186
2016-08-21/21:21:11.53         -0.011018111
2016-08-21/21:21:11.56         -0.021089397
2016-08-21/21:21:11.59         -0.025482052
2016-08-21/21:21:11.62         -0.029564572
2016-08-21/21:21:11.65         -0.023391960
2016-08-21/21:21:11.68         -0.032962967
2016-08-21/21:21:11.72         -0.040317864
2016-08-21/21:21:11.75         -0.023619124
2016-08-21/21:21:11.78         -0.063473630
2016-08-21/21:21:11.81         -0.024301833
2016-08-21/21:21:11.84         -0.014768137
2016-08-21/21:21:11.87         0.0023575638
2016-08-21/21:21:11.90         -0.013720244
2016-08-21/21:21:11.93        -0.0023772668
2016-08-21/21:21:11.97       -0.00028627868
2016-08-21/21:21:12.00          0.035840045
2016-08-21/21:21:12.03          0.026864385
2016-08-21/21:21:12.06          0.024225538
2016-08-21/21:21:12.09         0.0093279038
2016-08-21/21:21:12.12         0.0025305886
2016-08-21/21:21:12.15        -0.0024449926
2016-08-21/21:21:12.18          0.040705697
2016-08-21/21:21:12.22          0.018587613
2016-08-21/21:21:12.25          0.027578009
2016-08-21/21:21:12.28        -0.0024360466
2016-08-21/21:21:12.31          0.019322535
2016-08-21/21:21:12.34          0.032602712
2016-08-21/21:21:12.37          0.021092761
2016-08-21/21:21:12.40          0.015449193
2016-08-21/21:21:12.43          0.027495084
2016-08-21/21:21:12.47        -0.0044127405
2016-08-21/21:21:12.50         -0.022811172
2016-08-21/21:21:12.53        -0.0058140996
2016-08-21/21:21:12.56         0.0013739403
2016-08-21/21:21:12.59         -0.012277165
2016-08-21/21:21:12.62        -0.0033488412
2016-08-21/21:21:12.65          0.011122894
2016-08-21/21:21:12.68         0.0098816155
2016-08-21/21:21:12.72        -0.0034071765
2016-08-21/21:21:12.75         0.0018770520
2016-08-21/21:21:12.78          0.076162032
2016-08-21/21:21:12.81         0.0042752607
2016-08-21/21:21:12.84          0.031130514
2016-08-21/21:21:12.87        -0.0051207537
2016-08-21/21:21:12.90         -0.022236853
2016-08-21/21:21:12.93         -0.011368801
2016-08-21/21:21:12.97         -0.016600886
2016-08-21/21:21:13.00        -0.0099874063
2016-08-21/21:21:13.03         -0.017677243
2016-08-21/21:21:13.06         -0.072959167
2016-08-21/21:21:13.09         -0.010400019
2016-08-21/21:21:13.12         -0.028811738
2016-08-21/21:21:13.15        -0.0083835122
2016-08-21/21:21:13.18         -0.023790552
2016-08-21/21:21:13.22       -0.00032999601
2016-08-21/21:21:13.25         0.0076800076
2016-08-21/21:21:13.28          0.013513568
2016-08-21/21:21:13.31        -0.0063215326
2016-08-21/21:21:13.34          0.013541155
2016-08-21/21:21:13.37         -0.019780709
2016-08-21/21:21:13.40         -0.036025609
2016-08-21/21:21:13.43        -0.0090186650
2016-08-21/21:21:13.47         0.0052758246
2016-08-21/21:21:13.50         -0.027349558
2016-08-21/21:21:13.53         -0.035052967
2016-08-21/21:21:13.56          0.017589355
2016-08-21/21:21:13.59          0.033594355
2016-08-21/21:21:13.62         -0.014405883
2016-08-21/21:21:13.65          0.022559734
2016-08-21/21:21:13.68          0.033906456
2016-08-21/21:21:13.72        -0.0087864510
2016-08-21/21:21:13.75        -0.0068473191
2016-08-21/21:21:13.78         -0.014883645
2016-08-21/21:21:13.81          0.013234772
2016-08-21/21:21:13.84         -0.044165188
2016-08-21/21:21:13.87         -0.039938611
2016-08-21/21:21:13.90         -0.013644739
2016-08-21/21:21:13.93         -0.026489568
2016-08-21/21:21:13.97         -0.020650530
2016-08-21/21:21:14.00        -0.0019385989
2016-08-21/21:21:14.03         -0.012945723
2016-08-21/21:21:14.06          0.010310189
2016-08-21/21:21:14.09          0.016141329
2016-08-21/21:21:14.12         0.0097930584
2016-08-21/21:21:14.15         -0.021215316
2016-08-21/21:21:14.18          0.018466937
2016-08-21/21:21:14.22          0.021954984
2016-08-21/21:21:14.25          0.010256865
2016-08-21/21:21:14.28         0.0024453097
2016-08-21/21:21:14.31          0.032142798
2016-08-21/21:21:14.34        -0.0092688899
2016-08-21/21:21:14.37         -0.036067114
2016-08-21/21:21:14.40         -0.014701716
2016-08-21/21:21:14.43          0.018282309
2016-08-21/21:21:14.47         -0.018000168
2016-08-21/21:21:14.50         -0.032225114
2016-08-21/21:21:14.53         -0.012615284
2016-08-21/21:21:14.56          0.013962120
2016-08-21/21:21:14.59         -0.030849303
2016-08-21/21:21:14.62         0.0030091695
2016-08-21/21:21:14.65         0.0039288669
2016-08-21/21:21:14.68         -0.013396297
2016-08-21/21:21:14.72         -0.016721152
2016-08-21/21:21:14.75         -0.030131542
2016-08-21/21:21:14.78         -0.040558099
2016-08-21/21:21:14.81         -0.030960068
2016-08-21/21:21:14.84         -0.032292182
2016-08-21/21:21:14.87        -0.0047962690
2016-08-21/21:21:14.90         0.0055249884
2016-08-21/21:21:14.93         0.0078397454
2016-08-21/21:21:14.97          0.016432399
2016-08-21/21:21:15.00        0.00018924121
2016-08-21/21:21:15.03         0.0077598028
2016-08-21/21:21:15.06          0.022214773
2016-08-21/21:21:15.09         0.0038574820
2016-08-21/21:21:15.12       -0.00057197371
2016-08-21/21:21:15.15         -0.033408830
2016-08-21/21:21:15.18         -0.049529432
2016-08-21/21:21:15.22         -0.021055238
2016-08-21/21:21:15.25        -0.0044416398
2016-08-21/21:21:15.28          0.036372605
2016-08-21/21:21:15.31          0.018857327
2016-08-21/21:21:15.34          0.026745615
2016-08-21/21:21:15.37        -0.0039220771
2016-08-21/21:21:15.40        -0.0029646762
2016-08-21/21:21:15.43          0.019582635
2016-08-21/21:21:15.47          0.016836226
2016-08-21/21:21:15.50        -0.0083970781
2016-08-21/21:21:15.53         -0.027852526
2016-08-21/21:21:15.56         -0.066453979
2016-08-21/21:21:15.59         -0.046306645
2016-08-21/21:21:15.62         -0.031871606
2016-08-21/21:21:15.65          0.023041033
2016-08-21/21:21:15.68          0.024809057
2016-08-21/21:21:15.72          0.013000092
2016-08-21/21:21:15.75          0.021377712
2016-08-21/21:21:15.78        -0.0014677540
2016-08-21/21:21:15.81          0.028969678
2016-08-21/21:21:15.84          0.032364364
2016-08-21/21:21:15.87          0.062437936
2016-08-21/21:21:15.90          0.021029539
2016-08-21/21:21:15.93          0.011999324
2016-08-21/21:21:15.97        -0.0041573400
2016-08-21/21:21:16.00        -0.0070749802
2016-08-21/21:21:16.03         -0.011697100
2016-08-21/21:21:16.06        -0.0040866777
2016-08-21/21:21:16.09         -0.044666867
2016-08-21/21:21:16.12        -0.0062641548
2016-08-21/21:21:16.15         -0.020091861
2016-08-21/21:21:16.18          0.011010573
2016-08-21/21:21:16.22        -0.0045523187
2016-08-21/21:21:16.25         -0.023263282
2016-08-21/21:21:16.28          0.013091735
2016-08-21/21:21:16.31        -0.0096079881
2016-08-21/21:21:16.34        -0.0047171764
2016-08-21/21:21:16.37          0.013091828
2016-08-21/21:21:16.40         -0.037064209
2016-08-21/21:21:16.43         -0.025072031
2016-08-21/21:21:16.47         -0.036540562
2016-08-21/21:21:16.50         -0.010836050
2016-08-21/21:21:16.53          0.019550237
2016-08-21/21:21:16.56          0.014576973
2016-08-21/21:21:16.59          0.038303311
2016-08-21/21:21:16.62          0.068300723
2016-08-21/21:21:16.65          0.084636668
2016-08-21/21:21:16.68          0.072777671
2016-08-21/21:21:16.72          0.042118052
2016-08-21/21:21:16.75         0.0025669329
2016-08-21/21:21:16.78         0.0090958249
2016-08-21/21:21:16.81         -0.010240053
2016-08-21/21:21:16.84         0.0096861560
2016-08-21/21:21:16.87         -0.017953856
2016-08-21/21:21:16.90         -0.031329511
2016-08-21/21:21:16.93         -0.032540379
2016-08-21/21:21:16.97         -0.012746710
2016-08-21/21:21:17.00         0.0043697850
2016-08-21/21:21:17.03          0.041908976
2016-08-21/21:21:17.06        -0.0068260957
2016-08-21/21:21:17.09         0.0030711645
2016-08-21/21:21:17.12         -0.054907643
2016-08-21/21:21:17.15          0.010220655
2016-08-21/21:21:17.18        -0.0084046343
2016-08-21/21:21:17.22         -0.025869779
2016-08-21/21:21:17.25        -0.0078921913
2016-08-21/21:21:17.28         -0.024963753
2016-08-21/21:21:17.31         -0.027952414
2016-08-21/21:21:17.34        -0.0025037509
2016-08-21/21:21:17.37          0.020887258
2016-08-21/21:21:17.40          0.022040991
2016-08-21/21:21:17.43          0.017459106
2016-08-21/21:21:17.47         0.0053892237
2016-08-21/21:21:17.50         -0.033507900
2016-08-21/21:21:17.53          0.010820528
2016-08-21/21:21:17.56         -0.016963849
2016-08-21/21:21:17.59        -0.0024098860
2016-08-21/21:21:17.62         0.0040307131
2016-08-21/21:21:17.65        -0.0051034315
2016-08-21/21:21:17.68        -0.0024600141
2016-08-21/21:21:17.72         -0.047454552
2016-08-21/21:21:17.75         -0.058558014
2016-08-21/21:21:17.78        -0.0097862738
2016-08-21/21:21:17.81         -0.060935584
2016-08-21/21:21:17.84          0.012348529
2016-08-21/21:21:17.87          0.010438469
2016-08-21/21:21:17.90          0.044931936
2016-08-21/21:21:17.93         0.0012893485
2016-08-21/21:21:17.97          0.044094098
2016-08-21/21:21:18.00        -0.0060783855
2016-08-21/21:21:18.03          0.038044801
2016-08-21/21:21:18.06          0.029229821
2016-08-21/21:21:18.09          0.040557343
2016-08-21/21:21:18.12          0.022743839
2016-08-21/21:21:18.15          0.038715770
2016-08-21/21:21:18.18         -0.038052787
2016-08-21/21:21:18.22          0.018685590
2016-08-21/21:21:18.25         0.0033615824
2016-08-21/21:21:18.28          0.063801293
2016-08-21/21:21:18.31          0.034907507
2016-08-21/21:21:18.34          0.031523236
2016-08-21/21:21:18.37          0.018079207
2016-08-21/21:21:18.40         -0.028233501
2016-08-21/21:21:18.43         -0.055780459
2016-08-21/21:21:18.47         0.0051874242
2016-08-21/21:21:18.50         -0.060028665
2016-08-21/21:21:18.53         -0.053471614
2016-08-21/21:21:18.56         -0.022301540
2016-08-21/21:21:18.59         0.0056053977
2016-08-21/21:21:18.62         -0.043208181
2016-08-21/21:21:18.65         -0.029184166
2016-08-21/21:21:18.68          0.049362954
2016-08-21/21:21:18.72          0.011544126
2016-08-21/21:21:18.75         -0.016895922
2016-08-21/21:21:18.78          0.065986353
2016-08-21/21:21:18.81         0.0096631036
2016-08-21/21:21:18.84         -0.055570930
2016-08-21/21:21:18.87         -0.010310201
2016-08-21/21:21:18.90          0.048416734
2016-08-21/21:21:18.93          0.037224718
2016-08-21/21:21:18.97         -0.070567336
2016-08-21/21:21:19.00         0.0028954062
2016-08-21/21:21:19.03         0.0048240852
2016-08-21/21:21:19.06         -0.059664489
2016-08-21/21:21:19.09         0.0028605488
2016-08-21/21:21:19.12          0.017584934
2016-08-21/21:21:19.15          0.014211515
2016-08-21/21:21:19.18         -0.057303811
2016-08-21/21:21:19.22         -0.027475144
2016-08-21/21:21:19.25          0.013686242
2016-08-21/21:21:19.28        -0.0063533368
2016-08-21/21:21:19.31         -0.013701316
2016-08-21/21:21:19.34          0.017183814
2016-08-21/21:21:19.37         -0.021723704
2016-08-21/21:21:19.40         0.0072974902
2016-08-21/21:21:19.43         -0.071445618
2016-08-21/21:21:19.47          0.012771704
2016-08-21/21:21:19.50         -0.028377531
2016-08-21/21:21:19.53          0.040019803
2016-08-21/21:21:19.56          0.024789590
2016-08-21/21:21:19.59          0.015390742
2016-08-21/21:21:19.62        0.00090583714
2016-08-21/21:21:19.65          0.020556757
2016-08-21/21:21:19.68          0.011825397
2016-08-21/21:21:19.72          0.014042926
2016-08-21/21:21:19.75         -0.031133866
2016-08-21/21:21:19.78         -0.033872691
2016-08-21/21:21:19.81         -0.072579515
2016-08-21/21:21:19.84         -0.068029624
2016-08-21/21:21:19.87        -0.0071593871
2016-08-21/21:21:19.90         0.0076294982
2016-08-21/21:21:19.93         0.0092614188
2016-08-21/21:21:19.97       -0.00017333425
2016-08-21/21:21:20.00          0.015227188
2016-08-21/21:21:20.03          0.034455822
2016-08-21/21:21:20.06          0.051981748
2016-08-21/21:21:20.09          0.031974564
2016-08-21/21:21:20.12          0.043816300
2016-08-21/21:21:20.15        -0.0033016928
2016-08-21/21:21:20.18         -0.026239841
2016-08-21/21:21:20.22         0.0035930268
2016-08-21/21:21:20.25        0.00079208198
2016-08-21/21:21:20.28          0.059094599
2016-08-21/21:21:20.31          0.022300547
2016-08-21/21:21:20.34          0.019537322
2016-08-21/21:21:20.37          0.031925398
2016-08-21/21:21:20.40          0.020170102
2016-08-21/21:21:20.43          0.034624152
2016-08-21/21:21:20.47          0.046841223
2016-08-21/21:21:20.50          0.011461407
2016-08-21/21:21:20.53         0.0070033997
2016-08-21/21:21:20.56         -0.040358502
2016-08-21/21:21:20.59       -0.00089955370
2016-08-21/21:21:20.62         -0.013633438
2016-08-21/21:21:20.65         -0.022678817
2016-08-21/21:21:20.68        -0.0055674579
2016-08-21/21:21:20.72         -0.049132944
2016-08-21/21:21:20.75         -0.064567821
2016-08-21/21:21:20.78         -0.028194096
2016-08-21/21:21:20.81         -0.027022113
2016-08-21/21:21:20.84        -0.0015514319
2016-08-21/21:21:20.87        2.3001478e-05
2016-08-21/21:21:20.90         0.0091742960
2016-08-21/21:21:20.93         0.0083563390
2016-08-21/21:21:20.97         -0.026534787
2016-08-21/21:21:21.00         0.0012520099
2016-08-21/21:21:21.03          0.019332300
2016-08-21/21:21:21.06         -0.025427644
2016-08-21/21:21:21.09         -0.013518851
2016-08-21/21:21:21.12         -0.058125102
2016-08-21/21:21:21.15         -0.017057893
2016-08-21/21:21:21.18         -0.011801242
2016-08-21/21:21:21.22         0.0072583069
2016-08-21/21:21:21.25         0.0058210720
2016-08-21/21:21:21.28          0.048373420
2016-08-21/21:21:21.31          0.041778557
2016-08-21/21:21:21.34          0.043760056
2016-08-21/21:21:21.37         -0.014719662
2016-08-21/21:21:21.40          0.013571794
2016-08-21/21:21:21.43         -0.045031559
2016-08-21/21:21:21.47         -0.062185000
2016-08-21/21:21:21.50         -0.049046856
2016-08-21/21:21:21.53         -0.029769589
2016-08-21/21:21:21.56         -0.021738785
2016-08-21/21:21:21.59         0.0071130396
2016-08-21/21:21:21.62         -0.042768805
2016-08-21/21:21:21.65          0.013139532
2016-08-21/21:21:21.68          0.023786395
2016-08-21/21:21:21.72          0.089850002
2016-08-21/21:21:21.75          0.043406828
2016-08-21/21:21:21.78          0.079209148
2016-08-21/21:21:21.81          0.039412193
2016-08-21/21:21:21.84        -0.0050996506
2016-08-21/21:21:21.87         -0.030425644
2016-08-21/21:21:21.90          0.021219796
2016-08-21/21:21:21.93          0.041539129
2016-08-21/21:21:21.97         -0.017481001
2016-08-21/21:21:22.00         -0.060168769
2016-08-21/21:21:22.03         0.0085011630
2016-08-21/21:21:22.06         -0.068970843
2016-08-21/21:21:22.09         -0.010217958
2016-08-21/21:21:22.12          0.012203642
2016-08-21/21:21:22.15       -0.00081225076
2016-08-21/21:21:22.18          0.029199829
2016-08-21/21:21:22.22         -0.023216794
2016-08-21/21:21:22.25        -0.0028133522
2016-08-21/21:21:22.28         -0.062367938
2016-08-21/21:21:22.31         -0.030902763
2016-08-21/21:21:22.34         -0.014892190
2016-08-21/21:21:22.37         -0.036366905
2016-08-21/21:21:22.40         -0.039002563
2016-08-21/21:21:22.43         -0.030824626
2016-08-21/21:21:22.47         -0.028187353
2016-08-21/21:21:22.50          0.013100112
2016-08-21/21:21:22.53         0.0019261272
2016-08-21/21:21:22.56          0.079382224
2016-08-21/21:21:22.59          0.050040788
2016-08-21/21:21:22.62          0.035584850
2016-08-21/21:21:22.65          0.035011303
2016-08-21/21:21:22.68         -0.029733154
2016-08-21/21:21:22.72         -0.014478872
2016-08-21/21:21:22.75         -0.011639754
2016-08-21/21:21:22.78         -0.050387621
2016-08-21/21:21:22.81         -0.026641225
2016-08-21/21:21:22.84         -0.050608477
2016-08-21/21:21:22.87        -0.0066046134
2016-08-21/21:21:22.90         -0.015059620
2016-08-21/21:21:22.93         -0.015581913
2016-08-21/21:21:22.97         0.0074845602
2016-08-21/21:21:23.00       -0.00071999606
2016-08-21/21:21:23.03         -0.018330068
2016-08-21/21:21:23.06        -0.0030866644
2016-08-21/21:21:23.09          0.048205556
2016-08-21/21:21:23.12          0.012907260
2016-08-21/21:21:23.15         -0.037071186
2016-08-21/21:21:23.18        -0.0082079527
2016-08-21/21:21:23.22         0.0075412921
2016-08-21/21:21:23.25          0.033520631
2016-08-21/21:21:23.28         0.0093977768
2016-08-21/21:21:23.31          0.023395827
2016-08-21/21:21:23.34          0.032480792
2016-08-21/21:21:23.37        -0.0090874409
2016-08-21/21:21:23.40          0.044700243
2016-08-21/21:21:23.43          0.029827280
2016-08-21/21:21:23.47          0.010027743
2016-08-21/21:21:23.50          0.011202596
2016-08-21/21:21:23.53         0.0019710504
2016-08-21/21:21:23.56         0.0015280674
2016-08-21/21:21:23.59         0.0016503031
2016-08-21/21:21:23.62         -0.011622397
2016-08-21/21:21:23.65         -0.011290833
2016-08-21/21:21:23.68         -0.032084489
2016-08-21/21:21:23.72        -0.0012899625
2016-08-21/21:21:23.75         -0.020465258
2016-08-21/21:21:23.78        -0.0013627840
2016-08-21/21:21:23.81         -0.014735741
2016-08-21/21:21:23.84          0.024716035
2016-08-21/21:21:23.87          0.010755865
2016-08-21/21:21:23.90        0.00032280446
2016-08-21/21:21:23.93         -0.014144612
2016-08-21/21:21:23.97         -0.018689553
2016-08-21/21:21:24.00         -0.011620766
2016-08-21/21:21:24.03         -0.033979348
2016-08-21/21:21:24.06         -0.044515784
2016-08-21/21:21:24.09         -0.047445504
2016-08-21/21:21:24.12        -0.0074416956
2016-08-21/21:21:24.15         -0.057708461
2016-08-21/21:21:24.18        0.00019122569
2016-08-21/21:21:24.22         0.0021481742
2016-08-21/21:21:24.25          0.019851900
2016-08-21/21:21:24.28         -0.017773966
2016-08-21/21:21:24.31          0.043030068
2016-08-21/21:21:24.34        0.00044831897
2016-08-21/21:21:24.37         0.0062634207
2016-08-21/21:21:24.40         -0.060409219
2016-08-21/21:21:24.43         -0.013005455
2016-08-21/21:21:24.47         -0.044299223
2016-08-21/21:21:24.50        -0.0077749742
2016-08-21/21:21:24.53         -0.060057232
2016-08-21/21:21:24.56         0.0036689594
2016-08-21/21:21:24.59         -0.036806320
2016-08-21/21:21:24.62        0.00091347259
2016-08-21/21:21:24.65          0.017518700
2016-08-21/21:21:24.68          0.063062596
2016-08-21/21:21:24.72          0.062902761
2016-08-21/21:21:24.75          0.042820005
2016-08-21/21:21:24.78          0.032250356
2016-08-21/21:21:24.81          0.047093873
2016-08-21/21:21:24.84         0.0084209135
2016-08-21/21:21:24.87          0.033650836
2016-08-21/21:21:24.90          0.039148598
2016-08-21/21:21:24.93          0.042401227
2016-08-21/21:21:24.97         -0.032034151
2016-08-21/21:21:25.00         -0.055004947
2016-08-21/21:21:25.03          0.018760785
2016-08-21/21:21:25.06        0.00059826907
2016-08-21/21:21:25.09          0.018419058
2016-08-21/21:21:25.12          0.012542630
2016-08-21/21:21:25.15          0.020550275
2016-08-21/21:21:25.18         -0.027999165
2016-08-21/21:21:25.22         -0.054000468
2016-08-21/21:21:25.25         -0.027279946
2016-08-21/21:21:25.28         -0.024659552
2016-08-21/21:21:25.31         -0.086218140
2016-08-21/21:21:25.34         -0.065857581
2016-08-21/21:21:25.37         -0.079332522
2016-08-21/21:21:25.40         -0.061196223
2016-08-21/21:21:25.43         -0.075827027
2016-08-21/21:21:25.47        -0.0056129129
2016-08-21/21:21:25.50         -0.016234520
2016-08-21/21:21:25.53          0.010681732
2016-08-21/21:21:25.56          0.046334979
2016-08-21/21:21:25.59          0.054551245
2016-08-21/21:21:25.62          0.013429651
2016-08-21/21:21:25.65          0.042945087
2016-08-21/21:21:25.68         0.0090740773
2016-08-21/21:21:25.72         -0.020742429
2016-08-21/21:21:25.75         -0.057393175
2016-08-21/21:21:25.78         -0.028466215
2016-08-21/21:21:25.81        -0.0066002683
2016-08-21/21:21:25.84         -0.043387567
2016-08-21/21:21:25.87         -0.026082704
2016-08-21/21:21:25.90         -0.030287360
2016-08-21/21:21:25.93         -0.032227100
2016-08-21/21:21:25.97         -0.037595687
2016-08-21/21:21:26.00          0.039222122
2016-08-21/21:21:26.03          0.041576872
2016-08-21/21:21:26.06          0.042479175
2016-08-21/21:21:26.09          0.029496581
2016-08-21/21:21:26.12          0.050545726
2016-08-21/21:21:26.15         0.0015323648
2016-08-21/21:21:26.18          0.022116397
2016-08-21/21:21:26.22        0.00026945850
2016-08-21/21:21:26.25         0.0086466969
2016-08-21/21:21:26.28        -0.0042141366
2016-08-21/21:21:26.31         0.0054787114
2016-08-21/21:21:26.34         -0.015365787
2016-08-21/21:21:26.37         -0.034611143
2016-08-21/21:21:26.40         -0.053673041
2016-08-21/21:21:26.43          0.023564066
2016-08-21/21:21:26.47        -0.0046988479
2016-08-21/21:21:26.50          0.055567157
2016-08-21/21:21:26.53          0.028740962
2016-08-21/21:21:26.56        -0.0079951035
2016-08-21/21:21:26.59         -0.065952234
2016-08-21/21:21:26.62         -0.063173320
2016-08-21/21:21:26.65         0.0037040434
2016-08-21/21:21:26.68         0.0066646708
2016-08-21/21:21:26.72        -0.0042611733
2016-08-21/21:21:26.75        -0.0064413991
2016-08-21/21:21:26.78         -0.016964596
2016-08-21/21:21:26.81          0.016152860
2016-08-21/21:21:26.84          0.013733228
2016-08-21/21:21:26.87          0.095176082
2016-08-21/21:21:26.90          0.028671815
2016-08-21/21:21:26.93         -0.063209698
2016-08-21/21:21:26.97         -0.054268443
2016-08-21/21:21:27.00         -0.043875724
2016-08-21/21:21:27.03        -0.0073146613
2016-08-21/21:21:27.06         -0.097170003
2016-08-21/21:21:27.09         -0.096588058
2016-08-21/21:21:27.12         -0.037135232
2016-08-21/21:21:27.15         -0.029496655
2016-08-21/21:21:27.18          0.015076775
2016-08-21/21:21:27.22          0.020063421
2016-08-21/21:21:27.25          0.027915812
2016-08-21/21:21:27.28         -0.012036645
2016-08-21/21:21:27.31         -0.030386954
2016-08-21/21:21:27.34          0.048292149
2016-08-21/21:21:27.37         -0.014618503
2016-08-21/21:21:27.40         0.0016912856
2016-08-21/21:21:27.43         -0.055992297
2016-08-21/21:21:27.47         -0.027354112
2016-08-21/21:21:27.50         -0.013306972
2016-08-21/21:21:27.53         -0.015332736
2016-08-21/21:21:27.56         -0.029619759
2016-08-21/21:21:27.59          0.053364481
2016-08-21/21:21:27.62         -0.013975914
2016-08-21/21:21:27.65          0.058506060
2016-08-21/21:21:27.68          0.023642598
2016-08-21/21:21:27.72          0.047809221
2016-08-21/21:21:27.75          0.053653784
2016-08-21/21:21:27.78          0.028900543
2016-08-21/21:21:27.81          0.035860904
2016-08-21/21:21:27.84          0.049277800
2016-08-21/21:21:27.87         -0.059670440
2016-08-21/21:21:27.90          0.023898519
2016-08-21/21:21:27.93         -0.023027138
2016-08-21/21:21:27.97        -0.0063496629
2016-08-21/21:21:28.00         -0.077523665
2016-08-21/21:21:28.03         -0.035643841
2016-08-21/21:21:28.06          0.070811318
2016-08-21/21:21:28.09          0.043928150
2016-08-21/21:21:28.12         -0.034214489
2016-08-21/21:21:28.15          0.036874286
2016-08-21/21:21:28.18         -0.017424607
2016-08-21/21:21:28.22          0.011093111
2016-08-21/21:21:28.25         -0.013230279
2016-08-21/21:21:28.28          0.062574042
2016-08-21/21:21:28.31         0.0082458875
2016-08-21/21:21:28.34         -0.065956809
2016-08-21/21:21:28.37         -0.061774724
2016-08-21/21:21:28.40          0.050295827
2016-08-21/21:21:28.43        -0.0047636126
2016-08-21/21:21:28.47          0.065682414
2016-08-21/21:21:28.50          0.070788265
2016-08-21/21:21:28.53          0.053698652
2016-08-21/21:21:28.56         0.0090213809
2016-08-21/21:21:28.59          0.021468054
2016-08-21/21:21:28.62         -0.016152653
2016-08-21/21:21:28.65         0.0054359174
2016-08-21/21:21:28.68         -0.018385177
2016-08-21/21:21:28.72         0.0088068264
2016-08-21/21:21:28.75         -0.014191327
2016-08-21/21:21:28.78         -0.035808096
2016-08-21/21:21:28.81         -0.036203498
2016-08-21/21:21:28.84          0.017406237
2016-08-21/21:21:28.87         -0.016317110
2016-08-21/21:21:28.90          0.030893804
2016-08-21/21:21:28.93          0.019335638
2016-08-21/21:21:28.97          0.025932008
2016-08-21/21:21:29.00         0.0045761043
2016-08-21/21:21:29.03         -0.035130336
2016-08-21/21:21:29.06         0.0012954144
2016-08-21/21:21:29.09          0.041503433
2016-08-21/21:21:29.12        -0.0060625922
2016-08-21/21:21:29.15          0.066286033
2016-08-21/21:21:29.18        -0.0072722518
2016-08-21/21:21:29.22         -0.026891272
2016-08-21/21:21:29.25         -0.019049140
2016-08-21/21:21:29.28         0.0037493976
2016-08-21/21:21:29.31          0.064875383
2016-08-21/21:21:29.34          0.067040673
2016-08-21/21:21:29.37        -0.0096183062
2016-08-21/21:21:29.40          0.027815928
2016-08-21/21:21:29.43         0.0084783262
2016-08-21/21:21:29.47          0.063846197
2016-08-21/21:21:29.50          0.043147410
2016-08-21/21:21:29.53          0.037764320
2016-08-21/21:21:29.56          0.045242631
2016-08-21/21:21:29.59         -0.054073680
2016-08-21/21:21:29.62         -0.058408965
2016-08-21/21:21:29.65       -0.00035559087
2016-08-21/21:21:29.68         -0.055032261
2016-08-21/21:21:29.72         0.0011652119
2016-08-21/21:21:29.75          0.025644440
2016-08-21/21:21:29.78          0.079763150
2016-08-21/21:21:29.81          0.044347297
2016-08-21/21:21:29.84          0.020210323
2016-08-21/21:21:29.87          0.081784959
2016-08-21/21:21:29.90          0.045352746
2016-08-21/21:21:29.93          0.033098485
2016-08-21/21:21:29.97          0.034834865
2016-08-21/21:21:30.00         -0.041724252
2016-08-21/21:21:30.03         -0.025321955
2016-08-21/21:21:30.06         -0.062540453
2016-08-21/21:21:30.09        -0.0037273874
2016-08-21/21:21:30.12         -0.017313277
2016-08-21/21:21:30.15         -0.025735214
2016-08-21/21:21:30.18         -0.028647338
2016-08-21/21:21:30.22         -0.037236741
2016-08-21/21:21:30.25         0.0088881855
2016-08-21/21:21:30.28          0.027898883
2016-08-21/21:21:30.31         0.0099549850
2016-08-21/21:21:30.34          0.035300854
2016-08-21/21:21:30.37         -0.029896193
2016-08-21/21:21:30.40         -0.013373781
2016-08-21/21:21:30.43         0.0039290501
2016-08-21/21:21:30.47         0.0076393234
2016-08-21/21:21:30.50        -0.0084768831
2016-08-21/21:21:30.53         0.0061180812
2016-08-21/21:21:30.56         -0.022281246
2016-08-21/21:21:30.59         -0.067310744
2016-08-21/21:21:30.62        -0.0066789557
2016-08-21/21:21:30.65         0.0024519847
2016-08-21/21:21:30.68          0.078028178
2016-08-21/21:21:30.72          0.010512100
2016-08-21/21:21:30.75          0.047044102
2016-08-21/21:21:30.78          0.083167200
2016-08-21/21:21:30.81        -0.0025590830
2016-08-21/21:21:30.84          0.020012423
2016-08-21/21:21:30.87         0.0070388542
2016-08-21/21:21:30.90         -0.023197694
2016-08-21/21:21:30.93         -0.044471846
2016-08-21/21:21:30.97         -0.035564000
2016-08-21/21:21:31.00        -0.0021829385
2016-08-21/21:21:31.03          0.024843688
2016-08-21/21:21:31.06        -0.0019677300
2016-08-21/21:21:31.09          0.094735413
2016-08-21/21:21:31.12          0.013882706
2016-08-21/21:21:31.15          0.093124950
2016-08-21/21:21:31.18          0.049334443
2016-08-21/21:21:31.22          0.047416873
2016-08-21/21:21:31.25         -0.037681971
2016-08-21/21:21:31.28         -0.038613055
2016-08-21/21:21:31.31         -0.015665948
2016-08-21/21:21:31.34         -0.011821939
2016-08-21/21:21:31.37         -0.028583230
2016-08-21/21:21:31.40          0.044946204
2016-08-21/21:21:31.43         0.0061822768
2016-08-21/21:21:31.47        0.00018432603
2016-08-21/21:21:31.50          0.059842461
2016-08-21/21:21:31.53          0.078636136
2016-08-21/21:21:31.56          0.015950137
2016-08-21/21:21:31.59         -0.029142139
2016-08-21/21:21:31.62         -0.023811811
2016-08-21/21:21:31.65         -0.075771991
2016-08-21/21:21:31.68         -0.054981514
2016-08-21/21:21:31.72         -0.025910401
2016-08-21/21:21:31.75         -0.043836467
2016-08-21/21:21:31.78         -0.087035220
2016-08-21/21:21:31.81         -0.060226683
2016-08-21/21:21:31.84         0.0061821759
2016-08-21/21:21:31.87         -0.038485930
2016-08-21/21:21:31.90         -0.027795281
2016-08-21/21:21:31.93         -0.010964706
2016-08-21/21:21:31.97         -0.036828831
2016-08-21/21:21:32.00         0.0054591377
2016-08-21/21:21:32.03          0.054167427
2016-08-21/21:21:32.06          0.034291881
2016-08-21/21:21:32.09         0.0051889665
2016-08-21/21:21:32.12          0.017946714
2016-08-21/21:21:32.15          0.044431982
2016-08-21/21:21:32.18          0.018073168
2016-08-21/21:21:32.22          0.042436112
2016-08-21/21:21:32.25          0.068714878
2016-08-21/21:21:32.28          0.011116284
2016-08-21/21:21:32.31        0.00017913156
2016-08-21/21:21:32.34         -0.014131037
2016-08-21/21:21:32.37         0.0090422286
2016-08-21/21:21:32.40         -0.024400515
2016-08-21/21:21:32.43        -0.0069121173
2016-08-21/21:21:32.47         0.0089862902
2016-08-21/21:21:32.50        -0.0038673664
2016-08-21/21:21:32.53         -0.015620938
2016-08-21/21:21:32.56         -0.034663083
2016-08-21/21:21:32.59         -0.053513439
2016-08-21/21:21:32.62         -0.015916566
2016-08-21/21:21:32.65         -0.019286731
2016-08-21/21:21:32.68          0.022402868
2016-08-21/21:21:32.72         -0.014481911
2016-08-21/21:21:32.75          0.044982672
2016-08-21/21:21:32.78          0.022248738
2016-08-21/21:21:32.81          0.023420906
2016-08-21/21:21:32.84          0.038153443
2016-08-21/21:21:32.87          0.039785882
2016-08-21/21:21:32.90          0.030604118
2016-08-21/21:21:32.93          0.010215584
2016-08-21/21:21:32.97         -0.024571799
2016-08-21/21:21:33.00          0.043181338
2016-08-21/21:21:33.03         -0.044487863
2016-08-21/21:21:33.06         -0.048433214
2016-08-21/21:21:33.09         -0.011853354
2016-08-21/21:21:33.12         -0.052254876
2016-08-21/21:21:33.15         -0.041651430
2016-08-21/21:21:33.18          0.025853914
2016-08-21/21:21:33.22          0.042992815
2016-08-21/21:21:33.25          0.021182996
2016-08-21/21:21:33.28        0.00056482591
2016-08-21/21:21:33.31          0.016440242
2016-08-21/21:21:33.34          0.072227323
2016-08-21/21:21:33.37          0.014875186
2016-08-21/21:21:33.40          0.016029905
2016-08-21/21:21:33.43          0.044441287
2016-08-21/21:21:33.47         -0.036743384
2016-08-21/21:21:33.50         -0.088646109
2016-08-21/21:21:33.53         -0.077948739
2016-08-21/21:21:33.56          -0.10606664
2016-08-21/21:21:33.59         -0.062423832
2016-08-21/21:21:33.62         -0.057184538
2016-08-21/21:21:33.65         -0.017160525
2016-08-21/21:21:33.68        -0.0016103954
2016-08-21/21:21:33.72         -0.033136565
2016-08-21/21:21:33.75          0.028054386
2016-08-21/21:21:33.78          0.028182201
2016-08-21/21:21:33.81         -0.016317157
2016-08-21/21:21:33.84          0.019269469
2016-08-21/21:21:33.87         -0.037898808
2016-08-21/21:21:33.90         -0.098115639
2016-08-21/21:21:33.93         -0.091280609
2016-08-21/21:21:33.97         -0.040484906
2016-08-21/21:21:34.00         -0.046116456
2016-08-21/21:21:34.03         -0.083133219
2016-08-21/21:21:34.06        -0.0074120435
2016-08-21/21:21:34.09          0.077204527
2016-08-21/21:21:34.12          0.017591926
2016-08-21/21:21:34.15        -0.0017176123
2016-08-21/21:21:34.18          0.045751193
2016-08-21/21:21:34.21          0.030284274
2016-08-21/21:21:34.25        -0.0099249788
2016-08-21/21:21:34.28         -0.025293313
2016-08-21/21:21:34.31          0.012893507
2016-08-21/21:21:34.34          0.020229664
2016-08-21/21:21:34.37         -0.017314134
2016-08-21/21:21:34.40          0.012563723
2016-08-21/21:21:34.43          0.098821455
2016-08-21/21:21:34.46          0.053953939
2016-08-21/21:21:34.50          0.042224496
2016-08-21/21:21:34.53          0.042167158
2016-08-21/21:21:34.56           0.11024746
2016-08-21/21:21:34.59          0.038894749
2016-08-21/21:21:34.62        -0.0010418350
2016-08-21/21:21:34.65         0.0086877811
2016-08-21/21:21:34.68         -0.030621659
2016-08-21/21:21:34.71         -0.029009077
2016-08-21/21:21:34.75         -0.046162737
2016-08-21/21:21:34.78         -0.075086824
2016-08-21/21:21:34.81         -0.078044969
2016-08-21/21:21:34.84          -0.13058063
2016-08-21/21:21:34.87         0.0010936079
2016-08-21/21:21:34.90         -0.057640675
2016-08-21/21:21:34.93         -0.024203688
2016-08-21/21:21:34.96          0.017154824
2016-08-21/21:21:35.00         -0.013048169
2016-08-21/21:21:35.03          0.032398165
2016-08-21/21:21:35.06          0.085281957
2016-08-21/21:21:35.09          0.075810359
2016-08-21/21:21:35.12          0.034936700
2016-08-21/21:21:35.15         -0.077765901
2016-08-21/21:21:35.18         -0.025322859
2016-08-21/21:21:35.21        -0.0064859681
2016-08-21/21:21:35.25         0.0050109094
2016-08-21/21:21:35.28         -0.013360742
2016-08-21/21:21:35.31          0.028967836
2016-08-21/21:21:35.34        0.00062319268
2016-08-21/21:21:35.37         -0.021985961
2016-08-21/21:21:35.40          0.034952030
2016-08-21/21:21:35.43          0.081188870
2016-08-21/21:21:35.46          0.020463478
2016-08-21/21:21:35.50         -0.027880331
2016-08-21/21:21:35.53         -0.031422283
2016-08-21/21:21:35.56        -0.0058606941
2016-08-21/21:21:35.59         -0.092128437
2016-08-21/21:21:35.62         -0.016961935
2016-08-21/21:21:35.65         -0.027414355
2016-08-21/21:21:35.68         -0.063570835
2016-08-21/21:21:35.71       -0.00014807412
2016-08-21/21:21:35.75          0.030876095
2016-08-21/21:21:35.78          0.054273554
2016-08-21/21:21:35.81          0.078917087
2016-08-21/21:21:35.84         -0.010677711
2016-08-21/21:21:35.87          0.031549281
2016-08-21/21:21:35.90         -0.015497690
2016-08-21/21:21:35.93          0.053964939
2016-08-21/21:21:35.96          0.094340985
2016-08-21/21:21:36.00         -0.013746156
2016-08-21/21:21:36.03          0.018299445
2016-08-21/21:21:36.06         -0.031218517
2016-08-21/21:21:36.09         -0.056259771
2016-08-21/21:21:36.12          0.028423925
2016-08-21/21:21:36.15         -0.030712386
2016-08-21/21:21:36.18         -0.011606879
2016-08-21/21:21:36.21          0.014861254
2016-08-21/21:21:36.25         -0.022381818
2016-08-21/21:21:36.28         0.0085786993
2016-08-21/21:21:36.31          0.039173990
2016-08-21/21:21:36.34          0.013645712
2016-08-21/21:21:36.37          0.010087166
2016-08-21/21:21:36.40          0.053904810
2016-08-21/21:21:36.43          0.040220706
2016-08-21/21:21:36.46         -0.017626197
2016-08-21/21:21:36.50         -0.027164939
2016-08-21/21:21:36.53        -0.0010209524
2016-08-21/21:21:36.56        -0.0031992836
2016-08-21/21:21:36.59         -0.073938227
2016-08-21/21:21:36.62          0.040907335
2016-08-21/21:21:36.65          0.030686481
2016-08-21/21:21:36.68        -0.0027318444
2016-08-21/21:21:36.71          0.027925945
2016-08-21/21:21:36.75         -0.040244252
2016-08-21/21:21:36.78         -0.019784580
2016-08-21/21:21:36.81         -0.064797050
2016-08-21/21:21:36.84         -0.048209643
2016-08-21/21:21:36.87         -0.063518591
2016-08-21/21:21:36.90          -0.11645268
2016-08-21/21:21:36.93         -0.046765485
2016-08-21/21:21:36.96         -0.097505636
2016-08-21/21:21:37.00         -0.063403270
2016-08-21/21:21:37.03          0.057035453
2016-08-21/21:21:37.06         -0.036400266
2016-08-21/21:21:37.09          0.030880302
2016-08-21/21:21:37.12         0.0013162972
2016-08-21/21:21:37.15          0.033830515
2016-08-21/21:21:37.18           0.11426125
2016-08-21/21:21:37.21         0.0013786566
2016-08-21/21:21:37.25          0.051330106
2016-08-21/21:21:37.28          0.085972885
2016-08-21/21:21:37.31         -0.043283128
2016-08-21/21:21:37.34          0.010030242
2016-08-21/21:21:37.37          0.015481094
2016-08-21/21:21:37.40        -0.0089427661
2016-08-21/21:21:37.43          0.028425583
2016-08-21/21:21:37.46         -0.024003701
2016-08-21/21:21:37.50          0.030606253
2016-08-21/21:21:37.53         0.0018112368
2016-08-21/21:21:37.56         0.0066694885
2016-08-21/21:21:37.59          0.064442873
2016-08-21/21:21:37.62          0.084286796
2016-08-21/21:21:37.65          0.061588359
2016-08-21/21:21:37.68          0.055679686
2016-08-21/21:21:37.71          0.051467423
2016-08-21/21:21:37.75         -0.041200166
2016-08-21/21:21:37.78         -0.027765150
2016-08-21/21:21:37.81         -0.050935638
2016-08-21/21:21:37.84         -0.011905999
2016-08-21/21:21:37.87         -0.021024167
2016-08-21/21:21:37.90         -0.015928184
2016-08-21/21:21:37.93          0.026068261
2016-08-21/21:21:37.96          0.045775899
2016-08-21/21:21:38.00         -0.020336403
2016-08-21/21:21:38.03          0.084394871
2016-08-21/21:21:38.06          0.053827562
2016-08-21/21:21:38.09          0.046650405
2016-08-21/21:21:38.12         0.0034177484
2016-08-21/21:21:38.15         0.0040852220
2016-08-21/21:21:38.18         -0.045700892
2016-08-21/21:21:38.21         -0.061128716
2016-08-21/21:21:38.25         -0.026448875
2016-08-21/21:21:38.28          0.017261519
2016-08-21/21:21:38.31          0.016954261
2016-08-21/21:21:38.34         0.0016517730
2016-08-21/21:21:38.37           0.10375322
2016-08-21/21:21:38.40          0.039063705
2016-08-21/21:21:38.43          0.097064318
2016-08-21/21:21:38.46          0.072935174
2016-08-21/21:21:38.50          0.076276523
2016-08-21/21:21:38.53          0.049596196
2016-08-21/21:21:38.56          0.026288453
2016-08-21/21:21:38.59         -0.010255724
2016-08-21/21:21:38.62          0.075574690
2016-08-21/21:21:38.65         -0.047096198
2016-08-21/21:21:38.68        -0.0082308657
2016-08-21/21:21:38.71         -0.010888729
2016-08-21/21:21:38.75         0.0026095331
2016-08-21/21:21:38.78        -0.0080462385
2016-08-21/21:21:38.81         -0.015297061
2016-08-21/21:21:38.84          0.036156581
2016-08-21/21:21:38.87          0.087621302
2016-08-21/21:21:38.90         0.0012581036
2016-08-21/21:21:38.93           0.11641056
2016-08-21/21:21:38.96          0.029154266
2016-08-21/21:21:39.00          0.035754693
2016-08-21/21:21:39.03         -0.057333237
2016-08-21/21:21:39.06        -0.0029046676
2016-08-21/21:21:39.09        -0.0033546921
2016-08-21/21:21:39.12        -0.0046195291
2016-08-21/21:21:39.15         -0.027734220
2016-08-21/21:21:39.18         -0.014759917
2016-08-21/21:21:39.21         -0.070011549
2016-08-21/21:21:39.25          0.024118101
2016-08-21/21:21:39.28          0.032075551
2016-08-21/21:21:39.31          0.070382738
2016-08-21/21:21:39.34          0.031511896
2016-08-21/21:21:39.37          0.023870370
2016-08-21/21:21:39.40         0.0076348816
2016-08-21/21:21:39.43          0.021306611
2016-08-21/21:21:39.46        -0.0091369135
2016-08-21/21:21:39.50          0.022952942
2016-08-21/21:21:39.53        -0.0019966884
2016-08-21/21:21:39.56         -0.012067866
2016-08-21/21:21:39.59          0.085405613
2016-08-21/21:21:39.62          0.032068217
2016-08-21/21:21:39.65          0.034253210
2016-08-21/21:21:39.68          0.032911234
2016-08-21/21:21:39.71          0.035618247
2016-08-21/21:21:39.75           0.12632945
2016-08-21/21:21:39.78          0.052104755
2016-08-21/21:21:39.81         -0.013032175
2016-08-21/21:21:39.84          0.023883446
2016-08-21/21:21:39.87         -0.059632542
2016-08-21/21:21:39.90         -0.025523140
2016-08-21/21:21:39.93         -0.029764253
2016-08-21/21:21:39.96        -0.0053370360
2016-08-21/21:21:40.00         -0.024176648
2016-08-21/21:21:40.03          -0.12853093
2016-08-21/21:21:40.06         -0.050951172
2016-08-21/21:21:40.09          0.056012912
2016-08-21/21:21:40.12         -0.047195289
2016-08-21/21:21:40.15          0.042092298
2016-08-21/21:21:40.18          0.029358741
2016-08-21/21:21:40.21          0.070969289
2016-08-21/21:21:40.25          0.024006477
2016-08-21/21:21:40.28          0.041346470
2016-08-21/21:21:40.31          0.032576665
2016-08-21/21:21:40.34        -0.0038008474
2016-08-21/21:21:40.37         -0.036631637
2016-08-21/21:21:40.40         -0.031044203
2016-08-21/21:21:40.43         -0.035360956
2016-08-21/21:21:40.46          0.036447819
2016-08-21/21:21:40.50          0.011990217
2016-08-21/21:21:40.53        0.00054254498
2016-08-21/21:21:40.56         -0.042636842
2016-08-21/21:21:40.59           0.11209884
2016-08-21/21:21:40.62          0.046766009
2016-08-21/21:21:40.65         0.0070446087
2016-08-21/21:21:40.68          0.068056852
2016-08-21/21:21:40.71         -0.021389870
2016-08-21/21:21:40.75         -0.054233538
2016-08-21/21:21:40.78         -0.026811008
2016-08-21/21:21:40.81         -0.029268726
2016-08-21/21:21:40.84         0.0066564069
2016-08-21/21:21:40.87         -0.033082238
2016-08-21/21:21:40.90          0.028876496
2016-08-21/21:21:40.93           0.11018307
2016-08-21/21:21:40.96          0.083386349
2016-08-21/21:21:41.00           0.10910158
2016-08-21/21:21:41.03          0.084897821
2016-08-21/21:21:41.06          0.046355861
2016-08-21/21:21:41.09          0.045169924
2016-08-21/21:21:41.12         -0.011003011
2016-08-21/21:21:41.15          0.046118910
2016-08-21/21:21:41.18         0.0083259723
2016-08-21/21:21:41.21         -0.031820708
2016-08-21/21:21:41.25         -0.070423779
2016-08-21/21:21:41.28         -0.038929062
2016-08-21/21:21:41.31         -0.079968353
2016-08-21/21:21:41.34         -0.063522037
2016-08-21/21:21:41.37         0.0030201017
2016-08-21/21:21:41.40          0.030863006
2016-08-21/21:21:41.43          -0.12019492
2016-08-21/21:21:41.46         -0.047296061
2016-08-21/21:21:41.50         -0.050152194
2016-08-21/21:21:41.53          0.062488765
2016-08-21/21:21:41.56          0.028516117
2016-08-21/21:21:41.59         -0.012502107
2016-08-21/21:21:41.62          0.023493141
2016-08-21/21:21:41.65        -0.0031768535
2016-08-21/21:21:41.68         -0.018603451
2016-08-21/21:21:41.71          0.092486968
2016-08-21/21:21:41.75          0.011259817
2016-08-21/21:21:41.78          0.016473913
2016-08-21/21:21:41.81          0.019314953
2016-08-21/21:21:41.84          0.010554021
2016-08-21/21:21:41.87           0.10701164
2016-08-21/21:21:41.90          0.090086088
2016-08-21/21:21:41.93         -0.011041713
2016-08-21/21:21:41.96          0.024877227
2016-08-21/21:21:42.00         -0.062896780
2016-08-21/21:21:42.03          0.020665698
2016-08-21/21:21:42.06         -0.048226529
2016-08-21/21:21:42.09         -0.095024989
2016-08-21/21:21:42.12         -0.015751633
2016-08-21/21:21:42.15         -0.033031010
2016-08-21/21:21:42.18         -0.062370825
2016-08-21/21:21:42.21          0.025796462
2016-08-21/21:21:42.25         -0.015804165
2016-08-21/21:21:42.28          0.047689079
2016-08-21/21:21:42.31         -0.016370091
2016-08-21/21:21:42.34           0.11659744
2016-08-21/21:21:42.37          0.056776492
2016-08-21/21:21:42.40          0.067041027
2016-08-21/21:21:42.43          0.066845910
2016-08-21/21:21:42.46          0.060054647
2016-08-21/21:21:42.50         -0.045754891
2016-08-21/21:21:42.53          0.072303854
2016-08-21/21:21:42.56        -0.0060539579
2016-08-21/21:21:42.59          0.043527631
2016-08-21/21:21:42.62         -0.017836444
2016-08-21/21:21:42.65          0.020427712
2016-08-21/21:21:42.68         -0.051221308
2016-08-21/21:21:42.71         -0.038932243
2016-08-21/21:21:42.75         -0.042816358
2016-08-21/21:21:42.78           0.11369407
2016-08-21/21:21:42.81         -0.019205217
2016-08-21/21:21:42.84          0.010042059
2016-08-21/21:21:42.87         -0.042637476
2016-08-21/21:21:42.90          -0.10948018
2016-08-21/21:21:42.93          -0.10222106
2016-08-21/21:21:42.96         -0.013367840
2016-08-21/21:21:43.00         -0.054123257
2016-08-21/21:21:43.03         -0.068229038
2016-08-21/21:21:43.06         -0.069665728
2016-08-21/21:21:43.09         -0.013289396
2016-08-21/21:21:43.12         -0.011909924
2016-08-21/21:21:43.15          0.089719345
2016-08-21/21:21:43.18           0.10109022
2016-08-21/21:21:43.21          0.055556104
2016-08-21/21:21:43.25         0.0094822134
2016-08-21/21:21:43.28         0.0020259867
2016-08-21/21:21:43.31          0.076276708
2016-08-21/21:21:43.34         0.0046726715
2016-08-21/21:21:43.37         -0.043742575
2016-08-21/21:21:43.40         -0.027778677
2016-08-21/21:21:43.43         -0.067216024
2016-08-21/21:21:43.46         -0.065340154
2016-08-21/21:21:43.50         -0.017801115
2016-08-21/21:21:43.53         -0.017970768
2016-08-21/21:21:43.56        -0.0012018580
2016-08-21/21:21:43.59         -0.071079620
2016-08-21/21:21:43.62         -0.049812830
2016-08-21/21:21:43.65         -0.032769954
2016-08-21/21:21:43.68         -0.017218938
2016-08-21/21:21:43.71         -0.034421349
2016-08-21/21:21:43.75        -0.0050488495
2016-08-21/21:21:43.78          0.018203825
2016-08-21/21:21:43.81         -0.014743758
2016-08-21/21:21:43.84         -0.068883000
2016-08-21/21:21:43.87          0.021508608
2016-08-21/21:21:43.90          0.024388250
2016-08-21/21:21:43.93          0.046612618
2016-08-21/21:21:43.96          0.017672036
2016-08-21/21:21:44.00        -0.0023088083
2016-08-21/21:21:44.03          0.044963481
2016-08-21/21:21:44.06        0.00042197006
2016-08-21/21:21:44.09          0.010986137
2016-08-21/21:21:44.12          0.094015622
2016-08-21/21:21:44.15          0.020229536
2016-08-21/21:21:44.18          0.018555448
2016-08-21/21:21:44.21         -0.028820347
2016-08-21/21:21:44.25         -0.032031396
2016-08-21/21:21:44.28         0.0056863492
2016-08-21/21:21:44.31         -0.020479390
2016-08-21/21:21:44.34         -0.050563377
2016-08-21/21:21:44.37          0.024651332
2016-08-21/21:21:44.40        -0.0060302122
2016-08-21/21:21:44.43          0.030223357
2016-08-21/21:21:44.46         0.0030555178
2016-08-21/21:21:44.50           0.10192493
2016-08-21/21:21:44.53          0.043062519
2016-08-21/21:21:44.56          0.033694041
2016-08-21/21:21:44.59         -0.020520491
2016-08-21/21:21:44.62          0.019465825
2016-08-21/21:21:44.65         -0.049802540
2016-08-21/21:21:44.68         -0.044575241
2016-08-21/21:21:44.71         -0.044412641
2016-08-21/21:21:44.75         -0.033577608
2016-08-21/21:21:44.78        -0.0076768239
2016-08-21/21:21:44.81         -0.041791779
2016-08-21/21:21:44.84         -0.078142292
2016-08-21/21:21:44.87          0.032105855
2016-08-21/21:21:44.90          0.043660233
2016-08-21/21:21:44.93          0.010070514
2016-08-21/21:21:44.96          0.048334153
2016-08-21/21:21:45.00         -0.033210411
2016-08-21/21:21:45.03         -0.044636073
2016-08-21/21:21:45.06          -0.11155203
2016-08-21/21:21:45.09         -0.025873769
2016-08-21/21:21:45.12         -0.024970922
2016-08-21/21:21:45.15         -0.082005222
2016-08-21/21:21:45.18         -0.058176021
2016-08-21/21:21:45.21         -0.040003093
2016-08-21/21:21:45.25          -0.10412053
2016-08-21/21:21:45.28        -0.0040059114
2016-08-21/21:21:45.31          0.065980713
2016-08-21/21:21:45.34          0.017448117
2016-08-21/21:21:45.37         0.0059961790
2016-08-21/21:21:45.40          0.017502560
2016-08-21/21:21:45.43          0.069629897
2016-08-21/21:21:45.46         0.0017622392
2016-08-21/21:21:45.50         -0.020024122
2016-08-21/21:21:45.53        -0.0091401785
2016-08-21/21:21:45.56        -0.0016597348
2016-08-21/21:21:45.59          -0.13243868
2016-08-21/21:21:45.62         -0.017823912
2016-08-21/21:21:45.65         -0.036809218
2016-08-21/21:21:45.68          0.027437470
2016-08-21/21:21:45.71         -0.010802283
2016-08-21/21:21:45.75          0.026925162
2016-08-21/21:21:45.78          0.047491012
2016-08-21/21:21:45.81          0.058095539
2016-08-21/21:21:45.84          0.022890057
2016-08-21/21:21:45.87          0.064717956
2016-08-21/21:21:45.90          0.018669513
2016-08-21/21:21:45.93        -0.0049652686
2016-08-21/21:21:45.96         -0.082461181
2016-08-21/21:21:46.00         -0.069806080
2016-08-21/21:21:46.03         -0.046611882
2016-08-21/21:21:46.06         -0.012750069
2016-08-21/21:21:46.09         -0.011708964
2016-08-21/21:21:46.12        -0.0086065861
2016-08-21/21:21:46.15         -0.033180520
2016-08-21/21:21:46.18         -0.016912407
2016-08-21/21:21:46.21          0.063520356
2016-08-21/21:21:46.25          0.094507926
2016-08-21/21:21:46.28          0.052562852
2016-08-21/21:21:46.31         -0.050246979
2016-08-21/21:21:46.34         -0.044931154
2016-08-21/21:21:46.37         -0.025655987
2016-08-21/21:21:46.40         -0.087012392
2016-08-21/21:21:46.43          0.012573782
2016-08-21/21:21:46.46         -0.038043874
2016-08-21/21:21:46.50         -0.053389835
2016-08-21/21:21:46.53          -0.12794134
2016-08-21/21:21:46.56         -0.080993466
2016-08-21/21:21:46.59          0.032706740
2016-08-21/21:21:46.62         -0.022772710
2016-08-21/21:21:46.65         -0.044612963
2016-08-21/21:21:46.68          0.013683194
2016-08-21/21:21:46.71         -0.046448876
2016-08-21/21:21:46.75         -0.048836859
2016-08-21/21:21:46.78         -0.046475209
2016-08-21/21:21:46.81        -0.0019377778
2016-08-21/21:21:46.84          -0.10517869
2016-08-21/21:21:46.87          -0.14335198
2016-08-21/21:21:46.90         -0.096519423
2016-08-21/21:21:46.93         -0.029144746
2016-08-21/21:21:46.96         -0.059728912
2016-08-21/21:21:47.00        -0.0027058988
2016-08-21/21:21:47.03         -0.036227797
2016-08-21/21:21:47.06         -0.023380752
2016-08-21/21:21:47.09         -0.025033172
2016-08-21/21:21:47.12          0.058510917
2016-08-21/21:21:47.15          0.018308094
2016-08-21/21:21:47.18         -0.010095813
2016-08-21/21:21:47.21         -0.052647469
2016-08-21/21:21:47.25          -0.18109084
2016-08-21/21:21:47.28          -0.11668326
2016-08-21/21:21:47.31         -0.064604827
2016-08-21/21:21:47.34         -0.099561199
2016-08-21/21:21:47.37         -0.065830545
2016-08-21/21:21:47.40         -0.034009858
2016-08-21/21:21:47.43         -0.056778592
2016-08-21/21:21:47.46         0.0064438875
2016-08-21/21:21:47.50         -0.043008986
2016-08-21/21:21:47.53          0.086330685
2016-08-21/21:21:47.56         -0.015887441
2016-08-21/21:21:47.59         -0.028746743
2016-08-21/21:21:47.62         0.0056166651
2016-08-21/21:21:47.65         -0.025044494
2016-08-21/21:21:47.68         -0.056235826
2016-08-21/21:21:47.71       -0.00041860671
2016-08-21/21:21:47.75         -0.045385800
2016-08-21/21:21:47.78         -0.088671027
2016-08-21/21:21:47.81         -0.067726641
2016-08-21/21:21:47.84         -0.064486775
2016-08-21/21:21:47.87          -0.10543960
2016-08-21/21:21:47.90          -0.11211136
2016-08-21/21:21:47.93          -0.11460652
2016-08-21/21:21:47.96          -0.11014531
2016-08-21/21:21:48.00          -0.11230778
2016-08-21/21:21:48.03          -0.17466308
2016-08-21/21:21:48.06         -0.054262527
2016-08-21/21:21:48.09         -0.040797106
2016-08-21/21:21:48.12          -0.13227761
2016-08-21/21:21:48.15          -0.11925848
2016-08-21/21:21:48.18          -0.12832001
2016-08-21/21:21:48.21          -0.14154518
2016-08-21/21:21:48.25          -0.13049055
2016-08-21/21:21:48.28          -0.14336879
2016-08-21/21:21:48.31         -0.050761633
2016-08-21/21:21:48.34         -0.078205484
2016-08-21/21:21:48.37         -0.062657524
2016-08-21/21:21:48.40         0.0065776433
2016-08-21/21:21:48.43        -0.0054740376
2016-08-21/21:21:48.46         -0.071988324
2016-08-21/21:21:48.50         -0.099906057
2016-08-21/21:21:48.53          -0.12018509
2016-08-21/21:21:48.56          -0.11281495
2016-08-21/21:21:48.59          -0.17816987
2016-08-21/21:21:48.62          -0.14831097
2016-08-21/21:21:48.65          -0.17203182
2016-08-21/21:21:48.68          -0.17859217
2016-08-21/21:21:48.71          -0.15158150
2016-08-21/21:21:48.75         -0.087383438
2016-08-21/21:21:48.78         -0.021288265
2016-08-21/21:21:48.81         -0.064518338
2016-08-21/21:21:48.84         -0.059228269
2016-08-21/21:21:48.87         -0.076549946
2016-08-21/21:21:48.90          -0.14365045
2016-08-21/21:21:48.93          -0.14051906
2016-08-21/21:21:48.96         -0.065142640
2016-08-21/21:21:49.00         -0.066118561
2016-08-21/21:21:49.03          -0.11315079
2016-08-21/21:21:49.06          -0.10893352
2016-08-21/21:21:49.09          -0.13396931
2016-08-21/21:21:49.12          -0.12817281
2016-08-21/21:21:49.15          -0.10772565
2016-08-21/21:21:49.18         -0.069151966
2016-08-21/21:21:49.21        -0.0033549155
2016-08-21/21:21:49.25         -0.069525027
2016-08-21/21:21:49.28          -0.15955443
2016-08-21/21:21:49.31         -0.017046213
2016-08-21/21:21:49.34          -0.10595188
2016-08-21/21:21:49.37         -0.095716423
2016-08-21/21:21:49.40          -0.10509148
2016-08-21/21:21:49.43         -0.084664597
2016-08-21/21:21:49.46         -0.089723047
2016-08-21/21:21:49.50          -0.25332460
2016-08-21/21:21:49.53          -0.15818425
2016-08-21/21:21:49.56          -0.11858126
2016-08-21/21:21:49.59          -0.17197921
2016-08-21/21:21:49.62         -0.099952504
2016-08-21/21:21:49.65         -0.096758080
2016-08-21/21:21:49.68          -0.13898789
2016-08-21/21:21:49.71         -0.083302366
2016-08-21/21:21:49.75          -0.12117017
2016-08-21/21:21:49.78         -0.061090545
2016-08-21/21:21:49.81          -0.19689317
2016-08-21/21:21:49.84          -0.18691805
2016-08-21/21:21:49.87          -0.11935735
2016-08-21/21:21:49.90          -0.17691976
2016-08-21/21:21:49.93          -0.11646757
2016-08-21/21:21:49.96         -0.045621397
2016-08-21/21:21:50.00         -0.094373498
2016-08-21/21:21:50.03          -0.10696635
2016-08-21/21:21:50.06          -0.10975072
2016-08-21/21:21:50.09         -0.016439085
2016-08-21/21:21:50.12         0.0058223357
2016-08-21/21:21:50.15          -0.11961823
2016-08-21/21:21:50.18         -0.055278501
2016-08-21/21:21:50.21          -0.15415675
2016-08-21/21:21:50.25          -0.17279868
2016-08-21/21:21:50.28          -0.19291014
2016-08-21/21:21:50.31          -0.16246521
2016-08-21/21:21:50.34          -0.10442058
2016-08-21/21:21:50.37          -0.18464985
2016-08-21/21:21:50.40          -0.12890738
2016-08-21/21:21:50.43          -0.16834987
2016-08-21/21:21:50.46          -0.16194570
2016-08-21/21:21:50.50         -0.073325482
2016-08-21/21:21:50.53          -0.11684862
2016-08-21/21:21:50.56         -0.014765071
2016-08-21/21:21:50.59          -0.10916249
2016-08-21/21:21:50.62          -0.15187873
2016-08-21/21:21:50.65         -0.021628510
2016-08-21/21:21:50.68          -0.13373791
2016-08-21/21:21:50.71         -0.089620975
2016-08-21/21:21:50.75         -0.081470895
2016-08-21/21:21:50.78          -0.13471911
2016-08-21/21:21:50.81          -0.10009292
2016-08-21/21:21:50.84          -0.26797334
2016-08-21/21:21:50.87          -0.11344540
2016-08-21/21:21:50.90         -0.096188121
2016-08-21/21:21:50.93          -0.17575582
2016-08-21/21:21:50.96         -0.046318413
2016-08-21/21:21:51.00         -0.082178897
2016-08-21/21:21:51.03          -0.10577624
2016-08-21/21:21:51.06         -0.053103780
2016-08-21/21:21:51.09          -0.14436941
2016-08-21/21:21:51.12         -0.039753897
2016-08-21/21:21:51.15         -0.090698387
2016-08-21/21:21:51.18          -0.18084612
2016-08-21/21:21:51.21         -0.099386137
2016-08-21/21:21:51.25          -0.17988627
2016-08-21/21:21:51.28         -0.088501761
2016-08-21/21:21:51.31         -0.093946892
2016-08-21/21:21:51.34         -0.076652945
2016-08-21/21:21:51.37        -0.0061999814
2016-08-21/21:21:51.40         -0.011038929
2016-08-21/21:21:51.43         -0.071075556
2016-08-21/21:21:51.46          0.045168195
2016-08-21/21:21:51.50         -0.070126886
2016-08-21/21:21:51.53         -0.061333614
2016-08-21/21:21:51.56          -0.11352963
2016-08-21/21:21:51.59          -0.11949802
2016-08-21/21:21:51.62          -0.15231302
2016-08-21/21:21:51.65          -0.14776012
2016-08-21/21:21:51.68          -0.21905662
2016-08-21/21:21:51.71          -0.11938834
2016-08-21/21:21:51.75          -0.14527057
2016-08-21/21:21:51.78         -0.090466518
2016-08-21/21:21:51.81         -0.073425175
2016-08-21/21:21:51.84         -0.016230882
2016-08-21/21:21:51.87         -0.050592115
2016-08-21/21:21:51.90          0.020139794
2016-08-21/21:21:51.93        -0.0073147537
2016-08-21/21:21:51.96          0.090073073
2016-08-21/21:21:52.00         -0.036865510
2016-08-21/21:21:52.03         -0.010633314
2016-08-21/21:21:52.06         -0.033316604
2016-08-21/21:21:52.09         -0.097105118
2016-08-21/21:21:52.12         -0.091063174
2016-08-21/21:21:52.15         -0.059944357
2016-08-21/21:21:52.18          -0.17006889
2016-08-21/21:21:52.21         -0.071805437
2016-08-21/21:21:52.25         -0.047254642
2016-08-21/21:21:52.28         -0.051783417
2016-08-21/21:21:52.31         -0.041401862
2016-08-21/21:21:52.34         -0.047966988
2016-08-21/21:21:52.37          0.041660808
2016-08-21/21:21:52.40         -0.080499078
2016-08-21/21:21:52.43         -0.087497018
2016-08-21/21:21:52.46        -0.0071785515
2016-08-21/21:21:52.50         -0.041261917
2016-08-21/21:21:52.53         -0.064911132
2016-08-21/21:21:52.56          0.015694778
2016-08-21/21:21:52.59         -0.054237516
2016-08-21/21:21:52.62        -0.0033932724
2016-08-21/21:21:52.65         -0.011608661
2016-08-21/21:21:52.68         -0.016648403
2016-08-21/21:21:52.71         0.0043476600
2016-08-21/21:21:52.75          0.015062737
2016-08-21/21:21:52.78         -0.048310372
2016-08-21/21:21:52.81          -0.11131852
2016-08-21/21:21:52.84         -0.058411346
2016-08-21/21:21:52.87         -0.089290777
2016-08-21/21:21:52.90          -0.11915316
2016-08-21/21:21:52.93          -0.13961289
2016-08-21/21:21:52.96         -0.078524227
2016-08-21/21:21:53.00          -0.10417388
2016-08-21/21:21:53.03          -0.11835544
2016-08-21/21:21:53.06          -0.11612531
2016-08-21/21:21:53.09          -0.10444147
2016-08-21/21:21:53.12          -0.17506405
2016-08-21/21:21:53.15         -0.026922521
2016-08-21/21:21:53.18         -0.053522568
2016-08-21/21:21:53.21         -0.084980516
2016-08-21/21:21:53.25         -0.070183867
2016-08-21/21:21:53.28         -0.050924422
2016-08-21/21:21:53.31         -0.080678876
2016-08-21/21:21:53.34         -0.055298213
2016-08-21/21:21:53.37         -0.076822605
2016-08-21/21:21:53.40         -0.032770662
2016-08-21/21:21:53.43          -0.12932912
2016-08-21/21:21:53.46          -0.10796493
2016-08-21/21:21:53.50         -0.018996305
2016-08-21/21:21:53.53         -0.056544543
2016-08-21/21:21:53.56         -0.064153462
2016-08-21/21:21:53.59         -0.069109582
2016-08-21/21:21:53.62         -0.089015742
2016-08-21/21:21:53.65         -0.025449246
2016-08-21/21:21:53.68          -0.18471214
2016-08-21/21:21:53.71          -0.11865962
2016-08-21/21:21:53.75          -0.15294190
2016-08-21/21:21:53.78          -0.17546000
2016-08-21/21:21:53.81          -0.13447860
2016-08-21/21:21:53.84          -0.14983797
2016-08-21/21:21:53.87          -0.12453598
2016-08-21/21:21:53.90          -0.11654664
2016-08-21/21:21:53.93          -0.10314937
2016-08-21/21:21:53.96          0.041960663
2016-08-21/21:21:54.00         -0.023076489
2016-08-21/21:21:54.03         -0.058709241
2016-08-21/21:21:54.06         -0.039171560
2016-08-21/21:21:54.09         -0.072250500
2016-08-21/21:21:54.12          0.049119423
2016-08-21/21:21:54.15         -0.059653171
2016-08-21/21:21:54.18         -0.057511129
2016-08-21/21:21:54.21          -0.13606448
2016-08-21/21:21:54.25         -0.062306194
2016-08-21/21:21:54.28         -0.097681370
2016-08-21/21:21:54.31         -0.027852659
2016-08-21/21:21:54.34         -0.083123146
2016-08-21/21:21:54.37         -0.054081149
2016-08-21/21:21:54.40          -0.15291916
2016-08-21/21:21:54.43         -0.065883592
2016-08-21/21:21:54.46          0.045318936
2016-08-21/21:21:54.50         -0.010703992
2016-08-21/21:21:54.53          -0.12621620
2016-08-21/21:21:54.56         -0.066645613
2016-08-21/21:21:54.59          -0.10908785
2016-08-21/21:21:54.62          -0.12320452
2016-08-21/21:21:54.65          -0.14380237
2016-08-21/21:21:54.68          -0.11290221
2016-08-21/21:21:54.71          -0.10452838
2016-08-21/21:21:54.75          -0.23122081
2016-08-21/21:21:54.78          -0.14488655
2016-08-21/21:21:54.81          -0.10235283
2016-08-21/21:21:54.84          -0.17536663
2016-08-21/21:21:54.87         -0.044864562
2016-08-21/21:21:54.90         -0.036506796
2016-08-21/21:21:54.93         -0.050040525
2016-08-21/21:21:54.96          -0.14422498
2016-08-21/21:21:55.00          -0.14307487
2016-08-21/21:21:55.03          -0.16816072
2016-08-21/21:21:55.06          -0.11997202
2016-08-21/21:21:55.09          -0.17258571
2016-08-21/21:21:55.12         -0.098005985
2016-08-21/21:21:55.15          -0.19451605
2016-08-21/21:21:55.18          -0.17140548
2016-08-21/21:21:55.21          -0.17124779
2016-08-21/21:21:55.25         -0.086845428
2016-08-21/21:21:55.28          -0.13915916
2016-08-21/21:21:55.31         -0.082489362
2016-08-21/21:21:55.34          -0.14359830
2016-08-21/21:21:55.37         -0.075660289
2016-08-21/21:21:55.40         -0.076713496
2016-08-21/21:21:55.43          -0.15212574
2016-08-21/21:21:55.46          -0.12639075
2016-08-21/21:21:55.50          -0.12683074
2016-08-21/21:21:55.53          -0.22945682
2016-08-21/21:21:55.56          -0.22495561
2016-08-21/21:21:55.59          -0.17657137
2016-08-21/21:21:55.62          -0.23279118
2016-08-21/21:21:55.65          -0.22979328
2016-08-21/21:21:55.68          -0.28852960
2016-08-21/21:21:55.71          -0.19806586
2016-08-21/21:21:55.75          -0.25061202
2016-08-21/21:21:55.78          -0.26475853
2016-08-21/21:21:55.81          -0.10325710
2016-08-21/21:21:55.84          -0.14908024
2016-08-21/21:21:55.87          -0.19618995
2016-08-21/21:21:55.90          -0.19735683
2016-08-21/21:21:55.93          -0.27038130
2016-08-21/21:21:55.96          -0.20945408
2016-08-21/21:21:56.00          -0.17519848
2016-08-21/21:21:56.03          -0.17572695
2016-08-21/21:21:56.06          -0.11380820
2016-08-21/21:21:56.09          -0.17818417
2016-08-21/21:21:56.12          -0.11971973
2016-08-21/21:21:56.15         -0.050439092
2016-08-21/21:21:56.18         -0.045132233
2016-08-21/21:21:56.21          0.029837816
2016-08-21/21:21:56.25          0.026595820
2016-08-21/21:21:56.28          -0.10558946
2016-08-21/21:21:56.31          -0.10929515
2016-08-21/21:21:56.34          -0.13188335
2016-08-21/21:21:56.37          -0.12682789
2016-08-21/21:21:56.40         -0.079454317
2016-08-21/21:21:56.43         -0.081373970
2016-08-21/21:21:56.46         -0.078231688
2016-08-21/21:21:56.50         -0.045905566
2016-08-21/21:21:56.53         -0.053856337
2016-08-21/21:21:56.56          0.036395306
2016-08-21/21:21:56.59          0.077716469
2016-08-21/21:21:56.62          0.077294128
2016-08-21/21:21:56.65           0.12787448
2016-08-21/21:21:56.68           0.12539154
2016-08-21/21:21:56.71          0.062289821
2016-08-21/21:21:56.75           0.15620220
2016-08-21/21:21:56.78           0.11123271
2016-08-21/21:21:56.81          0.045837315
2016-08-21/21:21:56.84          0.070305688
2016-08-21/21:21:56.87          0.061130232
2016-08-21/21:21:56.90          0.080348177
2016-08-21/21:21:56.93           0.10079739
2016-08-21/21:21:56.96           0.13743824
2016-08-21/21:21:57.00           0.17655608
2016-08-21/21:21:57.03           0.16101772
2016-08-21/21:21:57.06           0.14575386
2016-08-21/21:21:57.09           0.17025731
2016-08-21/21:21:57.12           0.19775264
2016-08-21/21:21:57.15           0.10748673
2016-08-21/21:21:57.18           0.15696991
2016-08-21/21:21:57.21           0.11295418
2016-08-21/21:21:57.25          0.068952619
2016-08-21/21:21:57.28         0.0055329343
2016-08-21/21:21:57.31          0.030661689
2016-08-21/21:21:57.34          0.026938901
2016-08-21/21:21:57.37           0.10171194
2016-08-21/21:21:57.40          0.084439119
2016-08-21/21:21:57.43           0.18005946
2016-08-21/21:21:57.46           0.13923779
2016-08-21/21:21:57.50           0.10307930
2016-08-21/21:21:57.53           0.18194281
2016-08-21/21:21:57.56           0.23576523
2016-08-21/21:21:57.59           0.20999055
2016-08-21/21:21:57.62           0.27566365
2016-08-21/21:21:57.65           0.21074699
2016-08-21/21:21:57.68           0.21083685
2016-08-21/21:21:57.71           0.22612184
2016-08-21/21:21:57.75           0.26239407
2016-08-21/21:21:57.78           0.26547264
2016-08-21/21:21:57.81           0.15990713
2016-08-21/21:21:57.84           0.22955357
2016-08-21/21:21:57.87           0.17548056
2016-08-21/21:21:57.90           0.10785614
2016-08-21/21:21:57.93           0.19321054
2016-08-21/21:21:57.96           0.22490654
2016-08-21/21:21:58.00           0.18493338
2016-08-21/21:21:58.03           0.13023953
2016-08-21/21:21:58.06           0.15089540
2016-08-21/21:21:58.09           0.18151764
2016-08-21/21:21:58.12          0.085357286
2016-08-21/21:21:58.15           0.17839915
2016-08-21/21:21:58.18           0.20728212
2016-08-21/21:21:58.21           0.16104249
2016-08-21/21:21:58.25           0.14088428
2016-08-21/21:21:58.28           0.21080942
2016-08-21/21:21:58.31           0.16344173
2016-08-21/21:21:58.34           0.25798344
2016-08-21/21:21:58.37           0.23737070
2016-08-21/21:21:58.40           0.28352980
2016-08-21/21:21:58.43           0.21427041
2016-08-21/21:21:58.46           0.20322645
2016-08-21/21:21:58.50           0.24592776
2016-08-21/21:21:58.53           0.17649592
2016-08-21/21:21:58.56           0.15476323
2016-08-21/21:21:58.59           0.20095824
2016-08-21/21:21:58.62           0.17496709
2016-08-21/21:21:58.65           0.21432989
2016-08-21/21:21:58.68           0.21376256
2016-08-21/21:21:58.71           0.20344547
2016-08-21/21:21:58.75           0.24617774
2016-08-21/21:21:58.78           0.17375682
2016-08-21/21:21:58.81           0.16998410
2016-08-21/21:21:58.84           0.20459670
2016-08-21/21:21:58.87           0.19772215
2016-08-21/21:21:58.90           0.10035971
2016-08-21/21:21:58.93           0.12947726
2016-08-21/21:21:58.96           0.13662651
2016-08-21/21:21:59.00           0.10820088
2016-08-21/21:21:59.03           0.14579371
2016-08-21/21:21:59.06           0.18761308
2016-08-21/21:21:59.09           0.27067524
2016-08-21/21:21:59.12           0.22865535
2016-08-21/21:21:59.15           0.15533646
2016-08-21/21:21:59.18           0.15991443
2016-08-21/21:21:59.21           0.16832905
2016-08-21/21:21:59.25           0.18309272
2016-08-21/21:21:59.28           0.27652964
2016-08-21/21:21:59.31           0.18675810
2016-08-21/21:21:59.34           0.14314617
2016-08-21/21:21:59.37          0.048543750
2016-08-21/21:21:59.40          0.055721666
2016-08-21/21:21:59.43           0.10359824
2016-08-21/21:21:59.46           0.10297226
2016-08-21/21:21:59.50          0.061208667
2016-08-21/21:21:59.53         -0.011320519
2016-08-21/21:21:59.56         -0.093348592
2016-08-21/21:21:59.59        -0.0061176569
2016-08-21/21:21:59.62          0.040784752
2016-08-21/21:21:59.65           0.12778564
2016-08-21/21:21:59.68          0.084629538
2016-08-21/21:21:59.71           0.14524092
2016-08-21/21:21:59.75          0.051767059
2016-08-21/21:21:59.78          0.048417869
2016-08-21/21:21:59.81          0.073104557
2016-08-21/21:21:59.84           0.12958446
2016-08-21/21:21:59.87         -0.032946996
2016-08-21/21:21:59.90          0.044837769
2016-08-21/21:21:59.93         -0.020572944
2016-08-21/21:21:59.96         -0.036923576
2016-08-21/21:22:00.00         -0.063946833
2016-08-21/21:22:00.03          0.011709629
2016-08-21/21:22:00.06          0.031345079
2016-08-21/21:22:00.09          0.012346963
2016-08-21/21:22:00.12          0.019663009
2016-08-21/21:22:00.15         -0.037848965
2016-08-21/21:22:00.18         -0.070390982
2016-08-21/21:22:00.21          -0.10016186
2016-08-21/21:22:00.25         -0.092091398
2016-08-21/21:22:00.28          -0.12736987
2016-08-21/21:22:00.31         -0.092655757
2016-08-21/21:22:00.34          -0.13053655
2016-08-21/21:22:00.37          -0.16305651
2016-08-21/21:22:00.40          -0.20442355
2016-08-21/21:22:00.43         -0.052770442
2016-08-21/21:22:00.46          -0.10756567
2016-08-21/21:22:00.50         -0.087351469
2016-08-21/21:22:00.53         -0.089283192
2016-08-21/21:22:00.56         -0.035508856
2016-08-21/21:22:00.59         -0.025814995
2016-08-21/21:22:00.62         -0.082183077
2016-08-21/21:22:00.65         0.0049482479
2016-08-21/21:22:00.68         0.0043531890
2016-08-21/21:22:00.71         -0.042098214
2016-08-21/21:22:00.75         -0.089502626
2016-08-21/21:22:00.78         -0.058452627
2016-08-21/21:22:00.81         -0.014097535
2016-08-21/21:22:00.84         -0.063731180
2016-08-21/21:22:00.87          -0.11874904
2016-08-21/21:22:00.90         -0.022298500
2016-08-21/21:22:00.93         -0.027728636
2016-08-21/21:22:00.96         -0.014550269
2016-08-21/21:22:01.00          0.030502534
2016-08-21/21:22:01.03         -0.021845707
2016-08-21/21:22:01.06          0.016553938
2016-08-21/21:22:01.09         -0.024276539
2016-08-21/21:22:01.12          0.065482594
2016-08-21/21:22:01.15           0.11023623
2016-08-21/21:22:01.18          0.084236642
2016-08-21/21:22:01.21        -0.0073696884
2016-08-21/21:22:01.25          0.094092990
2016-08-21/21:22:01.28           0.12269541
2016-08-21/21:22:01.31           0.21646769
2016-08-21/21:22:01.34           0.18061004
2016-08-21/21:22:01.37           0.19660883
2016-08-21/21:22:01.40           0.12380969
2016-08-21/21:22:01.43           0.13087370
2016-08-21/21:22:01.46           0.11506713
2016-08-21/21:22:01.50           0.20582111
2016-08-21/21:22:01.53           0.19486076
2016-08-21/21:22:01.56           0.18246195
2016-08-21/21:22:01.59          0.084840278
2016-08-21/21:22:01.62          0.080093710
2016-08-21/21:22:01.65          0.079501552
2016-08-21/21:22:01.68           0.11892536
2016-08-21/21:22:01.71          0.072609836
2016-08-21/21:22:01.75           0.10973420
2016-08-21/21:22:01.78           0.10437653
2016-08-21/21:22:01.81          0.049998788
2016-08-21/21:22:01.84           0.11551791
2016-08-21/21:22:01.87           0.15599487
2016-08-21/21:22:01.90           0.15760666
2016-08-21/21:22:01.93           0.12794323
2016-08-21/21:22:01.96           0.13337769
2016-08-21/21:22:02.00           0.10076341
2016-08-21/21:22:02.03           0.10476966
2016-08-21/21:22:02.06          0.018067994
2016-08-21/21:22:02.09        -0.0042557942
2016-08-21/21:22:02.12          -0.10781580
2016-08-21/21:22:02.15         -0.012893341
2016-08-21/21:22:02.18        -0.0052599649
2016-08-21/21:22:02.21         -0.040396296
2016-08-21/21:22:02.25          0.038997286
2016-08-21/21:22:02.28          0.042934723
2016-08-21/21:22:02.31         -0.035713603
2016-08-21/21:22:02.34        -0.0093338223
2016-08-21/21:22:02.37          0.016853577
2016-08-21/21:22:02.40          0.032521446
2016-08-21/21:22:02.43          0.042293875
2016-08-21/21:22:02.46        -0.0062070321
2016-08-21/21:22:02.50          0.025941645
2016-08-21/21:22:02.53          -0.16547891
2016-08-21/21:22:02.56         -0.047082768
2016-08-21/21:22:02.59          0.024486692
2016-08-21/21:22:02.62         0.0030673444
2016-08-21/21:22:02.65        -0.0079347608
2016-08-21/21:22:02.68         -0.016661910
2016-08-21/21:22:02.71          -0.11229185
2016-08-21/21:22:02.75         -0.024163655
2016-08-21/21:22:02.78          0.027794070
2016-08-21/21:22:02.81          0.069734193
2016-08-21/21:22:02.84          0.047700539
2016-08-21/21:22:02.87         -0.015473806
2016-08-21/21:22:02.90          0.015106478
2016-08-21/21:22:02.93         -0.016480374
2016-08-21/21:22:02.96         -0.010593359
2016-08-21/21:22:03.00        -0.0049702305
2016-08-21/21:22:03.03         -0.036544341
2016-08-21/21:22:03.06        -0.0045246258
2016-08-21/21:22:03.09          0.011503777
2016-08-21/21:22:03.12          0.025846800
2016-08-21/21:22:03.15           0.10329628
2016-08-21/21:22:03.18           0.10585440
2016-08-21/21:22:03.21          0.089758033
2016-08-21/21:22:03.25           0.13287295
2016-08-21/21:22:03.28           0.15235782
2016-08-21/21:22:03.31           0.10774661
2016-08-21/21:22:03.34          0.018390776
2016-08-21/21:22:03.37          0.033260216
2016-08-21/21:22:03.40          0.018919386
2016-08-21/21:22:03.43         -0.057981155
2016-08-21/21:22:03.46         -0.016734710
2016-08-21/21:22:03.50          0.089288067
2016-08-21/21:22:03.53          0.064550093
2016-08-21/21:22:03.56          0.075504763
2016-08-21/21:22:03.59          0.079841555
2016-08-21/21:22:03.62          0.083151728
2016-08-21/21:22:03.65           0.17667430
2016-08-21/21:22:03.68           0.10486712
2016-08-21/21:22:03.71           0.15183753
2016-08-21/21:22:03.75          0.040081960
2016-08-21/21:22:03.78          0.020193397
2016-08-21/21:22:03.81          0.044653066
2016-08-21/21:22:03.84          0.035545024
2016-08-21/21:22:03.87        -0.0077993267
2016-08-21/21:22:03.90          0.074507651
2016-08-21/21:22:03.93        -0.0021828496
2016-08-21/21:22:03.96         -0.013814772
2016-08-21/21:22:04.00           0.11461904
2016-08-21/21:22:04.03           0.12642692
2016-08-21/21:22:04.06           0.16259942
2016-08-21/21:22:04.09           0.18170835
2016-08-21/21:22:04.12          0.049581373
2016-08-21/21:22:04.15           0.15467265
2016-08-21/21:22:04.18           0.18454119
2016-08-21/21:22:04.21          0.068778492
2016-08-21/21:22:04.25           0.13871925
2016-08-21/21:22:04.28         -0.020643534
2016-08-21/21:22:04.31        -0.0082930942
2016-08-21/21:22:04.34         -0.068794108
2016-08-21/21:22:04.37         -0.032180874
2016-08-21/21:22:04.40          0.078933973
2016-08-21/21:22:04.43          0.012271652
2016-08-21/21:22:04.46         -0.025933678
2016-08-21/21:22:04.50           0.11168675
2016-08-21/21:22:04.53          0.030784985
2016-08-21/21:22:04.56          0.014678064
2016-08-21/21:22:04.59          0.037299300
2016-08-21/21:22:04.62          0.056699270
2016-08-21/21:22:04.65         -0.087085690
2016-08-21/21:22:04.68         -0.051873638
2016-08-21/21:22:04.71        -0.0083189200
2016-08-21/21:22:04.75          -0.10108168
2016-08-21/21:22:04.78          -0.13858760
2016-08-21/21:22:04.81          -0.10474168
2016-08-21/21:22:04.84          -0.10412992
2016-08-21/21:22:04.87         -0.056293182
2016-08-21/21:22:04.90          -0.14271574
2016-08-21/21:22:04.93          -0.10335261
2016-08-21/21:22:04.96          -0.17391306
2016-08-21/21:22:05.00          -0.23372079
2016-08-21/21:22:05.03          -0.17805145
2016-08-21/21:22:05.06          -0.21124837
2016-08-21/21:22:05.09          -0.23309053
2016-08-21/21:22:05.12          -0.17652406
2016-08-21/21:22:05.15          -0.27357410
2016-08-21/21:22:05.18          -0.29710444
2016-08-21/21:22:05.21          -0.36312803
2016-08-21/21:22:05.25          -0.31099567
2016-08-21/21:22:05.28          -0.27110543
2016-08-21/21:22:05.31          -0.27489495
2016-08-21/21:22:05.34          -0.22933777
2016-08-21/21:22:05.37          -0.18915552
2016-08-21/21:22:05.40          -0.27000111
2016-08-21/21:22:05.43          -0.15005495
2016-08-21/21:22:05.46         -0.088398064
2016-08-21/21:22:05.50         -0.043869836
2016-08-21/21:22:05.53         -0.040330640
2016-08-21/21:22:05.56          -0.13272789
2016-08-21/21:22:05.59         -0.070385647
2016-08-21/21:22:05.62          -0.12744206
2016-08-21/21:22:05.65         -0.088215498
2016-08-21/21:22:05.68         -0.080072593
2016-08-21/21:22:05.71          -0.15778123
2016-08-21/21:22:05.75          -0.15555741
2016-08-21/21:22:05.78         -0.089946507
2016-08-21/21:22:05.81          -0.16747478
2016-08-21/21:22:05.84          0.023182225
2016-08-21/21:22:05.87         -0.098312679
2016-08-21/21:22:05.90        -0.0056056319
2016-08-21/21:22:05.93         -0.090984470
2016-08-21/21:22:05.96         -0.019706856
2016-08-21/21:22:06.00         -0.036582307
2016-08-21/21:22:06.03         0.0020643571
2016-08-21/21:22:06.06         -0.030525553
2016-08-21/21:22:06.09          0.045896152
2016-08-21/21:22:06.12         0.0028696633
2016-08-21/21:22:06.15          0.047238405
2016-08-21/21:22:06.18          0.099487198
2016-08-21/21:22:06.21          0.044066773
2016-08-21/21:22:06.25        -0.0012756799
2016-08-21/21:22:06.28           0.11455440
2016-08-21/21:22:06.31           0.11231060
2016-08-21/21:22:06.34          0.033823298
2016-08-21/21:22:06.37          0.064305026
2016-08-21/21:22:06.40         -0.077446540
2016-08-21/21:22:06.43         -0.020659763
2016-08-21/21:22:06.46          -0.14173606
2016-08-21/21:22:06.50          -0.13262411
2016-08-21/21:22:06.53          -0.12937599
2016-08-21/21:22:06.56          -0.13760334
2016-08-21/21:22:06.59          -0.18701231
2016-08-21/21:22:06.62          -0.12101992
2016-08-21/21:22:06.65          -0.14216292
2016-08-21/21:22:06.68         -0.022822632
2016-08-21/21:22:06.71         -0.012066035
2016-08-21/21:22:06.75          0.022505149
2016-08-21/21:22:06.78           0.13455997
2016-08-21/21:22:06.81          0.067738286
2016-08-21/21:22:06.84         -0.029332039
2016-08-21/21:22:06.87          0.021630321
2016-08-21/21:22:06.90        -0.0090642378
2016-08-21/21:22:06.93          0.075919910
2016-08-21/21:22:06.96          0.066550647
2016-08-21/21:22:07.00         -0.026898498
2016-08-21/21:22:07.03         -0.025421927
2016-08-21/21:22:07.06         -0.027839049
2016-08-21/21:22:07.09          0.076768400
2016-08-21/21:22:07.12           0.11102547
2016-08-21/21:22:07.15          0.036103773
2016-08-21/21:22:07.18           0.10922845
2016-08-21/21:22:07.21          0.044893720
2016-08-21/21:22:07.25         -0.012403520
2016-08-21/21:22:07.28          0.025799610
2016-08-21/21:22:07.31         -0.044990239
2016-08-21/21:22:07.34         -0.072389208
2016-08-21/21:22:07.37          -0.13362350
2016-08-21/21:22:07.40         -0.073816206
2016-08-21/21:22:07.43         -0.064012958
2016-08-21/21:22:07.46          -0.16516773
2016-08-21/21:22:07.50          -0.20068940
2016-08-21/21:22:07.53         -0.099551401
2016-08-21/21:22:07.56          -0.10355364
2016-08-21/21:22:07.59         -0.025974066
2016-08-21/21:22:07.62        -0.0046834355
2016-08-21/21:22:07.65          0.045662178
2016-08-21/21:22:07.68         -0.047107923
2016-08-21/21:22:07.71         -0.029137868
2016-08-21/21:22:07.75         -0.072981038
2016-08-21/21:22:07.78          -0.17579845
2016-08-21/21:22:07.81          -0.18405495
2016-08-21/21:22:07.84          -0.18646216
2016-08-21/21:22:07.87          -0.19043084
2016-08-21/21:22:07.90          -0.26264046
2016-08-21/21:22:07.93          -0.35985393
2016-08-21/21:22:07.96          -0.25106588
2016-08-21/21:22:08.00          -0.20474320
2016-08-21/21:22:08.03          -0.20847726
2016-08-21/21:22:08.06          -0.15076154
2016-08-21/21:22:08.09          -0.21782938
2016-08-21/21:22:08.12          -0.26725719
2016-08-21/21:22:08.15          -0.27379021
2016-08-21/21:22:08.18          -0.22130165
2016-08-21/21:22:08.21          -0.18179792
2016-08-21/21:22:08.25          -0.26309756
2016-08-21/21:22:08.28          -0.37648412
2016-08-21/21:22:08.31          -0.28296515
2016-08-21/21:22:08.34          -0.17582714
2016-08-21/21:22:08.37          -0.25999462
2016-08-21/21:22:08.40          -0.26786357
2016-08-21/21:22:08.43          -0.28521114
2016-08-21/21:22:08.46          -0.28354446
2016-08-21/21:22:08.50          -0.30781262
2016-08-21/21:22:08.53          -0.25702613
2016-08-21/21:22:08.56          -0.29044291
2016-08-21/21:22:08.59          -0.26125891
2016-08-21/21:22:08.62          -0.35063662
2016-08-21/21:22:08.65          -0.16985933
2016-08-21/21:22:08.68          -0.29990293
2016-08-21/21:22:08.71          -0.19330524
2016-08-21/21:22:08.75          -0.19171316
2016-08-21/21:22:08.78          -0.17667201
2016-08-21/21:22:08.81          -0.23986940
2016-08-21/21:22:08.84          -0.10283382
2016-08-21/21:22:08.87          -0.11763437
2016-08-21/21:22:08.90         -0.053313112
2016-08-21/21:22:08.93          -0.16157720
2016-08-21/21:22:08.96          0.031419593
2016-08-21/21:22:09.00          -0.15551605
2016-08-21/21:22:09.03          -0.19696344
2016-08-21/21:22:09.06          -0.14252743
2016-08-21/21:22:09.09          -0.15438014
2016-08-21/21:22:09.12          -0.21792460
2016-08-21/21:22:09.15          -0.18814947
2016-08-21/21:22:09.18          -0.21269136
2016-08-21/21:22:09.21          -0.22882932
2016-08-21/21:22:09.25          -0.27902257
2016-08-21/21:22:09.28          -0.14622915
2016-08-21/21:22:09.31          -0.10243510
2016-08-21/21:22:09.34         -0.099194350
2016-08-21/21:22:09.37          -0.12008605
2016-08-21/21:22:09.40          -0.11608030
2016-08-21/21:22:09.43          -0.17248968
2016-08-21/21:22:09.46          -0.16794153
2016-08-21/21:22:09.50         -0.017902232
2016-08-21/21:22:09.53          -0.12405724
2016-08-21/21:22:09.56          -0.19115106
2016-08-21/21:22:09.59          -0.23290024
2016-08-21/21:22:09.62          -0.21466335
2016-08-21/21:22:09.65          -0.19948543
2016-08-21/21:22:09.68          -0.17094489
2016-08-21/21:22:09.71          -0.18132594
2016-08-21/21:22:09.75          -0.20708719
2016-08-21/21:22:09.78          -0.28493129
2016-08-21/21:22:09.81          -0.18355839
2016-08-21/21:22:09.84          -0.16387933
2016-08-21/21:22:09.87          -0.14374181
2016-08-21/21:22:09.90          -0.18756547
2016-08-21/21:22:09.93          -0.18156623
2016-08-21/21:22:09.96          -0.18900225
2016-08-21/21:22:10.00          -0.15572451
2016-08-21/21:22:10.03          -0.24742008
2016-08-21/21:22:10.06          -0.25924916
2016-08-21/21:22:10.09          -0.24889677
2016-08-21/21:22:10.12          -0.29077958
2016-08-21/21:22:10.15          -0.20266835
2016-08-21/21:22:10.18          -0.17948231
2016-08-21/21:22:10.21          -0.14008623
2016-08-21/21:22:10.25          -0.19186014
2016-08-21/21:22:10.28          -0.21299943
2016-08-21/21:22:10.31         -0.096072249
2016-08-21/21:22:10.34          -0.15387166
2016-08-21/21:22:10.37          -0.17188523
2016-08-21/21:22:10.40         -0.092084532
2016-08-21/21:22:10.43          -0.17801202
2016-08-21/21:22:10.46          -0.20319057
2016-08-21/21:22:10.50          -0.16163424
2016-08-21/21:22:10.53         -0.074533037
2016-08-21/21:22:10.56         0.0045298171
2016-08-21/21:22:10.59          -0.11360977
2016-08-21/21:22:10.62         -0.035855427
2016-08-21/21:22:10.65          0.060353204
2016-08-21/21:22:10.68         -0.019882431
2016-08-21/21:22:10.71         -0.069677402
2016-08-21/21:22:10.75          0.036817152
2016-08-21/21:22:10.78         -0.061796138
2016-08-21/21:22:10.81         -0.032696861
2016-08-21/21:22:10.84         -0.075349846
2016-08-21/21:22:10.87           0.11694175
2016-08-21/21:22:10.90         0.0027231095
2016-08-21/21:22:10.93          0.073790372
2016-08-21/21:22:10.96          0.085698390
2016-08-21/21:22:11.00           0.18257992
2016-08-21/21:22:11.03           0.19121708
2016-08-21/21:22:11.06           0.22358927
2016-08-21/21:22:11.09           0.21350015
2016-08-21/21:22:11.12           0.23071968
2016-08-21/21:22:11.15           0.14246297
2016-08-21/21:22:11.18           0.22712014
2016-08-21/21:22:11.21           0.18662376
2016-08-21/21:22:11.25           0.25265217
2016-08-21/21:22:11.28           0.18166535
2016-08-21/21:22:11.31           0.11914649
2016-08-21/21:22:11.34           0.15618960
2016-08-21/21:22:11.37           0.15195660
2016-08-21/21:22:11.40           0.16828870
2016-08-21/21:22:11.43           0.20897809
2016-08-21/21:22:11.46           0.22093517
2016-08-21/21:22:11.50           0.13517184
2016-08-21/21:22:11.53           0.18849967
2016-08-21/21:22:11.56           0.16063967
2016-08-21/21:22:11.59           0.19624848
2016-08-21/21:22:11.62           0.19234678
2016-08-21/21:22:11.65           0.18229732
2016-08-21/21:22:11.68           0.10568059
2016-08-21/21:22:11.71          0.097279524
2016-08-21/21:22:11.75          0.072469437
2016-08-21/21:22:11.78           0.11503893
2016-08-21/21:22:11.81          0.064391113
2016-08-21/21:22:11.84           0.18122093
2016-08-21/21:22:11.87         0.0076386015
2016-08-21/21:22:11.90          0.062873035
2016-08-21/21:22:11.93           0.10741947
2016-08-21/21:22:11.96          0.040448240
2016-08-21/21:22:12.00         0.0099579238
2016-08-21/21:22:12.03          0.020141772
2016-08-21/21:22:12.06         0.0092077658
2016-08-21/21:22:12.09         -0.034759443
2016-08-21/21:22:12.12         -0.097627146
2016-08-21/21:22:12.15          0.040715880
2016-08-21/21:22:12.18         -0.030774126
2016-08-21/21:22:12.21          -0.18788175
2016-08-21/21:22:12.25          -0.11850743
2016-08-21/21:22:12.28          -0.12690786
2016-08-21/21:22:12.31          -0.14103037
2016-08-21/21:22:12.34          -0.15839676
2016-08-21/21:22:12.37          -0.17392597
2016-08-21/21:22:12.40         -0.096859556
2016-08-21/21:22:12.43          -0.20260622
2016-08-21/21:22:12.46          -0.21645355
2016-08-21/21:22:12.50          -0.16476892
2016-08-21/21:22:12.53          -0.16734977
2016-08-21/21:22:12.56          -0.18959095
2016-08-21/21:22:12.59          -0.22592928
2016-08-21/21:22:12.62          -0.26695917
2016-08-21/21:22:12.65          -0.20764965
2016-08-21/21:22:12.68          -0.32396254
2016-08-21/21:22:12.71          -0.23961174
2016-08-21/21:22:12.75          -0.24957055
2016-08-21/21:22:12.78          -0.21738320
2016-08-21/21:22:12.81          -0.19737242
2016-08-21/21:22:12.84          -0.24660896
2016-08-21/21:22:12.87          -0.17020055
2016-08-21/21:22:12.90          -0.10231621
2016-08-21/21:22:12.93          -0.23724742
2016-08-21/21:22:12.96         -0.075780024
2016-08-21/21:22:13.00          -0.16455068
2016-08-21/21:22:13.03          -0.18910727
2016-08-21/21:22:13.06          -0.23844447
2016-08-21/21:22:13.09          -0.25126836
2016-08-21/21:22:13.12          -0.13919357
2016-08-21/21:22:13.15          -0.26438676
2016-08-21/21:22:13.18          -0.30460459
2016-08-21/21:22:13.21          -0.20219024
2016-08-21/21:22:13.25          -0.38723108
2016-08-21/21:22:13.28          -0.26586864
2016-08-21/21:22:13.31          -0.25305683
2016-08-21/21:22:13.34          -0.24752199
2016-08-21/21:22:13.37          -0.20872495
2016-08-21/21:22:13.40          -0.25118060
2016-08-21/21:22:13.43          -0.15977214
2016-08-21/21:22:13.46          -0.23456782
2016-08-21/21:22:13.50          -0.33262790
2016-08-21/21:22:13.53          -0.22983096
2016-08-21/21:22:13.56          -0.28417892
2016-08-21/21:22:13.59          -0.31457186
2016-08-21/21:22:13.62          -0.29705892
2016-08-21/21:22:13.65          -0.22090729
2016-08-21/21:22:13.68          -0.22183513
2016-08-21/21:22:13.71          -0.27161044
2016-08-21/21:22:13.75          -0.22857874
2016-08-21/21:22:13.78         -0.094253734
2016-08-21/21:22:13.81          -0.16434977
2016-08-21/21:22:13.84          -0.17747748
2016-08-21/21:22:13.87          -0.19153765
2016-08-21/21:22:13.90          -0.20106388
2016-08-21/21:22:13.93          -0.26869674
2016-08-21/21:22:13.96          -0.24054341
2016-08-21/21:22:14.00          -0.21124601
2016-08-21/21:22:14.03          -0.14560332
2016-08-21/21:22:14.06          -0.21757695
2016-08-21/21:22:14.09          -0.22723386
2016-08-21/21:22:14.12          -0.16135092
2016-08-21/21:22:14.15         -0.012046026
2016-08-21/21:22:14.18         -0.085430219
2016-08-21/21:22:14.21         -0.064345502
2016-08-21/21:22:14.25          -0.11278403
2016-08-21/21:22:14.28        -0.0035928012
2016-08-21/21:22:14.31          -0.11909005
2016-08-21/21:22:14.34          -0.10690537
2016-08-21/21:22:14.37         -0.076560272
2016-08-21/21:22:14.40         -0.078290535
2016-08-21/21:22:14.43          -0.26677392
2016-08-21/21:22:14.46          -0.18846104
2016-08-21/21:22:14.50          -0.22707613
2016-08-21/21:22:14.53          -0.16360653
2016-08-21/21:22:14.56          -0.17935086
2016-08-21/21:22:14.59         -0.077504715
2016-08-21/21:22:14.62         -0.074974682
2016-08-21/21:22:14.65         -0.024266063
2016-08-21/21:22:14.68         -0.067387571
2016-08-21/21:22:14.71          0.044445637
2016-08-21/21:22:14.75          0.074418727
2016-08-21/21:22:14.78          0.076899934
2016-08-21/21:22:14.81          0.022636621
2016-08-21/21:22:14.84          -0.12317812
2016-08-21/21:22:14.87         -0.028324016
2016-08-21/21:22:14.90          -0.13697338
2016-08-21/21:22:14.93          -0.11302747
2016-08-21/21:22:14.96         -0.089546716
2016-08-21/21:22:15.00         -0.094498952
2016-08-21/21:22:15.03         -0.060462653
2016-08-21/21:22:15.06          -0.17920726
2016-08-21/21:22:15.09          -0.16026446
2016-08-21/21:22:15.12         -0.049435730
2016-08-21/21:22:15.15          -0.11048790
2016-08-21/21:22:15.18          -0.14465464
2016-08-21/21:22:15.21         -0.063030186
2016-08-21/21:22:15.25          -0.11583814
2016-08-21/21:22:15.28          -0.17161201
2016-08-21/21:22:15.31          -0.17405371
2016-08-21/21:22:15.34         -0.085363651
2016-08-21/21:22:15.37         -0.062027008
2016-08-21/21:22:15.40          -0.10542182
2016-08-21/21:22:15.43          -0.15053859
2016-08-21/21:22:15.46          0.021707071
2016-08-21/21:22:15.50          -0.19115911
2016-08-21/21:22:15.53          -0.23655361
2016-08-21/21:22:15.56         -0.021040417
2016-08-21/21:22:15.59          -0.15193116
2016-08-21/21:22:15.62          -0.12220163
2016-08-21/21:22:15.65          -0.12270061
2016-08-21/21:22:15.68          -0.10606732
2016-08-21/21:22:15.71          -0.10008007
2016-08-21/21:22:15.75         -0.061370641
2016-08-21/21:22:15.78          0.032456008
2016-08-21/21:22:15.81          0.085219755
2016-08-21/21:22:15.84          0.016348587
2016-08-21/21:22:15.87          0.069357763
2016-08-21/21:22:15.90           0.14990811
2016-08-21/21:22:15.93          0.079198188
2016-08-21/21:22:15.96           0.14091518
2016-08-21/21:22:16.00          0.063155539
2016-08-21/21:22:16.03          0.030039336
2016-08-21/21:22:16.06          0.049991393
2016-08-21/21:22:16.09          0.052077013
2016-08-21/21:22:16.12         -0.026605273
2016-08-21/21:22:16.15          0.016307103
2016-08-21/21:22:16.18         -0.072895301
2016-08-21/21:22:16.21         -0.036619186
2016-08-21/21:22:16.25         -0.026215835
2016-08-21/21:22:16.28         0.0037490997
2016-08-21/21:22:16.31          0.018494597
2016-08-21/21:22:16.34          0.010845805
2016-08-21/21:22:16.37         0.0028892508
2016-08-21/21:22:16.40         0.0023571015
2016-08-21/21:22:16.43         -0.013956538
2016-08-21/21:22:16.46         -0.029045370
2016-08-21/21:22:16.50         -0.047473633
2016-08-21/21:22:16.53         -0.076880662
2016-08-21/21:22:16.56         -0.037476110
2016-08-21/21:22:16.59         -0.044711236
2016-08-21/21:22:16.62         -0.061510258
2016-08-21/21:22:16.65          -0.11965011
2016-08-21/21:22:16.68         -0.097750246
2016-08-21/21:22:16.71         -0.017715156
2016-08-21/21:22:16.75         -0.072763208
2016-08-21/21:22:16.78          0.049212614
2016-08-21/21:22:16.81         -0.061542108
2016-08-21/21:22:16.84         -0.070008192
2016-08-21/21:22:16.87         -0.059827347
2016-08-21/21:22:16.90         -0.093867581
2016-08-21/21:22:16.93         -0.032609399
2016-08-21/21:22:16.96          -0.17551745
2016-08-21/21:22:17.00          -0.20271167
2016-08-21/21:22:17.03          -0.21072045
2016-08-21/21:22:17.06          -0.37396040
2016-08-21/21:22:17.09          -0.37358484
2016-08-21/21:22:17.12          -0.44391576
2016-08-21/21:22:17.15          -0.49786434
2016-08-21/21:22:17.18          -0.54057924
2016-08-21/21:22:17.21          -0.52838610
2016-08-21/21:22:17.25          -0.49124912
2016-08-21/21:22:17.28          -0.62420726
2016-08-21/21:22:17.31          -0.53918083
2016-08-21/21:22:17.34          -0.52885691
2016-08-21/21:22:17.37          -0.65222675
2016-08-21/21:22:17.40          -0.59077251
2016-08-21/21:22:17.43          -0.61967923
2016-08-21/21:22:17.46          -0.67560358
2016-08-21/21:22:17.50          -0.60842237
2016-08-21/21:22:17.53          -0.67177304
2016-08-21/21:22:17.56          -0.58742727
2016-08-21/21:22:17.59          -0.61760677
2016-08-21/21:22:17.62          -0.60708373
2016-08-21/21:22:17.65          -0.43954744
2016-08-21/21:22:17.68          -0.46409185
2016-08-21/21:22:17.71          -0.53182657
2016-08-21/21:22:17.75          -0.47413334
2016-08-21/21:22:17.78          -0.58123387
2016-08-21/21:22:17.81          -0.51781593
2016-08-21/21:22:17.84          -0.55890981
2016-08-21/21:22:17.87          -0.68534946
2016-08-21/21:22:17.90          -0.61080842
2016-08-21/21:22:17.93          -0.77407785
2016-08-21/21:22:17.96          -0.78426066
2016-08-21/21:22:18.00          -0.77399276
2016-08-21/21:22:18.03          -0.76875917
2016-08-21/21:22:18.06          -0.80300745
2016-08-21/21:22:18.09          -0.77871053
2016-08-21/21:22:18.12          -0.71505231
2016-08-21/21:22:18.15          -0.57251866
2016-08-21/21:22:18.18          -0.68241856
2016-08-21/21:22:18.21          -0.51362797
2016-08-21/21:22:18.25          -0.48932766
2016-08-21/21:22:18.28          -0.37177335
2016-08-21/21:22:18.31          -0.39449109
2016-08-21/21:22:18.34          -0.30847329
2016-08-21/21:22:18.37          -0.25835955
2016-08-21/21:22:18.40          -0.35758139
2016-08-21/21:22:18.43          -0.29687761
2016-08-21/21:22:18.46          -0.25049700
2016-08-21/21:22:18.50          -0.33691171
2016-08-21/21:22:18.53          -0.36127827
2016-08-21/21:22:18.56          -0.37119935
2016-08-21/21:22:18.59          -0.28538132
2016-08-21/21:22:18.62          -0.38168819
2016-08-21/21:22:18.65          -0.44429561
2016-08-21/21:22:18.68          -0.38596825
2016-08-21/21:22:18.71          -0.43031279
2016-08-21/21:22:18.75          -0.39785854
2016-08-21/21:22:18.78          -0.22683286
2016-08-21/21:22:18.81          -0.26947914
2016-08-21/21:22:18.84          -0.20407484
2016-08-21/21:22:18.87          -0.25859245
2016-08-21/21:22:18.90         -0.084353020
2016-08-21/21:22:18.93         -0.044031307
2016-08-21/21:22:18.96         -0.063010688
2016-08-21/21:22:19.00         -0.055980362
2016-08-21/21:22:19.03         -0.053150315
2016-08-21/21:22:19.06          -0.19167384
2016-08-21/21:22:19.09          -0.14043005
2016-08-21/21:22:19.12          -0.21803255
2016-08-21/21:22:19.15          -0.23350789
2016-08-21/21:22:19.18          -0.44303342
2016-08-21/21:22:19.21          -0.41311647
2016-08-21/21:22:19.25          -0.54270361
2016-08-21/21:22:19.28          -0.55138839
2016-08-21/21:22:19.31          -0.62382901
2016-08-21/21:22:19.34          -0.59648179
2016-08-21/21:22:19.37          -0.64650826
2016-08-21/21:22:19.40          -0.69087603
2016-08-21/21:22:19.43          -0.65785278
2016-08-21/21:22:19.46          -0.51477079
2016-08-21/21:22:19.50          -0.51764363
2016-08-21/21:22:19.53          -0.45584212
2016-08-21/21:22:19.56          -0.49716732
2016-08-21/21:22:19.59          -0.52395424
2016-08-21/21:22:19.62          -0.53901520
2016-08-21/21:22:19.65          -0.43505545
2016-08-21/21:22:19.68          -0.45746251
2016-08-21/21:22:19.71          -0.35382574
2016-08-21/21:22:19.75          -0.38297065
2016-08-21/21:22:19.78          -0.38448393
2016-08-21/21:22:19.81          -0.30316010
2016-08-21/21:22:19.84          -0.22655003
2016-08-21/21:22:19.87          -0.13340058
2016-08-21/21:22:19.90          -0.12853867
2016-08-21/21:22:19.93          -0.10690737
2016-08-21/21:22:19.96         -0.075752585
2016-08-21/21:22:20.00          -0.11632553
2016-08-21/21:22:20.03         -0.070247601
2016-08-21/21:22:20.06         -0.037062955
2016-08-21/21:22:20.09         -0.020709089
2016-08-21/21:22:20.12         -0.081939414
2016-08-21/21:22:20.15         -0.050814715
2016-08-21/21:22:20.18         -0.031704738
2016-08-21/21:22:20.21          -0.11004793
2016-08-21/21:22:20.25         -0.071509952
2016-08-21/21:22:20.28         -0.023431672
2016-08-21/21:22:20.31         -0.046452105
2016-08-21/21:22:20.34        -0.0011277958
2016-08-21/21:22:20.37          0.026511905
2016-08-21/21:22:20.40          0.076808687
2016-08-21/21:22:20.43          0.056335787
2016-08-21/21:22:20.46          0.082483293
2016-08-21/21:22:20.50           0.14800992
2016-08-21/21:22:20.53           0.14759366
2016-08-21/21:22:20.56          0.069121309
2016-08-21/21:22:20.59          0.064959951
2016-08-21/21:22:20.62         -0.019742665
2016-08-21/21:22:20.65         -0.027835759
2016-08-21/21:22:20.68        -0.0078873656
2016-08-21/21:22:20.71        -0.0046611827
2016-08-21/21:22:20.75         0.0036545591
2016-08-21/21:22:20.78          0.063768170
2016-08-21/21:22:20.81          0.032866173
2016-08-21/21:22:20.84          0.066254847
2016-08-21/21:22:20.87        -0.0091649384
2016-08-21/21:22:20.90          0.045705234
2016-08-21/21:22:20.93          0.057332951
2016-08-21/21:22:20.96          0.060387538
2016-08-21/21:22:21.00           0.10296641
2016-08-21/21:22:21.03          0.087128546
2016-08-21/21:22:21.06          0.023316886
2016-08-21/21:22:21.09          0.032158648
2016-08-21/21:22:21.12         -0.050188948
2016-08-21/21:22:21.15          0.067492371
2016-08-21/21:22:21.18          0.042989474
2016-08-21/21:22:21.21          0.025853743
2016-08-21/21:22:21.25          0.028681889
2016-08-21/21:22:21.28          0.050941673
2016-08-21/21:22:21.31          0.017097025
2016-08-21/21:22:21.34         -0.037191769
2016-08-21/21:22:21.37          0.054945157
2016-08-21/21:22:21.40          0.023869389
2016-08-21/21:22:21.43         -0.019333607
2016-08-21/21:22:21.46         0.0029412018
2016-08-21/21:22:21.50         0.0089500741
2016-08-21/21:22:21.53         0.0038688580
2016-08-21/21:22:21.56         -0.099291419
2016-08-21/21:22:21.59          0.023357630
2016-08-21/21:22:21.62          0.027618759
2016-08-21/21:22:21.65         -0.088947971
2016-08-21/21:22:21.68          0.032451683
2016-08-21/21:22:21.71          0.069082293
2016-08-21/21:22:21.75          0.040170301
2016-08-21/21:22:21.78       -0.00030351215
2016-08-21/21:22:21.81          -0.12131580
2016-08-21/21:22:21.84         -0.053752016
2016-08-21/21:22:21.87          -0.10026425
2016-08-21/21:22:21.90          -0.13851738
2016-08-21/21:22:21.93         -0.054351334
2016-08-21/21:22:21.96          -0.10805087
2016-08-21/21:22:22.00         -0.080925655
2016-08-21/21:22:22.03          -0.12979471
2016-08-21/21:22:22.06         -0.010508620
2016-08-21/21:22:22.09          0.093272894
2016-08-21/21:22:22.12          0.017339451
2016-08-21/21:22:22.15         -0.022721102
2016-08-21/21:22:22.18           0.11858316
2016-08-21/21:22:22.21          0.073135096
2016-08-21/21:22:22.25           0.10068893
2016-08-21/21:22:22.28         0.0092895510
2016-08-21/21:22:22.31           0.15861800
2016-08-21/21:22:22.34          0.027009824
2016-08-21/21:22:22.37         -0.011685180
2016-08-21/21:22:22.40          0.097920809
2016-08-21/21:22:22.43           0.10372216
2016-08-21/21:22:22.46          0.064670553
2016-08-21/21:22:22.50          0.077935091
2016-08-21/21:22:22.53          0.091864619
2016-08-21/21:22:22.56           0.22519028
2016-08-21/21:22:22.59           0.19123766
2016-08-21/21:22:22.62           0.20475488
2016-08-21/21:22:22.65           0.30611062
2016-08-21/21:22:22.68           0.19558396
2016-08-21/21:22:22.71           0.23398759
2016-08-21/21:22:22.75           0.23856413
2016-08-21/21:22:22.78           0.24848905
2016-08-21/21:22:22.81           0.24220819
2016-08-21/21:22:22.84           0.23098815
2016-08-21/21:22:22.87          0.094767929
2016-08-21/21:22:22.90           0.19754692
2016-08-21/21:22:22.93           0.16060446
2016-08-21/21:22:22.96           0.22678792
2016-08-21/21:22:23.00           0.26840951
2016-08-21/21:22:23.03           0.24103587
2016-08-21/21:22:23.06           0.21300331
2016-08-21/21:22:23.09           0.23539758
2016-08-21/21:22:23.12           0.16093723
2016-08-21/21:22:23.15           0.25340889
2016-08-21/21:22:23.18           0.14664078
2016-08-21/21:22:23.21           0.15435036
2016-08-21/21:22:23.25           0.12930857
2016-08-21/21:22:23.28         0.0086425663
2016-08-21/21:22:23.31           0.10956237
2016-08-21/21:22:23.34           0.16347011
2016-08-21/21:22:23.37           0.11312573
2016-08-21/21:22:23.40           0.12759626
2016-08-21/21:22:23.43          0.066928832
2016-08-21/21:22:23.46           0.15765946
2016-08-21/21:22:23.50           0.13338584
2016-08-21/21:22:23.53           0.19021854
2016-08-21/21:22:23.56           0.34839401
2016-08-21/21:22:23.59           0.16623576
2016-08-21/21:22:23.62           0.22727528
2016-08-21/21:22:23.65           0.26273120
2016-08-21/21:22:23.68           0.27324716
2016-08-21/21:22:23.71           0.24523340
2016-08-21/21:22:23.75           0.27053823
2016-08-21/21:22:23.78           0.19285350
2016-08-21/21:22:23.81           0.20721670
2016-08-21/21:22:23.84          0.075963554
2016-08-21/21:22:23.87           0.20441272
2016-08-21/21:22:23.90           0.11040750
2016-08-21/21:22:23.93          0.098719514
2016-08-21/21:22:23.96          0.042542108
2016-08-21/21:22:24.00          0.091140192
2016-08-21/21:22:24.03          0.031004382
2016-08-21/21:22:24.06          0.054022702
2016-08-21/21:22:24.09         -0.012710899
2016-08-21/21:22:24.12         -0.075636943
2016-08-21/21:22:24.15         -0.064679316
2016-08-21/21:22:24.18          -0.13726745
2016-08-21/21:22:24.21          -0.14933275
2016-08-21/21:22:24.25          -0.16163071
2016-08-21/21:22:24.28          -0.10145028
2016-08-21/21:22:24.31          -0.16933249
2016-08-21/21:22:24.34          -0.19732506
2016-08-21/21:22:24.37          -0.18696950
2016-08-21/21:22:24.40          -0.13043841
2016-08-21/21:22:24.43          -0.18420671
2016-08-21/21:22:24.46          -0.10109177
2016-08-21/21:22:24.50         -0.012053184
2016-08-21/21:22:24.53         -0.034642375
2016-08-21/21:22:24.56         -0.092915852
2016-08-21/21:22:24.59         -0.075137850
2016-08-21/21:22:24.62         -0.026776432
2016-08-21/21:22:24.65        -0.0047664567
2016-08-21/21:22:24.68          0.038034294
2016-08-21/21:22:24.71          0.056374087
2016-08-21/21:22:24.75          0.086485725
2016-08-21/21:22:24.78         -0.024367057
2016-08-21/21:22:24.81         0.0047303309
2016-08-21/21:22:24.84          0.071623396
2016-08-21/21:22:24.87           0.13216749
2016-08-21/21:22:24.90           0.11160780
2016-08-21/21:22:24.93         -0.020625796
2016-08-21/21:22:24.96          0.046910219
2016-08-21/21:22:25.00          0.045149079
2016-08-21/21:22:25.03          -0.11633588
2016-08-21/21:22:25.06          0.021728531
2016-08-21/21:22:25.09          0.089515922
2016-08-21/21:22:25.12         0.0077409979
2016-08-21/21:22:25.15         -0.039522526
2016-08-21/21:22:25.18          0.017435616
2016-08-21/21:22:25.21          0.090472669
2016-08-21/21:22:25.25          0.023250034
2016-08-21/21:22:25.28          0.036060683
2016-08-21/21:22:25.31          0.064491892
2016-08-21/21:22:25.34         0.0011573708
2016-08-21/21:22:25.37         -0.038379710
2016-08-21/21:22:25.40         -0.063393881
2016-08-21/21:22:25.43          0.022271447
2016-08-21/21:22:25.46         -0.042292256
2016-08-21/21:22:25.50          0.018229749
2016-08-21/21:22:25.53          0.029837463
2016-08-21/21:22:25.56         -0.077722740
2016-08-21/21:22:25.59          0.035389612
2016-08-21/21:22:25.62        -0.0088946825
2016-08-21/21:22:25.65         -0.039453218
2016-08-21/21:22:25.68          0.064083643
2016-08-21/21:22:25.71         0.0084565095
2016-08-21/21:22:25.75          0.075316081
2016-08-21/21:22:25.78           0.12609870
2016-08-21/21:22:25.81        -0.0070429372
2016-08-21/21:22:25.84           0.13805993
2016-08-21/21:22:25.87           0.16221062
2016-08-21/21:22:25.90           0.12879488
2016-08-21/21:22:25.93          0.063988338
2016-08-21/21:22:25.96          0.065228057
2016-08-21/21:22:26.00           0.10579488
2016-08-21/21:22:26.03          0.042687951
2016-08-21/21:22:26.06         -0.014981345
2016-08-21/21:22:26.09           0.12446857
2016-08-21/21:22:26.12          0.088155394
2016-08-21/21:22:26.15          0.070549975
2016-08-21/21:22:26.18          0.089997971
2016-08-21/21:22:26.21           0.20658469
2016-08-21/21:22:26.25           0.13256856
2016-08-21/21:22:26.28          0.072422587
2016-08-21/21:22:26.31           0.10231461
2016-08-21/21:22:26.34           0.12666439
2016-08-21/21:22:26.37          0.089724831
2016-08-21/21:22:26.40          0.098334230
2016-08-21/21:22:26.43          0.060431661
2016-08-21/21:22:26.46           0.11464800
2016-08-21/21:22:26.50           0.11778335
2016-08-21/21:22:26.53           0.11220530
2016-08-21/21:22:26.56           0.15841955
2016-08-21/21:22:26.59           0.15720918
2016-08-21/21:22:26.62          0.062757666
2016-08-21/21:22:26.65          0.063035030
2016-08-21/21:22:26.68         0.0088772525
2016-08-21/21:22:26.71          0.072022778
2016-08-21/21:22:26.75           0.10136043
2016-08-21/21:22:26.78          0.069938000
2016-08-21/21:22:26.81          0.074270721
2016-08-21/21:22:26.84          0.025393590
2016-08-21/21:22:26.87          0.030143171
2016-08-21/21:22:26.90           0.10849043
2016-08-21/21:22:26.93           0.11159353
2016-08-21/21:22:26.96          0.086967672
2016-08-21/21:22:27.00          0.041412929
2016-08-21/21:22:27.03          0.057229500
2016-08-21/21:22:27.06         -0.030396440
2016-08-21/21:22:27.09          0.080004727
2016-08-21/21:22:27.12          0.073227802
2016-08-21/21:22:27.15          0.099996480
2016-08-21/21:22:27.18          0.087693612
2016-08-21/21:22:27.21           0.10678775
2016-08-21/21:22:27.25          0.088966293
2016-08-21/21:22:27.28          0.079492848
2016-08-21/21:22:27.31          0.049662169
2016-08-21/21:22:27.34           0.14736672
2016-08-21/21:22:27.37           0.13535091
2016-08-21/21:22:27.40          0.030389505
2016-08-21/21:22:27.43          0.040184248
2016-08-21/21:22:27.46          0.087776448
2016-08-21/21:22:27.50          0.069538360
2016-08-21/21:22:27.53           0.21928335
2016-08-21/21:22:27.56           0.29250706
2016-08-21/21:22:27.59           0.25472486
2016-08-21/21:22:27.62           0.28669854
2016-08-21/21:22:27.65           0.25763034
2016-08-21/21:22:27.68           0.31584504
2016-08-21/21:22:27.71           0.40908778
2016-08-21/21:22:27.75           0.28248549
2016-08-21/21:22:27.78           0.21932024
2016-08-21/21:22:27.81           0.14634854
2016-08-21/21:22:27.84          0.053326097
2016-08-21/21:22:27.87          0.096189629
2016-08-21/21:22:27.90          0.046583947
2016-08-21/21:22:27.93          0.034066590
2016-08-21/21:22:27.96          0.083168620
2016-08-21/21:22:28.00         -0.016312353
2016-08-21/21:22:28.03           0.14463444
2016-08-21/21:22:28.06           0.17498320
2016-08-21/21:22:28.09           0.18450027
2016-08-21/21:22:28.12           0.13469406
2016-08-21/21:22:28.15          0.028298138
2016-08-21/21:22:28.18         0.0047636243
2016-08-21/21:22:28.21         -0.050056193
2016-08-21/21:22:28.25         -0.054710594
2016-08-21/21:22:28.28         -0.071073531
2016-08-21/21:22:28.31          -0.18505273
2016-08-21/21:22:28.34          -0.19937132
2016-08-21/21:22:28.37          -0.29144359
2016-08-21/21:22:28.40          -0.22189380
2016-08-21/21:22:28.43          -0.15082744
2016-08-21/21:22:28.46          -0.12849403
2016-08-21/21:22:28.50          -0.13649829
2016-08-21/21:22:28.53          -0.13162439
2016-08-21/21:22:28.56          -0.13386115
2016-08-21/21:22:28.59          -0.11437917
2016-08-21/21:22:28.62         -0.071433036
2016-08-21/21:22:28.65           0.10312108
2016-08-21/21:22:28.68           0.20573934
2016-08-21/21:22:28.71           0.15889536
2016-08-21/21:22:28.75          0.099233659
2016-08-21/21:22:28.78           0.16185638
2016-08-21/21:22:28.81           0.16911203
2016-08-21/21:22:28.84           0.22950389
2016-08-21/21:22:28.87           0.22154580
2016-08-21/21:22:28.90           0.15463305
2016-08-21/21:22:28.93          0.057437435
2016-08-21/21:22:28.96         0.0061685916
2016-08-21/21:22:29.00          0.070838427
2016-08-21/21:22:29.03           0.12560410
2016-08-21/21:22:29.06          0.072431182
2016-08-21/21:22:29.09           0.16389853
2016-08-21/21:22:29.12          0.064233532
2016-08-21/21:22:29.15           0.15673241
2016-08-21/21:22:29.18           0.37369604
2016-08-21/21:22:29.21           0.29499827
2016-08-21/21:22:29.25           0.27417220
2016-08-21/21:22:29.28           0.19706560
2016-08-21/21:22:29.31           0.21587646
2016-08-21/21:22:29.34           0.28168035
2016-08-21/21:22:29.37           0.19734684
2016-08-21/21:22:29.40           0.19420961
2016-08-21/21:22:29.43           0.20369551
2016-08-21/21:22:29.46          0.036605912
2016-08-21/21:22:29.50           0.14355963
2016-08-21/21:22:29.53          0.090875710
2016-08-21/21:22:29.56           0.17757221
2016-08-21/21:22:29.59           0.18314406
2016-08-21/21:22:29.62           0.16734236
2016-08-21/21:22:29.65           0.17912435
2016-08-21/21:22:29.68           0.21144566
2016-08-21/21:22:29.71           0.15297701
2016-08-21/21:22:29.75           0.22047100
2016-08-21/21:22:29.78           0.22325852
2016-08-21/21:22:29.81           0.34971732
2016-08-21/21:22:29.84           0.25880421
2016-08-21/21:22:29.87           0.25968977
2016-08-21/21:22:29.90           0.28026539
2016-08-21/21:22:29.93           0.34386594
2016-08-21/21:22:29.96           0.23972430
2016-08-21/21:22:30.00           0.33166176
2016-08-21/21:22:30.03           0.31832073
2016-08-21/21:22:30.06           0.23764849
2016-08-21/21:22:30.09           0.14517645
2016-08-21/21:22:30.12           0.20671567
2016-08-21/21:22:30.15           0.32449689
2016-08-21/21:22:30.18           0.29972980
2016-08-21/21:22:30.21           0.31886019
2016-08-21/21:22:30.25           0.37310799
2016-08-21/21:22:30.28           0.31253008
2016-08-21/21:22:30.31           0.34717962
2016-08-21/21:22:30.34           0.40493292
2016-08-21/21:22:30.37           0.30583735
2016-08-21/21:22:30.40           0.36176063
2016-08-21/21:22:30.43           0.22677341
2016-08-21/21:22:30.46           0.19432645
2016-08-21/21:22:30.50           0.30365897
2016-08-21/21:22:30.53           0.35936286
2016-08-21/21:22:30.56           0.26819206
2016-08-21/21:22:30.59           0.19782691
2016-08-21/21:22:30.62           0.29804412
2016-08-21/21:22:30.65           0.29730406
2016-08-21/21:22:30.68           0.29104942
2016-08-21/21:22:30.71           0.36140065
2016-08-21/21:22:30.75           0.35518411
2016-08-21/21:22:30.78           0.20809670
2016-08-21/21:22:30.81           0.19582151
2016-08-21/21:22:30.84           0.25215283
2016-08-21/21:22:30.87           0.25742561
2016-08-21/21:22:30.90           0.17567820
2016-08-21/21:22:30.93           0.29417948
2016-08-21/21:22:30.96           0.25028692
2016-08-21/21:22:31.00           0.25275447
2016-08-21/21:22:31.03           0.26965679
2016-08-21/21:22:31.06           0.22672532
2016-08-21/21:22:31.09           0.32182629
2016-08-21/21:22:31.12           0.21379841
2016-08-21/21:22:31.15           0.33747621
2016-08-21/21:22:31.18           0.31709648
2016-08-21/21:22:31.21           0.29492853
2016-08-21/21:22:31.25           0.29058906
2016-08-21/21:22:31.28           0.20886970
2016-08-21/21:22:31.31           0.22001371
2016-08-21/21:22:31.34           0.22209088
2016-08-21/21:22:31.37          0.042716346
2016-08-21/21:22:31.40           0.18232235
2016-08-21/21:22:31.43           0.11144649
2016-08-21/21:22:31.46           0.11180119
2016-08-21/21:22:31.50           0.25101119
2016-08-21/21:22:31.53           0.30411869
2016-08-21/21:22:31.56           0.30314408
2016-08-21/21:22:31.59           0.32734789
2016-08-21/21:22:31.62           0.45998617
2016-08-21/21:22:31.65           0.57949515
2016-08-21/21:22:31.68           0.58452643
2016-08-21/21:22:31.71           0.67905964
2016-08-21/21:22:31.75           0.75479099
2016-08-21/21:22:31.78           0.72190648
2016-08-21/21:22:31.81           0.64739099
2016-08-21/21:22:31.84           0.64291353
2016-08-21/21:22:31.87           0.61393132
2016-08-21/21:22:31.90           0.45578048
2016-08-21/21:22:31.93           0.45299326
2016-08-21/21:22:31.96           0.50162058
2016-08-21/21:22:32.00           0.38195506
2016-08-21/21:22:32.03           0.38589458
2016-08-21/21:22:32.06           0.39330134
2016-08-21/21:22:32.09           0.46955339
2016-08-21/21:22:32.12           0.57569551
2016-08-21/21:22:32.15           0.58703833
2016-08-21/21:22:32.18           0.63699647
2016-08-21/21:22:32.21           0.69797434
2016-08-21/21:22:32.25           0.74134909
2016-08-21/21:22:32.28           0.70832390
2016-08-21/21:22:32.31           0.70503503
2016-08-21/21:22:32.34           0.68817940
2016-08-21/21:22:32.37           0.70552604
2016-08-21/21:22:32.40           0.72237723
2016-08-21/21:22:32.43           0.92247717
2016-08-21/21:22:32.46            1.0569102
2016-08-21/21:22:32.50           0.99193979
2016-08-21/21:22:32.53           0.84545425
2016-08-21/21:22:32.56           0.76224552
2016-08-21/21:22:32.59           0.78203575
2016-08-21/21:22:32.62           0.78513332
2016-08-21/21:22:32.65           0.85980018
2016-08-21/21:22:32.68           0.90685867
2016-08-21/21:22:32.71           0.88086665
2016-08-21/21:22:32.75           0.90368904
2016-08-21/21:22:32.78           0.91531594
2016-08-21/21:22:32.81           0.95874720
2016-08-21/21:22:32.84            1.1635984
2016-08-21/21:22:32.87            1.0521233
2016-08-21/21:22:32.90           0.86968914
2016-08-21/21:22:32.93           0.58127899
2016-08-21/21:22:32.96           0.42510072
2016-08-21/21:22:33.00           0.25573399
2016-08-21/21:22:33.03          0.032930915
2016-08-21/21:22:33.06         -0.072540681
2016-08-21/21:22:33.09          -0.13740373
2016-08-21/21:22:33.12          -0.15177548
2016-08-21/21:22:33.15         -0.065662301
2016-08-21/21:22:33.18          0.069026088
2016-08-21/21:22:33.21           0.13203144
2016-08-21/21:22:33.25          0.084670622
2016-08-21/21:22:33.28           0.21663680
2016-08-21/21:22:33.31           0.35555056
2016-08-21/21:22:33.34           0.40962249
2016-08-21/21:22:33.37           0.45155361
2016-08-21/21:22:33.40           0.37765019
2016-08-21/21:22:33.43           0.26332595
2016-08-21/21:22:33.46          0.099934668
2016-08-21/21:22:33.50           0.17637223
2016-08-21/21:22:33.53           0.29068302
2016-08-21/21:22:33.56           0.13657369
2016-08-21/21:22:33.59          0.083278444
2016-08-21/21:22:33.62           0.16017145
2016-08-21/21:22:33.65           0.19784291
2016-08-21/21:22:33.68           0.35380562
2016-08-21/21:22:33.71           0.38788617
2016-08-21/21:22:33.75           0.57353015
2016-08-21/21:22:33.78           0.64046335
2016-08-21/21:22:33.81           0.57921603
2016-08-21/21:22:33.84           0.61211497
2016-08-21/21:22:33.87           0.64458691
2016-08-21/21:22:33.90           0.66070422
2016-08-21/21:22:33.93           0.66639081
2016-08-21/21:22:33.96           0.61220392
2016-08-21/21:22:34.00           0.55146221
2016-08-21/21:22:34.03           0.49056832
2016-08-21/21:22:34.06           0.33056657
2016-08-21/21:22:34.09           0.35175941
2016-08-21/21:22:34.12           0.33727770
2016-08-21/21:22:34.15           0.25134258
2016-08-21/21:22:34.18           0.25435421
2016-08-21/21:22:34.21           0.12885783
2016-08-21/21:22:34.25          0.029329822
2016-08-21/21:22:34.28           0.11844769
2016-08-21/21:22:34.31           0.15489148
2016-08-21/21:22:34.34           0.27990994
2016-08-21/21:22:34.37           0.23148676
2016-08-21/21:22:34.40           0.23682728
2016-08-21/21:22:34.43           0.26166747
2016-08-21/21:22:34.46           0.19482871
2016-08-21/21:22:34.50           0.23299287
2016-08-21/21:22:34.53           0.17850411
2016-08-21/21:22:34.56           0.15870038
2016-08-21/21:22:34.59           0.13302230
2016-08-21/21:22:34.62          0.092404740
2016-08-21/21:22:34.65           0.18960967
2016-08-21/21:22:34.68           0.13991722
2016-08-21/21:22:34.71           0.22633540
2016-08-21/21:22:34.75           0.21303421
2016-08-21/21:22:34.78           0.17715936
2016-08-21/21:22:34.81           0.19719159
2016-08-21/21:22:34.84           0.14178908
2016-08-21/21:22:34.87           0.11019749
2016-08-21/21:22:34.90          0.055055562
2016-08-21/21:22:34.93          0.039057389
2016-08-21/21:22:34.96          0.052154803
2016-08-21/21:22:35.00         -0.068458756
2016-08-21/21:22:35.03         -0.090147219
2016-08-21/21:22:35.06          0.044238542
2016-08-21/21:22:35.09          0.024190782
2016-08-21/21:22:35.12          0.040310581
2016-08-21/21:22:35.15          0.077820678
2016-08-21/21:22:35.18           0.10024504
2016-08-21/21:22:35.21         0.0044884620
2016-08-21/21:22:35.25          0.090624262
2016-08-21/21:22:35.28          0.042887296
2016-08-21/21:22:35.31          0.078038137
2016-08-21/21:22:35.34         -0.048626422
2016-08-21/21:22:35.37          -0.10666015
2016-08-21/21:22:35.40         0.0015528812
2016-08-21/21:22:35.43         -0.081914372
2016-08-21/21:22:35.46         -0.046367964
2016-08-21/21:22:35.50         -0.035653382
2016-08-21/21:22:35.53         0.0093833641
2016-08-21/21:22:35.56          0.067397547
2016-08-21/21:22:35.59          0.063198970
2016-08-21/21:22:35.62           0.11698042
2016-08-21/21:22:35.65           0.15953454
2016-08-21/21:22:35.68          0.045995704
2016-08-21/21:22:35.71           0.11007782
2016-08-21/21:22:35.75          0.070086584
2016-08-21/21:22:35.78           0.13729087
2016-08-21/21:22:35.81         -0.031355321
2016-08-21/21:22:35.84         -0.015939500
2016-08-21/21:22:35.87         -0.066863648
2016-08-21/21:22:35.90         -0.041546489
2016-08-21/21:22:35.93         0.0054428199
2016-08-21/21:22:35.96          0.044350074
2016-08-21/21:22:36.00           0.13262015
2016-08-21/21:22:36.03          0.062201758
2016-08-21/21:22:36.06           0.10198674
2016-08-21/21:22:36.09           0.12998030
2016-08-21/21:22:36.12           0.12784435
2016-08-21/21:22:36.15           0.16974394
2016-08-21/21:22:36.18           0.26132359
2016-08-21/21:22:36.21           0.25902897
2016-08-21/21:22:36.25           0.29726468
2016-08-21/21:22:36.28           0.20111044
2016-08-21/21:22:36.31           0.26308565
2016-08-21/21:22:36.34           0.21894954
2016-08-21/21:22:36.37           0.19708648
2016-08-21/21:22:36.40           0.17843579
2016-08-21/21:22:36.43           0.19443209
2016-08-21/21:22:36.46          0.083298005
2016-08-21/21:22:36.50           0.11902329
2016-08-21/21:22:36.53          0.078398771
2016-08-21/21:22:36.56          0.076793168
2016-08-21/21:22:36.59          0.076951133
2016-08-21/21:22:36.62          0.034937637
2016-08-21/21:22:36.65          0.097261459
2016-08-21/21:22:36.68           0.14326893
2016-08-21/21:22:36.71           0.13374929
2016-08-21/21:22:36.75           0.14739904
2016-08-21/21:22:36.78          0.087321422
2016-08-21/21:22:36.81           0.14157988
2016-08-21/21:22:36.84           0.18726661
2016-08-21/21:22:36.87           0.24967380
2016-08-21/21:22:36.90           0.35437919
2016-08-21/21:22:36.93           0.38897164
2016-08-21/21:22:36.96           0.29503163
2016-08-21/21:22:37.00           0.35678181
2016-08-21/21:22:37.03           0.35195721
2016-08-21/21:22:37.06           0.38807580
2016-08-21/21:22:37.09           0.32440332
2016-08-21/21:22:37.12           0.20695568
2016-08-21/21:22:37.15           0.21924034
2016-08-21/21:22:37.18           0.16524370
2016-08-21/21:22:37.21           0.23622129
2016-08-21/21:22:37.25           0.21725641
2016-08-21/21:22:37.28          0.086488164
2016-08-21/21:22:37.31          0.091886885
2016-08-21/21:22:37.34           0.17038406
2016-08-21/21:22:37.37           0.16760382
2016-08-21/21:22:37.40           0.31220279
2016-08-21/21:22:37.43           0.26564477
2016-08-21/21:22:37.46           0.35456313
2016-08-21/21:22:37.50           0.25267164
2016-08-21/21:22:37.53           0.34036761
2016-08-21/21:22:37.56           0.39344339
2016-08-21/21:22:37.59           0.37242369
2016-08-21/21:22:37.62           0.32972145
2016-08-21/21:22:37.65           0.37391917
2016-08-21/21:22:37.68           0.32687856
2016-08-21/21:22:37.71           0.32817700
2016-08-21/21:22:37.75           0.30206735
2016-08-21/21:22:37.78           0.39725839
2016-08-21/21:22:37.81           0.32092403
2016-08-21/21:22:37.84           0.39579467
2016-08-21/21:22:37.87           0.39907769
2016-08-21/21:22:37.90           0.34896666
2016-08-21/21:22:37.93           0.38939566
2016-08-21/21:22:37.96           0.34091154
2016-08-21/21:22:38.00           0.33841324
2016-08-21/21:22:38.03           0.37040152
2016-08-21/21:22:38.06           0.26538061
2016-08-21/21:22:38.09           0.32721618
2016-08-21/21:22:38.12           0.34876558
2016-08-21/21:22:38.15           0.39704668
2016-08-21/21:22:38.18           0.43159254
2016-08-21/21:22:38.21           0.41142107
2016-08-21/21:22:38.25           0.44596539
2016-08-21/21:22:38.28           0.48664852
2016-08-21/21:22:38.31           0.44164354
2016-08-21/21:22:38.34           0.46908720
2016-08-21/21:22:38.37           0.51461863
2016-08-21/21:22:38.40           0.50416582
2016-08-21/21:22:38.43           0.47355607
2016-08-21/21:22:38.46           0.47444273
2016-08-21/21:22:38.50           0.47188153
2016-08-21/21:22:38.53           0.48670151
2016-08-21/21:22:38.56           0.40293859
2016-08-21/21:22:38.59           0.40040403
2016-08-21/21:22:38.62           0.37091759
2016-08-21/21:22:38.65           0.35128091
2016-08-21/21:22:38.68           0.37070090
2016-08-21/21:22:38.71           0.40826720
2016-08-21/21:22:38.75           0.43574338
2016-08-21/21:22:38.78           0.43398373
2016-08-21/21:22:38.81           0.45164727
2016-08-21/21:22:38.84           0.50359337
2016-08-21/21:22:38.87           0.42675896
2016-08-21/21:22:38.90           0.37241419
2016-08-21/21:22:38.93           0.42212702
2016-08-21/21:22:38.96           0.34348194
2016-08-21/21:22:39.00           0.24193695
2016-08-21/21:22:39.03           0.25347714
2016-08-21/21:22:39.06           0.19987622
2016-08-21/21:22:39.09           0.20104040
2016-08-21/21:22:39.12           0.23756786
2016-08-21/21:22:39.15           0.26543876
2016-08-21/21:22:39.18           0.30563341
2016-08-21/21:22:39.21           0.30066457
2016-08-21/21:22:39.25           0.35378810
2016-08-21/21:22:39.28           0.36681022
2016-08-21/21:22:39.31           0.22763034
2016-08-21/21:22:39.34           0.26676317
2016-08-21/21:22:39.37           0.15123651
2016-08-21/21:22:39.40           0.14053067
2016-08-21/21:22:39.43           0.13789425
2016-08-21/21:22:39.46          0.080344317
2016-08-21/21:22:39.50        -0.0035409954
2016-08-21/21:22:39.53         -0.054253514
2016-08-21/21:22:39.56         -0.021423904
2016-08-21/21:22:39.59          0.071693936
2016-08-21/21:22:39.62          0.063179586
2016-08-21/21:22:39.65           0.13155896
2016-08-21/21:22:39.68           0.10139578
2016-08-21/21:22:39.71          0.034630185
2016-08-21/21:22:39.75           0.19156421
2016-08-21/21:22:39.78           0.14917113
2016-08-21/21:22:39.81          0.099444677
2016-08-21/21:22:39.84          0.081359319
2016-08-21/21:22:39.87          0.064328774
2016-08-21/21:22:39.90          0.015217327
2016-08-21/21:22:39.93          0.044353931
2016-08-21/21:22:39.96        -0.0086910206
2016-08-21/21:22:40.00           0.12249978
2016-08-21/21:22:40.03         -0.019301461
2016-08-21/21:22:40.06           0.11575518
2016-08-21/21:22:40.09          0.096373760
2016-08-21/21:22:40.12           0.18200470
2016-08-21/21:22:40.15           0.11793976
2016-08-21/21:22:40.18           0.11495578
2016-08-21/21:22:40.21           0.11289663
2016-08-21/21:22:40.25           0.12573863
2016-08-21/21:22:40.28          0.053939896
2016-08-21/21:22:40.31           0.13015336
2016-08-21/21:22:40.34          0.016873048
2016-08-21/21:22:40.37          0.074089880
2016-08-21/21:22:40.40         -0.014365705
2016-08-21/21:22:40.43          0.076427728
2016-08-21/21:22:40.46           0.12917617
2016-08-21/21:22:40.50          0.032886883
2016-08-21/21:22:40.53           0.11428378
2016-08-21/21:22:40.56          0.081450424
2016-08-21/21:22:40.59           0.11473650
2016-08-21/21:22:40.62           0.12756354
2016-08-21/21:22:40.65           0.12658519
2016-08-21/21:22:40.68           0.16840417
2016-08-21/21:22:40.71           0.17071737
2016-08-21/21:22:40.75           0.13007169
2016-08-21/21:22:40.78           0.20203145
2016-08-21/21:22:40.81          0.098814742
2016-08-21/21:22:40.84           0.12624547
2016-08-21/21:22:40.87          0.036848223
2016-08-21/21:22:40.90           0.10311409
2016-08-21/21:22:40.93           0.10842935
2016-08-21/21:22:40.96           0.15525221
2016-08-21/21:22:41.00          0.031958855
2016-08-21/21:22:41.03          0.062911488
2016-08-21/21:22:41.06          0.063429579
2016-08-21/21:22:41.09           0.13371550
2016-08-21/21:22:41.12          0.089039611
2016-08-21/21:22:41.15           0.13803456
2016-08-21/21:22:41.18          0.067043449
2016-08-21/21:22:41.21          0.061774627
2016-08-21/21:22:41.25          0.054899787
2016-08-21/21:22:41.28          0.093304015
2016-08-21/21:22:41.31          0.044267409
2016-08-21/21:22:41.34           0.13833691
2016-08-21/21:22:41.37          0.041632424
2016-08-21/21:22:41.40          0.056935599
2016-08-21/21:22:41.43          0.026560379
2016-08-21/21:22:41.46           0.15023923
2016-08-21/21:22:41.50          0.091143578
2016-08-21/21:22:41.53         -0.019117971
2016-08-21/21:22:41.56          0.082499782
2016-08-21/21:22:41.59          0.050783648
2016-08-21/21:22:41.62         -0.043420873
2016-08-21/21:22:41.65          0.010010696
2016-08-21/21:22:41.68          0.034835447
2016-08-21/21:22:41.71          0.037442678
2016-08-21/21:22:41.75          -0.11426355
2016-08-21/21:22:41.78         0.0050879264
2016-08-21/21:22:41.81         -0.023096392
2016-08-21/21:22:41.84         -0.031540607
2016-08-21/21:22:41.87         0.0041592977
2016-08-21/21:22:41.90         -0.029564068
2016-08-21/21:22:41.93         -0.016040320
2016-08-21/21:22:41.96          0.023030883
2016-08-21/21:22:42.00         0.0069201889
2016-08-21/21:22:42.03          0.054688004
2016-08-21/21:22:42.06         -0.091332377
2016-08-21/21:22:42.09         -0.023371930
2016-08-21/21:22:42.12         -0.069693599
2016-08-21/21:22:42.15         -0.054812758
2016-08-21/21:22:42.18          0.060666932
2016-08-21/21:22:42.21          0.036337987
2016-08-21/21:22:42.25          -0.12736724
2016-08-21/21:22:42.28         -0.044869790
2016-08-21/21:22:42.31         -0.021152177
2016-08-21/21:22:42.34         0.0097768918
2016-08-21/21:22:42.37         -0.036660273
2016-08-21/21:22:42.40         -0.063743675
2016-08-21/21:22:42.43         -0.020340180
2016-08-21/21:22:42.46         -0.057278888
2016-08-21/21:22:42.50         -0.026692787
2016-08-21/21:22:42.53          0.067024310
2016-08-21/21:22:42.56          0.032949797
2016-08-21/21:22:42.59         -0.020806298
2016-08-21/21:22:42.62          0.019554087
2016-08-21/21:22:42.65          0.074166513
2016-08-21/21:22:42.68          0.016743397
2016-08-21/21:22:42.71         -0.052569323
2016-08-21/21:22:42.75          -0.15701242
2016-08-21/21:22:42.78         -0.066196807
2016-08-21/21:22:42.81         -0.076681254
2016-08-21/21:22:42.84         -0.053309138
2016-08-21/21:22:42.87        -0.0028106268
2016-08-21/21:22:42.90       -0.00097521760
2016-08-21/21:22:42.93         -0.015023815
2016-08-21/21:22:42.96          0.038813552
2016-08-21/21:22:43.00         0.0041706650
2016-08-21/21:22:43.03          0.015049039
2016-08-21/21:22:43.06         -0.075716724
2016-08-21/21:22:43.09          0.022872407
2016-08-21/21:22:43.12         -0.076405983
2016-08-21/21:22:43.15         -0.080308099
2016-08-21/21:22:43.18         -0.047509931
2016-08-21/21:22:43.21          -0.10447549
2016-08-21/21:22:43.25          -0.12447722
2016-08-21/21:22:43.28         -0.093159381
2016-08-21/21:22:43.31         -0.060994006
2016-08-21/21:22:43.34        -0.0036808351
2016-08-21/21:22:43.37         -0.052206047
2016-08-21/21:22:43.40          0.032345648
2016-08-21/21:22:43.43         -0.016783514
2016-08-21/21:22:43.46         -0.064715615
2016-08-21/21:22:43.50         -0.018287251
2016-08-21/21:22:43.53         -0.016506452
2016-08-21/21:22:43.56          0.031441319
2016-08-21/21:22:43.59          0.015247264
2016-08-21/21:22:43.62         -0.070732213
2016-08-21/21:22:43.65         -0.075302258
2016-08-21/21:22:43.68         -0.094500688
2016-08-21/21:22:43.71         -0.026204229
2016-08-21/21:22:43.75         -0.041899900
2016-08-21/21:22:43.78         -0.046424977
2016-08-21/21:22:43.81         0.0071293732
2016-08-21/21:22:43.84         -0.020292500
2016-08-21/21:22:43.87         -0.011686935
2016-08-21/21:22:43.90         -0.051187172
2016-08-21/21:22:43.93         -0.049606836
2016-08-21/21:22:43.96         0.0042875921
2016-08-21/21:22:44.00         -0.021696158
2016-08-21/21:22:44.03          -0.10350740
2016-08-21/21:22:44.06         -0.032002416
2016-08-21/21:22:44.09         -0.041529321
2016-08-21/21:22:44.12         -0.067367108
2016-08-21/21:22:44.15         -0.054450428
2016-08-21/21:22:44.18         -0.022093993
2016-08-21/21:22:44.21         -0.043949102
2016-08-21/21:22:44.25         -0.073768686
2016-08-21/21:22:44.28          -0.15424090
2016-08-21/21:22:44.31         -0.049896838
2016-08-21/21:22:44.34         -0.095806143
2016-08-21/21:22:44.37         -0.031684642
2016-08-21/21:22:44.40          0.010621350
2016-08-21/21:22:44.43         -0.087022084
2016-08-21/21:22:44.46          0.050957958
2016-08-21/21:22:44.50          0.029313653
2016-08-21/21:22:44.53         -0.057113251
2016-08-21/21:22:44.56         -0.027807638
2016-08-21/21:22:44.59          0.043598828
2016-08-21/21:22:44.62          0.059733092
2016-08-21/21:22:44.65         0.0052694955
2016-08-21/21:22:44.68          0.043536450
2016-08-21/21:22:44.71           0.10215725
2016-08-21/21:22:44.75         0.0067648942
2016-08-21/21:22:44.78           0.11923701
2016-08-21/21:22:44.81          0.065801159
2016-08-21/21:22:44.84          0.086159397
2016-08-21/21:22:44.87          0.024188880
2016-08-21/21:22:44.90         -0.036247645
2016-08-21/21:22:44.93         -0.021139290
2016-08-21/21:22:44.96          -0.12634113
2016-08-21/21:22:45.00         -0.016365171
2016-08-21/21:22:45.03         -0.016886047
2016-08-21/21:22:45.06          -0.12905708
2016-08-21/21:22:45.09         -0.017215126
2016-08-21/21:22:45.12        -0.0014612281
2016-08-21/21:22:45.15         -0.055388664
2016-08-21/21:22:45.18         0.0096187237
2016-08-21/21:22:45.21         -0.090919973
2016-08-21/21:22:45.25        -0.0020269360
2016-08-21/21:22:45.28          -0.12390597
2016-08-21/21:22:45.31         -0.077640564
2016-08-21/21:22:45.34         -0.060232872
2016-08-21/21:22:45.37         -0.065618241
2016-08-21/21:22:45.40         -0.061112989
2016-08-21/21:22:45.43          -0.11332333
2016-08-21/21:22:45.46       -0.00086979366
2016-08-21/21:22:45.50          0.050496548
2016-08-21/21:22:45.53         -0.028080991
2016-08-21/21:22:45.56        -0.0052990049
2016-08-21/21:22:45.59         -0.035899567
2016-08-21/21:22:45.62         -0.058687477
2016-08-21/21:22:45.65         -0.064116198
2016-08-21/21:22:45.68        0.00053906032
2016-08-21/21:22:45.71          0.092250554
2016-08-21/21:22:45.75         -0.073826710
2016-08-21/21:22:45.78         -0.086681606
2016-08-21/21:22:45.81         -0.051455237
2016-08-21/21:22:45.84         -0.037423146
2016-08-21/21:22:45.87         -0.040398057
2016-08-21/21:22:45.90          0.019049862
2016-08-21/21:22:45.93         -0.029933587
2016-08-21/21:22:45.96         -0.058285202
2016-08-21/21:22:46.00         -0.084585836
2016-08-21/21:22:46.03         -0.042001539
2016-08-21/21:22:46.06          0.010120350
2016-08-21/21:22:46.09          0.025334666
2016-08-21/21:22:46.12         -0.012671456
2016-08-21/21:22:46.15         -0.025100955
2016-08-21/21:22:46.18         -0.016853342
2016-08-21/21:22:46.21        -0.0035626311
2016-08-21/21:22:46.25         -0.074356493
2016-08-21/21:22:46.28         -0.060193340
2016-08-21/21:22:46.31         -0.042019353
2016-08-21/21:22:46.34         -0.079831758
2016-08-21/21:22:46.37         -0.099703018
2016-08-21/21:22:46.40         -0.080073183
2016-08-21/21:22:46.43         -0.063996324
2016-08-21/21:22:46.46          -0.10035042
2016-08-21/21:22:46.50         -0.039518704
2016-08-21/21:22:46.53         -0.034923818
2016-08-21/21:22:46.56          0.014836388
2016-08-21/21:22:46.59         -0.046152350
2016-08-21/21:22:46.62         -0.029261123
2016-08-21/21:22:46.65         0.0095047986
2016-08-21/21:22:46.68          0.090537691
2016-08-21/21:22:46.71         -0.015412674
2016-08-21/21:22:46.75          0.059011919
2016-08-21/21:22:46.78         -0.032139774
2016-08-21/21:22:46.81          0.016262768
2016-08-21/21:22:46.84         -0.044752171
2016-08-21/21:22:46.87          0.054105557
2016-08-21/21:22:46.90          0.051516437
2016-08-21/21:22:46.93          0.018930714
2016-08-21/21:22:46.96        -0.0053680229
2016-08-21/21:22:47.00          0.044394036
2016-08-21/21:22:47.03         -0.018157316
2016-08-21/21:22:47.06         -0.028302125
2016-08-21/21:22:47.09         -0.018615999
2016-08-21/21:22:47.12          0.066250900
2016-08-21/21:22:47.15          -0.10971310
2016-08-21/21:22:47.18          -0.11340709
2016-08-21/21:22:47.21         -0.099090032
2016-08-21/21:22:47.25          -0.10963500
2016-08-21/21:22:47.28         -0.072145727
2016-08-21/21:22:47.31          -0.10179018
2016-08-21/21:22:47.34          0.017541230
2016-08-21/21:22:47.37          0.017186161
2016-08-21/21:22:47.40         -0.090933375
2016-08-21/21:22:47.43        0.00085962731
2016-08-21/21:22:47.46          0.039540259
2016-08-21/21:22:47.50           0.10083123
2016-08-21/21:22:47.53          0.036148772
2016-08-21/21:22:47.56          0.072101756
2016-08-21/21:22:47.59          0.020153390
2016-08-21/21:22:47.62         -0.023324845
2016-08-21/21:22:47.65         -0.049440909
2016-08-21/21:22:47.68         -0.028757946
2016-08-21/21:22:47.71         -0.019092027
2016-08-21/21:22:47.75         -0.093144895
2016-08-21/21:22:47.78          -0.13708854
2016-08-21/21:22:47.81         -0.066460355
2016-08-21/21:22:47.84          -0.10087758
2016-08-21/21:22:47.87         -0.019035376
2016-08-21/21:22:47.90         -0.092736143
2016-08-21/21:22:47.93         -0.031186968
2016-08-21/21:22:47.96         0.0041588167
2016-08-21/21:22:48.00         -0.018127989
2016-08-21/21:22:48.03          0.039867761
2016-08-21/21:22:48.06        -0.0011029022
2016-08-21/21:22:48.09          0.013006207
2016-08-21/21:22:48.12          0.015361330
2016-08-21/21:22:48.15         0.0047511680
2016-08-21/21:22:48.18          0.095337823
2016-08-21/21:22:48.21          0.030108809
2016-08-21/21:22:48.25          0.024673131
2016-08-21/21:22:48.28          0.042293941
2016-08-21/21:22:48.31          0.033778005
2016-08-21/21:22:48.34          0.015861975
2016-08-21/21:22:48.37         -0.019399476
2016-08-21/21:22:48.40          0.013967887
2016-08-21/21:22:48.43         -0.049425864
2016-08-21/21:22:48.46          0.014998874
2016-08-21/21:22:48.50         -0.010826992
2016-08-21/21:22:48.53         -0.055931430
2016-08-21/21:22:48.56         -0.085422879
2016-08-21/21:22:48.59         -0.095883986
2016-08-21/21:22:48.62         -0.065565826
2016-08-21/21:22:48.65         -0.060251829
2016-08-21/21:22:48.68          -0.11274304
2016-08-21/21:22:48.71        -0.0072488664
2016-08-21/21:22:48.75         -0.017256096
2016-08-21/21:22:48.78         -0.048602061
2016-08-21/21:22:48.81        -0.0057843548
2016-08-21/21:22:48.84          0.035583963
2016-08-21/21:22:48.87          0.025868736
2016-08-21/21:22:48.90          0.023057718
2016-08-21/21:22:48.93          0.028829711
2016-08-21/21:22:48.96          0.040276894
2016-08-21/21:22:49.00        0.00035766435
2016-08-21/21:22:49.03         -0.074948606
2016-08-21/21:22:49.06         -0.035066979
2016-08-21/21:22:49.09         -0.054228967
2016-08-21/21:22:49.12          -0.10136647
2016-08-21/21:22:49.15         -0.031238585
2016-08-21/21:22:49.18          0.016676512
2016-08-21/21:22:49.21         -0.031490828
2016-08-21/21:22:49.25         -0.044256082
2016-08-21/21:22:49.28         -0.049968222
2016-08-21/21:22:49.31         -0.055967086
2016-08-21/21:22:49.34         -0.071597232
2016-08-21/21:22:49.37         -0.038156134
2016-08-21/21:22:49.40          0.022411991
2016-08-21/21:22:49.43         -0.060428819
2016-08-21/21:22:49.46          -0.11237743
2016-08-21/21:22:49.50         -0.078161019
2016-08-21/21:22:49.53         -0.053197214
2016-08-21/21:22:49.56          0.018763668
2016-08-21/21:22:49.59         -0.053457917
2016-08-21/21:22:49.62         0.0065401963
2016-08-21/21:22:49.65          0.011303008
2016-08-21/21:22:49.68         -0.013201295
2016-08-21/21:22:49.71          0.012371888
2016-08-21/21:22:49.75         0.0038174493
2016-08-21/21:22:49.78          0.030306386
2016-08-21/21:22:49.81        -0.0018675326
2016-08-21/21:22:49.84         -0.067581421
2016-08-21/21:22:49.87          0.013943589
2016-08-21/21:22:49.90         -0.097600322
2016-08-21/21:22:49.93         -0.096370597
2016-08-21/21:22:49.96         -0.087270074
2016-08-21/21:22:50.00         -0.095516638
2016-08-21/21:22:50.03         -0.033509986
2016-08-21/21:22:50.06         -0.052172065
2016-08-21/21:22:50.09         -0.046387262
2016-08-21/21:22:50.12         -0.084897093
2016-08-21/21:22:50.15         -0.093352283
2016-08-21/21:22:50.18         0.0069673024
2016-08-21/21:22:50.21         -0.030033065
2016-08-21/21:22:50.25          0.019592378
2016-08-21/21:22:50.28         0.0026846990
2016-08-21/21:22:50.31         -0.031494383
2016-08-21/21:22:50.34         -0.055275199
2016-08-21/21:22:50.37         -0.026189832
2016-08-21/21:22:50.40         -0.012045740
2016-08-21/21:22:50.43         -0.041374942
2016-08-21/21:22:50.46         -0.062446444
2016-08-21/21:22:50.50         -0.053578689
2016-08-21/21:22:50.53         -0.062882009
2016-08-21/21:22:50.56         -0.059885753
2016-08-21/21:22:50.59         -0.054590821
2016-08-21/21:22:50.62         -0.020654602
2016-08-21/21:22:50.65         -0.044931131
2016-08-21/21:22:50.68         -0.016704530
2016-08-21/21:22:50.71          0.048771687
2016-08-21/21:22:50.75         -0.065487151
2016-08-21/21:22:50.78         -0.014420505
2016-08-21/21:22:50.81         -0.094396171
2016-08-21/21:22:50.84         -0.049299818
2016-08-21/21:22:50.87         -0.079045502
2016-08-21/21:22:50.90         -0.062880215
2016-08-21/21:22:50.93         -0.052240272
2016-08-21/21:22:50.96         -0.033450903
2016-08-21/21:22:51.00         -0.058246406
2016-08-21/21:22:51.03          0.052049924
2016-08-21/21:22:51.06          0.010714822
2016-08-21/21:22:51.09          0.082315145
2016-08-21/21:22:51.12          0.034066460
2016-08-21/21:22:51.15          0.051184982
2016-08-21/21:22:51.18         0.0010165452
2016-08-21/21:22:51.21          0.056789742
2016-08-21/21:22:51.25        -0.0036720703
2016-08-21/21:22:51.28         -0.025965335
2016-08-21/21:22:51.31         0.0098840112
2016-08-21/21:22:51.34         0.0024642517
2016-08-21/21:22:51.37         -0.053466503
2016-08-21/21:22:51.40         -0.036297145
2016-08-21/21:22:51.43         -0.049484966
2016-08-21/21:22:51.46          0.014318866
2016-08-21/21:22:51.50         -0.074266814
2016-08-21/21:22:51.53          0.058274838
2016-08-21/21:22:51.56         0.0055332130
2016-08-21/21:22:51.59        -0.0062435895
2016-08-21/21:22:51.62         -0.010828845
2016-08-21/21:22:51.65          0.034854609
2016-08-21/21:22:51.68          0.039092661
2016-08-21/21:22:51.71        -0.0078120507
2016-08-21/21:22:51.75        -0.0056846300
2016-08-21/21:22:51.78        -0.0050514036
2016-08-21/21:22:51.81          -0.17618845
2016-08-21/21:22:51.84         -0.066707483
2016-08-21/21:22:51.87         -0.080487331
2016-08-21/21:22:51.90         -0.022884710
2016-08-21/21:22:51.93         -0.077210473
2016-08-21/21:22:51.96         -0.097406881
2016-08-21/21:22:52.00         -0.049261067
2016-08-21/21:22:52.03         -0.077713379
2016-08-21/21:22:52.06         -0.019212340
2016-08-21/21:22:52.09          0.058330924
2016-08-21/21:22:52.12       -6.5899106e-05
2016-08-21/21:22:52.15          0.038785052
2016-08-21/21:22:52.18         -0.033940859
2016-08-21/21:22:52.21          0.018267498
2016-08-21/21:22:52.25          0.011026278
2016-08-21/21:22:52.28         -0.034534188
2016-08-21/21:22:52.31         -0.047003050
2016-08-21/21:22:52.34         0.0018200249
2016-08-21/21:22:52.37         -0.057940171
2016-08-21/21:22:52.40         -0.065090418
2016-08-21/21:22:52.43         -0.085274891
2016-08-21/21:22:52.46         0.0049750707
2016-08-21/21:22:52.50         -0.062292443
2016-08-21/21:22:52.53         -0.028618221
2016-08-21/21:22:52.56          0.033564613
2016-08-21/21:22:52.59         -0.026876787
2016-08-21/21:22:52.62         -0.063845759
2016-08-21/21:22:52.65         -0.066838601
2016-08-21/21:22:52.68         -0.060426103
2016-08-21/21:22:52.71         -0.044503591
2016-08-21/21:22:52.75         -0.059937146
2016-08-21/21:22:52.78         -0.054142110
2016-08-21/21:22:52.81         0.0012625622
2016-08-21/21:22:52.84         0.0068979505
2016-08-21/21:22:52.87          0.054140502
2016-08-21/21:22:52.90         0.0093710296
2016-08-21/21:22:52.93          0.057410878
2016-08-21/21:22:52.96          0.065043736
2016-08-21/21:22:53.00         -0.013306273
2016-08-21/21:22:53.03         -0.084438681
2016-08-21/21:22:53.06         0.0075340662
2016-08-21/21:22:53.09         -0.070571958
2016-08-21/21:22:53.12          -0.13760212
2016-08-21/21:22:53.15          -0.12200512
2016-08-21/21:22:53.18         -0.077507071
2016-08-21/21:22:53.21         -0.087583456
2016-08-21/21:22:53.25         -0.088588031
2016-08-21/21:22:53.28         -0.049176151
2016-08-21/21:22:53.31         -0.030291067
2016-08-21/21:22:53.34         -0.050506980
2016-08-21/21:22:53.37         -0.016097854
2016-08-21/21:22:53.40          0.051185825
2016-08-21/21:22:53.43          0.058286791
2016-08-21/21:22:53.46         -0.012072983
2016-08-21/21:22:53.50          0.016224360
2016-08-21/21:22:53.53          0.034967714
2016-08-21/21:22:53.56         0.0072893720
2016-08-21/21:22:53.59          0.080710852
2016-08-21/21:22:53.62         -0.037992055
2016-08-21/21:22:53.65         -0.080988659
2016-08-21/21:22:53.68         -0.054939257
2016-08-21/21:22:53.71         -0.085148476
2016-08-21/21:22:53.75          0.012852522
2016-08-21/21:22:53.78         -0.042540789
2016-08-21/21:22:53.81         -0.018028682
2016-08-21/21:22:53.84          0.063082597
2016-08-21/21:22:53.87         -0.068578618
2016-08-21/21:22:53.90         -0.045718884
2016-08-21/21:22:53.93        -0.0090976101
2016-08-21/21:22:53.96         -0.039248175
2016-08-21/21:22:54.00         -0.063280643
2016-08-21/21:22:54.03         -0.075590950
2016-08-21/21:22:54.06         -0.077592257
2016-08-21/21:22:54.09         -0.093055178
2016-08-21/21:22:54.12          -0.10851191
2016-08-21/21:22:54.15         -0.022300265
2016-08-21/21:22:54.18        -0.0011147122
2016-08-21/21:22:54.21        -0.0011357617
2016-08-21/21:22:54.25         -0.049348557
2016-08-21/21:22:54.28          0.048827559
2016-08-21/21:22:54.31          0.017280703
2016-08-21/21:22:54.34          0.063135225
2016-08-21/21:22:54.37          0.048277175
2016-08-21/21:22:54.40          0.029366882
2016-08-21/21:22:54.43         -0.040072281
2016-08-21/21:22:54.46         -0.010600184
2016-08-21/21:22:54.50         -0.074923444
2016-08-21/21:22:54.53         -0.012575225
2016-08-21/21:22:54.56         -0.044730800
2016-08-21/21:22:54.59         -0.093030921
2016-08-21/21:22:54.62         -0.090944934
2016-08-21/21:22:54.65          -0.11538027
2016-08-21/21:22:54.68          -0.11591143
2016-08-21/21:22:54.71         -0.084636795
2016-08-21/21:22:54.75         -0.065194695
2016-08-21/21:22:54.78         -0.033662053
2016-08-21/21:22:54.81         -0.037813657
2016-08-21/21:22:54.84         -0.057635647
2016-08-21/21:22:54.87          0.010587854
2016-08-21/21:22:54.90         -0.033954052
2016-08-21/21:22:54.93         -0.016305327
2016-08-21/21:22:54.96         -0.022751421
2016-08-21/21:22:55.00          0.028750369
2016-08-21/21:22:55.03        -0.0085927322
2016-08-21/21:22:55.06          0.049241629
2016-08-21/21:22:55.09         0.0025451338
2016-08-21/21:22:55.12         -0.024533363
2016-08-21/21:22:55.15        -0.0069648763
2016-08-21/21:22:55.18         -0.036059681
2016-08-21/21:22:55.21        -0.0065971371
2016-08-21/21:22:55.25          0.032782926
2016-08-21/21:22:55.28         -0.053614154
2016-08-21/21:22:55.31         -0.044856206
2016-08-21/21:22:55.34         -0.095594639
2016-08-21/21:22:55.37         -0.046095832
2016-08-21/21:22:55.40        -0.0053889108
2016-08-21/21:22:55.43          -0.11879805
2016-08-21/21:22:55.46         -0.080805834
2016-08-21/21:22:55.50         -0.051915167
2016-08-21/21:22:55.53         -0.088161436
2016-08-21/21:22:55.56        -0.0058550350
2016-08-21/21:22:55.59          0.027889986
2016-08-21/21:22:55.62          0.013242630
2016-08-21/21:22:55.65          0.094788501
2016-08-21/21:22:55.68          0.059879088
2016-08-21/21:22:55.71          0.074666457
2016-08-21/21:22:55.75           0.11476175
2016-08-21/21:22:55.78          0.021081536
2016-08-21/21:22:55.81          0.022140446
2016-08-21/21:22:55.84         -0.037140347
2016-08-21/21:22:55.87         -0.036161587
2016-08-21/21:22:55.90         -0.031146479
2016-08-21/21:22:55.93          -0.13274712
2016-08-21/21:22:55.96         -0.097521706
2016-08-21/21:22:56.00          -0.11722808
2016-08-21/21:22:56.03          -0.10827544
2016-08-21/21:22:56.06         -0.054669752
2016-08-21/21:22:56.09         -0.042198809
2016-08-21/21:22:56.12         -0.022387233
2016-08-21/21:22:56.15         -0.061651144
2016-08-21/21:22:56.18        -0.0032748164
2016-08-21/21:22:56.21         0.0096820949
2016-08-21/21:22:56.25          0.038393967
2016-08-21/21:22:56.28          0.036452681
2016-08-21/21:22:56.31          0.011790839
2016-08-21/21:22:56.34          0.019343756
2016-08-21/21:22:56.37         -0.061366302
2016-08-21/21:22:56.40         -0.035533089
2016-08-21/21:22:56.43       -0.00015380857
2016-08-21/21:22:56.46         -0.014034275
2016-08-21/21:22:56.50         -0.048276888
2016-08-21/21:22:56.53          -0.14038167
2016-08-21/21:22:56.56         -0.023152751
2016-08-21/21:22:56.59          0.022084340
2016-08-21/21:22:56.62         -0.051167892
2016-08-21/21:22:56.65          0.024104501
2016-08-21/21:22:56.68          0.026432505
2016-08-21/21:22:56.71         -0.017168338
2016-08-21/21:22:56.75         -0.083544393
2016-08-21/21:22:56.78         -0.060837432
2016-08-21/21:22:56.81         0.0088056855
2016-08-21/21:22:56.84         -0.078559414
2016-08-21/21:22:56.87         -0.027584501
2016-08-21/21:22:56.90          0.011172434
2016-08-21/21:22:56.93        -0.0040006249
2016-08-21/21:22:56.96         -0.055557081
2016-08-21/21:22:57.00         -0.019454518
2016-08-21/21:22:57.03          0.069263165
2016-08-21/21:22:57.06          0.050159328
2016-08-21/21:22:57.09        -0.0094637760
2016-08-21/21:22:57.12         0.0067920508
2016-08-21/21:22:57.15         -0.065827246
2016-08-21/21:22:57.18         -0.072691726
2016-08-21/21:22:57.21         -0.072008766
2016-08-21/21:22:57.25         -0.050270000
2016-08-21/21:22:57.28         -0.053298564
2016-08-21/21:22:57.31          -0.11602771
2016-08-21/21:22:57.34         -0.080264650
2016-08-21/21:22:57.37         -0.080840061
2016-08-21/21:22:57.40         -0.053686181
2016-08-21/21:22:57.43         -0.062514012
2016-08-21/21:22:57.46         -0.016789601
2016-08-21/21:22:57.50       -0.00019696675
2016-08-21/21:22:57.53          0.053161034
2016-08-21/21:22:57.56         -0.014334157
2016-08-21/21:22:57.59          0.049581544
2016-08-21/21:22:57.62         -0.016703347
2016-08-21/21:22:57.65         -0.020110436
2016-08-21/21:22:57.68        0.00074227939
2016-08-21/21:22:57.71         0.0064266750
2016-08-21/21:22:57.75         -0.046340034
2016-08-21/21:22:57.78         -0.086067853
2016-08-21/21:22:57.81         -0.055387514
2016-08-21/21:22:57.84        -0.0085637436
2016-08-21/21:22:57.87         -0.047720293
2016-08-21/21:22:57.90          0.028474604
2016-08-21/21:22:57.93          0.050870183
2016-08-21/21:22:57.96          0.030990040
2016-08-21/21:22:58.00          0.026236803
2016-08-21/21:22:58.03        -0.0010813117
2016-08-21/21:22:58.06         -0.027731980
2016-08-21/21:22:58.09         -0.064687163
2016-08-21/21:22:58.12        -0.0041365892
2016-08-21/21:22:58.15         0.0057375981
2016-08-21/21:22:58.18         -0.036080234
2016-08-21/21:22:58.21         -0.060021341
2016-08-21/21:22:58.25         -0.063041376
2016-08-21/21:22:58.28         -0.063977828
2016-08-21/21:22:58.31         -0.048162677
2016-08-21/21:22:58.34         -0.027324394
2016-08-21/21:22:58.37         -0.012350701
2016-08-21/21:22:58.40         -0.055958927
2016-08-21/21:22:58.43         -0.030238919
2016-08-21/21:22:58.46         -0.032794492
2016-08-21/21:22:58.50          0.045506804
2016-08-21/21:22:58.53         -0.011168832
2016-08-21/21:22:58.56        -0.0068923445
2016-08-21/21:22:58.59       -0.00090089477
2016-08-21/21:22:58.62         -0.012122331
2016-08-21/21:22:58.65         -0.047446302
2016-08-21/21:22:58.68         -0.034914463
2016-08-21/21:22:58.71         -0.076951816
2016-08-21/21:22:58.75         -0.073113519
2016-08-21/21:22:58.78         -0.090701971
2016-08-21/21:22:58.81         -0.043289091
2016-08-21/21:22:58.84         -0.046717491
2016-08-21/21:22:58.87          0.011455758
2016-08-21/21:22:58.90          0.020500265
2016-08-21/21:22:58.93          0.023793322
2016-08-21/21:22:58.96         0.0020749904
2016-08-21/21:22:59.00         -0.045990928
2016-08-21/21:22:59.03         -0.022018383
2016-08-21/21:22:59.06         -0.041837213
2016-08-21/21:22:59.09        -0.0099449751
2016-08-21/21:22:59.12         -0.011961470
2016-08-21/21:22:59.15         -0.040978914
2016-08-21/21:22:59.18         -0.028593772
2016-08-21/21:22:59.21         -0.043673490
2016-08-21/21:22:59.25         -0.035160524
2016-08-21/21:22:59.28         0.0039654494
2016-08-21/21:22:59.31         -0.020185618
2016-08-21/21:22:59.34        -0.0045220819
2016-08-21/21:22:59.37         -0.016719118
2016-08-21/21:22:59.40         -0.029890059
2016-08-21/21:22:59.43         -0.049916992
2016-08-21/21:22:59.46         -0.045512857
2016-08-21/21:22:59.50         -0.026828370
2016-08-21/21:22:59.53         -0.033309550
2016-08-21/21:22:59.56         -0.028807729
2016-08-21/21:22:59.59        -0.0052254983
2016-08-21/21:22:59.62         -0.065141379
2016-08-21/21:22:59.65         -0.080308699
2016-08-21/21:22:59.68         -0.072041919
2016-08-21/21:22:59.71         -0.078096700
2016-08-21/21:22:59.75         -0.015003615
2016-08-21/21:22:59.78         -0.024369597
2016-08-21/21:22:59.81        -0.0072550441
2016-08-21/21:22:59.84         -0.022505323
2016-08-21/21:22:59.87         -0.025046802
2016-08-21/21:22:59.90          0.027366434
2016-08-21/21:22:59.93          0.047649888
2016-08-21/21:22:59.96          0.039869124
2016-08-21/21:23:00.00          0.078545873
2016-08-21/21:23:00.03         0.0030620462
2016-08-21/21:23:00.06         -0.057711488
2016-08-21/21:23:00.09         -0.022347072
2016-08-21/21:23:00.12         -0.036741868
2016-08-21/21:23:00.15         -0.020740720
2016-08-21/21:23:00.18         -0.055808872
2016-08-21/21:23:00.21         -0.070036915
2016-08-21/21:23:00.25         -0.063179310
2016-08-21/21:23:00.28         -0.012937263
2016-08-21/21:23:00.31        -0.0074547657
2016-08-21/21:23:00.34          0.066098329
2016-08-21/21:23:00.37          0.010236483
2016-08-21/21:23:00.40          0.033035208
2016-08-21/21:23:00.43        -0.0015835151
2016-08-21/21:23:00.46          0.010219822
2016-08-21/21:23:00.50         -0.027365146
2016-08-21/21:23:00.53          0.031315213
2016-08-21/21:23:00.56         -0.036973037
2016-08-21/21:23:00.59         -0.055097990
2016-08-21/21:23:00.62         -0.062994804
2016-08-21/21:23:00.65         -0.036513002
2016-08-21/21:23:00.68         -0.055970066
2016-08-21/21:23:00.71         -0.011304790
2016-08-21/21:23:00.75          0.019107112
2016-08-21/21:23:00.78          0.027530060
2016-08-21/21:23:00.81          0.013927382
2016-08-21/21:23:00.84         -0.025627663
2016-08-21/21:23:00.87         0.0072186504
2016-08-21/21:23:00.90         0.0046691662
2016-08-21/21:23:00.93          0.028302143
2016-08-21/21:23:00.96          0.027545932
2016-08-21/21:23:01.00         -0.017807937
2016-08-21/21:23:01.03         -0.049335192
2016-08-21/21:23:01.06         -0.020966484
2016-08-21/21:23:01.09         -0.096160842
2016-08-21/21:23:01.12         -0.050704787
2016-08-21/21:23:01.15         -0.019941815
2016-08-21/21:23:01.18         -0.033360382
2016-08-21/21:23:01.21         -0.082057634
2016-08-21/21:23:01.25         -0.048869426
2016-08-21/21:23:01.28         -0.036428000
2016-08-21/21:23:01.31        -0.0050489204
2016-08-21/21:23:01.34         -0.029825810
2016-08-21/21:23:01.37        0.00077458057
2016-08-21/21:23:01.40         -0.037876599
2016-08-21/21:23:01.43         -0.072120992
2016-08-21/21:23:01.46         -0.028077208
2016-08-21/21:23:01.50         -0.035820653
2016-08-21/21:23:01.53         0.0025507971
2016-08-21/21:23:01.56         -0.044963076
2016-08-21/21:23:01.59         0.0093853163
2016-08-21/21:23:01.62       -0.00029540689
2016-08-21/21:23:01.65         -0.028457432
2016-08-21/21:23:01.68          0.019158327
2016-08-21/21:23:01.71          0.044227530
2016-08-21/21:23:01.75        -0.0025557126
2016-08-21/21:23:01.78         -0.018145931
2016-08-21/21:23:01.81         -0.017931973
2016-08-21/21:23:01.84         -0.011027490
2016-08-21/21:23:01.87         -0.080429216
2016-08-21/21:23:01.90         -0.082069791
2016-08-21/21:23:01.93         -0.028832348
2016-08-21/21:23:01.96         -0.014181530
2016-08-21/21:23:02.00         -0.092723543
2016-08-21/21:23:02.03         -0.078178812
2016-08-21/21:23:02.06         -0.083821794
2016-08-21/21:23:02.09         -0.034967967
2016-08-21/21:23:02.12         -0.058418927
2016-08-21/21:23:02.15         -0.024072144
2016-08-21/21:23:02.18          0.067908988
2016-08-21/21:23:02.21         -0.035140148
2016-08-21/21:23:02.25         -0.011965778
2016-08-21/21:23:02.28         0.0060705011
2016-08-21/21:23:02.31        -0.0043592910
2016-08-21/21:23:02.34          0.017369795
2016-08-21/21:23:02.37         -0.071619915
2016-08-21/21:23:02.40         -0.029300326
2016-08-21/21:23:02.43         0.0037898504
2016-08-21/21:23:02.46         -0.039011783
2016-08-21/21:23:02.50         0.0041194704
2016-08-21/21:23:02.53          0.018863215
2016-08-21/21:23:02.56          0.079273790
2016-08-21/21:23:02.59          0.048308942
2016-08-21/21:23:02.62          0.025049351
2016-08-21/21:23:02.65          0.060689833
2016-08-21/21:23:02.68          0.065027942
2016-08-21/21:23:02.71       -0.00093156539
2016-08-21/21:23:02.75         -0.040247129
2016-08-21/21:23:02.78          0.012959160
2016-08-21/21:23:02.81         -0.038506038
2016-08-21/21:23:02.84         -0.088414555
2016-08-21/21:23:02.87         -0.039792244
2016-08-21/21:23:02.90         -0.017355226
2016-08-21/21:23:02.93        -0.0018650833
2016-08-21/21:23:02.96         -0.025780986
2016-08-21/21:23:03.00         -0.050071146
2016-08-21/21:23:03.03        -0.0018837419
2016-08-21/21:23:03.06         -0.010343797
2016-08-21/21:23:03.09         -0.025606902
2016-08-21/21:23:03.12          0.043391660
2016-08-21/21:23:03.15          0.052741193
2016-08-21/21:23:03.18          0.043903388
2016-08-21/21:23:03.21         -0.066025485
2016-08-21/21:23:03.25         -0.022260637
2016-08-21/21:23:03.28        -0.0095100429
2016-08-21/21:23:03.31         -0.030229325
2016-08-21/21:23:03.34         -0.022461950
2016-08-21/21:23:03.37         -0.026617930
2016-08-21/21:23:03.40         -0.054734547
2016-08-21/21:23:03.43         -0.089498128
2016-08-21/21:23:03.46         -0.053534290
2016-08-21/21:23:03.50          0.016131547
2016-08-21/21:23:03.53          0.027619739
2016-08-21/21:23:03.56          0.023605048
2016-08-21/21:23:03.59         -0.017169844
2016-08-21/21:23:03.62         -0.020973467
2016-08-21/21:23:03.65         -0.058892529
2016-08-21/21:23:03.68         -0.057664564
2016-08-21/21:23:03.71        -0.0064796408
2016-08-21/21:23:03.75         -0.034843804
2016-08-21/21:23:03.78         -0.011488080
2016-08-21/21:23:03.81         -0.084196252
2016-08-21/21:23:03.84         -0.056218940
2016-08-21/21:23:03.87          0.016049653
2016-08-21/21:23:03.90         -0.026039165
2016-08-21/21:23:03.93          0.010630933
2016-08-21/21:23:03.96          0.036339838
2016-08-21/21:23:04.00         -0.043879579
2016-08-21/21:23:04.03         -0.024323546
2016-08-21/21:23:04.06         -0.029023146
2016-08-21/21:23:04.09          0.011932416
2016-08-21/21:23:04.12         0.0047968668
2016-08-21/21:23:04.15         -0.033306521
2016-08-21/21:23:04.18         -0.053876369
2016-08-21/21:23:04.21         -0.053725400
2016-08-21/21:23:04.25         -0.072654554
2016-08-21/21:23:04.28         -0.050916856
2016-08-21/21:23:04.31         -0.052843773
2016-08-21/21:23:04.34         -0.035420461
2016-08-21/21:23:04.37         0.0031680926
2016-08-21/21:23:04.40         -0.032350265
2016-08-21/21:23:04.43         -0.037312914
2016-08-21/21:23:04.46          0.034965468
2016-08-21/21:23:04.50          0.060825087
2016-08-21/21:23:04.53          0.011402662
2016-08-21/21:23:04.56          0.034540511
2016-08-21/21:23:04.59        -0.0015178661
2016-08-21/21:23:04.62         -0.039949324
2016-08-21/21:23:04.65         -0.070543466
2016-08-21/21:23:04.68         -0.069349736
2016-08-21/21:23:04.71         -0.064791977
2016-08-21/21:23:04.75         -0.067074058
2016-08-21/21:23:04.78         -0.071857381
2016-08-21/21:23:04.81         -0.024223473
2016-08-21/21:23:04.84         -0.071469386
2016-08-21/21:23:04.87         -0.033046410
2016-08-21/21:23:04.90         -0.020877234
2016-08-21/21:23:04.93         -0.035023288
2016-08-21/21:23:04.96          0.036388833
2016-08-21/21:23:05.00          0.058089136
2016-08-21/21:23:05.03         -0.013635327
2016-08-21/21:23:05.06          0.022484662
2016-08-21/21:23:05.09         -0.016754282
2016-08-21/21:23:05.12         -0.025614987
2016-08-21/21:23:05.15         -0.051318580
2016-08-21/21:23:05.18         -0.019209736
2016-08-21/21:23:05.21       -0.00016747968
2016-08-21/21:23:05.25         -0.053326773
2016-08-21/21:23:05.28         -0.034226485
2016-08-21/21:23:05.31          0.032827576
2016-08-21/21:23:05.34         -0.036157642
2016-08-21/21:23:05.37        -0.0028875644
2016-08-21/21:23:05.40          0.022704452
2016-08-21/21:23:05.43          0.037576722
2016-08-21/21:23:05.46         -0.039182818
2016-08-21/21:23:05.50         -0.014635006
2016-08-21/21:23:05.53         -0.012986327
2016-08-21/21:23:05.56         -0.061017329
2016-08-21/21:23:05.59         -0.047639830
2016-08-21/21:23:05.62         -0.012245435
2016-08-21/21:23:05.65         -0.065779239
2016-08-21/21:23:05.68         -0.034729982
2016-08-21/21:23:05.71         -0.024710302
2016-08-21/21:23:05.75         -0.016894248
2016-08-21/21:23:05.78         -0.041430072
2016-08-21/21:23:05.81         -0.022037171
2016-08-21/21:23:05.84          0.011868612
2016-08-21/21:23:05.87         -0.024508782
2016-08-21/21:23:05.90         -0.058580703
2016-08-21/21:23:05.93          0.028089520
2016-08-21/21:23:05.96         -0.034109499
2016-08-21/21:23:06.00         -0.025864884
2016-08-21/21:23:06.03         0.0014158640
2016-08-21/21:23:06.06         -0.013539333
2016-08-21/21:23:06.09         -0.049158622
2016-08-21/21:23:06.12          -0.10142337
2016-08-21/21:23:06.15         -0.070409401
2016-08-21/21:23:06.18         -0.036293769
2016-08-21/21:23:06.21         -0.074813347
2016-08-21/21:23:06.25        -0.0025236024
2016-08-21/21:23:06.28         -0.028540804
2016-08-21/21:23:06.31         -0.030115447
2016-08-21/21:23:06.34         -0.039917471
2016-08-21/21:23:06.37          0.012498926
2016-08-21/21:23:06.40          0.044075466
2016-08-21/21:23:06.43        -0.0056702761
2016-08-21/21:23:06.46         -0.036271943
2016-08-21/21:23:06.50         -0.062475884
2016-08-21/21:23:06.53         -0.038123395
2016-08-21/21:23:06.56         0.0019438023
2016-08-21/21:23:06.59        -0.0075424121
2016-08-21/21:23:06.62        -0.0046218942
2016-08-21/21:23:06.65         -0.055683209
2016-08-21/21:23:06.68         -0.029834847
2016-08-21/21:23:06.71         -0.021419370
2016-08-21/21:23:06.75         -0.022795780
2016-08-21/21:23:06.78          0.019648952
2016-08-21/21:23:06.81         -0.013921632
2016-08-21/21:23:06.84         -0.040634817
2016-08-21/21:23:06.87         -0.030646123
2016-08-21/21:23:06.90         -0.013388333
2016-08-21/21:23:06.93         0.0057960938
2016-08-21/21:23:06.96         -0.015768492
2016-08-21/21:23:07.00         -0.042515393
2016-08-21/21:23:07.03         -0.010138334
2016-08-21/21:23:07.06         -0.057771951
2016-08-21/21:23:07.09         -0.040572526
2016-08-21/21:23:07.12         -0.032218800
2016-08-21/21:23:07.15         -0.060614156
2016-08-21/21:23:07.18         -0.028852167
2016-08-21/21:23:07.21         -0.024886861
2016-08-21/21:23:07.25         0.0022222753
2016-08-21/21:23:07.28          0.036912869
2016-08-21/21:23:07.31         -0.071880139
2016-08-21/21:23:07.34         0.0097394746
2016-08-21/21:23:07.37        -0.0021767238
2016-08-21/21:23:07.40         -0.047998846
2016-08-21/21:23:07.43         -0.038729373
2016-08-21/21:23:07.46         -0.047532438
2016-08-21/21:23:07.50         -0.033409527
2016-08-21/21:23:07.53         -0.085821739
2016-08-21/21:23:07.56         -0.083509545
2016-08-21/21:23:07.59        8.2850093e-05
2016-08-21/21:23:07.62         -0.027617888
2016-08-21/21:23:07.65         -0.079709257
2016-08-21/21:23:07.68        0.00065514872
2016-08-21/21:23:07.71         0.0055926557
2016-08-21/21:23:07.75         -0.020083730
2016-08-21/21:23:07.78          0.014823699
2016-08-21/21:23:07.81         0.0034237326
2016-08-21/21:23:07.84         0.0013451334
2016-08-21/21:23:07.87          0.017789790
2016-08-21/21:23:07.90         -0.035882810
2016-08-21/21:23:07.93          0.026096046
2016-08-21/21:23:07.96        -0.0096144542
2016-08-21/21:23:08.00         -0.020688743
2016-08-21/21:23:08.03         -0.029609213
2016-08-21/21:23:08.06         -0.044990158
2016-08-21/21:23:08.09         -0.012465212
2016-08-21/21:23:08.12         -0.012935932
2016-08-21/21:23:08.15         0.0051286211
2016-08-21/21:23:08.18        -0.0056016519
2016-08-21/21:23:08.21         -0.034898042
2016-08-21/21:23:08.25         -0.019622142
2016-08-21/21:23:08.28        -0.0096876277
2016-08-21/21:23:08.31         -0.050844627
2016-08-21/21:23:08.34         -0.080322974
2016-08-21/21:23:08.37         -0.070737449
2016-08-21/21:23:08.40         -0.052407079
2016-08-21/21:23:08.43         -0.076259369
2016-08-21/21:23:08.46         -0.029847398
2016-08-21/21:23:08.50         -0.046094397
2016-08-21/21:23:08.53         -0.070256023
2016-08-21/21:23:08.56         -0.021842855
2016-08-21/21:23:08.59          0.046092746
2016-08-21/21:23:08.62          0.027258495
2016-08-21/21:23:08.65          0.017076587
2016-08-21/21:23:08.68         -0.020914026
2016-08-21/21:23:08.71          0.018953335
2016-08-21/21:23:08.75        -0.0014278148
2016-08-21/21:23:08.78         -0.010046061
2016-08-21/21:23:08.81         0.0050020962
2016-08-21/21:23:08.84         -0.079751260
2016-08-21/21:23:08.87         -0.089646750
2016-08-21/21:23:08.90         -0.080479035
2016-08-21/21:23:08.93         -0.072277876
2016-08-21/21:23:08.96         -0.039980975
2016-08-21/21:23:09.00         -0.094198488
2016-08-21/21:23:09.03         -0.014836969
2016-08-21/21:23:09.06         -0.028996066
2016-08-21/21:23:09.09         -0.015926830
2016-08-21/21:23:09.12        -0.0017869968
2016-08-21/21:23:09.15          0.022331910
2016-08-21/21:23:09.18         0.0097543058
2016-08-21/21:23:09.21          0.042434772
2016-08-21/21:23:09.25         -0.014527913
2016-08-21/21:23:09.28          0.015589589
2016-08-21/21:23:09.31         -0.087184147
2016-08-21/21:23:09.34          0.012456766
2016-08-21/21:23:09.37         -0.045232707
2016-08-21/21:23:09.40        -0.0097152526
2016-08-21/21:23:09.43         -0.043446089
2016-08-21/21:23:09.46         -0.058695092
2016-08-21/21:23:09.50         -0.098431741
2016-08-21/21:23:09.53         0.0047892543
2016-08-21/21:23:09.56        -0.0011214894
2016-08-21/21:23:09.59          0.027966161
2016-08-21/21:23:09.62        -0.0056424964
2016-08-21/21:23:09.65          0.038794348
2016-08-21/21:23:09.68         -0.021317011
2016-08-21/21:23:09.71          0.012054386
2016-08-21/21:23:09.75          0.048776900
2016-08-21/21:23:09.78          0.020378909
2016-08-21/21:23:09.81         -0.020751496
2016-08-21/21:23:09.84         -0.048105456
2016-08-21/21:23:09.87         -0.025867808
2016-08-21/21:23:09.90         -0.051122592
2016-08-21/21:23:09.93         -0.061854576
2016-08-21/21:23:09.96          0.010932163
2016-08-21/21:23:10.00         -0.032152852
2016-08-21/21:23:10.03         -0.025962626
2016-08-21/21:23:10.06         -0.027123213
2016-08-21/21:23:10.09         -0.032331572
2016-08-21/21:23:10.12         -0.074159508
2016-08-21/21:23:10.15         -0.029885659
2016-08-21/21:23:10.18         -0.045329956
2016-08-21/21:23:10.21         -0.038659479
2016-08-21/21:23:10.25         -0.024715806
2016-08-21/21:23:10.28         -0.017514884
2016-08-21/21:23:10.31         -0.022910275
2016-08-21/21:23:10.34         -0.044395084
2016-08-21/21:23:10.37         -0.030730616
2016-08-21/21:23:10.40          0.029735086
2016-08-21/21:23:10.43         -0.023207692
2016-08-21/21:23:10.46         -0.020332384
2016-08-21/21:23:10.50        -0.0099307943
2016-08-21/21:23:10.53         -0.010047130
2016-08-21/21:23:10.56          0.017525674
2016-08-21/21:23:10.59          0.019406785
2016-08-21/21:23:10.62          0.050055959
2016-08-21/21:23:10.65         0.0069478818
2016-08-21/21:23:10.68          0.055796071
2016-08-21/21:23:10.71        0.00095236704
2016-08-21/21:23:10.75         -0.052903277
2016-08-21/21:23:10.78         -0.021209041
2016-08-21/21:23:10.81         0.0083662575
2016-08-21/21:23:10.84         -0.051017393
2016-08-21/21:23:10.87         -0.060139182
2016-08-21/21:23:10.90         -0.010061790
2016-08-21/21:23:10.93        -0.0032393914
2016-08-21/21:23:10.96         0.0049424928
2016-08-21/21:23:11.00         -0.032060963
2016-08-21/21:23:11.03          0.041080679
2016-08-21/21:23:11.06         -0.040923448
2016-08-21/21:23:11.09          -0.10563222
2016-08-21/21:23:11.12         -0.033281954
2016-08-21/21:23:11.15         -0.033949051
2016-08-21/21:23:11.18         -0.071264886
2016-08-21/21:23:11.21         -0.063355849
2016-08-21/21:23:11.25         -0.096337279
2016-08-21/21:23:11.28         -0.035933046
2016-08-21/21:23:11.31         -0.023094119
2016-08-21/21:23:11.34         0.0092503575
2016-08-21/21:23:11.37          0.042304935
2016-08-21/21:23:11.40         -0.012399482
2016-08-21/21:23:11.43        -0.0039019592
2016-08-21/21:23:11.46          0.024311891
2016-08-21/21:23:11.50          0.032104479
2016-08-21/21:23:11.53        -0.0059318321
2016-08-21/21:23:11.56         -0.055378456
2016-08-21/21:23:11.59        -0.0058383598
2016-08-21/21:23:11.62        0.00042819383
2016-08-21/21:23:11.65         -0.082957348
2016-08-21/21:23:11.68         -0.052234375
2016-08-21/21:23:11.71         -0.063258903
2016-08-21/21:23:11.75         -0.045449482
2016-08-21/21:23:11.78         -0.038436110
2016-08-21/21:23:11.81         -0.020331692
2016-08-21/21:23:11.84          0.023472683
2016-08-21/21:23:11.87        -0.0061803326
2016-08-21/21:23:11.90       -0.00060918192
2016-08-21/21:23:11.93          0.025316046
2016-08-21/21:23:11.96          0.026984642
2016-08-21/21:23:12.00         -0.014788687
2016-08-21/21:23:12.03         -0.029867780
2016-08-21/21:23:12.06         -0.048773259
2016-08-21/21:23:12.09         -0.028226077
2016-08-21/21:23:12.12         0.0025338226
2016-08-21/21:23:12.15         -0.067534380
2016-08-21/21:23:12.18         -0.078786530
2016-08-21/21:23:12.21         -0.027045864
2016-08-21/21:23:12.25         -0.036940998
2016-08-21/21:23:12.28          0.021122096
2016-08-21/21:23:12.31        -0.0028634995
2016-08-21/21:23:12.34         0.0052043617
2016-08-21/21:23:12.37        -0.0068646896
2016-08-21/21:23:12.40         0.0028400201
2016-08-21/21:23:12.43          0.021275634
2016-08-21/21:23:12.46          0.025342684
2016-08-21/21:23:12.50          0.018843807
2016-08-21/21:23:12.53         -0.021718240
2016-08-21/21:23:12.56         -0.032496880
2016-08-21/21:23:12.59         -0.020227628
2016-08-21/21:23:12.62         -0.027537035
2016-08-21/21:23:12.65         -0.025672270
2016-08-21/21:23:12.68         -0.035757479
2016-08-21/21:23:12.71         0.0052445796
2016-08-21/21:23:12.75         -0.031847405
2016-08-21/21:23:12.78         -0.039439301
2016-08-21/21:23:12.81          0.030752802
2016-08-21/21:23:12.84          0.015798855
2016-08-21/21:23:12.87         0.0043035497
2016-08-21/21:23:12.90          0.010404150
2016-08-21/21:23:12.93         -0.010249566
2016-08-21/21:23:12.96        -0.0075624292
2016-08-21/21:23:13.00         -0.054091159
2016-08-21/21:23:13.03         -0.016538450
2016-08-21/21:23:13.06        0.00050163954
2016-08-21/21:23:13.09         -0.049883109
2016-08-21/21:23:13.12         -0.039158110
2016-08-21/21:23:13.15         -0.048494828
2016-08-21/21:23:13.18         -0.036150430
2016-08-21/21:23:13.21         -0.013549369
2016-08-21/21:23:13.25         -0.020647667
2016-08-21/21:23:13.28        -0.0065907080
2016-08-21/21:23:13.31          0.010208333
2016-08-21/21:23:13.34         0.0037354217
2016-08-21/21:23:13.37        -0.0044593492
2016-08-21/21:23:13.40         -0.012897374
2016-08-21/21:23:13.43         -0.029070909
2016-08-21/21:23:13.46         -0.022734117
2016-08-21/21:23:13.50         -0.049380392
2016-08-21/21:23:13.53        -0.0076489780
2016-08-21/21:23:13.56         -0.040500989
2016-08-21/21:23:13.59         -0.077509204
2016-08-21/21:23:13.62          -0.10524729
2016-08-21/21:23:13.65         -0.041543562
2016-08-21/21:23:13.68         -0.025350383
2016-08-21/21:23:13.71          0.048651144
2016-08-21/21:23:13.75          0.018540629
2016-08-21/21:23:13.78          0.020779752
2016-08-21/21:23:13.81         -0.026783363
2016-08-21/21:23:13.84         -0.023427989
2016-08-21/21:23:13.87          0.016969705
2016-08-21/21:23:13.90         0.0062235013
2016-08-21/21:23:13.93         -0.048156028
2016-08-21/21:23:13.96         -0.013849970
2016-08-21/21:23:14.00         -0.099265831
2016-08-21/21:23:14.03         -0.030845106
2016-08-21/21:23:14.06         -0.054051950
2016-08-21/21:23:14.09         -0.079676248
2016-08-21/21:23:14.12         -0.023955414
2016-08-21/21:23:14.15         -0.087687431
2016-08-21/21:23:14.18         -0.032442535
2016-08-21/21:23:14.21          0.022068519
2016-08-21/21:23:14.25         0.0030885711
2016-08-21/21:23:14.28          0.025535359
2016-08-21/21:23:14.31         -0.011114406
2016-08-21/21:23:14.34         0.0057973443
2016-08-21/21:23:14.37          0.020453216
2016-08-21/21:23:14.40         0.0021680557
2016-08-21/21:23:14.43          0.021721162
2016-08-21/21:23:14.46         0.0063358112
2016-08-21/21:23:14.50         -0.038325219
2016-08-21/21:23:14.53         -0.076229212
2016-08-21/21:23:14.56         -0.044724298
2016-08-21/21:23:14.59         -0.033727780
2016-08-21/21:23:14.62         -0.038071812
2016-08-21/21:23:14.65         -0.018876328
2016-08-21/21:23:14.68         -0.028960915
2016-08-21/21:23:14.71         -0.023584781
2016-08-21/21:23:14.75         -0.022978682
2016-08-21/21:23:14.78        -0.0079716381
2016-08-21/21:23:14.81          0.032697526
2016-08-21/21:23:14.84         -0.035886420
2016-08-21/21:23:14.87         -0.037274555
2016-08-21/21:23:14.90         0.0077364326
2016-08-21/21:23:14.93         -0.027368368
2016-08-21/21:23:14.96        -0.0025995097
2016-08-21/21:23:15.00          0.018632178
2016-08-21/21:23:15.03         -0.063797599
2016-08-21/21:23:15.06         -0.065387605
2016-08-21/21:23:15.09         -0.040404623
2016-08-21/21:23:15.12         0.0090232943
2016-08-21/21:23:15.15         0.0060443076
2016-08-21/21:23:15.18         -0.010694335
2016-08-21/21:23:15.21          0.025069274
2016-08-21/21:23:15.25          0.017790127
2016-08-21/21:23:15.28         0.0071713677
2016-08-21/21:23:15.31         0.0041369811
2016-08-21/21:23:15.34          0.020518461
2016-08-21/21:23:15.37         -0.019944836
2016-08-21/21:23:15.40         -0.012610762
2016-08-21/21:23:15.43         -0.053449872
2016-08-21/21:23:15.46         -0.054604449
2016-08-21/21:23:15.50         -0.063324666
2016-08-21/21:23:15.53         -0.049895479
2016-08-21/21:23:15.56         -0.016427667
2016-08-21/21:23:15.59          0.051073842
2016-08-21/21:23:15.62          0.019024642
2016-08-21/21:23:15.65         0.0080647262
2016-08-21/21:23:15.68         -0.013801491
2016-08-21/21:23:15.71         -0.015385332
2016-08-21/21:23:15.75         -0.012459582
2016-08-21/21:23:15.78        -0.0011205396
2016-08-21/21:23:15.81         -0.028545745
2016-08-21/21:23:15.84        -0.0084512679
2016-08-21/21:23:15.87         -0.045430936
2016-08-21/21:23:15.90         -0.041498177
2016-08-21/21:23:15.93         -0.032768524
2016-08-21/21:23:15.96         -0.025249892
2016-08-21/21:23:16.00         0.0012233054
2016-08-21/21:23:16.03          0.010696130
2016-08-21/21:23:16.06        0.00040159890
2016-08-21/21:23:16.09          0.010913784
2016-08-21/21:23:16.12         -0.053662869
2016-08-21/21:23:16.15        -0.0079048310
2016-08-21/21:23:16.18         0.0079010054
2016-08-21/21:23:16.21        -0.0051167165
2016-08-21/21:23:16.25         -0.014474373
2016-08-21/21:23:16.28        -0.0077047867
2016-08-21/21:23:16.31         -0.065682956
2016-08-21/21:23:16.34         -0.047124160
2016-08-21/21:23:16.37         -0.040794697
2016-08-21/21:23:16.40         -0.021149820
2016-08-21/21:23:16.43         -0.040026137
2016-08-21/21:23:16.46        -0.0034358835
2016-08-21/21:23:16.50         0.0065721438
2016-08-21/21:23:16.53         0.0098959323
2016-08-21/21:23:16.56         -0.016602827
2016-08-21/21:23:16.59          0.040018994
2016-08-21/21:23:16.62         0.0060603818
2016-08-21/21:23:16.65         -0.040570215
2016-08-21/21:23:16.68          0.017227088
2016-08-21/21:23:16.71        -0.0024674177
2016-08-21/21:23:16.75         -0.024772946
2016-08-21/21:23:16.78         -0.040680247
2016-08-21/21:23:16.81         -0.039676746
2016-08-21/21:23:16.84         -0.015135221
2016-08-21/21:23:16.87         -0.027823032
2016-08-21/21:23:16.90         -0.023658900
2016-08-21/21:23:16.93         -0.024274495
2016-08-21/21:23:16.96         -0.074536743
2016-08-21/21:23:17.00         -0.048205843
2016-08-21/21:23:17.03         -0.019650076
2016-08-21/21:23:17.06         -0.041445005
2016-08-21/21:23:17.09        -0.0031380146
2016-08-21/21:23:17.12         0.0082027253
2016-08-21/21:23:17.15         -0.037223941
2016-08-21/21:23:17.18         -0.037596680
2016-08-21/21:23:17.21         -0.010398885
2016-08-21/21:23:17.25        -0.0046147185
2016-08-21/21:23:17.28         -0.027614867
2016-08-21/21:23:17.31         -0.050602159
2016-08-21/21:23:17.34         -0.022067669
2016-08-21/21:23:17.37         -0.015713843
2016-08-21/21:23:17.40         -0.035787525
2016-08-21/21:23:17.43         0.0039802305
2016-08-21/21:23:17.46          0.039215491
2016-08-21/21:23:17.50         0.0019063740
2016-08-21/21:23:17.53         0.0095432093
2016-08-21/21:23:17.56          0.031435979
2016-08-21/21:23:17.59        -0.0024075447
2016-08-21/21:23:17.62        -0.0011808800
2016-08-21/21:23:17.65         -0.022071192
2016-08-21/21:23:17.68         -0.016195192
2016-08-21/21:23:17.71        -0.0095560036
2016-08-21/21:23:17.75         -0.044440125
2016-08-21/21:23:17.78        -0.0034648490
2016-08-21/21:23:17.81        0.00093246270
2016-08-21/21:23:17.84         -0.018443685
2016-08-21/21:23:17.87         -0.037626764
2016-08-21/21:23:17.90         -0.029241522
2016-08-21/21:23:17.93         -0.022970772
2016-08-21/21:23:17.96         -0.013430862
2016-08-21/21:23:18.00        -0.0044467806
2016-08-21/21:23:18.03          0.033503975
2016-08-21/21:23:18.06         0.0091148683
2016-08-21/21:23:18.09         -0.041792149
2016-08-21/21:23:18.12         -0.016516316
2016-08-21/21:23:18.15          0.021046287
2016-08-21/21:23:18.18         0.0018293985
2016-08-21/21:23:18.21         -0.035397602
2016-08-21/21:23:18.25          0.016619778
2016-08-21/21:23:18.28         -0.023580741
2016-08-21/21:23:18.31         -0.034753358
2016-08-21/21:23:18.34        -0.0042581753
2016-08-21/21:23:18.37          0.015978596
2016-08-21/21:23:18.40          0.011219006
2016-08-21/21:23:18.43         -0.015039093
2016-08-21/21:23:18.46        -0.0095800896
2016-08-21/21:23:18.50         0.0098684322
2016-08-21/21:23:18.53         -0.035689159
2016-08-21/21:23:18.56         -0.030348044
2016-08-21/21:23:18.59         -0.018020989
2016-08-21/21:23:18.62         -0.021508572
2016-08-21/21:23:18.65         -0.039579253
2016-08-21/21:23:18.68         -0.033269752
2016-08-21/21:23:18.71         -0.025463945
2016-08-21/21:23:18.75         0.0051928085
2016-08-21/21:23:18.78         -0.020091797
2016-08-21/21:23:18.81         -0.035526988
2016-08-21/21:23:18.84          0.031285315
2016-08-21/21:23:18.87         -0.024304258
2016-08-21/21:23:18.90         -0.024115813
2016-08-21/21:23:18.93          0.011001653
2016-08-21/21:23:18.96        -0.0081800056
2016-08-21/21:23:19.00         -0.020020435
2016-08-21/21:23:19.03         -0.033017240
2016-08-21/21:23:19.06         -0.033589965
2016-08-21/21:23:19.09        -0.0010534518
2016-08-21/21:23:19.12         -0.044105567
2016-08-21/21:23:19.15         -0.034726396
2016-08-21/21:23:19.18         -0.021344909
2016-08-21/21:23:19.21        -0.0053533342
2016-08-21/21:23:19.25         -0.036617235
2016-08-21/21:23:19.28        -0.0038546126
2016-08-21/21:23:19.31          0.034681900
2016-08-21/21:23:19.34          0.035692998
2016-08-21/21:23:19.37         -0.030819629
2016-08-21/21:23:19.40         -0.018531549
2016-08-21/21:23:19.43          0.011230307
2016-08-21/21:23:19.46         0.0026746795
2016-08-21/21:23:19.50         -0.033848484
2016-08-21/21:23:19.53          0.018112343
2016-08-21/21:23:19.56         -0.016779360
2016-08-21/21:23:19.59         -0.050854745
2016-08-21/21:23:19.62         -0.032646293
2016-08-21/21:23:19.65        -0.0026703796
2016-08-21/21:23:19.68         -0.029047242
2016-08-21/21:23:19.71         -0.011579486
2016-08-21/21:23:19.75         -0.015452576
2016-08-21/21:23:19.78         -0.025145181
2016-08-21/21:23:19.81         0.0097886297
2016-08-21/21:23:19.84          0.018009450
2016-08-21/21:23:19.87          0.014168884
2016-08-21/21:23:19.90         -0.010055927
2016-08-21/21:23:19.93        -0.0029044848
2016-08-21/21:23:19.96        -0.0098815787
2016-08-21/21:23:20.00         -0.039879260
2016-08-21/21:23:20.03         -0.019818005
2016-08-21/21:23:20.06        -0.0066530332
2016-08-21/21:23:20.09         -0.045462387
2016-08-21/21:23:20.12         -0.054379735
2016-08-21/21:23:20.15         -0.059488496
2016-08-21/21:23:20.18          0.011262637
2016-08-21/21:23:20.21        0.00036830954
2016-08-21/21:23:20.25          0.012868337
2016-08-21/21:23:20.28          0.012033925
2016-08-21/21:23:20.31         0.0072944905
2016-08-21/21:23:20.34          0.011386584
2016-08-21/21:23:20.37        -0.0074584579
2016-08-21/21:23:20.40          0.037396461
2016-08-21/21:23:20.43          0.032199345
2016-08-21/21:23:20.46       -0.00042510844
2016-08-21/21:23:20.50         -0.048649942
2016-08-21/21:23:20.53         -0.013212488
2016-08-21/21:23:20.56        4.8046709e-05
2016-08-21/21:23:20.59         -0.024009894
2016-08-21/21:23:20.62        -0.0053754533
2016-08-21/21:23:20.65         -0.023013489
2016-08-21/21:23:20.68         -0.012743687
2016-08-21/21:23:20.71         -0.014499062
2016-08-21/21:23:20.75         -0.026629845
2016-08-21/21:23:20.78          0.040370634
2016-08-21/21:23:20.81        -0.0096870317
2016-08-21/21:23:20.84         0.0073112640
2016-08-21/21:23:20.87         0.0097131046
2016-08-21/21:23:20.90         -0.031974403
2016-08-21/21:23:20.93          0.013752084
2016-08-21/21:23:20.96         -0.016891661
2016-08-21/21:23:21.00         -0.026662577
2016-08-21/21:23:21.03          0.012909827
2016-08-21/21:23:21.06         -0.025705971
2016-08-21/21:23:21.09       -0.00079183286
2016-08-21/21:23:21.12         -0.062031229
2016-08-21/21:23:21.15         -0.042764678
2016-08-21/21:23:21.18          0.013487927
2016-08-21/21:23:21.21        -0.0098586102
2016-08-21/21:23:21.25         -0.011683339
2016-08-21/21:23:21.28          0.017433760
2016-08-21/21:23:21.31       -0.00058875407
2016-08-21/21:23:21.34          0.021723873
2016-08-21/21:23:21.37        0.00025743693
2016-08-21/21:23:21.40          0.042464614
2016-08-21/21:23:21.43          0.042267619
2016-08-21/21:23:21.46         -0.027448621
2016-08-21/21:23:21.50         0.0082668077
2016-08-21/21:23:21.53        -0.0060260789
2016-08-21/21:23:21.56         -0.057090380
2016-08-21/21:23:21.59         -0.076717511
2016-08-21/21:23:21.62         -0.064291621
2016-08-21/21:23:21.65         -0.026197658
2016-08-21/21:23:21.68          0.011032470
2016-08-21/21:23:21.71        -0.0089703027
2016-08-21/21:23:21.75        -0.0059625182
2016-08-21/21:23:21.78         -0.038149411
2016-08-21/21:23:21.81         -0.026975006
2016-08-21/21:23:21.84         0.0025854963
2016-08-21/21:23:21.87          0.045132972
2016-08-21/21:23:21.90         0.0082463377
2016-08-21/21:23:21.93          0.018640176
2016-08-21/21:23:21.96         -0.035223842
2016-08-21/21:23:22.00         -0.030909422
2016-08-21/21:23:22.03         -0.014759228
2016-08-21/21:23:22.06         -0.013582888
2016-08-21/21:23:22.09         -0.014996542
2016-08-21/21:23:22.12         -0.051892770
2016-08-21/21:23:22.15         -0.060065255
2016-08-21/21:23:22.18         -0.029880412
2016-08-21/21:23:22.21         -0.068517006
2016-08-21/21:23:22.25         -0.042810992
2016-08-21/21:23:22.28         -0.018631542
2016-08-21/21:23:22.31          0.013315753
2016-08-21/21:23:22.34         -0.012725602
2016-08-21/21:23:22.37         -0.028658716
2016-08-21/21:23:22.40          0.020923150
2016-08-21/21:23:22.43         0.0032165759
2016-08-21/21:23:22.46         -0.022155182
2016-08-21/21:23:22.50         -0.029649513
2016-08-21/21:23:22.53         -0.010062142
2016-08-21/21:23:22.56         -0.029144475
2016-08-21/21:23:22.59         -0.043123314
2016-08-21/21:23:22.62        0.00048632447
2016-08-21/21:23:22.65          0.035253583
2016-08-21/21:23:22.68          0.061072904
2016-08-21/21:23:22.71          0.011422400
2016-08-21/21:23:22.75          0.029578133
2016-08-21/21:23:22.78          0.012301509
2016-08-21/21:23:22.81         -0.028342455
2016-08-21/21:23:22.84         -0.023017272
2016-08-21/21:23:22.87         -0.042863128
2016-08-21/21:23:22.90         -0.049760310
2016-08-21/21:23:22.93         -0.054897209
2016-08-21/21:23:22.96         -0.085052180
2016-08-21/21:23:23.00         -0.047441396
2016-08-21/21:23:23.03         -0.025857948
2016-08-21/21:23:23.06        -0.0069137809
2016-08-21/21:23:23.09          0.021768637
2016-08-21/21:23:23.12        -0.0092128867
2016-08-21/21:23:23.15          0.039243280
2016-08-21/21:23:23.18         0.0091576655
2016-08-21/21:23:23.21          0.024129865
2016-08-21/21:23:23.25          0.059480098
2016-08-21/21:23:23.28          0.057497353
2016-08-21/21:23:23.31          0.015319305
2016-08-21/21:23:23.34          0.018668749
2016-08-21/21:23:23.37         -0.017039429
2016-08-21/21:23:23.40         -0.011780096
2016-08-21/21:23:23.43         -0.051825961
2016-08-21/21:23:23.46          0.011715717
2016-08-21/21:23:23.50         -0.029975760
2016-08-21/21:23:23.53         -0.051321026
2016-08-21/21:23:23.56         -0.049295002
2016-08-21/21:23:23.59         -0.029213841
2016-08-21/21:23:23.62         -0.016036818
2016-08-21/21:23:23.65        -0.0023912447
2016-08-21/21:23:23.68        0.00040242391
2016-08-21/21:23:23.71         0.0058394869
2016-08-21/21:23:23.75         -0.025717466
2016-08-21/21:23:23.78         0.0034977066
2016-08-21/21:23:23.81        0.00057121380
2016-08-21/21:23:23.84         0.0078522634
2016-08-21/21:23:23.87         -0.017511529
2016-08-21/21:23:23.90        -0.0065782002
2016-08-21/21:23:23.93         0.0027007494
2016-08-21/21:23:23.96         -0.020594986
2016-08-21/21:23:24.00        -0.0028839930
2016-08-21/21:23:24.03         -0.018376897
2016-08-21/21:23:24.06         -0.017719190
2016-08-21/21:23:24.09         -0.047412175
2016-08-21/21:23:24.12         -0.044949794
2016-08-21/21:23:24.15        -0.0096128424
2016-08-21/21:23:24.18        -0.0096609597
2016-08-21/21:23:24.21         -0.053405890
2016-08-21/21:23:24.25        -0.0048148548
2016-08-21/21:23:24.28         -0.039459673
2016-08-21/21:23:24.31         -0.031630743
2016-08-21/21:23:24.34         -0.055143201
2016-08-21/21:23:24.37         -0.011665106
2016-08-21/21:23:24.40         -0.021352310
2016-08-21/21:23:24.43         -0.037385951
2016-08-21/21:23:24.46         -0.017698989
2016-08-21/21:23:24.50         -0.024790820
2016-08-21/21:23:24.53         -0.038562870
2016-08-21/21:23:24.56        -0.0088666687
2016-08-21/21:23:24.59          0.030054354
2016-08-21/21:23:24.62         0.0018838017
2016-08-21/21:23:24.65          0.010931233
2016-08-21/21:23:24.68         0.0025320258
2016-08-21/21:23:24.71        -0.0023631770
2016-08-21/21:23:24.75         -0.048079899
2016-08-21/21:23:24.78          0.011082974
2016-08-21/21:23:24.81         -0.022366623
2016-08-21/21:23:24.84         -0.022651568
2016-08-21/21:23:24.87         -0.083363504
2016-08-21/21:23:24.90         -0.029173315
2016-08-21/21:23:24.93         -0.070484044
2016-08-21/21:23:24.96         -0.060184380
2016-08-21/21:23:25.00         -0.013854402
2016-08-21/21:23:25.03         -0.032560655
2016-08-21/21:23:25.06         -0.015298267
2016-08-21/21:23:25.09         0.0061856161
2016-08-21/21:23:25.12         0.0040801722
2016-08-21/21:23:25.15          0.021486886
2016-08-21/21:23:25.18        0.00016618578
2016-08-21/21:23:25.21          0.011865100
2016-08-21/21:23:25.25        -0.0071321258
2016-08-21/21:23:25.28         -0.042336034
2016-08-21/21:23:25.31         -0.010869767
2016-08-21/21:23:25.34         -0.038366133
2016-08-21/21:23:25.37         -0.032567982
2016-08-21/21:23:25.40         -0.016106954
2016-08-21/21:23:25.43         -0.017095113
2016-08-21/21:23:25.46         -0.010328490
2016-08-21/21:23:25.50         -0.016898194
2016-08-21/21:23:25.53         -0.017264431
2016-08-21/21:23:25.56         -0.026820586
2016-08-21/21:23:25.59         -0.021038624
2016-08-21/21:23:25.62         0.0078636040
2016-08-21/21:23:25.65        -0.0090908621
2016-08-21/21:23:25.68         -0.011250754
2016-08-21/21:23:25.71       -0.00016028356
2016-08-21/21:23:25.75         -0.014891359
2016-08-21/21:23:25.78         -0.034217255
2016-08-21/21:23:25.81        -0.0085494365
2016-08-21/21:23:25.84          0.011857455
2016-08-21/21:23:25.87          0.021930076
2016-08-21/21:23:25.90         -0.011306638
2016-08-21/21:23:25.93        -0.0012847693
2016-08-21/21:23:25.96         0.0027154620
2016-08-21/21:23:26.00         -0.015669117
2016-08-21/21:23:26.03          0.025208201
2016-08-21/21:23:26.06          0.032363471
2016-08-21/21:23:26.09          0.025504968
2016-08-21/21:23:26.12         -0.013517956
2016-08-21/21:23:26.15         -0.020948264
2016-08-21/21:23:26.18         -0.025351959
2016-08-21/21:23:26.21         -0.011219827
2016-08-21/21:23:26.25         -0.026387761
2016-08-21/21:23:26.28          0.012373197
2016-08-21/21:23:26.31         -0.028970009
2016-08-21/21:23:26.34        -0.0066899744
2016-08-21/21:23:26.37        -0.0028269716
2016-08-21/21:23:26.40          0.019722234
2016-08-21/21:23:26.43         -0.015830589
2016-08-21/21:23:26.46          0.016903018
2016-08-21/21:23:26.50          0.025893133
2016-08-21/21:23:26.53          0.012231206
2016-08-21/21:23:26.56         -0.011086102
2016-08-21/21:23:26.59          0.017964302
2016-08-21/21:23:26.62        -0.0011297939
2016-08-21/21:23:26.65        -0.0094031109
2016-08-21/21:23:26.68        -0.0067783383
2016-08-21/21:23:26.71         0.0084011661
2016-08-21/21:23:26.75         -0.049227495
2016-08-21/21:23:26.78         -0.054757423
2016-08-21/21:23:26.81         -0.018640021
2016-08-21/21:23:26.84         -0.039984756
2016-08-21/21:23:26.87         -0.042939632
2016-08-21/21:23:26.90         -0.018180119
2016-08-21/21:23:26.93         -0.020456323
2016-08-21/21:23:26.96        -0.0027251379
2016-08-21/21:23:27.00         -0.023934176
2016-08-21/21:23:27.03          0.010471829
2016-08-21/21:23:27.06         0.0096059582
2016-08-21/21:23:27.09         -0.025612559
2016-08-21/21:23:27.12        -0.0060676365
2016-08-21/21:23:27.15        -0.0063401607
2016-08-21/21:23:27.18         -0.030738485
2016-08-21/21:23:27.21         -0.032278196
2016-08-21/21:23:27.25         -0.035523371
2016-08-21/21:23:27.28        -0.0056033114
2016-08-21/21:23:27.31        -0.0066541509
2016-08-21/21:23:27.34        -0.0032770599
2016-08-21/21:23:27.37          0.036754922
2016-08-21/21:23:27.40         0.0046129020
2016-08-21/21:23:27.43        -0.0038326290
2016-08-21/21:23:27.46          0.040999418
2016-08-21/21:23:27.50          0.033060226
2016-08-21/21:23:27.53          0.038919466
2016-08-21/21:23:27.56          0.044350223
2016-08-21/21:23:27.59          0.034160845
2016-08-21/21:23:27.62          0.010979982
2016-08-21/21:23:27.65        -0.0066824383
2016-08-21/21:23:27.68          0.025980643
2016-08-21/21:23:27.71        -0.0047612763
2016-08-21/21:23:27.75         -0.033774965
2016-08-21/21:23:27.78        -0.0032258445
2016-08-21/21:23:27.81         -0.025439881
2016-08-21/21:23:27.84         -0.017560083
2016-08-21/21:23:27.87         -0.022645721
2016-08-21/21:23:27.90          0.024660675
2016-08-21/21:23:27.93         0.0059374229
2016-08-21/21:23:27.96        0.00026896506
2016-08-21/21:23:28.00          0.010072466
2016-08-21/21:23:28.03       -0.00058128102
2016-08-21/21:23:28.06         -0.028512336
2016-08-21/21:23:28.09        -0.0097197401
2016-08-21/21:23:28.12         -0.020990648
2016-08-21/21:23:28.15         -0.023688734
2016-08-21/21:23:28.18         -0.044345792
2016-08-21/21:23:28.21         -0.066322851
2016-08-21/21:23:28.25         -0.041508033
2016-08-21/21:23:28.28         -0.022934748
2016-08-21/21:23:28.31         -0.015882564
2016-08-21/21:23:28.34        -0.0025536288
2016-08-21/21:23:28.37         -0.025526033
2016-08-21/21:23:28.40        -0.0095441262
2016-08-21/21:23:28.43          0.012508477
2016-08-21/21:23:28.46       -0.00062434131
2016-08-21/21:23:28.50          0.041819945
2016-08-21/21:23:28.53          0.014801704
2016-08-21/21:23:28.56        0.00097926062
2016-08-21/21:23:28.59        0.00080251390
2016-08-21/21:23:28.62        -0.0010711772
2016-08-21/21:23:28.65         0.0043374865
2016-08-21/21:23:28.68         -0.015312376
2016-08-21/21:23:28.71         -0.019436253
2016-08-21/21:23:28.75        -0.0016910166
2016-08-21/21:23:28.78         -0.039458155
2016-08-21/21:23:28.81         -0.060690757
2016-08-21/21:23:28.84         0.0041482841
2016-08-21/21:23:28.87          0.010188623
2016-08-21/21:23:28.90          0.016879540
2016-08-21/21:23:28.93          0.017333495
2016-08-21/21:23:28.96          0.024067525
2016-08-21/21:23:29.00          0.021561570
2016-08-21/21:23:29.03         -0.025197326
2016-08-21/21:23:29.06          0.017110081
2016-08-21/21:23:29.09          0.038264392
2016-08-21/21:23:29.12         -0.011322257
2016-08-21/21:23:29.15         0.0034447012
2016-08-21/21:23:29.18         -0.049930922
2016-08-21/21:23:29.21         -0.027574363
2016-08-21/21:23:29.25         -0.019337415
2016-08-21/21:23:29.28         -0.040924826
2016-08-21/21:23:29.31        -0.0049204761
2016-08-21/21:23:29.34         -0.028295932
2016-08-21/21:23:29.37         -0.027198776
2016-08-21/21:23:29.40         -0.012358118
2016-08-21/21:23:29.43         -0.028784673
2016-08-21/21:23:29.46        -0.0044678461
2016-08-21/21:23:29.50         -0.015474791
2016-08-21/21:23:29.53         -0.054454885
2016-08-21/21:23:29.56         -0.017657846
2016-08-21/21:23:29.59         -0.025655706
2016-08-21/21:23:29.62         -0.031096107
2016-08-21/21:23:29.65       -0.00094781420
2016-08-21/21:23:29.68         -0.020823585
2016-08-21/21:23:29.71         -0.024513915
2016-08-21/21:23:29.75        -0.0011639108
2016-08-21/21:23:29.78         -0.013576654
2016-08-21/21:23:29.81        -0.0083050905
2016-08-21/21:23:29.84         -0.013907352
2016-08-21/21:23:29.87       -0.00095367739
2016-08-21/21:23:29.90         0.0057549816
2016-08-21/21:23:29.93        -0.0077128616
2016-08-21/21:23:29.96        -0.0061815882
2016-08-21/21:23:30.00         -0.021376289
2016-08-21/21:23:30.03        -0.0099459617
2016-08-21/21:23:30.06         -0.010306368
2016-08-21/21:23:30.09          0.014879289
2016-08-21/21:23:30.12         -0.017936177
2016-08-21/21:23:30.15         -0.012950437
2016-08-21/21:23:30.18         -0.023511854
2016-08-21/21:23:30.21         -0.036660970
2016-08-21/21:23:30.25         -0.010659910
2016-08-21/21:23:30.28          0.033326964
2016-08-21/21:23:30.31          0.018336044
2016-08-21/21:23:30.34         0.0034306693
2016-08-21/21:23:30.37          0.016824079
2016-08-21/21:23:30.40         0.0089852434
2016-08-21/21:23:30.43          0.021039553
2016-08-21/21:23:30.46          0.014046785
2016-08-21/21:23:30.50         -0.015222045
2016-08-21/21:23:30.53         -0.013259012
2016-08-21/21:23:30.56         -0.032187342
2016-08-21/21:23:30.59         -0.031820263
2016-08-21/21:23:30.62        -0.0078327607
2016-08-21/21:23:30.65         -0.014564628
2016-08-21/21:23:30.68          0.023789814
2016-08-21/21:23:30.71        -0.0035256828
2016-08-21/21:23:30.75         0.0069180460
2016-08-21/21:23:30.78          0.036569421
2016-08-21/21:23:30.81         0.0067850439
2016-08-21/21:23:30.84        -0.0031301092
2016-08-21/21:23:30.87        -0.0050929101
2016-08-21/21:23:30.90        -0.0069550363
2016-08-21/21:23:30.93         -0.031100376
2016-08-21/21:23:30.96         -0.023193185
2016-08-21/21:23:31.00         -0.028992226
2016-08-21/21:23:31.03         -0.017592355
2016-08-21/21:23:31.06        -0.0090827373
2016-08-21/21:23:31.09         -0.021731571
2016-08-21/21:23:31.12          0.012461082
2016-08-21/21:23:31.15          0.012737495
2016-08-21/21:23:31.18          0.016171240
2016-08-21/21:23:31.21          0.051873606
2016-08-21/21:23:31.25          0.046888617
2016-08-21/21:23:31.28          0.038963663
2016-08-21/21:23:31.31          0.017193807
2016-08-21/21:23:31.34          0.019999758
2016-08-21/21:23:31.37          0.037084441
2016-08-21/21:23:31.40         -0.019082932
2016-08-21/21:23:31.43         -0.023587856
2016-08-21/21:23:31.46         -0.038758206
2016-08-21/21:23:31.50         -0.054500926
2016-08-21/21:23:31.53         -0.034364102
2016-08-21/21:23:31.56         -0.014804115
2016-08-21/21:23:31.59         -0.023269063
2016-08-21/21:23:31.62         -0.022582814
2016-08-21/21:23:31.65         -0.023721600
2016-08-21/21:23:31.68          0.015311344
2016-08-21/21:23:31.71          0.011696027
2016-08-21/21:23:31.75          0.040708080
2016-08-21/21:23:31.78          0.055744149
2016-08-21/21:23:31.81         0.0062827498
2016-08-21/21:23:31.84       -0.00056651676
2016-08-21/21:23:31.87          0.028274781
2016-08-21/21:23:31.90          0.019529898
2016-08-21/21:23:31.93        -0.0011413855
2016-08-21/21:23:31.96         -0.035183837
2016-08-21/21:23:32.00         -0.021414343
2016-08-21/21:23:32.03         -0.019059722
2016-08-21/21:23:32.06         -0.047841255
2016-08-21/21:23:32.09        -0.0072692420
2016-08-21/21:23:32.12         0.0013116297
2016-08-21/21:23:32.15         -0.010490499
2016-08-21/21:23:32.18         -0.019382279
2016-08-21/21:23:32.21          0.013588816
2016-08-21/21:23:32.25          0.015710628
2016-08-21/21:23:32.28          0.014731690
2016-08-21/21:23:32.31        -0.0092487933
2016-08-21/21:23:32.34        0.00010693767
2016-08-21/21:23:32.37        -0.0063007319
2016-08-21/21:23:32.40         -0.042875816
2016-08-21/21:23:32.43         -0.010943434
2016-08-21/21:23:32.46        -0.0051094476
2016-08-21/21:23:32.50         -0.024578893
2016-08-21/21:23:32.53         -0.011147452
2016-08-21/21:23:32.56          0.014855747
2016-08-21/21:23:32.59         0.0045571982
2016-08-21/21:23:32.62          0.021671384
2016-08-21/21:23:32.65        -0.0035897054
2016-08-21/21:23:32.68          0.018111195
2016-08-21/21:23:32.71         -0.011613230
2016-08-21/21:23:32.75          0.014630301
2016-08-21/21:23:32.78          0.010520528
2016-08-21/21:23:32.81         -0.013054826
2016-08-21/21:23:32.84         -0.032461423
2016-08-21/21:23:32.87        -0.0050469824
2016-08-21/21:23:32.90         -0.057410401
2016-08-21/21:23:32.93         -0.035767731
2016-08-21/21:23:32.96         -0.027328221
2016-08-21/21:23:33.00         -0.019541742
2016-08-21/21:23:33.03         -0.024000676
2016-08-21/21:23:33.06         -0.019272766
2016-08-21/21:23:33.09          0.015070818
2016-08-21/21:23:33.12         0.0045035058
2016-08-21/21:23:33.15         -0.025731132
2016-08-21/21:23:33.18          0.024579103
2016-08-21/21:23:33.21          0.014701886
2016-08-21/21:23:33.25          0.018088733
2016-08-21/21:23:33.28         0.0073607433
2016-08-21/21:23:33.31         0.0029129334
2016-08-21/21:23:33.34         0.0061872826
2016-08-21/21:23:33.37         -0.016349805
2016-08-21/21:23:33.40         -0.023158204
2016-08-21/21:23:33.43          0.017344414
2016-08-21/21:23:33.46        -0.0057915529
2016-08-21/21:23:33.50         -0.035149930
2016-08-21/21:23:33.53         -0.042603742
2016-08-21/21:23:33.56         -0.035218492
2016-08-21/21:23:33.59         -0.012975215
2016-08-21/21:23:33.62         0.0054993455
2016-08-21/21:23:33.65        -0.0079951546
2016-08-21/21:23:33.68          0.023649430
2016-08-21/21:23:33.71          0.020521790
2016-08-21/21:23:33.75         0.0049851647
2016-08-21/21:23:33.78         0.0081211711
2016-08-21/21:23:33.81          0.010196802
2016-08-21/21:23:33.84          0.021696595
2016-08-21/21:23:33.87         -0.020492461
2016-08-21/21:23:33.90         -0.028931915
2016-08-21/21:23:33.93         -0.010079029
2016-08-21/21:23:33.96         0.0053440471
2016-08-21/21:23:34.00         -0.037932303
2016-08-21/21:23:34.03         -0.019111407
2016-08-21/21:23:34.06          0.022371520
2016-08-21/21:23:34.09         0.0089121865
2016-08-21/21:23:34.12          0.022360186
2016-08-21/21:23:34.15        -0.0098419655
2016-08-21/21:23:34.18       -0.00073643277
2016-08-21/21:23:34.21         0.0020060014
2016-08-21/21:23:34.25         -0.022602485
2016-08-21/21:23:34.28          0.023868326
2016-08-21/21:23:34.31         -0.013170819
2016-08-21/21:23:34.34        -0.0036465664
2016-08-21/21:23:34.37        -0.0070683479
2016-08-21/21:23:34.40         -0.026907000
2016-08-21/21:23:34.43        -0.0020630871
2016-08-21/21:23:34.46        0.00039927337
2016-08-21/21:23:34.50       -0.00025891832
2016-08-21/21:23:34.53         0.0024605864
2016-08-21/21:23:34.56         -0.024439392
2016-08-21/21:23:34.59          0.017276309
2016-08-21/21:23:34.62         -0.029009750
2016-08-21/21:23:34.65        -0.0094498323
2016-08-21/21:23:34.68        -0.0074498558
2016-08-21/21:23:34.71        -0.0074556860
2016-08-21/21:23:34.75         -0.047917508
2016-08-21/21:23:34.78         -0.014281177
2016-08-21/21:23:34.81         -0.047018337
2016-08-21/21:23:34.84         -0.033109361
2016-08-21/21:23:34.87         -0.039214797
2016-08-21/21:23:34.90          0.031330610
2016-08-21/21:23:34.93         0.0086460365
2016-08-21/21:23:34.96         -0.013219789
2016-08-21/21:23:35.00          0.016603589
2016-08-21/21:23:35.03          0.028091668
2016-08-21/21:23:35.06         -0.019291429
2016-08-21/21:23:35.09         0.0024619361
2016-08-21/21:23:35.12          0.015182288
2016-08-21/21:23:35.15          0.031357976
2016-08-21/21:23:35.18         -0.013294448
2016-08-21/21:23:35.21         0.0052614779
2016-08-21/21:23:35.25        0.00083637686
2016-08-21/21:23:35.28         -0.052545637
2016-08-21/21:23:35.31         -0.051564464
2016-08-21/21:23:35.34        -0.0047415118
2016-08-21/21:23:35.37         -0.010750275
2016-08-21/21:23:35.40         -0.025776482
2016-08-21/21:23:35.43         -0.043164291
2016-08-21/21:23:35.46         -0.024947848
2016-08-21/21:23:35.50         -0.047345290
2016-08-21/21:23:35.53         -0.011131740
2016-08-21/21:23:35.56          0.013286810
2016-08-21/21:23:35.59          0.046921303
2016-08-21/21:23:35.62        -0.0050534380
2016-08-21/21:23:35.65         0.0031298610
2016-08-21/21:23:35.68          0.025746622
2016-08-21/21:23:35.71         0.0051854453
2016-08-21/21:23:35.75         0.0095230367
2016-08-21/21:23:35.78          0.033975275
2016-08-21/21:23:35.81         -0.023522186
2016-08-21/21:23:35.84          0.029726974
2016-08-21/21:23:35.87         0.0030382477
2016-08-21/21:23:35.90          0.012343621
2016-08-21/21:23:35.93        -0.0037753483
2016-08-21/21:23:35.96         -0.013306036
2016-08-21/21:23:36.00       -0.00078477932
2016-08-21/21:23:36.03         -0.038195988
2016-08-21/21:23:36.06        -0.0075734959
2016-08-21/21:23:36.09          0.019052591
2016-08-21/21:23:36.12         -0.015540940
2016-08-21/21:23:36.15         -0.011477008
2016-08-21/21:23:36.18         -0.010397128
2016-08-21/21:23:36.21       -0.00080329356
2016-08-21/21:23:36.25         -0.041694978
2016-08-21/21:23:36.28         -0.027353626
2016-08-21/21:23:36.31         0.0068013545
2016-08-21/21:23:36.34         -0.026526882
2016-08-21/21:23:36.37         0.0037604657
2016-08-21/21:23:36.40        -0.0069791342
2016-08-21/21:23:36.43          0.010878848
2016-08-21/21:23:36.46          0.023139078
2016-08-21/21:23:36.50          0.021648957
2016-08-21/21:23:36.53          0.037436897
2016-08-21/21:23:36.56          0.012327850
2016-08-21/21:23:36.59         0.0063103941
2016-08-21/21:23:36.62          0.016743280
2016-08-21/21:23:36.65          0.016374360
2016-08-21/21:23:36.68         0.0033937956
2016-08-21/21:23:36.71         -0.014466193
2016-08-21/21:23:36.75        -0.0079928640
2016-08-21/21:23:36.78         0.0029737944
2016-08-21/21:23:36.81         -0.015649766
2016-08-21/21:23:36.84          0.027066995
2016-08-21/21:23:36.87          0.018059112
2016-08-21/21:23:36.90         0.0076451511
2016-08-21/21:23:36.93         0.0069023897
2016-08-21/21:23:36.96        -0.0026661401
2016-08-21/21:23:37.00          0.016339296
2016-08-21/21:23:37.03          0.015938632
2016-08-21/21:23:37.06          0.015021346
2016-08-21/21:23:37.09          0.025573417
2016-08-21/21:23:37.12          0.010067620
2016-08-21/21:23:37.15         0.0043820832
2016-08-21/21:23:37.18       -0.00038356865
2016-08-21/21:23:37.21        -0.0093373794
2016-08-21/21:23:37.25         0.0042860345
2016-08-21/21:23:37.28         -0.015731231
2016-08-21/21:23:37.31        -0.0036875152
2016-08-21/21:23:37.34         -0.011156176
2016-08-21/21:23:37.37         0.0059965842
2016-08-21/21:23:37.40         0.0023462378
2016-08-21/21:23:37.43         0.0048797772
2016-08-21/21:23:37.46         -0.020231486
2016-08-21/21:23:37.50         -0.013389717
2016-08-21/21:23:37.53         0.0018187240
2016-08-21/21:23:37.56          0.024716295
2016-08-21/21:23:37.59        -0.0079948100
2016-08-21/21:23:37.62         -0.023479777
2016-08-21/21:23:37.65         -0.017357653
2016-08-21/21:23:37.68        -0.0082769686
2016-08-21/21:23:37.71         -0.014231090
2016-08-21/21:23:37.75         0.0094868368
2016-08-21/21:23:37.78        -0.0038572244
2016-08-21/21:23:37.81         0.0054238072
2016-08-21/21:23:37.84         -0.010110153
2016-08-21/21:23:37.87        -0.0058608586
2016-08-21/21:23:37.90        -0.0089279244
2016-08-21/21:23:37.93         0.0052054810
2016-08-21/21:23:37.96        -0.0037470428
2016-08-21/21:23:38.00          0.030464916
2016-08-21/21:23:38.03          0.012433049
2016-08-21/21:23:38.06          0.018819352
2016-08-21/21:23:38.09         -0.021064504
2016-08-21/21:23:38.12         -0.049987249
2016-08-21/21:23:38.15        -0.0084197433
2016-08-21/21:23:38.18         0.0086161940
2016-08-21/21:23:38.21         -0.015302948
2016-08-21/21:23:38.25        -0.0036985333
2016-08-21/21:23:38.28         -0.016000067
2016-08-21/21:23:38.31          0.021854322
2016-08-21/21:23:38.34        -0.0085300297
2016-08-21/21:23:38.37        -0.0098831341
2016-08-21/21:23:38.40          0.045193436
2016-08-21/21:23:38.43          0.031994374
2016-08-21/21:23:38.46          0.019564853
2016-08-21/21:23:38.50       -0.00052214002
2016-08-21/21:23:38.53         0.0054476779
2016-08-21/21:23:38.56         -0.019019038
2016-08-21/21:23:38.59         -0.019639199
2016-08-21/21:23:38.62         0.0078305868
2016-08-21/21:23:38.65         0.0051629207
2016-08-21/21:23:38.68         -0.018643922
2016-08-21/21:23:38.71         -0.030074110
2016-08-21/21:23:38.75         -0.022762436
2016-08-21/21:23:38.78          0.013773351
2016-08-21/21:23:38.81         -0.011588337
2016-08-21/21:23:38.84          0.011181618
2016-08-21/21:23:38.87         -0.019657220
2016-08-21/21:23:38.90        -0.0050667587
2016-08-21/21:23:38.93          0.038883246
2016-08-21/21:23:38.96          0.011868053
2016-08-21/21:23:39.00         0.0095922993
2016-08-21/21:23:39.03        -0.0054182971
2016-08-21/21:23:39.06         -0.016930317
2016-08-21/21:23:39.09         0.0012358820
2016-08-21/21:23:39.12         -0.010637589
2016-08-21/21:23:39.15          0.010722128
2016-08-21/21:23:39.18         -0.029707085
2016-08-21/21:23:39.21         -0.016460019
2016-08-21/21:23:39.25         -0.011486765
2016-08-21/21:23:39.28         0.0034260102
2016-08-21/21:23:39.31          0.014473485
2016-08-21/21:23:39.34          0.021481802
2016-08-21/21:23:39.37          0.019338337
2016-08-21/21:23:39.40          0.012822993
2016-08-21/21:23:39.43         0.0045530284
2016-08-21/21:23:39.46          0.046037389
2016-08-21/21:23:39.50          0.027177398
2016-08-21/21:23:39.53          0.027192843
2016-08-21/21:23:39.56        -0.0063482595
2016-08-21/21:23:39.59        -0.0034599486
2016-08-21/21:23:39.62         -0.018214280
2016-08-21/21:23:39.65         -0.020187917
2016-08-21/21:23:39.68         -0.023729295
2016-08-21/21:23:39.71         0.0033478998
2016-08-21/21:23:39.75         -0.020336584
2016-08-21/21:23:39.78         -0.037363445
2016-08-21/21:23:39.81        -0.0040985301
2016-08-21/21:23:39.84          0.027369260
2016-08-21/21:23:39.87          0.032593704
2016-08-21/21:23:39.90          0.015821728
2016-08-21/21:23:39.93          0.010858736
2016-08-21/21:23:39.96         0.0045276019
2016-08-21/21:23:40.00         0.0052251363
2016-08-21/21:23:40.03          0.015096266
2016-08-21/21:23:40.06          0.019197443
2016-08-21/21:23:40.09        -0.0020181997
2016-08-21/21:23:40.12         -0.012178148
2016-08-21/21:23:40.15         -0.022115664
2016-08-21/21:23:40.18         -0.011795606
2016-08-21/21:23:40.21       -0.00036889327
2016-08-21/21:23:40.25          0.016833127
2016-08-21/21:23:40.28         0.0015143171
2016-08-21/21:23:40.31        -0.0059634825
2016-08-21/21:23:40.34          0.013497328
2016-08-21/21:23:40.37          0.036622637
2016-08-21/21:23:40.40          0.023056354
2016-08-21/21:23:40.43          0.035325757
2016-08-21/21:23:40.46          0.037337723
2016-08-21/21:23:40.50         0.0022929181
2016-08-21/21:23:40.53        -0.0015418994
2016-08-21/21:23:40.56          0.018592414
2016-08-21/21:23:40.59         -0.012300964
2016-08-21/21:23:40.62         -0.020800526
2016-08-21/21:23:40.65         -0.058688959
2016-08-21/21:23:40.68        -0.0029373965
2016-08-21/21:23:40.71        -0.0072445135
2016-08-21/21:23:40.75         0.0086959916
2016-08-21/21:23:40.78          0.023148243
2016-08-21/21:23:40.81          0.012695060
2016-08-21/21:23:40.84         -0.010285364
2016-08-21/21:23:40.87         0.0087275621
2016-08-21/21:23:40.90          0.014145277
2016-08-21/21:23:40.93          0.043155254
2016-08-21/21:23:40.96          0.014401761
2016-08-21/21:23:41.00         0.0071497219
2016-08-21/21:23:41.03         -0.016166121
2016-08-21/21:23:41.06        -0.0054652510
2016-08-21/21:23:41.09         0.0011955373
2016-08-21/21:23:41.12         -0.021858530
2016-08-21/21:23:41.15          0.010249715
2016-08-21/21:23:41.18          0.021829114
2016-08-21/21:23:41.21          0.010666065
2016-08-21/21:23:41.25         0.0053246837
2016-08-21/21:23:41.28        -0.0047440045
2016-08-21/21:23:41.31          0.043191639
2016-08-21/21:23:41.34          0.028270787
2016-08-21/21:23:41.37         0.0091189084
2016-08-21/21:23:41.40          0.045066103
2016-08-21/21:23:41.43          0.014407721
2016-08-21/21:23:41.46         -0.024960154
2016-08-21/21:23:41.50         -0.031862775
2016-08-21/21:23:41.53         -0.040343517
2016-08-21/21:23:41.56        -0.0012288628
2016-08-21/21:23:41.59         -0.036665925
2016-08-21/21:23:41.62         -0.011985522
2016-08-21/21:23:41.65         0.0035608074
2016-08-21/21:23:41.68        -0.0012165374
2016-08-21/21:23:41.71        -0.0052620173
2016-08-21/21:23:41.75          0.015650313
2016-08-21/21:23:41.78          0.011397804
2016-08-21/21:23:41.81          0.014576915
2016-08-21/21:23:41.84        -0.0029391725
2016-08-21/21:23:41.87          0.012016190
2016-08-21/21:23:41.90          0.011576625
2016-08-21/21:23:41.93         -0.023239618
2016-08-21/21:23:41.96         -0.020553330
2016-08-21/21:23:42.00        -0.0046613848
2016-08-21/21:23:42.03          0.012425295
2016-08-21/21:23:42.06         -0.033308163
2016-08-21/21:23:42.09         -0.017624321
2016-08-21/21:23:42.12         0.0018408984
2016-08-21/21:23:42.15        -0.0026124841
2016-08-21/21:23:42.18         -0.028804731
2016-08-21/21:23:42.21          0.022179902
2016-08-21/21:23:42.25          0.019174689
2016-08-21/21:23:42.28          0.020072764
2016-08-21/21:23:42.31         0.0082909556
2016-08-21/21:23:42.34          0.044942951
2016-08-21/21:23:42.37          0.020869914
2016-08-21/21:23:42.40          0.012198923
2016-08-21/21:23:42.43         -0.020232377
2016-08-21/21:23:42.46        -0.0092129218
2016-08-21/21:23:42.50        -0.0085148774
2016-08-21/21:23:42.53         -0.011646203
2016-08-21/21:23:42.56        -0.0073860299
2016-08-21/21:23:42.59         -0.012830568
2016-08-21/21:23:42.62        -0.0058830133
2016-08-21/21:23:42.65         -0.010304996
2016-08-21/21:23:42.68         -0.032591326
2016-08-21/21:23:42.71          0.013213264
2016-08-21/21:23:42.75         0.0071626293
2016-08-21/21:23:42.78          0.018247698
2016-08-21/21:23:42.81         -0.014680561
2016-08-21/21:23:42.84          0.010674590
2016-08-21/21:23:42.87         -0.012705656
2016-08-21/21:23:42.90          0.016167451
2016-08-21/21:23:42.93        0.00047654554
2016-08-21/21:23:42.96         0.0078964118
2016-08-21/21:23:43.00       -0.00034240046
2016-08-21/21:23:43.03          0.012104647
2016-08-21/21:23:43.06         -0.022585931
2016-08-21/21:23:43.09          0.013367691
2016-08-21/21:23:43.12         -0.018982693
2016-08-21/21:23:43.15          0.014938890
2016-08-21/21:23:43.18          0.012280393
2016-08-21/21:23:43.21          0.028761956
2016-08-21/21:23:43.25          0.028473644
2016-08-21/21:23:43.28         0.0044849997
2016-08-21/21:23:43.31        -0.0025257730
2016-08-21/21:23:43.34        -0.0014660941
2016-08-21/21:23:43.37         0.0044699315
2016-08-21/21:23:43.40         0.0045235960
2016-08-21/21:23:43.43         -0.016009065
2016-08-21/21:23:43.46        -0.0050720107
2016-08-21/21:23:43.50         -0.011102639
2016-08-21/21:23:43.53        -0.0021477933
2016-08-21/21:23:43.56         0.0025706558
2016-08-21/21:23:43.59         0.0013025654
2016-08-21/21:23:43.62          0.010863528
2016-08-21/21:23:43.65          0.016507607
2016-08-21/21:23:43.68       -0.00075519563
2016-08-21/21:23:43.71          0.033508353
2016-08-21/21:23:43.75          0.016190951
2016-08-21/21:23:43.78          0.019353485
2016-08-21/21:23:43.81          0.022330954
2016-08-21/21:23:43.84         0.0062385211
2016-08-21/21:23:43.87        -0.0026143146
2016-08-21/21:23:43.90          0.018173150
2016-08-21/21:23:43.93         0.0062410351
2016-08-21/21:23:43.96        0.00071876906
2016-08-21/21:23:44.00         -0.014743801
2016-08-21/21:23:44.03         -0.020283421
2016-08-21/21:23:44.06          0.029340695
2016-08-21/21:23:44.09       -1.1811358e-05
2016-08-21/21:23:44.12          0.012088722
2016-08-21/21:23:44.15          0.026609799
2016-08-21/21:23:44.18         0.0054439542
2016-08-21/21:23:44.21          0.017859667
2016-08-21/21:23:44.25          0.026575694
2016-08-21/21:23:44.28          0.024280544
2016-08-21/21:23:44.31          0.036585279
2016-08-21/21:23:44.34         -0.018137760
2016-08-21/21:23:44.37          0.018879400
2016-08-21/21:23:44.40          0.011705527
2016-08-21/21:23:44.43          0.010079192
2016-08-21/21:23:44.46          0.011054501
2016-08-21/21:23:44.50         -0.033675858
2016-08-21/21:23:44.53         -0.013585003
2016-08-21/21:23:44.56         -0.022819256
2016-08-21/21:23:44.59         -0.019322536
2016-08-21/21:23:44.62         -0.010346213
2016-08-21/21:23:44.65         -0.013454815
2016-08-21/21:23:44.68          0.024662485
2016-08-21/21:23:44.71          0.013483243
2016-08-21/21:23:44.75         0.0054337451
2016-08-21/21:23:44.78          0.040090539
2016-08-21/21:23:44.81          0.011676614
2016-08-21/21:23:44.84         0.0086964151
2016-08-21/21:23:44.87         -0.013113074
2016-08-21/21:23:44.90          0.029249025
2016-08-21/21:23:44.93        -0.0055697351
2016-08-21/21:23:44.96         -0.016798135
2016-08-21/21:23:45.00         0.0046892540
2016-08-21/21:23:45.03          0.010352434
2016-08-21/21:23:45.06          0.011573037
2016-08-21/21:23:45.09         0.0060838662
2016-08-21/21:23:45.12          0.010226654
2016-08-21/21:23:45.15          0.016885451
2016-08-21/21:23:45.18         -0.014014336
2016-08-21/21:23:45.21          0.015511930
2016-08-21/21:23:45.25          0.019036259
2016-08-21/21:23:45.28          0.013468986
2016-08-21/21:23:45.31         -0.032485867
2016-08-21/21:23:45.34         -0.029674300
2016-08-21/21:23:45.37          0.011025088
2016-08-21/21:23:45.40        -0.0070320595
2016-08-21/21:23:45.43         0.0065212182
2016-08-21/21:23:45.46        -0.0010206245
2016-08-21/21:23:45.50         -0.010976797
2016-08-21/21:23:45.53         -0.022431923
2016-08-21/21:23:45.56        -0.0057695610
2016-08-21/21:23:45.59          0.038020366
2016-08-21/21:23:45.62          0.034694363
2016-08-21/21:23:45.65          0.017542997
2016-08-21/21:23:45.68         0.0094694688
2016-08-21/21:23:45.71        -0.0013605552
2016-08-21/21:23:45.75          0.012052413
2016-08-21/21:23:45.78        -0.0060077273
2016-08-21/21:23:45.81        -0.0054412196
2016-08-21/21:23:45.84         -0.013525176
2016-08-21/21:23:45.87        -0.0072023720
2016-08-21/21:23:45.90         -0.025289327
2016-08-21/21:23:45.93         -0.024558782
2016-08-21/21:23:45.96         -0.013208686
2016-08-21/21:23:46.00        -0.0058758749
2016-08-21/21:23:46.03         -0.034022016
2016-08-21/21:23:46.06          0.025224531
2016-08-21/21:23:46.09          0.025732659
2016-08-21/21:23:46.12          0.012552732
2016-08-21/21:23:46.15          0.036282474
2016-08-21/21:23:46.18          0.032640508
2016-08-21/21:23:46.21          0.025153539
2016-08-21/21:23:46.25          0.041766361
2016-08-21/21:23:46.28          0.044427335
2016-08-21/21:23:46.31          0.030959173
2016-08-21/21:23:46.34       -9.5552892e-05
2016-08-21/21:23:46.37         -0.010211539
2016-08-21/21:23:46.40         0.0020955678
2016-08-21/21:23:46.43         -0.033443990
2016-08-21/21:23:46.46        -0.0061122374
2016-08-21/21:23:46.50         0.0013364949
2016-08-21/21:23:46.53          0.016369662
2016-08-21/21:23:46.56         -0.014346266
2016-08-21/21:23:46.59          0.024704997
2016-08-21/21:23:46.62         0.0046859333
2016-08-21/21:23:46.65         0.0038327709
2016-08-21/21:23:46.68          0.014077194
2016-08-21/21:23:46.71          0.048328094
2016-08-21/21:23:46.75         0.0075629554
2016-08-21/21:23:46.78         0.0092953854
2016-08-21/21:23:46.81         0.0032498083
2016-08-21/21:23:46.84          0.027026987
2016-08-21/21:23:46.87        -0.0039291100
2016-08-21/21:23:46.90          0.011102334
2016-08-21/21:23:46.93          0.037975070
2016-08-21/21:23:46.96          0.028168364
2016-08-21/21:23:47.00         -0.040201823
2016-08-21/21:23:47.03         -0.011996884
2016-08-21/21:23:47.06          0.015153048
2016-08-21/21:23:47.09         0.0052529193
2016-08-21/21:23:47.12        -0.0072912762
2016-08-21/21:23:47.15          0.017336423
2016-08-21/21:23:47.18        0.00067836381
2016-08-21/21:23:47.21         -0.032864202
2016-08-21/21:23:47.25         -0.026384392
2016-08-21/21:23:47.28          0.016260234
2016-08-21/21:23:47.31         -0.015697782
2016-08-21/21:23:47.34         -0.030119732
2016-08-21/21:23:47.37         -0.020947774
2016-08-21/21:23:47.40       -7.4433344e-05
2016-08-21/21:23:47.43          0.013539729
2016-08-21/21:23:47.46         0.0053851190
2016-08-21/21:23:47.50          0.027270028
2016-08-21/21:23:47.53          0.016170343
2016-08-21/21:23:47.56          0.026299026
2016-08-21/21:23:47.59          0.050595960
2016-08-21/21:23:47.62          0.045632111
2016-08-21/21:23:47.65          0.018931424
2016-08-21/21:23:47.68         0.0056656485
2016-08-21/21:23:47.71        -0.0020139962
2016-08-21/21:23:47.75          0.016134965
2016-08-21/21:23:47.78         -0.015284970
2016-08-21/21:23:47.81        -0.0042874378
2016-08-21/21:23:47.84         -0.018561803
2016-08-21/21:23:47.87         -0.030187963
2016-08-21/21:23:47.90         -0.022201201
2016-08-21/21:23:47.93         -0.010459512
2016-08-21/21:23:47.96         -0.017048829
2016-08-21/21:23:48.00         -0.013676336
2016-08-21/21:23:48.03         0.0098522023
2016-08-21/21:23:48.06          0.034944808
2016-08-21/21:23:48.09          0.016648716
2016-08-21/21:23:48.12          0.011314462
2016-08-21/21:23:48.15          0.034901859
2016-08-21/21:23:48.18          0.027846211
2016-08-21/21:23:48.21          0.026976610
2016-08-21/21:23:48.25          0.031917282
2016-08-21/21:23:48.28          0.041949968
2016-08-21/21:23:48.31         0.0032398161
2016-08-21/21:23:48.34         0.0053877083
2016-08-21/21:23:48.37        -0.0047928918
2016-08-21/21:23:48.40         0.0011275642
2016-08-21/21:23:48.43        -0.0053100866
2016-08-21/21:23:48.46         -0.021121199
2016-08-21/21:23:48.50       -0.00093533434
2016-08-21/21:23:48.53          0.011760360
2016-08-21/21:23:48.56         -0.015184962
2016-08-21/21:23:48.59          0.010194665
2016-08-21/21:23:48.62          0.020044692
2016-08-21/21:23:48.65          0.022277959
2016-08-21/21:23:48.68          0.037017230
2016-08-21/21:23:48.71          0.038172229
2016-08-21/21:23:48.75          0.026175183
2016-08-21/21:23:48.78        -0.0043311213
2016-08-21/21:23:48.81        -0.0081275024
2016-08-21/21:23:48.84         0.0064775038
2016-08-21/21:23:48.87        -0.0055487446
2016-08-21/21:23:48.90        -0.0020786917
2016-08-21/21:23:48.93          0.022022869
2016-08-21/21:23:48.96          0.011268335
2016-08-21/21:23:49.00        -0.0022851566
2016-08-21/21:23:49.03         0.0048364084
2016-08-21/21:23:49.06          0.039954565
2016-08-21/21:23:49.09          0.014270589
2016-08-21/21:23:49.12          0.034285271
2016-08-21/21:23:49.15          0.044292457
2016-08-21/21:23:49.18         -0.017618348
2016-08-21/21:23:49.21         -0.034013285
2016-08-21/21:23:49.25        -0.0066644381
2016-08-21/21:23:49.28         -0.019351067
2016-08-21/21:23:49.31          0.016934743
2016-08-21/21:23:49.34         -0.019371165
2016-08-21/21:23:49.37          0.024059896
2016-08-21/21:23:49.40         -0.020385441
2016-08-21/21:23:49.43         -0.029784764
2016-08-21/21:23:49.46          0.031189297
2016-08-21/21:23:49.50          0.061622725
2016-08-21/21:23:49.53        -0.0062699273
2016-08-21/21:23:49.56          0.034399584
2016-08-21/21:23:49.59        -0.0045575485
2016-08-21/21:23:49.62          0.012271373
2016-08-21/21:23:49.65         0.0033795168
2016-08-21/21:23:49.68          0.023360222
2016-08-21/21:23:49.71         0.0037418708
2016-08-21/21:23:49.75         -0.015115060
2016-08-21/21:23:49.78         -0.029072086
2016-08-21/21:23:49.81        -0.0044342815
2016-08-21/21:23:49.84         -0.019330789
2016-08-21/21:23:49.87         0.0083466019
2016-08-21/21:23:49.90         0.0069388413
2016-08-21/21:23:49.93          0.011456775
2016-08-21/21:23:49.96         -0.012102885
2016-08-21/21:23:50.00          0.032520107
2016-08-21/21:23:50.03          0.032812062
2016-08-21/21:23:50.06          0.019411656
2016-08-21/21:23:50.09          0.036394566
2016-08-21/21:23:50.12          0.042169629
2016-08-21/21:23:50.15          0.030460744
2016-08-21/21:23:50.18          0.043516828
2016-08-21/21:23:50.21         -0.013129429
2016-08-21/21:23:50.25          0.013603667
2016-08-21/21:23:50.28        -0.0032839455
2016-08-21/21:23:50.31         0.0022882957
2016-08-21/21:23:50.34        -0.0060095203
2016-08-21/21:23:50.37         0.0046877710
2016-08-21/21:23:50.40         0.0019606684
2016-08-21/21:23:50.43          0.025517885
2016-08-21/21:23:50.46         -0.023293947
2016-08-21/21:23:50.50          0.028669903
2016-08-21/21:23:50.53          0.031070838
2016-08-21/21:23:50.56        5.7928635e-05
2016-08-21/21:23:50.59         0.0099070893
2016-08-21/21:23:50.62          0.020217395
2016-08-21/21:23:50.65        0.00057150456
2016-08-21/21:23:50.68         -0.010612276
2016-08-21/21:23:50.71         -0.017901307
2016-08-21/21:23:50.75          0.013802922
2016-08-21/21:23:50.78         0.0038770457
2016-08-21/21:23:50.81        -0.0060985679
2016-08-21/21:23:50.84          0.024648285
2016-08-21/21:23:50.87         0.0032634268
2016-08-21/21:23:50.90        -0.0098326983
2016-08-21/21:23:50.93         0.0097153211
2016-08-21/21:23:50.96          0.027472623
2016-08-21/21:23:51.00          0.016493928
2016-08-21/21:23:51.03          0.026815692
2016-08-21/21:23:51.06          0.012959059
2016-08-21/21:23:51.09          0.021221245
2016-08-21/21:23:51.12        -0.0011950139
2016-08-21/21:23:51.15       -0.00042066574
2016-08-21/21:23:51.18         0.0064592228
2016-08-21/21:23:51.21        0.00010352496
2016-08-21/21:23:51.25          0.010380890
2016-08-21/21:23:51.28        -0.0055676000
2016-08-21/21:23:51.31         -0.010816297
2016-08-21/21:23:51.34          0.011623247
2016-08-21/21:23:51.37        -0.0067777860
2016-08-21/21:23:51.40          0.020756679
2016-08-21/21:23:51.43          0.012353367
2016-08-21/21:23:51.46          0.035551578
2016-08-21/21:23:51.50         0.0066112944
2016-08-21/21:23:51.53          0.011441847
2016-08-21/21:23:51.56          0.017619106
2016-08-21/21:23:51.59          0.014343198
2016-08-21/21:23:51.62         0.0049021450
2016-08-21/21:23:51.65        0.00087877329
2016-08-21/21:23:51.68        -0.0048307023
2016-08-21/21:23:51.71         0.0031897203
2016-08-21/21:23:51.75         -0.018554263
2016-08-21/21:23:51.78          0.015570284
2016-08-21/21:23:51.81         -0.015896226
2016-08-21/21:23:51.84         -0.019902810
2016-08-21/21:23:51.87         0.0017731336
2016-08-21/21:23:51.90          0.026618361
2016-08-21/21:23:51.93          0.023533026
2016-08-21/21:23:51.96          0.025335950
2016-08-21/21:23:52.00          0.017810906
2016-08-21/21:23:52.03          0.037997045
2016-08-21/21:23:52.06          0.015721173
2016-08-21/21:23:52.09          0.020273744
2016-08-21/21:23:52.12          0.017110936
2016-08-21/21:23:52.15          0.015754542
2016-08-21/21:23:52.18         -0.022260817
2016-08-21/21:23:52.21         0.0067283320
2016-08-21/21:23:52.25         -0.012591365
2016-08-21/21:23:52.28        -0.0029935124
2016-08-21/21:23:52.31         -0.021933308
2016-08-21/21:23:52.34         0.0043618767
2016-08-21/21:23:52.37        -0.0038458134
2016-08-21/21:23:52.40          0.014618369
2016-08-21/21:23:52.43          0.011191748
2016-08-21/21:23:52.46       -0.00074865815
2016-08-21/21:23:52.50         0.0046119539
2016-08-21/21:23:52.53         0.0088079204
2016-08-21/21:23:52.56          0.020397716
2016-08-21/21:23:52.59          0.029446100
2016-08-21/21:23:52.62         0.0074426480
2016-08-21/21:23:52.65         0.0048266888
2016-08-21/21:23:52.68        7.6609339e-05
2016-08-21/21:23:52.71        0.00036882088
2016-08-21/21:23:52.75        -0.0054423915
2016-08-21/21:23:52.78         -0.011219110
2016-08-21/21:23:52.81          0.015215767
2016-08-21/21:23:52.84         0.0065600890
2016-08-21/21:23:52.87         0.0046348236
2016-08-21/21:23:52.90         0.0040860559
2016-08-21/21:23:52.93          0.013591880
2016-08-21/21:23:52.96          0.020528145
2016-08-21/21:23:53.00         0.0020974573
2016-08-21/21:23:53.03          0.040963681
2016-08-21/21:23:53.06         0.0046826739
2016-08-21/21:23:53.09        0.00085676140
2016-08-21/21:23:53.12         0.0055739850
2016-08-21/21:23:53.15         0.0044345711
2016-08-21/21:23:53.18          0.022686373
2016-08-21/21:23:53.21         0.0078722263
2016-08-21/21:23:53.25          0.027284421
2016-08-21/21:23:53.28         0.0074026295
2016-08-21/21:23:53.31        -0.0020688920
2016-08-21/21:23:53.34          0.033011165
2016-08-21/21:23:53.37          0.012551605
2016-08-21/21:23:53.40          0.024667930
2016-08-21/21:23:53.43          0.034274787
2016-08-21/21:23:53.46          0.028793935
2016-08-21/21:23:53.50          0.024406905
2016-08-21/21:23:53.53         0.0037742212
2016-08-21/21:23:53.56          0.030553353
2016-08-21/21:23:53.59         0.0082339493
2016-08-21/21:23:53.62        -0.0063510802
2016-08-21/21:23:53.65         0.0088100971
2016-08-21/21:23:53.68        -0.0019678490
2016-08-21/21:23:53.71         -0.022229220
2016-08-21/21:23:53.75         -0.038087725
2016-08-21/21:23:53.78         -0.014097805
2016-08-21/21:23:53.81         0.0039878409
2016-08-21/21:23:53.84         0.0012932633
2016-08-21/21:23:53.87          0.019966944
2016-08-21/21:23:53.90          0.011111740
2016-08-21/21:23:53.93          0.013986254
2016-08-21/21:23:53.96         0.0049819587
2016-08-21/21:23:54.00          0.017319996
2016-08-21/21:23:54.03          0.029575319
2016-08-21/21:23:54.06          0.021708162
2016-08-21/21:23:54.09        -0.0080506135
2016-08-21/21:23:54.12        -0.0068908783
2016-08-21/21:23:54.15        -0.0047808624
2016-08-21/21:23:54.18          0.010166688
2016-08-21/21:23:54.21        -0.0012453807
2016-08-21/21:23:54.25         -0.017471476
2016-08-21/21:23:54.28        -0.0079882859
2016-08-21/21:23:54.31         -0.013796143
2016-08-21/21:23:54.34         0.0010676595
2016-08-21/21:23:54.37          0.015126660
2016-08-21/21:23:54.40          0.027566112
2016-08-21/21:23:54.43          0.010196075
2016-08-21/21:23:54.46          0.019200205
2016-08-21/21:23:54.50          0.010518141
2016-08-21/21:23:54.53          0.012705104
2016-08-21/21:23:54.56          0.015151885
2016-08-21/21:23:54.59          0.017087890
2016-08-21/21:23:54.62          0.016767054
2016-08-21/21:23:54.65          0.013493227
2016-08-21/21:23:54.68        -0.0094015003
2016-08-21/21:23:54.71          0.014369517
2016-08-21/21:23:54.75         0.0038537381
2016-08-21/21:23:54.78         0.0037464322
2016-08-21/21:23:54.81          0.019901209
2016-08-21/21:23:54.84          0.017665176
2016-08-21/21:23:54.87          0.014522884
2016-08-21/21:23:54.90       -0.00018084627
2016-08-21/21:23:54.93         0.0064588218
2016-08-21/21:23:54.96          0.010889234
2016-08-21/21:23:55.00         0.0030547387
2016-08-21/21:23:55.03         -0.018774931
2016-08-21/21:23:55.06        -0.0064171290
2016-08-21/21:23:55.09        -0.0021376027
2016-08-21/21:23:55.12         -0.019587721
2016-08-21/21:23:55.15         -0.018331636
2016-08-21/21:23:55.18         0.0021778918
2016-08-21/21:23:55.21         -0.016152270
2016-08-21/21:23:55.25         0.0032105548
2016-08-21/21:23:55.28         0.0051366878
2016-08-21/21:23:55.31          0.024021031
2016-08-21/21:23:55.34         0.0032579393
2016-08-21/21:23:55.37          0.012129361
2016-08-21/21:23:55.40          0.017631872
2016-08-21/21:23:55.43          0.012368541
2016-08-21/21:23:55.46         0.0050250747
2016-08-21/21:23:55.50          0.021926012
2016-08-21/21:23:55.53          0.012162152
2016-08-21/21:23:55.56          0.020526959
2016-08-21/21:23:55.59         0.0096845878
2016-08-21/21:23:55.62          0.020434126
2016-08-21/21:23:55.65          0.028097312
2016-08-21/21:23:55.68          0.015499941
2016-08-21/21:23:55.71          0.018507821
2016-08-21/21:23:55.75          0.011684382
2016-08-21/21:23:55.78        4.8010886e-05
2016-08-21/21:23:55.81       -0.00039781388
2016-08-21/21:23:55.84         0.0087827681
2016-08-21/21:23:55.87         0.0051673527
2016-08-21/21:23:55.90          0.029030772
2016-08-21/21:23:55.93         0.0042150727
2016-08-21/21:23:55.96          0.031634491
2016-08-21/21:23:56.00          0.013790810
2016-08-21/21:23:56.03          0.036530659
2016-08-21/21:23:56.06          0.037274361
2016-08-21/21:23:56.09         0.0024336086
2016-08-21/21:23:56.12         -0.020253647
2016-08-21/21:23:56.15         0.0073562321
2016-08-21/21:23:56.18        -0.0091227833
2016-08-21/21:23:56.21          0.020363124
2016-08-21/21:23:56.25         -0.022299092
2016-08-21/21:23:56.28          0.017778385
2016-08-21/21:23:56.31        -0.0084535972
2016-08-21/21:23:56.34         -0.016993556
2016-08-21/21:23:56.37         0.0039444286
2016-08-21/21:23:56.40          0.027077551
2016-08-21/21:23:56.43          0.011123327
2016-08-21/21:23:56.46         0.0086912734
2016-08-21/21:23:56.50          0.013445044
2016-08-21/21:23:56.53          0.028135182
2016-08-21/21:23:56.56         0.0098089764
2016-08-21/21:23:56.59        -0.0039070598
2016-08-21/21:23:56.62          0.018382805
2016-08-21/21:23:56.65         0.0071004314
2016-08-21/21:23:56.68         -0.012987637
2016-08-21/21:23:56.71         0.0077496130
2016-08-21/21:23:56.75          0.023592567
2016-08-21/21:23:56.78          0.012392553
2016-08-21/21:23:56.81         0.0082549977
2016-08-21/21:23:56.84        -0.0043027917
2016-08-21/21:23:56.87          0.012867208
2016-08-21/21:23:56.90         0.0042258360
2016-08-21/21:23:56.93          0.016547524
2016-08-21/21:23:56.96          0.021169268
2016-08-21/21:23:57.00          0.020005019
2016-08-21/21:23:57.03         -0.020262535
2016-08-21/21:23:57.06         -0.024115316
2016-08-21/21:23:57.09        -0.0087390291
2016-08-21/21:23:57.12         0.0048453746
2016-08-21/21:23:57.15          0.024319707
2016-08-21/21:23:57.18          0.013229101
2016-08-21/21:23:57.21         0.0082759420
2016-08-21/21:23:57.25          0.015494378
2016-08-21/21:23:57.28         0.0014724407
2016-08-21/21:23:57.31          0.031250519
2016-08-21/21:23:57.34          0.019149382
2016-08-21/21:23:57.37          0.036534769
2016-08-21/21:23:57.40          0.019385149
2016-08-21/21:23:57.43          0.011757914
2016-08-21/21:23:57.46          0.027768940
2016-08-21/21:23:57.50         0.0077885696
2016-08-21/21:23:57.53        -0.0060887353
2016-08-21/21:23:57.56        -0.0025067026
2016-08-21/21:23:57.59        -0.0065297575
2016-08-21/21:23:57.62        -0.0069761069
2016-08-21/21:23:57.65        -0.0080799556
2016-08-21/21:23:57.68         0.0091378147
2016-08-21/21:23:57.71         0.0042413143
2016-08-21/21:23:57.75          0.021438428
2016-08-21/21:23:57.78          0.025889096
2016-08-21/21:23:57.81          0.029522754
2016-08-21/21:23:57.84          0.033559366
2016-08-21/21:23:57.87          0.029631103
2016-08-21/21:23:57.90          0.017576684
2016-08-21/21:23:57.93         0.0046783909
2016-08-21/21:23:57.96          0.012791446
2016-08-21/21:23:58.00         0.0022491997
2016-08-21/21:23:58.03         -0.010323386
2016-08-21/21:23:58.06         0.0033851767
2016-08-21/21:23:58.09       -0.00084750718
2016-08-21/21:23:58.12       -0.00093593968
2016-08-21/21:23:58.15          0.013592478
2016-08-21/21:23:58.18         0.0018010203
2016-08-21/21:23:58.21         0.0074250702
2016-08-21/21:23:58.25        -0.0062043488
2016-08-21/21:23:58.28          0.011281944
2016-08-21/21:23:58.31          0.014301316
2016-08-21/21:23:58.34          0.022604573
2016-08-21/21:23:58.37          0.015621191
2016-08-21/21:23:58.40          0.020692162
2016-08-21/21:23:58.43          0.010065473
2016-08-21/21:23:58.46          0.018352511
2016-08-21/21:23:58.50         -0.011398434
2016-08-21/21:23:58.53         0.0060389936
2016-08-21/21:23:58.56        0.00048307316
2016-08-21/21:23:58.59        -0.0034533242
2016-08-21/21:23:58.62         -0.012094897
2016-08-21/21:23:58.65         0.0061024462
2016-08-21/21:23:58.68         0.0010532205
2016-08-21/21:23:58.71         -0.021817814
2016-08-21/21:23:58.75         0.0085178156
2016-08-21/21:23:58.78          0.019949529
2016-08-21/21:23:58.81          0.012713067
2016-08-21/21:23:58.84        -0.0049630003
2016-08-21/21:23:58.87        -0.0049695471
2016-08-21/21:23:58.90          0.025445547
2016-08-21/21:23:58.93          0.017937777
2016-08-21/21:23:58.96          0.018473698
2016-08-21/21:23:59.00          0.014390212
2016-08-21/21:23:59.03          0.015908440
2016-08-21/21:23:59.06          0.012281597
2016-08-21/21:23:59.09         0.0093985759
2016-08-21/21:23:59.12          0.013410193
2016-08-21/21:23:59.15         0.0029804286
2016-08-21/21:23:59.18        -0.0087191043
2016-08-21/21:23:59.21         0.0062984150
2016-08-21/21:23:59.25         0.0047615072
2016-08-21/21:23:59.28          0.028005176
2016-08-21/21:23:59.31          0.010985677
2016-08-21/21:23:59.34          0.024394315
2016-08-21/21:23:59.37          0.018975215
2016-08-21/21:23:59.40          0.019072843
2016-08-21/21:23:59.43          0.030562397
2016-08-21/21:23:59.46          0.019255382
2016-08-21/21:23:59.50         0.0092083700
2016-08-21/21:23:59.53        -0.0049721448
2016-08-21/21:23:59.56         0.0091842772
2016-08-21/21:23:59.59          0.013205539
2016-08-21/21:23:59.62         0.0042844378
2016-08-21/21:23:59.65          0.016785603
2016-08-21/21:23:59.68          0.012008708
2016-08-21/21:23:59.71        -0.0054669467
2016-08-21/21:23:59.75          0.022853555
2016-08-21/21:23:59.78         0.0068800116
2016-08-21/21:23:59.81         0.0021102505
2016-08-21/21:23:59.84          0.023056215
2016-08-21/21:23:59.87         0.0085510637
2016-08-21/21:23:59.90          0.021592706
2016-08-21/21:23:59.93          0.018812623
2016-08-21/21:23:59.96          0.022945738
2016-08-21/21:24:00.00          0.016545337
2016-08-21/21:24:00.03         -0.013126656
2016-08-21/21:24:00.06         0.0055700406
2016-08-21/21:24:00.09          0.024848915
2016-08-21/21:24:00.12         -0.012166392
2016-08-21/21:24:00.15        -0.0018012802
2016-08-21/21:24:00.18         0.0020244785
2016-08-21/21:24:00.21        -0.0042765542
2016-08-21/21:24:00.25         0.0046425115
2016-08-21/21:24:00.28          0.018932037
2016-08-21/21:24:00.31          0.025695254
2016-08-21/21:24:00.34          0.030639457
2016-08-21/21:24:00.37          0.011461238
2016-08-21/21:24:00.40          0.027792623
2016-08-21/21:24:00.43          0.018424479
2016-08-21/21:24:00.46          0.013904596
2016-08-21/21:24:00.50         0.0044016210
2016-08-21/21:24:00.53       -8.3273826e-05
2016-08-21/21:24:00.56        -0.0059599309
2016-08-21/21:24:00.59         0.0095105629
2016-08-21/21:24:00.62        -0.0097016318
2016-08-21/21:24:00.65        -0.0090581102
2016-08-21/21:24:00.68         -0.012700097
2016-08-21/21:24:00.71          0.019299022
2016-08-21/21:24:00.75          0.018750489
2016-08-21/21:24:00.78          0.023689901
2016-08-21/21:24:00.81          0.022974144
2016-08-21/21:24:00.84          0.011026733
2016-08-21/21:24:00.87         0.0029192373
2016-08-21/21:24:00.90         0.0049004188
2016-08-21/21:24:00.93          0.019438766
2016-08-21/21:24:00.96         0.0092076430
2016-08-21/21:24:01.00        -0.0053680393
2016-08-21/21:24:01.03         0.0022961966
2016-08-21/21:24:01.06         0.0073778380
2016-08-21/21:24:01.09          0.016433852
2016-08-21/21:24:01.12          0.020290070
2016-08-21/21:24:01.15          0.024972687
2016-08-21/21:24:01.18         0.0033899766
2016-08-21/21:24:01.21          0.021271558
2016-08-21/21:24:01.25          0.030749947
2016-08-21/21:24:01.28          0.019126863
2016-08-21/21:24:01.31         0.0078332945
2016-08-21/21:24:01.34         0.0066551907
2016-08-21/21:24:01.37         0.0040586853
2016-08-21/21:24:01.40          0.022724063
2016-08-21/21:24:01.43         0.0047993001
2016-08-21/21:24:01.46          0.021426865
2016-08-21/21:24:01.50         0.0026246379
2016-08-21/21:24:01.53         -0.025791898
2016-08-21/21:24:01.56        -0.0060017990
2016-08-21/21:24:01.59        3.7156854e-05
2016-08-21/21:24:01.62         0.0073506513
2016-08-21/21:24:01.65         0.0014978370
2016-08-21/21:24:01.68        -0.0016236462
2016-08-21/21:24:01.71          0.012680687
2016-08-21/21:24:01.75         0.0076763221
2016-08-21/21:24:01.78         0.0023297084
2016-08-21/21:24:01.81          0.033628456
2016-08-21/21:24:01.84          0.011636688
2016-08-21/21:24:01.87          0.014879736
2016-08-21/21:24:01.90          0.021290547
2016-08-21/21:24:01.93          0.011763443
2016-08-21/21:24:01.96        -0.0018067390
2016-08-21/21:24:02.00         0.0036550850
2016-08-21/21:24:02.03          0.017318349
2016-08-21/21:24:02.06          0.024332446
2016-08-21/21:24:02.09       -0.00019539646
2016-08-21/21:24:02.12          0.012746128
2016-08-21/21:24:02.15          0.011521061
2016-08-21/21:24:02.18         0.0037701343
2016-08-21/21:24:02.21          0.010776657
2016-08-21/21:24:02.25          0.021218260
2016-08-21/21:24:02.28          0.018072834
2016-08-21/21:24:02.31          0.031983943
2016-08-21/21:24:02.34         0.0059147015
2016-08-21/21:24:02.37          0.020336317
2016-08-21/21:24:02.40         0.0056230117
2016-08-21/21:24:02.43        -0.0026621282
2016-08-21/21:24:02.46        -0.0075996725
2016-08-21/21:24:02.50          0.011716107
2016-08-21/21:24:02.53          0.019868719
2016-08-21/21:24:02.56         0.0044444579
2016-08-21/21:24:02.59        -0.0061424513
2016-08-21/21:24:02.62          0.012544767
2016-08-21/21:24:02.65         0.0026820484
2016-08-21/21:24:02.68          0.012500552
2016-08-21/21:24:02.71          0.033470760
2016-08-21/21:24:02.75          0.025440086
2016-08-21/21:24:02.78          0.011060772
2016-08-21/21:24:02.81         0.0067367279
2016-08-21/21:24:02.84          0.023897212
2016-08-21/21:24:02.87          0.016226866
2016-08-21/21:24:02.90         0.0057941153
2016-08-21/21:24:02.93          0.018883539
2016-08-21/21:24:02.96          0.029352707
2016-08-21/21:24:03.00          0.011627078
2016-08-21/21:24:03.03        -0.0068207438
2016-08-21/21:24:03.06         0.0097612199
2016-08-21/21:24:03.09         0.0057150748
2016-08-21/21:24:03.12        -0.0065709418
2016-08-21/21:24:03.15        0.00053007312
2016-08-21/21:24:03.18          0.011639217
2016-08-21/21:24:03.21          0.020448777
2016-08-21/21:24:03.25        -0.0058762595
2016-08-21/21:24:03.28         -0.015968630
2016-08-21/21:24:03.31          0.019776647
2016-08-21/21:24:03.34        -0.0018613351
2016-08-21/21:24:03.37        -0.0021422483
2016-08-21/21:24:03.40         0.0046288101
2016-08-21/21:24:03.43         0.0054164353
2016-08-21/21:24:03.46         0.0074100102
2016-08-21/21:24:03.50        -0.0098489868
2016-08-21/21:24:03.53          0.027871797
2016-08-21/21:24:03.56          0.028580776
2016-08-21/21:24:03.59          0.011708435
2016-08-21/21:24:03.62          0.015228339
2016-08-21/21:24:03.65          0.021324436
2016-08-21/21:24:03.68          0.011514381
2016-08-21/21:24:03.71          0.018378143
2016-08-21/21:24:03.75          0.023334111
2016-08-21/21:24:03.78          0.021606630
2016-08-21/21:24:03.81         -0.017070570
2016-08-21/21:24:03.84          0.016056214
2016-08-21/21:24:03.87          0.011819349
2016-08-21/21:24:03.90         0.0018651006
2016-08-21/21:24:03.93       -0.00067846409
2016-08-21/21:24:03.96        -0.0044646075
2016-08-21/21:24:04.00        -0.0065520293
2016-08-21/21:24:04.03        -0.0088657088
2016-08-21/21:24:04.06          0.013618918
2016-08-21/21:24:04.09          0.029239338
2016-08-21/21:24:04.12         -0.016825940
2016-08-21/21:24:04.15         0.0055642607
2016-08-21/21:24:04.18          0.016258063
2016-08-21/21:24:04.21          0.014116058
2016-08-21/21:24:04.25          0.020301133
2016-08-21/21:24:04.28          0.013842747
2016-08-21/21:24:04.31          0.018459680
2016-08-21/21:24:04.34        -0.0073127348
2016-08-21/21:24:04.37          0.011079297
2016-08-21/21:24:04.40          0.026415762
2016-08-21/21:24:04.43         0.0023957121
2016-08-21/21:24:04.46         0.0049858982
2016-08-21/21:24:04.50        -0.0071430797
2016-08-21/21:24:04.53         0.0073182768
2016-08-21/21:24:04.56         0.0032896748
2016-08-21/21:24:04.59        0.00033445508
2016-08-21/21:24:04.62         0.0068041223
2016-08-21/21:24:04.65        -0.0052743678
2016-08-21/21:24:04.68          0.010904928
2016-08-21/21:24:04.71          0.025747652
2016-08-21/21:24:04.75          0.020976919
2016-08-21/21:24:04.78          0.021270423
2016-08-21/21:24:04.81         0.0054855328
2016-08-21/21:24:04.84         0.0092491307
2016-08-21/21:24:04.87          0.010082321
2016-08-21/21:24:04.90          0.014104588
2016-08-21/21:24:04.93          0.012236916
2016-08-21/21:24:04.96        -0.0021696530
2016-08-21/21:24:05.00         0.0025423159
2016-08-21/21:24:05.03        -0.0061435241
2016-08-21/21:24:05.06          0.018780158
2016-08-21/21:24:05.09          0.013764391
2016-08-21/21:24:05.12          0.014225186
2016-08-21/21:24:05.15        0.00066825995
2016-08-21/21:24:05.18         0.0094591844
2016-08-21/21:24:05.21          0.011211930
2016-08-21/21:24:05.25         0.0023952522
2016-08-21/21:24:05.28         -0.011875582
2016-08-21/21:24:05.31       -0.00059965694
2016-08-21/21:24:05.34        -0.0050189706
2016-08-21/21:24:05.37         0.0029468858
2016-08-21/21:24:05.40        -0.0035100420
2016-08-21/21:24:05.43          0.015468765
2016-08-21/21:24:05.46         -0.016146221
2016-08-21/21:24:05.50         -0.022807864
2016-08-21/21:24:05.53         0.0091011653
2016-08-21/21:24:05.56          0.017462233
2016-08-21/21:24:05.59          0.022957737
2016-08-21/21:24:05.62          0.012492790
2016-08-21/21:24:05.65          0.014501394
2016-08-21/21:24:05.68          0.019642629
2016-08-21/21:24:05.71         0.0023013300
2016-08-21/21:24:05.75          0.017164518
2016-08-21/21:24:05.78          0.030388829
2016-08-21/21:24:05.81         0.0056931907
2016-08-21/21:24:05.84          0.019044606
2016-08-21/21:24:05.87        -0.0025773595
2016-08-21/21:24:05.90        -0.0033658771
2016-08-21/21:24:05.93        -0.0044998075
2016-08-21/21:24:05.96         0.0019622577
2016-08-21/21:24:06.00         0.0071430309
2016-08-21/21:24:06.03         0.0083445982
2016-08-21/21:24:06.06        -0.0052176527
2016-08-21/21:24:06.09        -0.0010823741
2016-08-21/21:24:06.12         -0.010552485
2016-08-21/21:24:06.15          0.023154156
2016-08-21/21:24:06.18          0.038935352
2016-08-21/21:24:06.21          0.023685466
2016-08-21/21:24:06.25          0.029689604
2016-08-21/21:24:06.28         0.0074990937
2016-08-21/21:24:06.31          0.019153732
2016-08-21/21:24:06.34         0.0093575782
2016-08-21/21:24:06.37         0.0081517190
2016-08-21/21:24:06.40         0.0028361629
2016-08-21/21:24:06.43        -0.0094642740
2016-08-21/21:24:06.46         -0.023520788
2016-08-21/21:24:06.50        -0.0096471948
2016-08-21/21:24:06.53         -0.018130472
2016-08-21/21:24:06.56          0.011876333
2016-08-21/21:24:06.59          0.014922751
2016-08-21/21:24:06.62          0.014900789
2016-08-21/21:24:06.65          0.014317038
2016-08-21/21:24:06.68          0.022691506
2016-08-21/21:24:06.71          0.013586089
2016-08-21/21:24:06.75          0.029972193
2016-08-21/21:24:06.78          0.016655641
2016-08-21/21:24:06.81          0.014148827
2016-08-21/21:24:06.84         0.0050505558
2016-08-21/21:24:06.87       -0.00033582165
2016-08-21/21:24:06.90        -0.0097705032
2016-08-21/21:24:06.93       -0.00055331996
2016-08-21/21:24:06.96        0.00024162869
2016-08-21/21:24:07.00          0.013387338
2016-08-21/21:24:07.03        -0.0055687335
2016-08-21/21:24:07.06          0.010908557
2016-08-21/21:24:07.09         0.0052827491
2016-08-21/21:24:07.12          0.013361815
2016-08-21/21:24:07.15        -0.0046104879
2016-08-21/21:24:07.18          0.022849805
2016-08-21/21:24:07.21          0.017511337
2016-08-21/21:24:07.25        0.00099065637
2016-08-21/21:24:07.28          0.019435942
2016-08-21/21:24:07.31        0.00045464473
2016-08-21/21:24:07.34          0.011017067
2016-08-21/21:24:07.37          0.015296182
2016-08-21/21:24:07.40          0.016817679
2016-08-21/21:24:07.43          0.022391633
2016-08-21/21:24:07.46          0.013114555
2016-08-21/21:24:07.50        0.00079394029
2016-08-21/21:24:07.53          0.010758664
2016-08-21/21:24:07.56       -0.00086002706
2016-08-21/21:24:07.59          0.012402469
2016-08-21/21:24:07.62        -0.0087985622
2016-08-21/21:24:07.65         -0.014686437
2016-08-21/21:24:07.68        -0.0079472631
2016-08-21/21:24:07.71          0.010779082
2016-08-21/21:24:07.75         0.0043842299
2016-08-21/21:24:07.78          0.015109610
2016-08-21/21:24:07.81        -0.0038803806
2016-08-21/21:24:07.84         -0.017141181
2016-08-21/21:24:07.87         0.0056516953
2016-08-21/21:24:07.90         0.0081533972
2016-08-21/21:24:07.93          0.011458583
2016-08-21/21:24:07.96        -0.0013194125
2016-08-21/21:24:08.00        -0.0070506331
2016-08-21/21:24:08.03          0.022547700
2016-08-21/21:24:08.06          0.011101207
2016-08-21/21:24:08.09          0.031070135
2016-08-21/21:24:08.12          0.019260603
2016-08-21/21:24:08.15        0.00097642466
2016-08-21/21:24:08.18          0.012352198
2016-08-21/21:24:08.21          0.012696816
2016-08-21/21:24:08.25          0.025683744
2016-08-21/21:24:08.28          0.011074918
2016-08-21/21:24:08.31         -0.011576931
2016-08-21/21:24:08.34        -0.0033978996
2016-08-21/21:24:08.37        -0.0049954371
2016-08-21/21:24:08.40        -0.0032122702
2016-08-21/21:24:08.43        -0.0058783447
2016-08-21/21:24:08.46        -0.0058113379
2016-08-21/21:24:08.50          0.011947945
2016-08-21/21:24:08.53        -0.0092736964
2016-08-21/21:24:08.56         0.0076744810
2016-08-21/21:24:08.59          0.011596215
2016-08-21/21:24:08.62         0.0052819954
2016-08-21/21:24:08.65          0.011967432
2016-08-21/21:24:08.68          0.026807608
2016-08-21/21:24:08.71          0.033347914
2016-08-21/21:24:08.75          0.016828371
2016-08-21/21:24:08.78         -0.012251241
2016-08-21/21:24:08.81         0.0095404465
2016-08-21/21:24:08.84        -0.0038696938
2016-08-21/21:24:08.87       -0.00043437445
2016-08-21/21:24:08.90         0.0091722342
2016-08-21/21:24:08.93       -0.00026042723
2016-08-21/21:24:08.96        -0.0027277537
2016-08-21/21:24:09.00         -0.014048954
2016-08-21/21:24:09.03        -0.0060342890
2016-08-21/21:24:09.06          0.013783500
2016-08-21/21:24:09.09          0.010294110
2016-08-21/21:24:09.12         0.0082094872
2016-08-21/21:24:09.15         0.0027864737
2016-08-21/21:24:09.18         0.0099912485
2016-08-21/21:24:09.21          0.012604758
2016-08-21/21:24:09.25         0.0018895616
2016-08-21/21:24:09.28          0.015329632
2016-08-21/21:24:09.31          0.018958062
2016-08-21/21:24:09.34         0.0075226946
2016-08-21/21:24:09.37         -0.015049433
2016-08-21/21:24:09.40         0.0037251784
2016-08-21/21:24:09.43          0.010752439
2016-08-21/21:24:09.46         0.0021903269
2016-08-21/21:24:09.50         0.0063641888
2016-08-21/21:24:09.53         0.0027844254
2016-08-21/21:24:09.56       -0.00011321020
2016-08-21/21:24:09.59         0.0077504857
2016-08-21/21:24:09.62         0.0043601633
2016-08-21/21:24:09.65          0.011023567
2016-08-21/21:24:09.68        -0.0023896435
2016-08-21/21:24:09.71         0.0065297451
2016-08-21/21:24:09.75        -0.0016978624
2016-08-21/21:24:09.78         0.0085186193
2016-08-21/21:24:09.81         0.0022441190
2016-08-21/21:24:09.84         0.0069161522
2016-08-21/21:24:09.87         -0.013197895
2016-08-21/21:24:09.90         0.0019144198
2016-08-21/21:24:09.93          0.010239053
2016-08-21/21:24:09.96        0.00098570405
2016-08-21/21:24:10.00       -0.00029805689
2016-08-21/21:24:10.03          0.010574109
2016-08-21/21:24:10.06         -0.010160995
2016-08-21/21:24:10.09          0.024624707
2016-08-21/21:24:10.12         0.0085495125
2016-08-21/21:24:10.15          0.019767766
2016-08-21/21:24:10.18          0.012882956
2016-08-21/21:24:10.21         0.0074409919
2016-08-21/21:24:10.25          0.017702502
2016-08-21/21:24:10.28       -0.00082390699
2016-08-21/21:24:10.31         0.0023476061
2016-08-21/21:24:10.34          0.010182295
2016-08-21/21:24:10.37        -0.0061403240
2016-08-21/21:24:10.40         0.0054943548
2016-08-21/21:24:10.43         0.0082681851
2016-08-21/21:24:10.46         0.0014834689
2016-08-21/21:24:10.50        -0.0064455765
2016-08-21/21:24:10.53         0.0078355901
2016-08-21/21:24:10.56         0.0053003412
2016-08-21/21:24:10.59          0.010610873
2016-08-21/21:24:10.62         0.0054926166
2016-08-21/21:24:10.65        0.00082110953
2016-08-21/21:24:10.68        -0.0018624528
2016-08-21/21:24:10.71         0.0026182853
2016-08-21/21:24:10.75         0.0037656151
2016-08-21/21:24:10.78          0.015314156
2016-08-21/21:24:10.81       -0.00042388907
2016-08-21/21:24:10.84         0.0049852908
2016-08-21/21:24:10.87        -0.0086873770
2016-08-21/21:24:10.90         -0.011156307
2016-08-21/21:24:10.93         0.0017608789
2016-08-21/21:24:10.96         0.0020994812
2016-08-21/21:24:11.00        -0.0053119770
2016-08-21/21:24:11.03         0.0032009502
2016-08-21/21:24:11.06        0.00047715710
2016-08-21/21:24:11.09          0.013573789
2016-08-21/21:24:11.12         0.0097339289
2016-08-21/21:24:11.15          0.010869839
2016-08-21/21:24:11.18          0.018800505
2016-08-21/21:24:11.21         0.0070622969
2016-08-21/21:24:11.25         0.0070572217
2016-08-21/21:24:11.28          0.011791628
2016-08-21/21:24:11.31         0.0089549924
2016-08-21/21:24:11.34          0.013360895
2016-08-21/21:24:11.37        -0.0079070811
2016-08-21/21:24:11.40       -0.00024953783
2016-08-21/21:24:11.43        0.00033245128
2016-08-21/21:24:11.46        -0.0052455918
2016-08-21/21:24:11.50        -0.0057121801
2016-08-21/21:24:11.53        -0.0033727012
2016-08-21/21:24:11.56         0.0020959179
2016-08-21/21:24:11.59         0.0041223446
2016-08-21/21:24:11.62          0.010199873
2016-08-21/21:24:11.65          0.018879824
2016-08-21/21:24:11.68          0.013144403
2016-08-21/21:24:11.71          0.010399815
2016-08-21/21:24:11.75         0.0078558963
2016-08-21/21:24:11.78          0.021030183
2016-08-21/21:24:11.81          0.016747171
2016-08-21/21:24:11.84         0.0097456533
2016-08-21/21:24:11.87         0.0034692210
2016-08-21/21:24:11.90        -0.0033299149
2016-08-21/21:24:11.93         0.0047747493
2016-08-21/21:24:11.96         0.0032355072
2016-08-21/21:24:12.00          0.011949025
2016-08-21/21:24:12.03          0.010621918
2016-08-21/21:24:12.06        -0.0012343699
2016-08-21/21:24:12.09         0.0067459339
2016-08-21/21:24:12.12         0.0035365705
2016-08-21/21:24:12.15          0.020296945
2016-08-21/21:24:12.18         0.0081721056
2016-08-21/21:24:12.21         0.0092297976
2016-08-21/21:24:12.25          0.013754377
2016-08-21/21:24:12.28         0.0017415421
2016-08-21/21:24:12.31         0.0040346305
2016-08-21/21:24:12.34        0.00086246919
2016-08-21/21:24:12.37        -0.0041830719
2016-08-21/21:24:12.40         0.0044641201
2016-08-21/21:24:12.43         -0.016658309
2016-08-21/21:24:12.46        -0.0046712531
2016-08-21/21:24:12.50        -0.0063288261
2016-08-21/21:24:12.53         0.0028547204
2016-08-21/21:24:12.56         0.0093838982
2016-08-21/21:24:12.59         0.0051662334
2016-08-21/21:24:12.62          0.015581296
2016-08-21/21:24:12.65          0.018113141
2016-08-21/21:24:12.68         0.0010745277
2016-08-21/21:24:12.71          0.012378978
2016-08-21/21:24:12.75          0.017718063
2016-08-21/21:24:12.78         0.0055878708
2016-08-21/21:24:12.81        -0.0020428848
2016-08-21/21:24:12.84         0.0045972399
2016-08-21/21:24:12.87        0.00093185006
2016-08-21/21:24:12.90        -0.0024293362
2016-08-21/21:24:12.93         -0.013236100
2016-08-21/21:24:12.96        -0.0045849256
2016-08-21/21:24:13.00        -0.0031497751
2016-08-21/21:24:13.03        -0.0065388751
2016-08-21/21:24:13.06        0.00055932644
2016-08-21/21:24:13.09         0.0020264004
2016-08-21/21:24:13.12        -0.0012996727
2016-08-21/21:24:13.15         0.0070171906
2016-08-21/21:24:13.18          0.012286415
2016-08-21/21:24:13.21          0.015664385
2016-08-21/21:24:13.25          0.012383664
2016-08-21/21:24:13.28         0.0037379448
2016-08-21/21:24:13.31         0.0017281634
2016-08-21/21:24:13.34        -0.0022832137
2016-08-21/21:24:13.37        -0.0020588904
2016-08-21/21:24:13.40         0.0059434574
2016-08-21/21:24:13.43         0.0044720871
2016-08-21/21:24:13.46         -0.011566220
2016-08-21/21:24:13.50        -0.0029177035
2016-08-21/21:24:13.53        -0.0046129590
2016-08-21/21:24:13.56         0.0083236326
2016-08-21/21:24:13.59         0.0021179449
2016-08-21/21:24:13.62         0.0088453958
2016-08-21/21:24:13.65         0.0061958413
2016-08-21/21:24:13.68        -0.0051661880
2016-08-21/21:24:13.71         0.0028031761
2016-08-21/21:24:13.75          0.013586885
2016-08-21/21:24:13.78         0.0017152324
2016-08-21/21:24:13.81          0.013434240
2016-08-21/21:24:13.84        -0.0026320702
2016-08-21/21:24:13.87         0.0018290770
2016-08-21/21:24:13.90        -0.0018005124
2016-08-21/21:24:13.93         0.0023727279
2016-08-21/21:24:13.96         0.0042215830
2016-08-21/21:24:14.00        0.00086299233
2016-08-21/21:24:14.03         0.0024475258
2016-08-21/21:24:14.06         0.0062141926
2016-08-21/21:24:14.09         0.0036118195
2016-08-21/21:24:14.12         0.0055271561
2016-08-21/21:24:14.15         0.0090238710
2016-08-21/21:24:14.18         0.0050264017
2016-08-21/21:24:14.21         0.0052749482
2016-08-21/21:24:14.25         0.0036262961
2016-08-21/21:24:14.28         0.0031519084
2016-08-21/21:24:14.31        -0.0043868427
2016-08-21/21:24:14.34        -0.0033489335
2016-08-21/21:24:14.37         0.0011032438
2016-08-21/21:24:14.40         0.0011968468
2016-08-21/21:24:14.43        -0.0040446925
2016-08-21/21:24:14.46       -0.00030664644
2016-08-21/21:24:14.50        -0.0028610605
2016-08-21/21:24:14.53         0.0023783030
2016-08-21/21:24:14.56         0.0030731584
2016-08-21/21:24:14.59         0.0084092349
2016-08-21/21:24:14.62          0.015026809
2016-08-21/21:24:14.65         0.0075239267
2016-08-21/21:24:14.68          0.011572788
2016-08-21/21:24:14.71         0.0051376275
2016-08-21/21:24:14.75         0.0061309984
2016-08-21/21:24:14.78        -0.0037550247
2016-08-21/21:24:14.81        -0.0064236839
2016-08-21/21:24:14.84         0.0034094301
2016-08-21/21:24:14.87        -0.0052706228
2016-08-21/21:24:14.90        -0.0071007713
2016-08-21/21:24:14.93        -0.0095370287
2016-08-21/21:24:14.96        -0.0073496943
2016-08-21/21:24:15.00         0.0050383143
2016-08-21/21:24:15.03         0.0034264208
2016-08-21/21:24:15.06          0.010347077
2016-08-21/21:24:15.09          0.011116722
2016-08-21/21:24:15.12        -0.0058674418
2016-08-21/21:24:15.15          0.012801745
2016-08-21/21:24:15.18         0.0089188154
2016-08-21/21:24:15.21          0.012184146
2016-08-21/21:24:15.25       -0.00036056382
2016-08-21/21:24:15.28        0.00040148398
2016-08-21/21:24:15.31        0.00066279444
2016-08-21/21:24:15.34        0.00051287584
2016-08-21/21:24:15.37        -0.0024467051
2016-08-21/21:24:15.40         0.0067003880
2016-08-21/21:24:15.43        -0.0059134294
2016-08-21/21:24:15.46         0.0036348392
2016-08-21/21:24:15.50        -0.0026231856
2016-08-21/21:24:15.53          0.011181950
2016-08-21/21:24:15.56         0.0054470694
2016-08-21/21:24:15.59         0.0063951198
2016-08-21/21:24:15.62         0.0069119256
2016-08-21/21:24:15.65         0.0044406627
2016-08-21/21:24:15.68        -0.0023844008
2016-08-21/21:24:15.71          0.012312038
2016-08-21/21:24:15.75        -0.0010160743
2016-08-21/21:24:15.78         0.0059110376
2016-08-21/21:24:15.81         0.0073695378
2016-08-21/21:24:15.84         0.0036172792
2016-08-21/21:24:15.87        2.3138350e-05
2016-08-21/21:24:15.90         0.0053550094
2016-08-21/21:24:15.93         0.0057290451
2016-08-21/21:24:15.96         0.0081140698
2016-08-21/21:24:16.00        -0.0059746650
2016-08-21/21:24:16.03        -0.0021916256
2016-08-21/21:24:16.06        0.00082411723
2016-08-21/21:24:16.09        -0.0057655096
2016-08-21/21:24:16.12         0.0034372635
2016-08-21/21:24:16.15         0.0045684557
2016-08-21/21:24:16.18        -0.0010431467
2016-08-21/21:24:16.21         0.0032831808
2016-08-21/21:24:16.25         0.0012856219
2016-08-21/21:24:16.28         0.0037758074
2016-08-21/21:24:16.31         0.0026883862
2016-08-21/21:24:16.34        0.00052374184
2016-08-21/21:24:16.37         0.0049621922
2016-08-21/21:24:16.40        0.00070124346
2016-08-21/21:24:16.43         0.0083676870
2016-08-21/21:24:16.46         0.0094234779
2016-08-21/21:24:16.50          0.010697913
2016-08-21/21:24:16.53         0.0093249646
2016-08-21/21:24:16.56         0.0071340852
2016-08-21/21:24:16.59         0.0076644407
2016-08-21/21:24:16.62         0.0026530799
2016-08-21/21:24:16.65         0.0040480191
2016-08-21/21:24:16.68         0.0048526043
2016-08-21/21:24:16.71        -0.0036094320
2016-08-21/21:24:16.75         0.0010771841
2016-08-21/21:24:16.78         -0.010153134
2016-08-21/21:24:16.81        -0.0038615502
2016-08-21/21:24:16.84        -0.0030591611
2016-08-21/21:24:16.87        -0.0014109717
2016-08-21/21:24:16.90         0.0014562359
2016-08-21/21:24:16.93        -0.0029338889
2016-08-21/21:24:16.96        -0.0048901574
2016-08-21/21:24:17.00         0.0026855492
2016-08-21/21:24:17.03         0.0013400649
2016-08-21/21:24:17.06         0.0058667516
2016-08-21/21:24:17.09         0.0041886965
2016-08-21/21:24:17.12         0.0056559626
2016-08-21/21:24:17.15       -0.00086536546
2016-08-21/21:24:17.18        -0.0010661683
2016-08-21/21:24:17.21        0.00097072029
2016-08-21/21:24:17.25         0.0045470344
2016-08-21/21:24:17.28       -0.00087277179
2016-08-21/21:24:17.31        -0.0071852584
2016-08-21/21:24:17.34        -0.0018698527
2016-08-21/21:24:17.37       -0.00033824322
2016-08-21/21:24:17.40        -0.0022068606
2016-08-21/21:24:17.43         0.0041963038
2016-08-21/21:24:17.46        0.00069738629
2016-08-21/21:24:17.50       -0.00027614390
2016-08-21/21:24:17.53       -4.5907811e-05
2016-08-21/21:24:17.56        -0.0010402689
2016-08-21/21:24:17.59         0.0066464972
2016-08-21/21:24:17.62         0.0020410158
2016-08-21/21:24:17.65         0.0052789999
2016-08-21/21:24:17.68         0.0026450049
2016-08-21/21:24:17.71         0.0030984635
2016-08-21/21:24:17.75         0.0042109176
2016-08-21/21:24:17.78         0.0041935982
2016-08-21/21:24:17.81        0.00078956713
2016-08-21/21:24:17.84         0.0055020976
2016-08-21/21:24:17.87        -0.0024604599
2016-08-21/21:24:17.90        -0.0031243568
2016-08-21/21:24:17.93        -0.0063744590
2016-08-21/21:24:17.96         0.0016417380
2016-08-21/21:24:18.00         0.0012203536
2016-08-21/21:24:18.03         0.0019696291
2016-08-21/21:24:18.06         0.0028489766
2016-08-21/21:24:18.09        0.00082750662
2016-08-21/21:24:18.12        -0.0025083017
2016-08-21/21:24:18.15         0.0043440139
2016-08-21/21:24:18.18         0.0046886252
2016-08-21/21:24:18.21         0.0056548605
2016-08-21/21:24:18.25        0.00052164092
2016-08-21/21:24:18.28       -0.00018373792
2016-08-21/21:24:18.31        -0.0011482613
2016-08-21/21:24:18.34       -8.9159519e-05
2016-08-21/21:24:18.37       -0.00076009287
2016-08-21/21:24:18.40         0.0025786905
2016-08-21/21:24:18.43        7.1536759e-05
2016-08-21/21:24:18.46         0.0036743025
2016-08-21/21:24:18.50        0.00086910190
2016-08-21/21:24:18.53        -0.0018259523
2016-08-21/21:24:18.56         0.0013836596
2016-08-21/21:24:18.59         0.0025811394
2016-08-21/21:24:18.62        0.00090364329
2016-08-21/21:24:18.65        0.00087955131
2016-08-21/21:24:18.68        -0.0013200451
2016-08-21/21:24:18.71        -0.0034176932
2016-08-21/21:24:18.75       -0.00069218782
2016-08-21/21:24:18.78        -0.0029706984
2016-08-21/21:24:18.81         0.0021580791
2016-08-21/21:24:18.84        -0.0022685307
2016-08-21/21:24:18.87        -0.0035009775
2016-08-21/21:24:18.90        -0.0023906654
2016-08-21/21:24:18.93         0.0010591368
2016-08-21/21:24:18.96         0.0017091528
2016-08-21/21:24:19.00         0.0013418214
2016-08-21/21:24:19.03        -0.0021268033
2016-08-21/21:24:19.06        0.00080900893
2016-08-21/21:24:19.09       -0.00035029260
2016-08-21/21:24:19.12         0.0012901610
2016-08-21/21:24:19.15         0.0040360811
2016-08-21/21:24:19.18         0.0036306992
2016-08-21/21:24:19.21         0.0015128014
2016-08-21/21:24:19.25        -0.0034130003
2016-08-21/21:24:19.28        0.00041763804
2016-08-21/21:24:19.31        -0.0012575671
2016-08-21/21:24:19.34        -0.0011155292
2016-08-21/21:24:19.37        -0.0042506910
2016-08-21/21:24:19.40        -0.0049028280
2016-08-21/21:24:19.43        -0.0036714297
2016-08-21/21:24:19.46        -0.0051467354
2016-08-21/21:24:19.50        -0.0016488010
2016-08-21/21:24:19.53         0.0022854889
2016-08-21/21:24:19.56         0.0015571861
2016-08-21/21:24:19.59        0.00081018159
2016-08-21/21:24:19.62         0.0025746556
2016-08-21/21:24:19.65         0.0031518644
2016-08-21/21:24:19.68         0.0046158214
2016-08-21/21:24:19.71         0.0030089916
2016-08-21/21:24:19.75         0.0035303848
2016-08-21/21:24:19.78        0.00053485196
2016-08-21/21:24:19.81        -0.0015770649
2016-08-21/21:24:19.84        -0.0019087605
2016-08-21/21:24:19.87        -0.0016435617
2016-08-21/21:24:19.90        -0.0021593355
2016-08-21/21:24:19.93        -0.0025794394
2016-08-21/21:24:19.96        -0.0030221584
2016-08-21/21:24:20.00        -0.0033599689
2016-08-21/21:24:20.03        -0.0010283673
2016-08-21/21:24:20.06        0.00076974696
2016-08-21/21:24:20.09         0.0019685549
2016-08-21/21:24:20.12         0.0019699020
2016-08-21/21:24:20.15         0.0020110108
2016-08-21/21:24:20.18       -0.00099608098
2016-08-21/21:24:20.21         0.0027577399
2016-08-21/21:24:20.25         0.0013931858
2016-08-21/21:24:20.28         0.0033214107
2016-08-21/21:24:20.31        0.00014167703
2016-08-21/21:24:20.34        -0.0020123287
2016-08-21/21:24:20.37       -0.00028615046
2016-08-21/21:24:20.40        -0.0014369377
2016-08-21/21:24:20.43       -0.00043681950
2016-08-21/21:24:20.46         0.0020178731
2016-08-21/21:24:20.50        -0.0016496310
2016-08-21/21:24:20.53         0.0010361092
2016-08-21/21:24:20.56       -0.00059825937
2016-08-21/21:24:20.59       -0.00034965352
2016-08-21/21:24:20.62         0.0014404283
2016-08-21/21:24:20.65        0.00047723441
2016-08-21/21:24:20.68        0.00072799376
2016-08-21/21:24:20.71        0.00049037835
2016-08-21/21:24:20.75        -0.0013780062
2016-08-21/21:24:20.78       -0.00053549385
2016-08-21/21:24:20.81       -0.00091909575
2016-08-21/21:24:20.84        -0.0016264624
2016-08-21/21:24:20.87       -0.00010725974
2016-08-21/21:24:20.90       -0.00043943986
2016-08-21/21:24:20.93       -0.00035948274
2016-08-21/21:24:20.96        -0.0011878131
2016-08-21/21:24:21.00       -0.00051552770
2016-08-21/21:24:21.03         0.0013004466
2016-08-21/21:24:21.06         0.0024886379
2016-08-21/21:24:21.09         0.0012649195
2016-08-21/21:24:21.12        0.00025635368
2016-08-21/21:24:21.15        0.00033245417
2016-08-21/21:24:21.18        0.00077495664
2016-08-21/21:24:21.21         0.0010899565
2016-08-21/21:24:21.25         0.0012760037
2016-08-21/21:24:21.28        0.00041726270
2016-08-21/21:24:21.31       -0.00011275379
2016-08-21/21:24:21.34        -0.0015429927
2016-08-21/21:24:21.37        -0.0016014594
2016-08-21/21:24:21.40        0.00013971345
2016-08-21/21:24:21.43       -0.00081583650
2016-08-21/21:24:21.46       -0.00023948912
2016-08-21/21:24:21.50       -0.00031241979
2016-08-21/21:24:21.53       -0.00035711339
2016-08-21/21:24:21.56        0.00017948340
2016-08-21/21:24:21.59        0.00032138579
2016-08-21/21:24:21.62        0.00040807872
2016-08-21/21:24:21.65        0.00097158820
2016-08-21/21:24:21.68       -0.00021835421
2016-08-21/21:24:21.71        8.8692581e-05
2016-08-21/21:24:21.75       -0.00051535514
2016-08-21/21:24:21.78       -0.00033589344
2016-08-21/21:24:21.81       -4.7938715e-05
2016-08-21/21:24:21.84       -0.00012437253
2016-08-21/21:24:21.87       -0.00038443674
2016-08-21/21:24:21.90       -0.00013206369
2016-08-21/21:24:21.93       -9.9070525e-05
2016-08-21/21:24:21.96        0.00015763257
2016-08-21/21:24:22.00       -2.7775669e-05
2016-08-21/21:24:22.03        0.00011058900
2016-08-21/21:24:22.06        5.8622075e-05
2016-08-21/21:24:22.09        2.6723073e-05
2016-08-21/21:24:22.12       -4.3802454e-06
2016-08-21/21:24:22.15        1.0583322e-05
2016-08-21/21:24:22.18        4.2607912e-05
2016-08-21/21:24:22.21       -2.4964205e-05
2016-08-21/21:24:22.25        2.7529462e-05
2016-08-21/21:24:22.28        7.8676446e-05
2016-08-21/21:24:22.31       -0.00017335785
2016-08-21/21:24:22.34       -0.00022589083
2016-08-21/21:24:22.37       -0.00014585763
2016-08-21/21:24:22.40        3.6752158e-05
2016-08-21/21:24:22.43       -0.00039858037
2016-08-21/21:24:22.46       -0.00051485291
2016-08-21/21:24:22.50        0.00018757564
2016-08-21/21:24:22.53        4.2653344e-06
2016-08-21/21:24:22.56       -0.00031250980
2016-08-21/21:24:22.59       -8.8794578e-05
2016-08-21/21:24:22.62       -0.00024807188
2016-08-21/21:24:22.65       -9.4053392e-05
2016-08-21/21:24:22.68        0.00028953233
2016-08-21/21:24:22.71        0.00060029990
2016-08-21/21:24:22.75        8.2160656e-05
2016-08-21/21:24:22.78       -0.00022653237
2016-08-21/21:24:22.81       -0.00012452424
2016-08-21/21:24:22.84         0.0013200385
2016-08-21/21:24:22.87        0.00085637749
2016-08-21/21:24:22.90        0.00039792687
2016-08-21/21:24:22.93       -6.2840073e-05
2016-08-21/21:24:22.96        -0.0011231891
2016-08-21/21:24:23.00        -0.0010080037
2016-08-21/21:24:23.03        0.00021197221
2016-08-21/21:24:23.06       -0.00046233040
2016-08-21/21:24:23.09        0.00039468212
2016-08-21/21:24:23.12        4.6282603e-05
2016-08-21/21:24:23.15       -3.5566837e-05
2016-08-21/21:24:23.18         0.0012660266
2016-08-21/21:24:23.21         0.0010673351
2016-08-21/21:24:23.25         0.0015835382
2016-08-21/21:24:23.28        0.00078694278
2016-08-21/21:24:23.31        0.00010783520
2016-08-21/21:24:23.34         0.0014747828
2016-08-21/21:24:23.37        0.00060671943
2016-08-21/21:24:23.40       -0.00072252069
2016-08-21/21:24:23.43         0.0017236747
2016-08-21/21:24:23.46        0.00011091829
2016-08-21/21:24:23.50        0.00052456209
2016-08-21/21:24:23.53       -4.8273155e-05
2016-08-21/21:24:23.56        0.00070531991
2016-08-21/21:24:23.59         0.0025518783
2016-08-21/21:24:23.62         0.0018685512
2016-08-21/21:24:23.65       -0.00037987402
2016-08-21/21:24:23.68         0.0014238163
2016-08-21/21:24:23.71        0.00019671138
2016-08-21/21:24:23.75         0.0015602052
2016-08-21/21:24:23.78       -0.00097778984
2016-08-21/21:24:23.81       -0.00085936728
2016-08-21/21:24:23.84       -0.00040685128
2016-08-21/21:24:23.87        -0.0011077462
2016-08-21/21:24:23.90        -0.0016079446
2016-08-21/21:24:23.93        -0.0011540165
2016-08-21/21:24:23.96       -0.00058706162
2016-08-21/21:24:24.00        0.00088274221
2016-08-21/21:24:24.03        -0.0022328750
2016-08-21/21:24:24.06         0.0024589760
2016-08-21/21:24:24.09         0.0045977326
2016-08-21/21:24:24.12         0.0037014533
2016-08-21/21:24:24.15         0.0013456892
2016-08-21/21:24:24.18       -0.00029016892
2016-08-21/21:24:24.21         0.0031508506
2016-08-21/21:24:24.25        0.00099061971
2016-08-21/21:24:24.28       -0.00028851026
2016-08-21/21:24:24.31         0.0032147910
2016-08-21/21:24:24.34        0.00021510313
2016-08-21/21:24:24.37        -0.0047209570
2016-08-21/21:24:24.40        -0.0050474923
2016-08-21/21:24:24.43        -0.0030430205
2016-08-21/21:24:24.46        0.00015856605
2016-08-21/21:24:24.50        -0.0017226985
2016-08-21/21:24:24.53        -0.0042061843
2016-08-21/21:24:24.56        0.00050886302
2016-08-21/21:24:24.59       -6.8826180e-05
2016-08-21/21:24:24.62        0.00067960943
2016-08-21/21:24:24.65         0.0039321894
2016-08-21/21:24:24.68         0.0058547122
2016-08-21/21:24:24.71         0.0047108520
2016-08-21/21:24:24.75         0.0027470573
2016-08-21/21:24:24.78         0.0018904768
2016-08-21/21:24:24.81         0.0073451267
2016-08-21/21:24:24.84       -0.00052830235
2016-08-21/21:24:24.87         0.0012056065
2016-08-21/21:24:24.90        -0.0019975239
2016-08-21/21:24:24.93       -0.00095498014
2016-08-21/21:24:24.96       -0.00043344467
2016-08-21/21:24:25.00        -0.0021544825
2016-08-21/21:24:25.03        -0.0024312354
2016-08-21/21:24:25.06       -0.00091768156
2016-08-21/21:24:25.09        3.6355519e-05
2016-08-21/21:24:25.12         0.0044731025
2016-08-21/21:24:25.15         0.0028906866
2016-08-21/21:24:25.18         0.0043735897
2016-08-21/21:24:25.21         0.0056817169
2016-08-21/21:24:25.25         0.0012818630
2016-08-21/21:24:25.28         0.0015596208
2016-08-21/21:24:25.31         0.0015398188
2016-08-21/21:24:25.34         0.0013098685
2016-08-21/21:24:25.37        -0.0026669004
2016-08-21/21:24:25.40        -0.0014573144
2016-08-21/21:24:25.43        -0.0041507677
2016-08-21/21:24:25.46        -0.0057832769
2016-08-21/21:24:25.50        -0.0062641845
2016-08-21/21:24:25.53        0.00067725657
2016-08-21/21:24:25.56       -0.00092491799
2016-08-21/21:24:25.59         0.0017712935
2016-08-21/21:24:25.62         0.0036278464
2016-08-21/21:24:25.65        -0.0023251961
2016-08-21/21:24:25.68        0.00068444402
2016-08-21/21:24:25.71         0.0012739605
2016-08-21/21:24:25.75         0.0033028839
2016-08-21/21:24:25.78         0.0062047129
2016-08-21/21:24:25.81        -0.0013048291
2016-08-21/21:24:25.84        0.00041011253
2016-08-21/21:24:25.87        -0.0034584018
2016-08-21/21:24:25.90        -0.0053708235
2016-08-21/21:24:25.93         0.0020335773
2016-08-21/21:24:25.96        -0.0037372885
2016-08-21/21:24:26.00         0.0023344243
2016-08-21/21:24:26.03         0.0032008115
2016-08-21/21:24:26.06        -0.0018677634
2016-08-21/21:24:26.09         0.0015602416
2016-08-21/21:24:26.12         0.0056743609
2016-08-21/21:24:26.15         0.0087543362
2016-08-21/21:24:26.18         0.0033290831
2016-08-21/21:24:26.21         0.0046920151
2016-08-21/21:24:26.25         0.0046177663
2016-08-21/21:24:26.28        -0.0026279768
2016-08-21/21:24:26.31         0.0021239618
2016-08-21/21:24:26.34         0.0014947614
2016-08-21/21:24:26.37         0.0031462081
2016-08-21/21:24:26.40        -0.0061298653
2016-08-21/21:24:26.43        -0.0039484980
2016-08-21/21:24:26.46        0.00011131016
2016-08-21/21:24:26.50        -0.0086700502
2016-08-21/21:24:26.53        -0.0080598548
2016-08-21/21:24:26.56        0.00086426267
2016-08-21/21:24:26.59        -0.0049528699
2016-08-21/21:24:26.62        -0.0041260114
2016-08-21/21:24:26.65        -0.0043643899
2016-08-21/21:24:26.68         0.0022808705
2016-08-21/21:24:26.71        -0.0010896701
2016-08-21/21:24:26.75         0.0019723258
2016-08-21/21:24:26.78         0.0073328298
2016-08-21/21:24:26.81        -0.0028475979
2016-08-21/21:24:26.84        -0.0045726137
2016-08-21/21:24:26.87        -0.0014966660
2016-08-21/21:24:26.90        -0.0050814003
2016-08-21/21:24:26.93        -0.0068076754
2016-08-21/21:24:26.96        -0.0038329332
2016-08-21/21:24:27.00        -0.0058534073
2016-08-21/21:24:27.03        -0.0045705265
2016-08-21/21:24:27.06        -0.0026154753
2016-08-21/21:24:27.09         0.0018787122
2016-08-21/21:24:27.12         0.0069821682
2016-08-21/21:24:27.15         0.0035412147
2016-08-21/21:24:27.18         0.0035685199
2016-08-21/21:24:27.21          0.010526420
2016-08-21/21:24:27.25         0.0044469693
2016-08-21/21:24:27.28          0.010833661
2016-08-21/21:24:27.31         0.0014502759
2016-08-21/21:24:27.34         0.0058344368
2016-08-21/21:24:27.37         0.0039074620
2016-08-21/21:24:27.40        -0.0046008654
2016-08-21/21:24:27.43        -0.0092863929
2016-08-21/21:24:27.46         0.0012328622
2016-08-21/21:24:27.50         -0.012717717
2016-08-21/21:24:27.53       -0.00042671550
2016-08-21/21:24:27.56        -0.0037336806
2016-08-21/21:24:27.59         0.0081866159
2016-08-21/21:24:27.62        -0.0058525993
2016-08-21/21:24:27.65        0.00046368535
2016-08-21/21:24:27.68         0.0031762587
2016-08-21/21:24:27.71         0.0091375210
2016-08-21/21:24:27.75         0.0036687589
2016-08-21/21:24:27.78          0.014099449
2016-08-21/21:24:27.81       -0.00093644203
2016-08-21/21:24:27.84         0.0012203996
2016-08-21/21:24:27.87         0.0016459557
2016-08-21/21:24:27.90         0.0070000721
2016-08-21/21:24:27.93         0.0047777458
2016-08-21/21:24:27.96        0.00026470934
2016-08-21/21:24:28.00         0.0044971429
2016-08-21/21:24:28.03         0.0057157519
2016-08-21/21:24:28.06         0.0025591794
2016-08-21/21:24:28.09         0.0044000250
2016-08-21/21:24:28.12         0.0017698277
2016-08-21/21:24:28.15        -0.0024435737
2016-08-21/21:24:28.18        -0.0019984922
2016-08-21/21:24:28.21         0.0034246843
2016-08-21/21:24:28.25         0.0094379269
2016-08-21/21:24:28.28        -0.0040148381
2016-08-21/21:24:28.31         -0.011370596
2016-08-21/21:24:28.34        -0.0082494294
2016-08-21/21:24:28.37        -0.0036271757
2016-08-21/21:24:28.40        -0.0060570215
2016-08-21/21:24:28.43        -0.0051680188
2016-08-21/21:24:28.46         0.0050094893
2016-08-21/21:24:28.50         0.0014251799
2016-08-21/21:24:28.53        -0.0066170130
2016-08-21/21:24:28.56         0.0030168723
2016-08-21/21:24:28.59         0.0074518236
2016-08-21/21:24:28.62         0.0021010350
2016-08-21/21:24:28.65         0.0049957641
2016-08-21/21:24:28.68         0.0084496171
2016-08-21/21:24:28.71        2.3341310e-05
2016-08-21/21:24:28.75        -0.0026902671
2016-08-21/21:24:28.78        -0.0031897247
2016-08-21/21:24:28.81        0.00023659820
2016-08-21/21:24:28.84        -0.0048360669
2016-08-21/21:24:28.87        -0.0011621787
2016-08-21/21:24:28.90        -0.0084279198
2016-08-21/21:24:28.93         -0.011583674
2016-08-21/21:24:28.96        -0.0066206460
2016-08-21/21:24:29.00         0.0020286495
2016-08-21/21:24:29.03         0.0036939910
2016-08-21/21:24:29.06        -0.0022211755
2016-08-21/21:24:29.09         0.0014613948
2016-08-21/21:24:29.12        -0.0012409844
2016-08-21/21:24:29.15        -0.0025207072
2016-08-21/21:24:29.18         0.0061248529
2016-08-21/21:24:29.21         0.0076180127
2016-08-21/21:24:29.25         0.0055544459
2016-08-21/21:24:29.28        -0.0028337085
2016-08-21/21:24:29.31        -0.0031369006
2016-08-21/21:24:29.34         0.0037909801
2016-08-21/21:24:29.37        -0.0029359046
2016-08-21/21:24:29.40         0.0036006358
2016-08-21/21:24:29.43         0.0073413712
2016-08-21/21:24:29.46         0.0057510107
2016-08-21/21:24:29.50        -0.0042450627
2016-08-21/21:24:29.53        -0.0072321032
2016-08-21/21:24:29.56        -0.0081466894
2016-08-21/21:24:29.59         0.0026716053
2016-08-21/21:24:29.62         0.0066110219
2016-08-21/21:24:29.65        0.00087968713
2016-08-21/21:24:29.68          0.013038205
2016-08-21/21:24:29.71         0.0083851268
2016-08-21/21:24:29.75        -0.0018683522
2016-08-21/21:24:29.78          0.012150963
2016-08-21/21:24:29.81         0.0081848877
2016-08-21/21:24:29.84         0.0095545974
2016-08-21/21:24:29.87        -0.0025553142
2016-08-21/21:24:29.90         -0.014879634
2016-08-21/21:24:29.93        -0.0027128986
2016-08-21/21:24:29.96         -0.011262182
2016-08-21/21:24:30.00         -0.014066727
2016-08-21/21:24:30.03        -0.0040626604
2016-08-21/21:24:30.06         -0.010917623
2016-08-21/21:24:30.09         -0.011081871
2016-08-21/21:24:30.12        -0.0051343568
2016-08-21/21:24:30.15        -0.0069193688
2016-08-21/21:24:30.18         0.0034255220
2016-08-21/21:24:30.21         0.0058103965
2016-08-21/21:24:30.25         0.0099044843
2016-08-21/21:24:30.28          0.011066879
2016-08-21/21:24:30.31          0.013025467
2016-08-21/21:24:30.34          0.014653645
2016-08-21/21:24:30.37         0.0081399949
2016-08-21/21:24:30.40          0.011043252
2016-08-21/21:24:30.43         0.0024392503
2016-08-21/21:24:30.46         0.0090149516
2016-08-21/21:24:30.50         0.0011682119
2016-08-21/21:24:30.53        -0.0034398999
2016-08-21/21:24:30.56         -0.013216098
2016-08-21/21:24:30.59        -0.0085836678
2016-08-21/21:24:30.62        -0.0094957248
2016-08-21/21:24:30.65        -0.0079939320
2016-08-21/21:24:30.68        -0.0039471165
2016-08-21/21:24:30.71        -0.0013090470
2016-08-21/21:24:30.75        -0.0044537582
2016-08-21/21:24:30.78        -0.0063562504
2016-08-21/21:24:30.81         -0.010388465
2016-08-21/21:24:30.84          0.013754584
2016-08-21/21:24:30.87         0.0075967014
2016-08-21/21:24:30.90        -0.0042495272
2016-08-21/21:24:30.93        0.00049837014
2016-08-21/21:24:30.96        -0.0012458517
2016-08-21/21:24:31.00        -0.0052540158
2016-08-21/21:24:31.03        -0.0064730891
2016-08-21/21:24:31.06        -0.0077868919
2016-08-21/21:24:31.09          0.011695442
2016-08-21/21:24:31.12         -0.013109941
2016-08-21/21:24:31.15         0.0010675339
2016-08-21/21:24:31.18          0.022234519
2016-08-21/21:24:31.21          0.017949429
2016-08-21/21:24:31.25        -0.0023846299
2016-08-21/21:24:31.28         0.0073967053
2016-08-21/21:24:31.31         0.0053920993
2016-08-21/21:24:31.34          0.012951181
2016-08-21/21:24:31.37         0.0042729043
2016-08-21/21:24:31.40         0.0029239081
2016-08-21/21:24:31.43        -0.0025099472
2016-08-21/21:24:31.46         -0.015157657
2016-08-21/21:24:31.50        -0.0025552385
2016-08-21/21:24:31.53        -0.0052875973
2016-08-21/21:24:31.56        -0.0042273939
2016-08-21/21:24:31.59         -0.013302514
2016-08-21/21:24:31.62        -0.0041712032
2016-08-21/21:24:31.65        -0.0079436946
2016-08-21/21:24:31.68         0.0050058131
2016-08-21/21:24:31.71         0.0042301075
2016-08-21/21:24:31.75         0.0088847911
2016-08-21/21:24:31.78         0.0036505466
2016-08-21/21:24:31.81          0.021242498
2016-08-21/21:24:31.84          0.017720240
2016-08-21/21:24:31.87          0.019556745
2016-08-21/21:24:31.90         0.0024919349
2016-08-21/21:24:31.93        -0.0017632290
2016-08-21/21:24:31.96         -0.014780360
2016-08-21/21:24:32.00         -0.028950615
2016-08-21/21:24:32.03         -0.016979158
2016-08-21/21:24:32.06         -0.024734330
2016-08-21/21:24:32.09         -0.017697738
2016-08-21/21:24:32.12         -0.012893176
2016-08-21/21:24:32.15         -0.012312101
2016-08-21/21:24:32.18        -0.0073651650
2016-08-21/21:24:32.21       -0.00013596625
2016-08-21/21:24:32.25          0.015749351
2016-08-21/21:24:32.28          0.022961074
2016-08-21/21:24:32.31          0.016003255
2016-08-21/21:24:32.34          0.023495797
2016-08-21/21:24:32.37          0.011818761
2016-08-21/21:24:32.40         0.0098753981
2016-08-21/21:24:32.43        0.00054707608
2016-08-21/21:24:32.46         0.0040175148
2016-08-21/21:24:32.50         -0.014324140
2016-08-21/21:24:32.53         -0.012292908
2016-08-21/21:24:32.56         -0.013616112
2016-08-21/21:24:32.59        -0.0099073511
2016-08-21/21:24:32.62        -0.0010736127
2016-08-21/21:24:32.65         -0.011706231
2016-08-21/21:24:32.68         -0.011513916
2016-08-21/21:24:32.71        0.00084315104
2016-08-21/21:24:32.75         0.0036576935
2016-08-21/21:24:32.78          0.011507276
2016-08-21/21:24:32.81         0.0028693122
2016-08-21/21:24:32.84         0.0051934092
2016-08-21/21:24:32.87         0.0052143353
2016-08-21/21:24:32.90        -0.0029842361
2016-08-21/21:24:32.93          0.016997529
2016-08-21/21:24:32.96          0.013697594
2016-08-21/21:24:33.00        -0.0012265615
2016-08-21/21:24:33.03        -0.0071203453
2016-08-21/21:24:33.06        -0.0042560381
2016-08-21/21:24:33.09         0.0022072930
2016-08-21/21:24:33.12         0.0048429816
2016-08-21/21:24:33.15       -0.00070471680
2016-08-21/21:24:33.18        -0.0028378814
2016-08-21/21:24:33.21        -0.0054975331
2016-08-21/21:24:33.25        -0.0042840639
2016-08-21/21:24:33.28          0.010711620
2016-08-21/21:24:33.31          0.021335062
2016-08-21/21:24:33.34         0.0096080443
2016-08-21/21:24:33.37         0.0023000287
2016-08-21/21:24:33.40        -0.0012312143
2016-08-21/21:24:33.43        -0.0043958926
2016-08-21/21:24:33.46         -0.012536731
2016-08-21/21:24:33.50         0.0061399202
2016-08-21/21:24:33.53          0.010699540
2016-08-21/21:24:33.56        -0.0048307185
2016-08-21/21:24:33.59         -0.020214369
2016-08-21/21:24:33.62        -0.0062700330
2016-08-21/21:24:33.65       -0.00032941860
2016-08-21/21:24:33.68        -0.0035142228
2016-08-21/21:24:33.71       -0.00055015016
2016-08-21/21:24:33.75          0.015440800
2016-08-21/21:24:33.78        -0.0030489932
2016-08-21/21:24:33.81         -0.012277709
2016-08-21/21:24:33.84         0.0090720044
2016-08-21/21:24:33.87         0.0024802846
2016-08-21/21:24:33.90         0.0016185281
2016-08-21/21:24:33.93          0.011033769
2016-08-21/21:24:33.96         0.0096483916
2016-08-21/21:24:34.00         0.0032006321
2016-08-21/21:24:34.03        0.00068946924
2016-08-21/21:24:34.06        -0.0020028279
2016-08-21/21:24:34.09         0.0057945797
2016-08-21/21:24:34.12         0.0054420841
2016-08-21/21:24:34.15          0.010618746
2016-08-21/21:24:34.18         0.0083477865
2016-08-21/21:24:34.21         0.0056790303
2016-08-21/21:24:34.25         0.0072280033
2016-08-21/21:24:34.28          0.012253352
2016-08-21/21:24:34.31        0.00027478788
2016-08-21/21:24:34.34         0.0034479037
2016-08-21/21:24:34.37        -0.0019535895
2016-08-21/21:24:34.40         0.0029948425
2016-08-21/21:24:34.43          0.014459549
2016-08-21/21:24:34.46          0.016616349
2016-08-21/21:24:34.50         -0.021896470
2016-08-21/21:24:34.53         -0.018570986
2016-08-21/21:24:34.56        -0.0099247205
2016-08-21/21:24:34.59        -0.0069493635
2016-08-21/21:24:34.62         -0.012346765
2016-08-21/21:24:34.65         0.0095784650
2016-08-21/21:24:34.68         0.0031016299
2016-08-21/21:24:34.71        -0.0057788888
2016-08-21/21:24:34.75         0.0012021625
2016-08-21/21:24:34.78          0.027540370
2016-08-21/21:24:34.81          0.032991317
2016-08-21/21:24:34.84          0.020879689
2016-08-21/21:24:34.87          0.027791263
2016-08-21/21:24:34.90          0.032649116
2016-08-21/21:24:34.93         0.0053934116
2016-08-21/21:24:34.96         0.0089431925
2016-08-21/21:24:35.00         0.0012234857
2016-08-21/21:24:35.03        -0.0043057082
2016-08-21/21:24:35.06        -0.0093426178
2016-08-21/21:24:35.09         0.0051270768
2016-08-21/21:24:35.12        -0.0041457403
2016-08-21/21:24:35.15         -0.013042733
2016-08-21/21:24:35.18         -0.011558433
2016-08-21/21:24:35.21         -0.012287744
2016-08-21/21:24:35.25         -0.010931849
2016-08-21/21:24:35.28          0.018401241
2016-08-21/21:24:35.31          0.012431681
2016-08-21/21:24:35.34          0.035165497
2016-08-21/21:24:35.37         0.0038717031
2016-08-21/21:24:35.40        -0.0092723627
2016-08-21/21:24:35.43          0.017258893
2016-08-21/21:24:35.46         0.0067567367
2016-08-21/21:24:35.50          0.010092060
2016-08-21/21:24:35.53         0.0075196757
2016-08-21/21:24:35.56         0.0064451433
2016-08-21/21:24:35.59         -0.022121222
2016-08-21/21:24:35.62         -0.013635932
2016-08-21/21:24:35.65         -0.012056011
2016-08-21/21:24:35.68         0.0057653895
2016-08-21/21:24:35.71         0.0068563691
2016-08-21/21:24:35.75        0.00089281059
2016-08-21/21:24:35.78        -0.0095704028
2016-08-21/21:24:35.81        -0.0059561390
2016-08-21/21:24:35.84         -0.010598951
2016-08-21/21:24:35.87          0.019917303
2016-08-21/21:24:35.90       -0.00054565457
2016-08-21/21:24:35.93          0.015937022
2016-08-21/21:24:35.96         0.0095369863
2016-08-21/21:24:36.00         -0.030356555
2016-08-21/21:24:36.03        -0.0015259636
2016-08-21/21:24:36.06        -0.0032627839
2016-08-21/21:24:36.09         0.0093040852
2016-08-21/21:24:36.12         -0.018730752
2016-08-21/21:24:36.15        -0.0060776237
2016-08-21/21:24:36.18        -0.0059921293
2016-08-21/21:24:36.21       -4.7654338e-05
2016-08-21/21:24:36.25        -0.0036329983
2016-08-21/21:24:36.28          0.028997216
2016-08-21/21:24:36.31        -0.0036103418
2016-08-21/21:24:36.34          0.029678094
2016-08-21/21:24:36.37         0.0034212057
2016-08-21/21:24:36.40         0.0072831938
2016-08-21/21:24:36.43         -0.015425040
2016-08-21/21:24:36.46         0.0057031037
2016-08-21/21:24:36.50         -0.022688145
2016-08-21/21:24:36.53         0.0047565869
2016-08-21/21:24:36.56         -0.011848194
2016-08-21/21:24:36.59        -0.0060877848
2016-08-21/21:24:36.62        -0.0097095428
2016-08-21/21:24:36.65        -0.0045941521
2016-08-21/21:24:36.68        -0.0045150478
2016-08-21/21:24:36.71          0.030769230
2016-08-21/21:24:36.75        -0.0030962044
2016-08-21/21:24:36.78          0.026417415
2016-08-21/21:24:36.81        -0.0045584472
2016-08-21/21:24:36.84          0.017750062
2016-08-21/21:24:36.87          0.021258382
2016-08-21/21:24:36.90         0.0075510678
2016-08-21/21:24:36.93        -0.0066334331
2016-08-21/21:24:36.96         0.0060003800
2016-08-21/21:24:37.00         -0.015391658
2016-08-21/21:24:37.03        -0.0087766823
2016-08-21/21:24:37.06        -0.0080170205
2016-08-21/21:24:37.09          0.011603060
2016-08-21/21:24:37.12         -0.022167076
2016-08-21/21:24:37.15         -0.016091121
2016-08-21/21:24:37.18        -0.0068080135
2016-08-21/21:24:37.21         0.0026388897
2016-08-21/21:24:37.25        -0.0066737414
2016-08-21/21:24:37.28        -0.0023717735
2016-08-21/21:24:37.31         0.0091484597
2016-08-21/21:24:37.34       -0.00023540662
2016-08-21/21:24:37.37          0.012394954
2016-08-21/21:24:37.40          0.022010032
2016-08-21/21:24:37.43          0.010321409
2016-08-21/21:24:37.46        0.00093814745
2016-08-21/21:24:37.50         -0.014224875
2016-08-21/21:24:37.53          0.011260037
2016-08-21/21:24:37.56        -0.0079302138
2016-08-21/21:24:37.59         -0.021858204
2016-08-21/21:24:37.62         0.0034751925
2016-08-21/21:24:37.65         -0.033707657
2016-08-21/21:24:37.68         -0.049388990
2016-08-21/21:24:37.71         -0.029915681
2016-08-21/21:24:37.75         -0.015527904
2016-08-21/21:24:37.78          0.018110048
2016-08-21/21:24:37.81         -0.017603107
2016-08-21/21:24:37.84          0.011926702
2016-08-21/21:24:37.87          0.025653385
2016-08-21/21:24:37.90       -3.6347176e-05
2016-08-21/21:24:37.93          0.012208901
2016-08-21/21:24:37.96          0.041005887
2016-08-21/21:24:38.00          0.021360630
2016-08-21/21:24:38.03        -0.0028972489
2016-08-21/21:24:38.06         0.0096549280
2016-08-21/21:24:38.09          0.013893035
2016-08-21/21:24:38.12         -0.018654033
2016-08-21/21:24:38.15         -0.030157717
2016-08-21/21:24:38.18         -0.039525094
2016-08-21/21:24:38.21         -0.016110060
2016-08-21/21:24:38.25         -0.020827381
2016-08-21/21:24:38.28        -0.0082770928
2016-08-21/21:24:38.31         0.0047264184
2016-08-21/21:24:38.34         -0.018749963
2016-08-21/21:24:38.37       -0.00079016212
2016-08-21/21:24:38.40          0.013036009
2016-08-21/21:24:38.43          0.020159262
2016-08-21/21:24:38.46         0.0053172119
2016-08-21/21:24:38.50        -0.0035338685
2016-08-21/21:24:38.53        -0.0053380945
2016-08-21/21:24:38.56          0.011126465
2016-08-21/21:24:38.59        -0.0013301683
2016-08-21/21:24:38.62        -0.0057988084
2016-08-21/21:24:38.65        -0.0081184872
2016-08-21/21:24:38.68        -0.0057579424
2016-08-21/21:24:38.71        -0.0061409389
2016-08-21/21:24:38.75          0.017271102
2016-08-21/21:24:38.78        0.00025827114
2016-08-21/21:24:38.81          0.022306894
2016-08-21/21:24:38.84         0.0094267995
2016-08-21/21:24:38.87          0.010242967
2016-08-21/21:24:38.90         0.0040924414
2016-08-21/21:24:38.93          0.015715709
2016-08-21/21:24:38.96          0.011197537
2016-08-21/21:24:39.00         0.0023215206
2016-08-21/21:24:39.03         -0.012201559
2016-08-21/21:24:39.06          0.017114782
2016-08-21/21:24:39.09         -0.015168811
2016-08-21/21:24:39.12         -0.035094486
2016-08-21/21:24:39.15         0.0048425982
2016-08-21/21:24:39.18          0.011668788
2016-08-21/21:24:39.21        -0.0032315783
2016-08-21/21:24:39.25          0.016192546
2016-08-21/21:24:39.28         0.0064411015
2016-08-21/21:24:39.31          0.014091466
2016-08-21/21:24:39.34        -0.0041044155
2016-08-21/21:24:39.37          0.015038058
2016-08-21/21:24:39.40          0.028862191
2016-08-21/21:24:39.43          0.021626681
2016-08-21/21:24:39.46          0.017110156
2016-08-21/21:24:39.50         0.0031617086
2016-08-21/21:24:39.53         -0.015244164
2016-08-21/21:24:39.56         -0.017007440
2016-08-21/21:24:39.59        0.00045877374
2016-08-21/21:24:39.62        -0.0087879104
2016-08-21/21:24:39.65         -0.018764226
2016-08-21/21:24:39.68         -0.038777006
2016-08-21/21:24:39.71         -0.042408615
2016-08-21/21:24:39.75         -0.024207006
2016-08-21/21:24:39.78        -0.0089368411
2016-08-21/21:24:39.81        -0.0056833151
2016-08-21/21:24:39.84          0.010699282
2016-08-21/21:24:39.87       -0.00050385367
2016-08-21/21:24:39.90        -0.0047850002
2016-08-21/21:24:39.93         0.0081278736
2016-08-21/21:24:39.96          0.054526664
2016-08-21/21:24:40.00         0.0095939765
2016-08-21/21:24:40.03         -0.010583922
2016-08-21/21:24:40.06        -0.0016533733
2016-08-21/21:24:40.09         -0.023851039
2016-08-21/21:24:40.12        -0.0074258365
2016-08-21/21:24:40.15          0.012884190
2016-08-21/21:24:40.18         0.0058585730
2016-08-21/21:24:40.21         -0.019834326
2016-08-21/21:24:40.25         -0.050878565
2016-08-21/21:24:40.28        -0.0075376351
2016-08-21/21:24:40.31         0.0083444311
2016-08-21/21:24:40.34        -0.0017140308
2016-08-21/21:24:40.37          0.051046948
2016-08-21/21:24:40.40          0.019636966
2016-08-21/21:24:40.43         0.0061646005
2016-08-21/21:24:40.46          0.028534192
2016-08-21/21:24:40.50          0.023788752
2016-08-21/21:24:40.53          0.055263912
2016-08-21/21:24:40.56          0.034285693
2016-08-21/21:24:40.59         0.0062197599
2016-08-21/21:24:40.62       -0.00046293511
2016-08-21/21:24:40.65         -0.032686255
2016-08-21/21:24:40.68         -0.022466858
2016-08-21/21:24:40.71         -0.015094101
2016-08-21/21:24:40.75         -0.012648550
2016-08-21/21:24:40.78        -0.0066582374
2016-08-21/21:24:40.81         -0.050998214
2016-08-21/21:24:40.84         -0.025899345
2016-08-21/21:24:40.87         -0.015974342
2016-08-21/21:24:40.90         -0.011335092
2016-08-21/21:24:40.93          0.015476586
2016-08-21/21:24:40.96          0.026748589
2016-08-21/21:24:41.00        -0.0012045782
2016-08-21/21:24:41.03        -0.0011523822
2016-08-21/21:24:41.06          0.023567587
2016-08-21/21:24:41.09          0.050599165
2016-08-21/21:24:41.12          0.017730416
2016-08-21/21:24:41.15          0.018548390
2016-08-21/21:24:41.18          0.036592261
2016-08-21/21:24:41.21         -0.021300341
2016-08-21/21:24:41.25         -0.017402516
2016-08-21/21:24:41.28         -0.010683594
2016-08-21/21:24:41.31         -0.021953496
2016-08-21/21:24:41.34         -0.024879580
2016-08-21/21:24:41.37         -0.049749443
2016-08-21/21:24:41.40         -0.018440692
2016-08-21/21:24:41.43         -0.013447383
2016-08-21/21:24:41.46         -0.032640354
2016-08-21/21:24:41.50         0.0010891590
2016-08-21/21:24:41.53          0.020475972
2016-08-21/21:24:41.56        -0.0051872848
2016-08-21/21:24:41.59          0.010042110
2016-08-21/21:24:41.62         -0.018622386
2016-08-21/21:24:41.65         0.0063645724
2016-08-21/21:24:41.68        -0.0061947117
2016-08-21/21:24:41.71       -0.00052464043
2016-08-21/21:24:41.75         -0.016786613
2016-08-21/21:24:41.78         0.0095680215
2016-08-21/21:24:41.81         -0.048695591
2016-08-21/21:24:41.84         0.0043025179
2016-08-21/21:24:41.87        -0.0027295811
2016-08-21/21:24:41.90          0.037847939
2016-08-21/21:24:41.93          0.018593497
2016-08-21/21:24:41.96         0.0076709032
2016-08-21/21:24:42.00         0.0071321989
2016-08-21/21:24:42.03        -0.0064037218
2016-08-21/21:24:42.06         -0.023256378
2016-08-21/21:24:42.09          0.013948877
2016-08-21/21:24:42.12         -0.024516132
2016-08-21/21:24:42.15         -0.021352927
2016-08-21/21:24:42.18         -0.060025914
2016-08-21/21:24:42.21         -0.032729310
2016-08-21/21:24:42.25         -0.047259098
2016-08-21/21:24:42.28         -0.013744631
2016-08-21/21:24:42.31         0.0030543544
2016-08-21/21:24:42.34        -0.0090779062
2016-08-21/21:24:42.37         -0.018163848
2016-08-21/21:24:42.40         -0.011879101
2016-08-21/21:24:42.43       -0.00087258012
2016-08-21/21:24:42.46          0.030301002
2016-08-21/21:24:42.50         0.0050984635
2016-08-21/21:24:42.53          0.024562727
2016-08-21/21:24:42.56         0.0016824514
2016-08-21/21:24:42.59         -0.011737413
2016-08-21/21:24:42.62       -0.00069161469
2016-08-21/21:24:42.65        -0.0047322609
2016-08-21/21:24:42.68         -0.010020047
2016-08-21/21:24:42.71        -0.0088206037
2016-08-21/21:24:42.75         -0.013361758
2016-08-21/21:24:42.78        -0.0075717559
2016-08-21/21:24:42.81         -0.012050560
2016-08-21/21:24:42.84         -0.028244265
2016-08-21/21:24:42.87          0.027295136
2016-08-21/21:24:42.90         0.0093999091
2016-08-21/21:24:42.93          0.022568154
2016-08-21/21:24:42.96          0.018905274
2016-08-21/21:24:43.00          0.020953908
2016-08-21/21:24:43.03          0.040942877
2016-08-21/21:24:43.06        0.00097908306
2016-08-21/21:24:43.09          0.010208036
2016-08-21/21:24:43.12        -0.0068648681
2016-08-21/21:24:43.15        -0.0071337816
2016-08-21/21:24:43.18        -0.0089475542
2016-08-21/21:24:43.21         -0.013353553
2016-08-21/21:24:43.25         -0.013364483
2016-08-21/21:24:43.28         -0.045137651
2016-08-21/21:24:43.31         -0.046327436
2016-08-21/21:24:43.34        -0.0057683543
2016-08-21/21:24:43.37         -0.023637082
2016-08-21/21:24:43.40          0.010923254
2016-08-21/21:24:43.43        -0.0037414164
2016-08-21/21:24:43.46        -0.0049393677
2016-08-21/21:24:43.50        -0.0078376297
2016-08-21/21:24:43.53        0.00050944226
2016-08-21/21:24:43.56          0.055557604
2016-08-21/21:24:43.59          0.027929126
2016-08-21/21:24:43.62          0.017605914
2016-08-21/21:24:43.65          0.035713752
2016-08-21/21:24:43.68         0.0013269994
2016-08-21/21:24:43.71        -0.0016748857
2016-08-21/21:24:43.75          0.038786244
2016-08-21/21:24:43.78       -0.00078618378
2016-08-21/21:24:43.81         0.0047326468
2016-08-21/21:24:43.84         -0.029026688
2016-08-21/21:24:43.87         -0.037222462
2016-08-21/21:24:43.90         -0.020173805
2016-08-21/21:24:43.93         -0.031009403
2016-08-21/21:24:43.96          0.036563517
2016-08-21/21:24:44.00          0.021622576
2016-08-21/21:24:44.03         -0.022798427
2016-08-21/21:24:44.06          0.030389834
2016-08-21/21:24:44.09          0.043951041
2016-08-21/21:24:44.12         -0.020566541
2016-08-21/21:24:44.15          0.021833933
2016-08-21/21:24:44.18          0.017174277
2016-08-21/21:24:44.21          0.016469541
2016-08-21/21:24:44.25         -0.013081187
2016-08-21/21:24:44.28         -0.040880727
2016-08-21/21:24:44.31         -0.036896241
2016-08-21/21:24:44.34         -0.042074536
2016-08-21/21:24:44.37         -0.046192974
2016-08-21/21:24:44.40         -0.017551710
2016-08-21/21:24:44.43         -0.040294507
2016-08-21/21:24:44.46         -0.030993686
2016-08-21/21:24:44.50         -0.013718390
2016-08-21/21:24:44.53         -0.012867399
2016-08-21/21:24:44.56          0.025354082
2016-08-21/21:24:44.59          0.033851791
2016-08-21/21:24:44.62          0.024909474
2016-08-21/21:24:44.65         0.0031928351
2016-08-21/21:24:44.68          0.027712249
2016-08-21/21:24:44.71         -0.010681650
2016-08-21/21:24:44.75        -0.0024224923
2016-08-21/21:24:44.78        -0.0017076912
2016-08-21/21:24:44.81         -0.026794787
2016-08-21/21:24:44.84         -0.017520984
2016-08-21/21:24:44.87        -0.0061758636
2016-08-21/21:24:44.90         0.0060814877
2016-08-21/21:24:44.93          0.016874153
2016-08-21/21:24:44.96          0.016874163
2016-08-21/21:24:45.00          0.025891949
2016-08-21/21:24:45.03          0.027877534
2016-08-21/21:24:45.06         0.0072507218
2016-08-21/21:24:45.09          0.023922168
2016-08-21/21:24:45.12         0.0077600245
2016-08-21/21:24:45.15          0.022095402
2016-08-21/21:24:45.18        -0.0055216288
2016-08-21/21:24:45.21         -0.019359255
2016-08-21/21:24:45.25         -0.013100683
2016-08-21/21:24:45.28        -0.0089142503
2016-08-21/21:24:45.31         -0.031618110
2016-08-21/21:24:45.34        -0.0031974834
2016-08-21/21:24:45.37         -0.026674273
2016-08-21/21:24:45.40        0.00094857358
2016-08-21/21:24:45.43         -0.016070732
2016-08-21/21:24:45.46        -0.0090153066
2016-08-21/21:24:45.50          0.031653164
2016-08-21/21:24:45.53          0.028763541
2016-08-21/21:24:45.56          0.033486968
2016-08-21/21:24:45.59          0.015532476
2016-08-21/21:24:45.62         0.0046233077
2016-08-21/21:24:45.65         0.0070163181
2016-08-21/21:24:45.68         -0.022568844
2016-08-21/21:24:45.71         -0.028729535
2016-08-21/21:24:45.75        -0.0094332205
2016-08-21/21:24:45.78         -0.032310377
2016-08-21/21:24:45.81         -0.070257832
2016-08-21/21:24:45.84         -0.021215399
2016-08-21/21:24:45.87         -0.033721781
2016-08-21/21:24:45.90         -0.017991277
2016-08-21/21:24:45.93        -0.0022806210
2016-08-21/21:24:45.96        -0.0040235912
2016-08-21/21:24:46.00          0.033984431
2016-08-21/21:24:46.03          0.045140149
2016-08-21/21:24:46.06          0.043197747
2016-08-21/21:24:46.09          0.074973677
2016-08-21/21:24:46.12          0.051331542
2016-08-21/21:24:46.15          0.053393460
2016-08-21/21:24:46.18          0.010747557
2016-08-21/21:24:46.21        -0.0016639978
2016-08-21/21:24:46.25          0.035234581
2016-08-21/21:24:46.28         -0.021874534
2016-08-21/21:24:46.31         -0.045481691
2016-08-21/21:24:46.34         -0.027885572
2016-08-21/21:24:46.37         -0.010106942
2016-08-21/21:24:46.40         -0.037307803
2016-08-21/21:24:46.43         -0.023895420
2016-08-21/21:24:46.46        -0.0085169848
2016-08-21/21:24:46.50          0.032369668
2016-08-21/21:24:46.53         -0.029642788
2016-08-21/21:24:46.56         0.0068847796
2016-08-21/21:24:46.59          0.026635322
2016-08-21/21:24:46.62          0.013785688
2016-08-21/21:24:46.65        -0.0034455587
2016-08-21/21:24:46.68         0.0081671945
2016-08-21/21:24:46.71          0.030125284
2016-08-21/21:24:46.75         0.0054591589
2016-08-21/21:24:46.78         -0.021309834
2016-08-21/21:24:46.81          0.018037548
2016-08-21/21:24:46.84        -0.0073367985
2016-08-21/21:24:46.87         -0.010408033
2016-08-21/21:24:46.90         -0.028187636
2016-08-21/21:24:46.93       -0.00019280252
2016-08-21/21:24:46.96         -0.016687002
2016-08-21/21:24:47.00        -0.0073403345
2016-08-21/21:24:47.03        -0.0019312032
2016-08-21/21:24:47.06         -0.023929717
2016-08-21/21:24:47.09         -0.014979936
2016-08-21/21:24:47.12         -0.022643254
2016-08-21/21:24:47.15         -0.032761737
2016-08-21/21:24:47.18          0.028072980
2016-08-21/21:24:47.21         -0.023528677
2016-08-21/21:24:47.25        -0.0066272071
2016-08-21/21:24:47.28         -0.031105182
2016-08-21/21:24:47.31         -0.014871850
2016-08-21/21:24:47.34         -0.013850978
2016-08-21/21:24:47.37         -0.026393592
2016-08-21/21:24:47.40          0.010111656
2016-08-21/21:24:47.43         0.0057808992
2016-08-21/21:24:47.46         -0.044368709
2016-08-21/21:24:47.50         -0.019957742
2016-08-21/21:24:47.53         -0.046602491
2016-08-21/21:24:47.56         -0.023150490
2016-08-21/21:24:47.59        -0.0086556719
2016-08-21/21:24:47.62          0.014116452
2016-08-21/21:24:47.65        -0.0077815476
2016-08-21/21:24:47.68         -0.027889482
2016-08-21/21:24:47.71         -0.027519681
2016-08-21/21:24:47.75          0.016041003
2016-08-21/21:24:47.78         0.0019705595
2016-08-21/21:24:47.81          0.027830639
2016-08-21/21:24:47.84        -0.0094492024
2016-08-21/21:24:47.87         -0.010235137
2016-08-21/21:24:47.90         -0.024806814
2016-08-21/21:24:47.93         0.0060736334
2016-08-21/21:24:47.96         -0.055911358
2016-08-21/21:24:48.00         -0.023314389
2016-08-21/21:24:48.03         -0.051027141
2016-08-21/21:24:48.06         -0.014877281
2016-08-21/21:24:48.09        -0.0062756904
2016-08-21/21:24:48.12         0.0094387057
2016-08-21/21:24:48.15         -0.012837816
2016-08-21/21:24:48.18        -0.0081481502
2016-08-21/21:24:48.21         -0.027693997
2016-08-21/21:24:48.25        -0.0018526994
2016-08-21/21:24:48.28         0.0021084011
2016-08-21/21:24:48.31         0.0096356287
2016-08-21/21:24:48.34         -0.035342114
2016-08-21/21:24:48.37        -0.0062440715
2016-08-21/21:24:48.40         -0.017523734
2016-08-21/21:24:48.43         0.0093859569
2016-08-21/21:24:48.46         -0.028117713
2016-08-21/21:24:48.50         0.0043013492
2016-08-21/21:24:48.53          0.039933670
2016-08-21/21:24:48.56         -0.023809468
2016-08-21/21:24:48.59         -0.022917843
2016-08-21/21:24:48.62       -0.00095333296
2016-08-21/21:24:48.65         -0.021145762
2016-08-21/21:24:48.68         0.0098876723
2016-08-21/21:24:48.71        -0.0030065595
2016-08-21/21:24:48.75          0.019382021
2016-08-21/21:24:48.78          0.010936095
2016-08-21/21:24:48.81         -0.033406192
2016-08-21/21:24:48.84          0.034877380
2016-08-21/21:24:48.87         -0.043055088
2016-08-21/21:24:48.90        -0.0053805834
2016-08-21/21:24:48.93         -0.026346422
2016-08-21/21:24:48.96         -0.027721006
2016-08-21/21:24:49.00         -0.027268095
2016-08-21/21:24:49.03         -0.025567744
2016-08-21/21:24:49.06         -0.055630345
2016-08-21/21:24:49.09          0.023786545
2016-08-21/21:24:49.12         -0.025646517
2016-08-21/21:24:49.15          0.042146136
2016-08-21/21:24:49.18          0.041634428
2016-08-21/21:24:49.21          0.025100311
2016-08-21/21:24:49.25          0.022059977
2016-08-21/21:24:49.28          0.040454396
2016-08-21/21:24:49.31          0.043368297
2016-08-21/21:24:49.34          0.054016580
2016-08-21/21:24:49.37          0.012119709
2016-08-21/21:24:49.40        -0.0053403499
2016-08-21/21:24:49.43          0.013322166
2016-08-21/21:24:49.46         -0.042650093
2016-08-21/21:24:49.50         -0.017578507
2016-08-21/21:24:49.53         -0.017672121
2016-08-21/21:24:49.56        -0.0057621555
2016-08-21/21:24:49.59         -0.018433999
2016-08-21/21:24:49.62         -0.027041562
2016-08-21/21:24:49.65        -0.0035116024
2016-08-21/21:24:49.68          0.045853888
2016-08-21/21:24:49.71        -0.0015426301
2016-08-21/21:24:49.75          0.053548359
2016-08-21/21:24:49.78          0.025848711
2016-08-21/21:24:49.81          0.044473086
2016-08-21/21:24:49.84         -0.010047875
2016-08-21/21:24:49.87          0.011355623
2016-08-21/21:24:49.90          0.021483045
2016-08-21/21:24:49.93          0.012433322
2016-08-21/21:24:49.96         -0.027425251
2016-08-21/21:24:50.00        -0.0060734691
2016-08-21/21:24:50.03         -0.031713041
2016-08-21/21:24:50.06         -0.029550488
2016-08-21/21:24:50.09         -0.039125754
2016-08-21/21:24:50.12         -0.036067240
2016-08-21/21:24:50.15         -0.036761790
2016-08-21/21:24:50.18         -0.027421674
2016-08-21/21:24:50.21         -0.011537429
2016-08-21/21:24:50.25        0.00067072263
2016-08-21/21:24:50.28          0.023165734
2016-08-21/21:24:50.31         -0.028738750
2016-08-21/21:24:50.34          0.032584460
2016-08-21/21:24:50.37         0.0036396005
2016-08-21/21:24:50.40          0.038879795
2016-08-21/21:24:50.43          0.041354957
2016-08-21/21:24:50.46          0.011323647
2016-08-21/21:24:50.50          0.038930858
2016-08-21/21:24:50.53       -3.0129111e-05
2016-08-21/21:24:50.56         -0.022750286
2016-08-21/21:24:50.59          0.045608987
2016-08-21/21:24:50.62         -0.038700250
2016-08-21/21:24:50.65         -0.018075750
2016-08-21/21:24:50.68        -0.0058969332
2016-08-21/21:24:50.71          0.013742141
2016-08-21/21:24:50.75          0.010812878
2016-08-21/21:24:50.78         -0.034553774
2016-08-21/21:24:50.81         0.0078053231
2016-08-21/21:24:50.84        -0.0087500075
2016-08-21/21:24:50.87         -0.034890344
2016-08-21/21:24:50.90          0.031457496
2016-08-21/21:24:50.93        0.00060513007
2016-08-21/21:24:50.96          0.010975740
2016-08-21/21:24:51.00        -0.0059407301
2016-08-21/21:24:51.03          0.017469982
2016-08-21/21:24:51.06          0.014226467
2016-08-21/21:24:51.09          0.026729651
2016-08-21/21:24:51.12          0.049402430
2016-08-21/21:24:51.15          0.040170670
2016-08-21/21:24:51.18          0.015541450
2016-08-21/21:24:51.21          0.083286720
2016-08-21/21:24:51.25         -0.013700235
2016-08-21/21:24:51.28          0.039662181
2016-08-21/21:24:51.31        -0.0010001521
2016-08-21/21:24:51.34          0.042155694
2016-08-21/21:24:51.37        -0.0020844855
2016-08-21/21:24:51.40        -0.0057329660
2016-08-21/21:24:51.43        -0.0035164947
2016-08-21/21:24:51.46         -0.025334726
2016-08-21/21:24:51.50         -0.048971559
2016-08-21/21:24:51.53          0.022721001
2016-08-21/21:24:51.56         -0.054130516
2016-08-21/21:24:51.59         0.0076845290
2016-08-21/21:24:51.62         -0.044339830
2016-08-21/21:24:51.65         0.0058293081
2016-08-21/21:24:51.68          0.035493340
2016-08-21/21:24:51.71          0.030580823
2016-08-21/21:24:51.75          0.017026424
2016-08-21/21:24:51.78          0.034915471
2016-08-21/21:24:51.81         0.0078974368
2016-08-21/21:24:51.84          0.069621226
2016-08-21/21:24:51.87          0.025916423
2016-08-21/21:24:51.90          0.036600673
2016-08-21/21:24:51.93          0.033355409
2016-08-21/21:24:51.96         -0.043343137
2016-08-21/21:24:52.00         -0.030624708
2016-08-21/21:24:52.03          0.019287749
2016-08-21/21:24:52.06        0.00096910556
2016-08-21/21:24:52.09         -0.013558239
2016-08-21/21:24:52.12         -0.038751480
2016-08-21/21:24:52.15        -0.0090131221
2016-08-21/21:24:52.18         -0.013649838
2016-08-21/21:24:52.21          0.018006469
2016-08-21/21:24:52.25          0.015886361
2016-08-21/21:24:52.28          0.013706978
2016-08-21/21:24:52.31          0.022541059
2016-08-21/21:24:52.34          0.014782533
2016-08-21/21:24:52.37          0.014429913
2016-08-21/21:24:52.40         -0.015576675
2016-08-21/21:24:52.43          0.011956436
2016-08-21/21:24:52.46          0.029713075
2016-08-21/21:24:52.50         -0.042289247
2016-08-21/21:24:52.53          0.032105232
2016-08-21/21:24:52.56          0.023619768
2016-08-21/21:24:52.59         -0.011891665
2016-08-21/21:24:52.62        -0.0043148828
2016-08-21/21:24:52.65          0.022724206
2016-08-21/21:24:52.68          0.012594164
2016-08-21/21:24:52.71        -0.0023272902
2016-08-21/21:24:52.75         -0.083139644
2016-08-21/21:24:52.78         0.0068289219
2016-08-21/21:24:52.81         -0.018816510
2016-08-21/21:24:52.84        -0.0056856902
2016-08-21/21:24:52.87        -0.0013508820
2016-08-21/21:24:52.90        -0.0035382602
2016-08-21/21:24:52.93         -0.018128184
2016-08-21/21:24:52.96         0.0077500114
2016-08-21/21:24:53.00         -0.030315231
2016-08-21/21:24:53.03          0.072526519
2016-08-21/21:24:53.06          0.012449271
2016-08-21/21:24:53.09         0.0038013202
2016-08-21/21:24:53.12         0.0050021405
2016-08-21/21:24:53.15        -0.0072250990
2016-08-21/21:24:53.18         -0.043089000
2016-08-21/21:24:53.21         -0.011474484
2016-08-21/21:24:53.25         -0.043426243
2016-08-21/21:24:53.28          0.026306141
2016-08-21/21:24:53.31         -0.044148323
2016-08-21/21:24:53.34         -0.032414856
2016-08-21/21:24:53.37        -0.0055568245
2016-08-21/21:24:53.40          0.021602091
2016-08-21/21:24:53.43          0.033899185
2016-08-21/21:24:53.46          0.032083692
2016-08-21/21:24:53.50          0.062097922
2016-08-21/21:24:53.53          0.048847902
2016-08-21/21:24:53.56          0.013854910
2016-08-21/21:24:53.59         0.0031163490
2016-08-21/21:24:53.62          0.012353415
2016-08-21/21:24:53.65         0.0060899979
2016-08-21/21:24:53.68         0.0040693067
2016-08-21/21:24:53.71          0.024607593
2016-08-21/21:24:53.75          0.076913192
2016-08-21/21:24:53.78         -0.028952741
2016-08-21/21:24:53.81         0.0069391247
2016-08-21/21:24:53.84          0.028220772
2016-08-21/21:24:53.87          0.039513642
2016-08-21/21:24:53.90          0.029941198
2016-08-21/21:24:53.93          0.042677562
2016-08-21/21:24:53.96         0.0054630331
2016-08-21/21:24:54.00         0.0034320895
2016-08-21/21:24:54.03         0.0097549352
2016-08-21/21:24:54.06          0.044699814
2016-08-21/21:24:54.09          0.033188433
2016-08-21/21:24:54.12       -0.00062872411
2016-08-21/21:24:54.15          0.011801220
2016-08-21/21:24:54.18         0.0025153224
2016-08-21/21:24:54.21         0.0020588403
2016-08-21/21:24:54.25          0.013489212
2016-08-21/21:24:54.28         -0.015555830
2016-08-21/21:24:54.31         -0.052142608
2016-08-21/21:24:54.34         -0.025556502
2016-08-21/21:24:54.37         -0.025967154
2016-08-21/21:24:54.40          0.018012357
2016-08-21/21:24:54.43          0.031903953
2016-08-21/21:24:54.46         0.0089277486
2016-08-21/21:24:54.50          0.019255035
2016-08-21/21:24:54.53        -0.0096256833
2016-08-21/21:24:54.56         0.0027526376
2016-08-21/21:24:54.59         -0.022325660
2016-08-21/21:24:54.62         -0.022073561
2016-08-21/21:24:54.65          0.024367014
2016-08-21/21:24:54.68         -0.051017227
2016-08-21/21:24:54.71         -0.032287568
2016-08-21/21:24:54.75         -0.041031957
2016-08-21/21:24:54.78         -0.056833193
2016-08-21/21:24:54.81         -0.034011602
2016-08-21/21:24:54.84        -0.0044914357
2016-08-21/21:24:54.87          0.025840658
2016-08-21/21:24:54.90          0.054375813
2016-08-21/21:24:54.93          0.033122758
2016-08-21/21:24:54.96          0.056405610
2016-08-21/21:24:55.00         0.0024964735
2016-08-21/21:24:55.03          0.045408290
2016-08-21/21:24:55.06          0.024542365
2016-08-21/21:24:55.09          0.025287018
2016-08-21/21:24:55.12         0.0020583233
2016-08-21/21:24:55.15         0.0036326226
2016-08-21/21:24:55.18         -0.060492214
2016-08-21/21:24:55.21         -0.066391866
2016-08-21/21:24:55.25         -0.014903961
2016-08-21/21:24:55.28         0.0063045953
2016-08-21/21:24:55.31         -0.047109478
2016-08-21/21:24:55.34         -0.044227687
2016-08-21/21:24:55.37         -0.036766486
2016-08-21/21:24:55.40         -0.010011470
2016-08-21/21:24:55.43         -0.017422035
2016-08-21/21:24:55.46         0.0080370786
2016-08-21/21:24:55.50          0.068325331
2016-08-21/21:24:55.53         -0.019680331
2016-08-21/21:24:55.56         0.0022231567
2016-08-21/21:24:55.59          0.033083945
2016-08-21/21:24:55.62          0.041797084
2016-08-21/21:24:55.65        -0.0023207408
2016-08-21/21:24:55.68         -0.013902221
2016-08-21/21:24:55.71          0.032490793
2016-08-21/21:24:55.75          0.029924091
2016-08-21/21:24:55.78         -0.024816441
2016-08-21/21:24:55.81          0.023376087
2016-08-21/21:24:55.84          0.016190076
2016-08-21/21:24:55.87         0.0083797203
2016-08-21/21:24:55.90          0.032278618
2016-08-21/21:24:55.93          0.053708565
2016-08-21/21:24:55.96          0.035050355
2016-08-21/21:24:56.00          0.012138761
2016-08-21/21:24:56.03        -0.0062376623
2016-08-21/21:24:56.06          0.041971101
2016-08-21/21:24:56.09          0.012766998
2016-08-21/21:24:56.12        -0.0023746692
2016-08-21/21:24:56.15          0.015647266
2016-08-21/21:24:56.18         -0.023648770
2016-08-21/21:24:56.21         -0.017089548
2016-08-21/21:24:56.25         -0.010962230
2016-08-21/21:24:56.28         -0.052725063
2016-08-21/21:24:56.31         -0.016190940
2016-08-21/21:24:56.34         -0.015631055
2016-08-21/21:24:56.37         -0.048314239
2016-08-21/21:24:56.40         -0.023809249
2016-08-21/21:24:56.43          0.034548099
2016-08-21/21:24:56.46         -0.010277383
2016-08-21/21:24:56.50          0.035056512
2016-08-21/21:24:56.53          0.024038296
2016-08-21/21:24:56.56          0.038932751
2016-08-21/21:24:56.59          0.046753994
2016-08-21/21:24:56.62         -0.014688281
2016-08-21/21:24:56.65          0.038734741
2016-08-21/21:24:56.68          0.041950077
2016-08-21/21:24:56.71        -0.0089262063
2016-08-21/21:24:56.75          0.027298140
2016-08-21/21:24:56.78        -0.0046965004
2016-08-21/21:24:56.81          0.030081619
2016-08-21/21:24:56.84         -0.018019197
2016-08-21/21:24:56.87         -0.021534337
2016-08-21/21:24:56.90          0.016318484
2016-08-21/21:24:56.93        0.00015555944
2016-08-21/21:24:56.96        -0.0036567533
2016-08-21/21:24:57.00         -0.015489849
2016-08-21/21:24:57.03          0.029362386
2016-08-21/21:24:57.06          0.032407808
2016-08-21/21:24:57.09         -0.051349491
2016-08-21/21:24:57.12          0.010691531
2016-08-21/21:24:57.15         -0.015791798
2016-08-21/21:24:57.18         -0.023471553
2016-08-21/21:24:57.21         0.0094015639
2016-08-21/21:24:57.25       -0.00089213561
2016-08-21/21:24:57.28          0.035087168
2016-08-21/21:24:57.31         -0.025296262
2016-08-21/21:24:57.34         -0.043997444
2016-08-21/21:24:57.37         0.0037282848
2016-08-21/21:24:57.40          0.016841559
2016-08-21/21:24:57.43          0.047644909
2016-08-21/21:24:57.46         0.0053808816
2016-08-21/21:24:57.50         0.0029661141
2016-08-21/21:24:57.53          0.034169457
2016-08-21/21:24:57.56         -0.033779111
2016-08-21/21:24:57.59          0.018502575
2016-08-21/21:24:57.62          0.038593321
2016-08-21/21:24:57.65        1.0591089e-05
2016-08-21/21:24:57.68          0.019018964
2016-08-21/21:24:57.71         -0.028230928
2016-08-21/21:24:57.75        -0.0094061815
2016-08-21/21:24:57.78          0.019921979
2016-08-21/21:24:57.81         -0.017433699
2016-08-21/21:24:57.84         0.0090612501
2016-08-21/21:24:57.87          0.025822070
2016-08-21/21:24:57.90          0.024296520
2016-08-21/21:24:57.93          0.053461159
2016-08-21/21:24:57.96        -0.0091300249
2016-08-21/21:24:58.00          0.028340332
2016-08-21/21:24:58.03          0.051380381
2016-08-21/21:24:58.06         -0.014637349
2016-08-21/21:24:58.09        -0.0021274232
2016-08-21/21:24:58.12          0.014148814
2016-08-21/21:24:58.15         0.0054296814
2016-08-21/21:24:58.18          0.016280548
2016-08-21/21:24:58.21         -0.017574612
2016-08-21/21:24:58.25         0.0098707480
2016-08-21/21:24:58.28         0.0082272512
2016-08-21/21:24:58.31         -0.034987692
2016-08-21/21:24:58.34         0.0013287315
2016-08-21/21:24:58.37          0.036618370
2016-08-21/21:24:58.40          0.013420023
2016-08-21/21:24:58.43        -0.0079542884
2016-08-21/21:24:58.46         -0.054863387
2016-08-21/21:24:58.50          0.027839155
2016-08-21/21:24:58.53          0.059755489
2016-08-21/21:24:58.56         0.0087626655
2016-08-21/21:24:58.59          0.025835024
2016-08-21/21:24:58.62          0.010253502
2016-08-21/21:24:58.65         -0.015228415
2016-08-21/21:24:58.68         -0.011343746
2016-08-21/21:24:58.71         -0.013872831
2016-08-21/21:24:58.75          0.026948986
2016-08-21/21:24:58.78          0.036772209
2016-08-21/21:24:58.81         -0.048910409
2016-08-21/21:24:58.84         -0.036343283
2016-08-21/21:24:58.87         0.0090018694
2016-08-21/21:24:58.90         -0.020491081
2016-08-21/21:24:58.93         -0.023815711
2016-08-21/21:24:58.96          0.016149233
2016-08-21/21:24:59.00          0.018852032
2016-08-21/21:24:59.03         -0.011636872
2016-08-21/21:24:59.06         -0.028073471
2016-08-21/21:24:59.09          0.057329947
2016-08-21/21:24:59.12          0.085891842
2016-08-21/21:24:59.15        0.00090434789
2016-08-21/21:24:59.18          0.045981661
2016-08-21/21:24:59.21          0.044657930
2016-08-21/21:24:59.25          0.026304946
2016-08-21/21:24:59.28         0.0095203387
2016-08-21/21:24:59.31         0.0037772986
2016-08-21/21:24:59.34          0.018273496
2016-08-21/21:24:59.37         -0.020976367
2016-08-21/21:24:59.40         -0.035531961
2016-08-21/21:24:59.43          0.047272973
2016-08-21/21:24:59.46         0.0041087173
2016-08-21/21:24:59.50         -0.017444766
2016-08-21/21:24:59.53         -0.015517133
2016-08-21/21:24:59.56         -0.042344795
2016-08-21/21:24:59.59          0.018664419
2016-08-21/21:24:59.62         0.0081437117
2016-08-21/21:24:59.65         -0.019400993
2016-08-21/21:24:59.68         0.0023951010
2016-08-21/21:24:59.71          0.020254385
2016-08-21/21:24:59.75          0.055007242
2016-08-21/21:24:59.78          0.062979000
2016-08-21/21:24:59.81          0.044911317
2016-08-21/21:24:59.84          0.033595685
2016-08-21/21:24:59.87          0.029622777
2016-08-21/21:24:59.90         -0.023264741
2016-08-21/21:24:59.93          0.043670640
2016-08-21/21:24:59.96         0.0050178003
2016-08-21/21:25:00.00         -0.078024978
2016-08-21/21:25:00.03         -0.058516359
2016-08-21/21:25:00.06         -0.057798371
2016-08-21/21:25:00.09         -0.040306329
2016-08-21/21:25:00.12         -0.012543380
2016-08-21/21:25:00.15         -0.031737932
2016-08-21/21:25:00.18          0.022199753
2016-08-21/21:25:00.21         -0.026602557
2016-08-21/21:25:00.25          0.016324555
2016-08-21/21:25:00.28          0.049932704
2016-08-21/21:25:00.31          0.024131300
2016-08-21/21:25:00.34          0.024245243
2016-08-21/21:25:00.37         -0.038813805
2016-08-21/21:25:00.40         0.0066453087
2016-08-21/21:25:00.43        -0.0054625589
2016-08-21/21:25:00.46        0.00085636146
2016-08-21/21:25:00.50         -0.017137754
2016-08-21/21:25:00.53        -0.0091640574
2016-08-21/21:25:00.56         -0.025069368
2016-08-21/21:25:00.59         -0.010522955
2016-08-21/21:25:00.62        -0.0069148425
2016-08-21/21:25:00.65          0.033474804
2016-08-21/21:25:00.68        -0.0088469299
2016-08-21/21:25:00.71        -0.0012634949
2016-08-21/21:25:00.75         -0.021742123
2016-08-21/21:25:00.78         0.0055871247
2016-08-21/21:25:00.81          0.049528595
2016-08-21/21:25:00.84          0.036550888
2016-08-21/21:25:00.87        -0.0085579104
2016-08-21/21:25:00.90         -0.012442231
2016-08-21/21:25:00.93        -0.0073662298
2016-08-21/21:25:00.96          0.012940817
2016-08-21/21:25:01.00         -0.012071416
2016-08-21/21:25:01.03         0.0091811178
2016-08-21/21:25:01.06         -0.014808074
2016-08-21/21:25:01.09         -0.026960257
2016-08-21/21:25:01.12          0.012242031
2016-08-21/21:25:01.15          0.017427476
2016-08-21/21:25:01.18          0.046620466
2016-08-21/21:25:01.21          0.063461889
2016-08-21/21:25:01.25          0.033701013
2016-08-21/21:25:01.28           0.10143093
2016-08-21/21:25:01.31        -0.0033944983
2016-08-21/21:25:01.34          0.039688792
2016-08-21/21:25:01.37          0.031145480
2016-08-21/21:25:01.40        -0.0014013840
2016-08-21/21:25:01.43          0.040468532
2016-08-21/21:25:01.46         -0.037775249
2016-08-21/21:25:01.50         -0.066149564
2016-08-21/21:25:01.53         0.0021904756
2016-08-21/21:25:01.56         -0.059205786
2016-08-21/21:25:01.59        -0.0054134568
2016-08-21/21:25:01.62         -0.011770853
2016-08-21/21:25:01.65         -0.028706687
2016-08-21/21:25:01.68          0.017415710
2016-08-21/21:25:01.71         0.0042023460
2016-08-21/21:25:01.75          0.058565343
2016-08-21/21:25:01.78          0.064396550
2016-08-21/21:25:01.81       -0.00094019599
2016-08-21/21:25:01.84          0.027937352
2016-08-21/21:25:01.87          0.050111622
2016-08-21/21:25:01.90         0.0037225374
2016-08-21/21:25:01.93          0.010039016
2016-08-21/21:25:01.96         -0.028793942
2016-08-21/21:25:02.00         -0.041672313
2016-08-21/21:25:02.03         -0.048777880
2016-08-21/21:25:02.06         -0.051303326
2016-08-21/21:25:02.09         -0.011174790
2016-08-21/21:25:02.12         -0.065852477
2016-08-21/21:25:02.15         -0.018365465
2016-08-21/21:25:02.18         0.0093395599
2016-08-21/21:25:02.21         -0.067568821
2016-08-21/21:25:02.25          0.019111227
2016-08-21/21:25:02.28          0.038574886
2016-08-21/21:25:02.31          0.037492090
2016-08-21/21:25:02.34          0.040758879
2016-08-21/21:25:02.37       -0.00061476557
2016-08-21/21:25:02.40          0.033149577
2016-08-21/21:25:02.43        -0.0021718414
2016-08-21/21:25:02.46         -0.015811815
2016-08-21/21:25:02.50          0.036380094
2016-08-21/21:25:02.53        -0.0038021762
2016-08-21/21:25:02.56         -0.034537118
2016-08-21/21:25:02.59         -0.028021214
2016-08-21/21:25:02.62         0.0063213504
2016-08-21/21:25:02.65         -0.010989016
2016-08-21/21:25:02.68          0.025003455
2016-08-21/21:25:02.71          0.014605436
2016-08-21/21:25:02.75          0.033981586
2016-08-21/21:25:02.78         -0.012904734
2016-08-21/21:25:02.81        -0.0092580839
2016-08-21/21:25:02.84          0.020985100
2016-08-21/21:25:02.87          0.010015077
2016-08-21/21:25:02.90          0.028017653
2016-08-21/21:25:02.93          0.020853282
2016-08-21/21:25:02.96        -0.0072831297
2016-08-21/21:25:03.00         -0.013041253
2016-08-21/21:25:03.03         -0.020367462
2016-08-21/21:25:03.06        -0.0048196792
2016-08-21/21:25:03.09         -0.034308305
2016-08-21/21:25:03.12         -0.047944611
2016-08-21/21:25:03.15        -0.0076705673
2016-08-21/21:25:03.18         -0.050609924
2016-08-21/21:25:03.21         -0.020278570
2016-08-21/21:25:03.25         -0.040312325
2016-08-21/21:25:03.28         -0.034494294
2016-08-21/21:25:03.31          0.010180826
2016-08-21/21:25:03.34          0.028272162
2016-08-21/21:25:03.37          0.028366139
2016-08-21/21:25:03.40          0.017126327
2016-08-21/21:25:03.43          0.027116583
2016-08-21/21:25:03.46         -0.011003569
2016-08-21/21:25:03.50          0.039397037
2016-08-21/21:25:03.53          0.064666663
2016-08-21/21:25:03.56          0.033812617
2016-08-21/21:25:03.59          0.010983083
2016-08-21/21:25:03.62         0.0077046215
2016-08-21/21:25:03.65         -0.010872591
2016-08-21/21:25:03.68          0.011973876
2016-08-21/21:25:03.71         -0.024737175
2016-08-21/21:25:03.75          0.041608931
2016-08-21/21:25:03.78          0.027434566
2016-08-21/21:25:03.81        0.00068726219
2016-08-21/21:25:03.84          0.038066128
2016-08-21/21:25:03.87          0.022304434
2016-08-21/21:25:03.90         0.0098119702
2016-08-21/21:25:03.93          0.033194378
2016-08-21/21:25:03.96          0.010686832
2016-08-21/21:25:04.00          0.021361282
2016-08-21/21:25:04.03          0.028027909
2016-08-21/21:25:04.06         0.0052742518
2016-08-21/21:25:04.09          0.023732857
2016-08-21/21:25:04.12         -0.035744211
2016-08-21/21:25:04.15         -0.023870507
2016-08-21/21:25:04.18          0.025062391
2016-08-21/21:25:04.21         0.0020488039
2016-08-21/21:25:04.25        -0.0030814966
2016-08-21/21:25:04.28          0.018879095
2016-08-21/21:25:04.31         0.0038619378
2016-08-21/21:25:04.34        -0.0041707684
2016-08-21/21:25:04.37          0.024380476
2016-08-21/21:25:04.40          0.044160341
2016-08-21/21:25:04.43          0.059239821
2016-08-21/21:25:04.46          0.033589569
2016-08-21/21:25:04.50          0.010778602
2016-08-21/21:25:04.53          0.068817940
2016-08-21/21:25:04.56         0.0012266136
2016-08-21/21:25:04.59         -0.040044970
2016-08-21/21:25:04.62        -0.0099291964
2016-08-21/21:25:04.65         -0.043781491
2016-08-21/21:25:04.68         0.0015085141
2016-08-21/21:25:04.71         -0.011357584
2016-08-21/21:25:04.75         -0.041437876
2016-08-21/21:25:04.78         -0.013700498
2016-08-21/21:25:04.81         -0.017292672
2016-08-21/21:25:04.84          0.041385867
2016-08-21/21:25:04.87          0.029118498
2016-08-21/21:25:04.90         0.0046130063
2016-08-21/21:25:04.93        -0.0099462581
2016-08-21/21:25:04.96         -0.015161351
2016-08-21/21:25:05.00          0.010341508
2016-08-21/21:25:05.03          0.021682935
2016-08-21/21:25:05.06         0.0059777389
2016-08-21/21:25:05.09         -0.034522288
2016-08-21/21:25:05.12         -0.027922592
2016-08-21/21:25:05.15         -0.031749150
2016-08-21/21:25:05.18         0.0095455672
2016-08-21/21:25:05.21          0.035671247
2016-08-21/21:25:05.25          0.014496119
2016-08-21/21:25:05.28         -0.058398808
2016-08-21/21:25:05.31         0.0068957897
2016-08-21/21:25:05.34          0.019878199
2016-08-21/21:25:05.37          0.047554951
2016-08-21/21:25:05.40         -0.020795023
2016-08-21/21:25:05.43          0.061807856
2016-08-21/21:25:05.46          0.021278565
2016-08-21/21:25:05.50          0.031271775
2016-08-21/21:25:05.53        -0.0085098470
2016-08-21/21:25:05.56          0.047414246
2016-08-21/21:25:05.59         -0.045521286
2016-08-21/21:25:05.62         -0.025962797
2016-08-21/21:25:05.65         -0.071042649
2016-08-21/21:25:05.68        -0.0079258740
2016-08-21/21:25:05.71         -0.092987073
2016-08-21/21:25:05.75         -0.013062480
2016-08-21/21:25:05.78         -0.045471455
2016-08-21/21:25:05.81          0.017754092
2016-08-21/21:25:05.84         -0.034130225
2016-08-21/21:25:05.87          0.026939826
2016-08-21/21:25:05.90          0.042116250
2016-08-21/21:25:05.93          0.047965106
2016-08-21/21:25:05.96          0.039010706
2016-08-21/21:25:06.00          0.053386367
2016-08-21/21:25:06.03        -0.0050500505
2016-08-21/21:25:06.06         0.0034322702
2016-08-21/21:25:06.09        -0.0025386105
2016-08-21/21:25:06.12          0.018630922
2016-08-21/21:25:06.15          0.021715661
2016-08-21/21:25:06.18         -0.052622844
2016-08-21/21:25:06.21        -0.0079383961
2016-08-21/21:25:06.25         -0.062434215
2016-08-21/21:25:06.28         -0.013570311
2016-08-21/21:25:06.31         -0.011858026
2016-08-21/21:25:06.34         -0.037714706
2016-08-21/21:25:06.37         -0.039925631
2016-08-21/21:25:06.40        -0.0020574816
2016-08-21/21:25:06.43         0.0020119941
2016-08-21/21:25:06.46          0.048345171
2016-08-21/21:25:06.50         0.0058300653
2016-08-21/21:25:06.53          0.067711093
2016-08-21/21:25:06.56        -0.0052898850
2016-08-21/21:25:06.59         -0.015328954
2016-08-21/21:25:06.62          0.029148535
2016-08-21/21:25:06.65          0.064904251
2016-08-21/21:25:06.68          0.010956544
2016-08-21/21:25:06.71         -0.027834528
2016-08-21/21:25:06.75         -0.023941968
2016-08-21/21:25:06.78          0.043061821
2016-08-21/21:25:06.81         -0.021130087
2016-08-21/21:25:06.84          0.020259094
2016-08-21/21:25:06.87         -0.021024039
2016-08-21/21:25:06.90         0.0050089568
2016-08-21/21:25:06.93         -0.022423361
2016-08-21/21:25:06.96       -0.00087646428
2016-08-21/21:25:07.00        -0.0076800506
2016-08-21/21:25:07.03         0.0029224292
2016-08-21/21:25:07.06         -0.043223463
2016-08-21/21:25:07.09         -0.019154999
2016-08-21/21:25:07.12         -0.019647947
2016-08-21/21:25:07.15          0.031112504
2016-08-21/21:25:07.18        -0.0073633003
2016-08-21/21:25:07.21         -0.040866801
2016-08-21/21:25:07.25         -0.057078805
2016-08-21/21:25:07.28         0.0081838139
2016-08-21/21:25:07.31         -0.048109405
2016-08-21/21:25:07.34         -0.019787460
2016-08-21/21:25:07.37         -0.032427666
2016-08-21/21:25:07.40        -0.0030499475
2016-08-21/21:25:07.43         -0.029071720
2016-08-21/21:25:07.46         -0.026823004
2016-08-21/21:25:07.50          0.011362549
2016-08-21/21:25:07.53          0.069670731
2016-08-21/21:25:07.56          0.014228872
2016-08-21/21:25:07.59          0.066450728
2016-08-21/21:25:07.62          0.036585391
2016-08-21/21:25:07.65          0.077784718
2016-08-21/21:25:07.68          0.030190506
2016-08-21/21:25:07.71          0.042239091
2016-08-21/21:25:07.75          0.028861785
2016-08-21/21:25:07.78          0.032645627
2016-08-21/21:25:07.81         -0.071559625
2016-08-21/21:25:07.84          0.015038325
2016-08-21/21:25:07.87         0.0068458698
2016-08-21/21:25:07.90        -0.0073370066
2016-08-21/21:25:07.93         -0.029165853
2016-08-21/21:25:07.96         0.0017332407
2016-08-21/21:25:08.00         0.0020901265
2016-08-21/21:25:08.03         0.0038113476
2016-08-21/21:25:08.06        -0.0054576141
2016-08-21/21:25:08.09          0.074892847
2016-08-21/21:25:08.12         -0.030469009
2016-08-21/21:25:08.15         -0.032235950
2016-08-21/21:25:08.18        -0.0048932819
2016-08-21/21:25:08.21         -0.023676507
2016-08-21/21:25:08.25         -0.066770051
2016-08-21/21:25:08.28         -0.042068541
2016-08-21/21:25:08.31          0.016546185
2016-08-21/21:25:08.34         -0.028942256
2016-08-21/21:25:08.37         -0.044264403
2016-08-21/21:25:08.40          0.025916482
2016-08-21/21:25:08.43         0.0059910832
2016-08-21/21:25:08.46          0.030643070
2016-08-21/21:25:08.50          0.025676679
2016-08-21/21:25:08.53          0.045851135
2016-08-21/21:25:08.56         -0.011782185
2016-08-21/21:25:08.59         -0.036016949
2016-08-21/21:25:08.62         -0.032371611
2016-08-21/21:25:08.65        -0.0073689999
2016-08-21/21:25:08.68         -0.045356101
2016-08-21/21:25:08.71         -0.037507734
2016-08-21/21:25:08.75         -0.056531663
2016-08-21/21:25:08.78         0.0079773695
2016-08-21/21:25:08.81         -0.021935565
2016-08-21/21:25:08.84          0.016885753
2016-08-21/21:25:08.87         -0.045743916
2016-08-21/21:25:08.90          0.021271383
2016-08-21/21:25:08.93          0.013847815
2016-08-21/21:25:08.96         0.0061614814
2016-08-21/21:25:09.00          0.047811926
2016-08-21/21:25:09.03          0.036254189
2016-08-21/21:25:09.06         -0.023728075
2016-08-21/21:25:09.09          0.074484651
2016-08-21/21:25:09.12          0.016287634
2016-08-21/21:25:09.15          0.071055328
2016-08-21/21:25:09.18          0.025562298
2016-08-21/21:25:09.21          0.050876546
2016-08-21/21:25:09.25         -0.012968597
2016-08-21/21:25:09.28         -0.022741571
2016-08-21/21:25:09.31         -0.067007706
2016-08-21/21:25:09.34         -0.019407126
2016-08-21/21:25:09.37         -0.083029776
2016-08-21/21:25:09.40         -0.035217776
2016-08-21/21:25:09.43         -0.050449892
2016-08-21/21:25:09.46         -0.045217710
2016-08-21/21:25:09.50         -0.076455742
2016-08-21/21:25:09.53         -0.010093097
2016-08-21/21:25:09.56         -0.042655947
2016-08-21/21:25:09.59          0.036693698
2016-08-21/21:25:09.62        -0.0095285432
2016-08-21/21:25:09.65        -0.0083299680
2016-08-21/21:25:09.68         0.0079511899
2016-08-21/21:25:09.71         -0.016265386
2016-08-21/21:25:09.75          0.035052641
2016-08-21/21:25:09.78         -0.045237036
2016-08-21/21:25:09.81         -0.042301925
2016-08-21/21:25:09.84         -0.027693569
2016-08-21/21:25:09.87         -0.087165437
2016-08-21/21:25:09.90        -0.0037697021
2016-08-21/21:25:09.93         0.0044580219
2016-08-21/21:25:09.96        -0.0084840539
2016-08-21/21:25:10.00          0.019718152
2016-08-21/21:25:10.03         -0.032153278
2016-08-21/21:25:10.06          0.015209794
2016-08-21/21:25:10.09          0.019451016
2016-08-21/21:25:10.12          0.028024338
2016-08-21/21:25:10.15          0.048888956
2016-08-21/21:25:10.18          0.032835620
2016-08-21/21:25:10.21          0.028318168
2016-08-21/21:25:10.25          0.016813242
2016-08-21/21:25:10.28         0.0035277989
2016-08-21/21:25:10.31        -0.0091366195
2016-08-21/21:25:10.34         0.0054478537
2016-08-21/21:25:10.37          0.029281842
2016-08-21/21:25:10.40         -0.025295559
2016-08-21/21:25:10.43         -0.029227184
2016-08-21/21:25:10.46         -0.060721549
2016-08-21/21:25:10.50         -0.056594513
2016-08-21/21:25:10.53         -0.057577998
2016-08-21/21:25:10.56         -0.033057034
2016-08-21/21:25:10.59         -0.010263750
2016-08-21/21:25:10.62         -0.010588743
2016-08-21/21:25:10.65         -0.043379950
2016-08-21/21:25:10.68         0.0064047469
2016-08-21/21:25:10.71          0.015458969
2016-08-21/21:25:10.75        -0.0088366899
2016-08-21/21:25:10.78          0.010191947
2016-08-21/21:25:10.81          0.012049641
2016-08-21/21:25:10.84          0.020685878
2016-08-21/21:25:10.87          0.031940730
2016-08-21/21:25:10.90        -0.0024505262
2016-08-21/21:25:10.93        -0.0063113048
2016-08-21/21:25:10.96          0.016142925
2016-08-21/21:25:11.00         0.0052005521
2016-08-21/21:25:11.03          0.035437167
2016-08-21/21:25:11.06         0.0089913860
2016-08-21/21:25:11.09         -0.010208013
2016-08-21/21:25:11.12        -0.0013027205
2016-08-21/21:25:11.15         -0.038526755
2016-08-21/21:25:11.18        -0.0054218816
2016-08-21/21:25:11.21         0.0044798157
2016-08-21/21:25:11.25         -0.038806140
2016-08-21/21:25:11.28         -0.014229215
2016-08-21/21:25:11.31         -0.033077184
2016-08-21/21:25:11.34          0.015912062
2016-08-21/21:25:11.37          0.026818548
2016-08-21/21:25:11.40         0.0061554583
2016-08-21/21:25:11.43         0.0055155085
2016-08-21/21:25:11.46          0.040420865
2016-08-21/21:25:11.50          0.037944432
2016-08-21/21:25:11.53          0.025243518
2016-08-21/21:25:11.56         -0.043920543
2016-08-21/21:25:11.59         -0.020820631
2016-08-21/21:25:11.62         -0.069930320
2016-08-21/21:25:11.65         -0.017048960
2016-08-21/21:25:11.68         -0.034356236
2016-08-21/21:25:11.71        -0.0083610379
2016-08-21/21:25:11.75         -0.055170514
2016-08-21/21:25:11.78         -0.026906841
2016-08-21/21:25:11.81         0.0023251901
2016-08-21/21:25:11.84          0.058255111
2016-08-21/21:25:11.87          0.014187815
2016-08-21/21:25:11.90          0.034848060
2016-08-21/21:25:11.93         -0.014496623
2016-08-21/21:25:11.96         -0.016068557
2016-08-21/21:25:12.00         -0.014940755
2016-08-21/21:25:12.03         -0.017001527
2016-08-21/21:25:12.06         -0.032082409
2016-08-21/21:25:12.09         -0.050616469
2016-08-21/21:25:12.12         -0.070614629
2016-08-21/21:25:12.15         -0.033944098
2016-08-21/21:25:12.18         -0.034878381
2016-08-21/21:25:12.21         -0.012315471
2016-08-21/21:25:12.25         -0.013874943
2016-08-21/21:25:12.28        -0.0067372289
2016-08-21/21:25:12.31          0.022419721
2016-08-21/21:25:12.34         0.0070301973
2016-08-21/21:25:12.37          0.018401406
2016-08-21/21:25:12.40          0.023411956
2016-08-21/21:25:12.43         0.0037497994
2016-08-21/21:25:12.46         0.0057793590
2016-08-21/21:25:12.50          0.011840672
2016-08-21/21:25:12.53         0.0086992885
2016-08-21/21:25:12.56         -0.016647623
2016-08-21/21:25:12.59         -0.015475287
2016-08-21/21:25:12.62        -0.0095853482
2016-08-21/21:25:12.65         0.0023412661
2016-08-21/21:25:12.68          0.020450673
2016-08-21/21:25:12.71          0.016148493
2016-08-21/21:25:12.75        -0.0027529590
2016-08-21/21:25:12.78         -0.033909193
2016-08-21/21:25:12.81          0.028403311
2016-08-21/21:25:12.84         0.0023357311
2016-08-21/21:25:12.87          0.017558494
2016-08-21/21:25:12.90          0.022044719
2016-08-21/21:25:12.93        -0.0015790314
2016-08-21/21:25:12.96         -0.017310841
2016-08-21/21:25:13.00         -0.033418894
2016-08-21/21:25:13.03          0.021143762
2016-08-21/21:25:13.06         -0.026732873
2016-08-21/21:25:13.09         -0.051514931
2016-08-21/21:25:13.12        -0.0029523864
2016-08-21/21:25:13.15         -0.046420843
2016-08-21/21:25:13.18         -0.024299877
2016-08-21/21:25:13.21         0.0053951491
2016-08-21/21:25:13.25         -0.010938761
2016-08-21/21:25:13.28         -0.014067238
2016-08-21/21:25:13.31         -0.018481414
2016-08-21/21:25:13.34          0.036046781
2016-08-21/21:25:13.37        -0.0050559014
2016-08-21/21:25:13.40         -0.026823214
2016-08-21/21:25:13.43       -0.00020705696
2016-08-21/21:25:13.46         -0.016089781
2016-08-21/21:25:13.50         -0.038922204
2016-08-21/21:25:13.53         -0.036984973
2016-08-21/21:25:13.56        -0.0072670873
2016-08-21/21:25:13.59         -0.060836703
2016-08-21/21:25:13.62         -0.083998314
2016-08-21/21:25:13.65         -0.057302933
2016-08-21/21:25:13.68         -0.036206528
2016-08-21/21:25:13.71         -0.032046867
2016-08-21/21:25:13.75         -0.053041206
2016-08-21/21:25:13.78        -0.0098918372
2016-08-21/21:25:13.81        -0.0094366558
2016-08-21/21:25:13.84         -0.017404242
2016-08-21/21:25:13.87        -0.0090124923
2016-08-21/21:25:13.90          0.027752730
2016-08-21/21:25:13.93          0.011705077
2016-08-21/21:25:13.96         0.0081840864
2016-08-21/21:25:14.00       -3.6743947e-05
2016-08-21/21:25:14.03          0.035954548
[truncated: 275,913 more chars]
