# Supplementary material for: Miniature Dungey-like cycle at Mars
Source: Nat Commun. 2026 Jul 23;17:6129. doi: 10.1038/s41467-026-75019-3 (PMC13396348; doi:10.1038/s41467-026-75019-3)
Supplement: Supplementary file 3 — Source data [file 41467_2026_75019_MOESM3_ESM.zip › data_files/Fig_maven_20170225_221700_dL.txt]

Panel        1:  dL
ytitle=dL [km]
dL!Dr!N dL!DNS!N dL!DEW!N
2017-02-25/22:15:30.03        0.0083057322     -0.12748327     0.035443303
2017-02-25/22:15:30.06        0.0080461974     -0.12349999     0.034335144
2017-02-25/22:15:30.09        0.0080461355     -0.12349932     0.034334252
2017-02-25/22:15:30.12        0.0080461355     -0.12349960     0.034333624
2017-02-25/22:15:30.15        0.0083057322     -0.12748442     0.035440688
2017-02-25/22:15:30.19        0.0080461974     -0.12350112     0.034332611
2017-02-25/22:15:30.22        0.0080461355     -0.12350044     0.034331719
2017-02-25/22:15:30.25        0.0080461355     -0.12350072     0.034331090
2017-02-25/22:15:30.28        0.0083057322     -0.12748558     0.035438073
2017-02-25/22:15:30.31        0.0080461974     -0.12350224     0.034330077
2017-02-25/22:15:30.34        0.0080461355     -0.12350157     0.034329184
2017-02-25/22:15:30.37        0.0080461355     -0.12350185     0.034328556
2017-02-25/22:15:30.40        0.0083057322     -0.12748674     0.035435457
2017-02-25/22:15:30.44        0.0080461974     -0.12350336     0.034327542
2017-02-25/22:15:30.47        0.0080461355     -0.12350269     0.034326649
2017-02-25/22:15:30.50        0.0080461355     -0.12350297     0.034326020
2017-02-25/22:15:30.53        0.0081169496     -0.12459020     0.034627477
2017-02-25/22:15:30.56        0.0081090849     -0.12446977     0.034593282
2017-02-25/22:15:30.59        0.0081090830     -0.12447002     0.034592640
2017-02-25/22:15:30.62        0.0081090830     -0.12447030     0.034592006
2017-02-25/22:15:30.65        0.0081169496     -0.12459134     0.034624918
2017-02-25/22:15:30.69        0.0081090849     -0.12447090     0.034590725
2017-02-25/22:15:30.72        0.0081090830     -0.12447115     0.034590083
2017-02-25/22:15:30.75        0.0081090830     -0.12447143     0.034589449
2017-02-25/22:15:30.78        0.0081169496     -0.12459247     0.034622359
2017-02-25/22:15:30.81        0.0081090849     -0.12447203     0.034588168
2017-02-25/22:15:30.84        0.0081090830     -0.12447229     0.034587525
2017-02-25/22:15:30.87        0.0081090830     -0.12447257     0.034586891
2017-02-25/22:15:30.90        0.0081169496     -0.12459360     0.034619798
2017-02-25/22:15:30.94        0.0081090849     -0.12447316     0.034585610
2017-02-25/22:15:30.97        0.0081090830     -0.12447342     0.034584967
2017-02-25/22:15:31.00        0.0081090830     -0.12447370     0.034584332
2017-02-25/22:15:31.03        0.0081169496     -0.12459473     0.034617237
2017-02-25/22:15:31.06        0.0081090849     -0.12447430     0.034583051
2017-02-25/22:15:31.09        0.0081090830     -0.12447455     0.034582408
2017-02-25/22:15:31.12        0.0081090830     -0.12447483     0.034581773
2017-02-25/22:15:31.15        0.0081169496     -0.12459587     0.034614675
2017-02-25/22:15:31.19        0.0081090849     -0.12447543     0.034580491
2017-02-25/22:15:31.22        0.0081090830     -0.12447568     0.034579848
2017-02-25/22:15:31.25        0.0081090830     -0.12447596     0.034579213
2017-02-25/22:15:31.28        0.0081169496     -0.12459700     0.034612112
2017-02-25/22:15:31.31        0.0081090849     -0.12447656     0.034577930
2017-02-25/22:15:31.34        0.0081090830     -0.12447681     0.034577287
2017-02-25/22:15:31.37        0.0081090830     -0.12447709     0.034576651
2017-02-25/22:15:31.40        0.0081169496     -0.12459813     0.034609548
2017-02-25/22:15:31.44        0.0081090849     -0.12447769     0.034575368
2017-02-25/22:15:31.47        0.0081090830     -0.12447794     0.034574725
2017-02-25/22:15:31.50        0.0081090830     -0.12447822     0.034574089
2017-02-25/22:15:31.53        0.0081169496     -0.12459926     0.034606983
2017-02-25/22:15:31.56        0.0081090849     -0.12447882     0.034572806
2017-02-25/22:15:31.59        0.0081090830     -0.12447907     0.034572162
2017-02-25/22:15:31.62        0.0081090830     -0.12447935     0.034571526
2017-02-25/22:15:31.65        0.0081169496     -0.12460040     0.034604417
2017-02-25/22:15:31.69        0.0081090849     -0.12447995     0.034570242
2017-02-25/22:15:31.72        0.0081090830     -0.12448020     0.034569599
2017-02-25/22:15:31.75        0.0081090830     -0.12448049     0.034568963
2017-02-25/22:15:31.78        0.0081169496     -0.12460153     0.034601851
2017-02-25/22:15:31.81        0.0081090849     -0.12448108     0.034567678
2017-02-25/22:15:31.84        0.0081090830     -0.12448134     0.034567034
2017-02-25/22:15:31.87        0.0081090830     -0.12448162     0.034566398
2017-02-25/22:15:31.90        0.0081169496     -0.12460266     0.034599283
2017-02-25/22:15:31.94        0.0081090849     -0.12448222     0.034565113
2017-02-25/22:15:31.97        0.0081090830     -0.12448247     0.034564469
2017-02-25/22:15:32.00        0.0081090830     -0.12448275     0.034563832
2017-02-25/22:15:32.03        0.0081169496     -0.12460379     0.034596715
2017-02-25/22:15:32.06        0.0081090849     -0.12448335     0.034562547
2017-02-25/22:15:32.09        0.0081090830     -0.12448360     0.034561903
2017-02-25/22:15:32.12        0.0081090830     -0.12448388     0.034561266
2017-02-25/22:15:32.15        0.0081169496     -0.12460493     0.034594146
2017-02-25/22:15:32.19        0.0081090849     -0.12448448     0.034559980
2017-02-25/22:15:32.22        0.0081090830     -0.12448473     0.034559335
2017-02-25/22:15:32.25        0.0081090830     -0.12448501     0.034558699
2017-02-25/22:15:32.28        0.0081169496     -0.12460606     0.034591576
2017-02-25/22:15:32.31        0.0081090849     -0.12448561     0.034557412
2017-02-25/22:15:32.34        0.0081090830     -0.12448586     0.034556768
2017-02-25/22:15:32.37        0.0081090830     -0.12448614     0.034556131
2017-02-25/22:15:32.40        0.0081169496     -0.12460719     0.034589005
2017-02-25/22:15:32.44        0.0081090849     -0.12448674     0.034554844
2017-02-25/22:15:32.47        0.0081090830     -0.12448699     0.034554199
2017-02-25/22:15:32.50        0.0081090830     -0.12448727     0.034553562
2017-02-25/22:15:32.53        0.0081169496     -0.12460832     0.034586434
2017-02-25/22:15:32.56        0.0081090849     -0.12448787     0.034552274
2017-02-25/22:15:32.59        0.0081090830     -0.12448812     0.034551629
2017-02-25/22:15:32.62        0.0081090830     -0.12448841     0.034550992
2017-02-25/22:15:32.65        0.0081169496     -0.12460946     0.034583861
2017-02-25/22:15:32.69        0.0081090849     -0.12448900     0.034549704
2017-02-25/22:15:32.72        0.0081090830     -0.12448926     0.034549059
2017-02-25/22:15:32.75        0.0081090830     -0.12448954     0.034548421
2017-02-25/22:15:32.78        0.0081169496     -0.12461059     0.034581288
2017-02-25/22:15:32.81        0.0081090849     -0.12449014     0.034547133
2017-02-25/22:15:32.84        0.0081090830     -0.12449039     0.034546487
2017-02-25/22:15:32.87        0.0081090830     -0.12449067     0.034545849
2017-02-25/22:15:32.90        0.0081169496     -0.12461172     0.034578713
2017-02-25/22:15:32.94        0.0081090849     -0.12449127     0.034544561
2017-02-25/22:15:32.97        0.0081090830     -0.12449152     0.034543915
2017-02-25/22:15:33.00        0.0081090830     -0.12449180     0.034543277
2017-02-25/22:15:33.03        0.0081169496     -0.12461285     0.034576138
2017-02-25/22:15:33.06        0.0081090849     -0.12449240     0.034541988
2017-02-25/22:15:33.09        0.0081090830     -0.12449265     0.034541342
2017-02-25/22:15:33.12        0.0081090830     -0.12449293     0.034540704
2017-02-25/22:15:33.15        0.0081169496     -0.12461399     0.034573562
2017-02-25/22:15:33.19        0.0081090849     -0.12449353     0.034539414
2017-02-25/22:15:33.22        0.0081090830     -0.12449378     0.034538768
2017-02-25/22:15:33.25        0.0081090830     -0.12449406     0.034538129
2017-02-25/22:15:33.28        0.0081169496     -0.12461512     0.034570985
2017-02-25/22:15:33.31        0.0081090849     -0.12449466     0.034536840
2017-02-25/22:15:33.34        0.0081090830     -0.12449491     0.034536193
2017-02-25/22:15:33.37        0.0081090830     -0.12449519     0.034535554
2017-02-25/22:15:33.40        0.0081169496     -0.12461625     0.034568407
2017-02-25/22:15:33.44        0.0081090849     -0.12449579     0.034534264
2017-02-25/22:15:33.47        0.0081090830     -0.12449604     0.034533617
2017-02-25/22:15:33.50        0.0081090830     -0.12449632     0.034532978
2017-02-25/22:15:33.53        0.0081169496     -0.12461738     0.034565829
2017-02-25/22:15:33.56        0.0081090849     -0.12449692     0.034531688
2017-02-25/22:15:33.59        0.0081090830     -0.12449718     0.034531041
2017-02-25/22:15:33.62        0.0081090830     -0.12449746     0.034530402
2017-02-25/22:15:33.65        0.0081169496     -0.12461852     0.034563249
2017-02-25/22:15:33.69        0.0081090849     -0.12449806     0.034529111
2017-02-25/22:15:33.72        0.0081090830     -0.12449831     0.034528463
2017-02-25/22:15:33.75        0.0081090830     -0.12449859     0.034527824
2017-02-25/22:15:33.78        0.0081169496     -0.12461965     0.034560669
2017-02-25/22:15:33.81        0.0081090849     -0.12449919     0.034526532
2017-02-25/22:15:33.84        0.0081090830     -0.12449944     0.034525885
2017-02-25/22:15:33.87        0.0081090830     -0.12449972     0.034525245
2017-02-25/22:15:33.90        0.0081169496     -0.12462078     0.034558088
2017-02-25/22:15:33.94        0.0081090849     -0.12450032     0.034523953
2017-02-25/22:15:33.97        0.0081090830     -0.12450057     0.034523306
2017-02-25/22:15:34.00        0.0081090830     -0.12450085     0.034522666
2017-02-25/22:15:34.03        0.0081169496     -0.12462191     0.034555505
2017-02-25/22:15:34.06        0.0081090849     -0.12450145     0.034521374
2017-02-25/22:15:34.09        0.0081090830     -0.12450170     0.034520726
2017-02-25/22:15:34.12        0.0081090830     -0.12450198     0.034520086
2017-02-25/22:15:34.15        0.0081169496     -0.12462305     0.034552922
2017-02-25/22:15:34.19        0.0081090849     -0.12450258     0.034518793
2017-02-25/22:15:34.22        0.0081090830     -0.12450283     0.034518145
2017-02-25/22:15:34.25        0.0081090830     -0.12450311     0.034517505
2017-02-25/22:15:34.28        0.0081169496     -0.12462418     0.034550339
2017-02-25/22:15:34.31        0.0081090849     -0.12450371     0.034516211
2017-02-25/22:15:34.34        0.0081090830     -0.12450396     0.034515563
2017-02-25/22:15:34.37        0.0081090830     -0.12450424     0.034514923
2017-02-25/22:15:34.40        0.0081169496     -0.12462531     0.034547754
2017-02-25/22:15:34.44        0.0081090849     -0.12450484     0.034513629
2017-02-25/22:15:34.47        0.0081090830     -0.12450510     0.034512980
2017-02-25/22:15:34.50        0.0081090830     -0.12450538     0.034512340
2017-02-25/22:15:34.53        0.0081169496     -0.12462644     0.034545168
2017-02-25/22:15:34.56        0.0081090849     -0.12450597     0.034511046
2017-02-25/22:15:34.59        0.0081090830     -0.12450623     0.034510397
2017-02-25/22:15:34.62        0.0081090830     -0.12450651     0.034509756
2017-02-25/22:15:34.65        0.0081169496     -0.12462758     0.034542582
2017-02-25/22:15:34.69        0.0081090849     -0.12450711     0.034508461
2017-02-25/22:15:34.72        0.0081090830     -0.12450736     0.034507812
2017-02-25/22:15:34.75        0.0081090830     -0.12450764     0.034507171
2017-02-25/22:15:34.78        0.0081169496     -0.12462871     0.034539995
2017-02-25/22:15:34.81        0.0081090849     -0.12450824     0.034505876
2017-02-25/22:15:34.84        0.0081090830     -0.12450849     0.034505227
2017-02-25/22:15:34.87        0.0081090830     -0.12450877     0.034504586
2017-02-25/22:15:34.90        0.0081169496     -0.12462984     0.034537406
2017-02-25/22:15:34.94        0.0081090849     -0.12450937     0.034503291
2017-02-25/22:15:34.97        0.0081090830     -0.12450962     0.034502641
2017-02-25/22:15:35.00        0.0081090830     -0.12450990     0.034502000
2017-02-25/22:15:35.03        0.0081169496     -0.12463097     0.034534817
2017-02-25/22:15:35.06        0.0081090849     -0.12451050     0.034500704
2017-02-25/22:15:35.09        0.0081090830     -0.12451075     0.034500054
2017-02-25/22:15:35.12        0.0081090830     -0.12451103     0.034499412
2017-02-25/22:15:35.15        0.0081169496     -0.12463211     0.034532227
2017-02-25/22:15:35.19        0.0081090849     -0.12451163     0.034498116
2017-02-25/22:15:35.22        0.0081090830     -0.12451188     0.034497466
2017-02-25/22:15:35.25        0.0081090830     -0.12451216     0.034496824
2017-02-25/22:15:35.28        0.0081169496     -0.12463324     0.034529637
2017-02-25/22:15:35.31        0.0081090849     -0.12451276     0.034495528
2017-02-25/22:15:35.34        0.0081090830     -0.12451302     0.034494878
2017-02-25/22:15:35.37        0.0081090830     -0.12451330     0.034494236
2017-02-25/22:15:35.40        0.0081169496     -0.12463437     0.034527045
2017-02-25/22:15:35.44        0.0081090849     -0.12451389     0.034492938
2017-02-25/22:15:35.47        0.0081090830     -0.12451415     0.034492288
2017-02-25/22:15:35.50        0.0081090830     -0.12451443     0.034491646
2017-02-25/22:15:35.53        0.0081169496     -0.12463550     0.034524452
2017-02-25/22:15:35.56        0.0081090849     -0.12451503     0.034490348
2017-02-25/22:15:35.59        0.0081090830     -0.12451528     0.034489698
2017-02-25/22:15:35.62        0.0081090830     -0.12451556     0.034489055
2017-02-25/22:15:35.65        0.0081169496     -0.12463664     0.034521859
2017-02-25/22:15:35.69        0.0081090849     -0.12451616     0.034487757
2017-02-25/22:15:35.72        0.0081090830     -0.12451641     0.034487106
2017-02-25/22:15:35.75        0.0081090830     -0.12451669     0.034486464
2017-02-25/22:15:35.78        0.0081169496     -0.12463777     0.034519265
2017-02-25/22:15:35.81        0.0081090849     -0.12451729     0.034485165
2017-02-25/22:15:35.84        0.0081090830     -0.12451754     0.034484514
2017-02-25/22:15:35.87        0.0081090830     -0.12451782     0.034483871
2017-02-25/22:15:35.90        0.0081169496     -0.12463890     0.034516670
2017-02-25/22:15:35.94        0.0081090849     -0.12451842     0.034482572
2017-02-25/22:15:35.97        0.0081090830     -0.12451867     0.034481921
2017-02-25/22:15:36.00        0.0081090830     -0.12451895     0.034481278
2017-02-25/22:15:36.03        0.0081169496     -0.12464003     0.034514074
2017-02-25/22:15:36.06        0.0081090849     -0.12451955     0.034479979
2017-02-25/22:15:36.09        0.0081090830     -0.12451980     0.034479327
2017-02-25/22:15:36.12        0.0081090830     -0.12452008     0.034478684
2017-02-25/22:15:36.15        0.0081169496     -0.12464117     0.034511477
2017-02-25/22:15:36.19        0.0081090849     -0.12452068     0.034477384
2017-02-25/22:15:36.22        0.0081090830     -0.12452093     0.034476733
2017-02-25/22:15:36.25        0.0081090830     -0.12452122     0.034476089
2017-02-25/22:15:36.28        0.0081169496     -0.12464230     0.034508879
2017-02-25/22:15:36.31        0.0081090849     -0.12452181     0.034474789
2017-02-25/22:15:36.34        0.0081090830     -0.12452207     0.034474137
2017-02-25/22:15:36.37        0.0081090830     -0.12452235     0.034473493
2017-02-25/22:15:36.40        0.0081169496     -0.12464343     0.034506281
2017-02-25/22:15:36.44        0.0081090849     -0.12452295     0.034472192
2017-02-25/22:15:36.47        0.0081090830     -0.12452320     0.034471540
2017-02-25/22:15:36.50        0.0081090830     -0.12452348     0.034470896
2017-02-25/22:15:36.53        0.0081169496     -0.12464456     0.034503681
2017-02-25/22:15:36.56        0.0081090849     -0.12452408     0.034469595
2017-02-25/22:15:36.59        0.0081090830     -0.12452433     0.034468943
2017-02-25/22:15:36.62        0.0081090830     -0.12452461     0.034468299
2017-02-25/22:15:36.65        0.0081169496     -0.12464570     0.034501081
2017-02-25/22:15:36.69        0.0081090849     -0.12452521     0.034466997
2017-02-25/22:15:36.72        0.0081090830     -0.12452546     0.034466345
2017-02-25/22:15:36.75        0.0081090830     -0.12452574     0.034465700
2017-02-25/22:15:36.78        0.0081169496     -0.12464683     0.034498480
2017-02-25/22:15:36.81        0.0081090849     -0.12452634     0.034464398
2017-02-25/22:15:36.84        0.0081090830     -0.12452659     0.034463746
2017-02-25/22:15:36.87        0.0081090830     -0.12452687     0.034463101
2017-02-25/22:15:36.90        0.0081169496     -0.12464796     0.034495878
2017-02-25/22:15:36.94        0.0081090849     -0.12452747     0.034461799
2017-02-25/22:15:36.97        0.0081090830     -0.12452772     0.034461146
2017-02-25/22:15:37.00        0.0081090830     -0.12452800     0.034460501
2017-02-25/22:15:37.03        0.0081169496     -0.12464909     0.034493275
2017-02-25/22:15:37.06        0.0081090849     -0.12452860     0.034459198
2017-02-25/22:15:37.09        0.0081090830     -0.12452885     0.034458545
2017-02-25/22:15:37.12        0.0081090830     -0.12452914     0.034457900
2017-02-25/22:15:37.15        0.0081169496     -0.12465023     0.034490671
2017-02-25/22:15:37.19        0.0081090849     -0.12452973     0.034456597
2017-02-25/22:15:37.22        0.0081090830     -0.12452999     0.034455943
2017-02-25/22:15:37.25        0.0081090830     -0.12453027     0.034455298
2017-02-25/22:15:37.28        0.0081169496     -0.12465136     0.034488067
2017-02-25/22:15:37.31        0.0081090849     -0.12453087     0.034453994
2017-02-25/22:15:37.34        0.0081090830     -0.12453112     0.034453341
2017-02-25/22:15:37.37        0.0081090830     -0.12453140     0.034452695
2017-02-25/22:15:37.40        0.0081169496     -0.12465249     0.034485461
2017-02-25/22:15:37.44        0.0081090849     -0.12453200     0.034451391
2017-02-25/22:15:37.47        0.0081090830     -0.12453225     0.034450738
2017-02-25/22:15:37.50        0.0081090830     -0.12453253     0.034450092
2017-02-25/22:15:37.53        0.0081169496     -0.12465362     0.034482855
2017-02-25/22:15:37.56        0.0081090849     -0.12453313     0.034448787
2017-02-25/22:15:37.59        0.0081090830     -0.12453338     0.034448133
2017-02-25/22:15:37.62        0.0081090830     -0.12453366     0.034447487
2017-02-25/22:15:37.65        0.0081169496     -0.12465476     0.034480248
2017-02-25/22:15:37.69        0.0081090849     -0.12453426     0.034446182
2017-02-25/22:15:37.72        0.0081090830     -0.12453451     0.034445528
2017-02-25/22:15:37.75        0.0081090830     -0.12453479     0.034444882
2017-02-25/22:15:37.78        0.0081169496     -0.12465589     0.034477639
2017-02-25/22:15:37.81        0.0081090849     -0.12453539     0.034443577
2017-02-25/22:15:37.84        0.0081090830     -0.12453564     0.034442922
2017-02-25/22:15:37.87        0.0081090830     -0.12453592     0.034442276
2017-02-25/22:15:37.90        0.0081169496     -0.12465702     0.034475030
2017-02-25/22:15:37.94        0.0081090849     -0.12453652     0.034440970
2017-02-25/22:15:37.97        0.0081090830     -0.12453677     0.034440315
2017-02-25/22:15:38.00        0.0081090830     -0.12453705     0.034439669
2017-02-25/22:15:38.03        0.0081169496     -0.12465815     0.034472421
2017-02-25/22:15:38.06        0.0081090849     -0.12453765     0.034438362
2017-02-25/22:15:38.09        0.0081090830     -0.12453791     0.034437708
2017-02-25/22:15:38.12        0.0081090830     -0.12453819     0.034437061
2017-02-25/22:15:38.15        0.0081169496     -0.12465929     0.034469810
2017-02-25/22:15:38.19        0.0081090849     -0.12453879     0.034435754
2017-02-25/22:15:38.22        0.0081090830     -0.12453904     0.034435099
2017-02-25/22:15:38.25        0.0081090830     -0.12453932     0.034434452
2017-02-25/22:15:38.28        0.0081169496     -0.12466042     0.034467198
2017-02-25/22:15:38.31        0.0081090849     -0.12453992     0.034433145
2017-02-25/22:15:38.34        0.0081090830     -0.12454017     0.034432490
2017-02-25/22:15:38.37        0.0081090830     -0.12454045     0.034431842
2017-02-25/22:15:38.40        0.0081169496     -0.12466155     0.034464586
2017-02-25/22:15:38.44        0.0081090849     -0.12454105     0.034430535
2017-02-25/22:15:38.47        0.0081090830     -0.12454130     0.034429879
2017-02-25/22:15:38.50        0.0081090830     -0.12454158     0.034429232
2017-02-25/22:15:38.53        0.0081169496     -0.12466268     0.034461973
2017-02-25/22:15:38.56        0.0081090849     -0.12454218     0.034427924
2017-02-25/22:15:38.59        0.0081090830     -0.12454243     0.034427268
2017-02-25/22:15:38.62        0.0081090830     -0.12454271     0.034426621
2017-02-25/22:15:38.65        0.0081169496     -0.12466382     0.034459359
2017-02-25/22:15:38.69        0.0081090849     -0.12454331     0.034425312
2017-02-25/22:15:38.72        0.0081090830     -0.12454356     0.034424656
2017-02-25/22:15:38.75        0.0081090830     -0.12454384     0.034424008
2017-02-25/22:15:38.78        0.0081169496     -0.12466495     0.034456744
2017-02-25/22:15:38.81        0.0081090849     -0.12454444     0.034422699
2017-02-25/22:15:38.84        0.0081090830     -0.12454469     0.034422043
2017-02-25/22:15:38.87        0.0081090830     -0.12454497     0.034421395
2017-02-25/22:15:38.90        0.0081169496     -0.12466608     0.034454128
2017-02-25/22:15:38.94        0.0081090849     -0.12454557     0.034420086
2017-02-25/22:15:38.97        0.0081090830     -0.12454583     0.034419430
2017-02-25/22:15:39.00        0.0081090830     -0.12454611     0.034418781
2017-02-25/22:15:39.03        0.0081169496     -0.12466721     0.034451511
2017-02-25/22:15:39.06        0.0081090849     -0.12454670     0.034417471
2017-02-25/22:15:39.09        0.0081090830     -0.12454696     0.034416815
2017-02-25/22:15:39.12        0.0081090830     -0.12454724     0.034416166
2017-02-25/22:15:39.15        0.0081169496     -0.12466834     0.034448894
2017-02-25/22:15:39.19        0.0081090849     -0.12454784     0.034414856
2017-02-25/22:15:39.22        0.0081090830     -0.12454809     0.034414200
2017-02-25/22:15:39.25        0.0081090830     -0.12454837     0.034413551
2017-02-25/22:15:39.28        0.0081169496     -0.12466948     0.034446275
2017-02-25/22:15:39.31        0.0081090849     -0.12454897     0.034412240
2017-02-25/22:15:39.34        0.0081090830     -0.12454922     0.034411583
2017-02-25/22:15:39.37        0.0081090830     -0.12454950     0.034410934
2017-02-25/22:15:39.40        0.0081169496     -0.12467061     0.034443656
2017-02-25/22:15:39.44        0.0081090849     -0.12455010     0.034409623
2017-02-25/22:15:39.47        0.0081090830     -0.12455035     0.034408966
2017-02-25/22:15:39.50        0.0081175543     -0.12454541     0.034416988
2017-02-25/22:15:39.53        0.0081404809     -0.12465723     0.034465124
2017-02-25/22:15:39.56        0.0081472057     -0.12452771     0.034446028
2017-02-25/22:15:39.59        0.0081617932     -0.12451897     0.034460305
2017-02-25/22:15:39.62        0.0081763826     -0.12451025     0.034474590
2017-02-25/22:15:39.65        0.0081993092     -0.12462207     0.034522723
2017-02-25/22:15:39.69        0.0082060340     -0.12449256     0.034503629
2017-02-25/22:15:39.72        0.0082206215     -0.12448381     0.034517906
2017-02-25/22:15:39.75        0.0082352109     -0.12447510     0.034532191
2017-02-25/22:15:39.78        0.0082581375     -0.12458693     0.034580321
2017-02-25/22:15:39.81        0.0082648623     -0.12445741     0.034561230
2017-02-25/22:15:39.84        0.0082794498     -0.12444867     0.034575507
2017-02-25/22:15:39.87        0.0082940392     -0.12443996     0.034589791
2017-02-25/22:15:39.90        0.0083169658     -0.12455179     0.034637918
2017-02-25/22:15:39.94        0.0083236906     -0.12442228     0.034618829
2017-02-25/22:15:39.97        0.0083382781     -0.12441354     0.034633106
2017-02-25/22:15:40.00        0.0083528675     -0.12440482     0.034647390
2017-02-25/22:15:40.03        0.0083757941     -0.12451666     0.034695515
2017-02-25/22:15:40.06        0.0083825189     -0.12438715     0.034676428
2017-02-25/22:15:40.09        0.0083971064     -0.12437841     0.034690704
2017-02-25/22:15:40.12        0.0084116958     -0.12436970     0.034704989
2017-02-25/22:15:40.15        0.0084346224     -0.12448153     0.034753110
2017-02-25/22:15:40.19        0.0084413472     -0.12435203     0.034734026
2017-02-25/22:15:40.22        0.0084559347     -0.12434329     0.034748302
2017-02-25/22:15:40.25        0.0084705241     -0.12433458     0.034762586
2017-02-25/22:15:40.28        0.0084934507     -0.12444642     0.034810705
2017-02-25/22:15:40.31        0.0085001755     -0.12431691     0.034791623
2017-02-25/22:15:40.34        0.0085147630     -0.12430818     0.034805899
2017-02-25/22:15:40.37        0.0085293524     -0.12429947     0.034820182
2017-02-25/22:15:40.40        0.0085522790     -0.12441131     0.034868298
2017-02-25/22:15:40.44        0.0085590038     -0.12428181     0.034849219
2017-02-25/22:15:40.47        0.0085735913     -0.12427307     0.034863494
2017-02-25/22:15:40.50        0.0085881807     -0.12426437     0.034877778
2017-02-25/22:15:40.53        0.0086026361     -0.12438144     0.034917219
2017-02-25/22:15:40.56        0.0085943008     -0.12426122     0.034882726
2017-02-25/22:15:40.59        0.0085942988     -0.12426149     0.034882066
2017-02-25/22:15:40.62        0.0085942988     -0.12426179     0.034881415
2017-02-25/22:15:40.65        0.0086026361     -0.12438264     0.034914591
2017-02-25/22:15:40.69        0.0085943008     -0.12426242     0.034880100
2017-02-25/22:15:40.72        0.0085942988     -0.12426269     0.034879440
2017-02-25/22:15:40.75        0.0085942988     -0.12426298     0.034878789
2017-02-25/22:15:40.78        0.0086026361     -0.12438383     0.034911962
2017-02-25/22:15:40.81        0.0085943008     -0.12426362     0.034877473
2017-02-25/22:15:40.84        0.0085942988     -0.12426388     0.034876813
2017-02-25/22:15:40.87        0.0085942988     -0.12426418     0.034876162
2017-02-25/22:15:40.90        0.0086026361     -0.12438503     0.034909332
2017-02-25/22:15:40.94        0.0085943008     -0.12426481     0.034874845
2017-02-25/22:15:40.97        0.0085942988     -0.12426508     0.034874185
2017-02-25/22:15:41.00        0.0085942988     -0.12426538     0.034873534
2017-02-25/22:15:41.03        0.0086026361     -0.12438623     0.034906701
2017-02-25/22:15:41.06        0.0085943008     -0.12426601     0.034872217
2017-02-25/22:15:41.09        0.0085942988     -0.12426628     0.034871557
2017-02-25/22:15:41.12        0.0085942988     -0.12426657     0.034870905
2017-02-25/22:15:41.15        0.0086026361     -0.12438743     0.034904069
2017-02-25/22:15:41.19        0.0085943008     -0.12426721     0.034869587
2017-02-25/22:15:41.22        0.0085942988     -0.12426747     0.034868927
2017-02-25/22:15:41.25        0.0085942988     -0.12426777     0.034868275
2017-02-25/22:15:41.28        0.0086026361     -0.12438862     0.034901437
2017-02-25/22:15:41.31        0.0085943008     -0.12426840     0.034866957
2017-02-25/22:15:41.34        0.0085942988     -0.12426867     0.034866297
2017-02-25/22:15:41.37        0.0085942988     -0.12426897     0.034865644
2017-02-25/22:15:41.40        0.0086026361     -0.12438982     0.034898803
2017-02-25/22:15:41.44        0.0085943008     -0.12426960     0.034864326
2017-02-25/22:15:41.47        0.0085942988     -0.12426987     0.034863665
2017-02-25/22:15:41.50        0.0085942988     -0.12427016     0.034863012
2017-02-25/22:15:41.53        0.0086026361     -0.12439102     0.034896169
2017-02-25/22:15:41.56        0.0085943008     -0.12427079     0.034861694
2017-02-25/22:15:41.59        0.0085942988     -0.12427106     0.034861033
2017-02-25/22:15:41.62        0.0085942988     -0.12427136     0.034860380
2017-02-25/22:15:41.65        0.0086026361     -0.12439221     0.034893534
2017-02-25/22:15:41.69        0.0085943008     -0.12427199     0.034859061
2017-02-25/22:15:41.72        0.0085942988     -0.12427226     0.034858400
2017-02-25/22:15:41.75        0.0085942988     -0.12427255     0.034857747
2017-02-25/22:15:41.78        0.0086026361     -0.12439341     0.034890897
2017-02-25/22:15:41.81        0.0085943008     -0.12427319     0.034856427
2017-02-25/22:15:41.84        0.0085942988     -0.12427345     0.034855766
2017-02-25/22:15:41.87        0.0085942988     -0.12427375     0.034855112
2017-02-25/22:15:41.90        0.0086026361     -0.12439461     0.034888260
2017-02-25/22:15:41.94        0.0085943008     -0.12427438     0.034853792
2017-02-25/22:15:41.97        0.0085942988     -0.12427465     0.034853131
2017-02-25/22:15:42.00        0.0085942988     -0.12427495     0.034852477
2017-02-25/22:15:42.03        0.0086026361     -0.12439581     0.034885622
2017-02-25/22:15:42.06        0.0085943008     -0.12427558     0.034851157
2017-02-25/22:15:42.09        0.0085942988     -0.12427585     0.034850495
2017-02-25/22:15:42.12        0.0085942988     -0.12427614     0.034849841
2017-02-25/22:15:42.15        0.0086026361     -0.12439700     0.034882984
2017-02-25/22:15:42.19        0.0085943008     -0.12427677     0.034848520
2017-02-25/22:15:42.22        0.0085942988     -0.12427704     0.034847858
2017-02-25/22:15:42.25        0.0085942988     -0.12427734     0.034847204
2017-02-25/22:15:42.28        0.0086026361     -0.12439820     0.034880344
2017-02-25/22:15:42.31        0.0085943008     -0.12427797     0.034845883
2017-02-25/22:15:42.34        0.0085942988     -0.12427824     0.034845221
2017-02-25/22:15:42.37        0.0085942988     -0.12427854     0.034844566
2017-02-25/22:15:42.40        0.0086026361     -0.12439940     0.034877703
2017-02-25/22:15:42.44        0.0085943008     -0.12427917     0.034843245
2017-02-25/22:15:42.47        0.0085942988     -0.12427944     0.034842582
2017-02-25/22:15:42.50        0.0085942988     -0.12427973     0.034841928
2017-02-25/22:15:42.53        0.0086026361     -0.12440060     0.034875062
2017-02-25/22:15:42.56        0.0085943008     -0.12428036     0.034840606
2017-02-25/22:15:42.59        0.0085942988     -0.12428063     0.034839943
2017-02-25/22:15:42.62        0.0085942988     -0.12428093     0.034839288
2017-02-25/22:15:42.65        0.0086026361     -0.12440179     0.034872420
2017-02-25/22:15:42.69        0.0085943008     -0.12428156     0.034837966
2017-02-25/22:15:42.72        0.0085942988     -0.12428183     0.034837303
2017-02-25/22:15:42.75        0.0085942988     -0.12428212     0.034836648
2017-02-25/22:15:42.78        0.0086026361     -0.12440299     0.034869777
2017-02-25/22:15:42.81        0.0085943008     -0.12428276     0.034835325
2017-02-25/22:15:42.84        0.0085942988     -0.12428302     0.034834662
2017-02-25/22:15:42.87        0.0085942988     -0.12428332     0.034834007
2017-02-25/22:15:42.90        0.0086026361     -0.12440419     0.034867132
2017-02-25/22:15:42.94        0.0085943008     -0.12428395     0.034832683
2017-02-25/22:15:42.97        0.0085942988     -0.12428422     0.034832020
2017-02-25/22:15:43.00        0.0085942988     -0.12428452     0.034831364
2017-02-25/22:15:43.03        0.0086026361     -0.12440539     0.034864488
2017-02-25/22:15:43.06        0.0085943008     -0.12428515     0.034830041
2017-02-25/22:15:43.09        0.0085942988     -0.12428542     0.034829377
2017-02-25/22:15:43.12        0.0085942988     -0.12428571     0.034828721
2017-02-25/22:15:43.15        0.0086026361     -0.12440658     0.034861842
2017-02-25/22:15:43.19        0.0085943008     -0.12428634     0.034827397
2017-02-25/22:15:43.22        0.0085942988     -0.12428661     0.034826733
2017-02-25/22:15:43.25        0.0085942988     -0.12428691     0.034826078
2017-02-25/22:15:43.28        0.0086026361     -0.12440778     0.034859195
2017-02-25/22:15:43.31        0.0085943008     -0.12428754     0.034824753
2017-02-25/22:15:43.34        0.0085942988     -0.12428781     0.034824089
2017-02-25/22:15:43.37        0.0085942988     -0.12428811     0.034823433
2017-02-25/22:15:43.40        0.0085943008     -0.12428843     0.034822785
2017-02-25/22:15:43.44        0.0085943008     -0.12428874     0.034822107
2017-02-25/22:15:43.47        0.0085942988     -0.12428900     0.034821443
2017-02-25/22:15:43.50        0.0085942988     -0.12428930     0.034820787
2017-02-25/22:15:43.53        0.0085943008     -0.12428963     0.034820139
2017-02-25/22:15:43.56        0.0085943008     -0.12428993     0.034819461
2017-02-25/22:15:43.59        0.0085942988     -0.12429020     0.034818797
2017-02-25/22:15:43.62        0.0085942988     -0.12429050     0.034818140
2017-02-25/22:15:43.65        0.0085943008     -0.12429082     0.034817492
2017-02-25/22:15:43.69        0.0085943008     -0.12429113     0.034816814
2017-02-25/22:15:43.72        0.0085942988     -0.12429140     0.034816150
2017-02-25/22:15:43.75        0.0085942988     -0.12429169     0.034815493
2017-02-25/22:15:43.78        0.0085943008     -0.12429202     0.034814844
2017-02-25/22:15:43.81        0.0085943008     -0.12429233     0.034814166
2017-02-25/22:15:43.84        0.0085942988     -0.12429259     0.034813502
2017-02-25/22:15:43.87        0.0085942988     -0.12429289     0.034812845
2017-02-25/22:15:43.90        0.0085943008     -0.12429322     0.034812196
2017-02-25/22:15:43.94        0.0085943008     -0.12429352     0.034811518
2017-02-25/22:15:43.97        0.0085942988     -0.12429379     0.034810853
2017-02-25/22:15:44.00        0.0085942988     -0.12429409     0.034810196
2017-02-25/22:15:44.03        0.0085943008     -0.12429441     0.034809546
2017-02-25/22:15:44.06        0.0085943008     -0.12429472     0.034808868
2017-02-25/22:15:44.09        0.0085942988     -0.12429499     0.034808203
2017-02-25/22:15:44.12        0.0085942988     -0.12429528     0.034807545
2017-02-25/22:15:44.15        0.0085943008     -0.12429561     0.034806896
2017-02-25/22:15:44.19        0.0085943008     -0.12429591     0.034806218
2017-02-25/22:15:44.22        0.0085942988     -0.12429618     0.034805552
2017-02-25/22:15:44.25        0.0085942988     -0.12429648     0.034804895
2017-02-25/22:15:44.28        0.0085943008     -0.12429680     0.034804245
2017-02-25/22:15:44.31        0.0085943008     -0.12429711     0.034803566
2017-02-25/22:15:44.34        0.0085942988     -0.12429738     0.034802900
2017-02-25/22:15:44.37        0.0085942988     -0.12429767     0.034802243
2017-02-25/22:15:44.40        0.0085943008     -0.12429800     0.034801593
2017-02-25/22:15:44.44        0.0086026361     -0.12441885     0.034834677
2017-02-25/22:15:44.47        0.0085942988     -0.12429857     0.034800248
2017-02-25/22:15:44.50        0.0085942988     -0.12429887     0.034799590
2017-02-25/22:15:44.53        0.0085943008     -0.12429920     0.034798940
2017-02-25/22:15:44.56        0.0086026361     -0.12442005     0.034832021
2017-02-25/22:15:44.59        0.0085942988     -0.12429977     0.034797595
2017-02-25/22:15:44.62        0.0085942988     -0.12430007     0.034796936
2017-02-25/22:15:44.65        0.0085943008     -0.12430039     0.034796286
2017-02-25/22:15:44.69        0.0086026361     -0.12442125     0.034829364
2017-02-25/22:15:44.72        0.0085942988     -0.12430097     0.034794940
2017-02-25/22:15:44.75        0.0085942988     -0.12430126     0.034794282
2017-02-25/22:15:44.78        0.0085943008     -0.12430159     0.034793632
2017-02-25/22:15:44.81        0.0086026361     -0.12442245     0.034826707
2017-02-25/22:15:44.84        0.0085942988     -0.12430216     0.034792285
2017-02-25/22:15:44.87        0.0085942988     -0.12430246     0.034791627
2017-02-25/22:15:44.90        0.0085943008     -0.12430278     0.034790976
2017-02-25/22:15:44.94        0.0086026361     -0.12442364     0.034824048
2017-02-25/22:15:44.97        0.0085942988     -0.12430336     0.034789629
2017-02-25/22:15:45.00        0.0085942988     -0.12430366     0.034788970
2017-02-25/22:15:45.03        0.0085943008     -0.12430398     0.034788320
2017-02-25/22:15:45.06        0.0086026361     -0.12442484     0.034821389
2017-02-25/22:15:45.09        0.0085942988     -0.12430456     0.034786972
2017-02-25/22:15:45.12        0.0085942988     -0.12430485     0.034786313
2017-02-25/22:15:45.15        0.0085943008     -0.12430518     0.034785662
2017-02-25/22:15:45.19        0.0086026361     -0.12442604     0.034818729
2017-02-25/22:15:45.22        0.0085942988     -0.12430575     0.034784315
2017-02-25/22:15:45.25        0.0085942988     -0.12430605     0.034783655
2017-02-25/22:15:45.28        0.0085943008     -0.12430637     0.034783004
2017-02-25/22:15:45.31        0.0086026361     -0.12442724     0.034816068
2017-02-25/22:15:45.34        0.0085942988     -0.12430695     0.034781656
2017-02-25/22:15:45.37        0.0085942988     -0.12430724     0.034780997
2017-02-25/22:15:45.40        0.0085943008     -0.12430757     0.034780345
2017-02-25/22:15:45.44        0.0086026361     -0.12442843     0.034813406
2017-02-25/22:15:45.47        0.0085942988     -0.12430814     0.034778997
2017-02-25/22:15:45.50        0.0085942988     -0.12430844     0.034778337
2017-02-25/22:15:45.53        0.0085943008     -0.12430877     0.034777685
2017-02-25/22:15:45.56        0.0086026361     -0.12442963     0.034810744
2017-02-25/22:15:45.59        0.0085942988     -0.12430934     0.034776336
2017-02-25/22:15:45.62        0.0085942988     -0.12430964     0.034775676
2017-02-25/22:15:45.65        0.0085943008     -0.12430996     0.034775024
2017-02-25/22:15:45.69        0.0086026361     -0.12443083     0.034808080
2017-02-25/22:15:45.72        0.0085942988     -0.12431054     0.034773675
2017-02-25/22:15:45.75        0.0085942988     -0.12431083     0.034773015
2017-02-25/22:15:45.78        0.0085943008     -0.12431116     0.034772363
2017-02-25/22:15:45.81        0.0086026361     -0.12443202     0.034805415
2017-02-25/22:15:45.84        0.0085942988     -0.12431173     0.034771013
2017-02-25/22:15:45.87        0.0085942988     -0.12431203     0.034770352
2017-02-25/22:15:45.90        0.0085943008     -0.12431235     0.034769700
2017-02-25/22:15:45.94        0.0086026361     -0.12443322     0.034802750
2017-02-25/22:15:45.97        0.0085942988     -0.12431293     0.034768350
2017-02-25/22:15:46.00        0.0085942988     -0.12431323     0.034767689
2017-02-25/22:15:46.03        0.0085943008     -0.12431355     0.034767037
2017-02-25/22:15:46.06        0.0086026361     -0.12443442     0.034800084
2017-02-25/22:15:46.09        0.0085942988     -0.12431412     0.034765686
2017-02-25/22:15:46.12        0.0085942988     -0.12431442     0.034765025
2017-02-25/22:15:46.15        0.0085943008     -0.12431475     0.034764372
2017-02-25/22:15:46.19        0.0086026361     -0.12443562     0.034797417
2017-02-25/22:15:46.22        0.0085942988     -0.12431532     0.034763021
2017-02-25/22:15:46.25        0.0085942988     -0.12431562     0.034762360
2017-02-25/22:15:46.28        0.0085943008     -0.12431594     0.034761707
2017-02-25/22:15:46.31        0.0086026361     -0.12443681     0.034794749
2017-02-25/22:15:46.34        0.0085942988     -0.12431652     0.034760355
2017-02-25/22:15:46.37        0.0085942988     -0.12431681     0.034759694
2017-02-25/22:15:46.40        0.0085943008     -0.12431714     0.034759041
2017-02-25/22:15:46.44        0.0086026361     -0.12443801     0.034792080
2017-02-25/22:15:46.47        0.0085942988     -0.12431771     0.034757689
2017-02-25/22:15:46.50        0.0085942988     -0.12431801     0.034757028
2017-02-25/22:15:46.53        0.0085943008     -0.12431834     0.034756374
2017-02-25/22:15:46.56        0.0086026361     -0.12443921     0.034789410
2017-02-25/22:15:46.59        0.0085942988     -0.12431891     0.034755022
2017-02-25/22:15:46.62        0.0085942988     -0.12431921     0.034754360
2017-02-25/22:15:46.65        0.0085943008     -0.12431953     0.034753706
2017-02-25/22:15:46.69        0.0086026361     -0.12444041     0.034786739
2017-02-25/22:15:46.72        0.0085942988     -0.12432011     0.034752353
2017-02-25/22:15:46.75        0.0085942988     -0.12432040     0.034751691
2017-02-25/22:15:46.78        0.0085943008     -0.12432073     0.034751038
2017-02-25/22:15:46.81        0.0086026361     -0.12444160     0.034784068
2017-02-25/22:15:46.84        0.0085942988     -0.12432130     0.034749684
2017-02-25/22:15:46.87        0.0085942988     -0.12432160     0.034749022
2017-02-25/22:15:46.90        0.0085943008     -0.12432192     0.034748368
2017-02-25/22:15:46.94        0.0086026361     -0.12444280     0.034781396
2017-02-25/22:15:46.97        0.0085942988     -0.12432250     0.034747014
2017-02-25/22:15:47.00        0.0085942988     -0.12432279     0.034746352
2017-02-25/22:15:47.03        0.0085943008     -0.12432312     0.034745697
2017-02-25/22:15:47.06        0.0086026361     -0.12444400     0.034778722
2017-02-25/22:15:47.09        0.0085942988     -0.12432369     0.034744343
2017-02-25/22:15:47.12        0.0085942988     -0.12432399     0.034743681
2017-02-25/22:15:47.15        0.0085943008     -0.12432432     0.034743026
2017-02-25/22:15:47.19        0.0086026361     -0.12444520     0.034776048
2017-02-25/22:15:47.22        0.0085942988     -0.12432489     0.034741671
2017-02-25/22:15:47.25        0.0085942988     -0.12432519     0.034741009
2017-02-25/22:15:47.28        0.0085943008     -0.12432551     0.034740354
2017-02-25/22:15:47.31        0.0086026361     -0.12444639     0.034773373
2017-02-25/22:15:47.34        0.0085942988     -0.12432609     0.034738999
2017-02-25/22:15:47.37        0.0085942988     -0.12432638     0.034738336
2017-02-25/22:15:47.40        0.0085943008     -0.12432671     0.034737681
2017-02-25/22:15:47.44        0.0086026361     -0.12444759     0.034770697
2017-02-25/22:15:47.47        0.0085942988     -0.12432728     0.034736325
2017-02-25/22:15:47.50        0.0085942988     -0.12432758     0.034735662
2017-02-25/22:15:47.53        0.0085943008     -0.12432791     0.034735007
2017-02-25/22:15:47.56        0.0086026361     -0.12444879     0.034768020
2017-02-25/22:15:47.59        0.0085942988     -0.12432848     0.034733651
2017-02-25/22:15:47.62        0.0085942988     -0.12432878     0.034732987
2017-02-25/22:15:47.65        0.0085943008     -0.12432910     0.034732332
2017-02-25/22:15:47.69        0.0086026361     -0.12444999     0.034765343
2017-02-25/22:15:47.72        0.0085942988     -0.12432968     0.034730976
2017-02-25/22:15:47.75        0.0085942988     -0.12432997     0.034730312
2017-02-25/22:15:47.78        0.0085943008     -0.12433030     0.034729656
2017-02-25/22:15:47.81        0.0086026361     -0.12445118     0.034762664
2017-02-25/22:15:47.84        0.0085942988     -0.12433087     0.034728299
2017-02-25/22:15:47.87        0.0085942988     -0.12433117     0.034727636
2017-02-25/22:15:47.90        0.0085943008     -0.12433149     0.034726980
2017-02-25/22:15:47.94        0.0086026361     -0.12445238     0.034759985
2017-02-25/22:15:47.97        0.0085942988     -0.12433207     0.034725622
2017-02-25/22:15:48.00        0.0085942988     -0.12433236     0.034724958
2017-02-25/22:15:48.03        0.0085943008     -0.12433269     0.034724302
2017-02-25/22:15:48.06        0.0086026361     -0.12445358     0.034757305
2017-02-25/22:15:48.09        0.0085942988     -0.12433326     0.034722944
2017-02-25/22:15:48.12        0.0085942988     -0.12433356     0.034722280
2017-02-25/22:15:48.15        0.0085943008     -0.12433389     0.034721624
2017-02-25/22:15:48.19        0.0086026361     -0.12445477     0.034754623
2017-02-25/22:15:48.22        0.0085942988     -0.12433446     0.034720266
2017-02-25/22:15:48.25        0.0085942988     -0.12433476     0.034719601
2017-02-25/22:15:48.28        0.0085943008     -0.12433508     0.034718945
2017-02-25/22:15:48.31        0.0086026361     -0.12445597     0.034751941
2017-02-25/22:15:48.34        0.0085942988     -0.12433566     0.034717586
2017-02-25/22:15:48.37        0.0085942988     -0.12433595     0.034716921
2017-02-25/22:15:48.40        0.0085943008     -0.12433628     0.034716265
2017-02-25/22:15:48.44        0.0086026361     -0.12445717     0.034749258
2017-02-25/22:15:48.47        0.0085942988     -0.12433685     0.034714906
2017-02-25/22:15:48.50        0.0085942988     -0.12433715     0.034714241
2017-02-25/22:15:48.53        0.0085943008     -0.12433747     0.034713584
2017-02-25/22:15:48.56        0.0086026361     -0.12445837     0.034746575
2017-02-25/22:15:48.59        0.0085942988     -0.12433805     0.034712224
2017-02-25/22:15:48.62        0.0085942988     -0.12433835     0.034711559
2017-02-25/22:15:48.65        0.0085943008     -0.12433867     0.034710902
2017-02-25/22:15:48.69        0.0086026361     -0.12445956     0.034743890
2017-02-25/22:15:48.72        0.0085942988     -0.12433925     0.034709542
2017-02-25/22:15:48.75        0.0085942988     -0.12433954     0.034708876
2017-02-25/22:15:48.78        0.0085943008     -0.12433987     0.034708219
2017-02-25/22:15:48.81        0.0086026361     -0.12446076     0.034741204
2017-02-25/22:15:48.84        0.0085942988     -0.12434044     0.034706859
2017-02-25/22:15:48.87        0.0085942988     -0.12434074     0.034706193
2017-02-25/22:15:48.90        0.0085943008     -0.12434106     0.034705536
2017-02-25/22:15:48.94        0.0086026361     -0.12446196     0.034738518
2017-02-25/22:15:48.97        0.0085942988     -0.12434164     0.034704175
2017-02-25/22:15:49.00        0.0085942988     -0.12434193     0.034703509
2017-02-25/22:15:49.03        0.0085943008     -0.12434226     0.034702851
2017-02-25/22:15:49.06        0.0086026361     -0.12446316     0.034735831
2017-02-25/22:15:49.09        0.0085942988     -0.12434283     0.034701490
2017-02-25/22:15:49.12        0.0085942988     -0.12434313     0.034700824
2017-02-25/22:15:49.15        0.0085943008     -0.12434346     0.034700166
2017-02-25/22:15:49.19        0.0086026361     -0.12446435     0.034733143
2017-02-25/22:15:49.22        0.0085942988     -0.12434403     0.034698804
2017-02-25/22:15:49.25        0.0085942988     -0.12434433     0.034698138
2017-02-25/22:15:49.28        0.0085943008     -0.12434465     0.034697480
2017-02-25/22:15:49.31        0.0086026361     -0.12446555     0.034730454
2017-02-25/22:15:49.34        0.0085942988     -0.12434523     0.034696117
2017-02-25/22:15:49.37        0.0085942988     -0.12434552     0.034695451
2017-02-25/22:15:49.40        0.0085943008     -0.12434585     0.034694792
2017-02-25/22:15:49.44        0.0086026361     -0.12446675     0.034727764
2017-02-25/22:15:49.47        0.0085942988     -0.12434642     0.034693430
2017-02-25/22:15:49.50        0.0086027315     -0.12434125     0.034701645
2017-02-25/22:15:49.53        0.0086172566     -0.12433216     0.034716282
2017-02-25/22:15:49.56        0.0086405835     -0.12444333     0.034765039
2017-02-25/22:15:49.59        0.0086467693     -0.12431359     0.034746003
2017-02-25/22:15:49.62        0.0086612923     -0.12430447     0.034760632
2017-02-25/22:15:49.65        0.0086758174     -0.12429537     0.034775269
2017-02-25/22:15:49.69        0.0086991443     -0.12440656     0.034824024
2017-02-25/22:15:49.72        0.0087053301     -0.12427681     0.034804990
2017-02-25/22:15:49.75        0.0087198531     -0.12426769     0.034819619
2017-02-25/22:15:49.78        0.0087343782     -0.12425860     0.034834256
2017-02-25/22:15:49.81        0.0087577051     -0.12436979     0.034883008
2017-02-25/22:15:49.84        0.0087638909     -0.12424004     0.034863977
2017-02-25/22:15:49.87        0.0087784139     -0.12423092     0.034878605
2017-02-25/22:15:49.90        0.0087929390     -0.12422184     0.034893241
2017-02-25/22:15:49.94        0.0088162659     -0.12433302     0.034941990
2017-02-25/22:15:49.97        0.0088224516     -0.12420328     0.034922962
2017-02-25/22:15:50.00        0.0088369747     -0.12419416     0.034937590
2017-02-25/22:15:50.03        0.0088514998     -0.12418508     0.034952226
2017-02-25/22:15:50.06        0.0088748267     -0.12429627     0.035000972
2017-02-25/22:15:50.09        0.0088810124     -0.12416653     0.034981946
2017-02-25/22:15:50.12        0.0088955355     -0.12415741     0.034996574
2017-02-25/22:15:50.15        0.0089100606     -0.12414833     0.035011210
2017-02-25/22:15:50.19        0.0089333875     -0.12425952     0.035059953
2017-02-25/22:15:50.22        0.0089395732     -0.12412978     0.035040929
2017-02-25/22:15:50.25        0.0089540963     -0.12412067     0.035055556
2017-02-25/22:15:50.28        0.0089686214     -0.12411159     0.035070192
2017-02-25/22:15:50.31        0.0089919483     -0.12422278     0.035118933
2017-02-25/22:15:50.34        0.0089981340     -0.12409304     0.035099911
2017-02-25/22:15:50.37        0.0090126571     -0.12408393     0.035114538
2017-02-25/22:15:50.40        0.0090271822     -0.12407485     0.035129174
2017-02-25/22:15:50.44        0.0090505091     -0.12418605     0.035177911
2017-02-25/22:15:50.47        0.0090566948     -0.12405631     0.035158892
2017-02-25/22:15:50.50        0.0090712178     -0.12404720     0.035173519
2017-02-25/22:15:50.53        0.0090773103     -0.12404360     0.035179273
2017-02-25/22:15:50.56        0.0090861140     -0.12416422     0.035212712
2017-02-25/22:15:50.59        0.0090773082     -0.12404420     0.035177906
2017-02-25/22:15:50.62        0.0090773082     -0.12404451     0.035177237
2017-02-25/22:15:50.65        0.0090773103     -0.12404486     0.035176576
2017-02-25/22:15:50.69        0.0090861140     -0.12416548     0.035210012
2017-02-25/22:15:50.72        0.0090773082     -0.12404546     0.035175209
2017-02-25/22:15:50.75        0.0090773082     -0.12404577     0.035174540
2017-02-25/22:15:50.78        0.0090773103     -0.12404612     0.035173879
2017-02-25/22:15:50.81        0.0090861140     -0.12416674     0.035207312
2017-02-25/22:15:50.84        0.0090773082     -0.12404672     0.035172511
2017-02-25/22:15:50.87        0.0090773082     -0.12404703     0.035171842
2017-02-25/22:15:50.90        0.0090773103     -0.12404738     0.035171180
2017-02-25/22:15:50.94        0.0090861140     -0.12416800     0.035204611
2017-02-25/22:15:50.97        0.0090773082     -0.12404798     0.035169812
2017-02-25/22:15:51.00        0.0090773082     -0.12404830     0.035169142
2017-02-25/22:15:51.03        0.0090773103     -0.12404864     0.035168481
2017-02-25/22:15:51.06        0.0090861140     -0.12416926     0.035201909
2017-02-25/22:15:51.09        0.0090773082     -0.12404924     0.035167112
2017-02-25/22:15:51.12        0.0090773082     -0.12404956     0.035166442
2017-02-25/22:15:51.15        0.0090773103     -0.12404990     0.035165781
2017-02-25/22:15:51.19        0.0090861140     -0.12417053     0.035199205
2017-02-25/22:15:51.22        0.0090773082     -0.12405050     0.035164411
2017-02-25/22:15:51.25        0.0090773082     -0.12405082     0.035163741
2017-02-25/22:15:51.28        0.0090773103     -0.12405116     0.035163080
2017-02-25/22:15:51.31        0.0090861140     -0.12417179     0.035196501
2017-02-25/22:15:51.34        0.0090773082     -0.12405176     0.035161710
2017-02-25/22:15:51.37        0.0090773082     -0.12405208     0.035161040
2017-02-25/22:15:51.40        0.0090773103     -0.12405242     0.035160378
2017-02-25/22:15:51.44        0.0090861140     -0.12417305     0.035193797
2017-02-25/22:15:51.47        0.0090773082     -0.12405302     0.035159007
2017-02-25/22:15:51.50        0.0090773082     -0.12405334     0.035158337
2017-02-25/22:15:51.53        0.0090773103     -0.12405368     0.035157675
2017-02-25/22:15:51.56        0.0090861140     -0.12417431     0.035191091
2017-02-25/22:15:51.59        0.0090773082     -0.12405428     0.035156304
2017-02-25/22:15:51.62        0.0090773082     -0.12405460     0.035155633
2017-02-25/22:15:51.65        0.0090773103     -0.12405494     0.035154971
2017-02-25/22:15:51.69        0.0090861140     -0.12417557     0.035188384
2017-02-25/22:15:51.72        0.0090773082     -0.12405554     0.035153600
2017-02-25/22:15:51.75        0.0090773082     -0.12405586     0.035152929
2017-02-25/22:15:51.78        0.0090773103     -0.12405620     0.035152266
2017-02-25/22:15:51.81        0.0090861140     -0.12417683     0.035185677
2017-02-25/22:15:51.84        0.0090773082     -0.12405680     0.035150894
2017-02-25/22:15:51.87        0.0090773082     -0.12405712     0.035150223
2017-02-25/22:15:51.90        0.0090773103     -0.12405746     0.035149560
2017-02-25/22:15:51.94        0.0090861140     -0.12417809     0.035182968
2017-02-25/22:15:51.97        0.0090773082     -0.12405806     0.035148188
2017-02-25/22:15:52.00        0.0090773082     -0.12405838     0.035147517
2017-02-25/22:15:52.03        0.0090773103     -0.12405872     0.035146854
2017-02-25/22:15:52.06        0.0090861140     -0.12417936     0.035180259
2017-02-25/22:15:52.09        0.0090773082     -0.12405932     0.035145481
2017-02-25/22:15:52.12        0.0090773082     -0.12405964     0.035144810
2017-02-25/22:15:52.15        0.0090773103     -0.12405998     0.035144147
2017-02-25/22:15:52.19        0.0090861140     -0.12418062     0.035177548
2017-02-25/22:15:52.22        0.0090773082     -0.12406059     0.035142774
2017-02-25/22:15:52.25        0.0090773082     -0.12406090     0.035142102
2017-02-25/22:15:52.28        0.0090773103     -0.12406124     0.035141438
2017-02-25/22:15:52.31        0.0090861140     -0.12418188     0.035174837
2017-02-25/22:15:52.34        0.0090773082     -0.12406185     0.035140065
2017-02-25/22:15:52.37        0.0090773082     -0.12406216     0.035139393
2017-02-25/22:15:52.40        0.0090773103     -0.12406250     0.035138729
2017-02-25/22:15:52.44        0.0090861140     -0.12418314     0.035172125
2017-02-25/22:15:52.47        0.0090773082     -0.12406311     0.035137355
2017-02-25/22:15:52.50        0.0090773082     -0.12406342     0.035136683
2017-02-25/22:15:52.53        0.0090773103     -0.12406376     0.035136019
2017-02-25/22:15:52.56        0.0090861140     -0.12418440     0.035169412
2017-02-25/22:15:52.59        0.0090773082     -0.12406437     0.035134645
2017-02-25/22:15:52.62        0.0090773082     -0.12406468     0.035133972
2017-02-25/22:15:52.65        0.0090773103     -0.12406502     0.035133308
2017-02-25/22:15:52.69        0.0090861140     -0.12418566     0.035166699
2017-02-25/22:15:52.72        0.0090773082     -0.12406563     0.035131933
2017-02-25/22:15:52.75        0.0090773082     -0.12406594     0.035131261
2017-02-25/22:15:52.78        0.0090773103     -0.12406628     0.035130596
2017-02-25/22:15:52.81        0.0090861140     -0.12418692     0.035163984
2017-02-25/22:15:52.84        0.0090773082     -0.12406689     0.035129221
2017-02-25/22:15:52.87        0.0090773082     -0.12406720     0.035128548
2017-02-25/22:15:52.90        0.0090773103     -0.12406754     0.035127883
2017-02-25/22:15:52.94        0.0090861140     -0.12418819     0.035161268
2017-02-25/22:15:52.97        0.0090773082     -0.12406815     0.035126508
2017-02-25/22:15:53.00        0.0090773082     -0.12406846     0.035125835
2017-02-25/22:15:53.03        0.0090773103     -0.12406880     0.035125170
2017-02-25/22:15:53.06        0.0090861140     -0.12418945     0.035158552
2017-02-25/22:15:53.09        0.0090773082     -0.12406941     0.035123794
2017-02-25/22:15:53.12        0.0090773082     -0.12406972     0.035123120
2017-02-25/22:15:53.15        0.0090773103     -0.12407006     0.035122455
2017-02-25/22:15:53.19        0.0090861140     -0.12419071     0.035155834
2017-02-25/22:15:53.22        0.0090773082     -0.12407067     0.035121079
2017-02-25/22:15:53.25        0.0090773082     -0.12407098     0.035120405
2017-02-25/22:15:53.28        0.0090773103     -0.12407132     0.035119740
2017-02-25/22:15:53.31        0.0090861140     -0.12419197     0.035153116
2017-02-25/22:15:53.34        0.0090773082     -0.12407193     0.035118363
2017-02-25/22:15:53.37        0.0090773082     -0.12407224     0.035117689
2017-02-25/22:15:53.40        0.0090773103     -0.12407258     0.035117024
2017-02-25/22:15:53.44        0.0090861140     -0.12419323     0.035150397
2017-02-25/22:15:53.47        0.0090773082     -0.12407319     0.035115646
2017-02-25/22:15:53.50        0.0090773082     -0.12407350     0.035114972
2017-02-25/22:15:53.53        0.0090773103     -0.12407384     0.035114306
2017-02-25/22:15:53.56        0.0090861140     -0.12419449     0.035147677
2017-02-25/22:15:53.59        0.0090773082     -0.12407445     0.035112928
2017-02-25/22:15:53.62        0.0090773082     -0.12407476     0.035112254
2017-02-25/22:15:53.65        0.0090773103     -0.12407510     0.035111588
2017-02-25/22:15:53.69        0.0090861140     -0.12419576     0.035144956
2017-02-25/22:15:53.72        0.0090773082     -0.12407571     0.035110210
2017-02-25/22:15:53.75        0.0090773082     -0.12407602     0.035109536
2017-02-25/22:15:53.78        0.0090773103     -0.12407636     0.035108869
2017-02-25/22:15:53.81        0.0090861140     -0.12419702     0.035142234
2017-02-25/22:15:53.84        0.0090773082     -0.12407697     0.035107490
2017-02-25/22:15:53.87        0.0090773082     -0.12407728     0.035106816
2017-02-25/22:15:53.90        0.0090773103     -0.12407762     0.035106149
2017-02-25/22:15:53.94        0.0090861140     -0.12419828     0.035139511
2017-02-25/22:15:53.97        0.0090773082     -0.12407823     0.035104770
2017-02-25/22:15:54.00        0.0090773082     -0.12407854     0.035104095
2017-02-25/22:15:54.03        0.0090773103     -0.12407888     0.035103429
2017-02-25/22:15:54.06        0.0090861140     -0.12419954     0.035136788
2017-02-25/22:15:54.09        0.0090773082     -0.12407949     0.035102049
2017-02-25/22:15:54.12        0.0090773082     -0.12407980     0.035101374
2017-02-25/22:15:54.15        0.0090773103     -0.12408014     0.035100707
2017-02-25/22:15:54.19        0.0090861140     -0.12420080     0.035134063
2017-02-25/22:15:54.22        0.0090773082     -0.12408075     0.035099327
2017-02-25/22:15:54.25        0.0090773082     -0.12408106     0.035098652
2017-02-25/22:15:54.28        0.0090773103     -0.12408140     0.035097984
2017-02-25/22:15:54.31        0.0090861140     -0.12420206     0.035131338
2017-02-25/22:15:54.34        0.0090773082     -0.12408201     0.035096604
2017-02-25/22:15:54.37        0.0090773082     -0.12408232     0.035095928
2017-02-25/22:15:54.40        0.0090773103     -0.12408266     0.035095261
2017-02-25/22:15:54.44        0.0090861140     -0.12420332     0.035128611
2017-02-25/22:15:54.47        0.0090773082     -0.12408327     0.035093880
2017-02-25/22:15:54.50        0.0090773082     -0.12408358     0.035093204
2017-02-25/22:15:54.53        0.0090773103     -0.12408392     0.035092537
2017-02-25/22:15:54.56        0.0090861140     -0.12420459     0.035125884
2017-02-25/22:15:54.59        0.0090773082     -0.12408453     0.035091155
2017-02-25/22:15:54.62        0.0090773082     -0.12408484     0.035090479
2017-02-25/22:15:54.65        0.0090773103     -0.12408518     0.035089811
2017-02-25/22:15:54.69        0.0090861140     -0.12420585     0.035123156
2017-02-25/22:15:54.72        0.0090773082     -0.12408579     0.035088429
2017-02-25/22:15:54.75        0.0090773082     -0.12408610     0.035087753
2017-02-25/22:15:54.78        0.0090773103     -0.12408644     0.035087085
2017-02-25/22:15:54.81        0.0090861140     -0.12420711     0.035120427
2017-02-25/22:15:54.84        0.0090773082     -0.12408705     0.035085703
2017-02-25/22:15:54.87        0.0090773082     -0.12408736     0.035085027
2017-02-25/22:15:54.90        0.0090773103     -0.12408770     0.035084358
2017-02-25/22:15:54.94        0.0090861140     -0.12420837     0.035117697
2017-02-25/22:15:54.97        0.0090773082     -0.12408831     0.035082975
2017-02-25/22:15:55.00        0.0090773082     -0.12408862     0.035082299
2017-02-25/22:15:55.03        0.0090773103     -0.12408896     0.035081630
2017-02-25/22:15:55.06        0.0090861140     -0.12420963     0.035114967
2017-02-25/22:15:55.09        0.0090773082     -0.12408957     0.035080247
2017-02-25/22:15:55.12        0.0090773082     -0.12408988     0.035079570
2017-02-25/22:15:55.15        0.0090773103     -0.12409022     0.035078902
2017-02-25/22:15:55.19        0.0090861140     -0.12421089     0.035112235
2017-02-25/22:15:55.22        0.0090773082     -0.12409083     0.035077518
2017-02-25/22:15:55.25        0.0090773082     -0.12409114     0.035076841
2017-02-25/22:15:55.28        0.0090773103     -0.12409148     0.035076172
2017-02-25/22:15:55.31        0.0090861140     -0.12421215     0.035109502
2017-02-25/22:15:55.34        0.0090773082     -0.12409209     0.035074788
2017-02-25/22:15:55.37        0.0090773082     -0.12409240     0.035074111
2017-02-25/22:15:55.40        0.0090773103     -0.12409274     0.035073441
2017-02-25/22:15:55.44        0.0090861140     -0.12421342     0.035106769
2017-02-25/22:15:55.47        0.0090773082     -0.12409335     0.035072057
2017-02-25/22:15:55.50        0.0090773082     -0.12409366     0.035071379
2017-02-25/22:15:55.53        0.0090773103     -0.12409401     0.035070710
2017-02-25/22:15:55.56        0.0090861140     -0.12421468     0.035104035
2017-02-25/22:15:55.59        0.0090773082     -0.12409461     0.035069325
2017-02-25/22:15:55.62        0.0090773082     -0.12409492     0.035068647
2017-02-25/22:15:55.65        0.0090773103     -0.12409527     0.035067978
2017-02-25/22:15:55.69        0.0090861140     -0.12421594     0.035101299
2017-02-25/22:15:55.72        0.0090773082     -0.12409587     0.035066592
2017-02-25/22:15:55.75        0.0090773082     -0.12409618     0.035065914
2017-02-25/22:15:55.78        0.0090773103     -0.12409653     0.035065244
2017-02-25/22:15:55.81        0.0090861140     -0.12421720     0.035098563
2017-02-25/22:15:55.84        0.0090773082     -0.12409713     0.035063858
2017-02-25/22:15:55.87        0.0090773082     -0.12409744     0.035063180
2017-02-25/22:15:55.90        0.0090773103     -0.12409779     0.035062510
2017-02-25/22:15:55.94        0.0090861140     -0.12421846     0.035095826
2017-02-25/22:15:55.97        0.0090773082     -0.12409839     0.035061124
2017-02-25/22:15:56.00        0.0090773082     -0.12409870     0.035060446
2017-02-25/22:15:56.03        0.0090773103     -0.12409905     0.035059775
2017-02-25/22:15:56.06        0.0090861140     -0.12421972     0.035093088
2017-02-25/22:15:56.09        0.0090773082     -0.12409965     0.035058388
2017-02-25/22:15:56.12        0.0090773082     -0.12409997     0.035057710
2017-02-25/22:15:56.15        0.0090773103     -0.12410031     0.035057039
2017-02-25/22:15:56.19        0.0090861140     -0.12422098     0.035090350
2017-02-25/22:15:56.22        0.0090773082     -0.12410091     0.035055652
2017-02-25/22:15:56.25        0.0090773082     -0.12410123     0.035054973
2017-02-25/22:15:56.28        0.0090773103     -0.12410157     0.035054303
2017-02-25/22:15:56.31        0.0090861140     -0.12422225     0.035087610
2017-02-25/22:15:56.34        0.0090773082     -0.12410217     0.035052915
2017-02-25/22:15:56.37        0.0090773082     -0.12410249     0.035052236
2017-02-25/22:15:56.40        0.0090773103     -0.12410283     0.035051565
2017-02-25/22:15:56.44        0.0090861140     -0.12422351     0.035084869
2017-02-25/22:15:56.47        0.0090773082     -0.12410343     0.035050177
2017-02-25/22:15:56.50        0.0090773082     -0.12410375     0.035049497
2017-02-25/22:15:56.53        0.0090773103     -0.12410409     0.035048826
2017-02-25/22:15:56.56        0.0090861140     -0.12422477     0.035082128
2017-02-25/22:15:56.59        0.0090773082     -0.12410469     0.035047438
2017-02-25/22:15:56.62        0.0090773082     -0.12410501     0.035046758
2017-02-25/22:15:56.65        0.0090773103     -0.12410535     0.035046087
2017-02-25/22:15:56.69        0.0090861140     -0.12422603     0.035079386
2017-02-25/22:15:56.72        0.0090773082     -0.12410595     0.035044698
2017-02-25/22:15:56.75        0.0090773082     -0.12410627     0.035044018
2017-02-25/22:15:56.78        0.0090773103     -0.12410661     0.035043347
2017-02-25/22:15:56.81        0.0090861140     -0.12422729     0.035076642
2017-02-25/22:15:56.84        0.0090773082     -0.12410721     0.035041957
2017-02-25/22:15:56.87        0.0090773082     -0.12410753     0.035041277
2017-02-25/22:15:56.90        0.0090773103     -0.12410787     0.035040605
2017-02-25/22:15:56.94        0.0090861140     -0.12422855     0.035073898
2017-02-25/22:15:56.97        0.0090773082     -0.12410847     0.035039215
2017-02-25/22:15:57.00        0.0090773082     -0.12410879     0.035038535
2017-02-25/22:15:57.03        0.0090773103     -0.12410913     0.035037863
2017-02-25/22:15:57.06        0.0090861140     -0.12422981     0.035071153
2017-02-25/22:15:57.09        0.0090773082     -0.12410973     0.035036473
2017-02-25/22:15:57.12        0.0090773082     -0.12411005     0.035035792
2017-02-25/22:15:57.15        0.0090773103     -0.12411039     0.035035120
2017-02-25/22:15:57.19        0.0090861140     -0.12423108     0.035068407
2017-02-25/22:15:57.22        0.0090773082     -0.12411099     0.035033729
2017-02-25/22:15:57.25        0.0090773082     -0.12411131     0.035033049
2017-02-25/22:15:57.28        0.0090773103     -0.12411165     0.035032376
2017-02-25/22:15:57.31        0.0090861140     -0.12423234     0.035065661
2017-02-25/22:15:57.34        0.0090773082     -0.12411226     0.035030985
2017-02-25/22:15:57.37        0.0090773082     -0.12411257     0.035030304
2017-02-25/22:15:57.40        0.0090773103     -0.12411291     0.035029631
2017-02-25/22:15:57.44        0.0090861140     -0.12423360     0.035062913
2017-02-25/22:15:57.47        0.0090773082     -0.12411352     0.035028240
2017-02-25/22:15:57.50        0.0090773082     -0.12411383     0.035027559
2017-02-25/22:15:57.53        0.0090773103     -0.12411417     0.035026886
2017-02-25/22:15:57.56        0.0090861140     -0.12423486     0.035060164
2017-02-25/22:15:57.59        0.0090773082     -0.12411478     0.035025493
2017-02-25/22:15:57.62        0.0090773082     -0.12411509     0.035024812
2017-02-25/22:15:57.65        0.0090773103     -0.12411543     0.035024139
2017-02-25/22:15:57.69        0.0090861140     -0.12423612     0.035057415
2017-02-25/22:15:57.72        0.0090773082     -0.12411604     0.035022746
2017-02-25/22:15:57.75        0.0090773082     -0.12411635     0.035022065
2017-02-25/22:15:57.78        0.0090773103     -0.12411669     0.035021392
2017-02-25/22:15:57.81        0.0090861140     -0.12423738     0.035054664
2017-02-25/22:15:57.84        0.0090773082     -0.12411730     0.035019999
2017-02-25/22:15:57.87        0.0090773082     -0.12411761     0.035019317
2017-02-25/22:15:57.90        0.0090773103     -0.12411795     0.035018643
2017-02-25/22:15:57.94        0.0090861140     -0.12423864     0.035051913
2017-02-25/22:15:57.97        0.0090773082     -0.12411856     0.035017250
2017-02-25/22:15:58.00        0.0090773082     -0.12411887     0.035016568
2017-02-25/22:15:58.03        0.0090773103     -0.12411921     0.035015894
2017-02-25/22:15:58.06        0.0090861140     -0.12423991     0.035049161
2017-02-25/22:15:58.09        0.0090773082     -0.12411982     0.035014500
2017-02-25/22:15:58.12        0.0090773082     -0.12412013     0.035013818
2017-02-25/22:15:58.15        0.0090773103     -0.12412047     0.035013144
2017-02-25/22:15:58.19        0.0090861140     -0.12424117     0.035046408
2017-02-25/22:15:58.22        0.0090773082     -0.12412108     0.035011750
2017-02-25/22:15:58.25        0.0090773082     -0.12412139     0.035011067
2017-02-25/22:15:58.28        0.0090773103     -0.12412173     0.035010393
2017-02-25/22:15:58.31        0.0090861140     -0.12424243     0.035043654
2017-02-25/22:15:58.34        0.0090773082     -0.12412234     0.035008998
2017-02-25/22:15:58.37        0.0090773082     -0.12412265     0.035008316
2017-02-25/22:15:58.40        0.0090773103     -0.12412299     0.035007641
2017-02-25/22:15:58.44        0.0090861140     -0.12424369     0.035040899
2017-02-25/22:15:58.47        0.0090773082     -0.12412360     0.035006246
2017-02-25/22:15:58.50        0.0090773082     -0.12412391     0.035005563
2017-02-25/22:15:58.53        0.0090773103     -0.12412425     0.035004888
2017-02-25/22:15:58.56        0.0090861140     -0.12424495     0.035038144
2017-02-25/22:15:58.59        0.0090773082     -0.12412486     0.035003492
2017-02-25/22:15:58.62        0.0090773082     -0.12412517     0.035002810
2017-02-25/22:15:58.65        0.0090773103     -0.12412551     0.035002135
2017-02-25/22:15:58.69        0.0090861140     -0.12424621     0.035035387
2017-02-25/22:15:58.72        0.0090773082     -0.12412612     0.035000738
2017-02-25/22:15:58.75        0.0090773082     -0.12412643     0.035000055
2017-02-25/22:15:58.78        0.0090773103     -0.12412677     0.034999380
2017-02-25/22:15:58.81        0.0090861140     -0.12424748     0.035032630
2017-02-25/22:15:58.84        0.0090773082     -0.12412738     0.034997983
2017-02-25/22:15:58.87        0.0090773082     -0.12412769     0.034997300
2017-02-25/22:15:58.90        0.0090773103     -0.12412803     0.034996625
2017-02-25/22:15:58.94        0.0090861140     -0.12424874     0.035029871
2017-02-25/22:15:58.97        0.0090773082     -0.12412864     0.034995227
2017-02-25/22:15:59.00        0.0090773082     -0.12412895     0.034994544
2017-02-25/22:15:59.03        0.0090773103     -0.12412929     0.034993868
2017-02-25/22:15:59.06        0.0090861140     -0.12425000     0.035027112
2017-02-25/22:15:59.09        0.0090773082     -0.12412990     0.034992471
2017-02-25/22:15:59.12        0.0090773082     -0.12413021     0.034991787
2017-02-25/22:15:59.15        0.0090773103     -0.12413055     0.034991111
2017-02-25/22:15:59.19        0.0090861140     -0.12425126     0.035024352
2017-02-25/22:15:59.22        0.0090773082     -0.12413116     0.034989713
2017-02-25/22:15:59.25        0.0090773082     -0.12413147     0.034989029
2017-02-25/22:15:59.28        0.0090773103     -0.12413181     0.034988353
2017-02-25/22:15:59.31        0.0090861140     -0.12425252     0.035021591
2017-02-25/22:15:59.34        0.0090773082     -0.12413242     0.034986954
2017-02-25/22:15:59.37        0.0090773082     -0.12413273     0.034986270
2017-02-25/22:15:59.40        0.0090773103     -0.12413307     0.034985594
2017-02-25/22:15:59.44        0.0090861140     -0.12425378     0.035018829
2017-02-25/22:15:59.47        0.0090773082     -0.12413368     0.034984195
2017-02-25/22:15:59.50        0.0090857122     -0.12412828     0.034992617
2017-02-25/22:15:59.53        0.0091001881     -0.12411880     0.035007624
2017-02-25/22:15:59.56        0.0091239325     -0.12422936     0.035057046
2017-02-25/22:15:59.59        0.0091296004     -0.12409943     0.035038097
2017-02-25/22:15:59.62        0.0091440740     -0.12408991     0.035053096
2017-02-25/22:15:59.65        0.0091585499     -0.12408043     0.035068103
2017-02-25/22:15:59.69        0.0091822943     -0.12419099     0.035117521
2017-02-25/22:15:59.72        0.0091879622     -0.12406106     0.035098575
2017-02-25/22:15:59.75        0.0092024359     -0.12405155     0.035113574
2017-02-25/22:15:59.78        0.0092169118     -0.12404206     0.035128580
2017-02-25/22:15:59.81        0.0092406561     -0.12415264     0.035177996
2017-02-25/22:15:59.84        0.0092463240     -0.12402270     0.035159053
2017-02-25/22:15:59.87        0.0092607977     -0.12401319     0.035174051
2017-02-25/22:15:59.90        0.0092752736     -0.12400371     0.035189057
2017-02-25/22:15:59.94        0.0092990180     -0.12411428     0.035238470
2017-02-25/22:15:59.97        0.0093046858     -0.12398435     0.035219529
2017-02-25/22:16:00.00        0.0093191595     -0.12397484     0.035234526
2017-02-25/22:16:00.03        0.0093336354     -0.12396536     0.035249532
2017-02-25/22:16:00.06        0.0093573798     -0.12407594     0.035298942
2017-02-25/22:16:00.09        0.0093630476     -0.12394601     0.035280004
2017-02-25/22:16:00.12        0.0093775213     -0.12393650     0.035295001
2017-02-25/22:16:00.15        0.0093919972     -0.12392702     0.035310007
2017-02-25/22:16:00.19        0.0094157416     -0.12403761     0.035359414
2017-02-25/22:16:00.22        0.0094214094     -0.12390768     0.035340478
2017-02-25/22:16:00.25        0.0094358831     -0.12389817     0.035355475
2017-02-25/22:16:00.28        0.0094503590     -0.12388869     0.035370480
2017-02-25/22:16:00.31        0.0094741034     -0.12399928     0.035419884
2017-02-25/22:16:00.34        0.0094797713     -0.12386935     0.035400950
2017-02-25/22:16:00.37        0.0094942449     -0.12385984     0.035415947
2017-02-25/22:16:00.40        0.0095087208     -0.12385037     0.035430953
2017-02-25/22:16:00.44        0.0095324652     -0.12396096     0.035480354
2017-02-25/22:16:00.47        0.0095381331     -0.12383103     0.035461422
2017-02-25/22:16:00.50        0.0095526068     -0.12382153     0.035476419
2017-02-25/22:16:00.53        0.0095586786     -0.12381776     0.035482317
2017-02-25/22:16:00.56        0.0095679492     -0.12393818     0.035516032
2017-02-25/22:16:00.59        0.0095586764     -0.12381840     0.035480914
2017-02-25/22:16:00.62        0.0095586764     -0.12381873     0.035480227
2017-02-25/22:16:00.65        0.0095586786     -0.12381908     0.035479548
2017-02-25/22:16:00.69        0.0095679492     -0.12393951     0.035513260
2017-02-25/22:16:00.72        0.0095586764     -0.12381972     0.035478144
2017-02-25/22:16:00.75        0.0095586764     -0.12382005     0.035477457
2017-02-25/22:16:00.78        0.0095586786     -0.12382041     0.035476778
2017-02-25/22:16:00.81        0.0095679492     -0.12394083     0.035510486
2017-02-25/22:16:00.84        0.0095586764     -0.12382105     0.035475373
2017-02-25/22:16:00.87        0.0095586764     -0.12382137     0.035474686
2017-02-25/22:16:00.90        0.0095586786     -0.12382173     0.035474007
2017-02-25/22:16:00.94        0.0095679492     -0.12394216     0.035507712
2017-02-25/22:16:00.97        0.0095586764     -0.12382237     0.035472602
2017-02-25/22:16:01.00        0.0095586764     -0.12382270     0.035471914
2017-02-25/22:16:01.03        0.0095586786     -0.12382306     0.035471235
2017-02-25/22:16:01.06        0.0095679492     -0.12394348     0.035504937
2017-02-25/22:16:01.09        0.0095586764     -0.12382369     0.035469829
2017-02-25/22:16:01.12        0.0095586764     -0.12382402     0.035469141
2017-02-25/22:16:01.15        0.0095586786     -0.12382438     0.035468462
2017-02-25/22:16:01.19        0.0095679492     -0.12394480     0.035502162
2017-02-25/22:16:01.22        0.0095586764     -0.12382502     0.035467056
2017-02-25/22:16:01.25        0.0095586764     -0.12382535     0.035466368
2017-02-25/22:16:01.28        0.0095586786     -0.12382570     0.035465688
2017-02-25/22:16:01.31        0.0095679492     -0.12394613     0.035499385
2017-02-25/22:16:01.34        0.0095586764     -0.12382634     0.035464281
2017-02-25/22:16:01.37        0.0095586764     -0.12382667     0.035463593
2017-02-25/22:16:01.40        0.0095586786     -0.12382703     0.035462913
2017-02-25/22:16:01.44        0.0095679492     -0.12394745     0.035496607
2017-02-25/22:16:01.47        0.0095586764     -0.12382766     0.035461506
2017-02-25/22:16:01.50        0.0095586764     -0.12382799     0.035460818
2017-02-25/22:16:01.53        0.0095586786     -0.12382835     0.035460137
2017-02-25/22:16:01.56        0.0095679492     -0.12394878     0.035493829
2017-02-25/22:16:01.59        0.0095586764     -0.12382899     0.035458730
2017-02-25/22:16:01.62        0.0095586764     -0.12382932     0.035458041
2017-02-25/22:16:01.65        0.0095586786     -0.12382967     0.035457361
2017-02-25/22:16:01.69        0.0095679492     -0.12395010     0.035491049
2017-02-25/22:16:01.72        0.0095586764     -0.12383031     0.035455953
2017-02-25/22:16:01.75        0.0095586764     -0.12383064     0.035455264
2017-02-25/22:16:01.78        0.0095586786     -0.12383100     0.035454583
2017-02-25/22:16:01.81        0.0095679492     -0.12395143     0.035488269
2017-02-25/22:16:01.84        0.0095586764     -0.12383163     0.035453175
2017-02-25/22:16:01.87        0.0095586764     -0.12383196     0.035452486
2017-02-25/22:16:01.90        0.0095586786     -0.12383232     0.035451805
2017-02-25/22:16:01.94        0.0095679492     -0.12395275     0.035485487
2017-02-25/22:16:01.97        0.0095586764     -0.12383296     0.035450396
2017-02-25/22:16:02.00        0.0095586764     -0.12383329     0.035449707
2017-02-25/22:16:02.03        0.0095586786     -0.12383364     0.035449026
2017-02-25/22:16:02.06        0.0095679492     -0.12395408     0.035482705
2017-02-25/22:16:02.09        0.0095586764     -0.12383428     0.035447616
2017-02-25/22:16:02.12        0.0095586764     -0.12383461     0.035446927
2017-02-25/22:16:02.15        0.0095586786     -0.12383497     0.035446246
2017-02-25/22:16:02.19        0.0095679492     -0.12395540     0.035479922
2017-02-25/22:16:02.22        0.0095586764     -0.12383561     0.035444836
2017-02-25/22:16:02.25        0.0095586764     -0.12383593     0.035444146
2017-02-25/22:16:02.28        0.0095586786     -0.12383629     0.035443464
2017-02-25/22:16:02.31        0.0095679492     -0.12395673     0.035477138
2017-02-25/22:16:02.34        0.0095586764     -0.12383693     0.035442054
2017-02-25/22:16:02.37        0.0095586764     -0.12383726     0.035441364
2017-02-25/22:16:02.40        0.0095586786     -0.12383761     0.035440682
2017-02-25/22:16:02.44        0.0095679492     -0.12395805     0.035474353
2017-02-25/22:16:02.47        0.0095586764     -0.12383825     0.035439272
2017-02-25/22:16:02.50        0.0095586764     -0.12383858     0.035438582
2017-02-25/22:16:02.53        0.0095586786     -0.12383894     0.035437900
2017-02-25/22:16:02.56        0.0095679492     -0.12395938     0.035471567
2017-02-25/22:16:02.59        0.0095586764     -0.12383958     0.035436488
2017-02-25/22:16:02.62        0.0095586764     -0.12383990     0.035435798
2017-02-25/22:16:02.65        0.0095586786     -0.12384026     0.035435116
2017-02-25/22:16:02.69        0.0095679492     -0.12396070     0.035468781
2017-02-25/22:16:02.72        0.0095586764     -0.12384090     0.035433704
2017-02-25/22:16:02.75        0.0095586764     -0.12384123     0.035433013
2017-02-25/22:16:02.78        0.0095586786     -0.12384159     0.035432331
2017-02-25/22:16:02.81        0.0095679492     -0.12396203     0.035465993
2017-02-25/22:16:02.84        0.0095586764     -0.12384222     0.035430919
2017-02-25/22:16:02.87        0.0095586764     -0.12384255     0.035430228
2017-02-25/22:16:02.90        0.0095586786     -0.12384291     0.035429545
2017-02-25/22:16:02.94        0.0095679492     -0.12396335     0.035463204
2017-02-25/22:16:02.97        0.0095586764     -0.12384355     0.035428133
2017-02-25/22:16:03.00        0.0095586764     -0.12384388     0.035427442
2017-02-25/22:16:03.03        0.0095586786     -0.12384423     0.035426759
2017-02-25/22:16:03.06        0.0095679492     -0.12396468     0.035460415
2017-02-25/22:16:03.09        0.0095586764     -0.12384487     0.035425346
2017-02-25/22:16:03.12        0.0095586764     -0.12384520     0.035424655
2017-02-25/22:16:03.15        0.0095586786     -0.12384556     0.035423971
2017-02-25/22:16:03.19        0.0095679492     -0.12396600     0.035457624
2017-02-25/22:16:03.22        0.0095586764     -0.12384619     0.035422558
2017-02-25/22:16:03.25        0.0095586764     -0.12384652     0.035421866
2017-02-25/22:16:03.28        0.0095586786     -0.12384688     0.035421183
2017-02-25/22:16:03.31        0.0095679492     -0.12396733     0.035454833
2017-02-25/22:16:03.34        0.0095586764     -0.12384752     0.035419769
2017-02-25/22:16:03.37        0.0095586764     -0.12384785     0.035419077
2017-02-25/22:16:03.40        0.0095586786     -0.12384820     0.035418394
2017-02-25/22:16:03.44        0.0095679492     -0.12396865     0.035452041
2017-02-25/22:16:03.47        0.0095586764     -0.12384884     0.035416980
2017-02-25/22:16:03.50        0.0095586764     -0.12384917     0.035416288
2017-02-25/22:16:03.53        0.0095586786     -0.12384953     0.035415604
2017-02-25/22:16:03.56        0.0095679492     -0.12396998     0.035449248
2017-02-25/22:16:03.59        0.0095586764     -0.12385017     0.035414189
2017-02-25/22:16:03.62        0.0095586764     -0.12385049     0.035413497
2017-02-25/22:16:03.65        0.0095586786     -0.12385085     0.035412813
2017-02-25/22:16:03.69        0.0095679492     -0.12397130     0.035446454
2017-02-25/22:16:03.72        0.0095586764     -0.12385149     0.035411397
2017-02-25/22:16:03.75        0.0095586764     -0.12385182     0.035410705
2017-02-25/22:16:03.78        0.0095586786     -0.12385217     0.035410021
2017-02-25/22:16:03.81        0.0095679492     -0.12397263     0.035443659
2017-02-25/22:16:03.84        0.0095586764     -0.12385281     0.035408605
2017-02-25/22:16:03.87        0.0095586764     -0.12385314     0.035407912
2017-02-25/22:16:03.90        0.0095586786     -0.12385350     0.035407228
2017-02-25/22:16:03.94        0.0095679492     -0.12397395     0.035440863
2017-02-25/22:16:03.97        0.0095586764     -0.12385414     0.035405812
2017-02-25/22:16:04.00        0.0095586764     -0.12385446     0.035405119
2017-02-25/22:16:04.03        0.0095586786     -0.12385482     0.035404434
2017-02-25/22:16:04.06        0.0095679492     -0.12397528     0.035438067
2017-02-25/22:16:04.09        0.0095586764     -0.12385546     0.035403017
2017-02-25/22:16:04.12        0.0095586764     -0.12385579     0.035402324
2017-02-25/22:16:04.15        0.0095586786     -0.12385614     0.035401639
2017-02-25/22:16:04.19        0.0095679492     -0.12397660     0.035435269
2017-02-25/22:16:04.22        0.0095586764     -0.12385678     0.035400222
2017-02-25/22:16:04.25        0.0095586764     -0.12385711     0.035399529
2017-02-25/22:16:04.28        0.0095586786     -0.12385747     0.035398844
2017-02-25/22:16:04.31        0.0095679492     -0.12397793     0.035432470
2017-02-25/22:16:04.34        0.0095586764     -0.12385811     0.035397426
2017-02-25/22:16:04.37        0.0095586764     -0.12385843     0.035396733
2017-02-25/22:16:04.40        0.0095586786     -0.12385879     0.035396047
2017-02-25/22:16:04.44        0.0095679492     -0.12397925     0.035429671
2017-02-25/22:16:04.47        0.0095586764     -0.12385943     0.035394629
2017-02-25/22:16:04.50        0.0095586764     -0.12385976     0.035393936
2017-02-25/22:16:04.53        0.0095586786     -0.12386012     0.035393250
2017-02-25/22:16:04.56        0.0095679492     -0.12398058     0.035426871
2017-02-25/22:16:04.59        0.0095586764     -0.12386075     0.035391832
2017-02-25/22:16:04.62        0.0095586764     -0.12386108     0.035391138
2017-02-25/22:16:04.65        0.0095586786     -0.12386144     0.035390452
2017-02-25/22:16:04.69        0.0095679492     -0.12398190     0.035424069
2017-02-25/22:16:04.72        0.0095586764     -0.12386208     0.035389033
2017-02-25/22:16:04.75        0.0095586764     -0.12386241     0.035388339
2017-02-25/22:16:04.78        0.0095586786     -0.12386276     0.035387652
2017-02-25/22:16:04.81        0.0095679492     -0.12398323     0.035421267
2017-02-25/22:16:04.84        0.0095586764     -0.12386340     0.035386233
2017-02-25/22:16:04.87        0.0095586764     -0.12386373     0.035385539
2017-02-25/22:16:04.90        0.0095586786     -0.12386409     0.035384852
2017-02-25/22:16:04.94        0.0095679492     -0.12398455     0.035418464
2017-02-25/22:16:04.97        0.0095586764     -0.12386472     0.035383433
2017-02-25/22:16:05.00        0.0095586764     -0.12386505     0.035382738
2017-02-25/22:16:05.03        0.0095586786     -0.12386541     0.035382051
2017-02-25/22:16:05.06        0.0095679492     -0.12398588     0.035415660
2017-02-25/22:16:05.09        0.0095586764     -0.12386605     0.035380631
2017-02-25/22:16:05.12        0.0095586764     -0.12386638     0.035379936
2017-02-25/22:16:05.15        0.0095586786     -0.12386673     0.035379249
2017-02-25/22:16:05.19        0.0095679492     -0.12398720     0.035412856
2017-02-25/22:16:05.22        0.0095586764     -0.12386737     0.035377829
2017-02-25/22:16:05.25        0.0095586764     -0.12386770     0.035377134
2017-02-25/22:16:05.28        0.0095586786     -0.12386806     0.035376447
2017-02-25/22:16:05.31        0.0095679492     -0.12398853     0.035410050
2017-02-25/22:16:05.34        0.0095586764     -0.12386870     0.035375025
2017-02-25/22:16:05.37        0.0095586764     -0.12386902     0.035374330
2017-02-25/22:16:05.40        0.0095586786     -0.12386938     0.035373643
2017-02-25/22:16:05.44        0.0095679492     -0.12398985     0.035407243
2017-02-25/22:16:05.47        0.0095586764     -0.12387002     0.035372221
2017-02-25/22:16:05.50        0.0095586764     -0.12387035     0.035371526
2017-02-25/22:16:05.53        0.0095586786     -0.12387070     0.035370838
2017-02-25/22:16:05.56        0.0095679492     -0.12399118     0.035404436
2017-02-25/22:16:05.59        0.0095586764     -0.12387134     0.035369416
2017-02-25/22:16:05.62        0.0095586764     -0.12387167     0.035368720
2017-02-25/22:16:05.65        0.0095586786     -0.12387203     0.035368033
2017-02-25/22:16:05.69        0.0095679492     -0.12399250     0.035401627
2017-02-25/22:16:05.72        0.0095586764     -0.12387267     0.035366610
2017-02-25/22:16:05.75        0.0095586764     -0.12387299     0.035365914
2017-02-25/22:16:05.78        0.0095586786     -0.12387335     0.035365226
2017-02-25/22:16:05.81        0.0095679492     -0.12399382     0.035398818
2017-02-25/22:16:05.84        0.0095586764     -0.12387399     0.035363803
2017-02-25/22:16:05.87        0.0095586764     -0.12387432     0.035363107
2017-02-25/22:16:05.90        0.0095586786     -0.12387467     0.035362419
2017-02-25/22:16:05.94        0.0095679492     -0.12399515     0.035396007
2017-02-25/22:16:05.97        0.0095586764     -0.12387531     0.035360996
2017-02-25/22:16:06.00        0.0095586764     -0.12387564     0.035360299
2017-02-25/22:16:06.03        0.0095586786     -0.12387600     0.035359611
2017-02-25/22:16:06.06        0.0095679492     -0.12399647     0.035393196
2017-02-25/22:16:06.09        0.0095586764     -0.12387664     0.035358187
2017-02-25/22:16:06.12        0.0095586764     -0.12387696     0.035357490
2017-02-25/22:16:06.15        0.0095586786     -0.12387732     0.035356802
2017-02-25/22:16:06.19        0.0095679492     -0.12399780     0.035390384
2017-02-25/22:16:06.22        0.0095586764     -0.12387796     0.035355377
2017-02-25/22:16:06.25        0.0095586764     -0.12387829     0.035354680
2017-02-25/22:16:06.28        0.0095586786     -0.12387865     0.035353992
2017-02-25/22:16:06.31        0.0095679492     -0.12399912     0.035387571
2017-02-25/22:16:06.34        0.0095586764     -0.12387928     0.035352567
2017-02-25/22:16:06.37        0.0095586764     -0.12387961     0.035351870
2017-02-25/22:16:06.40        0.0095586786     -0.12387997     0.035351181
2017-02-25/22:16:06.44        0.0095679492     -0.12400045     0.035384757
2017-02-25/22:16:06.47        0.0095586764     -0.12388061     0.035349756
2017-02-25/22:16:06.50        0.0095586764     -0.12388094     0.035349058
2017-02-25/22:16:06.53        0.0095586786     -0.12388129     0.035348369
2017-02-25/22:16:06.56        0.0095679492     -0.12400177     0.035381943
2017-02-25/22:16:06.59        0.0095586764     -0.12388193     0.035346943
2017-02-25/22:16:06.62        0.0095586764     -0.12388226     0.035346246
2017-02-25/22:16:06.65        0.0095586786     -0.12388262     0.035345556
2017-02-25/22:16:06.69        0.0095679492     -0.12400310     0.035379127
2017-02-25/22:16:06.72        0.0095586764     -0.12388325     0.035344130
2017-02-25/22:16:06.75        0.0095586764     -0.12388358     0.035343432
2017-02-25/22:16:06.78        0.0095586786     -0.12388394     0.035342743
2017-02-25/22:16:06.81        0.0095679492     -0.12400442     0.035376310
2017-02-25/22:16:06.84        0.0095586764     -0.12388458     0.035341316
2017-02-25/22:16:06.87        0.0095586764     -0.12388491     0.035340618
2017-02-25/22:16:06.90        0.0095586786     -0.12388526     0.035339928
2017-02-25/22:16:06.94        0.0095679492     -0.12400575     0.035373493
2017-02-25/22:16:06.97        0.0095586764     -0.12388590     0.035338501
2017-02-25/22:16:07.00        0.0095586764     -0.12388623     0.035337803
2017-02-25/22:16:07.03        0.0095586786     -0.12388659     0.035337113
2017-02-25/22:16:07.06        0.0095679492     -0.12400707     0.035370674
2017-02-25/22:16:07.09        0.0095586764     -0.12388723     0.035335685
2017-02-25/22:16:07.12        0.0095586764     -0.12388755     0.035334987
2017-02-25/22:16:07.15        0.0095586786     -0.12388791     0.035334296
2017-02-25/22:16:07.19        0.0095679492     -0.12400840     0.035367855
2017-02-25/22:16:07.22        0.0095586764     -0.12388855     0.035332868
2017-02-25/22:16:07.25        0.0095586764     -0.12388888     0.035332170
2017-02-25/22:16:07.28        0.0095586786     -0.12388923     0.035331479
2017-02-25/22:16:07.31        0.0095679492     -0.12400972     0.035365035
2017-02-25/22:16:07.34        0.0095586764     -0.12388987     0.035330050
2017-02-25/22:16:07.37        0.0095586764     -0.12389020     0.035329352
2017-02-25/22:16:07.40        0.0095586786     -0.12389056     0.035328661
2017-02-25/22:16:07.44        0.0095679492     -0.12401105     0.035362214
2017-02-25/22:16:07.47        0.0095586764     -0.12389120     0.035327232
2017-02-25/22:16:07.50        0.0095586764     -0.12389152     0.035326533
2017-02-25/22:16:07.53        0.0095586786     -0.12389188     0.035325842
2017-02-25/22:16:07.56        0.0095679492     -0.12401237     0.035359392
2017-02-25/22:16:07.59        0.0095586764     -0.12389252     0.035324412
2017-02-25/22:16:07.62        0.0095586764     -0.12389285     0.035323713
2017-02-25/22:16:07.65        0.0095586786     -0.12389320     0.035323022
2017-02-25/22:16:07.69        0.0095679492     -0.12401370     0.035356569
2017-02-25/22:16:07.72        0.0095586764     -0.12389384     0.035321592
2017-02-25/22:16:07.75        0.0095586764     -0.12389417     0.035320892
2017-02-25/22:16:07.78        0.0095586786     -0.12389453     0.035320201
2017-02-25/22:16:07.81        0.0095679492     -0.12401502     0.035353745
2017-02-25/22:16:07.84        0.0095586764     -0.12389517     0.035318771
2017-02-25/22:16:07.87        0.0095586764     -0.12389549     0.035318071
2017-02-25/22:16:07.90        0.0095586786     -0.12389585     0.035317379
2017-02-25/22:16:07.94        0.0095679492     -0.12401635     0.035350920
2017-02-25/22:16:07.97        0.0095586764     -0.12389649     0.035315948
2017-02-25/22:16:08.00        0.0095586764     -0.12389682     0.035315248
2017-02-25/22:16:08.03        0.0095586786     -0.12389718     0.035314556
2017-02-25/22:16:08.06        0.0095679492     -0.12401767     0.035348095
2017-02-25/22:16:08.09        0.0095586764     -0.12389781     0.035313125
2017-02-25/22:16:08.12        0.0095586764     -0.12389814     0.035312425
2017-02-25/22:16:08.15        0.0095586786     -0.12389850     0.035311733
2017-02-25/22:16:08.19        0.0095679492     -0.12401900     0.035345268
2017-02-25/22:16:08.22        0.0095586764     -0.12389914     0.035310301
2017-02-25/22:16:08.25        0.0095586764     -0.12389947     0.035309601
2017-02-25/22:16:08.28        0.0095586786     -0.12389982     0.035308908
2017-02-25/22:16:08.31        0.0095679492     -0.12402032     0.035342441
2017-02-25/22:16:08.34        0.0095586764     -0.12390046     0.035307476
2017-02-25/22:16:08.37        0.0095586764     -0.12390079     0.035306776
2017-02-25/22:16:08.40        0.0095586786     -0.12390115     0.035306083
2017-02-25/22:16:08.44        0.0095679492     -0.12402165     0.035339612
2017-02-25/22:16:08.47        0.0095586764     -0.12390178     0.035304651
2017-02-25/22:16:08.50        0.0095586764     -0.12390211     0.035303950
2017-02-25/22:16:08.53        0.0095586786     -0.12390247     0.035303257
2017-02-25/22:16:08.56        0.0095679492     -0.12402297     0.035336783
2017-02-25/22:16:08.59        0.0095586764     -0.12390311     0.035301824
2017-02-25/22:16:08.62        0.0095586764     -0.12390344     0.035301123
2017-02-25/22:16:08.65        0.0095586786     -0.12390379     0.035300430
2017-02-25/22:16:08.69        0.0095679492     -0.12402430     0.035333953
2017-02-25/22:16:08.72        0.0095586764     -0.12390443     0.035298996
2017-02-25/22:16:08.75        0.0095586764     -0.12390476     0.035298295
2017-02-25/22:16:08.78        0.0095586786     -0.12390512     0.035297602
2017-02-25/22:16:08.81        0.0095679492     -0.12402562     0.035331122
2017-02-25/22:16:08.84        0.0095586764     -0.12390576     0.035296168
2017-02-25/22:16:08.87        0.0095586764     -0.12390608     0.035295466
2017-02-25/22:16:08.90        0.0095586786     -0.12390644     0.035294773
2017-02-25/22:16:08.94        0.0095679492     -0.12402695     0.035328290
2017-02-25/22:16:08.97        0.0095586764     -0.12390708     0.035293338
2017-02-25/22:16:09.00        0.0095586764     -0.12390741     0.035292636
2017-02-25/22:16:09.03        0.0095586786     -0.12390776     0.035291943
2017-02-25/22:16:09.06        0.0095679492     -0.12402827     0.035325457
2017-02-25/22:16:09.09        0.0095586764     -0.12390840     0.035290508
2017-02-25/22:16:09.12        0.0095586764     -0.12390873     0.035289806
2017-02-25/22:16:09.15        0.0095586786     -0.12390909     0.035289112
2017-02-25/22:16:09.19        0.0095679492     -0.12402960     0.035322623
2017-02-25/22:16:09.22        0.0095586764     -0.12390973     0.035287677
2017-02-25/22:16:09.25        0.0095586764     -0.12391005     0.035286974
2017-02-25/22:16:09.28        0.0095586786     -0.12391041     0.035286280
2017-02-25/22:16:09.31        0.0095679492     -0.12403092     0.035319789
2017-02-25/22:16:09.34        0.0095586764     -0.12391105     0.035284845
2017-02-25/22:16:09.37        0.0095586764     -0.12391138     0.035284142
2017-02-25/22:16:09.40        0.0095586786     -0.12391173     0.035283448
2017-02-25/22:16:09.44        0.0095679492     -0.12403225     0.035316953
2017-02-25/22:16:09.47        0.0095586764     -0.12391237     0.035282011
2017-02-25/22:16:09.50        0.0095670447     -0.12390675     0.035290639
2017-02-25/22:16:09.53        0.0095814592     -0.12389685     0.035306012
2017-02-25/22:16:09.56        0.0096056069     -0.12400678     0.035356101
2017-02-25/22:16:09.59        0.0096107463     -0.12387666     0.035337230
2017-02-25/22:16:09.62        0.0096251584     -0.12386673     0.035352595
2017-02-25/22:16:09.65        0.0096395729     -0.12385684     0.035367968
2017-02-25/22:16:09.69        0.0096637207     -0.12396677     0.035418053
2017-02-25/22:16:09.72        0.0096688600     -0.12383665     0.035399185
2017-02-25/22:16:09.75        0.0096832722     -0.12382672     0.035414549
2017-02-25/22:16:09.78        0.0096976867     -0.12381683     0.035429922
2017-02-25/22:16:09.81        0.0097218344     -0.12392677     0.035480005
2017-02-25/22:16:09.84        0.0097269738     -0.12379664     0.035461139
2017-02-25/22:16:09.87        0.0097413859     -0.12378672     0.035476503
2017-02-25/22:16:09.90        0.0097558004     -0.12377683     0.035491876
2017-02-25/22:16:09.94        0.0097799481     -0.12388677     0.035541955
2017-02-25/22:16:09.97        0.0097850875     -0.12375665     0.035523092
2017-02-25/22:16:10.00        0.0097994997     -0.12374673     0.035538456
2017-02-25/22:16:10.03        0.0098139141     -0.12373684     0.035553828
2017-02-25/22:16:10.06        0.0098380619     -0.12384678     0.035603905
2017-02-25/22:16:10.09        0.0098432012     -0.12371666     0.035585043
2017-02-25/22:16:10.12        0.0098576134     -0.12370675     0.035600407
2017-02-25/22:16:10.15        0.0098720279     -0.12369686     0.035615779
2017-02-25/22:16:10.19        0.0098961756     -0.12380680     0.035665853
2017-02-25/22:16:10.22        0.0099013150     -0.12367668     0.035646994
2017-02-25/22:16:10.25        0.0099157271     -0.12366677     0.035662357
2017-02-25/22:16:10.28        0.0099301416     -0.12365688     0.035677729
2017-02-25/22:16:10.31        0.0099542893     -0.12376683     0.035727800
2017-02-25/22:16:10.34        0.0099594287     -0.12363671     0.035708943
2017-02-25/22:16:10.37        0.0099738409     -0.12362680     0.035724307
2017-02-25/22:16:10.40        0.0099882553     -0.12361691     0.035739678
2017-02-25/22:16:10.44         0.010012403     -0.12372687     0.035789745
2017-02-25/22:16:10.47         0.010017542     -0.12359674     0.035770892
2017-02-25/22:16:10.50         0.010031955     -0.12358683     0.035786255
2017-02-25/22:16:10.53         0.010038001     -0.12358291     0.035792296
2017-02-25/22:16:10.56         0.010047736     -0.12370312     0.035826292
2017-02-25/22:16:10.59         0.010037998     -0.12358358     0.035790855
2017-02-25/22:16:10.62         0.010037998     -0.12358392     0.035790149
2017-02-25/22:16:10.65         0.010038001     -0.12358429     0.035789452
2017-02-25/22:16:10.69         0.010047736     -0.12370450     0.035823446
2017-02-25/22:16:10.72         0.010037998     -0.12358496     0.035788010
2017-02-25/22:16:10.75         0.010037998     -0.12358531     0.035787305
2017-02-25/22:16:10.78         0.010038001     -0.12358568     0.035786608
2017-02-25/22:16:10.81         0.010047736     -0.12370589     0.035820598
2017-02-25/22:16:10.84         0.010037998     -0.12358635     0.035785165
2017-02-25/22:16:10.87         0.010037998     -0.12358669     0.035784460
2017-02-25/22:16:10.90         0.010038001     -0.12358707     0.035783762
2017-02-25/22:16:10.94         0.010047736     -0.12370728     0.035817750
2017-02-25/22:16:10.97         0.010037998     -0.12358774     0.035782320
2017-02-25/22:16:11.00         0.010037998     -0.12358808     0.035781614
2017-02-25/22:16:11.03         0.010038001     -0.12358845     0.035780916
2017-02-25/22:16:11.06         0.010047736     -0.12370866     0.035814900
2017-02-25/22:16:11.09         0.010037998     -0.12358912     0.035779473
2017-02-25/22:16:11.12         0.010037998     -0.12358947     0.035778767
2017-02-25/22:16:11.15         0.010038001     -0.12358984     0.035778069
2017-02-25/22:16:11.19         0.010047736     -0.12371005     0.035812050
2017-02-25/22:16:11.22         0.010037998     -0.12359051     0.035776625
2017-02-25/22:16:11.25         0.010037998     -0.12359085     0.035775919
2017-02-25/22:16:11.28         0.010038001     -0.12359122     0.035775220
2017-02-25/22:16:11.31         0.010047736     -0.12371144     0.035809199
2017-02-25/22:16:11.34         0.010037998     -0.12359189     0.035773776
2017-02-25/22:16:11.37         0.010037998     -0.12359224     0.035773070
2017-02-25/22:16:11.40         0.010038001     -0.12359261     0.035772371
2017-02-25/22:16:11.44         0.010047736     -0.12371283     0.035806347
2017-02-25/22:16:11.47         0.010037998     -0.12359328     0.035770927
2017-02-25/22:16:11.50         0.010037998     -0.12359362     0.035770220
2017-02-25/22:16:11.53         0.010038001     -0.12359400     0.035769521
2017-02-25/22:16:11.56         0.010047736     -0.12371421     0.035803494
2017-02-25/22:16:11.59         0.010037998     -0.12359467     0.035768076
2017-02-25/22:16:11.62         0.010037998     -0.12359501     0.035767369
2017-02-25/22:16:11.65         0.010038001     -0.12359538     0.035766670
2017-02-25/22:16:11.69         0.010047736     -0.12371560     0.035800640
2017-02-25/22:16:11.72         0.010037998     -0.12359605     0.035765225
2017-02-25/22:16:11.75         0.010037998     -0.12359640     0.035764518
2017-02-25/22:16:11.78         0.010038001     -0.12359677     0.035763818
2017-02-25/22:16:11.81         0.010047736     -0.12371699     0.035797785
2017-02-25/22:16:11.84         0.010037998     -0.12359744     0.035762372
2017-02-25/22:16:11.87         0.010037998     -0.12359778     0.035761665
2017-02-25/22:16:11.90         0.010038001     -0.12359815     0.035760966
2017-02-25/22:16:11.94         0.010047736     -0.12371838     0.035794929
2017-02-25/22:16:11.97         0.010037998     -0.12359882     0.035759519
2017-02-25/22:16:12.00         0.010037998     -0.12359917     0.035758811
2017-02-25/22:16:12.03         0.010038001     -0.12359954     0.035758112
2017-02-25/22:16:12.06         0.010047736     -0.12371976     0.035792072
2017-02-25/22:16:12.09         0.010037998     -0.12360021     0.035756665
2017-02-25/22:16:12.12         0.010037998     -0.12360055     0.035755957
2017-02-25/22:16:12.15         0.010038001     -0.12360093     0.035755257
2017-02-25/22:16:12.19         0.010047736     -0.12372115     0.035789215
2017-02-25/22:16:12.22         0.010037998     -0.12360160     0.035753810
2017-02-25/22:16:12.25         0.010037998     -0.12360194     0.035753102
2017-02-25/22:16:12.28         0.010038001     -0.12360231     0.035752402
2017-02-25/22:16:12.31         0.010047736     -0.12372254     0.035786356
2017-02-25/22:16:12.34         0.010037998     -0.12360298     0.035750954
2017-02-25/22:16:12.37         0.010037998     -0.12360333     0.035750245
2017-02-25/22:16:12.40         0.010038001     -0.12360370     0.035749545
2017-02-25/22:16:12.44         0.010047736     -0.12372393     0.035783497
2017-02-25/22:16:12.47         0.010037998     -0.12360437     0.035748097
2017-02-25/22:16:12.50         0.010037998     -0.12360471     0.035747388
2017-02-25/22:16:12.53         0.010038001     -0.12360509     0.035746688
2017-02-25/22:16:12.56         0.010047736     -0.12372531     0.035780636
2017-02-25/22:16:12.59         0.010037998     -0.12360576     0.035745239
2017-02-25/22:16:12.62         0.010037998     -0.12360610     0.035744530
2017-02-25/22:16:12.65         0.010038001     -0.12360647     0.035743830
2017-02-25/22:16:12.69         0.010047736     -0.12372670     0.035777775
2017-02-25/22:16:12.72         0.010037998     -0.12360714     0.035742380
2017-02-25/22:16:12.75         0.010037998     -0.12360748     0.035741671
2017-02-25/22:16:12.78         0.010038001     -0.12360786     0.035740970
2017-02-25/22:16:12.81         0.010047736     -0.12372809     0.035774913
2017-02-25/22:16:12.84         0.010037998     -0.12360853     0.035739521
2017-02-25/22:16:12.87         0.010037998     -0.12360887     0.035738811
2017-02-25/22:16:12.90         0.010038001     -0.12360924     0.035738110
2017-02-25/22:16:12.94         0.010047736     -0.12372948     0.035772050
2017-02-25/22:16:12.97         0.010037998     -0.12360991     0.035736660
2017-02-25/22:16:13.00         0.010037998     -0.12361026     0.035735950
2017-02-25/22:16:13.03         0.010038001     -0.12361063     0.035735249
2017-02-25/22:16:13.06         0.010047736     -0.12373086     0.035769185
2017-02-25/22:16:13.09         0.010037998     -0.12361130     0.035733798
2017-02-25/22:16:13.12         0.010037998     -0.12361164     0.035733089
2017-02-25/22:16:13.15         0.010038001     -0.12361202     0.035732387
2017-02-25/22:16:13.19         0.010047736     -0.12373225     0.035766320
2017-02-25/22:16:13.22         0.010037998     -0.12361269     0.035730936
2017-02-25/22:16:13.25         0.010037998     -0.12361303     0.035730226
2017-02-25/22:16:13.28         0.010038001     -0.12361340     0.035729524
2017-02-25/22:16:13.31         0.010047736     -0.12373364     0.035763455
2017-02-25/22:16:13.34         0.010037998     -0.12361407     0.035728073
2017-02-25/22:16:13.37         0.010037998     -0.12361442     0.035727362
2017-02-25/22:16:13.40         0.010038001     -0.12361479     0.035726660
2017-02-25/22:16:13.44         0.010047736     -0.12373503     0.035760588
2017-02-25/22:16:13.47         0.010037998     -0.12361546     0.035725208
2017-02-25/22:16:13.50         0.010037998     -0.12361580     0.035724498
2017-02-25/22:16:13.53         0.010038001     -0.12361617     0.035723796
2017-02-25/22:16:13.56         0.010047736     -0.12373641     0.035757720
2017-02-25/22:16:13.59         0.010037998     -0.12361684     0.035722343
2017-02-25/22:16:13.62         0.010037998     -0.12361719     0.035721632
2017-02-25/22:16:13.65         0.010038001     -0.12361756     0.035720930
2017-02-25/22:16:13.69         0.010047736     -0.12373780     0.035754851
2017-02-25/22:16:13.72         0.010037998     -0.12361823     0.035719477
2017-02-25/22:16:13.75         0.010037998     -0.12361857     0.035718766
2017-02-25/22:16:13.78         0.010038001     -0.12361895     0.035718063
2017-02-25/22:16:13.81         0.010047736     -0.12373919     0.035751982
2017-02-25/22:16:13.84         0.010037998     -0.12361962     0.035716610
2017-02-25/22:16:13.87         0.010037998     -0.12361996     0.035715899
2017-02-25/22:16:13.90         0.010038001     -0.12362033     0.035715196
2017-02-25/22:16:13.94         0.010047736     -0.12374058     0.035749111
2017-02-25/22:16:13.97         0.010037998     -0.12362100     0.035713742
2017-02-25/22:16:14.00         0.010037998     -0.12362135     0.035713031
2017-02-25/22:16:14.03         0.010038001     -0.12362172     0.035712327
2017-02-25/22:16:14.06         0.010047736     -0.12374196     0.035746240
2017-02-25/22:16:14.09         0.010037998     -0.12362239     0.035710873
2017-02-25/22:16:14.12         0.010037998     -0.12362273     0.035710161
2017-02-25/22:16:14.15         0.010038001     -0.12362310     0.035709458
2017-02-25/22:16:14.19         0.010047736     -0.12374335     0.035743367
2017-02-25/22:16:14.22         0.010037998     -0.12362377     0.035708003
2017-02-25/22:16:14.25         0.010037998     -0.12362412     0.035707291
2017-02-25/22:16:14.28         0.010038001     -0.12362449     0.035706588
2017-02-25/22:16:14.31         0.010047736     -0.12374474     0.035740494
2017-02-25/22:16:14.34         0.010037998     -0.12362516     0.035705133
2017-02-25/22:16:14.37         0.010037998     -0.12362550     0.035704420
2017-02-25/22:16:14.40         0.010038001     -0.12362588     0.035703717
2017-02-25/22:16:14.44         0.010047736     -0.12374613     0.035737620
2017-02-25/22:16:14.47         0.010037998     -0.12362655     0.035702261
2017-02-25/22:16:14.50         0.010037998     -0.12362689     0.035701549
2017-02-25/22:16:14.53         0.010038001     -0.12362726     0.035700845
2017-02-25/22:16:14.56         0.010047736     -0.12374751     0.035734745
2017-02-25/22:16:14.59         0.010037998     -0.12362793     0.035699388
2017-02-25/22:16:14.62         0.010037998     -0.12362828     0.035698676
2017-02-25/22:16:14.65         0.010038001     -0.12362865     0.035697971
2017-02-25/22:16:14.69         0.010047736     -0.12374890     0.035731869
2017-02-25/22:16:14.72         0.010037998     -0.12362932     0.035696515
2017-02-25/22:16:14.75         0.010037998     -0.12362966     0.035695802
2017-02-25/22:16:14.78         0.010038001     -0.12363004     0.035695098
2017-02-25/22:16:14.81         0.010047736     -0.12375029     0.035728992
2017-02-25/22:16:14.84         0.010037998     -0.12363071     0.035693641
2017-02-25/22:16:14.87         0.010037998     -0.12363105     0.035692928
2017-02-25/22:16:14.90         0.010038001     -0.12363142     0.035692223
2017-02-25/22:16:14.94         0.010047736     -0.12375168     0.035726114
2017-02-25/22:16:14.97         0.010037998     -0.12363209     0.035690765
2017-02-25/22:16:15.00         0.010037998     -0.12363244     0.035690052
2017-02-25/22:16:15.03         0.010038001     -0.12363281     0.035689347
2017-02-25/22:16:15.06         0.010047736     -0.12375306     0.035723235
2017-02-25/22:16:15.09         0.010037998     -0.12363348     0.035687889
2017-02-25/22:16:15.12         0.010037998     -0.12363382     0.035687176
2017-02-25/22:16:15.15         0.010038001     -0.12363419     0.035686470
2017-02-25/22:16:15.19         0.010047736     -0.12375445     0.035720355
2017-02-25/22:16:15.22         0.010037998     -0.12363486     0.035685012
2017-02-25/22:16:15.25         0.010037998     -0.12363521     0.035684298
2017-02-25/22:16:15.28         0.010038001     -0.12363558     0.035683593
2017-02-25/22:16:15.31         0.010047736     -0.12375584     0.035717475
2017-02-25/22:16:15.34         0.010037998     -0.12363625     0.035682134
2017-02-25/22:16:15.37         0.010037998     -0.12363659     0.035681420
2017-02-25/22:16:15.40         0.010038001     -0.12363697     0.035680714
2017-02-25/22:16:15.44         0.010047736     -0.12375723     0.035714593
2017-02-25/22:16:15.47         0.010037998     -0.12363764     0.035679255
2017-02-25/22:16:15.50         0.010037998     -0.12363798     0.035678541
2017-02-25/22:16:15.53         0.010038001     -0.12363835     0.035677835
2017-02-25/22:16:15.56         0.010047736     -0.12375861     0.035711711
2017-02-25/22:16:15.59         0.010037998     -0.12363902     0.035676375
2017-02-25/22:16:15.62         0.010037998     -0.12363937     0.035675661
2017-02-25/22:16:15.65         0.010038001     -0.12363974     0.035674954
2017-02-25/22:16:15.69         0.010047736     -0.12376000     0.035708827
2017-02-25/22:16:15.72         0.010037998     -0.12364041     0.035673494
2017-02-25/22:16:15.75         0.010037998     -0.12364075     0.035672779
2017-02-25/22:16:15.78         0.010038001     -0.12364112     0.035672073
2017-02-25/22:16:15.81         0.010047736     -0.12376139     0.035705943
2017-02-25/22:16:15.84         0.010037998     -0.12364179     0.035670612
2017-02-25/22:16:15.87         0.010037998     -0.12364214     0.035669898
2017-02-25/22:16:15.90         0.010038001     -0.12364251     0.035669191
2017-02-25/22:16:15.94         0.010047736     -0.12376278     0.035703058
2017-02-25/22:16:15.97         0.010037998     -0.12364318     0.035667730
2017-02-25/22:16:16.00         0.010037998     -0.12364352     0.035667015
2017-02-25/22:16:16.03         0.010038001     -0.12364390     0.035666308
2017-02-25/22:16:16.06         0.010047736     -0.12376416     0.035700172
2017-02-25/22:16:16.09         0.010037998     -0.12364457     0.035664846
2017-02-25/22:16:16.12         0.010037998     -0.12364491     0.035664131
2017-02-25/22:16:16.15         0.010038001     -0.12364528     0.035663424
2017-02-25/22:16:16.19         0.010047736     -0.12376555     0.035697285
2017-02-25/22:16:16.22         0.010037998     -0.12364595     0.035661962
2017-02-25/22:16:16.25         0.010037998     -0.12364630     0.035661246
2017-02-25/22:16:16.28         0.010038001     -0.12364667     0.035660539
2017-02-25/22:16:16.31         0.010047736     -0.12376694     0.035694397
2017-02-25/22:16:16.34         0.010037998     -0.12364734     0.035659076
2017-02-25/22:16:16.37         0.010037998     -0.12364768     0.035658361
2017-02-25/22:16:16.40         0.010038001     -0.12364805     0.035657653
2017-02-25/22:16:16.44         0.010047736     -0.12376833     0.035691508
2017-02-25/22:16:16.47         0.010037998     -0.12364872     0.035656190
2017-02-25/22:16:16.50         0.010037998     -0.12364907     0.035655474
2017-02-25/22:16:16.53         0.010038001     -0.12364944     0.035654766
2017-02-25/22:16:16.56         0.010047736     -0.12376971     0.035688618
2017-02-25/22:16:16.59         0.010037998     -0.12365011     0.035653303
2017-02-25/22:16:16.62         0.010037998     -0.12365045     0.035652587
2017-02-25/22:16:16.65         0.010038001     -0.12365083     0.035651879
2017-02-25/22:16:16.69         0.010047736     -0.12377110     0.035685727
2017-02-25/22:16:16.72         0.010037998     -0.12365150     0.035650415
2017-02-25/22:16:16.75         0.010037998     -0.12365184     0.035649698
2017-02-25/22:16:16.78         0.010038001     -0.12365221     0.035648990
2017-02-25/22:16:16.81         0.010047736     -0.12377249     0.035682836
2017-02-25/22:16:16.84         0.010037998     -0.12365288     0.035647525
2017-02-25/22:16:16.87         0.010037998     -0.12365323     0.035646809
2017-02-25/22:16:16.90         0.010038001     -0.12365360     0.035646100
2017-02-25/22:16:16.94         0.010047736     -0.12377388     0.035679943
2017-02-25/22:16:16.97         0.010037998     -0.12365427     0.035644635
2017-02-25/22:16:17.00         0.010037998     -0.12365461     0.035643919
2017-02-25/22:16:17.03         0.010038001     -0.12365499     0.035643210
2017-02-25/22:16:17.06         0.010047736     -0.12377526     0.035677050
2017-02-25/22:16:17.09         0.010037998     -0.12365566     0.035641745
2017-02-25/22:16:17.12         0.010037998     -0.12365600     0.035641027
2017-02-25/22:16:17.15         0.010038001     -0.12365637     0.035640319
2017-02-25/22:16:17.19         0.010047736     -0.12377665     0.035674155
2017-02-25/22:16:17.22         0.010037998     -0.12365704     0.035638853
2017-02-25/22:16:17.25         0.010037998     -0.12365739     0.035638135
2017-02-25/22:16:17.28         0.010038001     -0.12365776     0.035637426
2017-02-25/22:16:17.31         0.010047736     -0.12377804     0.035671260
2017-02-25/22:16:17.34         0.010037998     -0.12365843     0.035635960
2017-02-25/22:16:17.37         0.010037998     -0.12365877     0.035635242
2017-02-25/22:16:17.40         0.010038001     -0.12365914     0.035634533
2017-02-25/22:16:17.44         0.010047736     -0.12377943     0.035668364
2017-02-25/22:16:17.47         0.010037998     -0.12365981     0.035633066
2017-02-25/22:16:17.50         0.010037998     -0.12366016     0.035632349
2017-02-25/22:16:17.53         0.010038001     -0.12366053     0.035631639
2017-02-25/22:16:17.56         0.010047736     -0.12378081     0.035665467
2017-02-25/22:16:17.59         0.010037998     -0.12366120     0.035630172
2017-02-25/22:16:17.62         0.010037998     -0.12366154     0.035629454
2017-02-25/22:16:17.65         0.010038001     -0.12366192     0.035628744
2017-02-25/22:16:17.69         0.010047736     -0.12378220     0.035662569
2017-02-25/22:16:17.72         0.010037998     -0.12366259     0.035627276
2017-02-25/22:16:17.75         0.010037998     -0.12366293     0.035626558
2017-02-25/22:16:17.78         0.010038001     -0.12366330     0.035625848
2017-02-25/22:16:17.81         0.010047736     -0.12378359     0.035659670
2017-02-25/22:16:17.84         0.010037998     -0.12366397     0.035624380
2017-02-25/22:16:17.87         0.010037998     -0.12366432     0.035623662
2017-02-25/22:16:17.90         0.010038001     -0.12366469     0.035622951
2017-02-25/22:16:17.94         0.010047736     -0.12378498     0.035656770
2017-02-25/22:16:17.97         0.010037998     -0.12366536     0.035621483
2017-02-25/22:16:18.00         0.010037998     -0.12366570     0.035620764
2017-02-25/22:16:18.03         0.010038001     -0.12366607     0.035620053
2017-02-25/22:16:18.06         0.010047736     -0.12378636     0.035653869
2017-02-25/22:16:18.09         0.010037998     -0.12366674     0.035618584
2017-02-25/22:16:18.12         0.010037998     -0.12366709     0.035617866
2017-02-25/22:16:18.15         0.010038001     -0.12366746     0.035617155
2017-02-25/22:16:18.19         0.010047736     -0.12378775     0.035650967
2017-02-25/22:16:18.22         0.010037998     -0.12366813     0.035615685
2017-02-25/22:16:18.25         0.010037998     -0.12366847     0.035614966
2017-02-25/22:16:18.28         0.010038001     -0.12366885     0.035614255
2017-02-25/22:16:18.31         0.010047736     -0.12378914     0.035648065
2017-02-25/22:16:18.34         0.010037998     -0.12366952     0.035612785
2017-02-25/22:16:18.37         0.010037998     -0.12366986     0.035612066
2017-02-25/22:16:18.40         0.010038001     -0.12367023     0.035611355
2017-02-25/22:16:18.44         0.010047736     -0.12379053     0.035645161
2017-02-25/22:16:18.47         0.010037998     -0.12367090     0.035609884
2017-02-25/22:16:18.50         0.010037998     -0.12367125     0.035609165
2017-02-25/22:16:18.53         0.010038001     -0.12367162     0.035608453
2017-02-25/22:16:18.56         0.010047736     -0.12379191     0.035642257
2017-02-25/22:16:18.59         0.010037998     -0.12367229     0.035606982
2017-02-25/22:16:18.62         0.010037998     -0.12367263     0.035606263
2017-02-25/22:16:18.65         0.010038001     -0.12367301     0.035605551
2017-02-25/22:16:18.69         0.010047736     -0.12379330     0.035639351
2017-02-25/22:16:18.72         0.010037998     -0.12367368     0.035604080
2017-02-25/22:16:18.75         0.010037998     -0.12367402     0.035603360
2017-02-25/22:16:18.78         0.010038001     -0.12367439     0.035602648
2017-02-25/22:16:18.81         0.010047736     -0.12379469     0.035636445
2017-02-25/22:16:18.84         0.010037998     -0.12367506     0.035601176
2017-02-25/22:16:18.87         0.010037998     -0.12367541     0.035600456
2017-02-25/22:16:18.90         0.010038001     -0.12367578     0.035599743
2017-02-25/22:16:18.94         0.010047736     -0.12379608     0.035633538
2017-02-25/22:16:18.97         0.010037998     -0.12367645     0.035598271
2017-02-25/22:16:19.00         0.010037998     -0.12367679     0.035597551
2017-02-25/22:16:19.03         0.010038001     -0.12367716     0.035596838
2017-02-25/22:16:19.06         0.010047736     -0.12379746     0.035630629
2017-02-25/22:16:19.09         0.010037998     -0.12367783     0.035595366
2017-02-25/22:16:19.12         0.010037998     -0.12367818     0.035594645
2017-02-25/22:16:19.15         0.010038001     -0.12367855     0.035593932
2017-02-25/22:16:19.19         0.010047736     -0.12379885     0.035627720
2017-02-25/22:16:19.22         0.010037998     -0.12367922     0.035592459
2017-02-25/22:16:19.25         0.010037998     -0.12367956     0.035591738
2017-02-25/22:16:19.28         0.010038001     -0.12367994     0.035591025
2017-02-25/22:16:19.31         0.010047736     -0.12380024     0.035624810
2017-02-25/22:16:19.34         0.010037998     -0.12368061     0.035589552
2017-02-25/22:16:19.37         0.010037998     -0.12368095     0.035588831
2017-02-25/22:16:19.40         0.010038001     -0.12368132     0.035588118
2017-02-25/22:16:19.44         0.010047736     -0.12380163     0.035621900
2017-02-25/22:16:19.47         0.010037998     -0.12368199     0.035586644
2017-02-25/22:16:19.50         0.010046301     -0.12367614     0.035595470
2017-02-25/22:16:19.53         0.010060602     -0.12366585     0.035611201
2017-02-25/22:16:19.56         0.010085098     -0.12377515     0.035661954
2017-02-25/22:16:19.59         0.010089660     -0.12364486     0.035643144
2017-02-25/22:16:19.62         0.010103959     -0.12363454     0.035658866
2017-02-25/22:16:19.65         0.010118260     -0.12362425     0.035674596
2017-02-25/22:16:19.69         0.010142756     -0.12373355     0.035725346
2017-02-25/22:16:19.72         0.010147317     -0.12360326     0.035706539
2017-02-25/22:16:19.75         0.010161616     -0.12359294     0.035722261
2017-02-25/22:16:19.78         0.010175917     -0.12358265     0.035737991
2017-02-25/22:16:19.81         0.010200413     -0.12369196     0.035788737
2017-02-25/22:16:19.84         0.010204974     -0.12356166     0.035769933
2017-02-25/22:16:19.87         0.010219273     -0.12355135     0.035785654
2017-02-25/22:16:19.90         0.010233575     -0.12354107     0.035801384
2017-02-25/22:16:19.94         0.010258071     -0.12365037     0.035852127
2017-02-25/22:16:19.97         0.010262632     -0.12352008     0.035833325
2017-02-25/22:16:20.00         0.010276931     -0.12350977     0.035849046
2017-02-25/22:16:20.03         0.010291232     -0.12349948     0.035864775
2017-02-25/22:16:20.06         0.010315728     -0.12360880     0.035915516
2017-02-25/22:16:20.09         0.010320289     -0.12347850     0.035896716
2017-02-25/22:16:20.12         0.010334588     -0.12346819     0.035912437
2017-02-25/22:16:20.15         0.010348890     -0.12345791     0.035928166
2017-02-25/22:16:20.19         0.010373386     -0.12356723     0.035978903
2017-02-25/22:16:20.22         0.010377947     -0.12343693     0.035960106
2017-02-25/22:16:20.25         0.010392246     -0.12342662     0.035975827
2017-02-25/22:16:20.28         0.010406547     -0.12341634     0.035991555
2017-02-25/22:16:20.31         0.010431043     -0.12352566     0.036042290
2017-02-25/22:16:20.34         0.010435604     -0.12339537     0.036023495
2017-02-25/22:16:20.37         0.010449903     -0.12338506     0.036039215
2017-02-25/22:16:20.40         0.010464205     -0.12337479     0.036054944
2017-02-25/22:16:20.44         0.010488701     -0.12348411     0.036105675
2017-02-25/22:16:20.47         0.010493262     -0.12335381     0.036086882
2017-02-25/22:16:20.50         0.010507561     -0.12334351     0.036102602
2017-02-25/22:16:20.53         0.010513560     -0.12333943     0.036108782
2017-02-25/22:16:20.56         0.010523756     -0.12345941     0.036143067
2017-02-25/22:16:20.59         0.010513557     -0.12334013     0.036107303
2017-02-25/22:16:20.62         0.010513557     -0.12334049     0.036106579
2017-02-25/22:16:20.65         0.010513560     -0.12334087     0.036105863
2017-02-25/22:16:20.69         0.010523756     -0.12346086     0.036140144
2017-02-25/22:16:20.72         0.010513557     -0.12334157     0.036104383
2017-02-25/22:16:20.75         0.010513557     -0.12334193     0.036103658
2017-02-25/22:16:20.78         0.010513560     -0.12334232     0.036102942
2017-02-25/22:16:20.81         0.010523756     -0.12346231     0.036137220
2017-02-25/22:16:20.84         0.010513557     -0.12334302     0.036101462
2017-02-25/22:16:20.87         0.010513557     -0.12334338     0.036100737
2017-02-25/22:16:20.90         0.010513560     -0.12334377     0.036100021
2017-02-25/22:16:20.94         0.010523756     -0.12346376     0.036134296
2017-02-25/22:16:20.97         0.010513557     -0.12334447     0.036098540
2017-02-25/22:16:21.00         0.010513557     -0.12334483     0.036097815
2017-02-25/22:16:21.03         0.010513560     -0.12334522     0.036097098
2017-02-25/22:16:21.06         0.010523756     -0.12346521     0.036131370
2017-02-25/22:16:21.09         0.010513557     -0.12334592     0.036095617
2017-02-25/22:16:21.12         0.010513557     -0.12334628     0.036094892
2017-02-25/22:16:21.15         0.010513560     -0.12334666     0.036094175
2017-02-25/22:16:21.19         0.010523756     -0.12346666     0.036128444
2017-02-25/22:16:21.22         0.010513557     -0.12334737     0.036092693
2017-02-25/22:16:21.25         0.010513557     -0.12334772     0.036091968
2017-02-25/22:16:21.28         0.010513560     -0.12334811     0.036091251
2017-02-25/22:16:21.31         0.010523756     -0.12346811     0.036125517
2017-02-25/22:16:21.34         0.010513557     -0.12334881     0.036089768
2017-02-25/22:16:21.37         0.010513557     -0.12334917     0.036089043
2017-02-25/22:16:21.40         0.010513560     -0.12334956     0.036088326
2017-02-25/22:16:21.44         0.010523756     -0.12346956     0.036122588
2017-02-25/22:16:21.47         0.010513557     -0.12335026     0.036086843
2017-02-25/22:16:21.50         0.010513557     -0.12335062     0.036086117
2017-02-25/22:16:21.53         0.010513560     -0.12335101     0.036085399
2017-02-25/22:16:21.56         0.010523756     -0.12347101     0.036119659
2017-02-25/22:16:21.59         0.010513557     -0.12335171     0.036083916
2017-02-25/22:16:21.62         0.010513557     -0.12335207     0.036083190
2017-02-25/22:16:21.65         0.010513560     -0.12335245     0.036082472
2017-02-25/22:16:21.69         0.010523756     -0.12347245     0.036116729
2017-02-25/22:16:21.72         0.010513557     -0.12335316     0.036080988
2017-02-25/22:16:21.75         0.010513557     -0.12335351     0.036080262
2017-02-25/22:16:21.78         0.010513560     -0.12335390     0.036079544
2017-02-25/22:16:21.81         0.010523756     -0.12347390     0.036113798
2017-02-25/22:16:21.84         0.010513557     -0.12335460     0.036078060
2017-02-25/22:16:21.87         0.010513557     -0.12335496     0.036077333
2017-02-25/22:16:21.90         0.010513560     -0.12335535     0.036076615
2017-02-25/22:16:21.94         0.010523756     -0.12347535     0.036110866
2017-02-25/22:16:21.97         0.010513557     -0.12335605     0.036075130
2017-02-25/22:16:22.00         0.010513557     -0.12335641     0.036074404
2017-02-25/22:16:22.03         0.010513560     -0.12335680     0.036073685
2017-02-25/22:16:22.06         0.010523756     -0.12347680     0.036107933
2017-02-25/22:16:22.09         0.010513557     -0.12335750     0.036072200
2017-02-25/22:16:22.12         0.010513557     -0.12335786     0.036071473
2017-02-25/22:16:22.15         0.010513560     -0.12335825     0.036070755
2017-02-25/22:16:22.19         0.010523756     -0.12347825     0.036104999
2017-02-25/22:16:22.22         0.010513557     -0.12335895     0.036069269
2017-02-25/22:16:22.25         0.010513557     -0.12335931     0.036068542
2017-02-25/22:16:22.28         0.010513560     -0.12335969     0.036067823
2017-02-25/22:16:22.31         0.010523756     -0.12347970     0.036102064
2017-02-25/22:16:22.34         0.010513557     -0.12336039     0.036066337
2017-02-25/22:16:22.37         0.010513557     -0.12336075     0.036065609
2017-02-25/22:16:22.40         0.010513560     -0.12336114     0.036064890
2017-02-25/22:16:22.44         0.010523756     -0.12348115     0.036099128
2017-02-25/22:16:22.47         0.010513557     -0.12336184     0.036063403
2017-02-25/22:16:22.50         0.010513557     -0.12336220     0.036062676
2017-02-25/22:16:22.53         0.010513560     -0.12336259     0.036061957
2017-02-25/22:16:22.56         0.010523756     -0.12348260     0.036096192
2017-02-25/22:16:22.59         0.010513557     -0.12336329     0.036060469
2017-02-25/22:16:22.62         0.010513557     -0.12336365     0.036059742
2017-02-25/22:16:22.65         0.010513560     -0.12336404     0.036059022
2017-02-25/22:16:22.69         0.010523756     -0.12348405     0.036093254
2017-02-25/22:16:22.72         0.010513557     -0.12336474     0.036057534
2017-02-25/22:16:22.75         0.010513557     -0.12336510     0.036056806
2017-02-25/22:16:22.78         0.010513560     -0.12336548     0.036056087
2017-02-25/22:16:22.81         0.010523756     -0.12348550     0.036090315
2017-02-25/22:16:22.84         0.010513557     -0.12336618     0.036054598
2017-02-25/22:16:22.87         0.010513557     -0.12336654     0.036053870
2017-02-25/22:16:22.90         0.010513560     -0.12336693     0.036053150
2017-02-25/22:16:22.94         0.010523756     -0.12348694     0.036087376
2017-02-25/22:16:22.97         0.010513557     -0.12336763     0.036051662
2017-02-25/22:16:23.00         0.010513557     -0.12336799     0.036050933
2017-02-25/22:16:23.03         0.010513560     -0.12336838     0.036050213
2017-02-25/22:16:23.06         0.010523756     -0.12348839     0.036084435
2017-02-25/22:16:23.09         0.010513557     -0.12336908     0.036048724
2017-02-25/22:16:23.12         0.010513557     -0.12336944     0.036047995
2017-02-25/22:16:23.15         0.010513560     -0.12336983     0.036047275
2017-02-25/22:16:23.19         0.010523756     -0.12348984     0.036081494
2017-02-25/22:16:23.22         0.010513557     -0.12337053     0.036045785
2017-02-25/22:16:23.25         0.010513557     -0.12337089     0.036045056
2017-02-25/22:16:23.28         0.010513560     -0.12337127     0.036044335
2017-02-25/22:16:23.31         0.010523756     -0.12349129     0.036078552
2017-02-25/22:16:23.34         0.010513557     -0.12337197     0.036042845
2017-02-25/22:16:23.37         0.010513557     -0.12337233     0.036042116
2017-02-25/22:16:23.40         0.010513560     -0.12337272     0.036041395
2017-02-25/22:16:23.44         0.010523756     -0.12349274     0.036075609
2017-02-25/22:16:23.47         0.010513557     -0.12337342     0.036039905
2017-02-25/22:16:23.50         0.010513557     -0.12337378     0.036039175
2017-02-25/22:16:23.53         0.010513560     -0.12337417     0.036038454
2017-02-25/22:16:23.56         0.010523756     -0.12349419     0.036072664
2017-02-25/22:16:23.59         0.010513557     -0.12337487     0.036036963
2017-02-25/22:16:23.62         0.010513557     -0.12337523     0.036036233
2017-02-25/22:16:23.65         0.010513560     -0.12337562     0.036035512
2017-02-25/22:16:23.69         0.010523756     -0.12349564     0.036069719
2017-02-25/22:16:23.72         0.010513557     -0.12337632     0.036034021
2017-02-25/22:16:23.75         0.010513557     -0.12337668     0.036033291
2017-02-25/22:16:23.78         0.010513560     -0.12337706     0.036032569
2017-02-25/22:16:23.81         0.010523756     -0.12349709     0.036066773
2017-02-25/22:16:23.84         0.010513557     -0.12337777     0.036031077
2017-02-25/22:16:23.87         0.010513557     -0.12337812     0.036030347
2017-02-25/22:16:23.90         0.010513560     -0.12337851     0.036029625
2017-02-25/22:16:23.94         0.010523756     -0.12349854     0.036063826
2017-02-25/22:16:23.97         0.010513557     -0.12337921     0.036028133
2017-02-25/22:16:24.00         0.010513557     -0.12337957     0.036027402
2017-02-25/22:16:24.03         0.010513560     -0.12337996     0.036026680
2017-02-25/22:16:24.06         0.010523756     -0.12349999     0.036060878
2017-02-25/22:16:24.09         0.010513557     -0.12338066     0.036025188
2017-02-25/22:16:24.12         0.010513557     -0.12338102     0.036024457
2017-02-25/22:16:24.15         0.010513560     -0.12338141     0.036023735
2017-02-25/22:16:24.19         0.010523756     -0.12350144     0.036057929
2017-02-25/22:16:24.22         0.010513557     -0.12338211     0.036022241
2017-02-25/22:16:24.25         0.010513557     -0.12338247     0.036021511
2017-02-25/22:16:24.28         0.010513560     -0.12338285     0.036020788
2017-02-25/22:16:24.31         0.010523756     -0.12350288     0.036054980
2017-02-25/22:16:24.34         0.010513557     -0.12338356     0.036019294
2017-02-25/22:16:24.37         0.010513557     -0.12338391     0.036018563
2017-02-25/22:16:24.40         0.010513560     -0.12338430     0.036017840
2017-02-25/22:16:24.44         0.010523756     -0.12350433     0.036052029
2017-02-25/22:16:24.47         0.010513557     -0.12338500     0.036016346
2017-02-25/22:16:24.50         0.010513557     -0.12338536     0.036015615
2017-02-25/22:16:24.53         0.010513560     -0.12338575     0.036014892
2017-02-25/22:16:24.56         0.010523756     -0.12350578     0.036049077
2017-02-25/22:16:24.59         0.010513557     -0.12338645     0.036013397
2017-02-25/22:16:24.62         0.010513557     -0.12338681     0.036012666
2017-02-25/22:16:24.65         0.010513560     -0.12338720     0.036011942
2017-02-25/22:16:24.69         0.010523756     -0.12350723     0.036046125
2017-02-25/22:16:24.72         0.010513557     -0.12338790     0.036010447
2017-02-25/22:16:24.75         0.010513557     -0.12338826     0.036009715
2017-02-25/22:16:24.78         0.010513560     -0.12338865     0.036008992
2017-02-25/22:16:24.81         0.010523756     -0.12350868     0.036043171
2017-02-25/22:16:24.84         0.010513557     -0.12338935     0.036007496
2017-02-25/22:16:24.87         0.010513557     -0.12338971     0.036006764
2017-02-25/22:16:24.90         0.010513560     -0.12339009     0.036006041
2017-02-25/22:16:24.94         0.010523756     -0.12351013     0.036040217
2017-02-25/22:16:24.97         0.010513557     -0.12339079     0.036004544
2017-02-25/22:16:25.00         0.010513557     -0.12339115     0.036003812
2017-02-25/22:16:25.03         0.010513560     -0.12339154     0.036003088
2017-02-25/22:16:25.06         0.010523756     -0.12351158     0.036037261
2017-02-25/22:16:25.09         0.010513557     -0.12339224     0.036001592
2017-02-25/22:16:25.12         0.010513557     -0.12339260     0.036000859
2017-02-25/22:16:25.15         0.010513560     -0.12339299     0.036000135
2017-02-25/22:16:25.19         0.010523756     -0.12351303     0.036034305
2017-02-25/22:16:25.22         0.010513557     -0.12339369     0.035998638
2017-02-25/22:16:25.25         0.010513557     -0.12339405     0.035997905
2017-02-25/22:16:25.28         0.010513560     -0.12339444     0.035997181
2017-02-25/22:16:25.31         0.010523756     -0.12351448     0.036031348
2017-02-25/22:16:25.34         0.010513557     -0.12339514     0.035995683
2017-02-25/22:16:25.37         0.010513557     -0.12339550     0.035994951
2017-02-25/22:16:25.40         0.010513560     -0.12339588     0.035994226
2017-02-25/22:16:25.44         0.010523756     -0.12351593     0.036028390
2017-02-25/22:16:25.47         0.010513557     -0.12339658     0.035992728
2017-02-25/22:16:25.50         0.010513557     -0.12339694     0.035991995
2017-02-25/22:16:25.53         0.010513560     -0.12339733     0.035991270
2017-02-25/22:16:25.56         0.010523756     -0.12351737     0.036025431
2017-02-25/22:16:25.59         0.010513557     -0.12339803     0.035989771
2017-02-25/22:16:25.62         0.010513557     -0.12339839     0.035989038
2017-02-25/22:16:25.65         0.010513560     -0.12339878     0.035988313
2017-02-25/22:16:25.69         0.010523756     -0.12351882     0.036022471
2017-02-25/22:16:25.72         0.010513557     -0.12339948     0.035986814
2017-02-25/22:16:25.75         0.010513557     -0.12339984     0.035986080
2017-02-25/22:16:25.78         0.010513560     -0.12340023     0.035985355
2017-02-25/22:16:25.81         0.010523756     -0.12352027     0.036019510
2017-02-25/22:16:25.84         0.010513557     -0.12340093     0.035983856
2017-02-25/22:16:25.87         0.010513557     -0.12340129     0.035983122
2017-02-25/22:16:25.90         0.010513560     -0.12340167     0.035982396
2017-02-25/22:16:25.94         0.010523756     -0.12352172     0.036016548
2017-02-25/22:16:25.97         0.010513557     -0.12340238     0.035980896
2017-02-25/22:16:26.00         0.010513557     -0.12340273     0.035980162
2017-02-25/22:16:26.03         0.010513560     -0.12340312     0.035979437
2017-02-25/22:16:26.06         0.010523756     -0.12352317     0.036013585
2017-02-25/22:16:26.09         0.010513557     -0.12340382     0.035977936
2017-02-25/22:16:26.12         0.010513557     -0.12340418     0.035977202
2017-02-25/22:16:26.15         0.010513560     -0.12340457     0.035976476
2017-02-25/22:16:26.19         0.010523756     -0.12352462     0.036010621
2017-02-25/22:16:26.22         0.010513557     -0.12340527     0.035974975
2017-02-25/22:16:26.25         0.010513557     -0.12340563     0.035974241
2017-02-25/22:16:26.28         0.010513560     -0.12340602     0.035973514
2017-02-25/22:16:26.31         0.010523756     -0.12352607     0.036007656
2017-02-25/22:16:26.34         0.010513557     -0.12340672     0.035972013
2017-02-25/22:16:26.37         0.010513557     -0.12340708     0.035971278
2017-02-25/22:16:26.40         0.010513560     -0.12340746     0.035970552
2017-02-25/22:16:26.44         0.010523756     -0.12352752     0.036004691
2017-02-25/22:16:26.47         0.010513557     -0.12340817     0.035969050
2017-02-25/22:16:26.50         0.010513557     -0.12340852     0.035968315
2017-02-25/22:16:26.53         0.010513560     -0.12340891     0.035967588
2017-02-25/22:16:26.56         0.010523756     -0.12352897     0.036001724
2017-02-25/22:16:26.59         0.010513557     -0.12340961     0.035966086
2017-02-25/22:16:26.62         0.010513557     -0.12340997     0.035965351
2017-02-25/22:16:26.65         0.010513560     -0.12341036     0.035964624
2017-02-25/22:16:26.69         0.010523756     -0.12353042     0.035998757
2017-02-25/22:16:26.72         0.010513557     -0.12341106     0.035963121
2017-02-25/22:16:26.75         0.010513557     -0.12341142     0.035962386
2017-02-25/22:16:26.78         0.010513560     -0.12341181     0.035961659
2017-02-25/22:16:26.81         0.010523756     -0.12353186     0.035995788
2017-02-25/22:16:26.84         0.010513557     -0.12341251     0.035960156
2017-02-25/22:16:26.87         0.010513557     -0.12341287     0.035959420
2017-02-25/22:16:26.90         0.010513560     -0.12341326     0.035958692
2017-02-25/22:16:26.94         0.010523756     -0.12353331     0.035992819
2017-02-25/22:16:26.97         0.010513557     -0.12341396     0.035957189
2017-02-25/22:16:27.00         0.010513557     -0.12341432     0.035956453
2017-02-25/22:16:27.03         0.010513560     -0.12341470     0.035955725
2017-02-25/22:16:27.06         0.010523756     -0.12353476     0.035989849
2017-02-25/22:16:27.09         0.010513557     -0.12341540     0.035954221
2017-02-25/22:16:27.12         0.010513557     -0.12341576     0.035953485
2017-02-25/22:16:27.15         0.010513560     -0.12341615     0.035952757
2017-02-25/22:16:27.19         0.010523756     -0.12353621     0.035986878
2017-02-25/22:16:27.22         0.010513557     -0.12341685     0.035951253
2017-02-25/22:16:27.25         0.010513557     -0.12341721     0.035950516
2017-02-25/22:16:27.28         0.010513560     -0.12341760     0.035949788
2017-02-25/22:16:27.31         0.010523756     -0.12353766     0.035983905
2017-02-25/22:16:27.34         0.010513557     -0.12341830     0.035948283
2017-02-25/22:16:27.37         0.010513557     -0.12341866     0.035947547
2017-02-25/22:16:27.40         0.010513560     -0.12341905     0.035946818
2017-02-25/22:16:27.44         0.010523756     -0.12353911     0.035980932
2017-02-25/22:16:27.47         0.010513557     -0.12341975     0.035945313
2017-02-25/22:16:27.50         0.010513557     -0.12342011     0.035944576
2017-02-25/22:16:27.53         0.010513560     -0.12342049     0.035943847
2017-02-25/22:16:27.56         0.010523756     -0.12354056     0.035977958
2017-02-25/22:16:27.59         0.010513557     -0.12342119     0.035942341
2017-02-25/22:16:27.62         0.010513557     -0.12342155     0.035941604
2017-02-25/22:16:27.65         0.010513560     -0.12342194     0.035940875
2017-02-25/22:16:27.69         0.010523756     -0.12354201     0.035974983
2017-02-25/22:16:27.72         0.010513557     -0.12342264     0.035939369
2017-02-25/22:16:27.75         0.010513557     -0.12342300     0.035938632
2017-02-25/22:16:27.78         0.010513560     -0.12342339     0.035937903
2017-02-25/22:16:27.81         0.010523756     -0.12354346     0.035972007
2017-02-25/22:16:27.84         0.010513557     -0.12342409     0.035936396
2017-02-25/22:16:27.87         0.010513557     -0.12342445     0.035935658
2017-02-25/22:16:27.90         0.010513560     -0.12342484     0.035934929
2017-02-25/22:16:27.94         0.010523756     -0.12354491     0.035969031
2017-02-25/22:16:27.97         0.010513557     -0.12342554     0.035933422
2017-02-25/22:16:28.00         0.010513557     -0.12342590     0.035932684
2017-02-25/22:16:28.03         0.010513560     -0.12342628     0.035931954
2017-02-25/22:16:28.06         0.010523756     -0.12354636     0.035966053
2017-02-25/22:16:28.09         0.010513557     -0.12342698     0.035930447
2017-02-25/22:16:28.12         0.010513557     -0.12342734     0.035929709
2017-02-25/22:16:28.15         0.010513560     -0.12342773     0.035928979
2017-02-25/22:16:28.19         0.010523756     -0.12354780     0.035963074
2017-02-25/22:16:28.22         0.010513557     -0.12342843     0.035927471
2017-02-25/22:16:28.25         0.010513557     -0.12342879     0.035926732
2017-02-25/22:16:28.28         0.010513560     -0.12342918     0.035926002
2017-02-25/22:16:28.31         0.010523756     -0.12354925     0.035960095
2017-02-25/22:16:28.34         0.010513557     -0.12342988     0.035924494
2017-02-25/22:16:28.37         0.010513557     -0.12343024     0.035923755
2017-02-25/22:16:28.40         0.010513560     -0.12343063     0.035923025
2017-02-25/22:16:28.44         0.010523756     -0.12355070     0.035957114
2017-02-25/22:16:28.47         0.010513557     -0.12343133     0.035921516
2017-02-25/22:16:28.50         0.010513557     -0.12343169     0.035920777
2017-02-25/22:16:28.53         0.010513560     -0.12343207     0.035920047
2017-02-25/22:16:28.56         0.010523756     -0.12355215     0.035954133
2017-02-25/22:16:28.59         0.010513557     -0.12343278     0.035918537
2017-02-25/22:16:28.62         0.010513557     -0.12343313     0.035917798
2017-02-25/22:16:28.65         0.010513560     -0.12343352     0.035917067
2017-02-25/22:16:28.69         0.010523756     -0.12355360     0.035951150
2017-02-25/22:16:28.72         0.010513557     -0.12343422     0.035915557
2017-02-25/22:16:28.75         0.010513557     -0.12343458     0.035914818
2017-02-25/22:16:28.78         0.010513560     -0.12343497     0.035914087
2017-02-25/22:16:28.81         0.010523756     -0.12355505     0.035948167
2017-02-25/22:16:28.84         0.010513557     -0.12343567     0.035912577
2017-02-25/22:16:28.87         0.010513557     -0.12343603     0.035911837
2017-02-25/22:16:28.90         0.010513560     -0.12343642     0.035911106
2017-02-25/22:16:28.94         0.010523756     -0.12355650     0.035945183
2017-02-25/22:16:28.97         0.010513557     -0.12343712     0.035909595
2017-02-25/22:16:29.00         0.010513557     -0.12343748     0.035908855
2017-02-25/22:16:29.03         0.010513560     -0.12343786     0.035908124
2017-02-25/22:16:29.06         0.010523756     -0.12355795     0.035942198
2017-02-25/22:16:29.09         0.010513557     -0.12343857     0.035906612
2017-02-25/22:16:29.12         0.010513557     -0.12343892     0.035905873
2017-02-25/22:16:29.15         0.010513560     -0.12343931     0.035905141
2017-02-25/22:16:29.19         0.010523756     -0.12355940     0.035939211
2017-02-25/22:16:29.22         0.010513557     -0.12344001     0.035903629
2017-02-25/22:16:29.25         0.010513557     -0.12344037     0.035902889
2017-02-25/22:16:29.28         0.010513560     -0.12344076     0.035902157
2017-02-25/22:16:29.31         0.010523756     -0.12356085     0.035936224
2017-02-25/22:16:29.34         0.010513557     -0.12344146     0.035900645
2017-02-25/22:16:29.37         0.010513557     -0.12344182     0.035899904
2017-02-25/22:16:29.40         0.010513560     -0.12344221     0.035899172
2017-02-25/22:16:29.44         0.010523756     -0.12356229     0.035933236
2017-02-25/22:16:29.47         0.010513557     -0.12344291     0.035897659
2017-02-25/22:16:29.50         0.010521845     -0.12343683     0.035906709
2017-02-25/22:16:29.53         0.010536120     -0.12342614     0.035922837
2017-02-25/22:16:29.56         0.010561050     -0.12353478     0.035974303
2017-02-25/22:16:29.59         0.010565124     -0.12340431     0.035955588
2017-02-25/22:16:29.62         0.010579397     -0.12339359     0.035971708
2017-02-25/22:16:29.65         0.010593673     -0.12338290     0.035987836
2017-02-25/22:16:29.69         0.010618603     -0.12349155     0.036039298
2017-02-25/22:16:29.72         0.010622677     -0.12336108     0.036020587
2017-02-25/22:16:29.75         0.010636950     -0.12335036     0.036036706
2017-02-25/22:16:29.78         0.010651226     -0.12333967     0.036052834
2017-02-25/22:16:29.81         0.010676156     -0.12344832     0.036104293
2017-02-25/22:16:29.84         0.010680230     -0.12331785     0.036085584
2017-02-25/22:16:29.87         0.010694503     -0.12330713     0.036101703
2017-02-25/22:16:29.90         0.010708778     -0.12329644     0.036117830
2017-02-25/22:16:29.94         0.010733708     -0.12340510     0.036169286
2017-02-25/22:16:29.97         0.010737782     -0.12327463     0.036150580
2017-02-25/22:16:30.00         0.010752055     -0.12326391     0.036166698
2017-02-25/22:16:30.03         0.010766331     -0.12325323     0.036182825
2017-02-25/22:16:30.06         0.010791261     -0.12336189     0.036234278
2017-02-25/22:16:30.09         0.010795335     -0.12323142     0.036215574
2017-02-25/22:16:30.12         0.010809608     -0.12322070     0.036231692
2017-02-25/22:16:30.15         0.010823883     -0.12321002     0.036247819
2017-02-25/22:16:30.19         0.010848814     -0.12331868     0.036299268
2017-02-25/22:16:30.22         0.010852888     -0.12318821     0.036280567
2017-02-25/22:16:30.25         0.010867161     -0.12317750     0.036296685
2017-02-25/22:16:30.28         0.010881436     -0.12316681     0.036312812
2017-02-25/22:16:30.31         0.010906366     -0.12327548     0.036364258
2017-02-25/22:16:30.34         0.010910440     -0.12314502     0.036345559
2017-02-25/22:16:30.37         0.010924713     -0.12313430     0.036361677
2017-02-25/22:16:30.40         0.010938989     -0.12312362     0.036377803
2017-02-25/22:16:30.44         0.010963919     -0.12323229     0.036429246
2017-02-25/22:16:30.47         0.010967993     -0.12310182     0.036410549
2017-02-25/22:16:30.50         0.010982266     -0.12309111     0.036426667
2017-02-25/22:16:30.53         0.010988254     -0.12308687     0.036433003
2017-02-25/22:16:30.56         0.010998911     -0.12320663     0.036467582
2017-02-25/22:16:30.59         0.010988251     -0.12308760     0.036431484
2017-02-25/22:16:30.62         0.010988251     -0.12308797     0.036430740
2017-02-25/22:16:30.65         0.010988254     -0.12308838     0.036430005
2017-02-25/22:16:30.69         0.010998911     -0.12320814     0.036464581
2017-02-25/22:16:30.72         0.010988251     -0.12308911     0.036428486
2017-02-25/22:16:30.75         0.010988251     -0.12308948     0.036427742
2017-02-25/22:16:30.78         0.010988254     -0.12308989     0.036427007
2017-02-25/22:16:30.81         0.010998911     -0.12320965     0.036461580
2017-02-25/22:16:30.84         0.010988251     -0.12309062     0.036425487
2017-02-25/22:16:30.87         0.010988251     -0.12309099     0.036424743
2017-02-25/22:16:30.90         0.010988254     -0.12309139     0.036424008
2017-02-25/22:16:30.94         0.010998911     -0.12321116     0.036458577
2017-02-25/22:16:30.97         0.010988251     -0.12309213     0.036422487
2017-02-25/22:16:31.00         0.010988251     -0.12309250     0.036421743
2017-02-25/22:16:31.03         0.010988254     -0.12309290     0.036421008
2017-02-25/22:16:31.06         0.010998911     -0.12321267     0.036455574
2017-02-25/22:16:31.09         0.010988251     -0.12309363     0.036419487
2017-02-25/22:16:31.12         0.010988251     -0.12309401     0.036418742
2017-02-25/22:16:31.15         0.010988254     -0.12309441     0.036418006
2017-02-25/22:16:31.19         0.010998911     -0.12321418     0.036452570
2017-02-25/22:16:31.22         0.010988251     -0.12309514     0.036416485
2017-02-25/22:16:31.25         0.010988251     -0.12309552     0.036415741
2017-02-25/22:16:31.28         0.010988254     -0.12309592     0.036415004
2017-02-25/22:16:31.31         0.010998911     -0.12321569     0.036449564
2017-02-25/22:16:31.34         0.010988251     -0.12309665     0.036413483
2017-02-25/22:16:31.37         0.010988251     -0.12309703     0.036412738
2017-02-25/22:16:31.40         0.010988254     -0.12309743     0.036412001
2017-02-25/22:16:31.44         0.010998911     -0.12321720     0.036446558
2017-02-25/22:16:31.47         0.010988251     -0.12309816     0.036410479
2017-02-25/22:16:31.50         0.010988251     -0.12309853     0.036409734
2017-02-25/22:16:31.53         0.010988254     -0.12309894     0.036408997
2017-02-25/22:16:31.56         0.010998911     -0.12321871     0.036443551
2017-02-25/22:16:31.59         0.010988251     -0.12309967     0.036407475
2017-02-25/22:16:31.62         0.010988251     -0.12310004     0.036406729
2017-02-25/22:16:31.65         0.010988254     -0.12310045     0.036405992
2017-02-25/22:16:31.69         0.010998911     -0.12322022     0.036440543
2017-02-25/22:16:31.72         0.010988251     -0.12310118     0.036404469
2017-02-25/22:16:31.75         0.010988251     -0.12310155     0.036403724
2017-02-25/22:16:31.78         0.010988254     -0.12310195     0.036402987
2017-02-25/22:16:31.81         0.010998911     -0.12322173     0.036437534
2017-02-25/22:16:31.84         0.010988251     -0.12310269     0.036401463
2017-02-25/22:16:31.87         0.010988251     -0.12310306     0.036400717
2017-02-25/22:16:31.90         0.010988254     -0.12310346     0.036399980
2017-02-25/22:16:31.94         0.010998911     -0.12322324     0.036434524
2017-02-25/22:16:31.97         0.010988251     -0.12310419     0.036398455
2017-02-25/22:16:32.00         0.010988251     -0.12310457     0.036397710
2017-02-25/22:16:32.03         0.010988254     -0.12310497     0.036396972
2017-02-25/22:16:32.06         0.010998911     -0.12322475     0.036431513
2017-02-25/22:16:32.09         0.010988251     -0.12310570     0.036395447
2017-02-25/22:16:32.12         0.010988251     -0.12310608     0.036394701
2017-02-25/22:16:32.15         0.010988254     -0.12310648     0.036393963
2017-02-25/22:16:32.19         0.010998911     -0.12322626     0.036428501
2017-02-25/22:16:32.22         0.010988251     -0.12310721     0.036392438
2017-02-25/22:16:32.25         0.010988251     -0.12310758     0.036391692
2017-02-25/22:16:32.28         0.010988254     -0.12310799     0.036390954
2017-02-25/22:16:32.31         0.010998911     -0.12322777     0.036425488
2017-02-25/22:16:32.34         0.010988251     -0.12310872     0.036389428
2017-02-25/22:16:32.37         0.010988251     -0.12310909     0.036388681
2017-02-25/22:16:32.40         0.010988254     -0.12310950     0.036387943
2017-02-25/22:16:32.44         0.010998911     -0.12322928     0.036422475
2017-02-25/22:16:32.47         0.010988251     -0.12311023     0.036386417
2017-02-25/22:16:32.50         0.010988251     -0.12311060     0.036385670
2017-02-25/22:16:32.53         0.010988254     -0.12311100     0.036384931
2017-02-25/22:16:32.56         0.010998911     -0.12323079     0.036419460
2017-02-25/22:16:32.59         0.010988251     -0.12311174     0.036383405
2017-02-25/22:16:32.62         0.010988251     -0.12311211     0.036382658
2017-02-25/22:16:32.65         0.010988254     -0.12311251     0.036381919
2017-02-25/22:16:32.69         0.010998911     -0.12323230     0.036416444
2017-02-25/22:16:32.72         0.010988251     -0.12311324     0.036380392
2017-02-25/22:16:32.75         0.010988251     -0.12311362     0.036379644
2017-02-25/22:16:32.78         0.010988254     -0.12311402     0.036378905
2017-02-25/22:16:32.81         0.010998911     -0.12323381     0.036413428
2017-02-25/22:16:32.84         0.010988251     -0.12311475     0.036377378
2017-02-25/22:16:32.87         0.010988251     -0.12311513     0.036376630
2017-02-25/22:16:32.90         0.010988254     -0.12311553     0.036375891
2017-02-25/22:16:32.94         0.010998911     -0.12323532     0.036410410
2017-02-25/22:16:32.97         0.010988251     -0.12311626     0.036374363
2017-02-25/22:16:33.00         0.010988251     -0.12311664     0.036373615
2017-02-25/22:16:33.03         0.010988254     -0.12311704     0.036372876
2017-02-25/22:16:33.06         0.010998911     -0.12323683     0.036407391
2017-02-25/22:16:33.09         0.010988251     -0.12311777     0.036371347
2017-02-25/22:16:33.12         0.010988251     -0.12311814     0.036370599
2017-02-25/22:16:33.15         0.010988254     -0.12311855     0.036369859
2017-02-25/22:16:33.19         0.010998911     -0.12323834     0.036404372
2017-02-25/22:16:33.22         0.010988251     -0.12311928     0.036368330
2017-02-25/22:16:33.25         0.010988251     -0.12311965     0.036367582
2017-02-25/22:16:33.28         0.010988254     -0.12312006     0.036366842
2017-02-25/22:16:33.31         0.010998911     -0.12323985     0.036401352
2017-02-25/22:16:33.34         0.010988251     -0.12312079     0.036365313
2017-02-25/22:16:33.37         0.010988251     -0.12312116     0.036364564
2017-02-25/22:16:33.40         0.010988254     -0.12312156     0.036363824
2017-02-25/22:16:33.44         0.010998911     -0.12324136     0.036398330
2017-02-25/22:16:33.47         0.010988251     -0.12312230     0.036362294
2017-02-25/22:16:33.50         0.010988251     -0.12312267     0.036361545
2017-02-25/22:16:33.53         0.010988254     -0.12312307     0.036360805
2017-02-25/22:16:33.56         0.010998911     -0.12324287     0.036395308
2017-02-25/22:16:33.59         0.010988251     -0.12312380     0.036359274
2017-02-25/22:16:33.62         0.010988251     -0.12312418     0.036358525
2017-02-25/22:16:33.65         0.010988254     -0.12312458     0.036357785
2017-02-25/22:16:33.69         0.010998911     -0.12324438     0.036392285
2017-02-25/22:16:33.72         0.010988251     -0.12312531     0.036356254
2017-02-25/22:16:33.75         0.010988251     -0.12312569     0.036355504
2017-02-25/22:16:33.78         0.010988254     -0.12312609     0.036354763
2017-02-25/22:16:33.81         0.010998911     -0.12324589     0.036389260
2017-02-25/22:16:33.84         0.010988251     -0.12312682     0.036353232
2017-02-25/22:16:33.87         0.010988251     -0.12312720     0.036352483
2017-02-25/22:16:33.90         0.010988254     -0.12312760     0.036351741
2017-02-25/22:16:33.94         0.010998911     -0.12324739     0.036386235
2017-02-25/22:16:33.97         0.010988251     -0.12312833     0.036350210
2017-02-25/22:16:34.00         0.010988251     -0.12312870     0.036349460
2017-02-25/22:16:34.03         0.010988254     -0.12312911     0.036348719
2017-02-25/22:16:34.06         0.010998911     -0.12324890     0.036383209
2017-02-25/22:16:34.09         0.010988251     -0.12312984     0.036347186
2017-02-25/22:16:34.12         0.010988251     -0.12313021     0.036346436
2017-02-25/22:16:34.15         0.010988254     -0.12313061     0.036345695
2017-02-25/22:16:34.19         0.010998911     -0.12325041     0.036380182
2017-02-25/22:16:34.22         0.010988251     -0.12313135     0.036344162
2017-02-25/22:16:34.25         0.010988251     -0.12313172     0.036343412
2017-02-25/22:16:34.28         0.010988254     -0.12313212     0.036342670
2017-02-25/22:16:34.31         0.010998911     -0.12325192     0.036377154
2017-02-25/22:16:34.34         0.010988251     -0.12313285     0.036341136
2017-02-25/22:16:34.37         0.010988251     -0.12313323     0.036340386
2017-02-25/22:16:34.40         0.010988254     -0.12313363     0.036339644
2017-02-25/22:16:34.44         0.010998911     -0.12325343     0.036374125
2017-02-25/22:16:34.47         0.010988251     -0.12313436     0.036338110
2017-02-25/22:16:34.50         0.010988251     -0.12313474     0.036337360
2017-02-25/22:16:34.53         0.010988254     -0.12313514     0.036336617
2017-02-25/22:16:34.56         0.010998911     -0.12325494     0.036371095
2017-02-25/22:16:34.59         0.010988251     -0.12313587     0.036335083
2017-02-25/22:16:34.62         0.010988251     -0.12313625     0.036334332
2017-02-25/22:16:34.65         0.010988254     -0.12313665     0.036333590
2017-02-25/22:16:34.69         0.010998911     -0.12325645     0.036368064
2017-02-25/22:16:34.72         0.010988251     -0.12313738     0.036332055
2017-02-25/22:16:34.75         0.010988251     -0.12313775     0.036331304
2017-02-25/22:16:34.78         0.010988254     -0.12313816     0.036330561
2017-02-25/22:16:34.81         0.010998911     -0.12325796     0.036365032
2017-02-25/22:16:34.84         0.010988251     -0.12313889     0.036329026
2017-02-25/22:16:34.87         0.010988251     -0.12313926     0.036328274
2017-02-25/22:16:34.90         0.010988254     -0.12313967     0.036327531
2017-02-25/22:16:34.94         0.010998911     -0.12325947     0.036362000
2017-02-25/22:16:34.97         0.010988251     -0.12314040     0.036325996
2017-02-25/22:16:35.00         0.010988251     -0.12314077     0.036325244
2017-02-25/22:16:35.03         0.010988254     -0.12314117     0.036324501
2017-02-25/22:16:35.06         0.010998911     -0.12326098     0.036358966
2017-02-25/22:16:35.09         0.010988251     -0.12314191     0.036322965
2017-02-25/22:16:35.12         0.010988251     -0.12314228     0.036322213
2017-02-25/22:16:35.15         0.010988254     -0.12314268     0.036321469
2017-02-25/22:16:35.19         0.010998911     -0.12326249     0.036355931
2017-02-25/22:16:35.22         0.010988251     -0.12314341     0.036319933
2017-02-25/22:16:35.25         0.010988251     -0.12314379     0.036319181
2017-02-25/22:16:35.28         0.010988254     -0.12314419     0.036318437
2017-02-25/22:16:35.31         0.010998911     -0.12326400     0.036352896
2017-02-25/22:16:35.34         0.010988251     -0.12314492     0.036316900
2017-02-25/22:16:35.37         0.010988251     -0.12314530     0.036316148
2017-02-25/22:16:35.40         0.010988254     -0.12314570     0.036315404
2017-02-25/22:16:35.44         0.010998911     -0.12326551     0.036349859
2017-02-25/22:16:35.47         0.010988251     -0.12314643     0.036313866
2017-02-25/22:16:35.50         0.010988251     -0.12314681     0.036313113
2017-02-25/22:16:35.53         0.010988254     -0.12314721     0.036312369
2017-02-25/22:16:35.56         0.010998911     -0.12326702     0.036346822
2017-02-25/22:16:35.59         0.010988251     -0.12314794     0.036310831
2017-02-25/22:16:35.62         0.010988251     -0.12314831     0.036310078
2017-02-25/22:16:35.65         0.010988254     -0.12314872     0.036309334
2017-02-25/22:16:35.69         0.010998911     -0.12326853     0.036343783
2017-02-25/22:16:35.72         0.010988251     -0.12314945     0.036307796
2017-02-25/22:16:35.75         0.010988251     -0.12314982     0.036307042
2017-02-25/22:16:35.78         0.010988254     -0.12315022     0.036306298
2017-02-25/22:16:35.81         0.010998911     -0.12327004     0.036340744
2017-02-25/22:16:35.84         0.010988251     -0.12315096     0.036304759
2017-02-25/22:16:35.87         0.010988251     -0.12315133     0.036304006
2017-02-25/22:16:35.90         0.010988254     -0.12315173     0.036303261
2017-02-25/22:16:35.94         0.010998911     -0.12327155     0.036337704
2017-02-25/22:16:35.97         0.010988251     -0.12315247     0.036301721
2017-02-25/22:16:36.00         0.010988251     -0.12315284     0.036300968
2017-02-25/22:16:36.03         0.010988254     -0.12315324     0.036300223
2017-02-25/22:16:36.06         0.010998911     -0.12327306     0.036334662
2017-02-25/22:16:36.09         0.010988251     -0.12315397     0.036298683
2017-02-25/22:16:36.12         0.010988251     -0.12315435     0.036297929
2017-02-25/22:16:36.15         0.010988254     -0.12315475     0.036297184
2017-02-25/22:16:36.19         0.010998911     -0.12327457     0.036331620
2017-02-25/22:16:36.22         0.010988251     -0.12315548     0.036295643
2017-02-25/22:16:36.25         0.010988251     -0.12315586     0.036294889
2017-02-25/22:16:36.28         0.010988254     -0.12315626     0.036294144
2017-02-25/22:16:36.31         0.010998911     -0.12327608     0.036328577
2017-02-25/22:16:36.34         0.010988251     -0.12315699     0.036292603
2017-02-25/22:16:36.37         0.010988251     -0.12315736     0.036291848
2017-02-25/22:16:36.40         0.010988254     -0.12315777     0.036291103
2017-02-25/22:16:36.44         0.010998911     -0.12327759     0.036325533
2017-02-25/22:16:36.47         0.010988251     -0.12315850     0.036289561
2017-02-25/22:16:36.50         0.010988251     -0.12315887     0.036288807
2017-02-25/22:16:36.53         0.010988254     -0.12315928     0.036288061
2017-02-25/22:16:36.56         0.010998911     -0.12327910     0.036322488
2017-02-25/22:16:36.59         0.010988251     -0.12316001     0.036286519
2017-02-25/22:16:36.62         0.010988251     -0.12316038     0.036285764
2017-02-25/22:16:36.65         0.010988254     -0.12316078     0.036285018
2017-02-25/22:16:36.69         0.010998911     -0.12328061     0.036319442
2017-02-25/22:16:36.72         0.010988251     -0.12316152     0.036283476
2017-02-25/22:16:36.75         0.010988251     -0.12316189     0.036282721
2017-02-25/22:16:36.78         0.010988254     -0.12316229     0.036281974
2017-02-25/22:16:36.81         0.010998911     -0.12328212     0.036316395
2017-02-25/22:16:36.84         0.010988251     -0.12316302     0.036280431
2017-02-25/22:16:36.87         0.010988251     -0.12316340     0.036279676
2017-02-25/22:16:36.90         0.010988254     -0.12316380     0.036278929
2017-02-25/22:16:36.94         0.010998911     -0.12328363     0.036313347
2017-02-25/22:16:36.97         0.010988251     -0.12316453     0.036277386
2017-02-25/22:16:37.00         0.010988251     -0.12316491     0.036276631
2017-02-25/22:16:37.03         0.010988254     -0.12316531     0.036275884
2017-02-25/22:16:37.06         0.010998911     -0.12328514     0.036310298
2017-02-25/22:16:37.09         0.010988251     -0.12316604     0.036274340
2017-02-25/22:16:37.12         0.010988251     -0.12316642     0.036273584
2017-02-25/22:16:37.15         0.010988254     -0.12316682     0.036272837
2017-02-25/22:16:37.19         0.010998911     -0.12328665     0.036307248
2017-02-25/22:16:37.22         0.010988251     -0.12316755     0.036271293
2017-02-25/22:16:37.25         0.010988251     -0.12316792     0.036270537
2017-02-25/22:16:37.28         0.010988254     -0.12316833     0.036269790
2017-02-25/22:16:37.31         0.010998911     -0.12328816     0.036304197
2017-02-25/22:16:37.34         0.010988251     -0.12316906     0.036268245
2017-02-25/22:16:37.37         0.010988251     -0.12316943     0.036267489
2017-02-25/22:16:37.40         0.010988254     -0.12316984     0.036266741
2017-02-25/22:16:37.44         0.010998911     -0.12328967     0.036301146
2017-02-25/22:16:37.47         0.010988251     -0.12317057     0.036265196
2017-02-25/22:16:37.50         0.010988251     -0.12317094     0.036264440
2017-02-25/22:16:37.53         0.010988254     -0.12317134     0.036263692
2017-02-25/22:16:37.56         0.010998911     -0.12329118     0.036298093
2017-02-25/22:16:37.59         0.010988251     -0.12317208     0.036262146
2017-02-25/22:16:37.62         0.010988251     -0.12317245     0.036261389
2017-02-25/22:16:37.65         0.010988254     -0.12317285     0.036260641
2017-02-25/22:16:37.69         0.010998911     -0.12329269     0.036295039
2017-02-25/22:16:37.72         0.010988251     -0.12317358     0.036259095
2017-02-25/22:16:37.75         0.010988251     -0.12317396     0.036258338
2017-02-25/22:16:37.78         0.010988254     -0.12317436     0.036257590
2017-02-25/22:16:37.81         0.010998911     -0.12329420     0.036291985
2017-02-25/22:16:37.84         0.010988251     -0.12317509     0.036256043
2017-02-25/22:16:37.87         0.010988251     -0.12317547     0.036255286
2017-02-25/22:16:37.90         0.010988254     -0.12317587     0.036254538
2017-02-25/22:16:37.94         0.010998911     -0.12329571     0.036288929
2017-02-25/22:16:37.97         0.010988251     -0.12317660     0.036252991
2017-02-25/22:16:38.00         0.010988251     -0.12317697     0.036252233
2017-02-25/22:16:38.03         0.010988254     -0.12317738     0.036251484
2017-02-25/22:16:38.06         0.010998911     -0.12329722     0.036285873
2017-02-25/22:16:38.09         0.010988251     -0.12317811     0.036249937
2017-02-25/22:16:38.12         0.010988251     -0.12317848     0.036249179
2017-02-25/22:16:38.15         0.010988254     -0.12317889     0.036248430
2017-02-25/22:16:38.19         0.010998911     -0.12329873     0.036282816
2017-02-25/22:16:38.22         0.010988251     -0.12317962     0.036246882
2017-02-25/22:16:38.25         0.010988251     -0.12317999     0.036246125
2017-02-25/22:16:38.28         0.010988254     -0.12318039     0.036245375
2017-02-25/22:16:38.31         0.010998911     -0.12330024     0.036279757
2017-02-25/22:16:38.34         0.010988251     -0.12318113     0.036243827
2017-02-25/22:16:38.37         0.010988251     -0.12318150     0.036243069
2017-02-25/22:16:38.40         0.010988254     -0.12318190     0.036242319
2017-02-25/22:16:38.44         0.010998911     -0.12330175     0.036276698
2017-02-25/22:16:38.47         0.010988251     -0.12318263     0.036240770
2017-02-25/22:16:38.50         0.010988251     -0.12318301     0.036240012
2017-02-25/22:16:38.53         0.010988254     -0.12318341     0.036239262
2017-02-25/22:16:38.56         0.010998911     -0.12330326     0.036273638
2017-02-25/22:16:38.59         0.010988251     -0.12318414     0.036237713
2017-02-25/22:16:38.62         0.010988251     -0.12318452     0.036236954
2017-02-25/22:16:38.65         0.010988254     -0.12318492     0.036236204
2017-02-25/22:16:38.69         0.010998911     -0.12330477     0.036270577
2017-02-25/22:16:38.72         0.010988251     -0.12318565     0.036234654
2017-02-25/22:16:38.75         0.010988251     -0.12318603     0.036233896
2017-02-25/22:16:38.78         0.010988254     -0.12318643     0.036233145
2017-02-25/22:16:38.81         0.010998911     -0.12330628     0.036267515
2017-02-25/22:16:38.84         0.010988251     -0.12318716     0.036231595
2017-02-25/22:16:38.87         0.010988251     -0.12318753     0.036230836
2017-02-25/22:16:38.90         0.010988254     -0.12318794     0.036230085
2017-02-25/22:16:38.94         0.010998911     -0.12330779     0.036264452
2017-02-25/22:16:38.97         0.010988251     -0.12318867     0.036228535
2017-02-25/22:16:39.00         0.010988251     -0.12318904     0.036227775
2017-02-25/22:16:39.03         0.010988254     -0.12318945     0.036227025
2017-02-25/22:16:39.06         0.010998911     -0.12330930     0.036261388
2017-02-25/22:16:39.09         0.010988251     -0.12319018     0.036225473
2017-02-25/22:16:39.12         0.010988251     -0.12319055     0.036224714
2017-02-25/22:16:39.15         0.010988254     -0.12319095     0.036223963
2017-02-25/22:16:39.19         0.010998911     -0.12331081     0.036258323
2017-02-25/22:16:39.22         0.010988251     -0.12319169     0.036222411
2017-02-25/22:16:39.25         0.010988251     -0.12319206     0.036221652
2017-02-25/22:16:39.28         0.010988254     -0.12319246     0.036220900
2017-02-25/22:16:39.31         0.010998911     -0.12331232     0.036255257
2017-02-25/22:16:39.34         0.010988251     -0.12319319     0.036219348
2017-02-25/22:16:39.37         0.010988251     -0.12319357     0.036218588
2017-02-25/22:16:39.40         0.010988254     -0.12319397     0.036217837
2017-02-25/22:16:39.44         0.010998911     -0.12331383     0.036252190
2017-02-25/22:16:39.47         0.010988251     -0.12319470     0.036216284
2017-02-25/22:16:39.50         0.010996458     -0.12318840     0.036225542
2017-02-25/22:16:39.53         0.011010595     -0.12317730     0.036242043
2017-02-25/22:16:39.56         0.011035843     -0.12328528     0.036294202
2017-02-25/22:16:39.59         0.011039318     -0.12315465     0.036275551
2017-02-25/22:16:39.62         0.011053452     -0.12314352     0.036292044
2017-02-25/22:16:39.65         0.011067589     -0.12313242     0.036308545
2017-02-25/22:16:39.69         0.011092837     -0.12324041     0.036360701
2017-02-25/22:16:39.72         0.011096311     -0.12310978     0.036342053
2017-02-25/22:16:39.75         0.011110446     -0.12309865     0.036358545
2017-02-25/22:16:39.78         0.011124583     -0.12308756     0.036375045
2017-02-25/22:16:39.81         0.011149830     -0.12319555     0.036427198
2017-02-25/22:16:39.84         0.011153305     -0.12306492     0.036408552
2017-02-25/22:16:39.87         0.011167439     -0.12305379     0.036425044
2017-02-25/22:16:39.90         0.011181577     -0.12304270     0.036441544
2017-02-25/22:16:39.94         0.011206824     -0.12315070     0.036493693
2017-02-25/22:16:39.97         0.011210299     -0.12302006     0.036475050
2017-02-25/22:16:40.00         0.011224433     -0.12300894     0.036491542
2017-02-25/22:16:40.03         0.011238570     -0.12299785     0.036508042
2017-02-25/22:16:40.06         0.011263818     -0.12310585     0.036560188
2017-02-25/22:16:40.09         0.011267293     -0.12297522     0.036541547
2017-02-25/22:16:40.12         0.011281427     -0.12296410     0.036558038
2017-02-25/22:16:40.15         0.011295564     -0.12295300     0.036574538
2017-02-25/22:16:40.19         0.011320812     -0.12306101     0.036626680
2017-02-25/22:16:40.22         0.011324286     -0.12293038     0.036608043
2017-02-25/22:16:40.25         0.011338421     -0.12291926     0.036624533
2017-02-25/22:16:40.28         0.011352558     -0.12290817     0.036641032
2017-02-25/22:16:40.31         0.011377805     -0.12301618     0.036693172
2017-02-25/22:16:40.34         0.011381280     -0.12288554     0.036674537
2017-02-25/22:16:40.37         0.011395414     -0.12287443     0.036691027
2017-02-25/22:16:40.40         0.011409551     -0.12286334     0.036707526
2017-02-25/22:16:40.44         0.011434799     -0.12297135     0.036759662
2017-02-25/22:16:40.47         0.011438274     -0.12284072     0.036741030
2017-02-25/22:16:40.50         0.011452408     -0.12282960     0.036757519
2017-02-25/22:16:40.53         0.011458338     -0.12282519     0.036764000
2017-02-25/22:16:40.56         0.011469451     -0.12294471     0.036798880
2017-02-25/22:16:40.59         0.011458335     -0.12282596     0.036762441
2017-02-25/22:16:40.62         0.011458335     -0.12282635     0.036761678
2017-02-25/22:16:40.65         0.011458338     -0.12282676     0.036760923
2017-02-25/22:16:40.69         0.011469451     -0.12294628     0.036795800
2017-02-25/22:16:40.72         0.011458335     -0.12282752     0.036759363
2017-02-25/22:16:40.75         0.011458335     -0.12282791     0.036758600
2017-02-25/22:16:40.78         0.011458338     -0.12282833     0.036757845
2017-02-25/22:16:40.81         0.011469451     -0.12294785     0.036792719
2017-02-25/22:16:40.84         0.011458335     -0.12282909     0.036756285
2017-02-25/22:16:40.87         0.011458335     -0.12282948     0.036755522
2017-02-25/22:16:40.90         0.011458338     -0.12282990     0.036754766
2017-02-25/22:16:40.94         0.011469451     -0.12294942     0.036789637
2017-02-25/22:16:40.97         0.011458335     -0.12283066     0.036753206
2017-02-25/22:16:41.00         0.011458335     -0.12283105     0.036752442
2017-02-25/22:16:41.03         0.011458338     -0.12283147     0.036751687
2017-02-25/22:16:41.06         0.011469451     -0.12295099     0.036786554
2017-02-25/22:16:41.09         0.011458335     -0.12283223     0.036750126
2017-02-25/22:16:41.12         0.011458335     -0.12283262     0.036749361
2017-02-25/22:16:41.15         0.011458338     -0.12283304     0.036748606
2017-02-25/22:16:41.19         0.011469451     -0.12295256     0.036783470
2017-02-25/22:16:41.22         0.011458335     -0.12283380     0.036747044
2017-02-25/22:16:41.25         0.011458335     -0.12283419     0.036746280
2017-02-25/22:16:41.28         0.011458338     -0.12283460     0.036745524
2017-02-25/22:16:41.31         0.011469451     -0.12295413     0.036780385
2017-02-25/22:16:41.34         0.011458335     -0.12283537     0.036743962
2017-02-25/22:16:41.37         0.011458335     -0.12283575     0.036743198
2017-02-25/22:16:41.40         0.011458338     -0.12283617     0.036742441
2017-02-25/22:16:41.44         0.011469451     -0.12295570     0.036777299
2017-02-25/22:16:41.47         0.011458335     -0.12283693     0.036740879
2017-02-25/22:16:41.50         0.011458335     -0.12283732     0.036740114
2017-02-25/22:16:41.53         0.011458338     -0.12283774     0.036739358
2017-02-25/22:16:41.56         0.011469451     -0.12295727     0.036774212
2017-02-25/22:16:41.59         0.011458335     -0.12283850     0.036737795
2017-02-25/22:16:41.62         0.011458335     -0.12283889     0.036737030
2017-02-25/22:16:41.65         0.011458338     -0.12283931     0.036736273
2017-02-25/22:16:41.69         0.011469451     -0.12295884     0.036771124
2017-02-25/22:16:41.72         0.011458335     -0.12284007     0.036734710
2017-02-25/22:16:41.75         0.011458335     -0.12284046     0.036733944
2017-02-25/22:16:41.78         0.011458338     -0.12284088     0.036733188
2017-02-25/22:16:41.81         0.011469451     -0.12296041     0.036768035
2017-02-25/22:16:41.84         0.011458335     -0.12284164     0.036731624
2017-02-25/22:16:41.87         0.011458335     -0.12284203     0.036730858
2017-02-25/22:16:41.90         0.011458338     -0.12284244     0.036730101
2017-02-25/22:16:41.94         0.011469451     -0.12296198     0.036764945
2017-02-25/22:16:41.97         0.011458335     -0.12284321     0.036728537
2017-02-25/22:16:42.00         0.011458335     -0.12284359     0.036727771
2017-02-25/22:16:42.03         0.011458338     -0.12284401     0.036727014
2017-02-25/22:16:42.06         0.011469451     -0.12296355     0.036761855
2017-02-25/22:16:42.09         0.011458335     -0.12284477     0.036725449
2017-02-25/22:16:42.12         0.011458335     -0.12284516     0.036724683
2017-02-25/22:16:42.15         0.011458338     -0.12284558     0.036723925
2017-02-25/22:16:42.19         0.011469451     -0.12296512     0.036758763
2017-02-25/22:16:42.22         0.011458335     -0.12284634     0.036722360
2017-02-25/22:16:42.25         0.011458335     -0.12284673     0.036721593
2017-02-25/22:16:42.28         0.011458338     -0.12284715     0.036720836
2017-02-25/22:16:42.31         0.011469451     -0.12296669     0.036755670
2017-02-25/22:16:42.34         0.011458335     -0.12284791     0.036719270
2017-02-25/22:16:42.37         0.011458335     -0.12284830     0.036718503
2017-02-25/22:16:42.40         0.011458338     -0.12284872     0.036717745
2017-02-25/22:16:42.44         0.011469451     -0.12296826     0.036752577
2017-02-25/22:16:42.47         0.011458335     -0.12284948     0.036716179
2017-02-25/22:16:42.50         0.011458335     -0.12284987     0.036715412
2017-02-25/22:16:42.53         0.011458338     -0.12285028     0.036714654
2017-02-25/22:16:42.56         0.011469451     -0.12296983     0.036749482
2017-02-25/22:16:42.59         0.011458335     -0.12285105     0.036713087
2017-02-25/22:16:42.62         0.011458335     -0.12285144     0.036712320
2017-02-25/22:16:42.65         0.011458338     -0.12285185     0.036711562
2017-02-25/22:16:42.69         0.011469451     -0.12297140     0.036746387
2017-02-25/22:16:42.72         0.011458335     -0.12285261     0.036709994
2017-02-25/22:16:42.75         0.011458335     -0.12285300     0.036709227
2017-02-25/22:16:42.78         0.011458338     -0.12285342     0.036708468
2017-02-25/22:16:42.81         0.011469451     -0.12297297     0.036743290
2017-02-25/22:16:42.84         0.011458335     -0.12285418     0.036706900
2017-02-25/22:16:42.87         0.011458335     -0.12285457     0.036706133
2017-02-25/22:16:42.90         0.011458338     -0.12285499     0.036705374
2017-02-25/22:16:42.94         0.011469451     -0.12297454     0.036740192
2017-02-25/22:16:42.97         0.011458335     -0.12285575     0.036703806
2017-02-25/22:16:43.00         0.011458335     -0.12285614     0.036703038
2017-02-25/22:16:43.03         0.011458338     -0.12285656     0.036702279
2017-02-25/22:16:43.06         0.011469451     -0.12297611     0.036737094
2017-02-25/22:16:43.09         0.011458335     -0.12285732     0.036700710
2017-02-25/22:16:43.12         0.011458335     -0.12285771     0.036699942
2017-02-25/22:16:43.15         0.011458338     -0.12285813     0.036699183
2017-02-25/22:16:43.19         0.011469451     -0.12297768     0.036733995
2017-02-25/22:16:43.22         0.011458335     -0.12285889     0.036697613
2017-02-25/22:16:43.25         0.011458335     -0.12285928     0.036696845
2017-02-25/22:16:43.28         0.011458338     -0.12285969     0.036696085
2017-02-25/22:16:43.31         0.011469451     -0.12297925     0.036730894
2017-02-25/22:16:43.34         0.011458335     -0.12286046     0.036694516
2017-02-25/22:16:43.37         0.011458335     -0.12286084     0.036693747
2017-02-25/22:16:43.40         0.011458338     -0.12286126     0.036692987
2017-02-25/22:16:43.44         0.011469451     -0.12298082     0.036727793
2017-02-25/22:16:43.47         0.011458335     -0.12286202     0.036691417
2017-02-25/22:16:43.50         0.011458335     -0.12286241     0.036690648
2017-02-25/22:16:43.53         0.011458338     -0.12286283     0.036689888
2017-02-25/22:16:43.56         0.011469451     -0.12298238     0.036724691
2017-02-25/22:16:43.59         0.011458335     -0.12286359     0.036688318
2017-02-25/22:16:43.62         0.011458335     -0.12286398     0.036687549
2017-02-25/22:16:43.65         0.011458338     -0.12286440     0.036686788
2017-02-25/22:16:43.69         0.011469451     -0.12298395     0.036721587
2017-02-25/22:16:43.72         0.011458335     -0.12286516     0.036685217
2017-02-25/22:16:43.75         0.011458335     -0.12286555     0.036684448
2017-02-25/22:16:43.78         0.011458338     -0.12286597     0.036683687
2017-02-25/22:16:43.81         0.011469451     -0.12298552     0.036718483
2017-02-25/22:16:43.84         0.011458335     -0.12286673     0.036682116
2017-02-25/22:16:43.87         0.011458335     -0.12286712     0.036681346
2017-02-25/22:16:43.90         0.011458338     -0.12286753     0.036680585
2017-02-25/22:16:43.94         0.011469451     -0.12298709     0.036715378
2017-02-25/22:16:43.97         0.011458335     -0.12286830     0.036679013
2017-02-25/22:16:44.00         0.011458335     -0.12286868     0.036678244
2017-02-25/22:16:44.03         0.011458338     -0.12286910     0.036677482
2017-02-25/22:16:44.06         0.011469451     -0.12298866     0.036712272
2017-02-25/22:16:44.09         0.011458335     -0.12286986     0.036675910
2017-02-25/22:16:44.12         0.011458335     -0.12287025     0.036675140
2017-02-25/22:16:44.15         0.011458338     -0.12287067     0.036674378
2017-02-25/22:16:44.19         0.011469451     -0.12299023     0.036709164
2017-02-25/22:16:44.22         0.011458335     -0.12287143     0.036672805
2017-02-25/22:16:44.25         0.011458335     -0.12287182     0.036672035
2017-02-25/22:16:44.28         0.011458338     -0.12287224     0.036671274
2017-02-25/22:16:44.31         0.011469451     -0.12299180     0.036706056
2017-02-25/22:16:44.34         0.011458335     -0.12287300     0.036669700
2017-02-25/22:16:44.37         0.011458335     -0.12287339     0.036668930
2017-02-25/22:16:44.40         0.011458338     -0.12287381     0.036668168
2017-02-25/22:16:44.44         0.011469451     -0.12299337     0.036702947
2017-02-25/22:16:44.47         0.011458335     -0.12287457     0.036666594
2017-02-25/22:16:44.50         0.011458335     -0.12287496     0.036665823
2017-02-25/22:16:44.53         0.011458338     -0.12287537     0.036665061
2017-02-25/22:16:44.56         0.011469451     -0.12299494     0.036699837
2017-02-25/22:16:44.59         0.011458335     -0.12287614     0.036663486
2017-02-25/22:16:44.62         0.011458335     -0.12287653     0.036662716
2017-02-25/22:16:44.65         0.011458338     -0.12287694     0.036661953
2017-02-25/22:16:44.69         0.011469451     -0.12299651     0.036696726
2017-02-25/22:16:44.72         0.011458335     -0.12287770     0.036660378
2017-02-25/22:16:44.75         0.011458335     -0.12287809     0.036659607
2017-02-25/22:16:44.78         0.011458338     -0.12287851     0.036658845
2017-02-25/22:16:44.81         0.011469451     -0.12299808     0.036693614
2017-02-25/22:16:44.84         0.011458335     -0.12287927     0.036657269
2017-02-25/22:16:44.87         0.011458335     -0.12287966     0.036656498
2017-02-25/22:16:44.90         0.011458338     -0.12288008     0.036655735
2017-02-25/22:16:44.94         0.011469451     -0.12299965     0.036690501
2017-02-25/22:16:44.97         0.011458335     -0.12288084     0.036654159
2017-02-25/22:16:45.00         0.011458335     -0.12288123     0.036653387
2017-02-25/22:16:45.03         0.011458338     -0.12288165     0.036652624
2017-02-25/22:16:45.06         0.011469451     -0.12300122     0.036687388
2017-02-25/22:16:45.09         0.011458335     -0.12288241     0.036651048
2017-02-25/22:16:45.12         0.011458335     -0.12288280     0.036650276
2017-02-25/22:16:45.15         0.011458338     -0.12288321     0.036649513
2017-02-25/22:16:45.19         0.011469451     -0.12300279     0.036684273
2017-02-25/22:16:45.22         0.011458335     -0.12288398     0.036647936
2017-02-25/22:16:45.25         0.011458335     -0.12288437     0.036647164
2017-02-25/22:16:45.28         0.011458338     -0.12288478     0.036646400
2017-02-25/22:16:45.31         0.011458335     -0.12288514     0.036645620
2017-02-25/22:16:45.34         0.011458335     -0.12288555     0.036644823
2017-02-25/22:16:45.37         0.011458335     -0.12288593     0.036644050
2017-02-25/22:16:45.40         0.011458338     -0.12288635     0.036643287
2017-02-25/22:16:45.44         0.011458335     -0.12288671     0.036642506
2017-02-25/22:16:45.47         0.011458335     -0.12288711     0.036641709
2017-02-25/22:16:45.50         0.011458335     -0.12288750     0.036640936
2017-02-25/22:16:45.53         0.011458338     -0.12288792     0.036640172
2017-02-25/22:16:45.56         0.011458335     -0.12288828     0.036639391
2017-02-25/22:16:45.59         0.011458335     -0.12288868     0.036638594
2017-02-25/22:16:45.62         0.011458335     -0.12288907     0.036637821
2017-02-25/22:16:45.65         0.011458338     -0.12288949     0.036637057
2017-02-25/22:16:45.69         0.011458335     -0.12288985     0.036636276
2017-02-25/22:16:45.72         0.011458335     -0.12289025     0.036635478
2017-02-25/22:16:45.75         0.011458335     -0.12289064     0.036634705
2017-02-25/22:16:45.78         0.011458338     -0.12289106     0.036633940
2017-02-25/22:16:45.81         0.011458335     -0.12289142     0.036633159
2017-02-25/22:16:45.84         0.011458335     -0.12289182     0.036632361
2017-02-25/22:16:45.87         0.011458335     -0.12289221     0.036631588
2017-02-25/22:16:45.90         0.011458338     -0.12289262     0.036630823
2017-02-25/22:16:45.93         0.011458335     -0.12289298     0.036630041
2017-02-25/22:16:45.97         0.011458335     -0.12289339     0.036629243
2017-02-25/22:16:46.00         0.011458335     -0.12289377     0.036628470
2017-02-25/22:16:46.03         0.011458338     -0.12289419     0.036627705
2017-02-25/22:16:46.06         0.011458335     -0.12289455     0.036626923
2017-02-25/22:16:46.09         0.011458335     -0.12289495     0.036626124
2017-02-25/22:16:46.12         0.011458335     -0.12289534     0.036625351
2017-02-25/22:16:46.15         0.011458338     -0.12289576     0.036624585
2017-02-25/22:16:46.18         0.011458335     -0.12289612     0.036623803
2017-02-25/22:16:46.22         0.011458335     -0.12289652     0.036623004
2017-02-25/22:16:46.25         0.011458335     -0.12289691     0.036622231
2017-02-25/22:16:46.28         0.011458338     -0.12289733     0.036621465
2017-02-25/22:16:46.31         0.011458335     -0.12289769     0.036620683
2017-02-25/22:16:46.34         0.011469451     -0.12301731     0.036655421
2017-02-25/22:16:46.37         0.011458335     -0.12289848     0.036619110
2017-02-25/22:16:46.40         0.011458338     -0.12289890     0.036618344
2017-02-25/22:16:46.43         0.011458335     -0.12289926     0.036617561
2017-02-25/22:16:46.47         0.011469451     -0.12301888     0.036652296
2017-02-25/22:16:46.50         0.011458335     -0.12290005     0.036615988
2017-02-25/22:16:46.53         0.011458338     -0.12290046     0.036615222
2017-02-25/22:16:46.56         0.011458335     -0.12290082     0.036614439
2017-02-25/22:16:46.59         0.011469451     -0.12302045     0.036649171
2017-02-25/22:16:46.62         0.011458335     -0.12290162     0.036612865
2017-02-25/22:16:46.65         0.011458338     -0.12290203     0.036612099
2017-02-25/22:16:46.68         0.011458335     -0.12290239     0.036611316
2017-02-25/22:16:46.72         0.011469451     -0.12302202     0.036646044
2017-02-25/22:16:46.75         0.011458335     -0.12290318     0.036609741
2017-02-25/22:16:46.78         0.011458338     -0.12290360     0.036608975
2017-02-25/22:16:46.81         0.011458335     -0.12290396     0.036608191
2017-02-25/22:16:46.84         0.011469451     -0.12302358     0.036642916
2017-02-25/22:16:46.87         0.011458335     -0.12290475     0.036606616
2017-02-25/22:16:46.90         0.011458338     -0.12290517     0.036605850
2017-02-25/22:16:46.93         0.011458335     -0.12290553     0.036605066
2017-02-25/22:16:46.97         0.011469451     -0.12302515     0.036639788
2017-02-25/22:16:47.00         0.011458335     -0.12290632     0.036603490
2017-02-25/22:16:47.03         0.011458338     -0.12290674     0.036602724
2017-02-25/22:16:47.06         0.011458335     -0.12290710     0.036601940
2017-02-25/22:16:47.09         0.011469451     -0.12302672     0.036636658
2017-02-25/22:16:47.12         0.011458335     -0.12290789     0.036600364
2017-02-25/22:16:47.15         0.011458338     -0.12290830     0.036599597
2017-02-25/22:16:47.18         0.011458335     -0.12290867     0.036598812
2017-02-25/22:16:47.22         0.011469451     -0.12302829     0.036633528
2017-02-25/22:16:47.25         0.011458335     -0.12290946     0.036597236
2017-02-25/22:16:47.28         0.011458338     -0.12290987     0.036596469
2017-02-25/22:16:47.31         0.011458335     -0.12291023     0.036595684
2017-02-25/22:16:47.34         0.011469451     -0.12302986     0.036630396
2017-02-25/22:16:47.37         0.011458335     -0.12291102     0.036594107
2017-02-25/22:16:47.40         0.011458338     -0.12291144     0.036593340
2017-02-25/22:16:47.43         0.011458335     -0.12291180     0.036592555
2017-02-25/22:16:47.47         0.011469451     -0.12303143     0.036627264
2017-02-25/22:16:47.50         0.011458335     -0.12291259     0.036590978
2017-02-25/22:16:47.53         0.011458338     -0.12291301     0.036590210
2017-02-25/22:16:47.56         0.011458335     -0.12291337     0.036589425
2017-02-25/22:16:47.59         0.011469451     -0.12303300     0.036624131
2017-02-25/22:16:47.62         0.011458335     -0.12291416     0.036587847
2017-02-25/22:16:47.65         0.011458338     -0.12291458     0.036587079
2017-02-25/22:16:47.68         0.011458335     -0.12291494     0.036586294
2017-02-25/22:16:47.72         0.011469451     -0.12303457     0.036620996
2017-02-25/22:16:47.75         0.011458335     -0.12291573     0.036584716
2017-02-25/22:16:47.78         0.011458338     -0.12291615     0.036583947
2017-02-25/22:16:47.81         0.011458335     -0.12291651     0.036583162
2017-02-25/22:16:47.84         0.011469451     -0.12303614     0.036617861
2017-02-25/22:16:47.87         0.011458335     -0.12291730     0.036581583
2017-02-25/22:16:47.90         0.011458338     -0.12291771     0.036580815
2017-02-25/22:16:47.93         0.011458335     -0.12291807     0.036580029
2017-02-25/22:16:47.97         0.011469451     -0.12303771     0.036614725
2017-02-25/22:16:48.00         0.011458335     -0.12291886     0.036578450
2017-02-25/22:16:48.03         0.011458338     -0.12291928     0.036577681
2017-02-25/22:16:48.06         0.011458335     -0.12291964     0.036576895
2017-02-25/22:16:48.09         0.011469451     -0.12303928     0.036611587
2017-02-25/22:16:48.12         0.011458335     -0.12292043     0.036575315
2017-02-25/22:16:48.15         0.011458338     -0.12292085     0.036574546
2017-02-25/22:16:48.18         0.011458335     -0.12292121     0.036573760
2017-02-25/22:16:48.22         0.011469451     -0.12304085     0.036608449
2017-02-25/22:16:48.25         0.011458335     -0.12292200     0.036572180
2017-02-25/22:16:48.28         0.011458338     -0.12292242     0.036571411
2017-02-25/22:16:48.31         0.011458335     -0.12292278     0.036570624
2017-02-25/22:16:48.34         0.011469451     -0.12304242     0.036605310
2017-02-25/22:16:48.37         0.011458335     -0.12292357     0.036569044
2017-02-25/22:16:48.40         0.011458338     -0.12292399     0.036568274
2017-02-25/22:16:48.43         0.011458335     -0.12292435     0.036567488
2017-02-25/22:16:48.47         0.011469451     -0.12304399     0.036602170
2017-02-25/22:16:48.50         0.011458335     -0.12292514     0.036565906
2017-02-25/22:16:48.53         0.011458338     -0.12292555     0.036565137
2017-02-25/22:16:48.56         0.011458335     -0.12292591     0.036564350
2017-02-25/22:16:48.59         0.011469451     -0.12304556     0.036599029
2017-02-25/22:16:48.62         0.011458335     -0.12292671     0.036562768
2017-02-25/22:16:48.65         0.011458338     -0.12292712     0.036561998
2017-02-25/22:16:48.68         0.011458335     -0.12292748     0.036561211
2017-02-25/22:16:48.72         0.011469451     -0.12304713     0.036595887
2017-02-25/22:16:48.75         0.011458335     -0.12292827     0.036559629
2017-02-25/22:16:48.78         0.011458338     -0.12292869     0.036558859
2017-02-25/22:16:48.81         0.011458335     -0.12292905     0.036558071
2017-02-25/22:16:48.84         0.011469451     -0.12304870     0.036592744
2017-02-25/22:16:48.87         0.011458335     -0.12292984     0.036556489
2017-02-25/22:16:48.90         0.011458338     -0.12293026     0.036555718
2017-02-25/22:16:48.93         0.011458335     -0.12293062     0.036554931
2017-02-25/22:16:48.97         0.011469451     -0.12305027     0.036589600
2017-02-25/22:16:49.00         0.011458335     -0.12293141     0.036553348
2017-02-25/22:16:49.03         0.011458338     -0.12293183     0.036552577
2017-02-25/22:16:49.06         0.011458335     -0.12293219     0.036551789
2017-02-25/22:16:49.09         0.011469451     -0.12305184     0.036586455
2017-02-25/22:16:49.12         0.011458335     -0.12293298     0.036550205
2017-02-25/22:16:49.15         0.011458338     -0.12293339     0.036549435
2017-02-25/22:16:49.18         0.011458335     -0.12293376     0.036548647
2017-02-25/22:16:49.22         0.011469451     -0.12305341     0.036583309
2017-02-25/22:16:49.25         0.011458335     -0.12293455     0.036547062
2017-02-25/22:16:49.28         0.011458338     -0.12293496     0.036546291
2017-02-25/22:16:49.31         0.011458335     -0.12293532     0.036545503
2017-02-25/22:16:49.34         0.011469451     -0.12305498     0.036580163
2017-02-25/22:16:49.37         0.011458335     -0.12293611     0.036543918
2017-02-25/22:16:49.40         0.011458338     -0.12293653     0.036543147
2017-02-25/22:16:49.43         0.011458335     -0.12293689     0.036542359
2017-02-25/22:16:49.47         0.011469451     -0.12305655     0.036577015
2017-02-25/22:16:49.50         0.011466522     -0.12293079     0.036551038
2017-02-25/22:16:49.53         0.011480624     -0.12291932     0.036567944
2017-02-25/22:16:49.56         0.011494721     -0.12290781     0.036584834
2017-02-25/22:16:49.59         0.011520391     -0.12301521     0.036637735
2017-02-25/22:16:49.62         0.011523375     -0.12288446     0.036619174
2017-02-25/22:16:49.65         0.011537477     -0.12287300     0.036636080
2017-02-25/22:16:49.68         0.011551573     -0.12286149     0.036652969
2017-02-25/22:16:49.72         0.011577243     -0.12296889     0.036705866
2017-02-25/22:16:49.75         0.011580227     -0.12283815     0.036687308
2017-02-25/22:16:49.78         0.011594329     -0.12282669     0.036704214
2017-02-25/22:16:49.81         0.011608426     -0.12281518     0.036721102
2017-02-25/22:16:49.84         0.011634096     -0.12292258     0.036773996
2017-02-25/22:16:49.87         0.011637079     -0.12279184     0.036755441
2017-02-25/22:16:49.90         0.011651181     -0.12278038     0.036772346
2017-02-25/22:16:49.93         0.011665278     -0.12276887     0.036789234
2017-02-25/22:16:49.97         0.011690948     -0.12287628     0.036842125
2017-02-25/22:16:50.00         0.011693932     -0.12274554     0.036823572
2017-02-25/22:16:50.03         0.011708034     -0.12273408     0.036840477
2017-02-25/22:16:50.06         0.011722131     -0.12272257     0.036857365
2017-02-25/22:16:50.09         0.011747800     -0.12282998     0.036910252
2017-02-25/22:16:50.12         0.011750784     -0.12269924     0.036891702
2017-02-25/22:16:50.15         0.011764886     -0.12268779     0.036908607
2017-02-25/22:16:50.18         0.011778983     -0.12267628     0.036925494
2017-02-25/22:16:50.22         0.011804653     -0.12278370     0.036978378
2017-02-25/22:16:50.25         0.011807637     -0.12265296     0.036959830
2017-02-25/22:16:50.28         0.011821739     -0.12264151     0.036976734
2017-02-25/22:16:50.31         0.011835835     -0.12263000     0.036993621
2017-02-25/22:16:50.34         0.011861505     -0.12273742     0.037046502
2017-02-25/22:16:50.37         0.011864489     -0.12260668     0.037027957
2017-02-25/22:16:50.40         0.011878591     -0.12259523     0.037044861
2017-02-25/22:16:50.43         0.011892688     -0.12258372     0.037061748
2017-02-25/22:16:50.47         0.011918358     -0.12269114     0.037114624
2017-02-25/22:16:50.50         0.011921341     -0.12256040     0.037096082
2017-02-25/22:16:50.53         0.011927257     -0.12255585     0.037102721
2017-02-25/22:16:50.56         0.011927254     -0.12255623     0.037101929
2017-02-25/22:16:50.59         0.011938825     -0.12267553     0.037137125
2017-02-25/22:16:50.62         0.011927254     -0.12255705     0.037100338
2017-02-25/22:16:50.65         0.011927257     -0.12255748     0.037099563
2017-02-25/22:16:50.68         0.011927254     -0.12255786     0.037098771
2017-02-25/22:16:50.72         0.011938825     -0.12267716     0.037133963
2017-02-25/22:16:50.75         0.011927254     -0.12255868     0.037097179
2017-02-25/22:16:50.78         0.011927257     -0.12255911     0.037096404
2017-02-25/22:16:50.81         0.011927254     -0.12255948     0.037095611
2017-02-25/22:16:50.84         0.011938825     -0.12267879     0.037130800
2017-02-25/22:16:50.87         0.011927254     -0.12256030     0.037094019
2017-02-25/22:16:50.90         0.011927257     -0.12256073     0.037093243
2017-02-25/22:16:50.93         0.011927254     -0.12256111     0.037092451
2017-02-25/22:16:50.97         0.011938825     -0.12268042     0.037127637
2017-02-25/22:16:51.00         0.011927254     -0.12256193     0.037090858
2017-02-25/22:16:51.03         0.011927257     -0.12256236     0.037090082
2017-02-25/22:16:51.06         0.011927254     -0.12256274     0.037089289
2017-02-25/22:16:51.09         0.011938825     -0.12268204     0.037124472
2017-02-25/22:16:51.12         0.011927254     -0.12256356     0.037087696
2017-02-25/22:16:51.15         0.011927257     -0.12256399     0.037086920
2017-02-25/22:16:51.18         0.011927254     -0.12256436     0.037086127
2017-02-25/22:16:51.22         0.011938825     -0.12268367     0.037121306
2017-02-25/22:16:51.25         0.011927254     -0.12256518     0.037084533
2017-02-25/22:16:51.28         0.011927257     -0.12256562     0.037083757
2017-02-25/22:16:51.31         0.011927254     -0.12256599     0.037082963
2017-02-25/22:16:51.34         0.011938825     -0.12268530     0.037118139
2017-02-25/22:16:51.37         0.011927254     -0.12256681     0.037081369
2017-02-25/22:16:51.40         0.011927257     -0.12256724     0.037080592
2017-02-25/22:16:51.43         0.011927254     -0.12256762     0.037079799
2017-02-25/22:16:51.47         0.011938825     -0.12268693     0.037114971
2017-02-25/22:16:51.50         0.011927254     -0.12256844     0.037078204
2017-02-25/22:16:51.53         0.011927257     -0.12256887     0.037077427
2017-02-25/22:16:51.56         0.011927254     -0.12256924     0.037076634
2017-02-25/22:16:51.59         0.011938825     -0.12268856     0.037111803
2017-02-25/22:16:51.62         0.011927254     -0.12257006     0.037075038
2017-02-25/22:16:51.65         0.011927257     -0.12257050     0.037074261
2017-02-25/22:16:51.68         0.011927254     -0.12257087     0.037073467
2017-02-25/22:16:51.72         0.011938825     -0.12269019     0.037108633
2017-02-25/22:16:51.75         0.011927254     -0.12257169     0.037071871
2017-02-25/22:16:51.78         0.011927257     -0.12257212     0.037071094
2017-02-25/22:16:51.81         0.011927254     -0.12257250     0.037070300
2017-02-25/22:16:51.84         0.011938825     -0.12269182     0.037105462
2017-02-25/22:16:51.87         0.011927254     -0.12257332     0.037068703
2017-02-25/22:16:51.90         0.011927257     -0.12257375     0.037067926
2017-02-25/22:16:51.93         0.011927254     -0.12257413     0.037067131
2017-02-25/22:16:51.97         0.011938825     -0.12269344     0.037102291
2017-02-25/22:16:52.00         0.011927254     -0.12257495     0.037065534
2017-02-25/22:16:52.03         0.011927257     -0.12257538     0.037064757
2017-02-25/22:16:52.06         0.011927254     -0.12257575     0.037063962
2017-02-25/22:16:52.09         0.011938825     -0.12269507     0.037099118
2017-02-25/22:16:52.12         0.011927254     -0.12257657     0.037062364
2017-02-25/22:16:52.15         0.011927257     -0.12257700     0.037061587
2017-02-25/22:16:52.18         0.011927254     -0.12257738     0.037060792
2017-02-25/22:16:52.22         0.011938825     -0.12269670     0.037095944
2017-02-25/22:16:52.25         0.011927254     -0.12257820     0.037059194
2017-02-25/22:16:52.28         0.011927257     -0.12257863     0.037058416
2017-02-25/22:16:52.31         0.011927254     -0.12257901     0.037057621
2017-02-25/22:16:52.34         0.011938825     -0.12269833     0.037092770
2017-02-25/22:16:52.37         0.011927254     -0.12257983     0.037056022
2017-02-25/22:16:52.40         0.011927257     -0.12258026     0.037055244
2017-02-25/22:16:52.43         0.011927254     -0.12258063     0.037054448
2017-02-25/22:16:52.47         0.011938825     -0.12269996     0.037089594
2017-02-25/22:16:52.50         0.011927254     -0.12258145     0.037052849
2017-02-25/22:16:52.53         0.011927257     -0.12258189     0.037052071
2017-02-25/22:16:52.56         0.011927254     -0.12258226     0.037051275
2017-02-25/22:16:52.59         0.011938825     -0.12270159     0.037086418
2017-02-25/22:16:52.62         0.011927254     -0.12258308     0.037049675
2017-02-25/22:16:52.65         0.011927257     -0.12258351     0.037048897
2017-02-25/22:16:52.68         0.011927254     -0.12258389     0.037048101
2017-02-25/22:16:52.72         0.011938825     -0.12270322     0.037083240
2017-02-25/22:16:52.75         0.011927254     -0.12258471     0.037046501
2017-02-25/22:16:52.78         0.011927257     -0.12258514     0.037045722
2017-02-25/22:16:52.81         0.011927254     -0.12258552     0.037044926
2017-02-25/22:16:52.84         0.011938825     -0.12270484     0.037080061
2017-02-25/22:16:52.87         0.011927254     -0.12258634     0.037043325
2017-02-25/22:16:52.90         0.011927257     -0.12258677     0.037042546
2017-02-25/22:16:52.93         0.011927254     -0.12258714     0.037041749
2017-02-25/22:16:52.97         0.011938825     -0.12270647     0.037076882
2017-02-25/22:16:53.00         0.011927254     -0.12258796     0.037040148
2017-02-25/22:16:53.03         0.011927257     -0.12258839     0.037039369
2017-02-25/22:16:53.06         0.011927254     -0.12258877     0.037038572
2017-02-25/22:16:53.09         0.011938825     -0.12270810     0.037073701
2017-02-25/22:16:53.12         0.011927254     -0.12258959     0.037036971
2017-02-25/22:16:53.15         0.011927257     -0.12259002     0.037036191
2017-02-25/22:16:53.18         0.011927254     -0.12259040     0.037035394
2017-02-25/22:16:53.22         0.011938825     -0.12270973     0.037070520
2017-02-25/22:16:53.25         0.011927254     -0.12259122     0.037033792
2017-02-25/22:16:53.28         0.011927257     -0.12259165     0.037033012
2017-02-25/22:16:53.31         0.011927254     -0.12259202     0.037032215
2017-02-25/22:16:53.34         0.011938825     -0.12271136     0.037067338
2017-02-25/22:16:53.37         0.011927254     -0.12259284     0.037030612
2017-02-25/22:16:53.40         0.011927257     -0.12259328     0.037029832
2017-02-25/22:16:53.43         0.011927254     -0.12259365     0.037029035
2017-02-25/22:16:53.47         0.011938825     -0.12271299     0.037064154
2017-02-25/22:16:53.50         0.011927254     -0.12259447     0.037027432
2017-02-25/22:16:53.53         0.011927257     -0.12259490     0.037026651
2017-02-25/22:16:53.56         0.011927254     -0.12259528     0.037025854
2017-02-25/22:16:53.59         0.011938825     -0.12271462     0.037060970
2017-02-25/22:16:53.62         0.011927254     -0.12259610     0.037024250
2017-02-25/22:16:53.65         0.011927257     -0.12259653     0.037023469
2017-02-25/22:16:53.68         0.011927254     -0.12259690     0.037022672
2017-02-25/22:16:53.72         0.011938825     -0.12271625     0.037057784
2017-02-25/22:16:53.75         0.011927254     -0.12259772     0.037021067
2017-02-25/22:16:53.78         0.011927257     -0.12259816     0.037020287
2017-02-25/22:16:53.81         0.011927254     -0.12259853     0.037019489
2017-02-25/22:16:53.84         0.011938825     -0.12271787     0.037054598
2017-02-25/22:16:53.87         0.011927254     -0.12259935     0.037017884
2017-02-25/22:16:53.90         0.011927257     -0.12259978     0.037017103
2017-02-25/22:16:53.93         0.011927254     -0.12260016     0.037016305
2017-02-25/22:16:53.97         0.011938825     -0.12271950     0.037051410
2017-02-25/22:16:54.00         0.011927254     -0.12260098     0.037014699
2017-02-25/22:16:54.03         0.011927257     -0.12260141     0.037013918
2017-02-25/22:16:54.06         0.011927254     -0.12260179     0.037013120
2017-02-25/22:16:54.09         0.011938825     -0.12272113     0.037048222
2017-02-25/22:16:54.12         0.011927254     -0.12260261     0.037011514
2017-02-25/22:16:54.15         0.011927257     -0.12260304     0.037010732
2017-02-25/22:16:54.18         0.011927254     -0.12260341     0.037009934
2017-02-25/22:16:54.22         0.011938825     -0.12272276     0.037045033
2017-02-25/22:16:54.25         0.011927254     -0.12260423     0.037008327
2017-02-25/22:16:54.28         0.011927257     -0.12260466     0.037007546
2017-02-25/22:16:54.31         0.011927254     -0.12260504     0.037006747
2017-02-25/22:16:54.34         0.011938825     -0.12272439     0.037041843
2017-02-25/22:16:54.37         0.011927254     -0.12260586     0.037005140
2017-02-25/22:16:54.40         0.011927257     -0.12260629     0.037004358
2017-02-25/22:16:54.43         0.011927254     -0.12260667     0.037003559
2017-02-25/22:16:54.47         0.011938825     -0.12272602     0.037038651
2017-02-25/22:16:54.50         0.011927254     -0.12260749     0.037001952
2017-02-25/22:16:54.53         0.011927257     -0.12260792     0.037001169
2017-02-25/22:16:54.56         0.011927254     -0.12260829     0.037000370
2017-02-25/22:16:54.59         0.011938825     -0.12272765     0.037035459
2017-02-25/22:16:54.62         0.011927254     -0.12260911     0.036998762
2017-02-25/22:16:54.65         0.011927257     -0.12260955     0.036997980
2017-02-25/22:16:54.68         0.011927254     -0.12260992     0.036997180
2017-02-25/22:16:54.72         0.011938825     -0.12272927     0.037032266
2017-02-25/22:16:54.75         0.011927254     -0.12261074     0.036995572
2017-02-25/22:16:54.78         0.011927257     -0.12261117     0.036994789
2017-02-25/22:16:54.81         0.011927254     -0.12261155     0.036993989
2017-02-25/22:16:54.84         0.011938825     -0.12273090     0.037029071
2017-02-25/22:16:54.87         0.011927254     -0.12261237     0.036992380
2017-02-25/22:16:54.90         0.011927257     -0.12261280     0.036991597
2017-02-25/22:16:54.93         0.011927254     -0.12261317     0.036990797
2017-02-25/22:16:54.97         0.011938825     -0.12273253     0.037025876
2017-02-25/22:16:55.00         0.011927254     -0.12261399     0.036989188
2017-02-25/22:16:55.03         0.011927257     -0.12261443     0.036988405
2017-02-25/22:16:55.06         0.011927254     -0.12261480     0.036987604
2017-02-25/22:16:55.09         0.011938825     -0.12273416     0.037022680
2017-02-25/22:16:55.12         0.011927254     -0.12261562     0.036985995
2017-02-25/22:16:55.15         0.011927257     -0.12261605     0.036985211
2017-02-25/22:16:55.18         0.011927254     -0.12261643     0.036984410
2017-02-25/22:16:55.22         0.011938825     -0.12273579     0.037019483
2017-02-25/22:16:55.25         0.011927254     -0.12261725     0.036982800
2017-02-25/22:16:55.28         0.011927257     -0.12261768     0.036982017
2017-02-25/22:16:55.31         0.011927254     -0.12261806     0.036981216
2017-02-25/22:16:55.34         0.011938825     -0.12273742     0.037016285
2017-02-25/22:16:55.37         0.011927254     -0.12261888     0.036979605
2017-02-25/22:16:55.40         0.011927257     -0.12261931     0.036978821
2017-02-25/22:16:55.43         0.011927254     -0.12261968     0.036978020
2017-02-25/22:16:55.47         0.011938825     -0.12273905     0.037013086
2017-02-25/22:16:55.50         0.011927254     -0.12262050     0.036976409
2017-02-25/22:16:55.53         0.011927257     -0.12262094     0.036975625
2017-02-25/22:16:55.56         0.011927254     -0.12262131     0.036974823
2017-02-25/22:16:55.59         0.011938825     -0.12274067     0.037009886
2017-02-25/22:16:55.62         0.011927254     -0.12262213     0.036973212
2017-02-25/22:16:55.65         0.011927257     -0.12262256     0.036972427
2017-02-25/22:16:55.68         0.011927254     -0.12262294     0.036971625
2017-02-25/22:16:55.72         0.011938825     -0.12274230     0.037006685
2017-02-25/22:16:55.75         0.011927254     -0.12262376     0.036970013
2017-02-25/22:16:55.78         0.011927257     -0.12262419     0.036969229
2017-02-25/22:16:55.81         0.011927254     -0.12262456     0.036968427
2017-02-25/22:16:55.84         0.011938825     -0.12274393     0.037003482
2017-02-25/22:16:55.87         0.011927254     -0.12262538     0.036966814
2017-02-25/22:16:55.90         0.011927257     -0.12262582     0.036966029
2017-02-25/22:16:55.93         0.011927254     -0.12262619     0.036965227
2017-02-25/22:16:55.97         0.011938825     -0.12274556     0.037000279
2017-02-25/22:16:56.00         0.011927254     -0.12262701     0.036963614
2017-02-25/22:16:56.03         0.011927257     -0.12262744     0.036962829
2017-02-25/22:16:56.06         0.011927254     -0.12262782     0.036962026
2017-02-25/22:16:56.09         0.011938825     -0.12274719     0.036997075
2017-02-25/22:16:56.12         0.011927254     -0.12262864     0.036960413
2017-02-25/22:16:56.15         0.011927257     -0.12262907     0.036959627
2017-02-25/22:16:56.18         0.011927254     -0.12262945     0.036958825
2017-02-25/22:16:56.22         0.011938825     -0.12274882     0.036993870
2017-02-25/22:16:56.25         0.011927254     -0.12263027     0.036957211
2017-02-25/22:16:56.28         0.011927257     -0.12263070     0.036956425
2017-02-25/22:16:56.31         0.011927254     -0.12263107     0.036955622
2017-02-25/22:16:56.34         0.011938825     -0.12275045     0.036990664
2017-02-25/22:16:56.37         0.011927254     -0.12263189     0.036954008
2017-02-25/22:16:56.40         0.011927257     -0.12263232     0.036953222
2017-02-25/22:16:56.43         0.011927254     -0.12263270     0.036952418
2017-02-25/22:16:56.47         0.011938825     -0.12275208     0.036987458
2017-02-25/22:16:56.50         0.011927254     -0.12263352     0.036950803
2017-02-25/22:16:56.53         0.011927257     -0.12263395     0.036950017
2017-02-25/22:16:56.56         0.011927254     -0.12263433     0.036949214
2017-02-25/22:16:56.59         0.011938825     -0.12275370     0.036984250
2017-02-25/22:16:56.62         0.011927254     -0.12263515     0.036947598
2017-02-25/22:16:56.65         0.011927257     -0.12263558     0.036946812
2017-02-25/22:16:56.68         0.011927254     -0.12263595     0.036946008
2017-02-25/22:16:56.72         0.011938825     -0.12275533     0.036981041
2017-02-25/22:16:56.75         0.011927254     -0.12263677     0.036944392
2017-02-25/22:16:56.78         0.011927257     -0.12263721     0.036943606
2017-02-25/22:16:56.81         0.011927254     -0.12263758     0.036942802
2017-02-25/22:16:56.84         0.011938825     -0.12275696     0.036977831
2017-02-25/22:16:56.87         0.011927254     -0.12263840     0.036941185
2017-02-25/22:16:56.90         0.011927257     -0.12263883     0.036940398
2017-02-25/22:16:56.93         0.011927254     -0.12263921     0.036939594
2017-02-25/22:16:56.97         0.011938825     -0.12275859     0.036974620
2017-02-25/22:16:57.00         0.011927254     -0.12264003     0.036937977
2017-02-25/22:16:57.03         0.011927257     -0.12264046     0.036937190
2017-02-25/22:16:57.06         0.011927254     -0.12264083     0.036936386
2017-02-25/22:16:57.09         0.011938825     -0.12276022     0.036971408
2017-02-25/22:16:57.12         0.011927254     -0.12264165     0.036934768
2017-02-25/22:16:57.15         0.011927257     -0.12264209     0.036933981
2017-02-25/22:16:57.18         0.011927254     -0.12264246     0.036933176
2017-02-25/22:16:57.22         0.011938825     -0.12276185     0.036968195
2017-02-25/22:16:57.25         0.011927254     -0.12264328     0.036931558
2017-02-25/22:16:57.28         0.011927257     -0.12264371     0.036930771
2017-02-25/22:16:57.31         0.011927254     -0.12264409     0.036929966
2017-02-25/22:16:57.34         0.011938825     -0.12276348     0.036964982
2017-02-25/22:16:57.37         0.011927254     -0.12264491     0.036928348
2017-02-25/22:16:57.40         0.011927257     -0.12264534     0.036927560
2017-02-25/22:16:57.43         0.011927254     -0.12264572     0.036926755
2017-02-25/22:16:57.47         0.011938825     -0.12276510     0.036961767
2017-02-25/22:16:57.50         0.011927254     -0.12264654     0.036925136
2017-02-25/22:16:57.53         0.011927257     -0.12264697     0.036924348
2017-02-25/22:16:57.56         0.011927254     -0.12264734     0.036923542
2017-02-25/22:16:57.59         0.011938825     -0.12276673     0.036958551
2017-02-25/22:16:57.62         0.011927254     -0.12264816     0.036921923
2017-02-25/22:16:57.65         0.011927257     -0.12264859     0.036921134
2017-02-25/22:16:57.68         0.011927254     -0.12264897     0.036920329
2017-02-25/22:16:57.72         0.011938825     -0.12276836     0.036955334
2017-02-25/22:16:57.75         0.011927254     -0.12264979     0.036918709
2017-02-25/22:16:57.78         0.011927257     -0.12265022     0.036917920
2017-02-25/22:16:57.81         0.011927254     -0.12265060     0.036917115
2017-02-25/22:16:57.84         0.011938825     -0.12276999     0.036952117
2017-02-25/22:16:57.87         0.011927254     -0.12265142     0.036915494
2017-02-25/22:16:57.90         0.011927257     -0.12265185     0.036914705
2017-02-25/22:16:57.93         0.011927254     -0.12265222     0.036913899
2017-02-25/22:16:57.97         0.011938825     -0.12277162     0.036948898
2017-02-25/22:16:58.00         0.011927254     -0.12265304     0.036912278
2017-02-25/22:16:58.03         0.011927257     -0.12265348     0.036911489
2017-02-25/22:16:58.06         0.011927254     -0.12265385     0.036910683
2017-02-25/22:16:58.09         0.011938825     -0.12277325     0.036945678
2017-02-25/22:16:58.12         0.011927254     -0.12265467     0.036909062
2017-02-25/22:16:58.15         0.011927257     -0.12265510     0.036908272
2017-02-25/22:16:58.18         0.011927254     -0.12265548     0.036907466
2017-02-25/22:16:58.22         0.011938825     -0.12277488     0.036942458
2017-02-25/22:16:58.25         0.011927254     -0.12265630     0.036905844
2017-02-25/22:16:58.28         0.011927257     -0.12265673     0.036905054
2017-02-25/22:16:58.31         0.011927254     -0.12265711     0.036904247
2017-02-25/22:16:58.34         0.011938825     -0.12277650     0.036939236
2017-02-25/22:16:58.37         0.011927254     -0.12265793     0.036902625
2017-02-25/22:16:58.40         0.011927257     -0.12265836     0.036901835
2017-02-25/22:16:58.43         0.011927254     -0.12265873     0.036901028
2017-02-25/22:16:58.47         0.011938825     -0.12277813     0.036936013
2017-02-25/22:16:58.50         0.011927254     -0.12265955     0.036899405
2017-02-25/22:16:58.53         0.011927257     -0.12265998     0.036898615
2017-02-25/22:16:58.56         0.011927254     -0.12266036     0.036897808
2017-02-25/22:16:58.59         0.011938825     -0.12277976     0.036932790
2017-02-25/22:16:58.62         0.011927254     -0.12266118     0.036896185
2017-02-25/22:16:58.65         0.011927257     -0.12266161     0.036895394
2017-02-25/22:16:58.68         0.011927254     -0.12266199     0.036894587
2017-02-25/22:16:58.72         0.011938825     -0.12278139     0.036929565
2017-02-25/22:16:58.75         0.011927254     -0.12266281     0.036892963
2017-02-25/22:16:58.78         0.011927257     -0.12266324     0.036892172
2017-02-25/22:16:58.81         0.011927254     -0.12266361     0.036891365
2017-02-25/22:16:58.84         0.011938825     -0.12278302     0.036926340
2017-02-25/22:16:58.87         0.011927254     -0.12266443     0.036889740
2017-02-25/22:16:58.90         0.011927257     -0.12266487     0.036888950
2017-02-25/22:16:58.93         0.011927254     -0.12266524     0.036888142
2017-02-25/22:16:58.97         0.011938825     -0.12278465     0.036923113
2017-02-25/22:16:59.00         0.011927254     -0.12266606     0.036886517
2017-02-25/22:16:59.03         0.011927257     -0.12266649     0.036885726
2017-02-25/22:16:59.06         0.011927254     -0.12266687     0.036884917
2017-02-25/22:16:59.09         0.011938825     -0.12278628     0.036919886
2017-02-25/22:16:59.12         0.011927254     -0.12266769     0.036883292
2017-02-25/22:16:59.15         0.011927257     -0.12266812     0.036882501
2017-02-25/22:16:59.18         0.011927254     -0.12266849     0.036881692
2017-02-25/22:16:59.22         0.011938825     -0.12278790     0.036916657
2017-02-25/22:16:59.25         0.011927254     -0.12266931     0.036880067
2017-02-25/22:16:59.28         0.011927257     -0.12266975     0.036879275
2017-02-25/22:16:59.31         0.011927254     -0.12267012     0.036878466
2017-02-25/22:16:59.34         0.011938825     -0.12278953     0.036913428
2017-02-25/22:16:59.37         0.011927254     -0.12267094     0.036876840
2017-02-25/22:16:59.40         0.011927257     -0.12267137     0.036876048
2017-02-25/22:16:59.43         0.011927254     -0.12267175     0.036875239
2017-02-25/22:16:59.47         0.011938825     -0.12279116     0.036910198
2017-02-25/22:16:59.50         0.011935377     -0.12266540     0.036884126
2017-02-25/22:16:59.53         0.011949369     -0.12265348     0.036901440
2017-02-25/22:16:59.56         0.011963356     -0.12264151     0.036918737
2017-02-25/22:16:59.59         0.011989367     -0.12274818     0.036972382
2017-02-25/22:16:59.62         0.011991786     -0.12261724     0.036953906
2017-02-25/22:16:59.65         0.012005778     -0.12260532     0.036971220
2017-02-25/22:16:59.68         0.012019765     -0.12259335     0.036988516
2017-02-25/22:16:59.72         0.012045777     -0.12270003     0.037042158
2017-02-25/22:16:59.75         0.012048195     -0.12256908     0.037023685
2017-02-25/22:16:59.78         0.012062188     -0.12255717     0.037040998
2017-02-25/22:16:59.81         0.012076174     -0.12254520     0.037058294
2017-02-25/22:16:59.84         0.012102186     -0.12265188     0.037111932
2017-02-25/22:16:59.87         0.012104605     -0.12252094     0.037093462
2017-02-25/22:16:59.90         0.012118597     -0.12250903     0.037110775
2017-02-25/22:16:59.93         0.012132584     -0.12249706     0.037128070
2017-02-25/22:16:59.97         0.012158595     -0.12260374     0.037181705
2017-02-25/22:17:00.00         0.012161014     -0.12247280     0.037163237
2017-02-25/22:17:00.03         0.012175006     -0.12246089     0.037180550
2017-02-25/22:17:00.06         0.012188993     -0.12244892     0.037197845
2017-02-25/22:17:00.09         0.012215004     -0.12255561     0.037251476
2017-02-25/22:17:00.12         0.012217423     -0.12242467     0.037233011
2017-02-25/22:17:00.15         0.012231416     -0.12241276     0.037250323
2017-02-25/22:17:00.18         0.012245402     -0.12240079     0.037267618
2017-02-25/22:17:00.22         0.012271414     -0.12250748     0.037321245
2017-02-25/22:17:00.25         0.012273833     -0.12237654     0.037302783
2017-02-25/22:17:00.28         0.012287825     -0.12236463     0.037320095
2017-02-25/22:17:00.31         0.012301812     -0.12235267     0.037337389
2017-02-25/22:17:00.34         0.012327823     -0.12245936     0.037391013
2017-02-25/22:17:00.37         0.012330242     -0.12232842     0.037372553
2017-02-25/22:17:00.40         0.012344234     -0.12231652     0.037389865
2017-02-25/22:17:00.43         0.012358221     -0.12230456     0.037407159
2017-02-25/22:17:00.47         0.012384232     -0.12241125     0.037460779
2017-02-25/22:17:00.50         0.012386651     -0.12228031     0.037442322
2017-02-25/22:17:00.53         0.012392521     -0.12227558     0.037449120
2017-02-25/22:17:00.56         0.012392518     -0.12227597     0.037448308
2017-02-25/22:17:00.59         0.012404540     -0.12239501     0.037483818
2017-02-25/22:17:00.62         0.012392518     -0.12227682     0.037446674
2017-02-25/22:17:00.65         0.012392521     -0.12227726     0.037445879
2017-02-25/22:17:00.68         0.012392518     -0.12227765     0.037445066
2017-02-25/22:17:00.72         0.012404540     -0.12239670     0.037480573
2017-02-25/22:17:00.75         0.012392518     -0.12227850     0.037443432
2017-02-25/22:17:00.78         0.012392521     -0.12227895     0.037442636
2017-02-25/22:17:00.81         0.012392518     -0.12227934     0.037441823
2017-02-25/22:17:00.84         0.012404540     -0.12239838     0.037477327
2017-02-25/22:17:00.87         0.012392518     -0.12228019     0.037440188
2017-02-25/22:17:00.90         0.012392521     -0.12228063     0.037439392
2017-02-25/22:17:00.93         0.012392518     -0.12228102     0.037438579
2017-02-25/22:17:00.97         0.012404540     -0.12240007     0.037474080
2017-02-25/22:17:01.00         0.012392518     -0.12228187     0.037436944
2017-02-25/22:17:01.03         0.012392521     -0.12228232     0.037436148
2017-02-25/22:17:01.06         0.012392518     -0.12228271     0.037435334
2017-02-25/22:17:01.09         0.012404540     -0.12240176     0.037470831
2017-02-25/22:17:01.12         0.012392518     -0.12228356     0.037433699
2017-02-25/22:17:01.15         0.012392521     -0.12228400     0.037432902
2017-02-25/22:17:01.18         0.012392518     -0.12228439     0.037432089
2017-02-25/22:17:01.22         0.012404540     -0.12240344     0.037467582
2017-02-25/22:17:01.25         0.012392518     -0.12228524     0.037430452
2017-02-25/22:17:01.28         0.012392521     -0.12228569     0.037429656
2017-02-25/22:17:01.31         0.012392518     -0.12228608     0.037428842
2017-02-25/22:17:01.34         0.012404540     -0.12240513     0.037464332
2017-02-25/22:17:01.37         0.012392518     -0.12228693     0.037427205
2017-02-25/22:17:01.40         0.012392521     -0.12228737     0.037426408
2017-02-25/22:17:01.43         0.012392518     -0.12228776     0.037425594
2017-02-25/22:17:01.47         0.012404540     -0.12240682     0.037461081
2017-02-25/22:17:01.50         0.012392518     -0.12228861     0.037423957
2017-02-25/22:17:01.53         0.012392521     -0.12228906     0.037423159
2017-02-25/22:17:01.56         0.012392518     -0.12228945     0.037422345
2017-02-25/22:17:01.59         0.012404540     -0.12240850     0.037457829
2017-02-25/22:17:01.62         0.012392518     -0.12229029     0.037420707
2017-02-25/22:17:01.65         0.012392521     -0.12229074     0.037419910
2017-02-25/22:17:01.68         0.012392518     -0.12229113     0.037419095
2017-02-25/22:17:01.72         0.012404540     -0.12241019     0.037454575
2017-02-25/22:17:01.75         0.012392518     -0.12229198     0.037417457
2017-02-25/22:17:01.78         0.012392521     -0.12229243     0.037416659
2017-02-25/22:17:01.81         0.012392518     -0.12229282     0.037415844
2017-02-25/22:17:01.84         0.012404540     -0.12241188     0.037451321
2017-02-25/22:17:01.87         0.012392518     -0.12229366     0.037414206
2017-02-25/22:17:01.90         0.012392521     -0.12229411     0.037413408
2017-02-25/22:17:01.93         0.012392518     -0.12229450     0.037412593
2017-02-25/22:17:01.97         0.012404540     -0.12241356     0.037448066
2017-02-25/22:17:02.00         0.012392518     -0.12229535     0.037410953
2017-02-25/22:17:02.03         0.012392521     -0.12229580     0.037410155
2017-02-25/22:17:02.06         0.012392518     -0.12229619     0.037409340
2017-02-25/22:17:02.09         0.012404540     -0.12241525     0.037444810
2017-02-25/22:17:02.12         0.012392518     -0.12229703     0.037407700
2017-02-25/22:17:02.15         0.012392521     -0.12229748     0.037406902
2017-02-25/22:17:02.18         0.012392518     -0.12229787     0.037406086
2017-02-25/22:17:02.22         0.012404540     -0.12241694     0.037441552
2017-02-25/22:17:02.25         0.012392518     -0.12229872     0.037404446
2017-02-25/22:17:02.28         0.012392521     -0.12229917     0.037403647
2017-02-25/22:17:02.31         0.012392518     -0.12229955     0.037402831
2017-02-25/22:17:02.34         0.012404540     -0.12241862     0.037438294
2017-02-25/22:17:02.37         0.012392518     -0.12230040     0.037401190
2017-02-25/22:17:02.40         0.012392521     -0.12230085     0.037400391
2017-02-25/22:17:02.43         0.012392518     -0.12230124     0.037399575
2017-02-25/22:17:02.47         0.012404540     -0.12242031     0.037435035
2017-02-25/22:17:02.50         0.012392518     -0.12230209     0.037397934
2017-02-25/22:17:02.53         0.012392521     -0.12230254     0.037397135
2017-02-25/22:17:02.56         0.012392518     -0.12230292     0.037396318
2017-02-25/22:17:02.59         0.012404540     -0.12242199     0.037431775
2017-02-25/22:17:02.62         0.012392518     -0.12230377     0.037394677
2017-02-25/22:17:02.65         0.012392521     -0.12230422     0.037393877
2017-02-25/22:17:02.68         0.012392518     -0.12230461     0.037393061
2017-02-25/22:17:02.72         0.012404540     -0.12242368     0.037428513
2017-02-25/22:17:02.75         0.012392518     -0.12230546     0.037391418
2017-02-25/22:17:02.78         0.012392521     -0.12230590     0.037390619
2017-02-25/22:17:02.81         0.012392518     -0.12230629     0.037389802
2017-02-25/22:17:02.84         0.012404540     -0.12242537     0.037425251
2017-02-25/22:17:02.87         0.012392518     -0.12230714     0.037388159
2017-02-25/22:17:02.90         0.012392521     -0.12230759     0.037387359
2017-02-25/22:17:02.93         0.012392518     -0.12230798     0.037386542
2017-02-25/22:17:02.97         0.012404540     -0.12242705     0.037421988
2017-02-25/22:17:03.00         0.012392518     -0.12230883     0.037384899
2017-02-25/22:17:03.03         0.012392521     -0.12230927     0.037384099
2017-02-25/22:17:03.06         0.012392518     -0.12230966     0.037383281
2017-02-25/22:17:03.09         0.012404540     -0.12242874     0.037418724
2017-02-25/22:17:03.12         0.012392518     -0.12231051     0.037381637
2017-02-25/22:17:03.15         0.012392521     -0.12231096     0.037380837
2017-02-25/22:17:03.18         0.012392518     -0.12231135     0.037380019
2017-02-25/22:17:03.22         0.012404540     -0.12243043     0.037415459
2017-02-25/22:17:03.25         0.012392518     -0.12231220     0.037378375
2017-02-25/22:17:03.28         0.012392521     -0.12231264     0.037377575
2017-02-25/22:17:03.31         0.012392518     -0.12231303     0.037376757
2017-02-25/22:17:03.34         0.012404540     -0.12243211     0.037412192
2017-02-25/22:17:03.37         0.012392518     -0.12231388     0.037375112
2017-02-25/22:17:03.40         0.012392521     -0.12231433     0.037374311
2017-02-25/22:17:03.43         0.012392518     -0.12231472     0.037373493
2017-02-25/22:17:03.47         0.012404540     -0.12243380     0.037408925
2017-02-25/22:17:03.50         0.012392518     -0.12231557     0.037371848
2017-02-25/22:17:03.53         0.012392521     -0.12231601     0.037371047
2017-02-25/22:17:03.56         0.012392518     -0.12231640     0.037370228
2017-02-25/22:17:03.59         0.012404540     -0.12243549     0.037405657
2017-02-25/22:17:03.62         0.012392518     -0.12231725     0.037368582
2017-02-25/22:17:03.65         0.012392521     -0.12231770     0.037367781
2017-02-25/22:17:03.68         0.012392518     -0.12231809     0.037366962
2017-02-25/22:17:03.72         0.012404540     -0.12243717     0.037402388
2017-02-25/22:17:03.75         0.012392518     -0.12231894     0.037365316
2017-02-25/22:17:03.78         0.012392521     -0.12231938     0.037364515
2017-02-25/22:17:03.81         0.012392518     -0.12231977     0.037363696
2017-02-25/22:17:03.84         0.012404540     -0.12243886     0.037399118
2017-02-25/22:17:03.87         0.012392518     -0.12232062     0.037362049
2017-02-25/22:17:03.90         0.012392521     -0.12232107     0.037361247
2017-02-25/22:17:03.93         0.012392518     -0.12232146     0.037360428
2017-02-25/22:17:03.97         0.012404540     -0.12244055     0.037395847
2017-02-25/22:17:04.00         0.012392518     -0.12232231     0.037358781
2017-02-25/22:17:04.03         0.012392521     -0.12232275     0.037357978
2017-02-25/22:17:04.06         0.012392518     -0.12232314     0.037357159
2017-02-25/22:17:04.09         0.012404540     -0.12244223     0.037392574
2017-02-25/22:17:04.12         0.012392518     -0.12232399     0.037355511
2017-02-25/22:17:04.15         0.012392521     -0.12232444     0.037354709
2017-02-25/22:17:04.18         0.012392518     -0.12232483     0.037353889
2017-02-25/22:17:04.22         0.012404540     -0.12244392     0.037389301
2017-02-25/22:17:04.25         0.012392518     -0.12232568     0.037352241
2017-02-25/22:17:04.28         0.012392521     -0.12232612     0.037351438
2017-02-25/22:17:04.31         0.012392518     -0.12232651     0.037350619
2017-02-25/22:17:04.34         0.012404540     -0.12244561     0.037386027
2017-02-25/22:17:04.37         0.012392518     -0.12232736     0.037348970
2017-02-25/22:17:04.40         0.012392521     -0.12232781     0.037348167
2017-02-25/22:17:04.43         0.012392518     -0.12232820     0.037347347
2017-02-25/22:17:04.47         0.012404540     -0.12244729     0.037382752
2017-02-25/22:17:04.50         0.012392518     -0.12232905     0.037345698
2017-02-25/22:17:04.53         0.012392521     -0.12232949     0.037344894
2017-02-25/22:17:04.56         0.012392518     -0.12232988     0.037344074
2017-02-25/22:17:04.59         0.012404540     -0.12244898     0.037379476
2017-02-25/22:17:04.62         0.012392518     -0.12233073     0.037342424
2017-02-25/22:17:04.65         0.012392521     -0.12233118     0.037341621
2017-02-25/22:17:04.68         0.012392518     -0.12233157     0.037340800
2017-02-25/22:17:04.72         0.012404540     -0.12245067     0.037376198
2017-02-25/22:17:04.75         0.012392518     -0.12233242     0.037339150
2017-02-25/22:17:04.78         0.012392521     -0.12233286     0.037338347
2017-02-25/22:17:04.81         0.012392518     -0.12233325     0.037337526
2017-02-25/22:17:04.84         0.012404540     -0.12245235     0.037372920
2017-02-25/22:17:04.87         0.012392518     -0.12233410     0.037335875
2017-02-25/22:17:04.90         0.012392521     -0.12233455     0.037335071
2017-02-25/22:17:04.93         0.012392518     -0.12233494     0.037334250
2017-02-25/22:17:04.97         0.012404540     -0.12245404     0.037369641
2017-02-25/22:17:05.00         0.012392518     -0.12233579     0.037332599
2017-02-25/22:17:05.03         0.012392521     -0.12233623     0.037331795
2017-02-25/22:17:05.06         0.012392518     -0.12233662     0.037330973
2017-02-25/22:17:05.09         0.012404540     -0.12245572     0.037366361
2017-02-25/22:17:05.12         0.012392518     -0.12233747     0.037329321
2017-02-25/22:17:05.15         0.012392521     -0.12233792     0.037328517
2017-02-25/22:17:05.18         0.012392518     -0.12233831     0.037327695
2017-02-25/22:17:05.22         0.012404540     -0.12245741     0.037363080
2017-02-25/22:17:05.25         0.012392518     -0.12233916     0.037326043
2017-02-25/22:17:05.28         0.012392521     -0.12233960     0.037325239
2017-02-25/22:17:05.31         0.012392518     -0.12233999     0.037324417
2017-02-25/22:17:05.34         0.012404540     -0.12245910     0.037359798
2017-02-25/22:17:05.37         0.012392518     -0.12234084     0.037322764
2017-02-25/22:17:05.40         0.012392521     -0.12234129     0.037321959
2017-02-25/22:17:05.43         0.012392518     -0.12234168     0.037321137
2017-02-25/22:17:05.47         0.012404540     -0.12246078     0.037356515
2017-02-25/22:17:05.50         0.012392518     -0.12234253     0.037319484
2017-02-25/22:17:05.53         0.012392521     -0.12234297     0.037318679
2017-02-25/22:17:05.56         0.012392518     -0.12234336     0.037317856
2017-02-25/22:17:05.59         0.012404540     -0.12246247     0.037353230
2017-02-25/22:17:05.62         0.012392518     -0.12234421     0.037316203
2017-02-25/22:17:05.65         0.012392521     -0.12234466     0.037315397
2017-02-25/22:17:05.68         0.012392518     -0.12234505     0.037314575
2017-02-25/22:17:05.72         0.012404540     -0.12246416     0.037349945
2017-02-25/22:17:05.75         0.012392518     -0.12234590     0.037312920
2017-02-25/22:17:05.78         0.012392521     -0.12234634     0.037312115
2017-02-25/22:17:05.81         0.012392518     -0.12234673     0.037311292
2017-02-25/22:17:05.84         0.012404540     -0.12246584     0.037346659
2017-02-25/22:17:05.87         0.012392518     -0.12234758     0.037309637
2017-02-25/22:17:05.90         0.012392521     -0.12234803     0.037308831
2017-02-25/22:17:05.93         0.012392518     -0.12234842     0.037308008
2017-02-25/22:17:05.97         0.012404540     -0.12246753     0.037343372
2017-02-25/22:17:06.00         0.012392518     -0.12234927     0.037306353
2017-02-25/22:17:06.03         0.012392521     -0.12234971     0.037305547
2017-02-25/22:17:06.06         0.012392518     -0.12235010     0.037304724
2017-02-25/22:17:06.09         0.012404540     -0.12246922     0.037340084
2017-02-25/22:17:06.12         0.012392518     -0.12235095     0.037303068
2017-02-25/22:17:06.15         0.012392521     -0.12235140     0.037302262
2017-02-25/22:17:06.18         0.012392518     -0.12235179     0.037301438
2017-02-25/22:17:06.22         0.012404540     -0.12247090     0.037336795
2017-02-25/22:17:06.25         0.012392518     -0.12235263     0.037299782
2017-02-25/22:17:06.28         0.012392521     -0.12235308     0.037298975
2017-02-25/22:17:06.31         0.012392518     -0.12235347     0.037298151
2017-02-25/22:17:06.34         0.012404540     -0.12247259     0.037333505
2017-02-25/22:17:06.37         0.012392518     -0.12235432     0.037296494
2017-02-25/22:17:06.40         0.012392521     -0.12235477     0.037295688
2017-02-25/22:17:06.43         0.012392518     -0.12235516     0.037294864
2017-02-25/22:17:06.47         0.012404540     -0.12247428     0.037330214
2017-02-25/22:17:06.50         0.012392518     -0.12235600     0.037293206
2017-02-25/22:17:06.53         0.012392521     -0.12235645     0.037292399
2017-02-25/22:17:06.56         0.012392518     -0.12235684     0.037291575
2017-02-25/22:17:06.59         0.012404540     -0.12247596     0.037326922
2017-02-25/22:17:06.62         0.012392518     -0.12235769     0.037289917
2017-02-25/22:17:06.65         0.012392521     -0.12235814     0.037289110
2017-02-25/22:17:06.68         0.012392518     -0.12235853     0.037288285
2017-02-25/22:17:06.72         0.012404540     -0.12247765     0.037323629
2017-02-25/22:17:06.75         0.012392518     -0.12235937     0.037286627
2017-02-25/22:17:06.78         0.012392521     -0.12235982     0.037285820
2017-02-25/22:17:06.81         0.012392518     -0.12236021     0.037284995
2017-02-25/22:17:06.84         0.012404540     -0.12247934     0.037320334
2017-02-25/22:17:06.87         0.012392518     -0.12236106     0.037283336
2017-02-25/22:17:06.90         0.012392521     -0.12236151     0.037282528
2017-02-25/22:17:06.93         0.012392518     -0.12236189     0.037281703
2017-02-25/22:17:06.97         0.012404540     -0.12248102     0.037317039
2017-02-25/22:17:07.00         0.012392518     -0.12236274     0.037280044
2017-02-25/22:17:07.03         0.012392521     -0.12236319     0.037279236
2017-02-25/22:17:07.06         0.012392518     -0.12236358     0.037278410
2017-02-25/22:17:07.09         0.012404540     -0.12248271     0.037313743
2017-02-25/22:17:07.12         0.012392518     -0.12236443     0.037276751
2017-02-25/22:17:07.15         0.012392521     -0.12236488     0.037275942
2017-02-25/22:17:07.18         0.012392518     -0.12236526     0.037275117
2017-02-25/22:17:07.22         0.012404540     -0.12248440     0.037310446
2017-02-25/22:17:07.25         0.012392518     -0.12236611     0.037273457
2017-02-25/22:17:07.28         0.012392521     -0.12236656     0.037272648
2017-02-25/22:17:07.31         0.012392518     -0.12236695     0.037271822
2017-02-25/22:17:07.34         0.012404540     -0.12248608     0.037307148
2017-02-25/22:17:07.37         0.012392518     -0.12236780     0.037270161
2017-02-25/22:17:07.40         0.012392521     -0.12236824     0.037269353
2017-02-25/22:17:07.43         0.012392518     -0.12236863     0.037268527
2017-02-25/22:17:07.47         0.012404540     -0.12248777     0.037303849
2017-02-25/22:17:07.50         0.012392518     -0.12236948     0.037266865
2017-02-25/22:17:07.53         0.012392521     -0.12236993     0.037266056
2017-02-25/22:17:07.56         0.012392518     -0.12237032     0.037265230
2017-02-25/22:17:07.59         0.012404540     -0.12248945     0.037300549
2017-02-25/22:17:07.62         0.012392518     -0.12237117     0.037263568
2017-02-25/22:17:07.65         0.012392521     -0.12237161     0.037262759
2017-02-25/22:17:07.68         0.012392518     -0.12237200     0.037261932
2017-02-25/22:17:07.72         0.012404540     -0.12249114     0.037297248
2017-02-25/22:17:07.75         0.012392518     -0.12237285     0.037260270
2017-02-25/22:17:07.78         0.012392521     -0.12237330     0.037259461
2017-02-25/22:17:07.81         0.012392518     -0.12237369     0.037258634
2017-02-25/22:17:07.84         0.012404540     -0.12249283     0.037293946
2017-02-25/22:17:07.87         0.012392518     -0.12237454     0.037256971
2017-02-25/22:17:07.90         0.012392521     -0.12237498     0.037256161
2017-02-25/22:17:07.93         0.012392518     -0.12237537     0.037255334
2017-02-25/22:17:07.97         0.012404540     -0.12249451     0.037290643
2017-02-25/22:17:08.00         0.012392518     -0.12237622     0.037253671
2017-02-25/22:17:08.03         0.012392521     -0.12237667     0.037252861
2017-02-25/22:17:08.06         0.012392518     -0.12237706     0.037252034
2017-02-25/22:17:08.09         0.012404540     -0.12249620     0.037287339
2017-02-25/22:17:08.12         0.012392518     -0.12237791     0.037250370
2017-02-25/22:17:08.15         0.012392521     -0.12237835     0.037249560
2017-02-25/22:17:08.18         0.012392518     -0.12237874     0.037248732
2017-02-25/22:17:08.22         0.012404540     -0.12249789     0.037284034
2017-02-25/22:17:08.25         0.012392518     -0.12237959     0.037247068
2017-02-25/22:17:08.28         0.012392521     -0.12238004     0.037246257
2017-02-25/22:17:08.31         0.012392518     -0.12238043     0.037245430
2017-02-25/22:17:08.34         0.012404540     -0.12249957     0.037280728
2017-02-25/22:17:08.37         0.012392518     -0.12238128     0.037243765
2017-02-25/22:17:08.40         0.012392521     -0.12238172     0.037242954
2017-02-25/22:17:08.43         0.012392518     -0.12238211     0.037242126
2017-02-25/22:17:08.47         0.012404540     -0.12250126     0.037277421
2017-02-25/22:17:08.50         0.012392518     -0.12238296     0.037240461
2017-02-25/22:17:08.53         0.012392521     -0.12238341     0.037239650
2017-02-25/22:17:08.56         0.012392518     -0.12238380     0.037238822
2017-02-25/22:17:08.59         0.012404540     -0.12250295     0.037274113
2017-02-25/22:17:08.62         0.012392518     -0.12238465     0.037237156
2017-02-25/22:17:08.65         0.012392521     -0.12238509     0.037236345
2017-02-25/22:17:08.68         0.012392518     -0.12238548     0.037235516
2017-02-25/22:17:08.72         0.012404540     -0.12250463     0.037270804
2017-02-25/22:17:08.75         0.012392518     -0.12238633     0.037233850
2017-02-25/22:17:08.78         0.012392521     -0.12238678     0.037233038
2017-02-25/22:17:08.81         0.012392518     -0.12238717     0.037232210
2017-02-25/22:17:08.84         0.012404540     -0.12250632     0.037267494
2017-02-25/22:17:08.87         0.012392518     -0.12238802     0.037230543
2017-02-25/22:17:08.90         0.012392521     -0.12238846     0.037229731
2017-02-25/22:17:08.93         0.012392518     -0.12238885     0.037228902
2017-02-25/22:17:08.97         0.012404540     -0.12250801     0.037264183
2017-02-25/22:17:09.00         0.012392518     -0.12238970     0.037227235
2017-02-25/22:17:09.03         0.012392521     -0.12239015     0.037226423
2017-02-25/22:17:09.06         0.012392518     -0.12239054     0.037225594
2017-02-25/22:17:09.09         0.012404540     -0.12250969     0.037260871
2017-02-25/22:17:09.12         0.012392518     -0.12239139     0.037223926
2017-02-25/22:17:09.15         0.012392521     -0.12239183     0.037223113
2017-02-25/22:17:09.18         0.012392518     -0.12239222     0.037222284
2017-02-25/22:17:09.22         0.012404540     -0.12251138     0.037257558
2017-02-25/22:17:09.25         0.012392518     -0.12239307     0.037220616
2017-02-25/22:17:09.28         0.012392521     -0.12239352     0.037219803
2017-02-25/22:17:09.31         0.012392518     -0.12239391     0.037218974
2017-02-25/22:17:09.34         0.012404540     -0.12251307     0.037254244
2017-02-25/22:17:09.37         0.012392518     -0.12239476     0.037217305
2017-02-25/22:17:09.40         0.012392521     -0.12239520     0.037216492
2017-02-25/22:17:09.43         0.012392518     -0.12239559     0.037215662
2017-02-25/22:17:09.47         0.012404540     -0.12251475     0.037250929
2017-02-25/22:17:09.50         0.012400592     -0.12238907     0.037224748
2017-02-25/22:17:09.53         0.012414501     -0.12237681     0.037242457
2017-02-25/22:17:09.56         0.012428403     -0.12236450     0.037260149
2017-02-25/22:17:09.59         0.012454780     -0.12247055     0.037314532
2017-02-25/22:17:09.62         0.012456663     -0.12233953     0.037296120
2017-02-25/22:17:09.65         0.012470572     -0.12232728     0.037313829
2017-02-25/22:17:09.68         0.012484475     -0.12231497     0.037331521
2017-02-25/22:17:09.72         0.012510851     -0.12242102     0.037385900
2017-02-25/22:17:09.75         0.012512735     -0.12229001     0.037367491
2017-02-25/22:17:09.78         0.012526643     -0.12227776     0.037385200
2017-02-25/22:17:09.81         0.012540546     -0.12226545     0.037402891
2017-02-25/22:17:09.84         0.012566922     -0.12237150     0.037457267
2017-02-25/22:17:09.87         0.012568806     -0.12224049     0.037438861
2017-02-25/22:17:09.90         0.012582715     -0.12222824     0.037456569
2017-02-25/22:17:09.93         0.012596618     -0.12221593     0.037474259
2017-02-25/22:17:09.97         0.012622994     -0.12232199     0.037528632
2017-02-25/22:17:10.00         0.012624878     -0.12219098     0.037510229
2017-02-25/22:17:10.03         0.012638786     -0.12217873     0.037527936
2017-02-25/22:17:10.06         0.012652689     -0.12216642     0.037545626
2017-02-25/22:17:10.09         0.012679065     -0.12227249     0.037599995
2017-02-25/22:17:10.12         0.012680949     -0.12214148     0.037581595
2017-02-25/22:17:10.15         0.012694858     -0.12212923     0.037599302
2017-02-25/22:17:10.18         0.012708760     -0.12211692     0.037616992
2017-02-25/22:17:10.22         0.012735137     -0.12222299     0.037671357
2017-02-25/22:17:10.25         0.012737020     -0.12209198     0.037652959
2017-02-25/22:17:10.28         0.012750929     -0.12207973     0.037670666
2017-02-25/22:17:10.31         0.012764832     -0.12206743     0.037688355
2017-02-25/22:17:10.34         0.012791208     -0.12217350     0.037742717
2017-02-25/22:17:10.37         0.012793092     -0.12204249     0.037724322
2017-02-25/22:17:10.40         0.012807000     -0.12203024     0.037742028
2017-02-25/22:17:10.43         0.012820903     -0.12201794     0.037759717
2017-02-25/22:17:10.47         0.012847279     -0.12212402     0.037814075
2017-02-25/22:17:10.50         0.012849163     -0.12199300     0.037795683
2017-02-25/22:17:10.53         0.012854998     -0.12198814     0.037802634
2017-02-25/22:17:10.56         0.012854995     -0.12198854     0.037801800
2017-02-25/22:17:10.59         0.012867465     -0.12210732     0.037837632
2017-02-25/22:17:10.62         0.012854995     -0.12198942     0.037800123
2017-02-25/22:17:10.65         0.012854998     -0.12198988     0.037799307
2017-02-25/22:17:10.68         0.012854995     -0.12199028     0.037798473
2017-02-25/22:17:10.72         0.012867465     -0.12210906     0.037834302
2017-02-25/22:17:10.75         0.012854995     -0.12199116     0.037796796
2017-02-25/22:17:10.78         0.012854998     -0.12199162     0.037795979
2017-02-25/22:17:10.81         0.012854995     -0.12199202     0.037795145
2017-02-25/22:17:10.84         0.012867465     -0.12211081     0.037830970
2017-02-25/22:17:10.87         0.012854995     -0.12199290     0.037793467
2017-02-25/22:17:10.90         0.012854998     -0.12199336     0.037792650
2017-02-25/22:17:10.93         0.012854995     -0.12199377     0.037791816
2017-02-25/22:17:10.97         0.012867465     -0.12211255     0.037827637
2017-02-25/22:17:11.00         0.012854995     -0.12199464     0.037790138
2017-02-25/22:17:11.03         0.012854998     -0.12199510     0.037789320
2017-02-25/22:17:11.06         0.012854995     -0.12199551     0.037788486
2017-02-25/22:17:11.09         0.012867465     -0.12211429     0.037824304
2017-02-25/22:17:11.12         0.012854995     -0.12199639     0.037786807
2017-02-25/22:17:11.15         0.012854998     -0.12199685     0.037785989
2017-02-25/22:17:11.18         0.012854995     -0.12199725     0.037785155
2017-02-25/22:17:11.22         0.012867465     -0.12211604     0.037820969
2017-02-25/22:17:11.25         0.012854995     -0.12199813     0.037783475
2017-02-25/22:17:11.28         0.012854998     -0.12199859     0.037782658
2017-02-25/22:17:11.31         0.012854995     -0.12199899     0.037781822
2017-02-25/22:17:11.34         0.012867465     -0.12211778     0.037817634
2017-02-25/22:17:11.37         0.012854995     -0.12199987     0.037780143
2017-02-25/22:17:11.40         0.012854998     -0.12200033     0.037779325
2017-02-25/22:17:11.43         0.012854995     -0.12200073     0.037778489
2017-02-25/22:17:11.47         0.012867465     -0.12211952     0.037814297
2017-02-25/22:17:11.50         0.012854995     -0.12200161     0.037776809
2017-02-25/22:17:11.53         0.012854998     -0.12200207     0.037775991
2017-02-25/22:17:11.56         0.012854995     -0.12200247     0.037775155
2017-02-25/22:17:11.59         0.012867465     -0.12212127     0.037810959
2017-02-25/22:17:11.62         0.012854995     -0.12200335     0.037773474
2017-02-25/22:17:11.65         0.012854998     -0.12200381     0.037772656
2017-02-25/22:17:11.68         0.012854995     -0.12200422     0.037771820
2017-02-25/22:17:11.72         0.012867465     -0.12212301     0.037807620
2017-02-25/22:17:11.75         0.012854995     -0.12200509     0.037770138
2017-02-25/22:17:11.78         0.012854998     -0.12200555     0.037769320
2017-02-25/22:17:11.81         0.012854995     -0.12200596     0.037768483
2017-02-25/22:17:11.84         0.012867465     -0.12212475     0.037804281
2017-02-25/22:17:11.87         0.012854995     -0.12200684     0.037766802
2017-02-25/22:17:11.90         0.012854998     -0.12200730     0.037765983
2017-02-25/22:17:11.93         0.012854995     -0.12200770     0.037765146
2017-02-25/22:17:11.97         0.012867465     -0.12212650     0.037800940
2017-02-25/22:17:12.00         0.012854995     -0.12200858     0.037763464
2017-02-25/22:17:12.03         0.012854998     -0.12200904     0.037762645
2017-02-25/22:17:12.06         0.012854995     -0.12200944     0.037761808
2017-02-25/22:17:12.09         0.012867465     -0.12212824     0.037797598
2017-02-25/22:17:12.12         0.012854995     -0.12201032     0.037760125
2017-02-25/22:17:12.15         0.012854998     -0.12201078     0.037759306
2017-02-25/22:17:12.18         0.012854995     -0.12201118     0.037758469
2017-02-25/22:17:12.22         0.012867465     -0.12212998     0.037794255
2017-02-25/22:17:12.25         0.012854995     -0.12201206     0.037756785
2017-02-25/22:17:12.28         0.012854998     -0.12201252     0.037755966
2017-02-25/22:17:12.31         0.012854995     -0.12201292     0.037755128
2017-02-25/22:17:12.34         0.012867465     -0.12213173     0.037790912
2017-02-25/22:17:12.37         0.012854995     -0.12201380     0.037753445
2017-02-25/22:17:12.40         0.012854998     -0.12201426     0.037752625
2017-02-25/22:17:12.43         0.012854995     -0.12201467     0.037751787
2017-02-25/22:17:12.47         0.012867465     -0.12213347     0.037787567
2017-02-25/22:17:12.50         0.012854995     -0.12201554     0.037750103
2017-02-25/22:17:12.53         0.012854998     -0.12201600     0.037749283
2017-02-25/22:17:12.56         0.012854995     -0.12201641     0.037748445
2017-02-25/22:17:12.59         0.012867465     -0.12213521     0.037784221
2017-02-25/22:17:12.62         0.012854995     -0.12201729     0.037746760
2017-02-25/22:17:12.65         0.012854998     -0.12201775     0.037745939
2017-02-25/22:17:12.68         0.012854995     -0.12201815     0.037745101
2017-02-25/22:17:12.72         0.012867465     -0.12213696     0.037780874
2017-02-25/22:17:12.75         0.012854995     -0.12201903     0.037743416
2017-02-25/22:17:12.78         0.012854998     -0.12201949     0.037742595
2017-02-25/22:17:12.81         0.012854995     -0.12201989     0.037741757
2017-02-25/22:17:12.84         0.012867465     -0.12213870     0.037777526
2017-02-25/22:17:12.87         0.012854995     -0.12202077     0.037740071
2017-02-25/22:17:12.90         0.012854998     -0.12202123     0.037739250
2017-02-25/22:17:12.93         0.012854995     -0.12202163     0.037738412
2017-02-25/22:17:12.97         0.012867465     -0.12214045     0.037774178
2017-02-25/22:17:13.00         0.012854995     -0.12202251     0.037736725
2017-02-25/22:17:13.03         0.012854998     -0.12202297     0.037735904
2017-02-25/22:17:13.06         0.012854995     -0.12202338     0.037735065
2017-02-25/22:17:13.09         0.012867465     -0.12214219     0.037770828
2017-02-25/22:17:13.12         0.012854995     -0.12202425     0.037733378
2017-02-25/22:17:13.15         0.012854998     -0.12202471     0.037732557
2017-02-25/22:17:13.18         0.012854995     -0.12202512     0.037731718
2017-02-25/22:17:13.22         0.012867465     -0.12214393     0.037767477
2017-02-25/22:17:13.25         0.012854995     -0.12202599     0.037730031
2017-02-25/22:17:13.28         0.012854998     -0.12202645     0.037729209
2017-02-25/22:17:13.31         0.012854995     -0.12202686     0.037728370
2017-02-25/22:17:13.34         0.012867465     -0.12214568     0.037764125
2017-02-25/22:17:13.37         0.012854995     -0.12202774     0.037726682
2017-02-25/22:17:13.40         0.012854998     -0.12202820     0.037725860
2017-02-25/22:17:13.43         0.012854995     -0.12202860     0.037725020
2017-02-25/22:17:13.47         0.012867465     -0.12214742     0.037760772
2017-02-25/22:17:13.50         0.012854995     -0.12202948     0.037723332
2017-02-25/22:17:13.53         0.012854998     -0.12202994     0.037722509
2017-02-25/22:17:13.56         0.012854995     -0.12203034     0.037721670
2017-02-25/22:17:13.59         0.012867465     -0.12214916     0.037757418
2017-02-25/22:17:13.62         0.012854995     -0.12203122     0.037719981
2017-02-25/22:17:13.65         0.012854998     -0.12203168     0.037719158
2017-02-25/22:17:13.68         0.012854995     -0.12203208     0.037718318
2017-02-25/22:17:13.72         0.012867465     -0.12215091     0.037754063
2017-02-25/22:17:13.75         0.012854995     -0.12203296     0.037716629
2017-02-25/22:17:13.78         0.012854998     -0.12203342     0.037715806
2017-02-25/22:17:13.81         0.012854995     -0.12203383     0.037714966
2017-02-25/22:17:13.84         0.012867465     -0.12215265     0.037750707
2017-02-25/22:17:13.87         0.012854995     -0.12203470     0.037713276
2017-02-25/22:17:13.90         0.012854998     -0.12203516     0.037712453
2017-02-25/22:17:13.93         0.012854995     -0.12203557     0.037711612
2017-02-25/22:17:13.97         0.012867465     -0.12215439     0.037747350
2017-02-25/22:17:14.00         0.012854995     -0.12203644     0.037709922
2017-02-25/22:17:14.03         0.012854998     -0.12203690     0.037709099
2017-02-25/22:17:14.06         0.012854995     -0.12203731     0.037708258
2017-02-25/22:17:14.09         0.012867465     -0.12215614     0.037743992
2017-02-25/22:17:14.12         0.012854995     -0.12203819     0.037706567
2017-02-25/22:17:14.15         0.012854998     -0.12203865     0.037705743
2017-02-25/22:17:14.18         0.012854995     -0.12203905     0.037704902
2017-02-25/22:17:14.22         0.012867465     -0.12215788     0.037740633
2017-02-25/22:17:14.25         0.012854995     -0.12203993     0.037703211
2017-02-25/22:17:14.28         0.012854998     -0.12204039     0.037702387
2017-02-25/22:17:14.31         0.012854995     -0.12204079     0.037701546
2017-02-25/22:17:14.34         0.012867465     -0.12215962     0.037737273
2017-02-25/22:17:14.37         0.012854995     -0.12204167     0.037699854
2017-02-25/22:17:14.40         0.012854998     -0.12204213     0.037699030
2017-02-25/22:17:14.43         0.012854995     -0.12204253     0.037698188
2017-02-25/22:17:14.47         0.012867465     -0.12216137     0.037733912
2017-02-25/22:17:14.50         0.012854995     -0.12204341     0.037696496
2017-02-25/22:17:14.53         0.012854998     -0.12204387     0.037695672
2017-02-25/22:17:14.56         0.012854995     -0.12204428     0.037694830
2017-02-25/22:17:14.59         0.012867465     -0.12216311     0.037730550
2017-02-25/22:17:14.62         0.012854995     -0.12204515     0.037693137
2017-02-25/22:17:14.65         0.012854998     -0.12204561     0.037692312
2017-02-25/22:17:14.68         0.012854995     -0.12204602     0.037691470
2017-02-25/22:17:14.72         0.012867465     -0.12216485     0.037727187
2017-02-25/22:17:14.75         0.012854995     -0.12204690     0.037689777
2017-02-25/22:17:14.78         0.012854998     -0.12204736     0.037688952
2017-02-25/22:17:14.81         0.012854995     -0.12204776     0.037688110
2017-02-25/22:17:14.84         0.012867465     -0.12216660     0.037723823
2017-02-25/22:17:14.87         0.012854995     -0.12204864     0.037686416
2017-02-25/22:17:14.90         0.012854998     -0.12204910     0.037685591
2017-02-25/22:17:14.93         0.012854995     -0.12204950     0.037684748
2017-02-25/22:17:14.97         0.012867465     -0.12216834     0.037720458
2017-02-25/22:17:15.00         0.012854995     -0.12205038     0.037683054
2017-02-25/22:17:15.03         0.012854998     -0.12205084     0.037682228
2017-02-25/22:17:15.06         0.012854995     -0.12205124     0.037681386
2017-02-25/22:17:15.09         0.012867465     -0.12217008     0.037717092
2017-02-25/22:17:15.12         0.012854995     -0.12205212     0.037679691
2017-02-25/22:17:15.15         0.012854998     -0.12205258     0.037678865
2017-02-25/22:17:15.18         0.012854995     -0.12205298     0.037678022
2017-02-25/22:17:15.22         0.012867465     -0.12217183     0.037713725
2017-02-25/22:17:15.25         0.012854995     -0.12205386     0.037676326
2017-02-25/22:17:15.28         0.012854998     -0.12205432     0.037675501
2017-02-25/22:17:15.31         0.012854995     -0.12205473     0.037674657
2017-02-25/22:17:15.34         0.012867465     -0.12217357     0.037710357
2017-02-25/22:17:15.37         0.012854995     -0.12205560     0.037672961
2017-02-25/22:17:15.40         0.012854998     -0.12205606     0.037672135
2017-02-25/22:17:15.43         0.012854995     -0.12205647     0.037671292
2017-02-25/22:17:15.47         0.012867465     -0.12217531     0.037706987
2017-02-25/22:17:15.50         0.012854995     -0.12205735     0.037669595
2017-02-25/22:17:15.53         0.012854998     -0.12205781     0.037668769
2017-02-25/22:17:15.56         0.012854995     -0.12205821     0.037667925
2017-02-25/22:17:15.59         0.012867465     -0.12217706     0.037703617
2017-02-25/22:17:15.62         0.012854995     -0.12205909     0.037666228
2017-02-25/22:17:15.65         0.012854998     -0.12205955     0.037665402
2017-02-25/22:17:15.68         0.012854995     -0.12205995     0.037664558
2017-02-25/22:17:15.72         0.012867465     -0.12217880     0.037700246
2017-02-25/22:17:15.75         0.012854995     -0.12206083     0.037662860
2017-02-25/22:17:15.78         0.012854998     -0.12206129     0.037662033
2017-02-25/22:17:15.81         0.012854995     -0.12206169     0.037661189
2017-02-25/22:17:15.84         0.012867465     -0.12218054     0.037696874
2017-02-25/22:17:15.87         0.012854995     -0.12206257     0.037659491
2017-02-25/22:17:15.90         0.012854998     -0.12206303     0.037658664
2017-02-25/22:17:15.93         0.012854995     -0.12206343     0.037657819
2017-02-25/22:17:15.97         0.012867465     -0.12218229     0.037693501
2017-02-25/22:17:16.00         0.012854995     -0.12206431     0.037656121
2017-02-25/22:17:16.03         0.012854998     -0.12206477     0.037655293
2017-02-25/22:17:16.06         0.012854995     -0.12206518     0.037654449
2017-02-25/22:17:16.09         0.012867465     -0.12218403     0.037690127
2017-02-25/22:17:16.12         0.012854995     -0.12206605     0.037652749
2017-02-25/22:17:16.15         0.012854998     -0.12206651     0.037651922
2017-02-25/22:17:16.18         0.012854995     -0.12206692     0.037651077
2017-02-25/22:17:16.22         0.012867465     -0.12218577     0.037686751
2017-02-25/22:17:16.25         0.012854995     -0.12206780     0.037649377
2017-02-25/22:17:16.28         0.012854998     -0.12206826     0.037648549
2017-02-25/22:17:16.31         0.012854995     -0.12206866     0.037647704
2017-02-25/22:17:16.34         0.012867465     -0.12218752     0.037683375
2017-02-25/22:17:16.37         0.012854995     -0.12206954     0.037646004
2017-02-25/22:17:16.40         0.012854998     -0.12207000     0.037645176
2017-02-25/22:17:16.43         0.012854995     -0.12207040     0.037644331
2017-02-25/22:17:16.47         0.012867465     -0.12218926     0.037679998
2017-02-25/22:17:16.50         0.012854995     -0.12207128     0.037642630
2017-02-25/22:17:16.53         0.012854998     -0.12207174     0.037641802
2017-02-25/22:17:16.56         0.012854995     -0.12207214     0.037640956
2017-02-25/22:17:16.59         0.012867465     -0.12219100     0.037676620
2017-02-25/22:17:16.62         0.012854995     -0.12207302     0.037639255
2017-02-25/22:17:16.65         0.012854998     -0.12207348     0.037638426
2017-02-25/22:17:16.68         0.012854995     -0.12207388     0.037637580
2017-02-25/22:17:16.72         0.012867465     -0.12219275     0.037673240
2017-02-25/22:17:16.75         0.012854995     -0.12207476     0.037635878
2017-02-25/22:17:16.78         0.012854998     -0.12207522     0.037635050
2017-02-25/22:17:16.81         0.012854995     -0.12207563     0.037634203
2017-02-25/22:17:16.84         0.012867465     -0.12219449     0.037669860
2017-02-25/22:17:16.87         0.012854995     -0.12207650     0.037632501
2017-02-25/22:17:16.90         0.012854998     -0.12207696     0.037631672
2017-02-25/22:17:16.93         0.012854995     -0.12207737     0.037630826
2017-02-25/22:17:16.97         0.012867465     -0.12219623     0.037666479
2017-02-25/22:17:17.00         0.012854995     -0.12207825     0.037629123
2017-02-25/22:17:17.03         0.012854998     -0.12207871     0.037628294
2017-02-25/22:17:17.06         0.012854995     -0.12207911     0.037627447
2017-02-25/22:17:17.09         0.012867465     -0.12219798     0.037663097
2017-02-25/22:17:17.12         0.012854995     -0.12207999     0.037625744
2017-02-25/22:17:17.15         0.012854998     -0.12208045     0.037624914
2017-02-25/22:17:17.18         0.012854995     -0.12208085     0.037624067
2017-02-25/22:17:17.22         0.012867465     -0.12219972     0.037659713
2017-02-25/22:17:17.25         0.012854995     -0.12208173     0.037622363
2017-02-25/22:17:17.28         0.012854998     -0.12208219     0.037621534
2017-02-25/22:17:17.31         0.012854995     -0.12208259     0.037620686
2017-02-25/22:17:17.34         0.012867465     -0.12220146     0.037656329
2017-02-25/22:17:17.37         0.012854995     -0.12208347     0.037618982
2017-02-25/22:17:17.40         0.012854998     -0.12208393     0.037618152
2017-02-25/22:17:17.43         0.012854995     -0.12208433     0.037617305
2017-02-25/22:17:17.47         0.012867465     -0.12220321     0.037652944
2017-02-25/22:17:17.50         0.012854995     -0.12208521     0.037615600
2017-02-25/22:17:17.53         0.012854998     -0.12208567     0.037614769
2017-02-25/22:17:17.56         0.012854995     -0.12208608     0.037613922
2017-02-25/22:17:17.59         0.012867465     -0.12220495     0.037649557
2017-02-25/22:17:17.62         0.012854995     -0.12208695     0.037612216
2017-02-25/22:17:17.65         0.012854998     -0.12208741     0.037611386
2017-02-25/22:17:17.68         0.012854995     -0.12208782     0.037610538
2017-02-25/22:17:17.72         0.012867465     -0.12220669     0.037646170
2017-02-25/22:17:17.75         0.012854995     -0.12208870     0.037608832
2017-02-25/22:17:17.78         0.012854998     -0.12208916     0.037608001
2017-02-25/22:17:17.81         0.012854995     -0.12208956     0.037607153
2017-02-25/22:17:17.84         0.012867465     -0.12220844     0.037642782
2017-02-25/22:17:17.87         0.012854995     -0.12209044     0.037605447
2017-02-25/22:17:17.90         0.012854998     -0.12209090     0.037604616
2017-02-25/22:17:17.93         0.012854995     -0.12209130     0.037603767
2017-02-25/22:17:17.97         0.012867465     -0.12221018     0.037639392
2017-02-25/22:17:18.00         0.012854995     -0.12209218     0.037602060
2017-02-25/22:17:18.03         0.012854998     -0.12209264     0.037601229
2017-02-25/22:17:18.06         0.012854995     -0.12209304     0.037600380
2017-02-25/22:17:18.09         0.012867465     -0.12221192     0.037636002
2017-02-25/22:17:18.12         0.012854995     -0.12209392     0.037598673
2017-02-25/22:17:18.15         0.012854998     -0.12209438     0.037597842
2017-02-25/22:17:18.18         0.012854995     -0.12209479     0.037596993
2017-02-25/22:17:18.22         0.012867465     -0.12221367     0.037632610
2017-02-25/22:17:18.25         0.012854995     -0.12209566     0.037595285
2017-02-25/22:17:18.28         0.012854998     -0.12209612     0.037594453
2017-02-25/22:17:18.31         0.012854995     -0.12209653     0.037593604
2017-02-25/22:17:18.34         0.012867465     -0.12221541     0.037629218
2017-02-25/22:17:18.37         0.012854995     -0.12209740     0.037591895
2017-02-25/22:17:18.40         0.012854998     -0.12209786     0.037591063
2017-02-25/22:17:18.43         0.012854995     -0.12209827     0.037590214
2017-02-25/22:17:18.47         0.012867465     -0.12221715     0.037625825
2017-02-25/22:17:18.50         0.012854995     -0.12209915     0.037588505
2017-02-25/22:17:18.53         0.012854998     -0.12209961     0.037587673
2017-02-25/22:17:18.56         0.012854995     -0.12210001     0.037586823
2017-02-25/22:17:18.59         0.012867465     -0.12221890     0.037622430
2017-02-25/22:17:18.62         0.012854995     -0.12210089     0.037585114
2017-02-25/22:17:18.65         0.012854998     -0.12210135     0.037584281
2017-02-25/22:17:18.68         0.012854995     -0.12210175     0.037583431
2017-02-25/22:17:18.72         0.012867465     -0.12222064     0.037619035
2017-02-25/22:17:18.75         0.012854995     -0.12210263     0.037581721
2017-02-25/22:17:18.78         0.012854998     -0.12210309     0.037580888
2017-02-25/22:17:18.81         0.012854995     -0.12210349     0.037580038
2017-02-25/22:17:18.84         0.012867465     -0.12222238     0.037615638
2017-02-25/22:17:18.87         0.012854995     -0.12210437     0.037578328
2017-02-25/22:17:18.90         0.012854998     -0.12210483     0.037577495
2017-02-25/22:17:18.93         0.012854995     -0.12210524     0.037576644
2017-02-25/22:17:18.97         0.012867465     -0.12222413     0.037612241
2017-02-25/22:17:19.00         0.012854995     -0.12210611     0.037574933
2017-02-25/22:17:19.03         0.012854998     -0.12210657     0.037574100
2017-02-25/22:17:19.06         0.012854995     -0.12210698     0.037573249
2017-02-25/22:17:19.09         0.012867465     -0.12222587     0.037608843
2017-02-25/22:17:19.12         0.012854995     -0.12210785     0.037571538
2017-02-25/22:17:19.15         0.012854998     -0.12210831     0.037570705
2017-02-25/22:17:19.18         0.012854995     -0.12210872     0.037569854
2017-02-25/22:17:19.22         0.012867465     -0.12222761     0.037605443
2017-02-25/22:17:19.25         0.012854995     -0.12210960     0.037568142
2017-02-25/22:17:19.28         0.012854998     -0.12211006     0.037567308
2017-02-25/22:17:19.31         0.012854995     -0.12211046     0.037566457
2017-02-25/22:17:19.34         0.012867465     -0.12222936     0.037602043
2017-02-25/22:17:19.37         0.012854995     -0.12211134     0.037564744
2017-02-25/22:17:19.40         0.012854998     -0.12211180     0.037563910
2017-02-25/22:17:19.43         0.012854995     -0.12211220     0.037563059
2017-02-25/22:17:19.47         0.012867465     -0.12223110     0.037598641
2017-02-25/22:17:19.50         0.012863028     -0.12210545     0.037572367
2017-02-25/22:17:19.53         0.012876865     -0.12209278     0.037590514
2017-02-25/22:17:19.56         0.012890697     -0.12208005     0.037608644
2017-02-25/22:17:19.59         0.012917449     -0.12218540     0.037663817
2017-02-25/22:17:19.62         0.012918813     -0.12205425     0.037645505
2017-02-25/22:17:19.65         0.012932651     -0.12204157     0.037663652
2017-02-25/22:17:19.68         0.012946482     -0.12202885     0.037681781
2017-02-25/22:17:19.72         0.012973234     -0.12213420     0.037736950
2017-02-25/22:17:19.75         0.012974598     -0.12200304     0.037718642
2017-02-25/22:17:19.78         0.012988436     -0.12199037     0.037736788
2017-02-25/22:17:19.81         0.013002268     -0.12197765     0.037754917
2017-02-25/22:17:19.84         0.013029019     -0.12208300     0.037810082
2017-02-25/22:17:19.87         0.013030384     -0.12195185     0.037791777
2017-02-25/22:17:19.90         0.013044221     -0.12193918     0.037809922
2017-02-25/22:17:19.93         0.013058053     -0.12192646     0.037828051
2017-02-25/22:17:19.97         0.013084805     -0.12203181     0.037883212
2017-02-25/22:17:20.00         0.013086169     -0.12190066     0.037864910
2017-02-25/22:17:20.03         0.013100007     -0.12188799     0.037883055
2017-02-25/22:17:20.06         0.013113838     -0.12187527     0.037901183
2017-02-25/22:17:20.09         0.013140590     -0.12198063     0.037956340
2017-02-25/22:17:20.12         0.013141954     -0.12184948     0.037938041
2017-02-25/22:17:20.15         0.013155792     -0.12183681     0.037956186
2017-02-25/22:17:20.18         0.013169624     -0.12182409     0.037974313
2017-02-25/22:17:20.22         0.013196375     -0.12192946     0.038029467
2017-02-25/22:17:20.25         0.013197739     -0.12179830     0.038011170
2017-02-25/22:17:20.28         0.013211577     -0.12178564     0.038029315
2017-02-25/22:17:20.31         0.013225409     -0.12177292     0.038047442
2017-02-25/22:17:20.34         0.013252161     -0.12187829     0.038102592
2017-02-25/22:17:20.37         0.013253525     -0.12174713     0.038084298
2017-02-25/22:17:20.40         0.013267363     -0.12173447     0.038102442
2017-02-25/22:17:20.43         0.013281194     -0.12172176     0.038120568
2017-02-25/22:17:20.47         0.013307946     -0.12182713     0.038175714
2017-02-25/22:17:20.50         0.013309310     -0.12169597     0.038157423
2017-02-25/22:17:20.53         0.013315115     -0.12169094     0.038164546
2017-02-25/22:17:20.56         0.013315112     -0.12169136     0.038163690
2017-02-25/22:17:20.59         0.013328029     -0.12180986     0.038199851
2017-02-25/22:17:20.62         0.013315112     -0.12169226     0.038161969
2017-02-25/22:17:20.65         0.013315115     -0.12169274     0.038161131
2017-02-25/22:17:20.68         0.013315112     -0.12169315     0.038160276
2017-02-25/22:17:20.72         0.013328029     -0.12181166     0.038196433
2017-02-25/22:17:20.75         0.013315112     -0.12169406     0.038158555
2017-02-25/22:17:20.78         0.013315115     -0.12169453     0.038157716
2017-02-25/22:17:20.81         0.013315112     -0.12169495     0.038156860
2017-02-25/22:17:20.84         0.013328029     -0.12181346     0.038193014
2017-02-25/22:17:20.87         0.013315112     -0.12169586     0.038155139
2017-02-25/22:17:20.90         0.013315115     -0.12169633     0.038154300
2017-02-25/22:17:20.93         0.013315112     -0.12169675     0.038153444
2017-02-25/22:17:20.97         0.013328029     -0.12181526     0.038189594
2017-02-25/22:17:21.00         0.013315112     -0.12169765     0.038151722
2017-02-25/22:17:21.03         0.013315115     -0.12169813     0.038150883
2017-02-25/22:17:21.06         0.013315112     -0.12169855     0.038150026
2017-02-25/22:17:21.09         0.013328029     -0.12181706     0.038186173
2017-02-25/22:17:21.12         0.013315112     -0.12169945     0.038148304
2017-02-25/22:17:21.15         0.013315115     -0.12169993     0.038147465
2017-02-25/22:17:21.18         0.013315112     -0.12170034     0.038146608
2017-02-25/22:17:21.22         0.013328029     -0.12181886     0.038182751
2017-02-25/22:17:21.25         0.013315112     -0.12170125     0.038144885
2017-02-25/22:17:21.28         0.013315115     -0.12170172     0.038144045
2017-02-25/22:17:21.31         0.013315112     -0.12170214     0.038143188
2017-02-25/22:17:21.34         0.013328029     -0.12182066     0.038179328
2017-02-25/22:17:21.37         0.013315112     -0.12170305     0.038141465
2017-02-25/22:17:21.40         0.013315115     -0.12170352     0.038140625
2017-02-25/22:17:21.43         0.013315112     -0.12170394     0.038139768
2017-02-25/22:17:21.47         0.013328029     -0.12182246     0.038175904
2017-02-25/22:17:21.50         0.013315112     -0.12170484     0.038138044
2017-02-25/22:17:21.53         0.013315115     -0.12170532     0.038137204
2017-02-25/22:17:21.56         0.013315112     -0.12170574     0.038136346
2017-02-25/22:17:21.59         0.013328029     -0.12182426     0.038172479
2017-02-25/22:17:21.62         0.013315112     -0.12170664     0.038134621
2017-02-25/22:17:21.65         0.013315115     -0.12170712     0.038133781
2017-02-25/22:17:21.68         0.013315112     -0.12170753     0.038132924
2017-02-25/22:17:21.72         0.013328029     -0.12182606     0.038169053
2017-02-25/22:17:21.75         0.013315112     -0.12170844     0.038131198
2017-02-25/22:17:21.78         0.013315115     -0.12170891     0.038130358
2017-02-25/22:17:21.81         0.013315112     -0.12170933     0.038129500
2017-02-25/22:17:21.84         0.013328029     -0.12182785     0.038165625
2017-02-25/22:17:21.87         0.013315112     -0.12171024     0.038127774
2017-02-25/22:17:21.90         0.013315115     -0.12171071     0.038126934
2017-02-25/22:17:21.93         0.013315112     -0.12171113     0.038126075
2017-02-25/22:17:21.97         0.013328029     -0.12182965     0.038162197
2017-02-25/22:17:22.00         0.013315112     -0.12171204     0.038124349
2017-02-25/22:17:22.03         0.013315115     -0.12171251     0.038123508
2017-02-25/22:17:22.06         0.013315112     -0.12171293     0.038122650
2017-02-25/22:17:22.09         0.013328029     -0.12183145     0.038158768
2017-02-25/22:17:22.12         0.013315112     -0.12171383     0.038120923
2017-02-25/22:17:22.15         0.013315115     -0.12171431     0.038120082
2017-02-25/22:17:22.18         0.013315112     -0.12171472     0.038119223
2017-02-25/22:17:22.22         0.013328029     -0.12183325     0.038155338
2017-02-25/22:17:22.25         0.013315112     -0.12171563     0.038117495
2017-02-25/22:17:22.28         0.013315115     -0.12171610     0.038116654
2017-02-25/22:17:22.31         0.013315112     -0.12171652     0.038115795
2017-02-25/22:17:22.34         0.013328029     -0.12183505     0.038151906
2017-02-25/22:17:22.37         0.013315112     -0.12171743     0.038114067
2017-02-25/22:17:22.40         0.013315115     -0.12171790     0.038113226
2017-02-25/22:17:22.43         0.013315112     -0.12171832     0.038112366
2017-02-25/22:17:22.47         0.013328029     -0.12183685     0.038148474
2017-02-25/22:17:22.50         0.013315112     -0.12171923     0.038110638
2017-02-25/22:17:22.53         0.013315115     -0.12171970     0.038109796
2017-02-25/22:17:22.56         0.013315112     -0.12172012     0.038108936
2017-02-25/22:17:22.59         0.013328029     -0.12183865     0.038145040
2017-02-25/22:17:22.62         0.013315112     -0.12172102     0.038107207
2017-02-25/22:17:22.65         0.013315115     -0.12172150     0.038106365
2017-02-25/22:17:22.68         0.013315112     -0.12172191     0.038105506
2017-02-25/22:17:22.72         0.013328029     -0.12184045     0.038141606
2017-02-25/22:17:22.75         0.013315112     -0.12172282     0.038103776
2017-02-25/22:17:22.78         0.013315115     -0.12172329     0.038102934
2017-02-25/22:17:22.81         0.013315112     -0.12172371     0.038102074
2017-02-25/22:17:22.84         0.013328029     -0.12184225     0.038138170
2017-02-25/22:17:22.87         0.013315112     -0.12172462     0.038100344
2017-02-25/22:17:22.90         0.013315115     -0.12172509     0.038099501
2017-02-25/22:17:22.93         0.013315112     -0.12172551     0.038098641
2017-02-25/22:17:22.97         0.013328029     -0.12184405     0.038134734
2017-02-25/22:17:23.00         0.013315112     -0.12172642     0.038096910
2017-02-25/22:17:23.03         0.013315115     -0.12172689     0.038096067
2017-02-25/22:17:23.06         0.013315112     -0.12172731     0.038095207
2017-02-25/22:17:23.09         0.013328029     -0.12184585     0.038131296
2017-02-25/22:17:23.12         0.013315112     -0.12172821     0.038093476
2017-02-25/22:17:23.15         0.013315115     -0.12172869     0.038092633
2017-02-25/22:17:23.18         0.013315112     -0.12172911     0.038091772
2017-02-25/22:17:23.22         0.013328029     -0.12184765     0.038127858
2017-02-25/22:17:23.25         0.013315112     -0.12173001     0.038090040
2017-02-25/22:17:23.28         0.013315115     -0.12173049     0.038089197
2017-02-25/22:17:23.31         0.013315112     -0.12173090     0.038088336
2017-02-25/22:17:23.34         0.013328029     -0.12184945     0.038124418
2017-02-25/22:17:23.37         0.013315112     -0.12173181     0.038086604
2017-02-25/22:17:23.40         0.013315115     -0.12173228     0.038085760
2017-02-25/22:17:23.43         0.013315112     -0.12173270     0.038084899
2017-02-25/22:17:23.47         0.013328029     -0.12185125     0.038120977
2017-02-25/22:17:23.50         0.013315112     -0.12173361     0.038083166
2017-02-25/22:17:23.53         0.013315115     -0.12173408     0.038082322
2017-02-25/22:17:23.56         0.013315112     -0.12173450     0.038081461
2017-02-25/22:17:23.59         0.013328029     -0.12185305     0.038117536
2017-02-25/22:17:23.62         0.013315112     -0.12173540     0.038079727
2017-02-25/22:17:23.65         0.013315115     -0.12173588     0.038078883
2017-02-25/22:17:23.68         0.013315112     -0.12173630     0.038078021
2017-02-25/22:17:23.72         0.013328029     -0.12185484     0.038114093
2017-02-25/22:17:23.75         0.013315112     -0.12173720     0.038076288
2017-02-25/22:17:23.78         0.013315115     -0.12173768     0.038075443
2017-02-25/22:17:23.81         0.013315112     -0.12173809     0.038074581
2017-02-25/22:17:23.84         0.013328029     -0.12185664     0.038110649
2017-02-25/22:17:23.87         0.013315112     -0.12173900     0.038072847
2017-02-25/22:17:23.90         0.013315115     -0.12173947     0.038072002
2017-02-25/22:17:23.93         0.013315112     -0.12173989     0.038071140
2017-02-25/22:17:23.97         0.013328029     -0.12185844     0.038107204
2017-02-25/22:17:24.00         0.013315112     -0.12174080     0.038069405
2017-02-25/22:17:24.03         0.013315115     -0.12174127     0.038068560
2017-02-25/22:17:24.06         0.013315112     -0.12174169     0.038067698
2017-02-25/22:17:24.09         0.013328029     -0.12186024     0.038103759
2017-02-25/22:17:24.12         0.013315112     -0.12174259     0.038065963
2017-02-25/22:17:24.15         0.013315115     -0.12174307     0.038065117
2017-02-25/22:17:24.18         0.013315112     -0.12174349     0.038064255
2017-02-25/22:17:24.22         0.013328029     -0.12186204     0.038100312
2017-02-25/22:17:24.25         0.013315112     -0.12174439     0.038062519
2017-02-25/22:17:24.28         0.013315115     -0.12174487     0.038061673
2017-02-25/22:17:24.31         0.013315112     -0.12174528     0.038060810
2017-02-25/22:17:24.34         0.013328029     -0.12186384     0.038096864
2017-02-25/22:17:24.37         0.013315112     -0.12174619     0.038059074
2017-02-25/22:17:24.40         0.013315115     -0.12174666     0.038058228
2017-02-25/22:17:24.43         0.013315112     -0.12174708     0.038057365
2017-02-25/22:17:24.47         0.013328029     -0.12186564     0.038093415
2017-02-25/22:17:24.50         0.013315112     -0.12174799     0.038055628
2017-02-25/22:17:24.53         0.013315115     -0.12174846     0.038054782
2017-02-25/22:17:24.56         0.013315112     -0.12174888     0.038053919
2017-02-25/22:17:24.59         0.013328029     -0.12186744     0.038089965
2017-02-25/22:17:24.62         0.013315112     -0.12174978     0.038052181
2017-02-25/22:17:24.65         0.013315115     -0.12175026     0.038051335
2017-02-25/22:17:24.68         0.013315112     -0.12175068     0.038050471
2017-02-25/22:17:24.72         0.013328029     -0.12186924     0.038086514
2017-02-25/22:17:24.75         0.013315112     -0.12175158     0.038048733
2017-02-25/22:17:24.78         0.013315115     -0.12175206     0.038047887
2017-02-25/22:17:24.81         0.013315112     -0.12175247     0.038047023
2017-02-25/22:17:24.84         0.013328029     -0.12187104     0.038083062
2017-02-25/22:17:24.87         0.013315112     -0.12175338     0.038045284
2017-02-25/22:17:24.90         0.013315115     -0.12175385     0.038044438
2017-02-25/22:17:24.93         0.013315112     -0.12175427     0.038043573
2017-02-25/22:17:24.97         0.013328029     -0.12187284     0.038079609
2017-02-25/22:17:25.00         0.013315112     -0.12175518     0.038041835
2017-02-25/22:17:25.03         0.013315115     -0.12175565     0.038040988
2017-02-25/22:17:25.06         0.013315112     -0.12175607     0.038040123
2017-02-25/22:17:25.09         0.013328029     -0.12187464     0.038076155
2017-02-25/22:17:25.12         0.013315112     -0.12175698     0.038038384
2017-02-25/22:17:25.15         0.013315115     -0.12175745     0.038037536
2017-02-25/22:17:25.18         0.013315112     -0.12175787     0.038036671
2017-02-25/22:17:25.22         0.013328029     -0.12187644     0.038072700
2017-02-25/22:17:25.25         0.013315112     -0.12175877     0.038034932
2017-02-25/22:17:25.28         0.013315115     -0.12175925     0.038034084
2017-02-25/22:17:25.31         0.013315112     -0.12175966     0.038033219
2017-02-25/22:17:25.34         0.013328029     -0.12187824     0.038069244
2017-02-25/22:17:25.37         0.013315112     -0.12176057     0.038031478
2017-02-25/22:17:25.40         0.013315115     -0.12176104     0.038030631
2017-02-25/22:17:25.43         0.013315112     -0.12176146     0.038029765
2017-02-25/22:17:25.47         0.013328029     -0.12188004     0.038065786
2017-02-25/22:17:25.50         0.013315112     -0.12176237     0.038028024
2017-02-25/22:17:25.53         0.013315115     -0.12176284     0.038027176
2017-02-25/22:17:25.56         0.013315112     -0.12176326     0.038026311
2017-02-25/22:17:25.59         0.013328029     -0.12188183     0.038062328
2017-02-25/22:17:25.62         0.013315112     -0.12176417     0.038024569
2017-02-25/22:17:25.65         0.013315115     -0.12176464     0.038023721
2017-02-25/22:17:25.68         0.013315112     -0.12176506     0.038022855
2017-02-25/22:17:25.72         0.013328029     -0.12188363     0.038058869
2017-02-25/22:17:25.75         0.013315112     -0.12176596     0.038021113
2017-02-25/22:17:25.78         0.013315115     -0.12176644     0.038020265
2017-02-25/22:17:25.81         0.013315112     -0.12176685     0.038019399
2017-02-25/22:17:25.84         0.013328029     -0.12188543     0.038055409
2017-02-25/22:17:25.87         0.013315112     -0.12176776     0.038017656
2017-02-25/22:17:25.90         0.013315115     -0.12176823     0.038016807
2017-02-25/22:17:25.93         0.013315112     -0.12176865     0.038015941
2017-02-25/22:17:25.97         0.013328029     -0.12188723     0.038051948
2017-02-25/22:17:26.00         0.013315112     -0.12176956     0.038014198
2017-02-25/22:17:26.03         0.013315115     -0.12177003     0.038013349
2017-02-25/22:17:26.06         0.013315112     -0.12177045     0.038012482
2017-02-25/22:17:26.09         0.013328029     -0.12188903     0.038048485
2017-02-25/22:17:26.12         0.013315112     -0.12177136     0.038010739
2017-02-25/22:17:26.15         0.013315115     -0.12177183     0.038009889
2017-02-25/22:17:26.18         0.013315112     -0.12177225     0.038009022
2017-02-25/22:17:26.22         0.013328029     -0.12189083     0.038045022
2017-02-25/22:17:26.25         0.013315112     -0.12177315     0.038007278
2017-02-25/22:17:26.28         0.013315115     -0.12177363     0.038006429
2017-02-25/22:17:26.31         0.013315112     -0.12177404     0.038005562
2017-02-25/22:17:26.34         0.013328029     -0.12189263     0.038041558
2017-02-25/22:17:26.37         0.013315112     -0.12177495     0.038003817
2017-02-25/22:17:26.40         0.013315115     -0.12177542     0.038002967
2017-02-25/22:17:26.43         0.013315112     -0.12177584     0.038002100
2017-02-25/22:17:26.47         0.013328029     -0.12189443     0.038038092
2017-02-25/22:17:26.50         0.013315112     -0.12177675     0.038000355
2017-02-25/22:17:26.53         0.013315115     -0.12177722     0.037999505
2017-02-25/22:17:26.56         0.013315112     -0.12177764     0.037998637
2017-02-25/22:17:26.59         0.013328029     -0.12189623     0.038034626
2017-02-25/22:17:26.62         0.013315112     -0.12177855     0.037996891
2017-02-25/22:17:26.65         0.013315115     -0.12177902     0.037996041
2017-02-25/22:17:26.68         0.013315112     -0.12177944     0.037995173
2017-02-25/22:17:26.72         0.013328029     -0.12189803     0.038031158
2017-02-25/22:17:26.75         0.013315112     -0.12178034     0.037993427
2017-02-25/22:17:26.78         0.013315115     -0.12178082     0.037992577
2017-02-25/22:17:26.81         0.013315112     -0.12178124     0.037991708
2017-02-25/22:17:26.84         0.013328029     -0.12189983     0.038027690
2017-02-25/22:17:26.87         0.013315112     -0.12178214     0.037989962
2017-02-25/22:17:26.90         0.013315115     -0.12178262     0.037989111
2017-02-25/22:17:26.93         0.013315112     -0.12178303     0.037988242
2017-02-25/22:17:26.97         0.013328029     -0.12190163     0.038024220
2017-02-25/22:17:27.00         0.013315112     -0.12178394     0.037986495
2017-02-25/22:17:27.03         0.013315115     -0.12178441     0.037985644
2017-02-25/22:17:27.06         0.013315112     -0.12178483     0.037984776
2017-02-25/22:17:27.09         0.013328029     -0.12190343     0.038020750
2017-02-25/22:17:27.12         0.013315112     -0.12178574     0.037983028
2017-02-25/22:17:27.15         0.013315115     -0.12178621     0.037982177
2017-02-25/22:17:27.18         0.013315112     -0.12178663     0.037981308
2017-02-25/22:17:27.22         0.013328029     -0.12190523     0.038017278
2017-02-25/22:17:27.25         0.013315112     -0.12178753     0.037979559
2017-02-25/22:17:27.28         0.013315115     -0.12178801     0.037978708
2017-02-25/22:17:27.31         0.013315112     -0.12178843     0.037977839
2017-02-25/22:17:27.34         0.013328029     -0.12190703     0.038013805
2017-02-25/22:17:27.37         0.013315112     -0.12178933     0.037976090
2017-02-25/22:17:27.40         0.013315115     -0.12178981     0.037975238
2017-02-25/22:17:27.43         0.013315112     -0.12179022     0.037974369
2017-02-25/22:17:27.47         0.013328029     -0.12190882     0.038010332
2017-02-25/22:17:27.50         0.013315112     -0.12179113     0.037972619
2017-02-25/22:17:27.53         0.013315115     -0.12179160     0.037971767
2017-02-25/22:17:27.56         0.013315112     -0.12179202     0.037970898
2017-02-25/22:17:27.59         0.013328029     -0.12191062     0.038006857
2017-02-25/22:17:27.62         0.013315112     -0.12179293     0.037969148
2017-02-25/22:17:27.65         0.013315115     -0.12179340     0.037968295
2017-02-25/22:17:27.68         0.013315112     -0.12179382     0.037967425
2017-02-25/22:17:27.72         0.013328029     -0.12191242     0.038003381
2017-02-25/22:17:27.75         0.013315112     -0.12179472     0.037965675
2017-02-25/22:17:27.78         0.013315115     -0.12179520     0.037964823
2017-02-25/22:17:27.81         0.013315112     -0.12179562     0.037963952
2017-02-25/22:17:27.84         0.013328029     -0.12191422     0.037999905
2017-02-25/22:17:27.87         0.013315112     -0.12179652     0.037962202
2017-02-25/22:17:27.90         0.013315115     -0.12179700     0.037961349
2017-02-25/22:17:27.93         0.013315112     -0.12179741     0.037960478
2017-02-25/22:17:27.97         0.013328029     -0.12191602     0.037996427
2017-02-25/22:17:28.00         0.013315112     -0.12179832     0.037958727
2017-02-25/22:17:28.03         0.013315115     -0.12179879     0.037957874
2017-02-25/22:17:28.06         0.013315112     -0.12179921     0.037957003
2017-02-25/22:17:28.09         0.013328029     -0.12191782     0.037992948
2017-02-25/22:17:28.12         0.013315112     -0.12180012     0.037955251
2017-02-25/22:17:28.15         0.013315115     -0.12180059     0.037954398
2017-02-25/22:17:28.18         0.013315112     -0.12180101     0.037953527
2017-02-25/22:17:28.22         0.013328029     -0.12191962     0.037989468
2017-02-25/22:17:28.25         0.013315112     -0.12180191     0.037951775
2017-02-25/22:17:28.28         0.013315115     -0.12180239     0.037950921
2017-02-25/22:17:28.31         0.013315112     -0.12180281     0.037950050
2017-02-25/22:17:28.34         0.013328029     -0.12192142     0.037985988
2017-02-25/22:17:28.37         0.013315112     -0.12180371     0.037948297
2017-02-25/22:17:28.40         0.013315115     -0.12180419     0.037947443
2017-02-25/22:17:28.43         0.013315112     -0.12180460     0.037946572
2017-02-25/22:17:28.47         0.013328029     -0.12192322     0.037982506
2017-02-25/22:17:28.50         0.013315112     -0.12180551     0.037944818
2017-02-25/22:17:28.53         0.013315115     -0.12180598     0.037943964
2017-02-25/22:17:28.56         0.013315112     -0.12180640     0.037943092
2017-02-25/22:17:28.59         0.013328029     -0.12192502     0.037979023
2017-02-25/22:17:28.62         0.013315112     -0.12180731     0.037941338
2017-02-25/22:17:28.65         0.013315115     -0.12180778     0.037940484
2017-02-25/22:17:28.68         0.013315112     -0.12180820     0.037939612
2017-02-25/22:17:28.72         0.013328029     -0.12192682     0.037975539
2017-02-25/22:17:28.75         0.013315112     -0.12180911     0.037937858
2017-02-25/22:17:28.78         0.013315115     -0.12180958     0.037937003
2017-02-25/22:17:28.81         0.013315112     -0.12181000     0.037936131
2017-02-25/22:17:28.84         0.013328029     -0.12192862     0.037972054
2017-02-25/22:17:28.87         0.013315112     -0.12181090     0.037934376
2017-02-25/22:17:28.90         0.013315115     -0.12181138     0.037933521
2017-02-25/22:17:28.93         0.013315112     -0.12181179     0.037932648
2017-02-25/22:17:28.97         0.013328029     -0.12193042     0.037968568
2017-02-25/22:17:29.00         0.013315112     -0.12181270     0.037930893
2017-02-25/22:17:29.03         0.013315115     -0.12181317     0.037930038
2017-02-25/22:17:29.06         0.013315112     -0.12181359     0.037929165
2017-02-25/22:17:29.09         0.013328029     -0.12193222     0.037965081
2017-02-25/22:17:29.12         0.013315112     -0.12181450     0.037927409
2017-02-25/22:17:29.15         0.013315115     -0.12181497     0.037926554
2017-02-25/22:17:29.18         0.013315112     -0.12181539     0.037925681
2017-02-25/22:17:29.22         0.013328029     -0.12193402     0.037961593
2017-02-25/22:17:29.25         0.013315112     -0.12181630     0.037923924
2017-02-25/22:17:29.28         0.013315115     -0.12181677     0.037923068
2017-02-25/22:17:29.31         0.013315112     -0.12181719     0.037922195
2017-02-25/22:17:29.34         0.013328029     -0.12193581     0.037958104
2017-02-25/22:17:29.37         0.013315112     -0.12181809     0.037920438
2017-02-25/22:17:29.40         0.013315115     -0.12181857     0.037919582
2017-02-25/22:17:29.43         0.013315112     -0.12181898     0.037918709
2017-02-25/22:17:29.47         0.013328029     -0.12193761     0.037954614
2017-02-25/22:17:29.50         0.013323071     -0.12181202     0.037928233
2017-02-25/22:17:29.53         0.013336782     -0.12179894     0.037946806
2017-02-25/22:17:29.56         0.013350487     -0.12178580     0.037965361
2017-02-25/22:17:29.59         0.013377554     -0.12189043     0.038021318
2017-02-25/22:17:29.62         0.013378345     -0.12175915     0.038003088
2017-02-25/22:17:29.65         0.013392056     -0.12174607     0.038021660
2017-02-25/22:17:29.68         0.013405761     -0.12173294     0.038040215
2017-02-25/22:17:29.72         0.013432828     -0.12183758     0.038096168
2017-02-25/22:17:29.75         0.013433619     -0.12170630     0.038077941
2017-02-25/22:17:29.78         0.013447330     -0.12169322     0.038096513
2017-02-25/22:17:29.81         0.013461035     -0.12168008     0.038115067
2017-02-25/22:17:29.84         0.013488102     -0.12178472     0.038171017
2017-02-25/22:17:29.87         0.013488893     -0.12165344     0.038152792
2017-02-25/22:17:29.90         0.013502604     -0.12164036     0.038171364
2017-02-25/22:17:29.93         0.013516308     -0.12162723     0.038189917
2017-02-25/22:17:29.97         0.013543375     -0.12173188     0.038245863
2017-02-25/22:17:30.00         0.013544166     -0.12160060     0.038227641
2017-02-25/22:17:30.03         0.013557877     -0.12158752     0.038246212
2017-02-25/22:17:30.06         0.013571582     -0.12157439     0.038264766
2017-02-25/22:17:30.09         0.013598649     -0.12167904     0.038320708
2017-02-25/22:17:30.12         0.013599440     -0.12154776     0.038302489
2017-02-25/22:17:30.15         0.013613151     -0.12153468     0.038321059
2017-02-25/22:17:30.18         0.013626856     -0.12152155     0.038339612
2017-02-25/22:17:30.22         0.013653923     -0.12162621     0.038395550
2017-02-25/22:17:30.25         0.013654714     -0.12149493     0.038377334
2017-02-25/22:17:30.28         0.013668425     -0.12148185     0.038395905
2017-02-25/22:17:30.31         0.013682130     -0.12146872     0.038414457
2017-02-25/22:17:30.34         0.013709197     -0.12157338     0.038470391
2017-02-25/22:17:30.37         0.013709988     -0.12144210     0.038452178
2017-02-25/22:17:30.40         0.013723699     -0.12142903     0.038470748
2017-02-25/22:17:30.43         0.013737404     -0.12141590     0.038489300
2017-02-25/22:17:30.47         0.013764471     -0.12152056     0.038545230
2017-02-25/22:17:30.50         0.013765262     -0.12138928     0.038527020
2017-02-25/22:17:30.53         0.013771013     -0.12138408     0.038534308
2017-02-25/22:17:30.56         0.013771010     -0.12138452     0.038533430
2017-02-25/22:17:30.59         0.013784369     -0.12150274     0.038569927
2017-02-25/22:17:30.62         0.013771010     -0.12138545     0.038531664
2017-02-25/22:17:30.65         0.013771013     -0.12138594     0.038530804
2017-02-25/22:17:30.68         0.013771010     -0.12138637     0.038529926
2017-02-25/22:17:30.72         0.013784369     -0.12150459     0.038566420
2017-02-25/22:17:30.75         0.013771010     -0.12138730     0.038528160
2017-02-25/22:17:30.78         0.013771013     -0.12138779     0.038527300
2017-02-25/22:17:30.81         0.013771010     -0.12138822     0.038526422
2017-02-25/22:17:30.84         0.013784369     -0.12150645     0.038562912
2017-02-25/22:17:30.87         0.013771010     -0.12138915     0.038524655
2017-02-25/22:17:30.90         0.013771013     -0.12138964     0.038523794
2017-02-25/22:17:30.93         0.013771010     -0.12139007     0.038522916
2017-02-25/22:17:30.97         0.013784369     -0.12150830     0.038559402
2017-02-25/22:17:31.00         0.013771010     -0.12139101     0.038521149
2017-02-25/22:17:31.03         0.013771013     -0.12139149     0.038520288
2017-02-25/22:17:31.06         0.013771010     -0.12139192     0.038519409
2017-02-25/22:17:31.09         0.013784369     -0.12151015     0.038555892
2017-02-25/22:17:31.12         0.013771010     -0.12139286     0.038517641
2017-02-25/22:17:31.15         0.013771013     -0.12139335     0.038516780
2017-02-25/22:17:31.18         0.013771010     -0.12139378     0.038515901
2017-02-25/22:17:31.22         0.013784369     -0.12151201     0.038552380
2017-02-25/22:17:31.25         0.013771010     -0.12139471     0.038514133
2017-02-25/22:17:31.28         0.013771013     -0.12139520     0.038513271
2017-02-25/22:17:31.31         0.013771010     -0.12139563     0.038512392
2017-02-25/22:17:31.34         0.013784369     -0.12151386     0.038548868
2017-02-25/22:17:31.37         0.013771010     -0.12139656     0.038510623
2017-02-25/22:17:31.40         0.013771013     -0.12139705     0.038509762
2017-02-25/22:17:31.43         0.013771010     -0.12139748     0.038508882
2017-02-25/22:17:31.47         0.013784369     -0.12151572     0.038545354
2017-02-25/22:17:31.50         0.013771010     -0.12139842     0.038507113
2017-02-25/22:17:31.53         0.013771013     -0.12139890     0.038506251
2017-02-25/22:17:31.56         0.013771010     -0.12139933     0.038505371
2017-02-25/22:17:31.59         0.013784369     -0.12151757     0.038541839
2017-02-25/22:17:31.62         0.013771010     -0.12140027     0.038503601
2017-02-25/22:17:31.65         0.013771013     -0.12140075     0.038502739
2017-02-25/22:17:31.68         0.013771010     -0.12140119     0.038501859
2017-02-25/22:17:31.72         0.013784369     -0.12151942     0.038538323
2017-02-25/22:17:31.75         0.013771010     -0.12140212     0.038500089
2017-02-25/22:17:31.78         0.013771013     -0.12140261     0.038499226
2017-02-25/22:17:31.81         0.013771010     -0.12140304     0.038498346
2017-02-25/22:17:31.84         0.013784369     -0.12152128     0.038534807
2017-02-25/22:17:31.87         0.013771010     -0.12140397     0.038496575
2017-02-25/22:17:31.90         0.013771013     -0.12140446     0.038495712
2017-02-25/22:17:31.93         0.013771010     -0.12140489     0.038494832
2017-02-25/22:17:31.97         0.013784369     -0.12152313     0.038531289
2017-02-25/22:17:32.00         0.013771010     -0.12140582     0.038493060
2017-02-25/22:17:32.03         0.013771013     -0.12140631     0.038492197
2017-02-25/22:17:32.06         0.013771010     -0.12140674     0.038491316
2017-02-25/22:17:32.09         0.013784369     -0.12152499     0.038527770
2017-02-25/22:17:32.12         0.013771010     -0.12140768     0.038489544
2017-02-25/22:17:32.15         0.013771013     -0.12140816     0.038488681
2017-02-25/22:17:32.18         0.013771010     -0.12140860     0.038487800
2017-02-25/22:17:32.22         0.013784369     -0.12152684     0.038524250
2017-02-25/22:17:32.25         0.013771010     -0.12140953     0.038486027
2017-02-25/22:17:32.28         0.013771013     -0.12141002     0.038485164
2017-02-25/22:17:32.31         0.013771010     -0.12141045     0.038484283
2017-02-25/22:17:32.34         0.013784369     -0.12152869     0.038520729
2017-02-25/22:17:32.37         0.013771010     -0.12141138     0.038482510
2017-02-25/22:17:32.40         0.013771013     -0.12141187     0.038481646
2017-02-25/22:17:32.43         0.013771010     -0.12141230     0.038480764
2017-02-25/22:17:32.47         0.013784369     -0.12153055     0.038517207
2017-02-25/22:17:32.50         0.013771010     -0.12141323     0.038478991
2017-02-25/22:17:32.53         0.013771013     -0.12141372     0.038478127
2017-02-25/22:17:32.56         0.013771010     -0.12141415     0.038477245
2017-02-25/22:17:32.59         0.013784369     -0.12153240     0.038513683
2017-02-25/22:17:32.62         0.013771010     -0.12141509     0.038475471
2017-02-25/22:17:32.65         0.013771013     -0.12141557     0.038474606
2017-02-25/22:17:32.68         0.013771010     -0.12141600     0.038473724
2017-02-25/22:17:32.72         0.013784369     -0.12153426     0.038510159
2017-02-25/22:17:32.75         0.013771010     -0.12141694     0.038471950
2017-02-25/22:17:32.78         0.013771013     -0.12141743     0.038471085
2017-02-25/22:17:32.81         0.013771010     -0.12141786     0.038470203
2017-02-25/22:17:32.84         0.013784369     -0.12153611     0.038506634
2017-02-25/22:17:32.87         0.013771010     -0.12141879     0.038468428
2017-02-25/22:17:32.90         0.013771013     -0.12141928     0.038467563
2017-02-25/22:17:32.93         0.013771010     -0.12141971     0.038466680
2017-02-25/22:17:32.97         0.013784369     -0.12153796     0.038503108
2017-02-25/22:17:33.00         0.013771010     -0.12142064     0.038464904
2017-02-25/22:17:33.03         0.013771013     -0.12142113     0.038464039
2017-02-25/22:17:33.06         0.013771010     -0.12142156     0.038463157
2017-02-25/22:17:33.09         0.013784369     -0.12153982     0.038499580
2017-02-25/22:17:33.12         0.013771010     -0.12142249     0.038461380
2017-02-25/22:17:33.15         0.013771013     -0.12142298     0.038460515
2017-02-25/22:17:33.18         0.013771010     -0.12142341     0.038459632
2017-02-25/22:17:33.22         0.013784369     -0.12154167     0.038496052
2017-02-25/22:17:33.25         0.013771010     -0.12142435     0.038457855
2017-02-25/22:17:33.28         0.013771013     -0.12142483     0.038456989
2017-02-25/22:17:33.31         0.013771010     -0.12142527     0.038456106
2017-02-25/22:17:33.34         0.013784369     -0.12154353     0.038492523
2017-02-25/22:17:33.37         0.013771010     -0.12142620     0.038454329
2017-02-25/22:17:33.40         0.013771013     -0.12142669     0.038453463
2017-02-25/22:17:33.43         0.013771010     -0.12142712     0.038452579
2017-02-25/22:17:33.47         0.013784369     -0.12154538     0.038488992
2017-02-25/22:17:33.50         0.013771010     -0.12142805     0.038450801
2017-02-25/22:17:33.53         0.013771013     -0.12142854     0.038449935
2017-02-25/22:17:33.56         0.013771010     -0.12142897     0.038449051
2017-02-25/22:17:33.59         0.013784369     -0.12154723     0.038485460
2017-02-25/22:17:33.62         0.013771010     -0.12142990     0.038447273
2017-02-25/22:17:33.65         0.013771013     -0.12143039     0.038446407
2017-02-25/22:17:33.68         0.013771010     -0.12143082     0.038445522
2017-02-25/22:17:33.72         0.013784369     -0.12154909     0.038481928
2017-02-25/22:17:33.75         0.013771010     -0.12143176     0.038443743
2017-02-25/22:17:33.78         0.013771013     -0.12143224     0.038442877
2017-02-25/22:17:33.81         0.013771010     -0.12143267     0.038441992
2017-02-25/22:17:33.84         0.013784369     -0.12155094     0.038478394
2017-02-25/22:17:33.87         0.013771010     -0.12143361     0.038440213
2017-02-25/22:17:33.90         0.013771013     -0.12143410     0.038439346
2017-02-25/22:17:33.93         0.013771010     -0.12143453     0.038438461
2017-02-25/22:17:33.97         0.013784369     -0.12155280     0.038474859
2017-02-25/22:17:34.00         0.013771010     -0.12143546     0.038436681
2017-02-25/22:17:34.03         0.013771013     -0.12143595     0.038435814
2017-02-25/22:17:34.06         0.013771010     -0.12143638     0.038434929
2017-02-25/22:17:34.09         0.013784369     -0.12155465     0.038471324
2017-02-25/22:17:34.12         0.013771010     -0.12143731     0.038433149
2017-02-25/22:17:34.15         0.013771013     -0.12143780     0.038432281
2017-02-25/22:17:34.18         0.013771010     -0.12143823     0.038431396
2017-02-25/22:17:34.22         0.013784369     -0.12155651     0.038467787
2017-02-25/22:17:34.25         0.013771010     -0.12143917     0.038429615
2017-02-25/22:17:34.28         0.013771013     -0.12143965     0.038428748
2017-02-25/22:17:34.31         0.013771010     -0.12144008     0.038427862
2017-02-25/22:17:34.34         0.013784369     -0.12155836     0.038464249
2017-02-25/22:17:34.37         0.013771010     -0.12144102     0.038426081
2017-02-25/22:17:34.40         0.013771013     -0.12144150     0.038425213
2017-02-25/22:17:34.43         0.013771010     -0.12144194     0.038424327
2017-02-25/22:17:34.47         0.013784369     -0.12156021     0.038460710
2017-02-25/22:17:34.50         0.013771010     -0.12144287     0.038422545
2017-02-25/22:17:34.53         0.013771013     -0.12144336     0.038421677
2017-02-25/22:17:34.56         0.013771010     -0.12144379     0.038420791
2017-02-25/22:17:34.59         0.013784369     -0.12156207     0.038457170
2017-02-25/22:17:34.62         0.013771010     -0.12144472     0.038419008
2017-02-25/22:17:34.65         0.013771013     -0.12144521     0.038418140
2017-02-25/22:17:34.68         0.013771010     -0.12144564     0.038417253
2017-02-25/22:17:34.72         0.013784369     -0.12156392     0.038453629
2017-02-25/22:17:34.75         0.013771010     -0.12144657     0.038415470
2017-02-25/22:17:34.78         0.013771013     -0.12144706     0.038414601
2017-02-25/22:17:34.81         0.013771010     -0.12144749     0.038413715
2017-02-25/22:17:34.84         0.013784369     -0.12156578     0.038450087
2017-02-25/22:17:34.87         0.013771010     -0.12144843     0.038411931
2017-02-25/22:17:34.90         0.013771013     -0.12144891     0.038411062
2017-02-25/22:17:34.93         0.013771010     -0.12144935     0.038410176
2017-02-25/22:17:34.97         0.013784369     -0.12156763     0.038446544
2017-02-25/22:17:35.00         0.013771010     -0.12145028     0.038408391
2017-02-25/22:17:35.03         0.013771013     -0.12145077     0.038407522
2017-02-25/22:17:35.06         0.013771010     -0.12145120     0.038406635
2017-02-25/22:17:35.09         0.013784369     -0.12156948     0.038443000
2017-02-25/22:17:35.12         0.013771010     -0.12145213     0.038404850
2017-02-25/22:17:35.15         0.013771013     -0.12145262     0.038403981
2017-02-25/22:17:35.18         0.013771010     -0.12145305     0.038403094
2017-02-25/22:17:35.22         0.013784369     -0.12157134     0.038439455
2017-02-25/22:17:35.25         0.013771010     -0.12145398     0.038401308
2017-02-25/22:17:35.28         0.013771013     -0.12145447     0.038400439
2017-02-25/22:17:35.31         0.013771010     -0.12145490     0.038399551
2017-02-25/22:17:35.34         0.013784369     -0.12157319     0.038435908
2017-02-25/22:17:35.37         0.013771010     -0.12145584     0.038397765
2017-02-25/22:17:35.40         0.013771013     -0.12145632     0.038396895
2017-02-25/22:17:35.43         0.013771010     -0.12145675     0.038396007
2017-02-25/22:17:35.47         0.013784369     -0.12157505     0.038432361
2017-02-25/22:17:35.50         0.013771010     -0.12145769     0.038394221
2017-02-25/22:17:35.53         0.013771013     -0.12145818     0.038393351
2017-02-25/22:17:35.56         0.013771010     -0.12145861     0.038392463
2017-02-25/22:17:35.59         0.013784369     -0.12157690     0.038428813
2017-02-25/22:17:35.62         0.013771010     -0.12145954     0.038390676
2017-02-25/22:17:35.65         0.013771013     -0.12146003     0.038389805
2017-02-25/22:17:35.68         0.013771010     -0.12146046     0.038388917
2017-02-25/22:17:35.72         0.013784369     -0.12157875     0.038425263
2017-02-25/22:17:35.75         0.013771010     -0.12146139     0.038387130
2017-02-25/22:17:35.78         0.013771013     -0.12146188     0.038386259
2017-02-25/22:17:35.81         0.013771010     -0.12146231     0.038385370
2017-02-25/22:17:35.84         0.013784369     -0.12158061     0.038421713
2017-02-25/22:17:35.87         0.013771010     -0.12146324     0.038383582
2017-02-25/22:17:35.90         0.013771013     -0.12146373     0.038382711
2017-02-25/22:17:35.93         0.013771010     -0.12146416     0.038381823
2017-02-25/22:17:35.97         0.013784369     -0.12158246     0.038418161
2017-02-25/22:17:36.00         0.013771010     -0.12146510     0.038380034
2017-02-25/22:17:36.03         0.013771013     -0.12146558     0.038379163
2017-02-25/22:17:36.06         0.013771010     -0.12146602     0.038378274
2017-02-25/22:17:36.09         0.013784369     -0.12158432     0.038414609
2017-02-25/22:17:36.12         0.013771010     -0.12146695     0.038376485
2017-02-25/22:17:36.15         0.013771013     -0.12146744     0.038375613
2017-02-25/22:17:36.18         0.013771010     -0.12146787     0.038374724
2017-02-25/22:17:36.22         0.013784369     -0.12158617     0.038411055
2017-02-25/22:17:36.25         0.013771010     -0.12146880     0.038372934
2017-02-25/22:17:36.28         0.013771013     -0.12146929     0.038372063
2017-02-25/22:17:36.31         0.013771010     -0.12146972     0.038371173
2017-02-25/22:17:36.34         0.013784369     -0.12158802     0.038407501
2017-02-25/22:17:36.37         0.013771010     -0.12147065     0.038369383
2017-02-25/22:17:36.40         0.013771013     -0.12147114     0.038368511
2017-02-25/22:17:36.43         0.013771010     -0.12147157     0.038367621
2017-02-25/22:17:36.47         0.013784369     -0.12158988     0.038403945
2017-02-25/22:17:36.50         0.013771010     -0.12147251     0.038365830
2017-02-25/22:17:36.53         0.013771013     -0.12147299     0.038364958
2017-02-25/22:17:36.56         0.013771010     -0.12147342     0.038364068
2017-02-25/22:17:36.59         0.013784369     -0.12159173     0.038400388
2017-02-25/22:17:36.62         0.013771010     -0.12147436     0.038362277
2017-02-25/22:17:36.65         0.013771013     -0.12147485     0.038361404
2017-02-25/22:17:36.68         0.013771010     -0.12147528     0.038360514
2017-02-25/22:17:36.72         0.013784369     -0.12159359     0.038396830
2017-02-25/22:17:36.75         0.013771010     -0.12147621     0.038358722
2017-02-25/22:17:36.78         0.013771013     -0.12147670     0.038357849
2017-02-25/22:17:36.81         0.013771010     -0.12147713     0.038356959
2017-02-25/22:17:36.84         0.013784369     -0.12159544     0.038393272
2017-02-25/22:17:36.87         0.013771010     -0.12147806     0.038355167
2017-02-25/22:17:36.90         0.013771013     -0.12147855     0.038354294
2017-02-25/22:17:36.93         0.013771010     -0.12147898     0.038353403
2017-02-25/22:17:36.97         0.013784369     -0.12159729     0.038389712
2017-02-25/22:17:37.00         0.013771010     -0.12147991     0.038351610
2017-02-25/22:17:37.03         0.013771013     -0.12148040     0.038350737
2017-02-25/22:17:37.06         0.013771010     -0.12148083     0.038349845
2017-02-25/22:17:37.09         0.013784369     -0.12159915     0.038386151
2017-02-25/22:17:37.12         0.013771010     -0.12148177     0.038348052
2017-02-25/22:17:37.15         0.013771013     -0.12148225     0.038347179
2017-02-25/22:17:37.18         0.013771010     -0.12148269     0.038346287
2017-02-25/22:17:37.22         0.013784369     -0.12160100     0.038382589
2017-02-25/22:17:37.25         0.013771010     -0.12148362     0.038344493
2017-02-25/22:17:37.28         0.013771013     -0.12148411     0.038343619
2017-02-25/22:17:37.31         0.013771010     -0.12148454     0.038342728
2017-02-25/22:17:37.34         0.013784369     -0.12160286     0.038379026
2017-02-25/22:17:37.37         0.013771010     -0.12148547     0.038340934
2017-02-25/22:17:37.40         0.013771013     -0.12148596     0.038340059
2017-02-25/22:17:37.43         0.013771010     -0.12148639     0.038339167
2017-02-25/22:17:37.47         0.013784369     -0.12160471     0.038375462
2017-02-25/22:17:37.50         0.013771010     -0.12148732     0.038337373
2017-02-25/22:17:37.53         0.013771013     -0.12148781     0.038336498
2017-02-25/22:17:37.56         0.013771010     -0.12148824     0.038335606
2017-02-25/22:17:37.59         0.013784369     -0.12160656     0.038371897
2017-02-25/22:17:37.62         0.013771010     -0.12148918     0.038333811
2017-02-25/22:17:37.65         0.013771013     -0.12148966     0.038332936
2017-02-25/22:17:37.68         0.013771010     -0.12149009     0.038332044
2017-02-25/22:17:37.72         0.013784369     -0.12160842     0.038368331
2017-02-25/22:17:37.75         0.013771010     -0.12149103     0.038330248
2017-02-25/22:17:37.78         0.013771013     -0.12149152     0.038329373
2017-02-25/22:17:37.81         0.013771010     -0.12149195     0.038328480
2017-02-25/22:17:37.84         0.013784369     -0.12161027     0.038364763
2017-02-25/22:17:37.87         0.013771010     -0.12149288     0.038326684
2017-02-25/22:17:37.90         0.013771013     -0.12149337     0.038325809
2017-02-25/22:17:37.93         0.013771010     -0.12149380     0.038324916
2017-02-25/22:17:37.97         0.013784369     -0.12161213     0.038361195
2017-02-25/22:17:38.00         0.013771010     -0.12149473     0.038323119
2017-02-25/22:17:38.03         0.013771013     -0.12149522     0.038322243
2017-02-25/22:17:38.06         0.013771010     -0.12149565     0.038321350
2017-02-25/22:17:38.09         0.013784369     -0.12161398     0.038357626
2017-02-25/22:17:38.12         0.013771010     -0.12149659     0.038319553
2017-02-25/22:17:38.15         0.013771013     -0.12149707     0.038318677
2017-02-25/22:17:38.18         0.013771010     -0.12149750     0.038317783
2017-02-25/22:17:38.22         0.013784369     -0.12161584     0.038354055
2017-02-25/22:17:38.25         0.013771010     -0.12149844     0.038315985
2017-02-25/22:17:38.28         0.013771013     -0.12149892     0.038315109
2017-02-25/22:17:38.31         0.013771010     -0.12149936     0.038314216
2017-02-25/22:17:38.34         0.013784369     -0.12161769     0.038350484
2017-02-25/22:17:38.37         0.013771010     -0.12150029     0.038312417
2017-02-25/22:17:38.40         0.013771013     -0.12150078     0.038311541
2017-02-25/22:17:38.43         0.013771010     -0.12150121     0.038310647
2017-02-25/22:17:38.47         0.013784369     -0.12161954     0.038346912
2017-02-25/22:17:38.50         0.013771010     -0.12150214     0.038308848
2017-02-25/22:17:38.53         0.013771013     -0.12150263     0.038307971
2017-02-25/22:17:38.56         0.013771010     -0.12150306     0.038307077
2017-02-25/22:17:38.59         0.013784369     -0.12162140     0.038343338
2017-02-25/22:17:38.62         0.013771010     -0.12150399     0.038305278
2017-02-25/22:17:38.65         0.013771013     -0.12150448     0.038304401
2017-02-25/22:17:38.68         0.013771010     -0.12150491     0.038303506
2017-02-25/22:17:38.72         0.013784369     -0.12162325     0.038339763
2017-02-25/22:17:38.75         0.013771010     -0.12150585     0.038301706
2017-02-25/22:17:38.78         0.013771013     -0.12150633     0.038300829
2017-02-25/22:17:38.81         0.013771010     -0.12150677     0.038299935
2017-02-25/22:17:38.84         0.013784369     -0.12162511     0.038336188
2017-02-25/22:17:38.87         0.013771010     -0.12150770     0.038298134
2017-02-25/22:17:38.90         0.013771013     -0.12150819     0.038297257
2017-02-25/22:17:38.93         0.013771010     -0.12150862     0.038296362
2017-02-25/22:17:38.97         0.013784369     -0.12162696     0.038332611
2017-02-25/22:17:39.00         0.013771010     -0.12150955     0.038294561
2017-02-25/22:17:39.03         0.013771013     -0.12151004     0.038293683
2017-02-25/22:17:39.06         0.013771010     -0.12151047     0.038292788
2017-02-25/22:17:39.09         0.013784369     -0.12162881     0.038329034
2017-02-25/22:17:39.12         0.013771010     -0.12151140     0.038290986
2017-02-25/22:17:39.15         0.013771013     -0.12151189     0.038290108
2017-02-25/22:17:39.18         0.013771010     -0.12151232     0.038289213
2017-02-25/22:17:39.22         0.013784369     -0.12163067     0.038325455
2017-02-25/22:17:39.25         0.013771010     -0.12151326     0.038287411
2017-02-25/22:17:39.28         0.013771013     -0.12151374     0.038286532
2017-02-25/22:17:39.31         0.013771010     -0.12151417     0.038285637
2017-02-25/22:17:39.34         0.013784369     -0.12163252     0.038321875
2017-02-25/22:17:39.37         0.013771010     -0.12151511     0.038283834
2017-02-25/22:17:39.40         0.013771013     -0.12151560     0.038282956
2017-02-25/22:17:39.43         0.013771010     -0.12151603     0.038282060
2017-02-25/22:17:39.47         0.013784369     -0.12163438     0.038318294
2017-02-25/22:17:39.50         0.013778936     -0.12150886     0.038291809
2017-02-25/22:17:39.53         0.013792590     -0.12149539     0.038310827
2017-02-25/22:17:39.56         0.013806237     -0.12148186     0.038329827
2017-02-25/22:17:39.59         0.013833688     -0.12158580     0.038386596
2017-02-25/22:17:39.62         0.013833979     -0.12145443     0.038368457
2017-02-25/22:17:39.65         0.013847633     -0.12144096     0.038387474
2017-02-25/22:17:39.68         0.013861280     -0.12142744     0.038406474
2017-02-25/22:17:39.72         0.013888730     -0.12153138     0.038463239
2017-02-25/22:17:39.75         0.013889022     -0.12140001     0.038445103
2017-02-25/22:17:39.78         0.013902675     -0.12138654     0.038464120
2017-02-25/22:17:39.81         0.013916323     -0.12137302     0.038483118
2017-02-25/22:17:39.84         0.013943773     -0.12147697     0.038539880
2017-02-25/22:17:39.87         0.013944064     -0.12134560     0.038521747
2017-02-25/22:17:39.90         0.013957718     -0.12133213     0.038540763
2017-02-25/22:17:39.93         0.013971365     -0.12131861     0.038559761
2017-02-25/22:17:39.97         0.013998815     -0.12142256     0.038616519
2017-02-25/22:17:40.00         0.013999107     -0.12129119     0.038598389
2017-02-25/22:17:40.03         0.014012761     -0.12127773     0.038617405
2017-02-25/22:17:40.06         0.014026408     -0.12126421     0.038636402
2017-02-25/22:17:40.09         0.014053858     -0.12136817     0.038693156
2017-02-25/22:17:40.12         0.014054149     -0.12123679     0.038675029
2017-02-25/22:17:40.15         0.014067803     -0.12122333     0.038694044
2017-02-25/22:17:40.18         0.014081450     -0.12120981     0.038713042
2017-02-25/22:17:40.22         0.014108901     -0.12131377     0.038769791
2017-02-25/22:17:40.25         0.014109192     -0.12118240     0.038751667
2017-02-25/22:17:40.28         0.014122846     -0.12116894     0.038770682
2017-02-25/22:17:40.31         0.014136493     -0.12115542     0.038789679
2017-02-25/22:17:40.34         0.014163943     -0.12125939     0.038846424
2017-02-25/22:17:40.37         0.014164235     -0.12112801     0.038828303
2017-02-25/22:17:40.40         0.014177888     -0.12111455     0.038847317
2017-02-25/22:17:40.43         0.014191536     -0.12110104     0.038866314
2017-02-25/22:17:40.47         0.014218986     -0.12120500     0.038923055
2017-02-25/22:17:40.50         0.014219277     -0.12107363     0.038904937
2017-02-25/22:17:40.53         0.014225005     -0.12106828     0.038912398
2017-02-25/22:17:40.56         0.014225002     -0.12106872     0.038911498
2017-02-25/22:17:40.59         0.014238801     -0.12118665     0.038948339
2017-02-25/22:17:40.62         0.014225002     -0.12106968     0.038909686
2017-02-25/22:17:40.65         0.014225005     -0.12107018     0.038908803
2017-02-25/22:17:40.68         0.014225002     -0.12107063     0.038907903
2017-02-25/22:17:40.72         0.014238801     -0.12118856     0.038944740
2017-02-25/22:17:40.75         0.014225002     -0.12107159     0.038906090
2017-02-25/22:17:40.78         0.014225005     -0.12107209     0.038905207
2017-02-25/22:17:40.81         0.014225002     -0.12107253     0.038904307
2017-02-25/22:17:40.84         0.014238801     -0.12119047     0.038941140
2017-02-25/22:17:40.87         0.014225002     -0.12107349     0.038902494
2017-02-25/22:17:40.90         0.014225005     -0.12107400     0.038901611
2017-02-25/22:17:40.93         0.014225002     -0.12107444     0.038900709
2017-02-25/22:17:40.97         0.014238801     -0.12119237     0.038937539
2017-02-25/22:17:41.00         0.014225002     -0.12107540     0.038898896
2017-02-25/22:17:41.03         0.014225005     -0.12107590     0.038898012
2017-02-25/22:17:41.06         0.014225002     -0.12107635     0.038897111
2017-02-25/22:17:41.09         0.014238801     -0.12119428     0.038933937
2017-02-25/22:17:41.12         0.014225002     -0.12107731     0.038895297
2017-02-25/22:17:41.15         0.014225005     -0.12107781     0.038894413
2017-02-25/22:17:41.18         0.014225002     -0.12107825     0.038893512
2017-02-25/22:17:41.22         0.014238801     -0.12119619     0.038930334
2017-02-25/22:17:41.25         0.014225002     -0.12107921     0.038891697
2017-02-25/22:17:41.28         0.014225005     -0.12107971     0.038890813
2017-02-25/22:17:41.31         0.014225002     -0.12108016     0.038889911
2017-02-25/22:17:41.34         0.014238801     -0.12119810     0.038926730
2017-02-25/22:17:41.37         0.014225002     -0.12108112     0.038888096
2017-02-25/22:17:41.40         0.014225005     -0.12108162     0.038887212
2017-02-25/22:17:41.43         0.014225002     -0.12108206     0.038886310
2017-02-25/22:17:41.47         0.014238801     -0.12120001     0.038923124
2017-02-25/22:17:41.50         0.014225002     -0.12108302     0.038884494
2017-02-25/22:17:41.53         0.014225005     -0.12108353     0.038883609
2017-02-25/22:17:41.56         0.014225002     -0.12108397     0.038882707
2017-02-25/22:17:41.59         0.014238801     -0.12120191     0.038919518
2017-02-25/22:17:41.62         0.014225002     -0.12108493     0.038880891
2017-02-25/22:17:41.65         0.014225005     -0.12108543     0.038880006
2017-02-25/22:17:41.68         0.014225002     -0.12108588     0.038879103
2017-02-25/22:17:41.72         0.014238801     -0.12120382     0.038915910
2017-02-25/22:17:41.75         0.014225002     -0.12108684     0.038877287
2017-02-25/22:17:41.78         0.014225005     -0.12108734     0.038876402
2017-02-25/22:17:41.81         0.014225002     -0.12108778     0.038875498
2017-02-25/22:17:41.84         0.014238801     -0.12120573     0.038912302
2017-02-25/22:17:41.87         0.014225002     -0.12108874     0.038873681
2017-02-25/22:17:41.90         0.014225005     -0.12108924     0.038872796
2017-02-25/22:17:41.93         0.014225002     -0.12108969     0.038871893
2017-02-25/22:17:41.97         0.014238801     -0.12120764     0.038908692
2017-02-25/22:17:42.00         0.014225002     -0.12109065     0.038870075
2017-02-25/22:17:42.03         0.014225005     -0.12109115     0.038869189
2017-02-25/22:17:42.06         0.014225002     -0.12109159     0.038868286
2017-02-25/22:17:42.09         0.014238801     -0.12120954     0.038905082
2017-02-25/22:17:42.12         0.014225002     -0.12109255     0.038866467
2017-02-25/22:17:42.15         0.014225005     -0.12109306     0.038865582
2017-02-25/22:17:42.18         0.014225002     -0.12109350     0.038864678
2017-02-25/22:17:42.22         0.014238801     -0.12121145     0.038901470
2017-02-25/22:17:42.25         0.014225002     -0.12109446     0.038862859
2017-02-25/22:17:42.28         0.014225005     -0.12109496     0.038861973
2017-02-25/22:17:42.31         0.014225002     -0.12109541     0.038861069
2017-02-25/22:17:42.34         0.014238801     -0.12121336     0.038897857
2017-02-25/22:17:42.37         0.014225002     -0.12109637     0.038859249
2017-02-25/22:17:42.40         0.014225005     -0.12109687     0.038858363
2017-02-25/22:17:42.43         0.014225002     -0.12109731     0.038857459
2017-02-25/22:17:42.47         0.014238801     -0.12121527     0.038894243
2017-02-25/22:17:42.50         0.014225002     -0.12109827     0.038855639
2017-02-25/22:17:42.53         0.014225005     -0.12109877     0.038854752
2017-02-25/22:17:42.56         0.014225002     -0.12109922     0.038853847
2017-02-25/22:17:42.59         0.014238801     -0.12121718     0.038890628
2017-02-25/22:17:42.62         0.014225002     -0.12110018     0.038852027
2017-02-25/22:17:42.65         0.014225005     -0.12110068     0.038851140
2017-02-25/22:17:42.68         0.014225002     -0.12110112     0.038850235
2017-02-25/22:17:42.72         0.014238801     -0.12121908     0.038887012
2017-02-25/22:17:42.75         0.014225002     -0.12110208     0.038848414
2017-02-25/22:17:42.78         0.014225005     -0.12110259     0.038847527
2017-02-25/22:17:42.81         0.014225002     -0.12110303     0.038846622
2017-02-25/22:17:42.84         0.014238801     -0.12122099     0.038883395
2017-02-25/22:17:42.87         0.014225002     -0.12110399     0.038844800
2017-02-25/22:17:42.90         0.014225005     -0.12110449     0.038843913
2017-02-25/22:17:42.93         0.014225002     -0.12110494     0.038843008
2017-02-25/22:17:42.97         0.014238801     -0.12122290     0.038879777
2017-02-25/22:17:43.00         0.014225002     -0.12110590     0.038841185
2017-02-25/22:17:43.03         0.014225005     -0.12110640     0.038840298
2017-02-25/22:17:43.06         0.014225002     -0.12110684     0.038839392
2017-02-25/22:17:43.09         0.014238801     -0.12122481     0.038876158
2017-02-25/22:17:43.12         0.014225002     -0.12110780     0.038837569
2017-02-25/22:17:43.15         0.014225005     -0.12110830     0.038836682
2017-02-25/22:17:43.18         0.014225002     -0.12110875     0.038835776
2017-02-25/22:17:43.22         0.014238801     -0.12122672     0.038872537
2017-02-25/22:17:43.25         0.014225002     -0.12110971     0.038833952
2017-02-25/22:17:43.28         0.014225005     -0.12111021     0.038833064
2017-02-25/22:17:43.31         0.014225002     -0.12111065     0.038832158
2017-02-25/22:17:43.34         0.014238801     -0.12122862     0.038868916
2017-02-25/22:17:43.37         0.014225002     -0.12111161     0.038830334
2017-02-25/22:17:43.40         0.014225005     -0.12111212     0.038829446
2017-02-25/22:17:43.43         0.014225002     -0.12111256     0.038828539
2017-02-25/22:17:43.47         0.014238801     -0.12123053     0.038865294
2017-02-25/22:17:43.50         0.014225002     -0.12111352     0.038826715
2017-02-25/22:17:43.53         0.014225005     -0.12111402     0.038825826
2017-02-25/22:17:43.56         0.014225002     -0.12111447     0.038824920
2017-02-25/22:17:43.59         0.014238801     -0.12123244     0.038861670
2017-02-25/22:17:43.62         0.014225002     -0.12111543     0.038823095
2017-02-25/22:17:43.65         0.014225005     -0.12111593     0.038822206
2017-02-25/22:17:43.68         0.014225002     -0.12111637     0.038821299
2017-02-25/22:17:43.72         0.014238801     -0.12123435     0.038858046
2017-02-25/22:17:43.75         0.014225002     -0.12111733     0.038819473
2017-02-25/22:17:43.78         0.014225005     -0.12111783     0.038818584
2017-02-25/22:17:43.81         0.014225002     -0.12111828     0.038817677
2017-02-25/22:17:43.84         0.014238801     -0.12123626     0.038854420
2017-02-25/22:17:43.87         0.014225002     -0.12111924     0.038815851
2017-02-25/22:17:43.90         0.014225005     -0.12111974     0.038814962
2017-02-25/22:17:43.93         0.014225002     -0.12112018     0.038814054
2017-02-25/22:17:43.97         0.014238801     -0.12123816     0.038850793
2017-02-25/22:17:44.00         0.014225002     -0.12112114     0.038812228
2017-02-25/22:17:44.03         0.014225005     -0.12112165     0.038811338
2017-02-25/22:17:44.06         0.014225002     -0.12112209     0.038810430
2017-02-25/22:17:44.09         0.014238801     -0.12124007     0.038847165
2017-02-25/22:17:44.12         0.014225002     -0.12112305     0.038808603
2017-02-25/22:17:44.15         0.014225005     -0.12112355     0.038807713
2017-02-25/22:17:44.18         0.014225002     -0.12112400     0.038806805
2017-02-25/22:17:44.22         0.014238801     -0.12124198     0.038843537
2017-02-25/22:17:44.25         0.014225002     -0.12112496     0.038804977
2017-02-25/22:17:44.28         0.014225005     -0.12112546     0.038804087
2017-02-25/22:17:44.31         0.014225002     -0.12112590     0.038803179
2017-02-25/22:17:44.34         0.014238801     -0.12124389     0.038839907
2017-02-25/22:17:44.37         0.014225002     -0.12112686     0.038801351
2017-02-25/22:17:44.40         0.014225005     -0.12112736     0.038800460
2017-02-25/22:17:44.43         0.014225002     -0.12112781     0.038799552
2017-02-25/22:17:44.47         0.014238801     -0.12124579     0.038836276
2017-02-25/22:17:44.50         0.014225002     -0.12112877     0.038797723
2017-02-25/22:17:44.53         0.014225005     -0.12112927     0.038796832
2017-02-25/22:17:44.56         0.014225002     -0.12112971     0.038795923
2017-02-25/22:17:44.59         0.014238801     -0.12124770     0.038832644
2017-02-25/22:17:44.62         0.014225002     -0.12113068     0.038794094
2017-02-25/22:17:44.65         0.014225005     -0.12113118     0.038793203
2017-02-25/22:17:44.68         0.014225002     -0.12113162     0.038792294
2017-02-25/22:17:44.72         0.014238801     -0.12124961     0.038829010
2017-02-25/22:17:44.75         0.014225002     -0.12113258     0.038790464
2017-02-25/22:17:44.78         0.014225005     -0.12113308     0.038789573
2017-02-25/22:17:44.81         0.014225002     -0.12113353     0.038788663
2017-02-25/22:17:44.84         0.014238801     -0.12125152     0.038825376
2017-02-25/22:17:44.87         0.014225002     -0.12113449     0.038786833
2017-02-25/22:17:44.90         0.014225005     -0.12113499     0.038785942
2017-02-25/22:17:44.93         0.014225002     -0.12113543     0.038785032
2017-02-25/22:17:44.97         0.014238801     -0.12125343     0.038821741
2017-02-25/22:17:45.00         0.014225002     -0.12113639     0.038783201
2017-02-25/22:17:45.03         0.014225005     -0.12113689     0.038782309
2017-02-25/22:17:45.06         0.014225002     -0.12113734     0.038781399
2017-02-25/22:17:45.09         0.014238801     -0.12125533     0.038818105
2017-02-25/22:17:45.12         0.014225002     -0.12113830     0.038779568
2017-02-25/22:17:45.15         0.014225005     -0.12113880     0.038778676
2017-02-25/22:17:45.18         0.014225002     -0.12113924     0.038777766
2017-02-25/22:17:45.22         0.014238801     -0.12125724     0.038814467
2017-02-25/22:17:45.25         0.014225002     -0.12114021     0.038775934
2017-02-25/22:17:45.28         0.014225005     -0.12114071     0.038775042
2017-02-25/22:17:45.31         0.014225002     -0.12114115     0.038774131
2017-02-25/22:17:45.34         0.014238801     -0.12125915     0.038810829
2017-02-25/22:17:45.37         0.014225002     -0.12114211     0.038772299
2017-02-25/22:17:45.40         0.014225005     -0.12114261     0.038771406
2017-02-25/22:17:45.43         0.014225002     -0.12114306     0.038770495
2017-02-25/22:17:45.47         0.014238801     -0.12126106     0.038807189
2017-02-25/22:17:45.50         0.014225002     -0.12114402     0.038768663
2017-02-25/22:17:45.53         0.014225005     -0.12114452     0.038767770
2017-02-25/22:17:45.56         0.014225002     -0.12114496     0.038766859
2017-02-25/22:17:45.59         0.014238801     -0.12126297     0.038803548
2017-02-25/22:17:45.62         0.014225002     -0.12114592     0.038765025
2017-02-25/22:17:45.65         0.014225005     -0.12114642     0.038764132
2017-02-25/22:17:45.68         0.014225002     -0.12114687     0.038763221
2017-02-25/22:17:45.72         0.014238801     -0.12126487     0.038799907
2017-02-25/22:17:45.75         0.014225002     -0.12114783     0.038761387
2017-02-25/22:17:45.78         0.014225005     -0.12114833     0.038760493
2017-02-25/22:17:45.81         0.014225002     -0.12114877     0.038759582
2017-02-25/22:17:45.84         0.014238801     -0.12126678     0.038796264
2017-02-25/22:17:45.87         0.014225002     -0.12114974     0.038757747
2017-02-25/22:17:45.90         0.014225005     -0.12115024     0.038756853
2017-02-25/22:17:45.93         0.014225002     -0.12115068     0.038755942
2017-02-25/22:17:45.97         0.014238801     -0.12126869     0.038792620
2017-02-25/22:17:46.00         0.014225002     -0.12115164     0.038754107
2017-02-25/22:17:46.03         0.014225005     -0.12115214     0.038753213
2017-02-25/22:17:46.06         0.014225002     -0.12115259     0.038752301
2017-02-25/22:17:46.09         0.014238801     -0.12127060     0.038788975
2017-02-25/22:17:46.12         0.014225002     -0.12115355     0.038750465
2017-02-25/22:17:46.15         0.014225005     -0.12115405     0.038749571
2017-02-25/22:17:46.18         0.014225002     -0.12115449     0.038748658
2017-02-25/22:17:46.22         0.014238801     -0.12127250     0.038785329
2017-02-25/22:17:46.25         0.014225002     -0.12115545     0.038746822
2017-02-25/22:17:46.28         0.014225005     -0.12115595     0.038745928
2017-02-25/22:17:46.31         0.014225002     -0.12115640     0.038745015
2017-02-25/22:17:46.34         0.014238801     -0.12127441     0.038781682
2017-02-25/22:17:46.37         0.014225002     -0.12115736     0.038743179
2017-02-25/22:17:46.40         0.014225005     -0.12115786     0.038742284
2017-02-25/22:17:46.43         0.014225002     -0.12115830     0.038741371
2017-02-25/22:17:46.47         0.014238801     -0.12127632     0.038778034
2017-02-25/22:17:46.50         0.014225002     -0.12115927     0.038739534
2017-02-25/22:17:46.53         0.014225005     -0.12115977     0.038738639
2017-02-25/22:17:46.56         0.014225002     -0.12116021     0.038737726
2017-02-25/22:17:46.59         0.014238801     -0.12127823     0.038774385
2017-02-25/22:17:46.62         0.014225002     -0.12116117     0.038735888
2017-02-25/22:17:46.65         0.014225005     -0.12116167     0.038734993
2017-02-25/22:17:46.68         0.014225002     -0.12116212     0.038734079
2017-02-25/22:17:46.72         0.014238801     -0.12128014     0.038770735
2017-02-25/22:17:46.75         0.014225002     -0.12116308     0.038732241
2017-02-25/22:17:46.78         0.014225005     -0.12116358     0.038731345
2017-02-25/22:17:46.81         0.014225002     -0.12116402     0.038730432
2017-02-25/22:17:46.84         0.014238801     -0.12128204     0.038767084
2017-02-25/22:17:46.87         0.014225002     -0.12116498     0.038728593
2017-02-25/22:17:46.90         0.014225005     -0.12116548     0.038727697
2017-02-25/22:17:46.93         0.014225002     -0.12116593     0.038726783
2017-02-25/22:17:46.97         0.014238801     -0.12128395     0.038763431
2017-02-25/22:17:47.00         0.014225002     -0.12116689     0.038724944
2017-02-25/22:17:47.03         0.014225005     -0.12116739     0.038724048
2017-02-25/22:17:47.06         0.014225002     -0.12116783     0.038723133
2017-02-25/22:17:47.09         0.014238801     -0.12128586     0.038759778
2017-02-25/22:17:47.12         0.014225002     -0.12116880     0.038721294
2017-02-25/22:17:47.15         0.014225005     -0.12116930     0.038720397
2017-02-25/22:17:47.18         0.014225002     -0.12116974     0.038719483
2017-02-25/22:17:47.22         0.014238801     -0.12128777     0.038756123
2017-02-25/22:17:47.25         0.014225002     -0.12117070     0.038717642
2017-02-25/22:17:47.28         0.014225005     -0.12117120     0.038716746
2017-02-25/22:17:47.31         0.014225002     -0.12117165     0.038715831
2017-02-25/22:17:47.34         0.014238801     -0.12128968     0.038752468
2017-02-25/22:17:47.37         0.014225002     -0.12117261     0.038713990
2017-02-25/22:17:47.40         0.014225005     -0.12117311     0.038713093
2017-02-25/22:17:47.43         0.014225002     -0.12117355     0.038712178
2017-02-25/22:17:47.47         0.014238801     -0.12129158     0.038748811
2017-02-25/22:17:47.50         0.014225002     -0.12117451     0.038710337
2017-02-25/22:17:47.53         0.014225005     -0.12117501     0.038709440
2017-02-25/22:17:47.56         0.014225002     -0.12117546     0.038708524
2017-02-25/22:17:47.59         0.014238801     -0.12129349     0.038745153
2017-02-25/22:17:47.62         0.014225002     -0.12117642     0.038706682
2017-02-25/22:17:47.65         0.014225005     -0.12117692     0.038705785
2017-02-25/22:17:47.68         0.014225002     -0.12117736     0.038704869
2017-02-25/22:17:47.72         0.014238801     -0.12129540     0.038741495
2017-02-25/22:17:47.75         0.014225002     -0.12117833     0.038703027
2017-02-25/22:17:47.78         0.014225005     -0.12117883     0.038702129
2017-02-25/22:17:47.81         0.014225002     -0.12117927     0.038701213
2017-02-25/22:17:47.84         0.014238801     -0.12129731     0.038737835
2017-02-25/22:17:47.87         0.014225002     -0.12118023     0.038699370
2017-02-25/22:17:47.90         0.014225005     -0.12118073     0.038698472
2017-02-25/22:17:47.93         0.014225002     -0.12118118     0.038697556
2017-02-25/22:17:47.97         0.014238801     -0.12129921     0.038734174
2017-02-25/22:17:48.00         0.014225002     -0.12118214     0.038695713
2017-02-25/22:17:48.03         0.014225005     -0.12118264     0.038694814
2017-02-25/22:17:48.06         0.014225002     -0.12118308     0.038693898
2017-02-25/22:17:48.09         0.014238801     -0.12130112     0.038730512
2017-02-25/22:17:48.12         0.014225002     -0.12118404     0.038692054
2017-02-25/22:17:48.15         0.014225005     -0.12118454     0.038691155
2017-02-25/22:17:48.18         0.014225002     -0.12118499     0.038690239
2017-02-25/22:17:48.22         0.014238801     -0.12130303     0.038726849
2017-02-25/22:17:48.25         0.014225002     -0.12118595     0.038688394
2017-02-25/22:17:48.28         0.014225005     -0.12118645     0.038687495
2017-02-25/22:17:48.31         0.014225002     -0.12118689     0.038686579
2017-02-25/22:17:48.34         0.014238801     -0.12130494     0.038723185
2017-02-25/22:17:48.37         0.014225002     -0.12118786     0.038684733
2017-02-25/22:17:48.40         0.014225005     -0.12118836     0.038683834
2017-02-25/22:17:48.43         0.014225002     -0.12118880     0.038682917
2017-02-25/22:17:48.47         0.014238801     -0.12130685     0.038719520
2017-02-25/22:17:48.50         0.014225002     -0.12118976     0.038681072
2017-02-25/22:17:48.53         0.014225005     -0.12119026     0.038680172
2017-02-25/22:17:48.56         0.014225002     -0.12119071     0.038679255
2017-02-25/22:17:48.59         0.014238801     -0.12130875     0.038715853
2017-02-25/22:17:48.62         0.014225002     -0.12119167     0.038677409
2017-02-25/22:17:48.65         0.014225005     -0.12119217     0.038676509
2017-02-25/22:17:48.68         0.014225002     -0.12119261     0.038675591
2017-02-25/22:17:48.72         0.014238801     -0.12131066     0.038712186
2017-02-25/22:17:48.75         0.014225002     -0.12119357     0.038673745
2017-02-25/22:17:48.78         0.014225005     -0.12119407     0.038672845
2017-02-25/22:17:48.81         0.014225002     -0.12119452     0.038671927
2017-02-25/22:17:48.84         0.014238801     -0.12131257     0.038708518
2017-02-25/22:17:48.87         0.014225002     -0.12119548     0.038670080
2017-02-25/22:17:48.90         0.014225005     -0.12119598     0.038669179
2017-02-25/22:17:48.93         0.014225002     -0.12119643     0.038668261
2017-02-25/22:17:48.97         0.014238801     -0.12131448     0.038704848
2017-02-25/22:17:49.00         0.014225002     -0.12119739     0.038666413
2017-02-25/22:17:49.03         0.014225005     -0.12119789     0.038665513
2017-02-25/22:17:49.06         0.014225002     -0.12119833     0.038664595
2017-02-25/22:17:49.09         0.014238801     -0.12131639     0.038701178
2017-02-25/22:17:49.12         0.014225002     -0.12119929     0.038662746
2017-02-25/22:17:49.15         0.014225005     -0.12119979     0.038661846
2017-02-25/22:17:49.18         0.014225002     -0.12120024     0.038660927
2017-02-25/22:17:49.22         0.014238801     -0.12131829     0.038697506
2017-02-25/22:17:49.25         0.014225002     -0.12120120     0.038659078
2017-02-25/22:17:49.28         0.014225005     -0.12120170     0.038658177
2017-02-25/22:17:49.31         0.014225002     -0.12120214     0.038657258
2017-02-25/22:17:49.34         0.014238801     -0.12132020     0.038693834
2017-02-25/22:17:49.37         0.014225002     -0.12120310     0.038655409
2017-02-25/22:17:49.40         0.014225005     -0.12120360     0.038654507
2017-02-25/22:17:49.43         0.014225002     -0.12120405     0.038653588
2017-02-25/22:17:49.47         0.014238801     -0.12132211     0.038690160
2017-02-25/22:17:49.50         0.014232852     -0.12119668     0.038663555
2017-02-25/22:17:49.53         0.014246376     -0.12118285     0.038683004
2017-02-25/22:17:49.56         0.014259894     -0.12116896     0.038702435
2017-02-25/22:17:49.59         0.014287650     -0.12127222     0.038760010
2017-02-25/22:17:49.62         0.014287371     -0.12114078     0.038741942
2017-02-25/22:17:49.65         0.014300895     -0.12112694     0.038761390
2017-02-25/22:17:49.68         0.014314413     -0.12111305     0.038780821
2017-02-25/22:17:49.72         0.014342169     -0.12121632     0.038838391
2017-02-25/22:17:49.75         0.014341890     -0.12108488     0.038820326
2017-02-25/22:17:49.78         0.014355414     -0.12107105     0.038839775
2017-02-25/22:17:49.81         0.014368932     -0.12105716     0.038859204
2017-02-25/22:17:49.84         0.014396688     -0.12116043     0.038916771
2017-02-25/22:17:49.87         0.014396409     -0.12102899     0.038898709
2017-02-25/22:17:49.90         0.014409933     -0.12101516     0.038918157
2017-02-25/22:17:49.93         0.014423451     -0.12100127     0.038937586
2017-02-25/22:17:49.97         0.014451207     -0.12110454     0.038995149
2017-02-25/22:17:50.00         0.014450928     -0.12097310     0.038977090
2017-02-25/22:17:50.03         0.014464453     -0.12095927     0.038996537
2017-02-25/22:17:50.06         0.014477970     -0.12094539     0.039015966
2017-02-25/22:17:50.09         0.014505726     -0.12104866     0.039073524
2017-02-25/22:17:50.12         0.014505448     -0.12091723     0.039055468
2017-02-25/22:17:50.15         0.014518972     -0.12090340     0.039074915
2017-02-25/22:17:50.18         0.014532489     -0.12088951     0.039094343
2017-02-25/22:17:50.22         0.014560245     -0.12099279     0.039151898
2017-02-25/22:17:50.25         0.014559967     -0.12086135     0.039133845
2017-02-25/22:17:50.28         0.014573491     -0.12084753     0.039153291
2017-02-25/22:17:50.31         0.014587008     -0.12083364     0.039172719
2017-02-25/22:17:50.34         0.014614765     -0.12093693     0.039230269
2017-02-25/22:17:50.37         0.014614486     -0.12080549     0.039212219
2017-02-25/22:17:50.40         0.014628010     -0.12079166     0.039231665
2017-02-25/22:17:50.43         0.014641527     -0.12077778     0.039251092
2017-02-25/22:17:50.47         0.014669284     -0.12088107     0.039308639
2017-02-25/22:17:50.50         0.014669005     -0.12074963     0.039290592
2017-02-25/22:17:50.53         0.014674678     -0.12074413     0.039298220
2017-02-25/22:17:50.56         0.014674675     -0.12074459     0.039297297
2017-02-25/22:17:50.59         0.014688910     -0.12086221     0.039334488
2017-02-25/22:17:50.62         0.014674675     -0.12074557     0.039295438
2017-02-25/22:17:50.65         0.014674678     -0.12074609     0.039294532
2017-02-25/22:17:50.68         0.014674675     -0.12074654     0.039293608
2017-02-25/22:17:50.72         0.014688910     -0.12086417     0.039330796
2017-02-25/22:17:50.75         0.014674675     -0.12074753     0.039291748
2017-02-25/22:17:50.78         0.014674678     -0.12074804     0.039290842
2017-02-25/22:17:50.81         0.014674675     -0.12074850     0.039289918
2017-02-25/22:17:50.84         0.014688910     -0.12086613     0.039327102
2017-02-25/22:17:50.87         0.014674675     -0.12074949     0.039288058
2017-02-25/22:17:50.90         0.014674678     -0.12075000     0.039287152
2017-02-25/22:17:50.93         0.014674675     -0.12075046     0.039286227
2017-02-25/22:17:50.97         0.014688910     -0.12086809     0.039323407
2017-02-25/22:17:51.00         0.014674675     -0.12075145     0.039284367
2017-02-25/22:17:51.03         0.014674678     -0.12075196     0.039283460
2017-02-25/22:17:51.06         0.014674675     -0.12075242     0.039282535
2017-02-25/22:17:51.09         0.014688910     -0.12087005     0.039319711
2017-02-25/22:17:51.12         0.014674675     -0.12075341     0.039280674
2017-02-25/22:17:51.15         0.014674678     -0.12075392     0.039279767
2017-02-25/22:17:51.18         0.014674675     -0.12075438     0.039278842
2017-02-25/22:17:51.22         0.014688910     -0.12087201     0.039316015
2017-02-25/22:17:51.25         0.014674675     -0.12075537     0.039276980
2017-02-25/22:17:51.28         0.014674678     -0.12075588     0.039276073
2017-02-25/22:17:51.31         0.014674675     -0.12075634     0.039275148
2017-02-25/22:17:51.34         0.014674678     -0.12075685     0.039274241
2017-02-25/22:17:51.37         0.014674675     -0.12075732     0.039273286
2017-02-25/22:17:51.40         0.014674678     -0.12075784     0.039272378
2017-02-25/22:17:51.43         0.014674675     -0.12075829     0.039271453
2017-02-25/22:17:51.47         0.014674678     -0.12075881     0.039270545
2017-02-25/22:17:51.50         0.014674675     -0.12075928     0.039269590
2017-02-25/22:17:51.53         0.014674678     -0.12075980     0.039268682
2017-02-25/22:17:51.56         0.014674675     -0.12076025     0.039267756
2017-02-25/22:17:51.59         0.014674678     -0.12076077     0.039266848
2017-02-25/22:17:51.62         0.014674675     -0.12076124     0.039265893
2017-02-25/22:17:51.65         0.014674678     -0.12076175     0.039264985
2017-02-25/22:17:51.68         0.014674675     -0.12076221     0.039264059
2017-02-25/22:17:51.72         0.014674678     -0.12076273     0.039263151
2017-02-25/22:17:51.75         0.014674675     -0.12076320     0.039262195
2017-02-25/22:17:51.78         0.014674678     -0.12076371     0.039261287
2017-02-25/22:17:51.81         0.014674675     -0.12076417     0.039260360
2017-02-25/22:17:51.84         0.014674678     -0.12076468     0.039259452
2017-02-25/22:17:51.87         0.014674675     -0.12076516     0.039258496
2017-02-25/22:17:51.90         0.014674678     -0.12076567     0.039257587
2017-02-25/22:17:51.93         0.014674675     -0.12076613     0.039256661
2017-02-25/22:17:51.97         0.014674678     -0.12076664     0.039255752
2017-02-25/22:17:52.00         0.014674675     -0.12076712     0.039254796
2017-02-25/22:17:52.03         0.014674678     -0.12076763     0.039253887
2017-02-25/22:17:52.06         0.014674675     -0.12076809     0.039252960
2017-02-25/22:17:52.09         0.014674678     -0.12076860     0.039252051
2017-02-25/22:17:52.12         0.014674675     -0.12076907     0.039251094
2017-02-25/22:17:52.15         0.014674678     -0.12076959     0.039250185
2017-02-25/22:17:52.18         0.014674675     -0.12077005     0.039249258
2017-02-25/22:17:52.22         0.014674678     -0.12077056     0.039248349
2017-02-25/22:17:52.25         0.014674675     -0.12077103     0.039247392
2017-02-25/22:17:52.28         0.014674678     -0.12077155     0.039246483
2017-02-25/22:17:52.31         0.014674675     -0.12077200     0.039245555
2017-02-25/22:17:52.34         0.014674678     -0.12077252     0.039244646
2017-02-25/22:17:52.37         0.014688907     -0.12089012     0.039281764
2017-02-25/22:17:52.40         0.014674678     -0.12077351     0.039242779
2017-02-25/22:17:52.43         0.014674675     -0.12077396     0.039241851
2017-02-25/22:17:52.47         0.014674678     -0.12077448     0.039240941
2017-02-25/22:17:52.50         0.014688907     -0.12089208     0.039278056
2017-02-25/22:17:52.53         0.014674678     -0.12077546     0.039239074
2017-02-25/22:17:52.56         0.014674675     -0.12077592     0.039238146
2017-02-25/22:17:52.59         0.014674678     -0.12077644     0.039237236
2017-02-25/22:17:52.62         0.014688907     -0.12089404     0.039274347
2017-02-25/22:17:52.65         0.014674678     -0.12077742     0.039235368
2017-02-25/22:17:52.68         0.014674675     -0.12077788     0.039234440
2017-02-25/22:17:52.72         0.014674678     -0.12077839     0.039233530
2017-02-25/22:17:52.75         0.014688907     -0.12089600     0.039270637
2017-02-25/22:17:52.78         0.014674678     -0.12077938     0.039231661
2017-02-25/22:17:52.81         0.014674675     -0.12077984     0.039230733
2017-02-25/22:17:52.84         0.014674678     -0.12078035     0.039229822
2017-02-25/22:17:52.87         0.014688907     -0.12089796     0.039266925
2017-02-25/22:17:52.90         0.014674678     -0.12078134     0.039227953
2017-02-25/22:17:52.93         0.014674675     -0.12078180     0.039227024
2017-02-25/22:17:52.97         0.014674678     -0.12078231     0.039226113
2017-02-25/22:17:53.00         0.014688907     -0.12089992     0.039263213
2017-02-25/22:17:53.03         0.014674678     -0.12078330     0.039224244
2017-02-25/22:17:53.06         0.014674675     -0.12078376     0.039223315
2017-02-25/22:17:53.09         0.014674678     -0.12078427     0.039222404
2017-02-25/22:17:53.12         0.014688907     -0.12090188     0.039259499
2017-02-25/22:17:53.15         0.014674678     -0.12078526     0.039220534
2017-02-25/22:17:53.18         0.014674675     -0.12078571     0.039219604
2017-02-25/22:17:53.22         0.014674678     -0.12078623     0.039218693
2017-02-25/22:17:53.25         0.014688907     -0.12090384     0.039255784
2017-02-25/22:17:53.28         0.014674678     -0.12078722     0.039216822
2017-02-25/22:17:53.31         0.014674675     -0.12078767     0.039215893
2017-02-25/22:17:53.34         0.014674678     -0.12078819     0.039214981
2017-02-25/22:17:53.37         0.014688907     -0.12090580     0.039252069
2017-02-25/22:17:53.40         0.014674678     -0.12078917     0.039213110
2017-02-25/22:17:53.43         0.014674675     -0.12078963     0.039212180
2017-02-25/22:17:53.47         0.014674678     -0.12079015     0.039211268
2017-02-25/22:17:53.50         0.014688907     -0.12090776     0.039248352
2017-02-25/22:17:53.53         0.014674678     -0.12079113     0.039209396
2017-02-25/22:17:53.56         0.014674675     -0.12079159     0.039208466
2017-02-25/22:17:53.59         0.014674678     -0.12079210     0.039207554
2017-02-25/22:17:53.62         0.014688907     -0.12090972     0.039244634
2017-02-25/22:17:53.65         0.014674678     -0.12079309     0.039205682
2017-02-25/22:17:53.68         0.014674675     -0.12079355     0.039204751
2017-02-25/22:17:53.72         0.014674678     -0.12079406     0.039203839
2017-02-25/22:17:53.75         0.014688907     -0.12091168     0.039240915
2017-02-25/22:17:53.78         0.014674678     -0.12079505     0.039201966
2017-02-25/22:17:53.81         0.014674675     -0.12079551     0.039201035
2017-02-25/22:17:53.84         0.014674678     -0.12079602     0.039200122
2017-02-25/22:17:53.87         0.014688907     -0.12091364     0.039237195
2017-02-25/22:17:53.90         0.014674678     -0.12079701     0.039198249
2017-02-25/22:17:53.93         0.014674675     -0.12079747     0.039197318
2017-02-25/22:17:53.97         0.014674678     -0.12079798     0.039196405
2017-02-25/22:17:54.00         0.014688907     -0.12091560     0.039233473
2017-02-25/22:17:54.03         0.014674678     -0.12079897     0.039194531
2017-02-25/22:17:54.06         0.014674675     -0.12079942     0.039193600
2017-02-25/22:17:54.09         0.014674678     -0.12079994     0.039192687
2017-02-25/22:17:54.12         0.014688907     -0.12091756     0.039229751
2017-02-25/22:17:54.15         0.014674678     -0.12080092     0.039190812
2017-02-25/22:17:54.18         0.014674675     -0.12080138     0.039189881
2017-02-25/22:17:54.22         0.014674678     -0.12080190     0.039188967
2017-02-25/22:17:54.25         0.014688907     -0.12091952     0.039226028
2017-02-25/22:17:54.28         0.014674678     -0.12080288     0.039187092
2017-02-25/22:17:54.31         0.014674675     -0.12080334     0.039186160
2017-02-25/22:17:54.34         0.014674678     -0.12080385     0.039185247
2017-02-25/22:17:54.37         0.014688907     -0.12092148     0.039222303
2017-02-25/22:17:54.40         0.014674678     -0.12080484     0.039183371
2017-02-25/22:17:54.43         0.014674675     -0.12080530     0.039182439
2017-02-25/22:17:54.47         0.014674678     -0.12080581     0.039181525
2017-02-25/22:17:54.50         0.014688907     -0.12092344     0.039218577
2017-02-25/22:17:54.53         0.014674678     -0.12080680     0.039179649
2017-02-25/22:17:54.56         0.014674675     -0.12080726     0.039178716
2017-02-25/22:17:54.59         0.014674678     -0.12080777     0.039177802
2017-02-25/22:17:54.62         0.014688907     -0.12092540     0.039214851
2017-02-25/22:17:54.65         0.014674678     -0.12080876     0.039175925
2017-02-25/22:17:54.68         0.014674675     -0.12080922     0.039174993
2017-02-25/22:17:54.72         0.014674678     -0.12080973     0.039174078
2017-02-25/22:17:54.75         0.014688907     -0.12092737     0.039211123
2017-02-25/22:17:54.78         0.014674678     -0.12081072     0.039172201
2017-02-25/22:17:54.81         0.014674675     -0.12081118     0.039171268
2017-02-25/22:17:54.84         0.014674678     -0.12081169     0.039170353
2017-02-25/22:17:54.87         0.014688907     -0.12092933     0.039207394
2017-02-25/22:17:54.90         0.014674678     -0.12081268     0.039168475
2017-02-25/22:17:54.93         0.014674675     -0.12081313     0.039167542
2017-02-25/22:17:54.97         0.014674678     -0.12081365     0.039166627
2017-02-25/22:17:55.00         0.014688907     -0.12093129     0.039203664
2017-02-25/22:17:55.03         0.014674678     -0.12081463     0.039164749
2017-02-25/22:17:55.06         0.014674675     -0.12081509     0.039163815
2017-02-25/22:17:55.09         0.014674678     -0.12081561     0.039162900
2017-02-25/22:17:55.12         0.014688907     -0.12093325     0.039199933
2017-02-25/22:17:55.15         0.014674678     -0.12081659     0.039161021
2017-02-25/22:17:55.18         0.014674675     -0.12081705     0.039160087
2017-02-25/22:17:55.22         0.014674678     -0.12081756     0.039159172
2017-02-25/22:17:55.25         0.014688907     -0.12093521     0.039196201
2017-02-25/22:17:55.28         0.014674678     -0.12081855     0.039157292
2017-02-25/22:17:55.31         0.014674675     -0.12081901     0.039156358
2017-02-25/22:17:55.34         0.014674678     -0.12081952     0.039155442
2017-02-25/22:17:55.37         0.014688907     -0.12093717     0.039192468
2017-02-25/22:17:55.40         0.014674678     -0.12082051     0.039153562
2017-02-25/22:17:55.43         0.014674675     -0.12082097     0.039152628
2017-02-25/22:17:55.47         0.014674678     -0.12082148     0.039151712
2017-02-25/22:17:55.50         0.014688907     -0.12093913     0.039188734
2017-02-25/22:17:55.53         0.014674678     -0.12082247     0.039149832
2017-02-25/22:17:55.56         0.014674675     -0.12082293     0.039148897
2017-02-25/22:17:55.59         0.014674678     -0.12082344     0.039147981
2017-02-25/22:17:55.62         0.014688907     -0.12094109     0.039184998
2017-02-25/22:17:55.65         0.014674678     -0.12082443     0.039146099
2017-02-25/22:17:55.68         0.014674675     -0.12082489     0.039145165
2017-02-25/22:17:55.72         0.014674678     -0.12082540     0.039144248
2017-02-25/22:17:55.75         0.014688907     -0.12094305     0.039181262
2017-02-25/22:17:55.78         0.014674678     -0.12082639     0.039142366
2017-02-25/22:17:55.81         0.014674675     -0.12082684     0.039141431
2017-02-25/22:17:55.84         0.014674678     -0.12082736     0.039140514
2017-02-25/22:17:55.87         0.014688907     -0.12094501     0.039177524
2017-02-25/22:17:55.90         0.014674678     -0.12082834     0.039138632
2017-02-25/22:17:55.93         0.014674675     -0.12082880     0.039137697
2017-02-25/22:17:55.97         0.014674678     -0.12082932     0.039136780
2017-02-25/22:17:56.00         0.014688907     -0.12094697     0.039173786
2017-02-25/22:17:56.03         0.014674678     -0.12083030     0.039134897
2017-02-25/22:17:56.06         0.014674675     -0.12083076     0.039133961
2017-02-25/22:17:56.09         0.014674678     -0.12083127     0.039133044
2017-02-25/22:17:56.12         0.014688907     -0.12094893     0.039170046
2017-02-25/22:17:56.15         0.014674678     -0.12083226     0.039131160
2017-02-25/22:17:56.18         0.014674675     -0.12083272     0.039130225
2017-02-25/22:17:56.22         0.014674678     -0.12083323     0.039129307
2017-02-25/22:17:56.25         0.014688907     -0.12095089     0.039166305
2017-02-25/22:17:56.28         0.014674678     -0.12083422     0.039127423
2017-02-25/22:17:56.31         0.014674675     -0.12083468     0.039126487
2017-02-25/22:17:56.34         0.014674678     -0.12083519     0.039125569
2017-02-25/22:17:56.37         0.014688907     -0.12095285     0.039162563
2017-02-25/22:17:56.40         0.014674678     -0.12083618     0.039123684
2017-02-25/22:17:56.43         0.014674675     -0.12083664     0.039122748
2017-02-25/22:17:56.47         0.014674678     -0.12083715     0.039121830
2017-02-25/22:17:56.50         0.014688907     -0.12095481     0.039158820
2017-02-25/22:17:56.53         0.014674678     -0.12083814     0.039119945
2017-02-25/22:17:56.56         0.014674675     -0.12083859     0.039119008
2017-02-25/22:17:56.59         0.014674678     -0.12083911     0.039118089
2017-02-25/22:17:56.62         0.014688907     -0.12095677     0.039155076
2017-02-25/22:17:56.65         0.014674678     -0.12084010     0.039116204
2017-02-25/22:17:56.68         0.014674675     -0.12084055     0.039115267
2017-02-25/22:17:56.72         0.014674678     -0.12084107     0.039114348
2017-02-25/22:17:56.75         0.014688907     -0.12095873     0.039151331
2017-02-25/22:17:56.78         0.014674678     -0.12084205     0.039112462
2017-02-25/22:17:56.81         0.014674675     -0.12084251     0.039111525
2017-02-25/22:17:56.84         0.014674678     -0.12084303     0.039110606
2017-02-25/22:17:56.87         0.014688907     -0.12096069     0.039147585
2017-02-25/22:17:56.90         0.014674678     -0.12084401     0.039108719
2017-02-25/22:17:56.93         0.014674675     -0.12084447     0.039107782
2017-02-25/22:17:56.97         0.014674678     -0.12084498     0.039106862
2017-02-25/22:17:57.00         0.014688907     -0.12096265     0.039143837
2017-02-25/22:17:57.03         0.014674678     -0.12084597     0.039104975
2017-02-25/22:17:57.06         0.014674675     -0.12084643     0.039104038
2017-02-25/22:17:57.09         0.014674678     -0.12084694     0.039103118
2017-02-25/22:17:57.12         0.014688907     -0.12096461     0.039140089
2017-02-25/22:17:57.15         0.014674678     -0.12084793     0.039101230
2017-02-25/22:17:57.18         0.014674675     -0.12084839     0.039100292
2017-02-25/22:17:57.22         0.014674678     -0.12084890     0.039099372
2017-02-25/22:17:57.25         0.014688907     -0.12096657     0.039136339
2017-02-25/22:17:57.28         0.014674678     -0.12084989     0.039097484
2017-02-25/22:17:57.31         0.014674675     -0.12085035     0.039096546
2017-02-25/22:17:57.34         0.014674678     -0.12085086     0.039095626
2017-02-25/22:17:57.37         0.014688907     -0.12096853     0.039132589
2017-02-25/22:17:57.40         0.014674678     -0.12085185     0.039093737
2017-02-25/22:17:57.43         0.014674675     -0.12085230     0.039092798
2017-02-25/22:17:57.47         0.014674678     -0.12085282     0.039091878
2017-02-25/22:17:57.50         0.014688907     -0.12097049     0.039128837
2017-02-25/22:17:57.53         0.014674678     -0.12085381     0.039089988
2017-02-25/22:17:57.56         0.014674675     -0.12085426     0.039089050
2017-02-25/22:17:57.59         0.014674678     -0.12085478     0.039088129
2017-02-25/22:17:57.62         0.014688907     -0.12097246     0.039125084
2017-02-25/22:17:57.65         0.014674678     -0.12085576     0.039086239
2017-02-25/22:17:57.68         0.014674675     -0.12085622     0.039085300
2017-02-25/22:17:57.72         0.014674678     -0.12085674     0.039084379
2017-02-25/22:17:57.75         0.014688907     -0.12097442     0.039121330
2017-02-25/22:17:57.78         0.014674678     -0.12085772     0.039082489
2017-02-25/22:17:57.81         0.014674675     -0.12085818     0.039081549
2017-02-25/22:17:57.84         0.014674678     -0.12085869     0.039080628
2017-02-25/22:17:57.87         0.014688907     -0.12097638     0.039117575
2017-02-25/22:17:57.90         0.014674678     -0.12085968     0.039078737
2017-02-25/22:17:57.93         0.014674675     -0.12086014     0.039077797
2017-02-25/22:17:57.97         0.014674678     -0.12086065     0.039076876
2017-02-25/22:17:58.00         0.014688907     -0.12097834     0.039113819
2017-02-25/22:17:58.03         0.014674678     -0.12086164     0.039074984
2017-02-25/22:17:58.06         0.014674675     -0.12086210     0.039074044
2017-02-25/22:17:58.09         0.014674678     -0.12086261     0.039073123
2017-02-25/22:17:58.12         0.014688907     -0.12098030     0.039110062
2017-02-25/22:17:58.15         0.014674678     -0.12086360     0.039071230
2017-02-25/22:17:58.18         0.014674675     -0.12086406     0.039070290
2017-02-25/22:17:58.22         0.014674678     -0.12086457     0.039069368
2017-02-25/22:17:58.25         0.014688907     -0.12098226     0.039106304
2017-02-25/22:17:58.28         0.014674678     -0.12086556     0.039067476
2017-02-25/22:17:58.31         0.014674675     -0.12086601     0.039066535
2017-02-25/22:17:58.34         0.014674678     -0.12086653     0.039065613
2017-02-25/22:17:58.37         0.014688907     -0.12098422     0.039102545
2017-02-25/22:17:58.40         0.014674678     -0.12086752     0.039063720
2017-02-25/22:17:58.43         0.014674675     -0.12086797     0.039062779
2017-02-25/22:17:58.47         0.014674678     -0.12086849     0.039061856
2017-02-25/22:17:58.50         0.014688907     -0.12098618     0.039098784
2017-02-25/22:17:58.53         0.014674678     -0.12086947     0.039059963
2017-02-25/22:17:58.56         0.014674675     -0.12086993     0.039059022
2017-02-25/22:17:58.59         0.014674678     -0.12087045     0.039058099
2017-02-25/22:17:58.62         0.014688907     -0.12098814     0.039095023
2017-02-25/22:17:58.65         0.014674678     -0.12087143     0.039056205
2017-02-25/22:17:58.68         0.014674675     -0.12087189     0.039055263
2017-02-25/22:17:58.72         0.014674678     -0.12087240     0.039054340
2017-02-25/22:17:58.75         0.014688907     -0.12099010     0.039091260
2017-02-25/22:17:58.78         0.014674678     -0.12087339     0.039052445
2017-02-25/22:17:58.81         0.014674675     -0.12087385     0.039051504
2017-02-25/22:17:58.84         0.014674678     -0.12087436     0.039050580
2017-02-25/22:17:58.87         0.014688907     -0.12099206     0.039087497
2017-02-25/22:17:58.90         0.014674678     -0.12087535     0.039048685
2017-02-25/22:17:58.93         0.014674675     -0.12087581     0.039047743
2017-02-25/22:17:58.97         0.014674678     -0.12087632     0.039046820
2017-02-25/22:17:59.00         0.014688907     -0.12099402     0.039083732
2017-02-25/22:17:59.03         0.014674678     -0.12087731     0.039044924
2017-02-25/22:17:59.06         0.014674675     -0.12087777     0.039043982
2017-02-25/22:17:59.09         0.014674678     -0.12087828     0.039043058
2017-02-25/22:17:59.12         0.014688907     -0.12099598     0.039079966
2017-02-25/22:17:59.15         0.014674678     -0.12087927     0.039041161
2017-02-25/22:17:59.18         0.014674675     -0.12087972     0.039040219
2017-02-25/22:17:59.22         0.014674678     -0.12088024     0.039039295
2017-02-25/22:17:59.25         0.014688907     -0.12099794     0.039076199
2017-02-25/22:17:59.28         0.014674678     -0.12088122     0.039037398
2017-02-25/22:17:59.31         0.014674675     -0.12088168     0.039036455
2017-02-25/22:17:59.34         0.014674678     -0.12088220     0.039035531
2017-02-25/22:17:59.37         0.014688907     -0.12099990     0.039072431
2017-02-25/22:17:59.40         0.014674678     -0.12088318     0.039033633
2017-02-25/22:17:59.43         0.014674675     -0.12088364     0.039032690
2017-02-25/22:17:59.47         0.014674678     -0.12088415     0.039031766
2017-02-25/22:17:59.50         0.014696708     -0.12099327     0.039080765
2017-02-25/22:17:59.53         0.014695913     -0.12086176     0.039062816
2017-02-25/22:17:59.56         0.014709345     -0.12084743     0.039082717
2017-02-25/22:17:59.59         0.014722783     -0.12083315     0.039102637
2017-02-25/22:17:59.62         0.014750879     -0.12093559     0.039161046
2017-02-25/22:17:59.65         0.014750085     -0.12080407     0.039143100
2017-02-25/22:17:59.68         0.014763516     -0.12078974     0.039163000
2017-02-25/22:17:59.72         0.014776954     -0.12077546     0.039182920
2017-02-25/22:17:59.75         0.014805051     -0.12087791     0.039241325
2017-02-25/22:17:59.78         0.014804257     -0.12074639     0.039223381
2017-02-25/22:17:59.81         0.014817688     -0.12073206     0.039243282
2017-02-25/22:17:59.84         0.014831126     -0.12071779     0.039263200
2017-02-25/22:17:59.87         0.014859223     -0.12082024     0.039321601
2017-02-25/22:17:59.90         0.014858429     -0.12068872     0.039303661
2017-02-25/22:17:59.93         0.014871860     -0.12067439     0.039323561
2017-02-25/22:17:59.97         0.014885298     -0.12066012     0.039343479
2017-02-25/22:18:00.00         0.014913395     -0.12076257     0.039401875
2017-02-25/22:18:00.03         0.014912600     -0.12063106     0.039383938
2017-02-25/22:18:00.06         0.014926031     -0.12061673     0.039403837
2017-02-25/22:18:00.09         0.014939469     -0.12060245     0.039423755
2017-02-25/22:18:00.12         0.014967566     -0.12070491     0.039482147
2017-02-25/22:18:00.15         0.014966772     -0.12057339     0.039464213
2017-02-25/22:18:00.18         0.014980203     -0.12055907     0.039484112
2017-02-25/22:18:00.22         0.014993641     -0.12054480     0.039504029
2017-02-25/22:18:00.25         0.015021738     -0.12064725     0.039562417
2017-02-25/22:18:00.28         0.015020944     -0.12051574     0.039544486
2017-02-25/22:18:00.31         0.015034375     -0.12050141     0.039564385
2017-02-25/22:18:00.34         0.015047813     -0.12048715     0.039584301
2017-02-25/22:18:00.37         0.015075910     -0.12058961     0.039642685
2017-02-25/22:18:00.40         0.015075115     -0.12045809     0.039624757
2017-02-25/22:18:00.43         0.015088547     -0.12044377     0.039644655
2017-02-25/22:18:00.47         0.015101985     -0.12042950     0.039664571
2017-02-25/22:18:00.50         0.015130082     -0.12053197     0.039722951
2017-02-25/22:18:00.53         0.015121487     -0.12040904     0.039692923
2017-02-25/22:18:00.56         0.015121483     -0.12040951     0.039691975
2017-02-25/22:18:00.59         0.015121487     -0.12041004     0.039691046
2017-02-25/22:18:00.62         0.015136149     -0.12052730     0.039728577
2017-02-25/22:18:00.65         0.015121487     -0.12041105     0.039689138
2017-02-25/22:18:00.68         0.015121483     -0.12041152     0.039688190
2017-02-25/22:18:00.72         0.015121487     -0.12041205     0.039687261
2017-02-25/22:18:00.75         0.015136149     -0.12052931     0.039724788
2017-02-25/22:18:00.78         0.015121487     -0.12041306     0.039685353
2017-02-25/22:18:00.81         0.015121483     -0.12041353     0.039684405
2017-02-25/22:18:00.84         0.015121487     -0.12041406     0.039683475
2017-02-25/22:18:00.87         0.015136149     -0.12053132     0.039720998
2017-02-25/22:18:00.90         0.015121487     -0.12041507     0.039681566
2017-02-25/22:18:00.93         0.015121483     -0.12041554     0.039680618
2017-02-25/22:18:00.97         0.015121487     -0.12041607     0.039679688
2017-02-25/22:18:01.00         0.015136149     -0.12053333     0.039717207
2017-02-25/22:18:01.03         0.015121487     -0.12041708     0.039677779
2017-02-25/22:18:01.06         0.015121483     -0.12041755     0.039676830
2017-02-25/22:18:01.09         0.015121487     -0.12041808     0.039675900
2017-02-25/22:18:01.12         0.015136149     -0.12053534     0.039713415
2017-02-25/22:18:01.15         0.015121487     -0.12041909     0.039673990
2017-02-25/22:18:01.18         0.015121483     -0.12041956     0.039673041
2017-02-25/22:18:01.22         0.015121487     -0.12042009     0.039672111
2017-02-25/22:18:01.25         0.015136149     -0.12053736     0.039709622
2017-02-25/22:18:01.28         0.015121487     -0.12042110     0.039670200
2017-02-25/22:18:01.31         0.015121483     -0.12042157     0.039669251
2017-02-25/22:18:01.34         0.015121487     -0.12042210     0.039668320
2017-02-25/22:18:01.37         0.015136149     -0.12053937     0.039705827
2017-02-25/22:18:01.40         0.015121487     -0.12042311     0.039666409
2017-02-25/22:18:01.43         0.015121483     -0.12042358     0.039665460
2017-02-25/22:18:01.47         0.015121487     -0.12042411     0.039664529
2017-02-25/22:18:01.50         0.015136149     -0.12054138     0.039702032
2017-02-25/22:18:01.53         0.015121487     -0.12042512     0.039662617
2017-02-25/22:18:01.56         0.015121483     -0.12042559     0.039661668
2017-02-25/22:18:01.59         0.015121487     -0.12042612     0.039660736
2017-02-25/22:18:01.62         0.015136149     -0.12054339     0.039698235
2017-02-25/22:18:01.65         0.015121487     -0.12042713     0.039658824
2017-02-25/22:18:01.68         0.015121483     -0.12042760     0.039657874
2017-02-25/22:18:01.72         0.015121487     -0.12042813     0.039656942
2017-02-25/22:18:01.75         0.015136149     -0.12054540     0.039694438
2017-02-25/22:18:01.78         0.015121487     -0.12042914     0.039655030
2017-02-25/22:18:01.81         0.015121483     -0.12042961     0.039654080
2017-02-25/22:18:01.84         0.015121487     -0.12043014     0.039653148
2017-02-25/22:18:01.87         0.015136149     -0.12054742     0.039690639
2017-02-25/22:18:01.90         0.015121487     -0.12043115     0.039651235
2017-02-25/22:18:01.93         0.015121483     -0.12043162     0.039650284
2017-02-25/22:18:01.97         0.015121487     -0.12043215     0.039649352
2017-02-25/22:18:02.00         0.015136149     -0.12054943     0.039686839
2017-02-25/22:18:02.03         0.015121487     -0.12043316     0.039647438
2017-02-25/22:18:02.06         0.015121483     -0.12043363     0.039646487
2017-02-25/22:18:02.09         0.015121487     -0.12043416     0.039645555
2017-02-25/22:18:02.12         0.015136149     -0.12055144     0.039683038
2017-02-25/22:18:02.15         0.015121487     -0.12043517     0.039643640
2017-02-25/22:18:02.18         0.015121483     -0.12043564     0.039642689
2017-02-25/22:18:02.22         0.015121487     -0.12043617     0.039641756
2017-02-25/22:18:02.25         0.015136149     -0.12055345     0.039679236
2017-02-25/22:18:02.28         0.015121487     -0.12043718     0.039639842
2017-02-25/22:18:02.31         0.015121483     -0.12043765     0.039638890
2017-02-25/22:18:02.34         0.015121487     -0.12043818     0.039637957
2017-02-25/22:18:02.37         0.015136149     -0.12055546     0.039675433
2017-02-25/22:18:02.40         0.015121487     -0.12043919     0.039636042
2017-02-25/22:18:02.43         0.015121483     -0.12043966     0.039635090
2017-02-25/22:18:02.47         0.015121487     -0.12044019     0.039634157
2017-02-25/22:18:02.50         0.015136149     -0.12055748     0.039671628
2017-02-25/22:18:02.53         0.015121487     -0.12044120     0.039632241
2017-02-25/22:18:02.56         0.015121483     -0.12044167     0.039631289
2017-02-25/22:18:02.59         0.015121487     -0.12044220     0.039630355
2017-02-25/22:18:02.62         0.015136149     -0.12055949     0.039667823
2017-02-25/22:18:02.65         0.015121487     -0.12044321     0.039628439
2017-02-25/22:18:02.68         0.015121483     -0.12044368     0.039627487
2017-02-25/22:18:02.72         0.015121487     -0.12044421     0.039626553
2017-02-25/22:18:02.75         0.015136149     -0.12056150     0.039664016
2017-02-25/22:18:02.78         0.015121487     -0.12044522     0.039624636
2017-02-25/22:18:02.81         0.015121483     -0.12044569     0.039623683
2017-02-25/22:18:02.84         0.015121487     -0.12044622     0.039622749
2017-02-25/22:18:02.87         0.015136149     -0.12056351     0.039660209
2017-02-25/22:18:02.90         0.015121487     -0.12044723     0.039620831
2017-02-25/22:18:02.93         0.015121483     -0.12044770     0.039619879
2017-02-25/22:18:02.97         0.015121487     -0.12044823     0.039618944
2017-02-25/22:18:03.00         0.015136149     -0.12056552     0.039656400
2017-02-25/22:18:03.03         0.015121487     -0.12044924     0.039617026
2017-02-25/22:18:03.06         0.015121483     -0.12044971     0.039616073
2017-02-25/22:18:03.09         0.015121487     -0.12045024     0.039615138
2017-02-25/22:18:03.12         0.015136149     -0.12056753     0.039652590
2017-02-25/22:18:03.15         0.015121487     -0.12045125     0.039613220
2017-02-25/22:18:03.18         0.015121483     -0.12045172     0.039612266
2017-02-25/22:18:03.22         0.015121487     -0.12045225     0.039611331
2017-02-25/22:18:03.25         0.015136149     -0.12056955     0.039648779
2017-02-25/22:18:03.28         0.015121487     -0.12045326     0.039609412
2017-02-25/22:18:03.31         0.015121483     -0.12045373     0.039608458
2017-02-25/22:18:03.34         0.015121487     -0.12045426     0.039607523
2017-02-25/22:18:03.37         0.015136149     -0.12057156     0.039644967
2017-02-25/22:18:03.40         0.015121487     -0.12045527     0.039605603
2017-02-25/22:18:03.43         0.015121483     -0.12045574     0.039604649
2017-02-25/22:18:03.47         0.015121487     -0.12045627     0.039603714
2017-02-25/22:18:03.50         0.015136149     -0.12057357     0.039641154
2017-02-25/22:18:03.53         0.015121487     -0.12045728     0.039601793
2017-02-25/22:18:03.56         0.015121483     -0.12045775     0.039600839
2017-02-25/22:18:03.59         0.015121487     -0.12045828     0.039599903
2017-02-25/22:18:03.62         0.015136149     -0.12057558     0.039637339
2017-02-25/22:18:03.65         0.015121487     -0.12045929     0.039597983
2017-02-25/22:18:03.68         0.015121483     -0.12045976     0.039597028
2017-02-25/22:18:03.72         0.015121487     -0.12046029     0.039596092
2017-02-25/22:18:03.75         0.015136149     -0.12057759     0.039633524
2017-02-25/22:18:03.78         0.015121487     -0.12046130     0.039594170
2017-02-25/22:18:03.81         0.015121483     -0.12046177     0.039593216
2017-02-25/22:18:03.84         0.015121487     -0.12046230     0.039592279
2017-02-25/22:18:03.87         0.015136149     -0.12057961     0.039629707
2017-02-25/22:18:03.90         0.015121487     -0.12046331     0.039590357
2017-02-25/22:18:03.93         0.015121483     -0.12046378     0.039589402
2017-02-25/22:18:03.97         0.015121487     -0.12046431     0.039588466
2017-02-25/22:18:04.00         0.015136149     -0.12058162     0.039625890
2017-02-25/22:18:04.03         0.015121487     -0.12046532     0.039586543
2017-02-25/22:18:04.06         0.015121483     -0.12046579     0.039585588
2017-02-25/22:18:04.09         0.015121487     -0.12046632     0.039584651
2017-02-25/22:18:04.12         0.015136149     -0.12058363     0.039622071
2017-02-25/22:18:04.15         0.015121487     -0.12046733     0.039582728
2017-02-25/22:18:04.18         0.015121483     -0.12046780     0.039581772
2017-02-25/22:18:04.22         0.015121487     -0.12046833     0.039580835
2017-02-25/22:18:04.25         0.015136149     -0.12058564     0.039618251
2017-02-25/22:18:04.28         0.015121487     -0.12046934     0.039578911
2017-02-25/22:18:04.31         0.015121483     -0.12046981     0.039577955
2017-02-25/22:18:04.34         0.015121487     -0.12047033     0.039577018
2017-02-25/22:18:04.37         0.015136149     -0.12058765     0.039614430
2017-02-25/22:18:04.40         0.015121487     -0.12047135     0.039575094
2017-02-25/22:18:04.43         0.015121483     -0.12047182     0.039574138
2017-02-25/22:18:04.47         0.015121487     -0.12047234     0.039573200
2017-02-25/22:18:04.50         0.015136149     -0.12058967     0.039610608
2017-02-25/22:18:04.53         0.015121487     -0.12047336     0.039571275
2017-02-25/22:18:04.56         0.015121483     -0.12047383     0.039570319
2017-02-25/22:18:04.59         0.015121487     -0.12047435     0.039569380
2017-02-25/22:18:04.62         0.015136149     -0.12059168     0.039606785
2017-02-25/22:18:04.65         0.015121487     -0.12047537     0.039567455
2017-02-25/22:18:04.68         0.015121483     -0.12047584     0.039566498
2017-02-25/22:18:04.72         0.015121487     -0.12047636     0.039565560
2017-02-25/22:18:04.75         0.015136149     -0.12059369     0.039602960
2017-02-25/22:18:04.78         0.015121487     -0.12047738     0.039563634
2017-02-25/22:18:04.81         0.015121483     -0.12047785     0.039562677
2017-02-25/22:18:04.84         0.015121487     -0.12047837     0.039561739
2017-02-25/22:18:04.87         0.015136149     -0.12059570     0.039599135
2017-02-25/22:18:04.90         0.015121487     -0.12047939     0.039559812
2017-02-25/22:18:04.93         0.015121483     -0.12047986     0.039558855
2017-02-25/22:18:04.97         0.015121487     -0.12048038     0.039557916
2017-02-25/22:18:05.00         0.015136149     -0.12059771     0.039595308
2017-02-25/22:18:05.03         0.015121487     -0.12048140     0.039555989
2017-02-25/22:18:05.06         0.015121483     -0.12048187     0.039555032
2017-02-25/22:18:05.09         0.015121487     -0.12048239     0.039554092
2017-02-25/22:18:05.12         0.015136149     -0.12059973     0.039591480
2017-02-25/22:18:05.15         0.015121487     -0.12048341     0.039552165
2017-02-25/22:18:05.18         0.015121483     -0.12048388     0.039551207
2017-02-25/22:18:05.22         0.015121487     -0.12048440     0.039550268
2017-02-25/22:18:05.25         0.015136149     -0.12060174     0.039587652
2017-02-25/22:18:05.28         0.015121487     -0.12048542     0.039548339
2017-02-25/22:18:05.31         0.015121483     -0.12048589     0.039547381
2017-02-25/22:18:05.34         0.015121487     -0.12048641     0.039546442
2017-02-25/22:18:05.37         0.015136149     -0.12060375     0.039583822
2017-02-25/22:18:05.40         0.015121487     -0.12048743     0.039544513
2017-02-25/22:18:05.43         0.015121483     -0.12048790     0.039543555
2017-02-25/22:18:05.47         0.015121487     -0.12048842     0.039542615
2017-02-25/22:18:05.50         0.015136149     -0.12060576     0.039579991
2017-02-25/22:18:05.53         0.015121487     -0.12048944     0.039540685
2017-02-25/22:18:05.56         0.015121483     -0.12048991     0.039539727
2017-02-25/22:18:05.59         0.015121487     -0.12049043     0.039538786
2017-02-25/22:18:05.62         0.015136149     -0.12060777     0.039576159
2017-02-25/22:18:05.65         0.015121487     -0.12049145     0.039536857
2017-02-25/22:18:05.68         0.015121483     -0.12049192     0.039535898
2017-02-25/22:18:05.72         0.015121487     -0.12049244     0.039534957
2017-02-25/22:18:05.75         0.015136149     -0.12060978     0.039572325
2017-02-25/22:18:05.78         0.015121487     -0.12049346     0.039533027
2017-02-25/22:18:05.81         0.015121483     -0.12049393     0.039532068
2017-02-25/22:18:05.84         0.015121487     -0.12049445     0.039531127
2017-02-25/22:18:05.87         0.015136149     -0.12061180     0.039568491
2017-02-25/22:18:05.90         0.015121487     -0.12049547     0.039529196
2017-02-25/22:18:05.93         0.015121483     -0.12049594     0.039528237
2017-02-25/22:18:05.97         0.015121487     -0.12049646     0.039527295
2017-02-25/22:18:06.00         0.015136149     -0.12061381     0.039564656
2017-02-25/22:18:06.03         0.015121487     -0.12049748     0.039525364
2017-02-25/22:18:06.06         0.015121483     -0.12049795     0.039524404
2017-02-25/22:18:06.09         0.015121487     -0.12049847     0.039523463
2017-02-25/22:18:06.12         0.015136149     -0.12061582     0.039560819
2017-02-25/22:18:06.15         0.015121487     -0.12049949     0.039521531
2017-02-25/22:18:06.18         0.015121483     -0.12049996     0.039520571
2017-02-25/22:18:06.22         0.015121487     -0.12050048     0.039519629
2017-02-25/22:18:06.25         0.015136149     -0.12061783     0.039556981
2017-02-25/22:18:06.28         0.015121487     -0.12050150     0.039517697
2017-02-25/22:18:06.31         0.015121483     -0.12050197     0.039516736
2017-02-25/22:18:06.34         0.015121487     -0.12050249     0.039515794
2017-02-25/22:18:06.37         0.015136149     -0.12061984     0.039553143
2017-02-25/22:18:06.40         0.015121487     -0.12050351     0.039513861
2017-02-25/22:18:06.43         0.015121483     -0.12050398     0.039512901
2017-02-25/22:18:06.47         0.015121487     -0.12050450     0.039511959
2017-02-25/22:18:06.50         0.015136149     -0.12062186     0.039549303
2017-02-25/22:18:06.53         0.015121487     -0.12050552     0.039510025
2017-02-25/22:18:06.56         0.015121483     -0.12050599     0.039509064
2017-02-25/22:18:06.59         0.015121487     -0.12050651     0.039508122
2017-02-25/22:18:06.62         0.015136149     -0.12062387     0.039545462
2017-02-25/22:18:06.65         0.015121487     -0.12050753     0.039506187
2017-02-25/22:18:06.68         0.015121483     -0.12050800     0.039505226
2017-02-25/22:18:06.72         0.015121487     -0.12050852     0.039504284
2017-02-25/22:18:06.75         0.015136149     -0.12062588     0.039541620
2017-02-25/22:18:06.78         0.015121487     -0.12050954     0.039502349
2017-02-25/22:18:06.81         0.015121483     -0.12051001     0.039501387
2017-02-25/22:18:06.84         0.015121487     -0.12051053     0.039500444
2017-02-25/22:18:06.87         0.015136149     -0.12062789     0.039537777
2017-02-25/22:18:06.90         0.015121487     -0.12051155     0.039498509
2017-02-25/22:18:06.93         0.015121483     -0.12051202     0.039497547
2017-02-25/22:18:06.97         0.015121487     -0.12051254     0.039496604
2017-02-25/22:18:07.00         0.015136149     -0.12062990     0.039533932
2017-02-25/22:18:07.03         0.015121487     -0.12051356     0.039494668
2017-02-25/22:18:07.06         0.015121483     -0.12051403     0.039493706
2017-02-25/22:18:07.09         0.015121487     -0.12051455     0.039492763
2017-02-25/22:18:07.12         0.015136149     -0.12063192     0.039530087
2017-02-25/22:18:07.15         0.015121487     -0.12051557     0.039490826
2017-02-25/22:18:07.18         0.015121483     -0.12051604     0.039489864
2017-02-25/22:18:07.22         0.015121487     -0.12051656     0.039488920
2017-02-25/22:18:07.25         0.015136149     -0.12063393     0.039526240
2017-02-25/22:18:07.28         0.015121487     -0.12051758     0.039486983
2017-02-25/22:18:07.31         0.015121483     -0.12051805     0.039486021
2017-02-25/22:18:07.34         0.015121487     -0.12051857     0.039485076
2017-02-25/22:18:07.37         0.015136149     -0.12063594     0.039522393
2017-02-25/22:18:07.40         0.015121487     -0.12051959     0.039483139
2017-02-25/22:18:07.43         0.015121483     -0.12052006     0.039482176
2017-02-25/22:18:07.47         0.015121487     -0.12052058     0.039481232
2017-02-25/22:18:07.50         0.015136149     -0.12063795     0.039518544
2017-02-25/22:18:07.53         0.015121487     -0.12052160     0.039479294
2017-02-25/22:18:07.56         0.015121483     -0.12052207     0.039478331
2017-02-25/22:18:07.59         0.015121487     -0.12052259     0.039477386
2017-02-25/22:18:07.62         0.015136149     -0.12063996     0.039514694
2017-02-25/22:18:07.65         0.015121487     -0.12052361     0.039475447
2017-02-25/22:18:07.68         0.015121483     -0.12052408     0.039474484
2017-02-25/22:18:07.72         0.015121487     -0.12052460     0.039473539
2017-02-25/22:18:07.75         0.015136149     -0.12064198     0.039510843
2017-02-25/22:18:07.78         0.015121487     -0.12052562     0.039471600
2017-02-25/22:18:07.81         0.015121483     -0.12052609     0.039470636
2017-02-25/22:18:07.84         0.015121487     -0.12052661     0.039469691
2017-02-25/22:18:07.87         0.015136149     -0.12064399     0.039506991
2017-02-25/22:18:07.90         0.015121487     -0.12052763     0.039467751
2017-02-25/22:18:07.93         0.015121483     -0.12052810     0.039466787
2017-02-25/22:18:07.97         0.015121487     -0.12052862     0.039465842
2017-02-25/22:18:08.00         0.015136149     -0.12064600     0.039503138
2017-02-25/22:18:08.03         0.015121487     -0.12052964     0.039463901
2017-02-25/22:18:08.06         0.015121483     -0.12053011     0.039462937
2017-02-25/22:18:08.09         0.015121487     -0.12053063     0.039461991
2017-02-25/22:18:08.12         0.015136149     -0.12064801     0.039499284
2017-02-25/22:18:08.15         0.015121487     -0.12053165     0.039460051
2017-02-25/22:18:08.18         0.015121483     -0.12053212     0.039459086
2017-02-25/22:18:08.22         0.015121487     -0.12053264     0.039458140
2017-02-25/22:18:08.25         0.015136149     -0.12065002     0.039495428
2017-02-25/22:18:08.28         0.015121487     -0.12053366     0.039456199
2017-02-25/22:18:08.31         0.015121483     -0.12053413     0.039455234
2017-02-25/22:18:08.34         0.015121487     -0.12053465     0.039454288
2017-02-25/22:18:08.37         0.015136149     -0.12065203     0.039491572
2017-02-25/22:18:08.40         0.015121487     -0.12053567     0.039452346
2017-02-25/22:18:08.43         0.015121483     -0.12053614     0.039451381
2017-02-25/22:18:08.47         0.015121487     -0.12053666     0.039450434
2017-02-25/22:18:08.50         0.015136149     -0.12065405     0.039487714
2017-02-25/22:18:08.53         0.015121487     -0.12053768     0.039448491
2017-02-25/22:18:08.56         0.015121483     -0.12053815     0.039447526
2017-02-25/22:18:08.59         0.015121487     -0.12053867     0.039446579
2017-02-25/22:18:08.62         0.015136149     -0.12065606     0.039483855
2017-02-25/22:18:08.65         0.015121487     -0.12053969     0.039444636
2017-02-25/22:18:08.68         0.015121483     -0.12054016     0.039443671
2017-02-25/22:18:08.72         0.015121487     -0.12054068     0.039442724
2017-02-25/22:18:08.75         0.015136149     -0.12065807     0.039479996
2017-02-25/22:18:08.78         0.015121487     -0.12054170     0.039440780
2017-02-25/22:18:08.81         0.015121483     -0.12054217     0.039439814
2017-02-25/22:18:08.84         0.015121487     -0.12054269     0.039438867
2017-02-25/22:18:08.87         0.015136149     -0.12066008     0.039476135
2017-02-25/22:18:08.90         0.015121487     -0.12054371     0.039436922
2017-02-25/22:18:08.93         0.015121483     -0.12054418     0.039435956
2017-02-25/22:18:08.97         0.015121487     -0.12054470     0.039435009
2017-02-25/22:18:09.00         0.015136149     -0.12066209     0.039472273
2017-02-25/22:18:09.03         0.015121487     -0.12054572     0.039433064
2017-02-25/22:18:09.06         0.015121483     -0.12054619     0.039432098
2017-02-25/22:18:09.09         0.015121487     -0.12054671     0.039431150
2017-02-25/22:18:09.12         0.015136149     -0.12066411     0.039468410
2017-02-25/22:18:09.15         0.015121487     -0.12054773     0.039429204
2017-02-25/22:18:09.18         0.015121483     -0.12054820     0.039428238
2017-02-25/22:18:09.22         0.015121487     -0.12054872     0.039427289
2017-02-25/22:18:09.25         0.015136149     -0.12066612     0.039464545
2017-02-25/22:18:09.28         0.015121487     -0.12054974     0.039425343
2017-02-25/22:18:09.31         0.015121483     -0.12055021     0.039424377
2017-02-25/22:18:09.34         0.015121487     -0.12055073     0.039423428
2017-02-25/22:18:09.37         0.015136149     -0.12066813     0.039460680
2017-02-25/22:18:09.40         0.015121487     -0.12055175     0.039421482
2017-02-25/22:18:09.43         0.015121483     -0.12055222     0.039420515
2017-02-25/22:18:09.47         0.015121487     -0.12055274     0.039419566
2017-02-25/22:18:09.50         0.015143891     -0.12066132     0.039469208
2017-02-25/22:18:09.53         0.015142562     -0.12052975     0.039451358
2017-02-25/22:18:09.56         0.015155892     -0.12051504     0.039471735
2017-02-25/22:18:09.59         0.015169229     -0.12050038     0.039492131
2017-02-25/22:18:09.62         0.015197655     -0.12060211     0.039551408
2017-02-25/22:18:09.65         0.015196326     -0.12047054     0.039533562
2017-02-25/22:18:09.68         0.015209656     -0.12045582     0.039553939
2017-02-25/22:18:09.72         0.015222993     -0.12044117     0.039574334
2017-02-25/22:18:09.75         0.015251419     -0.12054290     0.039633607
2017-02-25/22:18:09.78         0.015250090     -0.12041133     0.039615764
2017-02-25/22:18:09.81         0.015263420     -0.12039661     0.039636140
2017-02-25/22:18:09.84         0.015276758     -0.12038196     0.039656535
2017-02-25/22:18:09.87         0.015305183     -0.12048369     0.039715803
2017-02-25/22:18:09.90         0.015303855     -0.12035212     0.039697963
2017-02-25/22:18:09.93         0.015317185     -0.12033741     0.039718339
2017-02-25/22:18:09.97         0.015330522     -0.12032276     0.039738733
2017-02-25/22:18:10.00         0.015358948     -0.12042449     0.039797998
2017-02-25/22:18:10.03         0.015357619     -0.12029292     0.039780160
2017-02-25/22:18:10.06         0.015370949     -0.12027821     0.039800536
2017-02-25/22:18:10.09         0.015384286     -0.12026356     0.039820929
2017-02-25/22:18:10.12         0.015412712     -0.12036530     0.039880189
2017-02-25/22:18:10.15         0.015411383     -0.12023373     0.039862355
2017-02-25/22:18:10.18         0.015424713     -0.12021902     0.039882730
2017-02-25/22:18:10.22         0.015438050     -0.12020437     0.039903123
2017-02-25/22:18:10.25         0.015466476     -0.12030612     0.039962379
2017-02-25/22:18:10.28         0.015465147     -0.12017454     0.039944548
2017-02-25/22:18:10.31         0.015478477     -0.12015984     0.039964923
2017-02-25/22:18:10.34         0.015491814     -0.12014519     0.039985315
2017-02-25/22:18:10.37         0.015520240     -0.12024694     0.040044566
2017-02-25/22:18:10.40         0.015518911     -0.12011536     0.040026739
2017-02-25/22:18:10.43         0.015532241     -0.12010066     0.040047113
2017-02-25/22:18:10.47         0.015545579     -0.12008601     0.040067504
2017-02-25/22:18:10.50         0.015574004     -0.12018776     0.040126751
2017-02-25/22:18:10.53         0.015564934     -0.12006500     0.040096533
2017-02-25/22:18:10.56         0.015564930     -0.12006549     0.040095561
2017-02-25/22:18:10.59         0.015564934     -0.12006603     0.040094608
2017-02-25/22:18:10.62         0.015580026     -0.12018297     0.040132505
2017-02-25/22:18:10.65         0.015564934     -0.12006706     0.040092651
2017-02-25/22:18:10.68         0.015564930     -0.12006755     0.040091678
2017-02-25/22:18:10.72         0.015564934     -0.12006809     0.040090725
2017-02-25/22:18:10.75         0.015580026     -0.12018503     0.040128618
2017-02-25/22:18:10.78         0.015564934     -0.12006912     0.040088767
2017-02-25/22:18:10.81         0.015564930     -0.12006961     0.040087795
2017-02-25/22:18:10.84         0.015564934     -0.12007015     0.040086841
2017-02-25/22:18:10.87         0.015580026     -0.12018709     0.040124730
2017-02-25/22:18:10.90         0.015564934     -0.12007118     0.040084883
2017-02-25/22:18:10.93         0.015564930     -0.12007167     0.040083910
2017-02-25/22:18:10.97         0.015564934     -0.12007221     0.040082955
2017-02-25/22:18:11.00         0.015580026     -0.12018915     0.040120841
2017-02-25/22:18:11.03         0.015564934     -0.12007324     0.040080997
2017-02-25/22:18:11.06         0.015564930     -0.12007373     0.040080024
2017-02-25/22:18:11.09         0.015564934     -0.12007427     0.040079069
2017-02-25/22:18:11.12         0.015580026     -0.12019121     0.040116950
2017-02-25/22:18:11.15         0.015564934     -0.12007531     0.040077110
2017-02-25/22:18:11.18         0.015564930     -0.12007579     0.040076136
2017-02-25/22:18:11.22         0.015564934     -0.12007633     0.040075181
2017-02-25/22:18:11.25         0.015580026     -0.12019328     0.040113059
2017-02-25/22:18:11.28         0.015564934     -0.12007737     0.040073222
2017-02-25/22:18:11.31         0.015564930     -0.12007785     0.040072248
2017-02-25/22:18:11.34         0.015564934     -0.12007839     0.040071293
2017-02-25/22:18:11.37         0.015580026     -0.12019534     0.040109166
2017-02-25/22:18:11.40         0.015564934     -0.12007943     0.040069333
2017-02-25/22:18:11.43         0.015564930     -0.12007991     0.040068359
2017-02-25/22:18:11.47         0.015564934     -0.12008045     0.040067403
2017-02-25/22:18:11.50         0.015580026     -0.12019740     0.040105272
2017-02-25/22:18:11.53         0.015564934     -0.12008149     0.040065442
2017-02-25/22:18:11.56         0.015564930     -0.12008197     0.040064468
2017-02-25/22:18:11.59         0.015564934     -0.12008251     0.040063512
2017-02-25/22:18:11.62         0.015580026     -0.12019946     0.040101377
2017-02-25/22:18:11.65         0.015564934     -0.12008355     0.040061551
2017-02-25/22:18:11.68         0.015564930     -0.12008403     0.040060576
2017-02-25/22:18:11.72         0.015564934     -0.12008457     0.040059620
2017-02-25/22:18:11.75         0.015580026     -0.12020153     0.040097481
2017-02-25/22:18:11.78         0.015564934     -0.12008561     0.040057658
2017-02-25/22:18:11.81         0.015564930     -0.12008609     0.040056683
2017-02-25/22:18:11.84         0.015564934     -0.12008663     0.040055727
2017-02-25/22:18:11.87         0.015580026     -0.12020359     0.040093584
2017-02-25/22:18:11.90         0.015564934     -0.12008767     0.040053764
2017-02-25/22:18:11.93         0.015564930     -0.12008815     0.040052789
2017-02-25/22:18:11.97         0.015564934     -0.12008869     0.040051833
2017-02-25/22:18:12.00         0.015580026     -0.12020565     0.040089686
2017-02-25/22:18:12.03         0.015564934     -0.12008973     0.040049870
2017-02-25/22:18:12.06         0.015564930     -0.12009021     0.040048894
2017-02-25/22:18:12.09         0.015564934     -0.12009075     0.040047937
2017-02-25/22:18:12.12         0.015580026     -0.12020771     0.040085786
2017-02-25/22:18:12.15         0.015564934     -0.12009179     0.040045974
2017-02-25/22:18:12.18         0.015564930     -0.12009227     0.040044998
2017-02-25/22:18:12.22         0.015564934     -0.12009281     0.040044041
2017-02-25/22:18:12.25         0.015580026     -0.12020977     0.040081886
2017-02-25/22:18:12.28         0.015564934     -0.12009385     0.040042077
2017-02-25/22:18:12.31         0.015564930     -0.12009433     0.040041101
2017-02-25/22:18:12.34         0.015564934     -0.12009487     0.040040143
2017-02-25/22:18:12.37         0.015580026     -0.12021184     0.040077984
2017-02-25/22:18:12.40         0.015564934     -0.12009591     0.040038178
2017-02-25/22:18:12.43         0.015564930     -0.12009639     0.040037202
2017-02-25/22:18:12.47         0.015564934     -0.12009693     0.040036244
2017-02-25/22:18:12.50         0.015580026     -0.12021390     0.040074081
2017-02-25/22:18:12.53         0.015564934     -0.12009797     0.040034279
2017-02-25/22:18:12.56         0.015564930     -0.12009845     0.040033302
2017-02-25/22:18:12.59         0.015564934     -0.12009899     0.040032344
2017-02-25/22:18:12.62         0.015580026     -0.12021596     0.040070177
2017-02-25/22:18:12.65         0.015564934     -0.12010003     0.040030378
2017-02-25/22:18:12.68         0.015564930     -0.12010051     0.040029402
2017-02-25/22:18:12.72         0.015564934     -0.12010105     0.040028443
2017-02-25/22:18:12.75         0.015580026     -0.12021802     0.040066272
2017-02-25/22:18:12.78         0.015564934     -0.12010209     0.040026477
2017-02-25/22:18:12.81         0.015564930     -0.12010257     0.040025500
2017-02-25/22:18:12.84         0.015564934     -0.12010311     0.040024541
2017-02-25/22:18:12.87         0.015580026     -0.12022009     0.040062366
2017-02-25/22:18:12.90         0.015564934     -0.12010415     0.040022574
2017-02-25/22:18:12.93         0.015564930     -0.12010463     0.040021597
2017-02-25/22:18:12.97         0.015564934     -0.12010517     0.040020638
2017-02-25/22:18:13.00         0.015580026     -0.12022215     0.040058458
2017-02-25/22:18:13.03         0.015564934     -0.12010621     0.040018670
2017-02-25/22:18:13.06         0.015564930     -0.12010669     0.040017692
2017-02-25/22:18:13.09         0.015564934     -0.12010723     0.040016733
2017-02-25/22:18:13.12         0.015580026     -0.12022421     0.040054550
2017-02-25/22:18:13.15         0.015564934     -0.12010827     0.040014765
2017-02-25/22:18:13.18         0.015564930     -0.12010875     0.040013787
2017-02-25/22:18:13.22         0.015564934     -0.12010929     0.040012828
2017-02-25/22:18:13.25         0.015580026     -0.12022627     0.040050640
2017-02-25/22:18:13.28         0.015564934     -0.12011033     0.040010859
2017-02-25/22:18:13.31         0.015564930     -0.12011081     0.040009881
2017-02-25/22:18:13.34         0.015564934     -0.12011135     0.040008921
2017-02-25/22:18:13.37         0.015580026     -0.12022833     0.040046729
2017-02-25/22:18:13.40         0.015564934     -0.12011239     0.040006951
2017-02-25/22:18:13.43         0.015564930     -0.12011287     0.040005973
2017-02-25/22:18:13.47         0.015564934     -0.12011341     0.040005013
2017-02-25/22:18:13.50         0.015580026     -0.12023040     0.040042817
2017-02-25/22:18:13.53         0.015564934     -0.12011445     0.040003043
2017-02-25/22:18:13.56         0.015564930     -0.12011493     0.040002064
2017-02-25/22:18:13.59         0.015564934     -0.12011547     0.040001104
2017-02-25/22:18:13.62         0.015580026     -0.12023246     0.040038904
2017-02-25/22:18:13.65         0.015564934     -0.12011651     0.039999133
2017-02-25/22:18:13.68         0.015564930     -0.12011699     0.039998154
2017-02-25/22:18:13.72         0.015564934     -0.12011753     0.039997194
2017-02-25/22:18:13.75         0.015580026     -0.12023452     0.040034990
2017-02-25/22:18:13.78         0.015564934     -0.12011857     0.039995223
2017-02-25/22:18:13.81         0.015564930     -0.12011905     0.039994243
2017-02-25/22:18:13.84         0.015564934     -0.12011959     0.039993283
2017-02-25/22:18:13.87         0.015580026     -0.12023658     0.040031074
2017-02-25/22:18:13.90         0.015564934     -0.12012063     0.039991311
2017-02-25/22:18:13.93         0.015564930     -0.12012111     0.039990331
2017-02-25/22:18:13.97         0.015564934     -0.12012165     0.039989370
2017-02-25/22:18:14.00         0.015580026     -0.12023865     0.040027158
2017-02-25/22:18:14.03         0.015564934     -0.12012269     0.039987398
2017-02-25/22:18:14.06         0.015564930     -0.12012317     0.039986418
2017-02-25/22:18:14.09         0.015564934     -0.12012371     0.039985457
2017-02-25/22:18:14.12         0.015580026     -0.12024071     0.040023240
2017-02-25/22:18:14.15         0.015564934     -0.12012475     0.039983484
2017-02-25/22:18:14.18         0.015564930     -0.12012523     0.039982504
2017-02-25/22:18:14.22         0.015564934     -0.12012577     0.039981542
2017-02-25/22:18:14.25         0.015580026     -0.12024277     0.040019322
2017-02-25/22:18:14.28         0.015564934     -0.12012681     0.039979568
2017-02-25/22:18:14.31         0.015564930     -0.12012729     0.039978588
2017-02-25/22:18:14.34         0.015564934     -0.12012783     0.039977626
2017-02-25/22:18:14.37         0.015580026     -0.12024483     0.040015402
2017-02-25/22:18:14.40         0.015564934     -0.12012887     0.039975652
2017-02-25/22:18:14.43         0.015564930     -0.12012935     0.039974671
2017-02-25/22:18:14.47         0.015564934     -0.12012989     0.039973709
2017-02-25/22:18:14.50         0.015580026     -0.12024689     0.040011481
2017-02-25/22:18:14.53         0.015564934     -0.12013093     0.039971735
2017-02-25/22:18:14.56         0.015564930     -0.12013141     0.039970754
2017-02-25/22:18:14.59         0.015564934     -0.12013195     0.039969791
2017-02-25/22:18:14.62         0.015580026     -0.12024896     0.040007559
2017-02-25/22:18:14.65         0.015564934     -0.12013299     0.039967816
2017-02-25/22:18:14.68         0.015564930     -0.12013347     0.039966835
2017-02-25/22:18:14.72         0.015564934     -0.12013401     0.039965872
2017-02-25/22:18:14.75         0.015580026     -0.12025102     0.040003635
2017-02-25/22:18:14.78         0.015564934     -0.12013505     0.039963896
2017-02-25/22:18:14.81         0.015564930     -0.12013553     0.039962915
2017-02-25/22:18:14.84         0.015564934     -0.12013607     0.039961952
2017-02-25/22:18:14.87         0.015580026     -0.12025308     0.039999711
2017-02-25/22:18:14.90         0.015564934     -0.12013711     0.039959975
2017-02-25/22:18:14.93         0.015564930     -0.12013760     0.039958994
2017-02-25/22:18:14.97         0.015564934     -0.12013813     0.039958030
2017-02-25/22:18:15.00         0.015580026     -0.12025514     0.039995785
2017-02-25/22:18:15.03         0.015564934     -0.12013917     0.039956053
2017-02-25/22:18:15.06         0.015564930     -0.12013966     0.039955071
2017-02-25/22:18:15.09         0.015564934     -0.12014019     0.039954108
2017-02-25/22:18:15.12         0.015580026     -0.12025721     0.039991859
2017-02-25/22:18:15.15         0.015564934     -0.12014123     0.039952130
2017-02-25/22:18:15.18         0.015564930     -0.12014172     0.039951148
2017-02-25/22:18:15.22         0.015564934     -0.12014225     0.039950184
2017-02-25/22:18:15.25         0.015580026     -0.12025927     0.039987931
2017-02-25/22:18:15.28         0.015564934     -0.12014329     0.039948206
2017-02-25/22:18:15.31         0.015564930     -0.12014378     0.039947223
2017-02-25/22:18:15.34         0.015564934     -0.12014431     0.039946259
2017-02-25/22:18:15.37         0.015580026     -0.12026133     0.039984002
2017-02-25/22:18:15.40         0.015564934     -0.12014535     0.039944280
2017-02-25/22:18:15.43         0.015564930     -0.12014584     0.039943298
2017-02-25/22:18:15.47         0.015564934     -0.12014637     0.039942333
2017-02-25/22:18:15.50         0.015580026     -0.12026339     0.039980072
2017-02-25/22:18:15.53         0.015564934     -0.12014741     0.039940354
2017-02-25/22:18:15.56         0.015564930     -0.12014790     0.039939371
2017-02-25/22:18:15.59         0.015564934     -0.12014844     0.039938406
2017-02-25/22:18:15.62         0.015580026     -0.12026545     0.039976141
2017-02-25/22:18:15.65         0.015564934     -0.12014947     0.039936426
2017-02-25/22:18:15.68         0.015564930     -0.12014996     0.039935443
2017-02-25/22:18:15.72         0.015564934     -0.12015050     0.039934478
2017-02-25/22:18:15.75         0.015580026     -0.12026752     0.039972208
2017-02-25/22:18:15.78         0.015564934     -0.12015153     0.039932497
2017-02-25/22:18:15.81         0.015564930     -0.12015202     0.039931514
2017-02-25/22:18:15.84         0.015564934     -0.12015256     0.039930548
2017-02-25/22:18:15.87         0.015580026     -0.12026958     0.039968275
2017-02-25/22:18:15.90         0.015564934     -0.12015359     0.039928567
2017-02-25/22:18:15.93         0.015564930     -0.12015408     0.039927583
2017-02-25/22:18:15.97         0.015564934     -0.12015462     0.039926618
2017-02-25/22:18:16.00         0.015580026     -0.12027164     0.039964340
2017-02-25/22:18:16.03         0.015564934     -0.12015565     0.039924636
2017-02-25/22:18:16.06         0.015564930     -0.12015614     0.039923652
2017-02-25/22:18:16.09         0.015564934     -0.12015668     0.039922686
2017-02-25/22:18:16.12         0.015580026     -0.12027370     0.039960404
2017-02-25/22:18:16.15         0.015564934     -0.12015771     0.039920704
2017-02-25/22:18:16.18         0.015564930     -0.12015820     0.039919720
2017-02-25/22:18:16.22         0.015564934     -0.12015874     0.039918753
2017-02-25/22:18:16.25         0.015580026     -0.12027577     0.039956468
2017-02-25/22:18:16.28         0.015564934     -0.12015977     0.039916771
2017-02-25/22:18:16.31         0.015564930     -0.12016026     0.039915786
2017-02-25/22:18:16.34         0.015564934     -0.12016080     0.039914820
2017-02-25/22:18:16.37         0.015580026     -0.12027783     0.039952530
2017-02-25/22:18:16.40         0.015564934     -0.12016183     0.039912836
2017-02-25/22:18:16.43         0.015564930     -0.12016232     0.039911851
2017-02-25/22:18:16.47         0.015564934     -0.12016286     0.039910884
2017-02-25/22:18:16.50         0.015580026     -0.12027989     0.039948591
2017-02-25/22:18:16.53         0.015564934     -0.12016390     0.039908901
2017-02-25/22:18:16.56         0.015564930     -0.12016438     0.039907915
2017-02-25/22:18:16.59         0.015564934     -0.12016492     0.039906948
2017-02-25/22:18:16.62         0.015580026     -0.12028195     0.039944650
[truncated: 752,058 more chars]
