# Supplementary material for: Miniature Dungey-like cycle at Mars
Source: Nat Commun. 2026 Jul 23;17:6129. doi: 10.1038/s41467-026-75019-3 (PMC13396348; doi:10.1038/s41467-026-75019-3)
Supplement: Supplementary file 3 — Source data [file 41467_2026_75019_MOESM3_ESM.zip › data_files/Fig_maven_20190227_120500_vel_o_unc_GEO_local.txt]

Panel        1:  dvel_o_corr_GEO_local
ytitle=dV(O+) [km/s]
dV!DEW!N dV!DNS!N dV!Dr!N
2019-02-27/12:05:00.28        0.0056025355     -0.12943492    -0.061218877
2019-02-27/12:05:04.28        0.0031381417     -0.12436324    -0.082840018
2019-02-27/12:05:08.28         0.055007351     -0.13346704    -0.088884908
2019-02-27/12:05:12.28         0.027680164     -0.16714767    -0.069682451
2019-02-27/12:05:16.28         0.036267701     -0.17177067    -0.067522509
2019-02-27/12:05:20.28        -0.013304502     -0.15811327    -0.085724188
2019-02-27/12:05:24.28         0.057759547     -0.15861640    -0.069100400
2019-02-27/12:05:28.28      -0.00010246069     -0.13088583    -0.087277912
2019-02-27/12:05:32.28        0.0086910979     -0.18300596    -0.086229839
2019-02-27/12:05:36.28        -0.010572808     -0.15712736    -0.091285669
2019-02-27/12:05:40.28        -0.016138485     -0.23955464     -0.12776666
2019-02-27/12:05:44.28        -0.021659130     -0.16111901    -0.063707434
2019-02-27/12:05:48.28         0.010484982     -0.14267418    -0.091729197
2019-02-27/12:05:52.28        0.0067132058     -0.16504192    -0.065064509
2019-02-27/12:05:56.28         0.010919919     -0.14032218    -0.098351770
2019-02-27/12:06:00.28       -0.0011557451     -0.18692672    -0.081678764
2019-02-27/12:06:04.28         0.038619229     -0.10691091    -0.058657256
2019-02-27/12:06:08.28         0.015607686     -0.10642998    -0.040988331
2019-02-27/12:06:12.28        0.0077476919    -0.079083715    -0.065769161
2019-02-27/12:06:16.28       -0.0051936343    -0.073046341    -0.045928476
2019-02-27/12:06:20.28         0.012198878    -0.072126656    -0.032420893
2019-02-27/12:06:24.28        0.0051260801    -0.064629098    -0.043767814
2019-02-27/12:06:28.28        0.0033845452    -0.073443157    -0.037085834
2019-02-27/12:06:32.28        0.0078216633    -0.084046007    -0.044127894
2019-02-27/12:06:36.28         0.012908950    -0.071982144    -0.037915990
2019-02-27/12:06:40.28         0.012614607    -0.054585854    -0.037972877
2019-02-27/12:06:44.28         0.013463254    -0.064333608    -0.023752767
2019-02-27/12:06:48.28         0.033456713    -0.057749881    -0.032236293
2019-02-27/12:06:52.28         0.018547295     -0.10016154    -0.066570803
2019-02-27/12:06:56.28         0.014477977     -0.20434075     -0.20215376
2019-02-27/12:07:00.28          0.49319922     -0.92337026     -0.66982259
2019-02-27/12:07:04.28         0.015610666     -0.36374924     -0.39002192
2019-02-27/12:07:08.28         0.026431516     -0.23596014    -0.076193194
2019-02-27/12:07:12.28        0.0071751957     -0.70172641     -0.11685052
2019-02-27/12:07:16.28          -1.4156346      -4.8680093      -1.4443854
2019-02-27/12:07:20.28         0.036550225     -0.33551773     -0.32201920
2019-02-27/12:07:24.28       -0.0043235173     -0.32328559     -0.23781543
2019-02-27/12:07:28.28         -0.18521411      -1.1780502     -0.15813986
2019-02-27/12:07:32.28        -0.078766648      -3.2760640    -0.029717537
2019-02-27/12:07:36.28        -0.023941853     -0.34429347     -0.12140604
2019-02-27/12:07:40.28         -0.56114510      -2.9682146      0.16822287
2019-02-27/12:07:44.28                -NaN            -NaN            -NaN
2019-02-27/12:07:48.28         -0.21747266     -0.88195249    -0.047654018
2019-02-27/12:07:52.28                -NaN            -NaN            -NaN
2019-02-27/12:07:56.28                -NaN            -NaN            -NaN
                               
