# Supplementary material for: Miniature Dungey-like cycle at Mars
Source: Nat Commun. 2026 Jul 23;17:6129. doi: 10.1038/s41467-026-75019-3 (PMC13396348; doi:10.1038/s41467-026-75019-3)
Supplement: Supplementary file 3 — Source data [file 41467_2026_75019_MOESM3_ESM.zip › data_files/Fig_maven_20180113_190000_vel_o2_unc_GEO_local.txt]

Panel        1:  dvel_o2_corr_GEO_local
ytitle=dV(O2+) [km/s]
dV!DEW!N dV!DNS!N dV!Dr!N
2018-01-13/19:00:00.61       -0.0066815963     -0.18787132     -0.20609364
2018-01-13/19:00:04.61        -0.019022124     -0.14006301    -0.095575315
2018-01-13/19:00:08.61         0.037346489     -0.21177213     -0.21122032
2018-01-13/19:00:12.61         0.035018335     -0.12999727     -0.17387556
2018-01-13/19:00:16.61         0.034164657    -0.095483967    -0.076826722
2018-01-13/19:00:20.61         0.024045939    -0.089184861    -0.069098860
2018-01-13/19:00:24.61         0.013769550    -0.085258067    -0.085359507
2018-01-13/19:00:28.61        -0.015225552     -0.12015028     -0.15873683
2018-01-13/19:00:32.61        0.0089608177    -0.096698374     -0.11933782
2018-01-13/19:00:36.61        -0.013486535    -0.064439650    -0.073427116
2018-01-13/19:00:40.61        -0.017532702    -0.089416158    -0.067730665
2018-01-13/19:00:44.61        0.0025827013     -0.17324646    -0.071316512
2018-01-13/19:00:48.61         0.062527923     -0.24292585     -0.10921522
2018-01-13/19:00:52.61        0.0037094660     -0.15050089    -0.066246647
2018-01-13/19:00:56.61         0.010869727    -0.062986608    -0.041786876
2018-01-13/19:01:00.61       0.00071723915    -0.016860908   -0.0095472818
2018-01-13/19:01:04.61       0.00044888261   -0.0089178197    -0.012345781
2018-01-13/19:01:08.61       0.00045041999    -0.015759436    -0.016728138
2018-01-13/19:01:12.61      -0.00066274994    -0.015707816    -0.018860925
2018-01-13/19:01:16.61        0.0012162120    -0.018509457    -0.010454311
2018-01-13/19:01:20.61        0.0030465002    -0.043097178    -0.046157085
2018-01-13/19:01:24.61        0.0032021584    -0.041704352    -0.033792576
2018-01-13/19:01:28.61         0.081067537     -0.29540715     -0.12676501
2018-01-13/19:01:32.61         0.060777519     -0.30314805    -0.052886301
2018-01-13/19:01:36.61        -0.089924598     -0.81671663     -0.19746968
2018-01-13/19:01:40.61          0.55096632      -2.0946028     -0.85303165
2018-01-13/19:01:44.61          0.64771165      -6.3425937      -1.9174436
2018-01-13/19:01:48.61         0.055403801     -0.98672295     -0.34268745
2018-01-13/19:01:52.61         0.028408661     -0.13126847     -0.10051406
2018-01-13/19:01:56.61         0.013248417     -0.13506657     -0.13278547
                               
