# Supplementary material for: Miniature Dungey-like cycle at Mars
Source: Nat Commun. 2026 Jul 23;17:6129. doi: 10.1038/s41467-026-75019-3 (PMC13396348; doi:10.1038/s41467-026-75019-3)
Supplement: Supplementary file 3 — Source data [file 41467_2026_75019_MOESM3_ESM.zip › data_files/Fig_maven_20180113_190000_B^r.txt]

Panel        1:  dBc
ytitle=B!Ur!N [nT]
B!Ur!N!Dr!N B!Ur!N!DNS!N B!Ur!N!DEW!N
2018-01-13/18:58:30.02                 NaN             NaN             NaN
2018-01-13/18:58:30.05                 NaN             NaN             NaN
2018-01-13/18:58:30.08                 NaN             NaN             NaN
2018-01-13/18:58:30.11                 NaN             NaN             NaN
2018-01-13/18:58:30.14                 NaN             NaN             NaN
2018-01-13/18:58:30.17                 NaN             NaN             NaN
2018-01-13/18:58:30.20                 NaN             NaN             NaN
2018-01-13/18:58:30.24                 NaN             NaN             NaN
2018-01-13/18:58:30.27                 NaN             NaN             NaN
2018-01-13/18:58:30.30                 NaN             NaN             NaN
2018-01-13/18:58:30.33                 NaN             NaN             NaN
2018-01-13/18:58:30.36                 NaN             NaN             NaN
2018-01-13/18:58:30.39                 NaN             NaN             NaN
2018-01-13/18:58:30.42                 NaN             NaN             NaN
2018-01-13/18:58:30.45                 NaN             NaN             NaN
2018-01-13/18:58:30.49                 NaN             NaN             NaN
2018-01-13/18:58:30.52                 NaN             NaN             NaN
2018-01-13/18:58:30.55                 NaN             NaN             NaN
2018-01-13/18:58:30.58                 NaN             NaN             NaN
2018-01-13/18:58:30.61                 NaN             NaN             NaN
2018-01-13/18:58:30.64                 NaN             NaN             NaN
2018-01-13/18:58:30.67                 NaN             NaN             NaN
2018-01-13/18:58:30.70                 NaN             NaN             NaN
2018-01-13/18:58:30.74                 NaN             NaN             NaN
2018-01-13/18:58:30.77                 NaN             NaN             NaN
2018-01-13/18:58:30.80                 NaN             NaN             NaN
2018-01-13/18:58:30.83                 NaN             NaN             NaN
2018-01-13/18:58:30.86                 NaN             NaN             NaN
2018-01-13/18:58:30.89                 NaN             NaN             NaN
2018-01-13/18:58:30.92                 NaN             NaN             NaN
2018-01-13/18:58:30.95                 NaN             NaN             NaN
2018-01-13/18:58:30.99                 NaN             NaN             NaN
2018-01-13/18:58:31.02                 NaN             NaN             NaN
2018-01-13/18:58:31.05                 NaN             NaN             NaN
2018-01-13/18:58:31.08                 NaN             NaN             NaN
2018-01-13/18:58:31.11                 NaN             NaN             NaN
2018-01-13/18:58:31.14                 NaN             NaN             NaN
2018-01-13/18:58:31.17                 NaN             NaN             NaN
2018-01-13/18:58:31.20                 NaN             NaN             NaN
2018-01-13/18:58:31.24                 NaN             NaN             NaN
2018-01-13/18:58:31.27                 NaN             NaN             NaN
2018-01-13/18:58:31.30                 NaN             NaN             NaN
2018-01-13/18:58:31.33                 NaN             NaN             NaN
2018-01-13/18:58:31.36                 NaN             NaN             NaN
2018-01-13/18:58:31.39                 NaN             NaN             NaN
2018-01-13/18:58:31.42                 NaN             NaN             NaN
2018-01-13/18:58:31.45                 NaN             NaN             NaN
2018-01-13/18:58:31.49                 NaN             NaN             NaN
2018-01-13/18:58:31.52                 NaN             NaN             NaN
2018-01-13/18:58:31.55                 NaN             NaN             NaN
2018-01-13/18:58:31.58                 NaN             NaN             NaN
2018-01-13/18:58:31.61                 NaN             NaN             NaN
2018-01-13/18:58:31.64                 NaN             NaN             NaN
2018-01-13/18:58:31.67                 NaN             NaN             NaN
2018-01-13/18:58:31.70                 NaN             NaN             NaN
2018-01-13/18:58:31.74                 NaN             NaN             NaN
2018-01-13/18:58:31.77                 NaN             NaN             NaN
2018-01-13/18:58:31.80                 NaN             NaN             NaN
2018-01-13/18:58:31.83                 NaN             NaN             NaN
2018-01-13/18:58:31.86                 NaN             NaN             NaN
2018-01-13/18:58:31.89                 NaN             NaN             NaN
2018-01-13/18:58:31.92                 NaN             NaN             NaN
2018-01-13/18:58:31.95                 NaN             NaN             NaN
2018-01-13/18:58:31.99                 NaN             NaN             NaN
2018-01-13/18:58:32.02                 NaN             NaN             NaN
2018-01-13/18:58:32.05                 NaN             NaN             NaN
2018-01-13/18:58:32.08                 NaN             NaN             NaN
2018-01-13/18:58:32.11                 NaN             NaN             NaN
2018-01-13/18:58:32.14                 NaN             NaN             NaN
2018-01-13/18:58:32.17                 NaN             NaN             NaN
2018-01-13/18:58:32.20                 NaN             NaN             NaN
2018-01-13/18:58:32.24                 NaN             NaN             NaN
2018-01-13/18:58:32.27                 NaN             NaN             NaN
2018-01-13/18:58:32.30                 NaN             NaN             NaN
2018-01-13/18:58:32.33                 NaN             NaN             NaN
2018-01-13/18:58:32.36                 NaN             NaN             NaN
2018-01-13/18:58:32.39                 NaN             NaN             NaN
2018-01-13/18:58:32.42                 NaN             NaN             NaN
2018-01-13/18:58:32.45                 NaN             NaN             NaN
2018-01-13/18:58:32.49                 NaN             NaN             NaN
2018-01-13/18:58:32.52                 NaN             NaN             NaN
2018-01-13/18:58:32.55                 NaN             NaN             NaN
2018-01-13/18:58:32.58                 NaN             NaN             NaN
2018-01-13/18:58:32.61                 NaN             NaN             NaN
2018-01-13/18:58:32.64                 NaN             NaN             NaN
2018-01-13/18:58:32.67                 NaN             NaN             NaN
2018-01-13/18:58:32.70                 NaN             NaN             NaN
2018-01-13/18:58:32.74                 NaN             NaN             NaN
2018-01-13/18:58:32.77                 NaN             NaN             NaN
2018-01-13/18:58:32.80                 NaN             NaN             NaN
2018-01-13/18:58:32.83                 NaN             NaN             NaN
2018-01-13/18:58:32.86                 NaN             NaN             NaN
2018-01-13/18:58:32.89                 NaN             NaN             NaN
2018-01-13/18:58:32.92                 NaN             NaN             NaN
2018-01-13/18:58:32.95                 NaN             NaN             NaN
2018-01-13/18:58:32.99                 NaN             NaN             NaN
2018-01-13/18:58:33.02                 NaN             NaN             NaN
2018-01-13/18:58:33.05                 NaN             NaN             NaN
2018-01-13/18:58:33.08                 NaN             NaN             NaN
2018-01-13/18:58:33.11                 NaN             NaN             NaN
2018-01-13/18:58:33.14                 NaN             NaN             NaN
2018-01-13/18:58:33.17                 NaN             NaN             NaN
2018-01-13/18:58:33.20                 NaN             NaN             NaN
2018-01-13/18:58:33.24                 NaN             NaN             NaN
2018-01-13/18:58:33.27                 NaN             NaN             NaN
2018-01-13/18:58:33.30                 NaN             NaN             NaN
2018-01-13/18:58:33.33                 NaN             NaN             NaN
2018-01-13/18:58:33.36                 NaN             NaN             NaN
2018-01-13/18:58:33.39                 NaN             NaN             NaN
2018-01-13/18:58:33.42                 NaN             NaN             NaN
2018-01-13/18:58:33.45                 NaN             NaN             NaN
2018-01-13/18:58:33.49                 NaN             NaN             NaN
2018-01-13/18:58:33.52                 NaN             NaN             NaN
2018-01-13/18:58:33.55                 NaN             NaN             NaN
2018-01-13/18:58:33.58                 NaN             NaN             NaN
2018-01-13/18:58:33.61                 NaN             NaN             NaN
2018-01-13/18:58:33.64                 NaN             NaN             NaN
2018-01-13/18:58:33.67                 NaN             NaN             NaN
2018-01-13/18:58:33.70                 NaN             NaN             NaN
2018-01-13/18:58:33.74                 NaN             NaN             NaN
2018-01-13/18:58:33.77                 NaN             NaN             NaN
2018-01-13/18:58:33.80                 NaN             NaN             NaN
2018-01-13/18:58:33.83                 NaN             NaN             NaN
2018-01-13/18:58:33.86                 NaN             NaN             NaN
2018-01-13/18:58:33.89                 NaN             NaN             NaN
2018-01-13/18:58:33.92                 NaN             NaN             NaN
2018-01-13/18:58:33.95                 NaN             NaN             NaN
2018-01-13/18:58:33.99                 NaN             NaN             NaN
2018-01-13/18:58:34.02                 NaN             NaN             NaN
2018-01-13/18:58:34.05                 NaN             NaN             NaN
2018-01-13/18:58:34.08                 NaN             NaN             NaN
2018-01-13/18:58:34.11                 NaN             NaN             NaN
2018-01-13/18:58:34.14                 NaN             NaN             NaN
2018-01-13/18:58:34.17                 NaN             NaN             NaN
2018-01-13/18:58:34.20                 NaN             NaN             NaN
2018-01-13/18:58:34.24                 NaN             NaN             NaN
2018-01-13/18:58:34.27                 NaN             NaN             NaN
2018-01-13/18:58:34.30                 NaN             NaN             NaN
2018-01-13/18:58:34.33                 NaN             NaN             NaN
2018-01-13/18:58:34.36                 NaN             NaN             NaN
2018-01-13/18:58:34.39                 NaN             NaN             NaN
2018-01-13/18:58:34.42                 NaN             NaN             NaN
2018-01-13/18:58:34.45                 NaN             NaN             NaN
2018-01-13/18:58:34.49                 NaN             NaN             NaN
2018-01-13/18:58:34.52                 NaN             NaN             NaN
2018-01-13/18:58:34.55                 NaN             NaN             NaN
2018-01-13/18:58:34.58                 NaN             NaN             NaN
2018-01-13/18:58:34.61                 NaN             NaN             NaN
2018-01-13/18:58:34.64                 NaN             NaN             NaN
2018-01-13/18:58:34.67                 NaN             NaN             NaN
2018-01-13/18:58:34.70                 NaN             NaN             NaN
2018-01-13/18:58:34.74                 NaN             NaN             NaN
2018-01-13/18:58:34.77                 NaN             NaN             NaN
2018-01-13/18:58:34.80                 NaN             NaN             NaN
2018-01-13/18:58:34.83                 NaN             NaN             NaN
2018-01-13/18:58:34.86                 NaN             NaN             NaN
2018-01-13/18:58:34.89                 NaN             NaN             NaN
2018-01-13/18:58:34.92                 NaN             NaN             NaN
2018-01-13/18:58:34.95                 NaN             NaN             NaN
2018-01-13/18:58:34.99                 NaN             NaN             NaN
2018-01-13/18:58:35.02                 NaN             NaN             NaN
2018-01-13/18:58:35.05                 NaN             NaN             NaN
2018-01-13/18:58:35.08                 NaN             NaN             NaN
2018-01-13/18:58:35.11                 NaN             NaN             NaN
2018-01-13/18:58:35.14                 NaN             NaN             NaN
2018-01-13/18:58:35.17                 NaN             NaN             NaN
2018-01-13/18:58:35.20                 NaN             NaN             NaN
2018-01-13/18:58:35.24                 NaN             NaN             NaN
2018-01-13/18:58:35.27                 NaN             NaN             NaN
2018-01-13/18:58:35.30                 NaN             NaN             NaN
2018-01-13/18:58:35.33                 NaN             NaN             NaN
2018-01-13/18:58:35.36                 NaN             NaN             NaN
2018-01-13/18:58:35.39                 NaN             NaN             NaN
2018-01-13/18:58:35.42                 NaN             NaN             NaN
2018-01-13/18:58:35.45                 NaN             NaN             NaN
2018-01-13/18:58:35.49                 NaN             NaN             NaN
2018-01-13/18:58:35.52                 NaN             NaN             NaN
2018-01-13/18:58:35.55                 NaN             NaN             NaN
2018-01-13/18:58:35.58                 NaN             NaN             NaN
2018-01-13/18:58:35.61                 NaN             NaN             NaN
2018-01-13/18:58:35.64                 NaN             NaN             NaN
2018-01-13/18:58:35.67                 NaN             NaN             NaN
2018-01-13/18:58:35.70                 NaN             NaN             NaN
2018-01-13/18:58:35.74                 NaN             NaN             NaN
2018-01-13/18:58:35.77                 NaN             NaN             NaN
2018-01-13/18:58:35.80                 NaN             NaN             NaN
2018-01-13/18:58:35.83                 NaN             NaN             NaN
2018-01-13/18:58:35.86                 NaN             NaN             NaN
2018-01-13/18:58:35.89                 NaN             NaN             NaN
2018-01-13/18:58:35.92                 NaN             NaN             NaN
2018-01-13/18:58:35.95                 NaN             NaN             NaN
2018-01-13/18:58:35.99                 NaN             NaN             NaN
2018-01-13/18:58:36.02                 NaN             NaN             NaN
2018-01-13/18:58:36.05                 NaN             NaN             NaN
2018-01-13/18:58:36.08                 NaN             NaN             NaN
2018-01-13/18:58:36.11                 NaN             NaN             NaN
2018-01-13/18:58:36.14                 NaN             NaN             NaN
2018-01-13/18:58:36.17                 NaN             NaN             NaN
2018-01-13/18:58:36.20                 NaN             NaN             NaN
2018-01-13/18:58:36.24                 NaN             NaN             NaN
2018-01-13/18:58:36.27                 NaN             NaN             NaN
2018-01-13/18:58:36.30                 NaN             NaN             NaN
2018-01-13/18:58:36.33                 NaN             NaN             NaN
2018-01-13/18:58:36.36                 NaN             NaN             NaN
2018-01-13/18:58:36.39                 NaN             NaN             NaN
2018-01-13/18:58:36.42                 NaN             NaN             NaN
2018-01-13/18:58:36.45                 NaN             NaN             NaN
2018-01-13/18:58:36.49                 NaN             NaN             NaN
2018-01-13/18:58:36.52                 NaN             NaN             NaN
2018-01-13/18:58:36.55                 NaN             NaN             NaN
2018-01-13/18:58:36.58                 NaN             NaN             NaN
2018-01-13/18:58:36.61                 NaN             NaN             NaN
2018-01-13/18:58:36.64                 NaN             NaN             NaN
2018-01-13/18:58:36.67                 NaN             NaN             NaN
2018-01-13/18:58:36.70                 NaN             NaN             NaN
2018-01-13/18:58:36.74                 NaN             NaN             NaN
2018-01-13/18:58:36.77                 NaN             NaN             NaN
2018-01-13/18:58:36.80                 NaN             NaN             NaN
2018-01-13/18:58:36.83                 NaN             NaN             NaN
2018-01-13/18:58:36.86                 NaN             NaN             NaN
2018-01-13/18:58:36.89                 NaN             NaN             NaN
2018-01-13/18:58:36.92                 NaN             NaN             NaN
2018-01-13/18:58:36.95                 NaN             NaN             NaN
2018-01-13/18:58:36.99                 NaN             NaN             NaN
2018-01-13/18:58:37.02                 NaN             NaN             NaN
2018-01-13/18:58:37.05                 NaN             NaN             NaN
2018-01-13/18:58:37.08                 NaN             NaN             NaN
2018-01-13/18:58:37.11                 NaN             NaN             NaN
2018-01-13/18:58:37.14                 NaN             NaN             NaN
2018-01-13/18:58:37.17                 NaN             NaN             NaN
2018-01-13/18:58:37.20                 NaN             NaN             NaN
2018-01-13/18:58:37.24                 NaN             NaN             NaN
2018-01-13/18:58:37.27                 NaN             NaN             NaN
2018-01-13/18:58:37.30                 NaN             NaN             NaN
2018-01-13/18:58:37.33                 NaN             NaN             NaN
2018-01-13/18:58:37.36                 NaN             NaN             NaN
2018-01-13/18:58:37.39                 NaN             NaN             NaN
2018-01-13/18:58:37.42                 NaN             NaN             NaN
2018-01-13/18:58:37.45                 NaN             NaN             NaN
2018-01-13/18:58:37.49                 NaN             NaN             NaN
2018-01-13/18:58:37.52                 NaN             NaN             NaN
2018-01-13/18:58:37.55                 NaN             NaN             NaN
2018-01-13/18:58:37.58                 NaN             NaN             NaN
2018-01-13/18:58:37.61                 NaN             NaN             NaN
2018-01-13/18:58:37.64                 NaN             NaN             NaN
2018-01-13/18:58:37.67                 NaN             NaN             NaN
2018-01-13/18:58:37.70                 NaN             NaN             NaN
2018-01-13/18:58:37.74                 NaN             NaN             NaN
2018-01-13/18:58:37.77                 NaN             NaN             NaN
2018-01-13/18:58:37.80                 NaN             NaN             NaN
2018-01-13/18:58:37.83                 NaN             NaN             NaN
2018-01-13/18:58:37.86                 NaN             NaN             NaN
2018-01-13/18:58:37.89                 NaN             NaN             NaN
2018-01-13/18:58:37.92                 NaN             NaN             NaN
2018-01-13/18:58:37.95                 NaN             NaN             NaN
2018-01-13/18:58:37.99                 NaN             NaN             NaN
2018-01-13/18:58:38.02                 NaN             NaN             NaN
2018-01-13/18:58:38.05                 NaN             NaN             NaN
2018-01-13/18:58:38.08                 NaN             NaN             NaN
2018-01-13/18:58:38.11                 NaN             NaN             NaN
2018-01-13/18:58:38.14                 NaN             NaN             NaN
2018-01-13/18:58:38.17                 NaN             NaN             NaN
2018-01-13/18:58:38.20                 NaN             NaN             NaN
2018-01-13/18:58:38.24                 NaN             NaN             NaN
2018-01-13/18:58:38.27                 NaN             NaN             NaN
2018-01-13/18:58:38.30                 NaN             NaN             NaN
2018-01-13/18:58:38.33                 NaN             NaN             NaN
2018-01-13/18:58:38.36                 NaN             NaN             NaN
2018-01-13/18:58:38.39                 NaN             NaN             NaN
2018-01-13/18:58:38.42                 NaN             NaN             NaN
2018-01-13/18:58:38.45                 NaN             NaN             NaN
2018-01-13/18:58:38.49                 NaN             NaN             NaN
2018-01-13/18:58:38.52                 NaN             NaN             NaN
2018-01-13/18:58:38.55                 NaN             NaN             NaN
2018-01-13/18:58:38.58                 NaN             NaN             NaN
2018-01-13/18:58:38.61                 NaN             NaN             NaN
2018-01-13/18:58:38.64                 NaN             NaN             NaN
2018-01-13/18:58:38.67                 NaN             NaN             NaN
2018-01-13/18:58:38.70                 NaN             NaN             NaN
2018-01-13/18:58:38.74                 NaN             NaN             NaN
2018-01-13/18:58:38.77                 NaN             NaN             NaN
2018-01-13/18:58:38.80                 NaN             NaN             NaN
2018-01-13/18:58:38.83                 NaN             NaN             NaN
2018-01-13/18:58:38.86                 NaN             NaN             NaN
2018-01-13/18:58:38.89                 NaN             NaN             NaN
2018-01-13/18:58:38.92                 NaN             NaN             NaN
2018-01-13/18:58:38.95                 NaN             NaN             NaN
2018-01-13/18:58:38.99                 NaN             NaN             NaN
2018-01-13/18:58:39.02                 NaN             NaN             NaN
2018-01-13/18:58:39.05                 NaN             NaN             NaN
2018-01-13/18:58:39.08                 NaN             NaN             NaN
2018-01-13/18:58:39.11                 NaN             NaN             NaN
2018-01-13/18:58:39.14                 NaN             NaN             NaN
2018-01-13/18:58:39.17                 NaN             NaN             NaN
2018-01-13/18:58:39.20                 NaN             NaN             NaN
2018-01-13/18:58:39.24                 NaN             NaN             NaN
2018-01-13/18:58:39.27                 NaN             NaN             NaN
2018-01-13/18:58:39.30                 NaN             NaN             NaN
2018-01-13/18:58:39.33                 NaN             NaN             NaN
2018-01-13/18:58:39.36                 NaN             NaN             NaN
2018-01-13/18:58:39.39                 NaN             NaN             NaN
2018-01-13/18:58:39.42                 NaN             NaN             NaN
2018-01-13/18:58:39.45                 NaN             NaN             NaN
2018-01-13/18:58:39.49                 NaN             NaN             NaN
2018-01-13/18:58:39.52                 NaN             NaN             NaN
2018-01-13/18:58:39.55                 NaN             NaN             NaN
2018-01-13/18:58:39.58                 NaN             NaN             NaN
2018-01-13/18:58:39.61                 NaN             NaN             NaN
2018-01-13/18:58:39.64                 NaN             NaN             NaN
2018-01-13/18:58:39.67                 NaN             NaN             NaN
2018-01-13/18:58:39.70                 NaN             NaN             NaN
2018-01-13/18:58:39.74                 NaN             NaN             NaN
2018-01-13/18:58:39.77                 NaN             NaN             NaN
2018-01-13/18:58:39.80                 NaN             NaN             NaN
2018-01-13/18:58:39.83                 NaN             NaN             NaN
2018-01-13/18:58:39.86                 NaN             NaN             NaN
2018-01-13/18:58:39.89                 NaN             NaN             NaN
2018-01-13/18:58:39.92                 NaN             NaN             NaN
2018-01-13/18:58:39.95                 NaN             NaN             NaN
2018-01-13/18:58:39.99                 NaN             NaN             NaN
2018-01-13/18:58:40.02                 NaN             NaN             NaN
2018-01-13/18:58:40.05                 NaN             NaN             NaN
2018-01-13/18:58:40.08                 NaN             NaN             NaN
2018-01-13/18:58:40.11                 NaN             NaN             NaN
2018-01-13/18:58:40.14                 NaN             NaN             NaN
2018-01-13/18:58:40.17                 NaN             NaN             NaN
2018-01-13/18:58:40.20                 NaN             NaN             NaN
2018-01-13/18:58:40.24                 NaN             NaN             NaN
2018-01-13/18:58:40.27                 NaN             NaN             NaN
2018-01-13/18:58:40.30                 NaN             NaN             NaN
2018-01-13/18:58:40.33                 NaN             NaN             NaN
2018-01-13/18:58:40.36                 NaN             NaN             NaN
2018-01-13/18:58:40.39                 NaN             NaN             NaN
2018-01-13/18:58:40.42                 NaN             NaN             NaN
2018-01-13/18:58:40.45                 NaN             NaN             NaN
2018-01-13/18:58:40.49                 NaN             NaN             NaN
2018-01-13/18:58:40.52                 NaN             NaN             NaN
2018-01-13/18:58:40.55                 NaN             NaN             NaN
2018-01-13/18:58:40.58                 NaN             NaN             NaN
2018-01-13/18:58:40.61                 NaN             NaN             NaN
2018-01-13/18:58:40.64                 NaN             NaN             NaN
2018-01-13/18:58:40.67                 NaN             NaN             NaN
2018-01-13/18:58:40.70                 NaN             NaN             NaN
2018-01-13/18:58:40.74                 NaN             NaN             NaN
2018-01-13/18:58:40.77                 NaN             NaN             NaN
2018-01-13/18:58:40.80                 NaN             NaN             NaN
2018-01-13/18:58:40.83                 NaN             NaN             NaN
2018-01-13/18:58:40.86                 NaN             NaN             NaN
2018-01-13/18:58:40.89                 NaN             NaN             NaN
2018-01-13/18:58:40.92                 NaN             NaN             NaN
2018-01-13/18:58:40.95                 NaN             NaN             NaN
2018-01-13/18:58:40.99                 NaN             NaN             NaN
2018-01-13/18:58:41.02                 NaN             NaN             NaN
2018-01-13/18:58:41.05                 NaN             NaN             NaN
2018-01-13/18:58:41.08                 NaN             NaN             NaN
2018-01-13/18:58:41.11                 NaN             NaN             NaN
2018-01-13/18:58:41.14                 NaN             NaN             NaN
2018-01-13/18:58:41.17                 NaN             NaN             NaN
2018-01-13/18:58:41.20                 NaN             NaN             NaN
2018-01-13/18:58:41.24                 NaN             NaN             NaN
2018-01-13/18:58:41.27                 NaN             NaN             NaN
2018-01-13/18:58:41.30                 NaN             NaN             NaN
2018-01-13/18:58:41.33                 NaN             NaN             NaN
2018-01-13/18:58:41.36                 NaN             NaN             NaN
2018-01-13/18:58:41.39                 NaN             NaN             NaN
2018-01-13/18:58:41.42                 NaN             NaN             NaN
2018-01-13/18:58:41.45                 NaN             NaN             NaN
2018-01-13/18:58:41.49                 NaN             NaN             NaN
2018-01-13/18:58:41.52                 NaN             NaN             NaN
2018-01-13/18:58:41.55                 NaN             NaN             NaN
2018-01-13/18:58:41.58                 NaN             NaN             NaN
2018-01-13/18:58:41.61                 NaN             NaN             NaN
2018-01-13/18:58:41.64                 NaN             NaN             NaN
2018-01-13/18:58:41.67                 NaN             NaN             NaN
2018-01-13/18:58:41.70                 NaN             NaN             NaN
2018-01-13/18:58:41.74                 NaN             NaN             NaN
2018-01-13/18:58:41.77                 NaN             NaN             NaN
2018-01-13/18:58:41.80                 NaN             NaN             NaN
2018-01-13/18:58:41.83                 NaN             NaN             NaN
2018-01-13/18:58:41.86                 NaN             NaN             NaN
2018-01-13/18:58:41.89                 NaN             NaN             NaN
2018-01-13/18:58:41.92                 NaN             NaN             NaN
2018-01-13/18:58:41.95                 NaN             NaN             NaN
2018-01-13/18:58:41.99                 NaN             NaN             NaN
2018-01-13/18:58:42.02                 NaN             NaN             NaN
2018-01-13/18:58:42.05                 NaN             NaN             NaN
2018-01-13/18:58:42.08                 NaN             NaN             NaN
2018-01-13/18:58:42.11                 NaN             NaN             NaN
2018-01-13/18:58:42.14                 NaN             NaN             NaN
2018-01-13/18:58:42.17                 NaN             NaN             NaN
2018-01-13/18:58:42.20                 NaN             NaN             NaN
2018-01-13/18:58:42.24                 NaN             NaN             NaN
2018-01-13/18:58:42.27                 NaN             NaN             NaN
2018-01-13/18:58:42.30                 NaN             NaN             NaN
2018-01-13/18:58:42.33                 NaN             NaN             NaN
2018-01-13/18:58:42.36                 NaN             NaN             NaN
2018-01-13/18:58:42.39                 NaN             NaN             NaN
2018-01-13/18:58:42.42                 NaN             NaN             NaN
2018-01-13/18:58:42.45                 NaN             NaN             NaN
2018-01-13/18:58:42.49                 NaN             NaN             NaN
2018-01-13/18:58:42.52                 NaN             NaN             NaN
2018-01-13/18:58:42.55                 NaN             NaN             NaN
2018-01-13/18:58:42.58                 NaN             NaN             NaN
2018-01-13/18:58:42.61                 NaN             NaN             NaN
2018-01-13/18:58:42.64                 NaN             NaN             NaN
2018-01-13/18:58:42.67                 NaN             NaN             NaN
2018-01-13/18:58:42.70                 NaN             NaN             NaN
2018-01-13/18:58:42.73                 NaN             NaN             NaN
2018-01-13/18:58:42.77                 NaN             NaN             NaN
2018-01-13/18:58:42.80                 NaN             NaN             NaN
2018-01-13/18:58:42.83                 NaN             NaN             NaN
2018-01-13/18:58:42.86                 NaN             NaN             NaN
2018-01-13/18:58:42.89                 NaN             NaN             NaN
2018-01-13/18:58:42.92                 NaN             NaN             NaN
2018-01-13/18:58:42.95                 NaN             NaN             NaN
2018-01-13/18:58:42.98                 NaN             NaN             NaN
2018-01-13/18:58:43.02                 NaN             NaN             NaN
2018-01-13/18:58:43.05                 NaN             NaN             NaN
2018-01-13/18:58:43.08                 NaN             NaN             NaN
2018-01-13/18:58:43.11                 NaN             NaN             NaN
2018-01-13/18:58:43.14                 NaN             NaN             NaN
2018-01-13/18:58:43.17                 NaN             NaN             NaN
2018-01-13/18:58:43.20                 NaN             NaN             NaN
2018-01-13/18:58:43.23                 NaN             NaN             NaN
2018-01-13/18:58:43.27                 NaN             NaN             NaN
2018-01-13/18:58:43.30                 NaN             NaN             NaN
2018-01-13/18:58:43.33                 NaN             NaN             NaN
2018-01-13/18:58:43.36                 NaN             NaN             NaN
2018-01-13/18:58:43.39                 NaN             NaN             NaN
2018-01-13/18:58:43.42                 NaN             NaN             NaN
2018-01-13/18:58:43.45                 NaN             NaN             NaN
2018-01-13/18:58:43.48                 NaN             NaN             NaN
2018-01-13/18:58:43.52                 NaN             NaN             NaN
2018-01-13/18:58:43.55                 NaN             NaN             NaN
2018-01-13/18:58:43.58                 NaN             NaN             NaN
2018-01-13/18:58:43.61                 NaN             NaN             NaN
2018-01-13/18:58:43.64                 NaN             NaN             NaN
2018-01-13/18:58:43.67                 NaN             NaN             NaN
2018-01-13/18:58:43.70                 NaN             NaN             NaN
2018-01-13/18:58:43.73                 NaN             NaN             NaN
2018-01-13/18:58:43.77                 NaN             NaN             NaN
2018-01-13/18:58:43.80                 NaN             NaN             NaN
2018-01-13/18:58:43.83                 NaN             NaN             NaN
2018-01-13/18:58:43.86                 NaN             NaN             NaN
2018-01-13/18:58:43.89                 NaN             NaN             NaN
2018-01-13/18:58:43.92                 NaN             NaN             NaN
2018-01-13/18:58:43.95                 NaN             NaN             NaN
2018-01-13/18:58:43.98                 NaN             NaN             NaN
2018-01-13/18:58:44.02                 NaN             NaN             NaN
2018-01-13/18:58:44.05                 NaN             NaN             NaN
2018-01-13/18:58:44.08                 NaN             NaN             NaN
2018-01-13/18:58:44.11                 NaN             NaN             NaN
2018-01-13/18:58:44.14                 NaN             NaN             NaN
2018-01-13/18:58:44.17                 NaN             NaN             NaN
2018-01-13/18:58:44.20                 NaN             NaN             NaN
2018-01-13/18:58:44.23                 NaN             NaN             NaN
2018-01-13/18:58:44.27                 NaN             NaN             NaN
2018-01-13/18:58:44.30                 NaN             NaN             NaN
2018-01-13/18:58:44.33                 NaN             NaN             NaN
2018-01-13/18:58:44.36                 NaN             NaN             NaN
2018-01-13/18:58:44.39                 NaN             NaN             NaN
2018-01-13/18:58:44.42                 NaN             NaN             NaN
2018-01-13/18:58:44.45                 NaN             NaN             NaN
2018-01-13/18:58:44.48                 NaN             NaN             NaN
2018-01-13/18:58:44.52                 NaN             NaN             NaN
2018-01-13/18:58:44.55                 NaN             NaN             NaN
2018-01-13/18:58:44.58                 NaN             NaN             NaN
2018-01-13/18:58:44.61                 NaN             NaN             NaN
2018-01-13/18:58:44.64                 NaN             NaN             NaN
2018-01-13/18:58:44.67                 NaN             NaN             NaN
2018-01-13/18:58:44.70                 NaN             NaN             NaN
2018-01-13/18:58:44.73                 NaN             NaN             NaN
2018-01-13/18:58:44.77                 NaN             NaN             NaN
2018-01-13/18:58:44.80                 NaN             NaN             NaN
2018-01-13/18:58:44.83                 NaN             NaN             NaN
2018-01-13/18:58:44.86                 NaN             NaN             NaN
2018-01-13/18:58:44.89                 NaN             NaN             NaN
2018-01-13/18:58:44.92                 NaN             NaN             NaN
2018-01-13/18:58:44.95                 NaN             NaN             NaN
2018-01-13/18:58:44.98                 NaN             NaN             NaN
2018-01-13/18:58:45.02                 NaN             NaN             NaN
2018-01-13/18:58:45.05                 NaN             NaN             NaN
2018-01-13/18:58:45.08                 NaN             NaN             NaN
2018-01-13/18:58:45.11                 NaN             NaN             NaN
2018-01-13/18:58:45.14                 NaN             NaN             NaN
2018-01-13/18:58:45.17                 NaN             NaN             NaN
2018-01-13/18:58:45.20                 NaN             NaN             NaN
2018-01-13/18:58:45.23                 NaN             NaN             NaN
2018-01-13/18:58:45.27                 NaN             NaN             NaN
2018-01-13/18:58:45.30                 NaN             NaN             NaN
2018-01-13/18:58:45.33                 NaN             NaN             NaN
2018-01-13/18:58:45.36                 NaN             NaN             NaN
2018-01-13/18:58:45.39                 NaN             NaN             NaN
2018-01-13/18:58:45.42                 NaN             NaN             NaN
2018-01-13/18:58:45.45                 NaN             NaN             NaN
2018-01-13/18:58:45.48                 NaN             NaN             NaN
2018-01-13/18:58:45.52                 NaN             NaN             NaN
2018-01-13/18:58:45.55                 NaN             NaN             NaN
2018-01-13/18:58:45.58                 NaN             NaN             NaN
2018-01-13/18:58:45.61                 NaN             NaN             NaN
2018-01-13/18:58:45.64                 NaN             NaN             NaN
2018-01-13/18:58:45.67                 NaN             NaN             NaN
2018-01-13/18:58:45.70                 NaN             NaN             NaN
2018-01-13/18:58:45.73                 NaN             NaN             NaN
2018-01-13/18:58:45.77                 NaN             NaN             NaN
2018-01-13/18:58:45.80                 NaN             NaN             NaN
2018-01-13/18:58:45.83                 NaN             NaN             NaN
2018-01-13/18:58:45.86                 NaN             NaN             NaN
2018-01-13/18:58:45.89                 NaN             NaN             NaN
2018-01-13/18:58:45.92                 NaN             NaN             NaN
2018-01-13/18:58:45.95                 NaN             NaN             NaN
2018-01-13/18:58:45.98                 NaN             NaN             NaN
2018-01-13/18:58:46.02                 NaN             NaN             NaN
2018-01-13/18:58:46.05                 NaN             NaN             NaN
2018-01-13/18:58:46.08                 NaN             NaN             NaN
2018-01-13/18:58:46.11                 NaN             NaN             NaN
2018-01-13/18:58:46.14                 NaN             NaN             NaN
2018-01-13/18:58:46.17                 NaN             NaN             NaN
2018-01-13/18:58:46.20                 NaN             NaN             NaN
2018-01-13/18:58:46.23                 NaN             NaN             NaN
2018-01-13/18:58:46.27                 NaN             NaN             NaN
2018-01-13/18:58:46.30                 NaN             NaN             NaN
2018-01-13/18:58:46.33                 NaN             NaN             NaN
2018-01-13/18:58:46.36                 NaN             NaN             NaN
2018-01-13/18:58:46.39                 NaN             NaN             NaN
2018-01-13/18:58:46.42                 NaN             NaN             NaN
2018-01-13/18:58:46.45                 NaN             NaN             NaN
2018-01-13/18:58:46.48                 NaN             NaN             NaN
2018-01-13/18:58:46.52                 NaN             NaN             NaN
2018-01-13/18:58:46.55                 NaN             NaN             NaN
2018-01-13/18:58:46.58                 NaN             NaN             NaN
2018-01-13/18:58:46.61                 NaN             NaN             NaN
2018-01-13/18:58:46.64                 NaN             NaN             NaN
2018-01-13/18:58:46.67                 NaN             NaN             NaN
2018-01-13/18:58:46.70                 NaN             NaN             NaN
2018-01-13/18:58:46.73                 NaN             NaN             NaN
2018-01-13/18:58:46.77                 NaN             NaN             NaN
2018-01-13/18:58:46.80                 NaN             NaN             NaN
2018-01-13/18:58:46.83                 NaN             NaN             NaN
2018-01-13/18:58:46.86                 NaN             NaN             NaN
2018-01-13/18:58:46.89                 NaN             NaN             NaN
2018-01-13/18:58:46.92                 NaN             NaN             NaN
2018-01-13/18:58:46.95                 NaN             NaN             NaN
2018-01-13/18:58:46.98                 NaN             NaN             NaN
2018-01-13/18:58:47.02                 NaN             NaN             NaN
2018-01-13/18:58:47.05                 NaN             NaN             NaN
2018-01-13/18:58:47.08                 NaN             NaN             NaN
2018-01-13/18:58:47.11                 NaN             NaN             NaN
2018-01-13/18:58:47.14                 NaN             NaN             NaN
2018-01-13/18:58:47.17                 NaN             NaN             NaN
2018-01-13/18:58:47.20                 NaN             NaN             NaN
2018-01-13/18:58:47.23                 NaN             NaN             NaN
2018-01-13/18:58:47.27                 NaN             NaN             NaN
2018-01-13/18:58:47.30                 NaN             NaN             NaN
2018-01-13/18:58:47.33                 NaN             NaN             NaN
2018-01-13/18:58:47.36                 NaN             NaN             NaN
2018-01-13/18:58:47.39                 NaN             NaN             NaN
2018-01-13/18:58:47.42                 NaN             NaN             NaN
2018-01-13/18:58:47.45                 NaN             NaN             NaN
2018-01-13/18:58:47.48                 NaN             NaN             NaN
2018-01-13/18:58:47.52                 NaN             NaN             NaN
2018-01-13/18:58:47.55                 NaN             NaN             NaN
2018-01-13/18:58:47.58                 NaN             NaN             NaN
2018-01-13/18:58:47.61                 NaN             NaN             NaN
2018-01-13/18:58:47.64                 NaN             NaN             NaN
2018-01-13/18:58:47.67                 NaN             NaN             NaN
2018-01-13/18:58:47.70                 NaN             NaN             NaN
2018-01-13/18:58:47.73                 NaN             NaN             NaN
2018-01-13/18:58:47.77                 NaN             NaN             NaN
2018-01-13/18:58:47.80                 NaN             NaN             NaN
2018-01-13/18:58:47.83                 NaN             NaN             NaN
2018-01-13/18:58:47.86                 NaN             NaN             NaN
2018-01-13/18:58:47.89                 NaN             NaN             NaN
2018-01-13/18:58:47.92                 NaN             NaN             NaN
2018-01-13/18:58:47.95                 NaN             NaN             NaN
2018-01-13/18:58:47.98                 NaN             NaN             NaN
2018-01-13/18:58:48.02                 NaN             NaN             NaN
2018-01-13/18:58:48.05                 NaN             NaN             NaN
2018-01-13/18:58:48.08                 NaN             NaN             NaN
2018-01-13/18:58:48.11                 NaN             NaN             NaN
2018-01-13/18:58:48.14                 NaN             NaN             NaN
2018-01-13/18:58:48.17                 NaN             NaN             NaN
2018-01-13/18:58:48.20                 NaN             NaN             NaN
2018-01-13/18:58:48.23                 NaN             NaN             NaN
2018-01-13/18:58:48.27                 NaN             NaN             NaN
2018-01-13/18:58:48.30                 NaN             NaN             NaN
2018-01-13/18:58:48.33                 NaN             NaN             NaN
2018-01-13/18:58:48.36                 NaN             NaN             NaN
2018-01-13/18:58:48.39                 NaN             NaN             NaN
2018-01-13/18:58:48.42                 NaN             NaN             NaN
2018-01-13/18:58:48.45                 NaN             NaN             NaN
2018-01-13/18:58:48.48                 NaN             NaN             NaN
2018-01-13/18:58:48.52                 NaN             NaN             NaN
2018-01-13/18:58:48.55                 NaN             NaN             NaN
2018-01-13/18:58:48.58                 NaN             NaN             NaN
2018-01-13/18:58:48.61                 NaN             NaN             NaN
2018-01-13/18:58:48.64                 NaN             NaN             NaN
2018-01-13/18:58:48.67                 NaN             NaN             NaN
2018-01-13/18:58:48.70                 NaN             NaN             NaN
2018-01-13/18:58:48.73                 NaN             NaN             NaN
2018-01-13/18:58:48.77                 NaN             NaN             NaN
2018-01-13/18:58:48.80                 NaN             NaN             NaN
2018-01-13/18:58:48.83                 NaN             NaN             NaN
2018-01-13/18:58:48.86                 NaN             NaN             NaN
2018-01-13/18:58:48.89                 NaN             NaN             NaN
2018-01-13/18:58:48.92                 NaN             NaN             NaN
2018-01-13/18:58:48.95                 NaN             NaN             NaN
2018-01-13/18:58:48.98                 NaN             NaN             NaN
2018-01-13/18:58:49.02                 NaN             NaN             NaN
2018-01-13/18:58:49.05                 NaN             NaN             NaN
2018-01-13/18:58:49.08                 NaN             NaN             NaN
2018-01-13/18:58:49.11                 NaN             NaN             NaN
2018-01-13/18:58:49.14                 NaN             NaN             NaN
2018-01-13/18:58:49.17                 NaN             NaN             NaN
2018-01-13/18:58:49.20                 NaN             NaN             NaN
2018-01-13/18:58:49.23                 NaN             NaN             NaN
2018-01-13/18:58:49.27                 NaN             NaN             NaN
2018-01-13/18:58:49.30                 NaN             NaN             NaN
2018-01-13/18:58:49.33                 NaN             NaN             NaN
2018-01-13/18:58:49.36                 NaN             NaN             NaN
2018-01-13/18:58:49.39                 NaN             NaN             NaN
2018-01-13/18:58:49.42                 NaN             NaN             NaN
2018-01-13/18:58:49.45                 NaN             NaN             NaN
2018-01-13/18:58:49.48                 NaN             NaN             NaN
2018-01-13/18:58:49.52                 NaN             NaN             NaN
2018-01-13/18:58:49.55                 NaN             NaN             NaN
2018-01-13/18:58:49.58                 NaN             NaN             NaN
2018-01-13/18:58:49.61                 NaN             NaN             NaN
2018-01-13/18:58:49.64                 NaN             NaN             NaN
2018-01-13/18:58:49.67                 NaN             NaN             NaN
2018-01-13/18:58:49.70                 NaN             NaN             NaN
2018-01-13/18:58:49.73                 NaN             NaN             NaN
2018-01-13/18:58:49.77                 NaN             NaN             NaN
2018-01-13/18:58:49.80                 NaN             NaN             NaN
2018-01-13/18:58:49.83                 NaN             NaN             NaN
2018-01-13/18:58:49.86                 NaN             NaN             NaN
2018-01-13/18:58:49.89                 NaN             NaN             NaN
2018-01-13/18:58:49.92                 NaN             NaN             NaN
2018-01-13/18:58:49.95                 NaN             NaN             NaN
2018-01-13/18:58:49.98                 NaN             NaN             NaN
2018-01-13/18:58:50.02                 NaN             NaN             NaN
2018-01-13/18:58:50.05                 NaN             NaN             NaN
2018-01-13/18:58:50.08                 NaN             NaN             NaN
2018-01-13/18:58:50.11                 NaN             NaN             NaN
2018-01-13/18:58:50.14                 NaN             NaN             NaN
2018-01-13/18:58:50.17                 NaN             NaN             NaN
2018-01-13/18:58:50.20                 NaN             NaN             NaN
2018-01-13/18:58:50.23                 NaN             NaN             NaN
2018-01-13/18:58:50.27                 NaN             NaN             NaN
2018-01-13/18:58:50.30                 NaN             NaN             NaN
2018-01-13/18:58:50.33                 NaN             NaN             NaN
2018-01-13/18:58:50.36                 NaN             NaN             NaN
2018-01-13/18:58:50.39                 NaN             NaN             NaN
2018-01-13/18:58:50.42                 NaN             NaN             NaN
2018-01-13/18:58:50.45                 NaN             NaN             NaN
2018-01-13/18:58:50.48                 NaN             NaN             NaN
2018-01-13/18:58:50.52                 NaN             NaN             NaN
2018-01-13/18:58:50.55                 NaN             NaN             NaN
2018-01-13/18:58:50.58                 NaN             NaN             NaN
2018-01-13/18:58:50.61                 NaN             NaN             NaN
2018-01-13/18:58:50.64                 NaN             NaN             NaN
2018-01-13/18:58:50.67                 NaN             NaN             NaN
2018-01-13/18:58:50.70                 NaN             NaN             NaN
2018-01-13/18:58:50.73                 NaN             NaN             NaN
2018-01-13/18:58:50.77                 NaN             NaN             NaN
2018-01-13/18:58:50.80                 NaN             NaN             NaN
2018-01-13/18:58:50.83                 NaN             NaN             NaN
2018-01-13/18:58:50.86                 NaN             NaN             NaN
2018-01-13/18:58:50.89                 NaN             NaN             NaN
2018-01-13/18:58:50.92                 NaN             NaN             NaN
2018-01-13/18:58:50.95                 NaN             NaN             NaN
2018-01-13/18:58:50.98                 NaN             NaN             NaN
2018-01-13/18:58:51.02                 NaN             NaN             NaN
2018-01-13/18:58:51.05                 NaN             NaN             NaN
2018-01-13/18:58:51.08                 NaN             NaN             NaN
2018-01-13/18:58:51.11                 NaN             NaN             NaN
2018-01-13/18:58:51.14                 NaN             NaN             NaN
2018-01-13/18:58:51.17                 NaN             NaN             NaN
2018-01-13/18:58:51.20                 NaN             NaN             NaN
2018-01-13/18:58:51.23                 NaN             NaN             NaN
2018-01-13/18:58:51.27                 NaN             NaN             NaN
2018-01-13/18:58:51.30                 NaN             NaN             NaN
2018-01-13/18:58:51.33                 NaN             NaN             NaN
2018-01-13/18:58:51.36                 NaN             NaN             NaN
2018-01-13/18:58:51.39                 NaN             NaN             NaN
2018-01-13/18:58:51.42                 NaN             NaN             NaN
2018-01-13/18:58:51.45                 NaN             NaN             NaN
2018-01-13/18:58:51.48                 NaN             NaN             NaN
2018-01-13/18:58:51.52                 NaN             NaN             NaN
2018-01-13/18:58:51.55                 NaN             NaN             NaN
2018-01-13/18:58:51.58                 NaN             NaN             NaN
2018-01-13/18:58:51.61                 NaN             NaN             NaN
2018-01-13/18:58:51.64                 NaN             NaN             NaN
2018-01-13/18:58:51.67                 NaN             NaN             NaN
2018-01-13/18:58:51.70                 NaN             NaN             NaN
2018-01-13/18:58:51.73                 NaN             NaN             NaN
2018-01-13/18:58:51.77                 NaN             NaN             NaN
2018-01-13/18:58:51.80                 NaN             NaN             NaN
2018-01-13/18:58:51.83                 NaN             NaN             NaN
2018-01-13/18:58:51.86                 NaN             NaN             NaN
2018-01-13/18:58:51.89                 NaN             NaN             NaN
2018-01-13/18:58:51.92                 NaN             NaN             NaN
2018-01-13/18:58:51.95                 NaN             NaN             NaN
2018-01-13/18:58:51.98                 NaN             NaN             NaN
2018-01-13/18:58:52.02                 NaN             NaN             NaN
2018-01-13/18:58:52.05                 NaN             NaN             NaN
2018-01-13/18:58:52.08                 NaN             NaN             NaN
2018-01-13/18:58:52.11                 NaN             NaN             NaN
2018-01-13/18:58:52.14                 NaN             NaN             NaN
2018-01-13/18:58:52.17                 NaN             NaN             NaN
2018-01-13/18:58:52.20                 NaN             NaN             NaN
2018-01-13/18:58:52.23                 NaN             NaN             NaN
2018-01-13/18:58:52.27                 NaN             NaN             NaN
2018-01-13/18:58:52.30                 NaN             NaN             NaN
2018-01-13/18:58:52.33                 NaN             NaN             NaN
2018-01-13/18:58:52.36                 NaN             NaN             NaN
2018-01-13/18:58:52.39                 NaN             NaN             NaN
2018-01-13/18:58:52.42                 NaN             NaN             NaN
2018-01-13/18:58:52.45                 NaN             NaN             NaN
2018-01-13/18:58:52.48                 NaN             NaN             NaN
2018-01-13/18:58:52.52                 NaN             NaN             NaN
2018-01-13/18:58:52.55                 NaN             NaN             NaN
2018-01-13/18:58:52.58                 NaN             NaN             NaN
2018-01-13/18:58:52.61                 NaN             NaN             NaN
2018-01-13/18:58:52.64                 NaN             NaN             NaN
2018-01-13/18:58:52.67                 NaN             NaN             NaN
2018-01-13/18:58:52.70                 NaN             NaN             NaN
2018-01-13/18:58:52.73                 NaN             NaN             NaN
2018-01-13/18:58:52.77                 NaN             NaN             NaN
2018-01-13/18:58:52.80                 NaN             NaN             NaN
2018-01-13/18:58:52.83                 NaN             NaN             NaN
2018-01-13/18:58:52.86                 NaN             NaN             NaN
2018-01-13/18:58:52.89                 NaN             NaN             NaN
2018-01-13/18:58:52.92                 NaN             NaN             NaN
2018-01-13/18:58:52.95                 NaN             NaN             NaN
2018-01-13/18:58:52.98                 NaN             NaN             NaN
2018-01-13/18:58:53.02                 NaN             NaN             NaN
2018-01-13/18:58:53.05                 NaN             NaN             NaN
2018-01-13/18:58:53.08                 NaN             NaN             NaN
2018-01-13/18:58:53.11                 NaN             NaN             NaN
2018-01-13/18:58:53.14                 NaN             NaN             NaN
2018-01-13/18:58:53.17                 NaN             NaN             NaN
2018-01-13/18:58:53.20                 NaN             NaN             NaN
2018-01-13/18:58:53.23                 NaN             NaN             NaN
2018-01-13/18:58:53.27                 NaN             NaN             NaN
2018-01-13/18:58:53.30                 NaN             NaN             NaN
2018-01-13/18:58:53.33                 NaN             NaN             NaN
2018-01-13/18:58:53.36                 NaN             NaN             NaN
2018-01-13/18:58:53.39                 NaN             NaN             NaN
2018-01-13/18:58:53.42                 NaN             NaN             NaN
2018-01-13/18:58:53.45                 NaN             NaN             NaN
2018-01-13/18:58:53.48                 NaN             NaN             NaN
2018-01-13/18:58:53.52                 NaN             NaN             NaN
2018-01-13/18:58:53.55                 NaN             NaN             NaN
2018-01-13/18:58:53.58                 NaN             NaN             NaN
2018-01-13/18:58:53.61                 NaN             NaN             NaN
2018-01-13/18:58:53.64                 NaN             NaN             NaN
2018-01-13/18:58:53.67                 NaN             NaN             NaN
2018-01-13/18:58:53.70                 NaN             NaN             NaN
2018-01-13/18:58:53.73                 NaN             NaN             NaN
2018-01-13/18:58:53.77                 NaN             NaN             NaN
2018-01-13/18:58:53.80                 NaN             NaN             NaN
2018-01-13/18:58:53.83                 NaN             NaN             NaN
2018-01-13/18:58:53.86                 NaN             NaN             NaN
2018-01-13/18:58:53.89                 NaN             NaN             NaN
2018-01-13/18:58:53.92                 NaN             NaN             NaN
2018-01-13/18:58:53.95                 NaN             NaN             NaN
2018-01-13/18:58:53.98                 NaN             NaN             NaN
2018-01-13/18:58:54.02                 NaN             NaN             NaN
2018-01-13/18:58:54.05                 NaN             NaN             NaN
2018-01-13/18:58:54.08                 NaN             NaN             NaN
2018-01-13/18:58:54.11                 NaN             NaN             NaN
2018-01-13/18:58:54.14                 NaN             NaN             NaN
2018-01-13/18:58:54.17                 NaN             NaN             NaN
2018-01-13/18:58:54.20                 NaN             NaN             NaN
2018-01-13/18:58:54.23                 NaN             NaN             NaN
2018-01-13/18:58:54.27                 NaN             NaN             NaN
2018-01-13/18:58:54.30                 NaN             NaN             NaN
2018-01-13/18:58:54.33                 NaN             NaN             NaN
2018-01-13/18:58:54.36                 NaN             NaN             NaN
2018-01-13/18:58:54.39                 NaN             NaN             NaN
2018-01-13/18:58:54.42                 NaN             NaN             NaN
2018-01-13/18:58:54.45                 NaN             NaN             NaN
2018-01-13/18:58:54.48                 NaN             NaN             NaN
2018-01-13/18:58:54.52                 NaN             NaN             NaN
2018-01-13/18:58:54.55                 NaN             NaN             NaN
2018-01-13/18:58:54.58                 NaN             NaN             NaN
2018-01-13/18:58:54.61                 NaN             NaN             NaN
2018-01-13/18:58:54.64                 NaN             NaN             NaN
2018-01-13/18:58:54.67                 NaN             NaN             NaN
2018-01-13/18:58:54.70                 NaN             NaN             NaN
2018-01-13/18:58:54.73                 NaN             NaN             NaN
2018-01-13/18:58:54.77                 NaN             NaN             NaN
2018-01-13/18:58:54.80                 NaN             NaN             NaN
2018-01-13/18:58:54.83                 NaN             NaN             NaN
2018-01-13/18:58:54.86                 NaN             NaN             NaN
2018-01-13/18:58:54.89                 NaN             NaN             NaN
2018-01-13/18:58:54.92                 NaN             NaN             NaN
2018-01-13/18:58:54.95                 NaN             NaN             NaN
2018-01-13/18:58:54.98                 NaN             NaN             NaN
2018-01-13/18:58:55.02                 NaN             NaN             NaN
2018-01-13/18:58:55.05                 NaN             NaN             NaN
2018-01-13/18:58:55.08                 NaN             NaN             NaN
2018-01-13/18:58:55.11                 NaN             NaN             NaN
2018-01-13/18:58:55.14                 NaN             NaN             NaN
2018-01-13/18:58:55.17                 NaN             NaN             NaN
2018-01-13/18:58:55.20                 NaN             NaN             NaN
2018-01-13/18:58:55.23                 NaN             NaN             NaN
2018-01-13/18:58:55.27                 NaN             NaN             NaN
2018-01-13/18:58:55.30                 NaN             NaN             NaN
2018-01-13/18:58:55.33                 NaN             NaN             NaN
2018-01-13/18:58:55.36                 NaN             NaN             NaN
2018-01-13/18:58:55.39                 NaN             NaN             NaN
2018-01-13/18:58:55.42                 NaN             NaN             NaN
2018-01-13/18:58:55.45                 NaN             NaN             NaN
2018-01-13/18:58:55.48                 NaN             NaN             NaN
2018-01-13/18:58:55.52                 NaN             NaN             NaN
2018-01-13/18:58:55.55                 NaN             NaN             NaN
2018-01-13/18:58:55.58                 NaN             NaN             NaN
2018-01-13/18:58:55.61                 NaN             NaN             NaN
2018-01-13/18:58:55.64                 NaN             NaN             NaN
2018-01-13/18:58:55.67                 NaN             NaN             NaN
2018-01-13/18:58:55.70                 NaN             NaN             NaN
2018-01-13/18:58:55.73                 NaN             NaN             NaN
2018-01-13/18:58:55.77                 NaN             NaN             NaN
2018-01-13/18:58:55.80                 NaN             NaN             NaN
2018-01-13/18:58:55.83                 NaN             NaN             NaN
2018-01-13/18:58:55.86                 NaN             NaN             NaN
2018-01-13/18:58:55.89                 NaN             NaN             NaN
2018-01-13/18:58:55.92                 NaN             NaN             NaN
2018-01-13/18:58:55.95                 NaN             NaN             NaN
2018-01-13/18:58:55.98                 NaN             NaN             NaN
2018-01-13/18:58:56.02                 NaN             NaN             NaN
2018-01-13/18:58:56.05                 NaN             NaN             NaN
2018-01-13/18:58:56.08                 NaN             NaN             NaN
2018-01-13/18:58:56.11                 NaN             NaN             NaN
2018-01-13/18:58:56.14                 NaN             NaN             NaN
2018-01-13/18:58:56.17                 NaN             NaN             NaN
2018-01-13/18:58:56.20                 NaN             NaN             NaN
2018-01-13/18:58:56.23                 NaN             NaN             NaN
2018-01-13/18:58:56.27                 NaN             NaN             NaN
2018-01-13/18:58:56.30                 NaN             NaN             NaN
2018-01-13/18:58:56.33                 NaN             NaN             NaN
2018-01-13/18:58:56.36                 NaN             NaN             NaN
2018-01-13/18:58:56.39                 NaN             NaN             NaN
2018-01-13/18:58:56.42                 NaN             NaN             NaN
2018-01-13/18:58:56.45                 NaN             NaN             NaN
2018-01-13/18:58:56.48                 NaN             NaN             NaN
2018-01-13/18:58:56.52                 NaN             NaN             NaN
2018-01-13/18:58:56.55                 NaN             NaN             NaN
2018-01-13/18:58:56.58                 NaN             NaN             NaN
2018-01-13/18:58:56.61                 NaN             NaN             NaN
2018-01-13/18:58:56.64                 NaN             NaN             NaN
2018-01-13/18:58:56.67                 NaN             NaN             NaN
2018-01-13/18:58:56.70                 NaN             NaN             NaN
2018-01-13/18:58:56.73                 NaN             NaN             NaN
2018-01-13/18:58:56.77                 NaN             NaN             NaN
2018-01-13/18:58:56.80                 NaN             NaN             NaN
2018-01-13/18:58:56.83                 NaN             NaN             NaN
2018-01-13/18:58:56.86                 NaN             NaN             NaN
2018-01-13/18:58:56.89                 NaN             NaN             NaN
2018-01-13/18:58:56.92                 NaN             NaN             NaN
2018-01-13/18:58:56.95                 NaN             NaN             NaN
2018-01-13/18:58:56.98                 NaN             NaN             NaN
2018-01-13/18:58:57.02                 NaN             NaN             NaN
2018-01-13/18:58:57.05                 NaN             NaN             NaN
2018-01-13/18:58:57.08                 NaN             NaN             NaN
2018-01-13/18:58:57.11                 NaN             NaN             NaN
2018-01-13/18:58:57.14                 NaN             NaN             NaN
2018-01-13/18:58:57.17                 NaN             NaN             NaN
2018-01-13/18:58:57.20                 NaN             NaN             NaN
2018-01-13/18:58:57.23                 NaN             NaN             NaN
2018-01-13/18:58:57.27                 NaN             NaN             NaN
2018-01-13/18:58:57.30                 NaN             NaN             NaN
2018-01-13/18:58:57.33                 NaN             NaN             NaN
2018-01-13/18:58:57.36                 NaN             NaN             NaN
2018-01-13/18:58:57.39                 NaN             NaN             NaN
2018-01-13/18:58:57.42                 NaN             NaN             NaN
2018-01-13/18:58:57.45                 NaN             NaN             NaN
2018-01-13/18:58:57.48                 NaN             NaN             NaN
2018-01-13/18:58:57.52                 NaN             NaN             NaN
2018-01-13/18:58:57.55                 NaN             NaN             NaN
2018-01-13/18:58:57.58                 NaN             NaN             NaN
2018-01-13/18:58:57.61                 NaN             NaN             NaN
2018-01-13/18:58:57.64                 NaN             NaN             NaN
2018-01-13/18:58:57.67                 NaN             NaN             NaN
2018-01-13/18:58:57.70                 NaN             NaN             NaN
2018-01-13/18:58:57.73                 NaN             NaN             NaN
2018-01-13/18:58:57.77                 NaN             NaN             NaN
2018-01-13/18:58:57.80                 NaN             NaN             NaN
2018-01-13/18:58:57.83                 NaN             NaN             NaN
2018-01-13/18:58:57.86                 NaN             NaN             NaN
2018-01-13/18:58:57.89                 NaN             NaN             NaN
2018-01-13/18:58:57.92                 NaN             NaN             NaN
2018-01-13/18:58:57.95                 NaN             NaN             NaN
2018-01-13/18:58:57.98                 NaN             NaN             NaN
2018-01-13/18:58:58.02                 NaN             NaN             NaN
2018-01-13/18:58:58.05                 NaN             NaN             NaN
2018-01-13/18:58:58.08                 NaN             NaN             NaN
2018-01-13/18:58:58.11                 NaN             NaN             NaN
2018-01-13/18:58:58.14                 NaN             NaN             NaN
2018-01-13/18:58:58.17                 NaN             NaN             NaN
2018-01-13/18:58:58.20                 NaN             NaN             NaN
2018-01-13/18:58:58.23                 NaN             NaN             NaN
2018-01-13/18:58:58.27                 NaN             NaN             NaN
2018-01-13/18:58:58.30                 NaN             NaN             NaN
2018-01-13/18:58:58.33                 NaN             NaN             NaN
2018-01-13/18:58:58.36                 NaN             NaN             NaN
2018-01-13/18:58:58.39                 NaN             NaN             NaN
2018-01-13/18:58:58.42                 NaN             NaN             NaN
2018-01-13/18:58:58.45                 NaN             NaN             NaN
2018-01-13/18:58:58.48                 NaN             NaN             NaN
2018-01-13/18:58:58.52                 NaN             NaN             NaN
2018-01-13/18:58:58.55                 NaN             NaN             NaN
2018-01-13/18:58:58.58                 NaN             NaN             NaN
2018-01-13/18:58:58.61                 NaN             NaN             NaN
2018-01-13/18:58:58.64                 NaN             NaN             NaN
2018-01-13/18:58:58.67                 NaN             NaN             NaN
2018-01-13/18:58:58.70                 NaN             NaN             NaN
2018-01-13/18:58:58.73                 NaN             NaN             NaN
2018-01-13/18:58:58.77                 NaN             NaN             NaN
2018-01-13/18:58:58.80                 NaN             NaN             NaN
2018-01-13/18:58:58.83                 NaN             NaN             NaN
2018-01-13/18:58:58.86                 NaN             NaN             NaN
2018-01-13/18:58:58.89                 NaN             NaN             NaN
2018-01-13/18:58:58.92                 NaN             NaN             NaN
2018-01-13/18:58:58.95                 NaN             NaN             NaN
2018-01-13/18:58:58.98                 NaN             NaN             NaN
2018-01-13/18:58:59.02                 NaN             NaN             NaN
2018-01-13/18:58:59.05                 NaN             NaN             NaN
2018-01-13/18:58:59.08                 NaN             NaN             NaN
2018-01-13/18:58:59.11                 NaN             NaN             NaN
2018-01-13/18:58:59.14                 NaN             NaN             NaN
2018-01-13/18:58:59.17                 NaN             NaN             NaN
2018-01-13/18:58:59.20                 NaN             NaN             NaN
2018-01-13/18:58:59.23                 NaN             NaN             NaN
2018-01-13/18:58:59.27                 NaN             NaN             NaN
2018-01-13/18:58:59.30                 NaN             NaN             NaN
2018-01-13/18:58:59.33                 NaN             NaN             NaN
2018-01-13/18:58:59.36                 NaN             NaN             NaN
2018-01-13/18:58:59.39                 NaN             NaN             NaN
2018-01-13/18:58:59.42                 NaN             NaN             NaN
2018-01-13/18:58:59.45                 NaN             NaN             NaN
2018-01-13/18:58:59.48                 NaN             NaN             NaN
2018-01-13/18:58:59.52                 NaN             NaN             NaN
2018-01-13/18:58:59.55                 NaN             NaN             NaN
2018-01-13/18:58:59.58                 NaN             NaN             NaN
2018-01-13/18:58:59.61                 NaN             NaN             NaN
2018-01-13/18:58:59.64                 NaN             NaN             NaN
2018-01-13/18:58:59.67                 NaN             NaN             NaN
2018-01-13/18:58:59.70                 NaN             NaN             NaN
2018-01-13/18:58:59.73                 NaN             NaN             NaN
2018-01-13/18:58:59.77                 NaN             NaN             NaN
2018-01-13/18:58:59.80                 NaN             NaN             NaN
2018-01-13/18:58:59.83                 NaN             NaN             NaN
2018-01-13/18:58:59.86                 NaN             NaN             NaN
2018-01-13/18:58:59.89                 NaN             NaN             NaN
2018-01-13/18:58:59.92                 NaN             NaN             NaN
2018-01-13/18:58:59.95                 NaN             NaN             NaN
2018-01-13/18:58:59.98                 NaN             NaN             NaN
2018-01-13/18:59:00.02          -2.5218028       4.8437547     -0.52988123
2018-01-13/18:59:00.05          -2.5252712       4.8457621     -0.53818449
2018-01-13/18:59:00.08          -2.5326198       4.8529918     -0.53994178
2018-01-13/18:59:00.11          -2.5383014       4.8620112     -0.54423101
2018-01-13/18:59:00.14          -2.5399099       4.8684298     -0.55852053
2018-01-13/18:59:00.17          -2.5537904       4.8618039     -0.55784618
2018-01-13/18:59:00.20          -2.5567940       4.8433256     -0.55843488
2018-01-13/18:59:00.23          -2.5593933       4.8380270     -0.56799311
2018-01-13/18:59:00.27          -2.5505051       4.8215068     -0.56476725
2018-01-13/18:59:00.30          -2.5492060       4.8130836     -0.57104599
2018-01-13/18:59:00.33          -2.5392564       4.7978786     -0.57300902
2018-01-13/18:59:00.36          -2.5261155       4.7997088     -0.57348774
2018-01-13/18:59:00.39          -2.5195028       4.7979068     -0.56377790
2018-01-13/18:59:00.42          -2.5169636       4.7985545     -0.55547328
2018-01-13/18:59:00.45          -2.5180491       4.8065512     -0.55953595
2018-01-13/18:59:00.48          -2.5117940       4.8046044     -0.55847393
2018-01-13/18:59:00.52          -2.5103935       4.7938940     -0.56005106
2018-01-13/18:59:00.55          -2.5118977       4.7866055     -0.56499553
2018-01-13/18:59:00.58          -2.5233408       4.7850463     -0.56363193
2018-01-13/18:59:00.61          -2.5194018       4.7848880     -0.57314811
2018-01-13/18:59:00.64          -2.5233599       4.7700077     -0.57686337
2018-01-13/18:59:00.67          -2.5236122       4.7579327     -0.58784938
2018-01-13/18:59:00.70          -2.5236291       4.7444176     -0.59187997
2018-01-13/18:59:00.73          -2.5298426       4.7292018     -0.59730288
2018-01-13/18:59:00.77          -2.5444409       4.7245632     -0.60423631
2018-01-13/18:59:00.80          -2.5474632       4.7263848     -0.60819359
2018-01-13/18:59:00.83          -2.5399866       4.7312408     -0.61383496
2018-01-13/18:59:00.86          -2.5332403       4.7281832     -0.61188476
2018-01-13/18:59:00.89          -2.5315802       4.7336226     -0.60047147
2018-01-13/18:59:00.92          -2.5274435       4.7416623     -0.60217776
2018-01-13/18:59:00.95          -2.5177456       4.7396668     -0.60048737
2018-01-13/18:59:00.98          -2.5098093       4.7395172     -0.60208627
2018-01-13/18:59:01.02          -2.5019456       4.7320923     -0.60427420
2018-01-13/18:59:01.05          -2.4820881       4.7270694     -0.60692135
2018-01-13/18:59:01.08          -2.4835602       4.7210521     -0.61898410
2018-01-13/18:59:01.11          -2.4795703       4.7155785     -0.62315205
2018-01-13/18:59:01.14          -2.4834119       4.7098711     -0.62883942
2018-01-13/18:59:01.17          -2.4700289       4.6987687     -0.63522319
2018-01-13/18:59:01.20          -2.4730367       4.6912187     -0.64209404
2018-01-13/18:59:01.23          -2.4844164       4.6861210     -0.64835430
2018-01-13/18:59:01.27          -2.4958485       4.6811342     -0.66200439
2018-01-13/18:59:01.30          -2.4892359       4.6732710     -0.66521181
2018-01-13/18:59:01.33          -2.4816022       4.6709419     -0.67264375
2018-01-13/18:59:01.36          -2.4667312       4.6762077     -0.66015306
2018-01-13/18:59:01.39          -2.4695237       4.6781599     -0.66029387
2018-01-13/18:59:01.42          -2.4594592       4.6808903     -0.66697218
2018-01-13/18:59:01.45          -2.4730277       4.6778166     -0.68113592
2018-01-13/18:59:01.48          -2.4657207       4.6720346     -0.68736059
2018-01-13/18:59:01.52          -2.4587269       4.6641034     -0.69344881
2018-01-13/18:59:01.55          -2.4437170       4.6644234     -0.70153600
2018-01-13/18:59:01.58          -2.4425596       4.6629683     -0.70243013
2018-01-13/18:59:01.61          -2.4489033       4.6499013     -0.70280428
2018-01-13/18:59:01.64          -2.4504938       4.6410456     -0.71574295
2018-01-13/18:59:01.67          -2.4407061       4.6306818     -0.72216079
2018-01-13/18:59:01.70          -2.4430037       4.6254057     -0.72075129
2018-01-13/18:59:01.73          -2.4447012       4.6260254     -0.71673961
2018-01-13/18:59:01.77          -2.4622826       4.6321239     -0.72627095
2018-01-13/18:59:01.80          -2.4673162       4.6376795     -0.73125083
2018-01-13/18:59:01.83          -2.4705372       4.6387140     -0.72358752
2018-01-13/18:59:01.86          -2.4773786       4.6557532     -0.73096305
2018-01-13/18:59:01.89          -2.4823226       4.6705723     -0.73191182
2018-01-13/18:59:01.92          -2.4902050       4.6869059     -0.73463556
2018-01-13/18:59:01.95          -2.5071489       4.6966628     -0.74407121
2018-01-13/18:59:01.98          -2.5251070       4.7026286     -0.76223228
2018-01-13/18:59:02.02          -2.5304899       4.7000737     -0.77605401
2018-01-13/18:59:02.05          -2.5289882       4.6943483     -0.78541609
2018-01-13/18:59:02.08          -2.5216910       4.6926362     -0.78813869
2018-01-13/18:59:02.11          -2.5253142       4.6813158     -0.79263525
2018-01-13/18:59:02.14          -2.5318407       4.6701806     -0.79807670
2018-01-13/18:59:02.17          -2.5415316       4.6661269     -0.80391427
2018-01-13/18:59:02.20          -2.5466040       4.6494570     -0.80877288
2018-01-13/18:59:02.23          -2.5343963       4.6327705     -0.80713926
2018-01-13/18:59:02.27          -2.5243762       4.6222159     -0.81252539
2018-01-13/18:59:02.30          -2.5165307       4.6186636     -0.80648731
2018-01-13/18:59:02.33          -2.5119246       4.6164187     -0.80362518
2018-01-13/18:59:02.36          -2.5125223       4.6228291     -0.80592268
2018-01-13/18:59:02.39          -2.5066652       4.6353654     -0.81199569
2018-01-13/18:59:02.42          -2.5073638       4.6366928     -0.81746903
2018-01-13/18:59:02.45          -2.5122561       4.6347989     -0.82700618
2018-01-13/18:59:02.48          -2.5064223       4.6325687     -0.82972398
2018-01-13/18:59:02.52          -2.5214935       4.6400488     -0.83755860
2018-01-13/18:59:02.55          -2.5163982       4.6366946     -0.83376243
2018-01-13/18:59:02.58          -2.5227212       4.6383676     -0.83494393
2018-01-13/18:59:02.61          -2.5210334       4.6457050     -0.83614746
2018-01-13/18:59:02.64          -2.5281790       4.6385414     -0.83203586
2018-01-13/18:59:02.67          -2.5336163       4.6280770     -0.83485446
2018-01-13/18:59:02.70          -2.5224036       4.6232794     -0.83444553
2018-01-13/18:59:02.73          -2.5021286       4.6180843     -0.83762407
2018-01-13/18:59:02.77          -2.4905968       4.6032484     -0.84371137
2018-01-13/18:59:02.80          -2.4677137       4.6024282     -0.84700001
2018-01-13/18:59:02.83          -2.4568100       4.6048159     -0.84958818
2018-01-13/18:59:02.86          -2.4393258       4.6027053     -0.85297206
2018-01-13/18:59:02.89          -2.4448478       4.5999862     -0.86084721
2018-01-13/18:59:02.92          -2.4509729       4.5959253     -0.87481174
2018-01-13/18:59:02.95          -2.4447481       4.5875082     -0.87981481
2018-01-13/18:59:02.98          -2.4399326       4.5795418     -0.88982492
2018-01-13/18:59:03.02          -2.4411261       4.5704522     -0.89678087
2018-01-13/18:59:03.05          -2.4404148       4.5770695     -0.89808387
2018-01-13/18:59:03.08          -2.4587461       4.5683719     -0.89244373
2018-01-13/18:59:03.11          -2.4621925       4.5671755     -0.88687994
2018-01-13/18:59:03.14          -2.4729149       4.5614004     -0.89533787
2018-01-13/18:59:03.17          -2.4653778       4.5483572     -0.89964079
2018-01-13/18:59:03.20          -2.4518428       4.5492793     -0.90240831
2018-01-13/18:59:03.23          -2.4520544       4.5552424     -0.90776654
2018-01-13/18:59:03.27          -2.4503063       4.5521420     -0.90569766
2018-01-13/18:59:03.30          -2.4428364       4.5603231     -0.90982980
2018-01-13/18:59:03.33          -2.4383000       4.5693852     -0.91529280
2018-01-13/18:59:03.36          -2.4099674       4.5746584     -0.92288053
2018-01-13/18:59:03.39          -2.4042299       4.5663135     -0.93603680
2018-01-13/18:59:03.42          -2.4078707       4.5653281     -0.95247383
2018-01-13/18:59:03.45          -2.4114456       4.5636283     -0.96109446
2018-01-13/18:59:03.48          -2.4118876       4.5555456     -0.96969827
2018-01-13/18:59:03.52          -2.4193238       4.5455857     -0.97708959
2018-01-13/18:59:03.55          -2.4167732       4.5426829     -0.97769072
2018-01-13/18:59:03.58          -2.4206300       4.5349088     -0.97569566
2018-01-13/18:59:03.61          -2.4300349       4.5303933     -0.97605732
2018-01-13/18:59:03.64          -2.4648578       4.5269153     -0.98283437
2018-01-13/18:59:03.67          -2.4696889       4.5348783     -0.98511821
2018-01-13/18:59:03.70          -2.4687071       4.5333656     -0.97852882
2018-01-13/18:59:03.73          -2.4515060       4.5376772     -0.97329364
2018-01-13/18:59:03.77          -2.4329777       4.5402831     -0.97683998
2018-01-13/18:59:03.80          -2.4155895       4.5371544     -0.97134453
2018-01-13/18:59:03.83          -2.4167719       4.5414925     -0.97576848
2018-01-13/18:59:03.86          -2.4129982       4.5453435     -0.98312615
2018-01-13/18:59:03.89          -2.4238053       4.5344902     -0.99493853
2018-01-13/18:59:03.92          -2.4168559       4.5223104      -1.0031445
2018-01-13/18:59:03.95          -2.4197428       4.5053127      -1.0095038
2018-01-13/18:59:03.98          -2.4082741       4.4978816      -1.0133970
2018-01-13/18:59:04.02          -2.4124615       4.4905154      -1.0057805
2018-01-13/18:59:04.05          -2.4242773       4.4847299     -0.99747730
2018-01-13/18:59:04.08          -2.4269969       4.4910890     -0.99858591
2018-01-13/18:59:04.11          -2.4283975       4.4938468     -0.99940842
2018-01-13/18:59:04.14          -2.4362704       4.4851523     -0.98399908
2018-01-13/18:59:04.17          -2.4255117       4.4823440     -0.97344679
2018-01-13/18:59:04.20          -2.4231326       4.4904250     -0.97637872
2018-01-13/18:59:04.23          -2.4181371       4.4961232     -0.97829187
2018-01-13/18:59:04.27          -2.4221958       4.4915236     -0.97993748
2018-01-13/18:59:04.30          -2.4164893       4.4944696     -0.98528303
2018-01-13/18:59:04.33          -2.4150348       4.4864483     -0.98841602
2018-01-13/18:59:04.36          -2.4157484       4.4825982     -0.98959895
2018-01-13/18:59:04.39          -2.4127806       4.4615002     -0.99817077
2018-01-13/18:59:04.42          -2.3953856       4.4498017      -1.0167745
2018-01-13/18:59:04.45          -2.3845646       4.4409572      -1.0216723
2018-01-13/18:59:04.48          -2.3708901       4.4350929      -1.0197165
2018-01-13/18:59:04.52          -2.3610390       4.4296059      -1.0192718
2018-01-13/18:59:04.55          -2.3521676       4.4351270      -1.0159764
2018-01-13/18:59:04.58          -2.3506846       4.4222937      -1.0196103
2018-01-13/18:59:04.61          -2.3461572       4.4291249      -1.0226502
2018-01-13/18:59:04.64          -2.3380974       4.4232545      -1.0353544
2018-01-13/18:59:04.67          -2.3360495       4.4259891      -1.0355939
2018-01-13/18:59:04.70          -2.3363708       4.4246225      -1.0417038
2018-01-13/18:59:04.73          -2.3337261       4.4262437      -1.0496403
2018-01-13/18:59:04.77          -2.3177047       4.4166851      -1.0432122
2018-01-13/18:59:04.80          -2.3249488       4.4195787      -1.0339415
2018-01-13/18:59:04.83          -2.3261675       4.4110698      -1.0315620
2018-01-13/18:59:04.86          -2.3205116       4.3992815      -1.0410485
2018-01-13/18:59:04.89          -2.3163766       4.3823320      -1.0383560
2018-01-13/18:59:04.92          -2.3171623       4.3736906      -1.0314449
2018-01-13/18:59:04.95          -2.3090227       4.3711090      -1.0319744
2018-01-13/18:59:04.98          -2.3146960       4.3844685      -1.0193382
2018-01-13/18:59:05.02          -2.3135221       4.3826246      -1.0130338
2018-01-13/18:59:05.05          -2.3292480       4.3793860      -1.0097987
2018-01-13/18:59:05.08          -2.3274615       4.3693887      -1.0163040
2018-01-13/18:59:05.11          -2.3269851       4.3716750      -1.0258417
2018-01-13/18:59:05.14          -2.3295293       4.3672640      -1.0180027
2018-01-13/18:59:05.17          -2.3279073       4.3666372      -1.0263986
2018-01-13/18:59:05.20          -2.3205297       4.3659200      -1.0364391
2018-01-13/18:59:05.23          -2.2997531       4.3599269      -1.0292379
2018-01-13/18:59:05.27          -2.2956599       4.3381669      -1.0364072
2018-01-13/18:59:05.30          -2.2978149       4.3389782      -1.0439015
2018-01-13/18:59:05.33          -2.2882971       4.3369939      -1.0539508
2018-01-13/18:59:05.36          -2.2868052       4.3274147      -1.0623855
2018-01-13/18:59:05.39          -2.2770829       4.3052823      -1.0739241
2018-01-13/18:59:05.42          -2.2708224       4.3094042      -1.0867573
2018-01-13/18:59:05.45          -2.2733742       4.3125845      -1.0890421
2018-01-13/18:59:05.48          -2.2758042       4.3073651      -1.0859080
2018-01-13/18:59:05.52          -2.2963340       4.3141083      -1.0953748
2018-01-13/18:59:05.55          -2.2952400       4.3187815      -1.0879704
2018-01-13/18:59:05.58          -2.2880945       4.3091418      -1.0894306
2018-01-13/18:59:05.61          -2.2888549       4.3056978      -1.0888781
2018-01-13/18:59:05.64          -2.2832561       4.3069617      -1.0899302
2018-01-13/18:59:05.67          -2.2916372       4.3141201      -1.0851085
2018-01-13/18:59:05.70          -2.2958118       4.3126520      -1.0869093
2018-01-13/18:59:05.73          -2.2923516       4.3143913      -1.0839441
2018-01-13/18:59:05.77          -2.2972189       4.3165112      -1.0864508
2018-01-13/18:59:05.80          -2.2896303       4.3067534      -1.0834152
2018-01-13/18:59:05.83          -2.2969605       4.3027037      -1.0939645
2018-01-13/18:59:05.86          -2.3056013       4.3006443      -1.0918833
2018-01-13/18:59:05.89          -2.3110376       4.2939464      -1.0989568
2018-01-13/18:59:05.92          -2.3249326       4.2928000      -1.0958265
2018-01-13/18:59:05.95          -2.3292471       4.3077838      -1.0893750
2018-01-13/18:59:05.98          -2.3252390       4.3212755      -1.0799830
2018-01-13/18:59:06.02          -2.3299465       4.3202747      -1.0808694
2018-01-13/18:59:06.05          -2.3275329       4.3294614      -1.0688610
2018-01-13/18:59:06.08          -2.3380602       4.3321948      -1.0688002
2018-01-13/18:59:06.11          -2.3401921       4.3430456      -1.0736587
2018-01-13/18:59:06.14          -2.3438857       4.3451599      -1.0825126
2018-01-13/18:59:06.17          -2.3455023       4.3520055      -1.0883596
2018-01-13/18:59:06.20          -2.3347559       4.3513416      -1.0985859
2018-01-13/18:59:06.23          -2.3235795       4.3418781      -1.1015296
2018-01-13/18:59:06.27          -2.3277426       4.3316103      -1.1090965
2018-01-13/18:59:06.30          -2.3265304       4.3324895      -1.1167794
2018-01-13/18:59:06.33          -2.3220115       4.3143886      -1.1358681
2018-01-13/18:59:06.36          -2.3254721       4.2996177      -1.1462520
2018-01-13/18:59:06.39          -2.3312514       4.2866205      -1.1548577
2018-01-13/18:59:06.42          -2.3253976       4.2906399      -1.1540009
2018-01-13/18:59:06.45          -2.3174423       4.2962934      -1.1511431
2018-01-13/18:59:06.48          -2.3090235       4.3124135      -1.1480609
2018-01-13/18:59:06.52          -2.3120492       4.3194955      -1.1580545
2018-01-13/18:59:06.55          -2.3238459       4.3297037      -1.1616158
2018-01-13/18:59:06.58          -2.3345535       4.3328321      -1.1722528
2018-01-13/18:59:06.61          -2.3545142       4.3486639      -1.1792321
2018-01-13/18:59:06.64          -2.3567061       4.3600010      -1.1911187
2018-01-13/18:59:06.67          -2.3572219       4.3630274      -1.1908381
2018-01-13/18:59:06.70          -2.3598183       4.3596026      -1.1929850
2018-01-13/18:59:06.73          -2.3684323       4.3624488      -1.2000870
2018-01-13/18:59:06.77          -2.3867163       4.3528626      -1.2039984
2018-01-13/18:59:06.80          -2.3911953       4.3426292      -1.1980484
2018-01-13/18:59:06.83          -2.3890364       4.3288139      -1.1979811
2018-01-13/18:59:06.86          -2.3932850       4.3101470      -1.1952654
2018-01-13/18:59:06.89          -2.3871422       4.3097554      -1.1885860
2018-01-13/18:59:06.92          -2.3857823       4.3141957      -1.1804092
2018-01-13/18:59:06.95          -2.3911445       4.3277018      -1.1738051
2018-01-13/18:59:06.98          -2.3919014       4.3353494      -1.1672622
2018-01-13/18:59:07.02          -2.4019589       4.3341185      -1.1656887
2018-01-13/18:59:07.05          -2.3934139       4.3320245      -1.1615114
2018-01-13/18:59:07.08          -2.4019533       4.3330324      -1.1678093
2018-01-13/18:59:07.11          -2.3932406       4.3250726      -1.1762671
2018-01-13/18:59:07.14          -2.3873315       4.3276803      -1.1816532
2018-01-13/18:59:07.17          -2.3861051       4.3187143      -1.1937792
2018-01-13/18:59:07.20          -2.3790399       4.3109312      -1.2012955
2018-01-13/18:59:07.23          -2.3615281       4.2984680      -1.2042585
2018-01-13/18:59:07.27          -2.3592961       4.2870607      -1.2134870
2018-01-13/18:59:07.30          -2.3470872       4.2832507      -1.2130373
2018-01-13/18:59:07.33          -2.3668888       4.2847129      -1.2221240
2018-01-13/18:59:07.36          -2.3745685       4.2851575      -1.2307812
2018-01-13/18:59:07.39          -2.3849149       4.2829712      -1.2312927
2018-01-13/18:59:07.42          -2.3854449       4.2910075      -1.2228640
2018-01-13/18:59:07.45          -2.3863942       4.2943294      -1.2193995
2018-01-13/18:59:07.48          -2.4076269       4.3042875      -1.2197931
2018-01-13/18:59:07.52          -2.4209870       4.3016925      -1.2279244
2018-01-13/18:59:07.55          -2.4255943       4.3015806      -1.2326176
2018-01-13/18:59:07.58          -2.4415429       4.2957927      -1.2466630
2018-01-13/18:59:07.61          -2.4275560       4.2936872      -1.2575417
2018-01-13/18:59:07.64          -2.4283387       4.2918860      -1.2622963
2018-01-13/18:59:07.67          -2.4389463       4.2999575      -1.2735629
2018-01-13/18:59:07.70          -2.4508310       4.2952377      -1.2847595
2018-01-13/18:59:07.73          -2.4563530       4.2996228      -1.2817400
2018-01-13/18:59:07.77          -2.4404370       4.2938638      -1.2841720
2018-01-13/18:59:07.80          -2.4367247       4.2903632      -1.2844055
2018-01-13/18:59:07.83          -2.4409242       4.2878746      -1.2944277
2018-01-13/18:59:07.86          -2.4261858       4.2885473      -1.2856199
2018-01-13/18:59:07.89          -2.4380160       4.2887854      -1.2842051
2018-01-13/18:59:07.92          -2.4386110       4.2955812      -1.2822040
2018-01-13/18:59:07.95          -2.4373203       4.3057062      -1.2738137
2018-01-13/18:59:07.98          -2.4253074       4.3103881      -1.2703823
2018-01-13/18:59:08.02          -2.4274892       4.2937790      -1.2744921
2018-01-13/18:59:08.05          -2.4354407       4.2867490      -1.2822909
2018-01-13/18:59:08.08          -2.4399183       4.2921645      -1.2952874
2018-01-13/18:59:08.11          -2.4386687       4.2936368      -1.3067705
2018-01-13/18:59:08.14          -2.4505438       4.2842592      -1.3201855
2018-01-13/18:59:08.17          -2.4388332       4.2762357      -1.3274975
2018-01-13/18:59:08.20          -2.4270177       4.2714237      -1.3301549
2018-01-13/18:59:08.23          -2.4168255       4.2706231      -1.3350106
2018-01-13/18:59:08.27          -2.4281132       4.2701042      -1.3439874
2018-01-13/18:59:08.30          -2.4293250       4.2694424      -1.3542553
2018-01-13/18:59:08.33          -2.4228949       4.2585206      -1.3573721
2018-01-13/18:59:08.36          -2.4212410       4.2541627      -1.3596270
2018-01-13/18:59:08.39          -2.4137330       4.2546156      -1.3509305
2018-01-13/18:59:08.42          -2.4097159       4.2727332      -1.3494085
2018-01-13/18:59:08.45          -2.4171873       4.2794979      -1.3437979
2018-01-13/18:59:08.48          -2.4243072       4.2815674      -1.3532321
2018-01-13/18:59:08.52          -2.4283526       4.2612560      -1.3604458
2018-01-13/18:59:08.55          -2.4172992       4.2464061      -1.3652498
2018-01-13/18:59:08.58          -2.4121747       4.2458486      -1.3699871
2018-01-13/18:59:08.61          -2.4044539       4.2544891      -1.3745091
2018-01-13/18:59:08.64          -2.3997780       4.2470868      -1.3731052
2018-01-13/18:59:08.67          -2.3966621       4.2394561      -1.3724232
2018-01-13/18:59:08.70          -2.3950771       4.2236523      -1.3652850
2018-01-13/18:59:08.73          -2.3875912       4.2099573      -1.3586737
2018-01-13/18:59:08.77          -2.3817122       4.1938361      -1.3600548
2018-01-13/18:59:08.80          -2.3725766       4.1934507      -1.3568492
2018-01-13/18:59:08.83          -2.3699098       4.1907578      -1.3603926
2018-01-13/18:59:08.86          -2.3610642       4.1926876      -1.3606535
2018-01-13/18:59:08.89          -2.3621334       4.1921597      -1.3589001
2018-01-13/18:59:08.92          -2.3696858       4.1957568      -1.3581086
2018-01-13/18:59:08.95          -2.3815903       4.2005999      -1.3636545
2018-01-13/18:59:08.98          -2.3830511       4.1974664      -1.3779645
2018-01-13/18:59:09.02          -2.3903193       4.1870019      -1.3922098
2018-01-13/18:59:09.05          -2.3900317       4.1797256      -1.3990650
2018-01-13/18:59:09.08          -2.4023177       4.1784002      -1.4105532
2018-01-13/18:59:09.11          -2.3943155       4.1704434      -1.4181835
2018-01-13/18:59:09.14          -2.3909861       4.1562366      -1.4182138
2018-01-13/18:59:09.17          -2.3893726       4.1486908      -1.4114335
2018-01-13/18:59:09.20          -2.3658511       4.1440066      -1.4010294
2018-01-13/18:59:09.23          -2.3533840       4.1380422      -1.3977242
2018-01-13/18:59:09.27          -2.3354299       4.1220593      -1.4005886
2018-01-13/18:59:09.30          -2.3197781       4.1240951      -1.4047486
2018-01-13/18:59:09.33          -2.3063568       4.1140274      -1.3978471
2018-01-13/18:59:09.36          -2.2816016       4.1111775      -1.3946112
2018-01-13/18:59:09.39          -2.2865269       4.1161804      -1.3919054
2018-01-13/18:59:09.42          -2.2828594       4.1195522      -1.3938440
2018-01-13/18:59:09.45          -2.2829750       4.1075721      -1.4057546
2018-01-13/18:59:09.48          -2.2869036       4.0898975      -1.4268980
2018-01-13/18:59:09.52          -2.2924947       4.0712587      -1.4324954
2018-01-13/18:59:09.55          -2.2902547       4.0731051      -1.4378854
2018-01-13/18:59:09.58          -2.2942174       4.0665060      -1.4433979
2018-01-13/18:59:09.61          -2.2837051       4.0592419      -1.4394932
2018-01-13/18:59:09.64          -2.2887197       4.0475692      -1.4390882
2018-01-13/18:59:09.67          -2.2644895       4.0382135      -1.4306166
2018-01-13/18:59:09.70          -2.2593612       4.0315798      -1.4283844
2018-01-13/18:59:09.73          -2.2542465       4.0365145      -1.4270136
2018-01-13/18:59:09.77          -2.2487862       4.0374889      -1.4276807
2018-01-13/18:59:09.80          -2.2401093       4.0393509      -1.4362131
2018-01-13/18:59:09.83          -2.2507042       4.0479720      -1.4368145
2018-01-13/18:59:09.86          -2.2455841       4.0529183      -1.4354920
2018-01-13/18:59:09.89          -2.2543559       4.0648521      -1.4394943
2018-01-13/18:59:09.92          -2.2531071       4.0699426      -1.4435017
2018-01-13/18:59:09.95          -2.2683839       4.0629084      -1.4466928
2018-01-13/18:59:09.98          -2.2725978       4.0557330      -1.4577367
2018-01-13/18:59:10.02          -2.2867301       4.0418252      -1.4672748
2018-01-13/18:59:10.05          -2.2947495       4.0344717      -1.4724174
2018-01-13/18:59:10.08          -2.2910128       4.0256029      -1.4738591
2018-01-13/18:59:10.11          -2.2840306       4.0154871      -1.4721332
2018-01-13/18:59:10.14          -2.2727558       4.0098788      -1.4700179
2018-01-13/18:59:10.17          -2.2761242       4.0057612      -1.4666608
2018-01-13/18:59:10.20          -2.2750231       3.9954671      -1.4660222
2018-01-13/18:59:10.23          -2.2751672       3.9983202      -1.4736985
2018-01-13/18:59:10.27          -2.2817048       3.9947550      -1.4755485
2018-01-13/18:59:10.30          -2.2699548       4.0031346      -1.4780679
2018-01-13/18:59:10.33          -2.2692126       4.0193042      -1.4791255
2018-01-13/18:59:10.36          -2.2662181       4.0258694      -1.4746281
2018-01-13/18:59:10.39          -2.2596089       4.0199989      -1.4791889
2018-01-13/18:59:10.42          -2.2525171       4.0098011      -1.4862397
2018-01-13/18:59:10.45          -2.2404734       3.9990713      -1.4962241
2018-01-13/18:59:10.48          -2.2292615       3.9975812      -1.5067840
2018-01-13/18:59:10.52          -2.2197779       3.9798783      -1.5170107
2018-01-13/18:59:10.55          -2.2193972       3.9787320      -1.5257273
2018-01-13/18:59:10.58          -2.2217246       3.9800894      -1.5268411
2018-01-13/18:59:10.61          -2.2100447       3.9703312      -1.5186868
2018-01-13/18:59:10.64          -2.2025909       3.9687164      -1.5252370
2018-01-13/18:59:10.67          -2.1982681       3.9649847      -1.5192604
2018-01-13/18:59:10.70          -2.2048266       3.9659828      -1.5224477
2018-01-13/18:59:10.73          -2.2146148       3.9701403      -1.5304240
2018-01-13/18:59:10.77          -2.2180191       3.9650657      -1.5319577
2018-01-13/18:59:10.80          -2.2233409       3.9779785      -1.5302170
2018-01-13/18:59:10.83          -2.2044100       3.9772913      -1.5267346
2018-01-13/18:59:10.86          -2.1949686       3.9771643      -1.5242360
2018-01-13/18:59:10.89          -2.1940328       3.9723502      -1.5324575
2018-01-13/18:59:10.92          -2.1956643       3.9555495      -1.5329698
2018-01-13/18:59:10.95          -2.1947699       3.9417844      -1.5399106
2018-01-13/18:59:10.98          -2.1917331       3.9368586      -1.5347419
2018-01-13/18:59:11.02          -2.1775520       3.9230193      -1.5366759
2018-01-13/18:59:11.05          -2.1785636       3.9256320      -1.5365473
2018-01-13/18:59:11.08          -2.1682834       3.9229974      -1.5340900
2018-01-13/18:59:11.11          -2.1726402       3.9318278      -1.5281492
2018-01-13/18:59:11.14          -2.1786097       3.9185488      -1.5258086
2018-01-13/18:59:11.17          -2.1719038       3.9137498      -1.5252387
2018-01-13/18:59:11.20          -2.1748633       3.9169516      -1.5260459
2018-01-13/18:59:11.23          -2.1690104       3.9161078      -1.5377977
2018-01-13/18:59:11.27          -2.1678359       3.9086380      -1.5447566
2018-01-13/18:59:11.30          -2.1660965       3.9140559      -1.5406043
2018-01-13/18:59:11.33          -2.1476094       3.9096616      -1.5379696
2018-01-13/18:59:11.36          -2.1423565       3.8995275      -1.5376712
2018-01-13/18:59:11.39          -2.1355222       3.8786250      -1.5351412
2018-01-13/18:59:11.42          -2.1211746       3.8669909      -1.5419944
2018-01-13/18:59:11.45          -2.1164265       3.8541574      -1.5395509
2018-01-13/18:59:11.48          -2.0884002       3.8414669      -1.5382856
2018-01-13/18:59:11.52          -2.0878326       3.8445127      -1.5204642
2018-01-13/18:59:11.55          -2.0825952       3.8507988      -1.5207880
2018-01-13/18:59:11.58          -2.0835343       3.8524458      -1.5243873
2018-01-13/18:59:11.61          -2.0928385       3.8565909      -1.5274215
2018-01-13/18:59:11.64          -2.0962568       3.8598581      -1.5341690
2018-01-13/18:59:11.67          -2.1006348       3.8663942      -1.5382049
2018-01-13/18:59:11.70          -2.1117295       3.8752391      -1.5426453
2018-01-13/18:59:11.73          -2.1239007       3.8763002      -1.5525212
2018-01-13/18:59:11.77          -2.1505582       3.8899755      -1.5625928
2018-01-13/18:59:11.80          -2.1579615       3.8960327      -1.5742401
2018-01-13/18:59:11.83          -2.1678054       3.8917847      -1.5703747
2018-01-13/18:59:11.86          -2.1667063       3.8971753      -1.5650110
2018-01-13/18:59:11.89          -2.1697810       3.8904219      -1.5706747
2018-01-13/18:59:11.92          -2.1846897       3.8883153      -1.5682149
2018-01-13/18:59:11.95          -2.1834179       3.8780415      -1.5761145
2018-01-13/18:59:11.98          -2.1881345       3.8792927      -1.5773251
2018-01-13/18:59:12.02          -2.1850940       3.8862771      -1.5767520
2018-01-13/18:59:12.05          -2.1799644       3.8881690      -1.5787770
2018-01-13/18:59:12.08          -2.1797893       3.8954482      -1.5775487
2018-01-13/18:59:12.11          -2.1777888       3.9085771      -1.5794060
2018-01-13/18:59:12.14          -2.1784182       3.9032941      -1.5912253
2018-01-13/18:59:12.17          -2.1863769       3.9132395      -1.5954307
2018-01-13/18:59:12.20          -2.1858994       3.9234638      -1.6069567
2018-01-13/18:59:12.23          -2.1760015       3.9236372      -1.6095235
2018-01-13/18:59:12.27          -2.1758995       3.9208482      -1.6130224
2018-01-13/18:59:12.30          -2.1695637       3.9207495      -1.6190642
2018-01-13/18:59:12.33          -2.1726763       3.9216952      -1.6147080
2018-01-13/18:59:12.36          -2.1725492       3.9131613      -1.6208230
2018-01-13/18:59:12.39          -2.1779436       3.9010197      -1.6293747
2018-01-13/18:59:12.42          -2.1819353       3.8838071      -1.6319707
2018-01-13/18:59:12.45          -2.1793006       3.8644516      -1.6254996
2018-01-13/18:59:12.48          -2.1687072       3.8614500      -1.6150016
2018-01-13/18:59:12.52          -2.1762211       3.8655825      -1.6112405
2018-01-13/18:59:12.55          -2.1642114       3.8722818      -1.6116077
2018-01-13/18:59:12.58          -2.1658355       3.8737871      -1.6074758
2018-01-13/18:59:12.61          -2.1637919       3.8705849      -1.6089175
2018-01-13/18:59:12.64          -2.1660064       3.8699353      -1.6104633
2018-01-13/18:59:12.67          -2.1603218       3.8658780      -1.6132910
2018-01-13/18:59:12.70          -2.1611088       3.8768176      -1.6273034
2018-01-13/18:59:12.73          -2.1547006       3.8776337      -1.6386318
2018-01-13/18:59:12.76          -2.1426083       3.8688333      -1.6436081
2018-01-13/18:59:12.80          -2.1401869       3.8689631      -1.6477534
2018-01-13/18:59:12.83          -2.1424746       3.8636796      -1.6410191
2018-01-13/18:59:12.86          -2.1442142       3.8533418      -1.6387382
2018-01-13/18:59:12.89          -2.1408096       3.8320760      -1.6408870
2018-01-13/18:59:12.92          -2.1457429       3.8314967      -1.6459944
2018-01-13/18:59:12.95          -2.1408746       3.8338853      -1.6501967
2018-01-13/18:59:12.98          -2.1481525       3.8533344      -1.6389502
2018-01-13/18:59:13.01          -2.1593223       3.8656680      -1.6293347
2018-01-13/18:59:13.05          -2.1627188       3.8670445      -1.6323223
2018-01-13/18:59:13.08          -2.1573478       3.8620592      -1.6354395
2018-01-13/18:59:13.11          -2.1505247       3.8605381      -1.6367744
2018-01-13/18:59:13.14          -2.1524579       3.8624318      -1.6472426
2018-01-13/18:59:13.17          -2.1537882       3.8649753      -1.6596563
2018-01-13/18:59:13.20          -2.1398420       3.8490311      -1.6664767
2018-01-13/18:59:13.23          -2.1396650       3.8343019      -1.6727630
2018-01-13/18:59:13.26          -2.1240876       3.8028253      -1.6764195
2018-01-13/18:59:13.30          -2.1150546       3.7893848      -1.6746379
2018-01-13/18:59:13.33          -2.1217224       3.7897699      -1.6701072
2018-01-13/18:59:13.36          -2.1301563       3.7919068      -1.6689152
2018-01-13/18:59:13.39          -2.1350703       3.7870977      -1.6743808
2018-01-13/18:59:13.42          -2.1391166       3.7768734      -1.6751180
2018-01-13/18:59:13.45          -2.1374717       3.7854770      -1.6670142
2018-01-13/18:59:13.48          -2.1416984       3.7957856      -1.6615803
2018-01-13/18:59:13.51          -2.1445213       3.8087027      -1.6492288
2018-01-13/18:59:13.55          -2.1449855       3.8122385      -1.6491272
2018-01-13/18:59:13.58          -2.1418303       3.8120609      -1.6583693
2018-01-13/18:59:13.61          -2.1385992       3.7979122      -1.6572130
2018-01-13/18:59:13.64          -2.1333304       3.7878423      -1.6635327
2018-01-13/18:59:13.67          -2.1302407       3.7699407      -1.6710803
2018-01-13/18:59:13.70          -2.1147048       3.7675208      -1.6729249
2018-01-13/18:59:13.73          -2.1045735       3.7570888      -1.6735256
2018-01-13/18:59:13.76          -2.0941559       3.7492210      -1.6703502
2018-01-13/18:59:13.80          -2.0856170       3.7379871      -1.6662259
2018-01-13/18:59:13.83          -2.0946010       3.7414804      -1.6575471
2018-01-13/18:59:13.86          -2.0928324       3.7451235      -1.6585902
2018-01-13/18:59:13.89          -2.1048940       3.7475704      -1.6688647
2018-01-13/18:59:13.92          -2.1242489       3.7501857      -1.6779009
2018-01-13/18:59:13.95          -2.1316930       3.7617932      -1.6758326
2018-01-13/18:59:13.98          -2.1406098       3.7728824      -1.6736413
2018-01-13/18:59:14.01          -2.1568747       3.7832959      -1.6778051
2018-01-13/18:59:14.05          -2.1647113       3.7734945      -1.6793163
2018-01-13/18:59:14.08          -2.1794641       3.7762001      -1.6956981
2018-01-13/18:59:14.11          -2.1731289       3.7660050      -1.7056065
2018-01-13/18:59:14.14          -2.1691553       3.7502311      -1.7083029
2018-01-13/18:59:14.17          -2.1526405       3.7400811      -1.7192794
2018-01-13/18:59:14.20          -2.1359464       3.7254687      -1.7159146
2018-01-13/18:59:14.23          -2.1316991       3.7219355      -1.7142287
2018-01-13/18:59:14.26          -2.1175012       3.7129810      -1.7073474
2018-01-13/18:59:14.30          -2.1051300       3.7083750      -1.6973419
2018-01-13/18:59:14.33          -2.0951069       3.7133380      -1.7002390
2018-01-13/18:59:14.36          -2.0754307       3.6968573      -1.6991340
2018-01-13/18:59:14.39          -2.0716488       3.6896019      -1.6988406
2018-01-13/18:59:14.42          -2.0500009       3.6846294      -1.6984484
2018-01-13/18:59:14.45          -2.0380458       3.6849613      -1.6807687
2018-01-13/18:59:14.48          -2.0305196       3.6888584      -1.6788833
2018-01-13/18:59:14.51          -2.0232791       3.6834686      -1.6794981
2018-01-13/18:59:14.55          -2.0267974       3.6749744      -1.6843009
2018-01-13/18:59:14.58          -2.0272335       3.6625314      -1.6864110
2018-01-13/18:59:14.61          -2.0252575       3.6446556      -1.6833910
2018-01-13/18:59:14.64          -2.0106485       3.6284479      -1.6821372
2018-01-13/18:59:14.67          -2.0034988       3.6087488      -1.6870229
2018-01-13/18:59:14.70          -2.0102993       3.5972049      -1.6912422
2018-01-13/18:59:14.73          -2.0133015       3.5860900      -1.6980080
2018-01-13/18:59:14.76          -2.0044976       3.5855961      -1.6906989
2018-01-13/18:59:14.80          -1.9945051       3.5816796      -1.6863125
2018-01-13/18:59:14.83          -2.0010336       3.5756722      -1.6848739
2018-01-13/18:59:14.86          -1.9922480       3.5601414      -1.6898863
2018-01-13/18:59:14.89          -2.0006599       3.5641548      -1.6974138
2018-01-13/18:59:14.92          -2.0123904       3.5701111      -1.7000696
2018-01-13/18:59:14.95          -2.0067912       3.5813699      -1.7005414
2018-01-13/18:59:14.98          -2.0167326       3.5888666      -1.7025154
2018-01-13/18:59:15.01          -2.0178807       3.5887032      -1.7089232
2018-01-13/18:59:15.05          -2.0294502       3.5761346      -1.7159321
2018-01-13/18:59:15.08          -2.0409312       3.5642917      -1.7247329
2018-01-13/18:59:15.11          -2.0233861       3.5524250      -1.7363815
2018-01-13/18:59:15.14          -2.0279579       3.5461748      -1.7485422
2018-01-13/18:59:15.17          -2.0184229       3.5409039      -1.7530053
2018-01-13/18:59:15.20          -2.0109733       3.5435227      -1.7554811
2018-01-13/18:59:15.23          -2.0024044       3.5462005      -1.7548285
2018-01-13/18:59:15.26          -1.9984872       3.5472080      -1.7477868
2018-01-13/18:59:15.30          -1.9912937       3.5498405      -1.7476852
2018-01-13/18:59:15.33          -1.9808630       3.5390229      -1.7513949
2018-01-13/18:59:15.36          -1.9678002       3.5344596      -1.7569562
2018-01-13/18:59:15.39          -1.9873393       3.5460181      -1.7638399
2018-01-13/18:59:15.42          -1.9795872       3.5570228      -1.7708218
2018-01-13/18:59:15.45          -1.9808645       3.5600971      -1.7844451
2018-01-13/18:59:15.48          -1.9825485       3.5618859      -1.7896558
2018-01-13/18:59:15.51          -2.0087678       3.5679978      -1.7992218
2018-01-13/18:59:15.55          -2.0062064       3.5576880      -1.8083093
2018-01-13/18:59:15.58          -2.0169105       3.5455231      -1.8108528
2018-01-13/18:59:15.61          -2.0282622       3.5534376      -1.8159345
2018-01-13/18:59:15.64          -2.0345646       3.5506233      -1.8167080
2018-01-13/18:59:15.67          -2.0213031       3.5393552      -1.8138942
2018-01-13/18:59:15.70          -2.0196557       3.5260378      -1.8055088
2018-01-13/18:59:15.73          -2.0172762       3.5316625      -1.7895278
2018-01-13/18:59:15.76          -2.0200351       3.5302322      -1.7833807
2018-01-13/18:59:15.80          -2.0094417       3.5186322      -1.7749391
2018-01-13/18:59:15.83          -2.0227525       3.5252548      -1.7793776
2018-01-13/18:59:15.86          -2.0218893       3.5252146      -1.7914760
2018-01-13/18:59:15.89          -2.0160236       3.5203518      -1.7954364
2018-01-13/18:59:15.92          -2.0037861       3.5252124      -1.8052526
2018-01-13/18:59:15.95          -2.0025153       3.5310658      -1.8090047
2018-01-13/18:59:15.98          -2.0084673       3.5481008      -1.8120054
2018-01-13/18:59:16.01          -2.0180792       3.5335671      -1.8207396
2018-01-13/18:59:16.05          -2.0225245       3.5186354      -1.8342667
2018-01-13/18:59:16.08          -2.0229398       3.5181917      -1.8441702
2018-01-13/18:59:16.11          -2.0155147       3.5106651      -1.8508220
2018-01-13/18:59:16.14          -2.0112948       3.5146099      -1.8487221
2018-01-13/18:59:16.17          -2.0017280       3.5050547      -1.8536223
2018-01-13/18:59:16.20          -2.0033095       3.5016157      -1.8434272
2018-01-13/18:59:16.23          -2.0090009       3.5078048      -1.8319905
2018-01-13/18:59:16.26          -2.0118511       3.5069142      -1.8257473
2018-01-13/18:59:16.30          -2.0032764       3.5121640      -1.8302649
2018-01-13/18:59:16.33          -2.0095146       3.5169752      -1.8296410
2018-01-13/18:59:16.36          -2.0096357       3.5057065      -1.8332151
2018-01-13/18:59:16.39          -2.0005477       3.4980255      -1.8409381
2018-01-13/18:59:16.42          -1.9986272       3.4900391      -1.8503143
2018-01-13/18:59:16.45          -1.9960136       3.4912796      -1.8492624
2018-01-13/18:59:16.48          -1.9862716       3.4866545      -1.8565303
2018-01-13/18:59:16.51          -1.9771822       3.4722856      -1.8629717
2018-01-13/18:59:16.55          -1.9790527       3.4687509      -1.8695728
2018-01-13/18:59:16.58          -1.9762335       3.4615143      -1.8716014
2018-01-13/18:59:16.61          -1.9544594       3.4542389      -1.8681873
2018-01-13/18:59:16.64          -1.9444993       3.4524681      -1.8630619
2018-01-13/18:59:16.67          -1.9500757       3.4577297      -1.8587449
2018-01-13/18:59:16.70          -1.9573527       3.4631342      -1.8500302
2018-01-13/18:59:16.73          -1.9660839       3.4766327      -1.8441394
2018-01-13/18:59:16.76          -1.9788249       3.4850031      -1.8465478
2018-01-13/18:59:16.80          -1.9730517       3.4879676      -1.8631707
2018-01-13/18:59:16.83          -1.9649492       3.4701507      -1.8669169
2018-01-13/18:59:16.86          -1.9630653       3.4670043      -1.8727256
2018-01-13/18:59:16.89          -1.9680674       3.4668993      -1.8781283
2018-01-13/18:59:16.92          -1.9594555       3.4722501      -1.8828844
2018-01-13/18:59:16.95          -1.9567144       3.4682821      -1.8744637
2018-01-13/18:59:16.98          -1.9418257       3.4670583      -1.8688672
2018-01-13/18:59:17.01          -1.9387969       3.4577365      -1.8775109
2018-01-13/18:59:17.05          -1.9400783       3.4527990      -1.8778647
2018-01-13/18:59:17.08          -1.9480498       3.4446169      -1.8762570
2018-01-13/18:59:17.11          -1.9351564       3.4419457      -1.8810237
2018-01-13/18:59:17.14          -1.9383691       3.4368500      -1.8796222
2018-01-13/18:59:17.17          -1.9371331       3.4397007      -1.8861975
2018-01-13/18:59:17.20          -1.9320099       3.4399039      -1.8831919
2018-01-13/18:59:17.23          -1.9347365       3.4453091      -1.8818454
2018-01-13/18:59:17.26          -1.9393911       3.4434887      -1.8835830
2018-01-13/18:59:17.30          -1.9375932       3.4382980      -1.8964982
2018-01-13/18:59:17.33          -1.9362501       3.4286296      -1.9080656
2018-01-13/18:59:17.36          -1.9264497       3.4275518      -1.9134211
2018-01-13/18:59:17.39          -1.9341968       3.4340188      -1.9170457
2018-01-13/18:59:17.42          -1.9309128       3.4340191      -1.9133500
2018-01-13/18:59:17.45          -1.9273106       3.4358856      -1.9032339
2018-01-13/18:59:17.48          -1.9280625       3.4292171      -1.9000247
2018-01-13/18:59:17.51          -1.9022339       3.4125892      -1.9005392
2018-01-13/18:59:17.55          -1.8978764       3.4072352      -1.9054033
2018-01-13/18:59:17.58          -1.8986971       3.4075646      -1.8948969
2018-01-13/18:59:17.61          -1.8919330       3.4087102      -1.8894807
2018-01-13/18:59:17.64          -1.8946603       3.4104183      -1.8850367
2018-01-13/18:59:17.67          -1.8870481       3.4038805      -1.8867427
2018-01-13/18:59:17.70          -1.8736592       3.4080169      -1.8885118
2018-01-13/18:59:17.73          -1.8713557       3.4040494      -1.8959785
2018-01-13/18:59:17.76          -1.8784339       3.4020740      -1.8981927
2018-01-13/18:59:17.80          -1.8955062       3.4024643      -1.9050832
2018-01-13/18:59:17.83          -1.9025092       3.3935048      -1.9146390
2018-01-13/18:59:17.86          -1.8938378       3.3867933      -1.9184432
2018-01-13/18:59:17.89          -1.8842145       3.3760476      -1.9185590
2018-01-13/18:59:17.92          -1.8788278       3.3742292      -1.9263633
2018-01-13/18:59:17.95          -1.8835725       3.3768371      -1.9142508
2018-01-13/18:59:17.98          -1.8766373       3.3687484      -1.9068253
2018-01-13/18:59:18.01          -1.8822293       3.3605762      -1.9013343
2018-01-13/18:59:18.05          -1.8829693       3.3574946      -1.9042133
2018-01-13/18:59:18.08          -1.8718168       3.3456219      -1.9052704
2018-01-13/18:59:18.11          -1.8657476       3.3552089      -1.9066555
2018-01-13/18:59:18.14          -1.8640611       3.3476602      -1.9119497
2018-01-13/18:59:18.17          -1.8603992       3.3472363      -1.9117868
2018-01-13/18:59:18.20          -1.8578325       3.3359404      -1.9047361
2018-01-13/18:59:18.23          -1.8522890       3.3363215      -1.9191173
2018-01-13/18:59:18.26          -1.8624874       3.3250718      -1.9311365
2018-01-13/18:59:18.30          -1.8481247       3.3095556      -1.9529198
2018-01-13/18:59:18.33          -1.8275029       3.2935674      -1.9663751
2018-01-13/18:59:18.36          -1.8263505       3.2941340      -1.9654676
2018-01-13/18:59:18.39          -1.8132536       3.2828399      -1.9622323
2018-01-13/18:59:18.42          -1.8000112       3.2940986      -1.9509316
2018-01-13/18:59:18.45          -1.8094810       3.2981101      -1.9522640
2018-01-13/18:59:18.48          -1.8044044       3.2975842      -1.9496256
2018-01-13/18:59:18.51          -1.8057217       3.2893493      -1.9460923
2018-01-13/18:59:18.55          -1.8039813       3.2962639      -1.9483238
2018-01-13/18:59:18.58          -1.8102326       3.3001867      -1.9429752
2018-01-13/18:59:18.61          -1.8198382       3.3086976      -1.9467940
2018-01-13/18:59:18.64          -1.8103799       3.3206557      -1.9571167
2018-01-13/18:59:18.67          -1.8087543       3.3242706      -1.9639859
2018-01-13/18:59:18.70          -1.8140967       3.3138676      -1.9668893
2018-01-13/18:59:18.73          -1.8148922       3.3131871      -1.9653915
2018-01-13/18:59:18.76          -1.8193347       3.3096516      -1.9770741
2018-01-13/18:59:18.80          -1.8180397       3.2935083      -1.9817542
2018-01-13/18:59:18.83          -1.8160287       3.2868060      -1.9819065
2018-01-13/18:59:18.86          -1.8111630       3.2892386      -1.9715335
2018-01-13/18:59:18.89          -1.8100232       3.2891114      -1.9656775
2018-01-13/18:59:18.92          -1.8248768       3.2861980      -1.9598997
2018-01-13/18:59:18.95          -1.8235768       3.2834918      -1.9532676
2018-01-13/18:59:18.98          -1.8210936       3.2835443      -1.9502870
2018-01-13/18:59:19.01          -1.8185204       3.2866921      -1.9553335
2018-01-13/18:59:19.05          -1.8172688       3.2859539      -1.9548940
2018-01-13/18:59:19.08          -1.8048459       3.2954487      -1.9587650
2018-01-13/18:59:19.11          -1.7994942       3.2952800      -1.9586773
2018-01-13/18:59:19.14          -1.7950514       3.2883866      -1.9663494
2018-01-13/18:59:19.17          -1.7981594       3.2839450      -1.9725547
2018-01-13/18:59:19.20          -1.7913382       3.2776126      -1.9712803
2018-01-13/18:59:19.23          -1.7995543       3.2701900      -1.9736708
2018-01-13/18:59:19.26          -1.7979312       3.2559433      -1.9770214
2018-01-13/18:59:19.30          -1.7782618       3.2392634      -1.9827841
2018-01-13/18:59:19.33          -1.7699299       3.2372157      -1.9849589
2018-01-13/18:59:19.36          -1.7780201       3.2428155      -1.9822929
2018-01-13/18:59:19.39          -1.7732082       3.2392533      -1.9749303
2018-01-13/18:59:19.42          -1.7724409       3.2474755      -1.9735194
2018-01-13/18:59:19.45          -1.7589170       3.2302881      -1.9688955
2018-01-13/18:59:19.48          -1.7454751       3.2250674      -1.9732489
2018-01-13/18:59:19.51          -1.7331879       3.2256906      -1.9769745
2018-01-13/18:59:19.55          -1.7302982       3.2279284      -1.9923182
2018-01-13/18:59:19.58          -1.7368043       3.2211476      -2.0009511
2018-01-13/18:59:19.61          -1.7399653       3.2127768      -1.9985468
2018-01-13/18:59:19.64          -1.7376542       3.1986757      -2.0034480
2018-01-13/18:59:19.67          -1.7382515       3.2031570      -2.0125493
2018-01-13/18:59:19.70          -1.7329348       3.1937526      -2.0045164
2018-01-13/18:59:19.73          -1.7394850       3.2007340      -2.0072847
2018-01-13/18:59:19.76          -1.7660261       3.2005351      -2.0094161
2018-01-13/18:59:19.80          -1.7712808       3.1900029      -2.0093782
2018-01-13/18:59:19.83          -1.7721909       3.1866965      -2.0005175
2018-01-13/18:59:19.86          -1.7738962       3.1973738      -1.9756695
2018-01-13/18:59:19.89          -1.7635052       3.1955674      -1.9657908
2018-01-13/18:59:19.92          -1.7525829       3.1977931      -1.9601371
2018-01-13/18:59:19.95          -1.7521169       3.1887377      -1.9579405
2018-01-13/18:59:19.98          -1.7634816       3.1853020      -1.9705776
2018-01-13/18:59:20.01          -1.7649441       3.1787837      -1.9748240
2018-01-13/18:59:20.05          -1.7431700       3.1589726      -1.9887326
2018-01-13/18:59:20.08          -1.7371849       3.1500066      -1.9890915
2018-01-13/18:59:20.11          -1.7333273       3.1423261      -1.9895302
2018-01-13/18:59:20.14          -1.7289369       3.1295221      -1.9943450
2018-01-13/18:59:20.17          -1.7369662       3.1421460      -2.0084789
2018-01-13/18:59:20.20          -1.7473340       3.1338354      -2.0113331
2018-01-13/18:59:20.23          -1.7475523       3.1231773      -2.0130240
2018-01-13/18:59:20.26          -1.7458098       3.1119670      -2.0138328
2018-01-13/18:59:20.30          -1.7395113       3.1181476      -2.0164065
2018-01-13/18:59:20.33          -1.7490294       3.1266054      -2.0024043
2018-01-13/18:59:20.36          -1.7496886       3.1371660      -2.0093495
2018-01-13/18:59:20.39          -1.7420572       3.1455375      -2.0081787
2018-01-13/18:59:20.42          -1.7350592       3.1391784      -2.0145915
2018-01-13/18:59:20.45          -1.7215216       3.1187403      -2.0138848
2018-01-13/18:59:20.48          -1.7125116       3.1068247      -2.0200862
2018-01-13/18:59:20.51          -1.7058302       3.0980197      -2.0220213
2018-01-13/18:59:20.55          -1.7012372       3.0873713      -2.0341692
2018-01-13/18:59:20.58          -1.6919209       3.0684144      -2.0371494
2018-01-13/18:59:20.61          -1.6855116       3.0588738      -2.0445038
2018-01-13/18:59:20.64          -1.6777707       3.0456801      -2.0349231
2018-01-13/18:59:20.67          -1.6853751       3.0345590      -2.0372420
2018-01-13/18:59:20.70          -1.6898923       3.0355200      -2.0501082
2018-01-13/18:59:20.73          -1.6920094       3.0292505      -2.0561373
2018-01-13/18:59:20.76          -1.6940004       3.0263338      -2.0576017
2018-01-13/18:59:20.80          -1.6987600       3.0244701      -2.0659827
2018-01-13/18:59:20.83          -1.6978827       3.0307373      -2.0569766
2018-01-13/18:59:20.86          -1.7089242       3.0458993      -2.0522765
2018-01-13/18:59:20.89          -1.6956508       3.0441498      -2.0561258
2018-01-13/18:59:20.92          -1.6939880       3.0325402      -2.0681102
2018-01-13/18:59:20.95          -1.6773695       3.0166441      -2.0798046
2018-01-13/18:59:20.98          -1.6743320       2.9896771      -2.0741043
2018-01-13/18:59:21.01          -1.6819001       2.9782062      -2.0835026
2018-01-13/18:59:21.05          -1.6699502       2.9641322      -2.0873609
2018-01-13/18:59:21.08          -1.6503908       2.9454701      -2.0890712
2018-01-13/18:59:21.11          -1.6344789       2.9364883      -2.0850835
2018-01-13/18:59:21.14          -1.6170869       2.9231941      -2.0814996
2018-01-13/18:59:21.17          -1.6145706       2.9133963      -2.0731208
2018-01-13/18:59:21.20          -1.6166887       2.9160423      -2.0666387
2018-01-13/18:59:21.23          -1.6223810       2.9183500      -2.0636000
2018-01-13/18:59:21.26          -1.6225926       2.9264384      -2.0690055
2018-01-13/18:59:21.30          -1.6092392       2.9307564      -2.0618481
2018-01-13/18:59:21.33          -1.6072069       2.9439014      -2.0607742
2018-01-13/18:59:21.36          -1.6120553       2.9552552      -2.0595508
2018-01-13/18:59:21.39          -1.6026355       2.9564942      -2.0599614
2018-01-13/18:59:21.42          -1.5952576       2.9465098      -2.0624453
2018-01-13/18:59:21.45          -1.5932973       2.9425798      -2.0718466
2018-01-13/18:59:21.48          -1.5847344       2.9300094      -2.0872661
2018-01-13/18:59:21.51          -1.5841484       2.9203541      -2.0889202
2018-01-13/18:59:21.55          -1.5739829       2.9121558      -2.0909241
2018-01-13/18:59:21.58          -1.5676445       2.9120127      -2.0937965
2018-01-13/18:59:21.61          -1.5692245       2.9077384      -2.0901723
2018-01-13/18:59:21.64          -1.5678633       2.9074777      -2.0849834
2018-01-13/18:59:21.67          -1.5798831       2.9023472      -2.0973032
2018-01-13/18:59:21.70          -1.5771117       2.8922099      -2.1041145
2018-01-13/18:59:21.73          -1.5768613       2.8821845      -2.1025556
2018-01-13/18:59:21.76          -1.5823916       2.8782909      -2.0956074
2018-01-13/18:59:21.80          -1.5744933       2.8836892      -2.0981273
2018-01-13/18:59:21.83          -1.5783296       2.8900343      -2.0968732
2018-01-13/18:59:21.86          -1.5875703       2.8854327      -2.0960924
2018-01-13/18:59:21.89          -1.5777324       2.8763985      -2.1039517
2018-01-13/18:59:21.92          -1.5695983       2.8595299      -2.1152894
2018-01-13/18:59:21.95          -1.5729988       2.8477024      -2.1069294
2018-01-13/18:59:21.98          -1.5836942       2.8396398      -2.1079017
2018-01-13/18:59:22.01          -1.5823433       2.8426180      -2.1153448
2018-01-13/18:59:22.05          -1.5841893       2.8355417      -2.1214473
2018-01-13/18:59:22.08          -1.5945033       2.8238279      -2.1180562
2018-01-13/18:59:22.11          -1.5917025       2.8223452      -2.1149950
2018-01-13/18:59:22.14          -1.5874527       2.8176609      -2.1088086
2018-01-13/18:59:22.17          -1.5952725       2.8185902      -2.1052302
2018-01-13/18:59:22.20          -1.6064107       2.8191144      -2.1008234
2018-01-13/18:59:22.23          -1.5972676       2.8119705      -2.1124625
2018-01-13/18:59:22.26          -1.6088032       2.8199200      -2.1192137
2018-01-13/18:59:22.30          -1.6155282       2.8172730      -2.1092532
2018-01-13/18:59:22.33          -1.6032026       2.8190202      -2.1085992
2018-01-13/18:59:22.36          -1.5888614       2.8180004      -2.1140922
2018-01-13/18:59:22.39          -1.5820827       2.8084299      -2.1165962
2018-01-13/18:59:22.42          -1.5726368       2.7914004      -2.1206148
2018-01-13/18:59:22.45          -1.5592843       2.7694604      -2.1258371
2018-01-13/18:59:22.48          -1.5420081       2.7609332      -2.1286129
2018-01-13/18:59:22.51          -1.5292154       2.7627687      -2.1234699
2018-01-13/18:59:22.55          -1.5060760       2.7526869      -2.1173184
2018-01-13/18:59:22.58          -1.4900995       2.7477802      -2.1205788
2018-01-13/18:59:22.61          -1.4724581       2.7456517      -2.1064386
2018-01-13/18:59:22.64          -1.4630890       2.7475502      -2.1020888
2018-01-13/18:59:22.67          -1.4586644       2.7412373      -2.1106717
2018-01-13/18:59:22.70          -1.4596154       2.7402623      -2.1269489
2018-01-13/18:59:22.73          -1.4539337       2.7451612      -2.1320410
2018-01-13/18:59:22.76          -1.4574201       2.7473086      -2.1380942
2018-01-13/18:59:22.80          -1.4595579       2.7437278      -2.1444695
2018-01-13/18:59:22.83          -1.4571887       2.7356745      -2.1447984
2018-01-13/18:59:22.86          -1.4429586       2.7295323      -2.1533864
2018-01-13/18:59:22.89          -1.4405076       2.7133082      -2.1644888
2018-01-13/18:59:22.92          -1.4384501       2.6978988      -2.1625349
2018-01-13/18:59:22.95          -1.4312744       2.6899925      -2.1484905
2018-01-13/18:59:22.98          -1.4175127       2.6812381      -2.1383528
2018-01-13/18:59:23.01          -1.4137268       2.6776760      -2.1340195
2018-01-13/18:59:23.05          -1.3972299       2.6767879      -2.1273672
2018-01-13/18:59:23.08          -1.3860487       2.6641881      -2.1116616
2018-01-13/18:59:23.11          -1.3690074       2.6711303      -2.1105877
2018-01-13/18:59:23.14          -1.3693052       2.6644529      -2.1130516
2018-01-13/18:59:23.17          -1.3661659       2.6563097      -2.1147699
2018-01-13/18:59:23.20          -1.3750069       2.6498966      -2.1342800
2018-01-13/18:59:23.23          -1.3733820       2.6407965      -2.1507538
2018-01-13/18:59:23.26          -1.3709723       2.6429497      -2.1620305
2018-01-13/18:59:23.30          -1.3626172       2.6367936      -2.1795114
2018-01-13/18:59:23.33          -1.3763950       2.6340151      -2.1942862
2018-01-13/18:59:23.36          -1.3798644       2.6408251      -2.2064178
2018-01-13/18:59:23.39          -1.3786658       2.6202006      -2.2097663
2018-01-13/18:59:23.42          -1.3791614       2.6102754      -2.2046871
2018-01-13/18:59:23.45          -1.3824052       2.6182711      -2.2028038
2018-01-13/18:59:23.48          -1.3796549       2.6261337      -2.1920555
2018-01-13/18:59:23.51          -1.3825967       2.6319471      -2.1866789
2018-01-13/18:59:23.55          -1.3747826       2.6169247      -2.1753714
2018-01-13/18:59:23.58          -1.3911082       2.6225948      -2.1545982
2018-01-13/18:59:23.61          -1.3790120       2.6228438      -2.1441998
2018-01-13/18:59:23.64          -1.3643551       2.6188561      -2.1475600
2018-01-13/18:59:23.67          -1.3578572       2.6141088      -2.1547069
2018-01-13/18:59:23.70          -1.3452972       2.6151294      -2.1614572
2018-01-13/18:59:23.73          -1.3445268       2.6138817      -2.1686383
2018-01-13/18:59:23.76          -1.3301599       2.6072707      -2.1757701
2018-01-13/18:59:23.80          -1.3223591       2.6019411      -2.1806528
2018-01-13/18:59:23.83          -1.3206090       2.6130945      -2.1851435
2018-01-13/18:59:23.86          -1.3105098       2.6072146      -2.1908109
2018-01-13/18:59:23.89          -1.3101383       2.5981799      -2.1881603
2018-01-13/18:59:23.92          -1.3161357       2.5934072      -2.1873809
2018-01-13/18:59:23.95          -1.3198666       2.6018551      -2.1815842
2018-01-13/18:59:23.98          -1.3259737       2.6066901      -2.1866223
2018-01-13/18:59:24.01          -1.3206843       2.6021150      -2.1950228
2018-01-13/18:59:24.05          -1.3180012       2.6062070      -2.1855788
2018-01-13/18:59:24.08          -1.3055649       2.6123471      -2.1836102
2018-01-13/18:59:24.11          -1.3037538       2.6044096      -2.1863559
2018-01-13/18:59:24.14          -1.2968935       2.5954995      -2.1841806
2018-01-13/18:59:24.17          -1.2785456       2.5717011      -2.1903208
2018-01-13/18:59:24.20          -1.2739076       2.5614386      -2.1979470
2018-01-13/18:59:24.23          -1.2774972       2.5522613      -2.2007108
2018-01-13/18:59:24.26          -1.2664298       2.5430835      -2.1914150
2018-01-13/18:59:24.30          -1.2715822       2.5475845      -2.1839890
2018-01-13/18:59:24.33          -1.2667632       2.5414616      -2.1922847
2018-01-13/18:59:24.36          -1.2688750       2.5406508      -2.1931953
2018-01-13/18:59:24.39          -1.2723483       2.5311799      -2.1881604
2018-01-13/18:59:24.42          -1.2711711       2.5377733      -2.1933654
2018-01-13/18:59:24.45          -1.2827030       2.5468133      -2.2035155
2018-01-13/18:59:24.48          -1.2944793       2.5551424      -2.2025439
2018-01-13/18:59:24.51          -1.2870676       2.5653477      -2.2038072
2018-01-13/18:59:24.55          -1.2943934       2.5722457      -2.2095622
2018-01-13/18:59:24.58          -1.2986045       2.5746248      -2.2122848
2018-01-13/18:59:24.61          -1.2961202       2.5679972      -2.2131177
2018-01-13/18:59:24.64          -1.3032926       2.5500032      -2.2163475
2018-01-13/18:59:24.67          -1.3093446       2.5526167      -2.2165216
2018-01-13/18:59:24.70          -1.3116033       2.5302783      -2.2193845
2018-01-13/18:59:24.73          -1.2972499       2.5249070      -2.2068379
2018-01-13/18:59:24.76          -1.2835202       2.5202109      -2.1980473
2018-01-13/18:59:24.80          -1.2845351       2.5200336      -2.1916996
2018-01-13/18:59:24.83          -1.2881645       2.5222223      -2.1821098
2018-01-13/18:59:24.86          -1.2675384       2.5066724      -2.1757793
2018-01-13/18:59:24.89          -1.2647332       2.5027696      -2.1729903
2018-01-13/18:59:24.92          -1.2491134       2.5045597      -2.1770509
2018-01-13/18:59:24.95          -1.2226505       2.5048024      -2.1821434
2018-01-13/18:59:24.98          -1.2101545       2.5063230      -2.1807083
2018-01-13/18:59:25.01          -1.2134558       2.5106870      -2.1870612
2018-01-13/18:59:25.05          -1.1966121       2.5024419      -2.1910909
2018-01-13/18:59:25.08          -1.1843248       2.4818867      -2.1941309
2018-01-13/18:59:25.11          -1.1690185       2.4667915      -2.2059688
2018-01-13/18:59:25.14          -1.1644320       2.4518334      -2.2080672
2018-01-13/18:59:25.17          -1.1637863       2.4338283      -2.2157791
2018-01-13/18:59:25.20          -1.1538292       2.4194407      -2.2127649
2018-01-13/18:59:25.23          -1.1573412       2.4071297      -2.2038344
2018-01-13/18:59:25.26          -1.1567327       2.4063891      -2.1968688
2018-01-13/18:59:25.30          -1.1584909       2.4057938      -2.1859754
2018-01-13/18:59:25.33          -1.1732606       2.4054169      -2.1810183
2018-01-13/18:59:25.36          -1.1740446       2.4056153      -2.1842595
2018-01-13/18:59:25.39          -1.1796365       2.3953445      -2.1806274
2018-01-13/18:59:25.42          -1.1748788       2.3900949      -2.1868771
2018-01-13/18:59:25.45          -1.1619136       2.3901796      -2.1871921
2018-01-13/18:59:25.48          -1.1746403       2.3907181      -2.1917148
2018-01-13/18:59:25.51          -1.1739417       2.3866321      -2.1953559
2018-01-13/18:59:25.55          -1.1708201       2.3816330      -2.2006793
2018-01-13/18:59:25.58          -1.1694459       2.3697916      -2.2078076
2018-01-13/18:59:25.61          -1.1564170       2.3598167      -2.2172325
2018-01-13/18:59:25.64          -1.1704916       2.3517440      -2.2158422
2018-01-13/18:59:25.67          -1.1747412       2.3441992      -2.2204228
2018-01-13/18:59:25.70          -1.1763788       2.3522774      -2.2143504
2018-01-13/18:59:25.73          -1.1915704       2.3616018      -2.2137208
2018-01-13/18:59:25.76          -1.1861633       2.3640536      -2.2072032
2018-01-13/18:59:25.80          -1.1868343       2.3725751      -2.2043427
2018-01-13/18:59:25.83          -1.1900922       2.3700893      -2.2012231
2018-01-13/18:59:25.86          -1.1814184       2.3684351      -2.1933717
2018-01-13/18:59:25.89          -1.1851726       2.3603333      -2.1898546
2018-01-13/18:59:25.92          -1.1750912       2.3597676      -2.2023176
2018-01-13/18:59:25.95          -1.1601164       2.3534540      -2.2056137
2018-01-13/18:59:25.98          -1.1565940       2.3434100      -2.2109560
2018-01-13/18:59:26.01          -1.1469708       2.3292218      -2.2071422
2018-01-13/18:59:26.05          -1.1393978       2.3218040      -2.2063981
2018-01-13/18:59:26.08          -1.1423598       2.3092792      -2.2122511
2018-01-13/18:59:26.11          -1.1320280       2.3062311      -2.2193530
2018-01-13/18:59:26.14          -1.1273903       2.2932748      -2.2338350
2018-01-13/18:59:26.17          -1.1141582       2.2829912      -2.2444839
2018-01-13/18:59:26.20          -1.1057205       2.2776575      -2.2378405
2018-01-13/18:59:26.23          -1.1052839       2.2879223      -2.2317665
2018-01-13/18:59:26.26          -1.1086113       2.2918653      -2.2268348
2018-01-13/18:59:26.30          -1.1008059       2.2971458      -2.2299585
2018-01-13/18:59:26.33          -1.0957683       2.2907368      -2.2275986
2018-01-13/18:59:26.36          -1.0802166       2.2842060      -2.2290171
2018-01-13/18:59:26.39          -1.0842987       2.2775988      -2.2344252
2018-01-13/18:59:26.42          -1.0882712       2.2776475      -2.2398261
2018-01-13/18:59:26.45          -1.0901359       2.2784583      -2.2317962
2018-01-13/18:59:26.48          -1.0757057       2.2669782      -2.2365723
2018-01-13/18:59:26.51          -1.0653625       2.2573348      -2.2423372
2018-01-13/18:59:26.55          -1.0590155       2.2494913      -2.2475951
2018-01-13/18:59:26.58          -1.0632485       2.2436614      -2.2522566
2018-01-13/18:59:26.61          -1.0551679       2.2349089      -2.2608212
2018-01-13/18:59:26.64          -1.0530312       2.2234104      -2.2635956
2018-01-13/18:59:26.67          -1.0388133       2.2122594      -2.2688102
2018-01-13/18:59:26.70          -1.0283332       2.2120496      -2.2664351
2018-01-13/18:59:26.73          -1.0233417       2.2223924      -2.2732049
2018-01-13/18:59:26.76          -1.0292145       2.2324979      -2.2729216
2018-01-13/18:59:26.80          -1.0289887       2.2268372      -2.2663140
2018-01-13/18:59:26.83          -1.0175252       2.2137194      -2.2657269
2018-01-13/18:59:26.86          -1.0132445       2.1931565      -2.2705083
2018-01-13/18:59:26.89          -1.0188182       2.1836169      -2.2690985
2018-01-13/18:59:26.92          -1.0171538       2.1831730      -2.2790291
2018-01-13/18:59:26.95          -1.0091259       2.1731072      -2.2773805
2018-01-13/18:59:26.98          -1.0017351       2.1666937      -2.2776493
2018-01-13/18:59:27.01          -1.0003830       2.1587175      -2.2734686
2018-01-13/18:59:27.05         -0.99300266       2.1463613      -2.2743115
2018-01-13/18:59:27.08         -0.99874076       2.1450290      -2.2831167
2018-01-13/18:59:27.11          -1.0055017       2.1384430      -2.2873831
2018-01-13/18:59:27.14         -0.99707841       2.1393914      -2.2816977
2018-01-13/18:59:27.17         -0.97338585       2.1371024      -2.2928224
2018-01-13/18:59:27.20         -0.97049769       2.1382256      -2.2914789
2018-01-13/18:59:27.23         -0.96971494       2.1473228      -2.2917190
2018-01-13/18:59:27.26         -0.96551108       2.1418783      -2.2917505
2018-01-13/18:59:27.30         -0.96210684       2.1316445      -2.3074813
2018-01-13/18:59:27.33         -0.95260097       2.1199259      -2.3174208
2018-01-13/18:59:27.36         -0.92690669       2.1064899      -2.3224733
2018-01-13/18:59:27.39         -0.90901270       2.1037645      -2.3342779
2018-01-13/18:59:27.42         -0.89887538       2.0930784      -2.3512593
2018-01-13/18:59:27.45         -0.90400951       2.0886544      -2.3496145
2018-01-13/18:59:27.48         -0.89572628       2.0825961      -2.3452450
2018-01-13/18:59:27.51         -0.89205267       2.0817367      -2.3359221
2018-01-13/18:59:27.55         -0.88447873       2.0796094      -2.3339040
2018-01-13/18:59:27.58         -0.87262656       2.0751137      -2.3226418
2018-01-13/18:59:27.61         -0.87285823       2.0723676      -2.3169763
2018-01-13/18:59:27.64         -0.87154847       2.0666812      -2.3219803
2018-01-13/18:59:27.67         -0.86725793       2.0680245      -2.3162247
2018-01-13/18:59:27.70         -0.86013989       2.0701768      -2.3043939
2018-01-13/18:59:27.73         -0.85241857       2.0751916      -2.3086883
2018-01-13/18:59:27.76         -0.83966256       2.0617551      -2.3103914
2018-01-13/18:59:27.80         -0.83458094       2.0514142      -2.3272685
2018-01-13/18:59:27.83         -0.83997684       2.0384169      -2.3331237
2018-01-13/18:59:27.86         -0.83798232       2.0249959      -2.3416286
2018-01-13/18:59:27.89         -0.83745035       2.0207483      -2.3496497
2018-01-13/18:59:27.92         -0.82443558       2.0121415      -2.3497955
2018-01-13/18:59:27.95         -0.82885539       2.0019032      -2.3534118
2018-01-13/18:59:27.98         -0.83374388       2.0054052      -2.3559430
2018-01-13/18:59:28.01         -0.84035787       2.0011992      -2.3504428
2018-01-13/18:59:28.05         -0.84756610       2.0187544      -2.3522969
2018-01-13/18:59:28.08         -0.85243022       2.0199307      -2.3522336
2018-01-13/18:59:28.11         -0.84525192       2.0210107      -2.3647764
2018-01-13/18:59:28.14         -0.85136538       2.0283177      -2.3720562
2018-01-13/18:59:28.17         -0.83532671       2.0217031      -2.3760420
2018-01-13/18:59:28.20         -0.84674786       2.0256584      -2.3737930
2018-01-13/18:59:28.23         -0.83647068       2.0342120      -2.3803663
2018-01-13/18:59:28.26         -0.83232896       2.0262655      -2.3808070
2018-01-13/18:59:28.30         -0.81786894       2.0194352      -2.3925348
2018-01-13/18:59:28.33         -0.81169292       1.9966397      -2.4064133
2018-01-13/18:59:28.36         -0.80752496       1.9827106      -2.4105446
2018-01-13/18:59:28.39         -0.81032457       1.9716519      -2.4004912
2018-01-13/18:59:28.42         -0.79500925       1.9667056      -2.3909897
2018-01-13/18:59:28.45         -0.80135770       1.9746352      -2.3837502
2018-01-13/18:59:28.48         -0.79555456       1.9773600      -2.3814272
2018-01-13/18:59:28.51         -0.78618872       1.9738034      -2.3741869
2018-01-13/18:59:28.55         -0.77242825       1.9674728      -2.3759210
2018-01-13/18:59:28.58         -0.77559691       1.9674010      -2.3805172
2018-01-13/18:59:28.61         -0.77232815       1.9738440      -2.3897182
2018-01-13/18:59:28.64         -0.74239203       1.9747535      -2.3944631
2018-01-13/18:59:28.67         -0.71968947       1.9777256      -2.4073861
2018-01-13/18:59:28.70         -0.70754315       1.9734289      -2.4232320
2018-01-13/18:59:28.73         -0.69248522       1.9754911      -2.4305973
2018-01-13/18:59:28.76         -0.69663444       1.9690591      -2.4341928
2018-01-13/18:59:28.80         -0.70301720       1.9582397      -2.4360245
2018-01-13/18:59:28.83         -0.71190560       1.9584437      -2.4390451
2018-01-13/18:59:28.86         -0.71114614       1.9506714      -2.4404283
2018-01-13/18:59:28.89         -0.70442298       1.9373565      -2.4279339
2018-01-13/18:59:28.92         -0.72034899       1.9384593      -2.4182865
2018-01-13/18:59:28.95         -0.72487773       1.9448908      -2.4078568
2018-01-13/18:59:28.98         -0.71237344       1.9507596      -2.3964498
2018-01-13/18:59:29.01         -0.71631989       1.9515150      -2.3898386
2018-01-13/18:59:29.05         -0.69673954       1.9517456      -2.3957603
2018-01-13/18:59:29.08         -0.68835586       1.9457624      -2.4056154
2018-01-13/18:59:29.11         -0.67112334       1.9331735      -2.4167574
2018-01-13/18:59:29.14         -0.65510431       1.9311065      -2.4134136
2018-01-13/18:59:29.17         -0.63863121       1.9310772      -2.4182375
2018-01-13/18:59:29.20         -0.62745125       1.9268885      -2.4276514
2018-01-13/18:59:29.23         -0.62450022       1.9141614      -2.4325004
2018-01-13/18:59:29.26         -0.65050566       1.9090030      -2.4411106
2018-01-13/18:59:29.30         -0.64957475       1.8913945      -2.4529046
2018-01-13/18:59:29.33         -0.64562447       1.8832570      -2.4571896
2018-01-13/18:59:29.36         -0.64662595       1.8848292      -2.4530903
2018-01-13/18:59:29.39         -0.64192068       1.8855294      -2.4454952
2018-01-13/18:59:29.42         -0.65296478       1.8911426      -2.4474844
2018-01-13/18:59:29.45         -0.65755850       1.8983559      -2.4431987
2018-01-13/18:59:29.48         -0.65794761       1.9035181      -2.4300908
2018-01-13/18:59:29.51         -0.65544802       1.9173036      -2.4318680
2018-01-13/18:59:29.55         -0.64540244       1.9090455      -2.4305483
2018-01-13/18:59:29.58         -0.63786920       1.9013876      -2.4314951
2018-01-13/18:59:29.61         -0.64866448       1.8948941      -2.4357642
2018-01-13/18:59:29.64         -0.64634885       1.8919291      -2.4390345
2018-01-13/18:59:29.67         -0.64493641       1.8902396      -2.4424603
2018-01-13/18:59:29.70         -0.62876735       1.8742524      -2.4370721
2018-01-13/18:59:29.73         -0.63254611       1.8663369      -2.4355645
2018-01-13/18:59:29.76         -0.62054469       1.8639485      -2.4404242
2018-01-13/18:59:29.80         -0.61619168       1.8566444      -2.4427050
2018-01-13/18:59:29.83         -0.60754915       1.8515655      -2.4336224
2018-01-13/18:59:29.86         -0.60462184       1.8582293      -2.4242750
2018-01-13/18:59:29.89         -0.59317545       1.8646172      -2.4144454
2018-01-13/18:59:29.92         -0.59291300       1.8681876      -2.4122936
2018-01-13/18:59:29.95         -0.60452187       1.8793613      -2.4070399
2018-01-13/18:59:29.98         -0.61515573       1.8824291      -2.4033020
2018-01-13/18:59:30.01         -0.61777594       1.8787657      -2.4007486
2018-01-13/18:59:30.05         -0.61278005       1.8548499      -2.4066715
2018-01-13/18:59:30.08         -0.61722000       1.8313659      -2.4084455
2018-01-13/18:59:30.11         -0.61685103       1.8243037      -2.4135973
2018-01-13/18:59:30.14         -0.61681757       1.8138866      -2.4172810
2018-01-13/18:59:30.17         -0.61720947       1.8074390      -2.4174706
2018-01-13/18:59:30.20         -0.59507162       1.7943696      -2.4187492
2018-01-13/18:59:30.23         -0.57396997       1.7772559      -2.4119667
2018-01-13/18:59:30.26         -0.56045913       1.7785819      -2.4160272
2018-01-13/18:59:30.30         -0.54688126       1.7738064      -2.4209777
2018-01-13/18:59:30.33         -0.55402237       1.7806715      -2.4206614
2018-01-13/18:59:30.36         -0.53889765       1.7841393      -2.4187392
2018-01-13/18:59:30.39         -0.53065452       1.7719747      -2.4221989
2018-01-13/18:59:30.42         -0.51119780       1.7716285      -2.4208630
2018-01-13/18:59:30.45         -0.49789537       1.7634116      -2.4192847
2018-01-13/18:59:30.48         -0.49996654       1.7603818      -2.4195425
2018-01-13/18:59:30.51         -0.49622211       1.7554428      -2.4336256
2018-01-13/18:59:30.55         -0.49014600       1.7387110      -2.4459639
2018-01-13/18:59:30.58         -0.48741858       1.7285577      -2.4554824
2018-01-13/18:59:30.61         -0.48631883       1.7204763      -2.4657201
2018-01-13/18:59:30.64         -0.47902134       1.7213399      -2.4676336
2018-01-13/18:59:30.67         -0.45871712       1.7233705      -2.4668101
2018-01-13/18:59:30.70         -0.45669961       1.7167527      -2.4644764
2018-01-13/18:59:30.73         -0.45252003       1.7233851      -2.4616615
2018-01-13/18:59:30.76         -0.45801636       1.7294936      -2.4573123
2018-01-13/18:59:30.80         -0.45182349       1.7276625      -2.4528200
2018-01-13/18:59:30.83         -0.45077600       1.7243504      -2.4491639
2018-01-13/18:59:30.86         -0.43580989       1.7250417      -2.4432616
2018-01-13/18:59:30.89         -0.41559043       1.7217239      -2.4402281
2018-01-13/18:59:30.92         -0.40495232       1.7154421      -2.4398976
2018-01-13/18:59:30.95         -0.41356457       1.7194948      -2.4327959
2018-01-13/18:59:30.98         -0.40819630       1.7209919      -2.4357337
2018-01-13/18:59:31.01         -0.40208429       1.7109485      -2.4459234
2018-01-13/18:59:31.05         -0.38935789       1.6912801      -2.4500819
2018-01-13/18:59:31.08         -0.39293450       1.6822248      -2.4485827
2018-01-13/18:59:31.11         -0.38419577       1.6889095      -2.4452824
2018-01-13/18:59:31.14         -0.38130854       1.6930232      -2.4499950
2018-01-13/18:59:31.17         -0.37908335       1.6904521      -2.4430432
2018-01-13/18:59:31.20         -0.38725244       1.6896785      -2.4348541
2018-01-13/18:59:31.23         -0.38437866       1.6950130      -2.4361176
2018-01-13/18:59:31.26         -0.39448404       1.6906028      -2.4341485
2018-01-13/18:59:31.30         -0.38976800       1.6841166      -2.4322604
2018-01-13/18:59:31.33         -0.38113896       1.6862329      -2.4370246
2018-01-13/18:59:31.36         -0.37969124       1.6826908      -2.4487538
2018-01-13/18:59:31.39         -0.37816287       1.6704546      -2.4494128
2018-01-13/18:59:31.42         -0.38053042       1.6514644      -2.4451161
2018-01-13/18:59:31.45         -0.38009538       1.6566147      -2.4467406
2018-01-13/18:59:31.48         -0.37298072       1.6449268      -2.4482828
2018-01-13/18:59:31.51         -0.36228075       1.6197812      -2.4519715
2018-01-13/18:59:31.55         -0.34313277       1.6012513      -2.4558862
2018-01-13/18:59:31.58         -0.34323079       1.5862904      -2.4574357
2018-01-13/18:59:31.61         -0.33959648       1.5782178      -2.4492836
2018-01-13/18:59:31.64         -0.32595754       1.5812414      -2.4370784
2018-01-13/18:59:31.67         -0.31332384       1.5830430      -2.4366432
2018-01-13/18:59:31.70         -0.30058120       1.5834438      -2.4405495
2018-01-13/18:59:31.73         -0.29464956       1.5625127      -2.4368930
2018-01-13/18:59:31.76         -0.28982500       1.5541200      -2.4343199
2018-01-13/18:59:31.80         -0.30122862       1.5501163      -2.4426644
2018-01-13/18:59:31.83         -0.29943922       1.5445641      -2.4509981
2018-01-13/18:59:31.86         -0.28918313       1.5392828      -2.4501880
2018-01-13/18:59:31.89         -0.28333964       1.5343097      -2.4505745
2018-01-13/18:59:31.92         -0.28124184       1.5200244      -2.4451297
2018-01-13/18:59:31.95         -0.28395033       1.5098727      -2.4409810
2018-01-13/18:59:31.98         -0.29700085       1.5052010      -2.4302589
2018-01-13/18:59:32.01         -0.30225745       1.5066523      -2.4368667
2018-01-13/18:59:32.05         -0.29291871       1.5099483      -2.4447920
2018-01-13/18:59:32.08         -0.27077188       1.5069535      -2.4468202
2018-01-13/18:59:32.11         -0.26008398       1.5110875      -2.4470876
2018-01-13/18:59:32.14         -0.24925085       1.5078204      -2.4466054
2018-01-13/18:59:32.17         -0.24068539       1.5082881      -2.4628059
2018-01-13/18:59:32.20         -0.22669554       1.5059551      -2.4686633
2018-01-13/18:59:32.23         -0.21713744       1.5020977      -2.4740301
2018-01-13/18:59:32.26         -0.20199383       1.4927322      -2.4838681
2018-01-13/18:59:32.30         -0.18546381       1.4739866      -2.4959857
2018-01-13/18:59:32.33         -0.17819175       1.4522542      -2.5097936
2018-01-13/18:59:32.36         -0.17148026       1.4405483      -2.5054411
2018-01-13/18:59:32.39         -0.16099886       1.4303481      -2.5001786
2018-01-13/18:59:32.42         -0.16689619       1.4338928      -2.5023366
2018-01-13/18:59:32.45         -0.16856159       1.4301729      -2.4887381
2018-01-13/18:59:32.48         -0.17679845       1.4361612      -2.4961978
2018-01-13/18:59:32.51         -0.18219182       1.4285806      -2.4905141
2018-01-13/18:59:32.55         -0.17045858       1.4224959      -2.4847274
2018-01-13/18:59:32.58         -0.15722161       1.4176944      -2.4685881
2018-01-13/18:59:32.61         -0.15393187       1.4181550      -2.4578422
2018-01-13/18:59:32.64         -0.14814140       1.4183136      -2.4554871
2018-01-13/18:59:32.67         -0.15208528       1.4147268      -2.4552602
2018-01-13/18:59:32.70         -0.14519223       1.3945211      -2.4537364
2018-01-13/18:59:32.73         -0.13953426       1.3821847      -2.4612982
2018-01-13/18:59:32.76         -0.14214838       1.3577113      -2.4608457
2018-01-13/18:59:32.80         -0.14064031       1.3439854      -2.4730847
2018-01-13/18:59:32.83         -0.14122198       1.3371706      -2.4747894
2018-01-13/18:59:32.86         -0.12935303       1.3308265      -2.4758965
2018-01-13/18:59:32.89         -0.11702931       1.3258374      -2.4689753
2018-01-13/18:59:32.92         -0.11405202       1.3229036      -2.4725404
2018-01-13/18:59:32.95         -0.10072788       1.3134499      -2.4704754
2018-01-13/18:59:32.98        -0.091266185       1.3184065      -2.4733757
2018-01-13/18:59:33.01        -0.074998908       1.3029237      -2.4659911
2018-01-13/18:59:33.05        -0.046356310       1.2927507      -2.4635570
2018-01-13/18:59:33.08        -0.022045390       1.2889960      -2.4628113
2018-01-13/18:59:33.11       0.00049786425       1.2808204      -2.4690672
2018-01-13/18:59:33.14       -0.0041225765       1.2834440      -2.4756114
2018-01-13/18:59:33.17        0.0019939100       1.2794671      -2.4835787
2018-01-13/18:59:33.20        0.0035739413       1.2771888      -2.4873729
2018-01-13/18:59:33.23       -0.0010527348       1.2749982      -2.4940608
2018-01-13/18:59:33.26      -0.00095369495       1.2643613      -2.4996063
2018-01-13/18:59:33.30        -0.013954197       1.2629013      -2.5138636
2018-01-13/18:59:33.33        -0.012184068       1.2617314      -2.5201852
2018-01-13/18:59:33.36       -0.0027615069       1.2585498      -2.5169432
2018-01-13/18:59:33.39        -0.017084486       1.2673477      -2.5097756
2018-01-13/18:59:33.42        -0.014098751       1.2716068      -2.5061308
2018-01-13/18:59:33.45       -0.0095552151       1.2776559      -2.5032694
2018-01-13/18:59:33.48        0.0017099915       1.2681058      -2.5106077
2018-01-13/18:59:33.51       -0.0035869943       1.2653430      -2.5107918
2018-01-13/18:59:33.55       -0.0021898178       1.2632541      -2.5184573
2018-01-13/18:59:33.58        0.0039881541       1.2612363      -2.5185086
2018-01-13/18:59:33.61        0.0087074834       1.2665826      -2.5165057
2018-01-13/18:59:33.64       -0.0052047910       1.2721768      -2.5231760
2018-01-13/18:59:33.67         0.010794056       1.2620627      -2.5372664
2018-01-13/18:59:33.70        0.0097373872       1.2561739      -2.5321491
2018-01-13/18:59:33.73        0.0095356633       1.2501954      -2.5344467
2018-01-13/18:59:33.76       -0.0025301500       1.2449503      -2.5214568
2018-01-13/18:59:33.80       0.00047585009       1.2323909      -2.5252099
2018-01-13/18:59:33.83        0.0054855156       1.2320471      -2.5163366
2018-01-13/18:59:33.86         0.026067627       1.2324434      -2.5080144
2018-01-13/18:59:33.89         0.021986653       1.2342357      -2.5137514
2018-01-13/18:59:33.92         0.035778619       1.2278427      -2.5072186
2018-01-13/18:59:33.95         0.039819692       1.2217584      -2.5024196
2018-01-13/18:59:33.98         0.054230001       1.2017317      -2.5147423
2018-01-13/18:59:34.01         0.062700829       1.1934614      -2.5245879
2018-01-13/18:59:34.05         0.083429427       1.1920632      -2.5377598
2018-01-13/18:59:34.08         0.097332781       1.2045217      -2.5431547
2018-01-13/18:59:34.11          0.10333310       1.1979344      -2.5508655
2018-01-13/18:59:34.14          0.10572696       1.1951605      -2.5567248
2018-01-13/18:59:34.17          0.13007822       1.1843609      -2.5450399
2018-01-13/18:59:34.20          0.13391302       1.1736355      -2.5478044
2018-01-13/18:59:34.23          0.13986106       1.1658625      -2.5452031
2018-01-13/18:59:34.26          0.14912307       1.1673015      -2.5443627
2018-01-13/18:59:34.30          0.15584666       1.1583169      -2.5426160
2018-01-13/18:59:34.33          0.17065049       1.1518046      -2.5393743
2018-01-13/18:59:34.36          0.18708353       1.1432417      -2.5354274
2018-01-13/18:59:34.39          0.20954630       1.1426246      -2.5207373
2018-01-13/18:59:34.42          0.22137292       1.1382570      -2.5191817
2018-01-13/18:59:34.45          0.23110567       1.1229794      -2.5211009
2018-01-13/18:59:34.48          0.24918949       1.1142188      -2.5181620
2018-01-13/18:59:34.51          0.24832581       1.1090089      -2.5239783
2018-01-13/18:59:34.55          0.24674027       1.1032801      -2.5269856
2018-01-13/18:59:34.58          0.26059189       1.0989322      -2.5259666
2018-01-13/18:59:34.61          0.25784593       1.0898878      -2.5162974
2018-01-13/18:59:34.64          0.26231836       1.0811206      -2.5084769
2018-01-13/18:59:34.67          0.27006065       1.0738116      -2.5080939
2018-01-13/18:59:34.70          0.26820645       1.0713391      -2.5074633
2018-01-13/18:59:34.73          0.26458932       1.0783469      -2.5083598
2018-01-13/18:59:34.76          0.26436340       1.0708113      -2.5088058
2018-01-13/18:59:34.80          0.27229976       1.0706497      -2.5073862
2018-01-13/18:59:34.83          0.27797691       1.0663716      -2.5050584
2018-01-13/18:59:34.86          0.27546309       1.0681547      -2.4977827
2018-01-13/18:59:34.89          0.30035281       1.0632481      -2.5047524
2018-01-13/18:59:34.92          0.30307947       1.0617246      -2.5092920
2018-01-13/18:59:34.95          0.29586132       1.0586779      -2.5138541
2018-01-13/18:59:34.98          0.29699110       1.0500405      -2.5207040
2018-01-13/18:59:35.01          0.29680799       1.0383268      -2.5300681
2018-01-13/18:59:35.05          0.29977316       1.0424495      -2.5391277
2018-01-13/18:59:35.08          0.31266083       1.0289747      -2.5382802
2018-01-13/18:59:35.11          0.32660525       1.0364287      -2.5383402
2018-01-13/18:59:35.14          0.33932078       1.0279697      -2.5314498
2018-01-13/18:59:35.17          0.33894075       1.0295983      -2.5265569
2018-01-13/18:59:35.20          0.35203952       1.0250912      -2.5263807
2018-01-13/18:59:35.23          0.36320646       1.0217306      -2.5322940
2018-01-13/18:59:35.26          0.37447139       1.0146084      -2.5269665
2018-01-13/18:59:35.30          0.39330056       1.0137911      -2.5296951
2018-01-13/18:59:35.33          0.40570426       1.0068846      -2.5212571
2018-01-13/18:59:35.36          0.41837659       1.0240537      -2.5183840
2018-01-13/18:59:35.39          0.41016841       1.0203392      -2.5125692
2018-01-13/18:59:35.42          0.39906790       1.0152739      -2.5267214
2018-01-13/18:59:35.45          0.38563734       1.0010866      -2.5321779
2018-01-13/18:59:35.48          0.37478900      0.98701516      -2.5295125
2018-01-13/18:59:35.51          0.37183774      0.97807971      -2.5300368
2018-01-13/18:59:35.55          0.37771298      0.97550987      -2.5276432
2018-01-13/18:59:35.58          0.37571315      0.96997163      -2.5172996
2018-01-13/18:59:35.61          0.37969818      0.97857343      -2.5143662
2018-01-13/18:59:35.64          0.37595003      0.97221820      -2.5144110
2018-01-13/18:59:35.67          0.37644247      0.97630625      -2.5101357
2018-01-13/18:59:35.70          0.38287533      0.98336754      -2.5052585
2018-01-13/18:59:35.73          0.38460653      0.99463815      -2.5068405
2018-01-13/18:59:35.76          0.39173091      0.99627335      -2.5121400
2018-01-13/18:59:35.80          0.39832272       1.0004537      -2.5128725
2018-01-13/18:59:35.83          0.39100492       1.0028035      -2.5110333
2018-01-13/18:59:35.86          0.38504022       1.0088311      -2.5154538
2018-01-13/18:59:35.89          0.38947724      0.99892641      -2.5135616
2018-01-13/18:59:35.92          0.37964392      0.99044555      -2.5134937
2018-01-13/18:59:35.95          0.37950029      0.97251056      -2.5173360
2018-01-13/18:59:35.98          0.38298321      0.96774139      -2.5158458
2018-01-13/18:59:36.01          0.39268387      0.96363326      -2.5062932
2018-01-13/18:59:36.05          0.40722655      0.97050237      -2.5053316
2018-01-13/18:59:36.08          0.41143449      0.96913681      -2.5027458
2018-01-13/18:59:36.11          0.42486656      0.97597636      -2.5044307
2018-01-13/18:59:36.14          0.43499138      0.98272433      -2.4989994
2018-01-13/18:59:36.17          0.43578806      0.98488120      -2.5010710
2018-01-13/18:59:36.20          0.45071401      0.98800174      -2.5082071
2018-01-13/18:59:36.23          0.46871360      0.97989606      -2.5149457
2018-01-13/18:59:36.26          0.46805328      0.97140902      -2.5251696
2018-01-13/18:59:36.30          0.46839400      0.96916439      -2.5370776
2018-01-13/18:59:36.33          0.47024835      0.95601074      -2.5254277
2018-01-13/18:59:36.36          0.46676449      0.95369760      -2.5204471
2018-01-13/18:59:36.39          0.45802467      0.94757564      -2.5145132
2018-01-13/18:59:36.42          0.45273259      0.93580890      -2.5170908
2018-01-13/18:59:36.45          0.44448438      0.92441818      -2.5153454
2018-01-13/18:59:36.48          0.45225910      0.91334412      -2.5044385
2018-01-13/18:59:36.51          0.45142659      0.91844418      -2.4981761
2018-01-13/18:59:36.55          0.46122431      0.92182507      -2.4918463
2018-01-13/18:59:36.58          0.46622972      0.91386157      -2.4813432
2018-01-13/18:59:36.61          0.46513526      0.91741906      -2.4891204
2018-01-13/18:59:36.64          0.46498354      0.91832370      -2.4895798
2018-01-13/18:59:36.67          0.47621208      0.90470040      -2.4854555
2018-01-13/18:59:36.70          0.46503915      0.89114932      -2.4869092
2018-01-13/18:59:36.73          0.46528981      0.89355218      -2.5010528
2018-01-13/18:59:36.76          0.45613830      0.88672425      -2.5084297
2018-01-13/18:59:36.80          0.45316437      0.87607082      -2.5100339
2018-01-13/18:59:36.83          0.45688340      0.85963393      -2.5072494
2018-01-13/18:59:36.86          0.45445673      0.85961078      -2.5088505
2018-01-13/18:59:36.89          0.45525417      0.85612569      -2.5003506
2018-01-13/18:59:36.92          0.47485717      0.84303834      -2.4950184
2018-01-13/18:59:36.95          0.48880140      0.83637323      -2.4977990
2018-01-13/18:59:36.98          0.51502319      0.83214862      -2.4957263
2018-01-13/18:59:37.01          0.53649996      0.81785188      -2.4898681
2018-01-13/18:59:37.05          0.54581552      0.81414805      -2.4910394
2018-01-13/18:59:37.08          0.55871365      0.80723608      -2.4908748
2018-01-13/18:59:37.11          0.55871271      0.81486115      -2.4870092
2018-01-13/18:59:37.14          0.58324140      0.80916298      -2.4840613
2018-01-13/18:59:37.17          0.59078079      0.80708922      -2.4886825
2018-01-13/18:59:37.20          0.58749276      0.79884041      -2.4952301
2018-01-13/18:59:37.23          0.58196973      0.79683182      -2.5096818
2018-01-13/18:59:37.26          0.57950929      0.79819702      -2.5096850
2018-01-13/18:59:37.30          0.58309815      0.80213051      -2.5022539
2018-01-13/18:59:37.33          0.58141818      0.80588169      -2.4888985
2018-01-13/18:59:37.36          0.58030384      0.81945362      -2.4847087
2018-01-13/18:59:37.39          0.58418511      0.81889150      -2.4723147
2018-01-13/18:59:37.42          0.56962819      0.81471535      -2.4795052
2018-01-13/18:59:37.45          0.56603092      0.81108884      -2.4827646
2018-01-13/18:59:37.48          0.56750421      0.80842836      -2.4828008
2018-01-13/18:59:37.51          0.56861605      0.80489889      -2.4743634
2018-01-13/18:59:37.55          0.57989902      0.78991126      -2.4783878
2018-01-13/18:59:37.58          0.58429748      0.77860819      -2.4789274
2018-01-13/18:59:37.61          0.58844485      0.78089606      -2.4846482
2018-01-13/18:59:37.64          0.59174008      0.77727829      -2.4865072
2018-01-13/18:59:37.67          0.59459118      0.76435265      -2.5065940
2018-01-13/18:59:37.70          0.60884868      0.76193533      -2.5042331
2018-01-13/18:59:37.73          0.61011056      0.75107741      -2.4950137
2018-01-13/18:59:37.76          0.62012947      0.74697700      -2.4981227
2018-01-13/18:59:37.80          0.61849630      0.74726255      -2.4898709
2018-01-13/18:59:37.83          0.62250456      0.76374756      -2.4843174
2018-01-13/18:59:37.86          0.61261728      0.78289247      -2.4825961
2018-01-13/18:59:37.89          0.62227228      0.77189004      -2.4807974
2018-01-13/18:59:37.92          0.62690677      0.76295267      -2.4888365
2018-01-13/18:59:37.95          0.63022105      0.76673890      -2.4837803
2018-01-13/18:59:37.98          0.63240073      0.75996942      -2.4906285
2018-01-13/18:59:38.01          0.64732017      0.75506347      -2.5026608
2018-01-13/18:59:38.05          0.64464137      0.75560435      -2.5070274
2018-01-13/18:59:38.08          0.66536025      0.74781276      -2.5181556
2018-01-13/18:59:38.11          0.66961399      0.73530953      -2.5127259
2018-01-13/18:59:38.14          0.68943417      0.72049032      -2.5096397
2018-01-13/18:59:38.17          0.69200751      0.72004410      -2.5150883
2018-01-13/18:59:38.20          0.70838332      0.70953712      -2.5075017
2018-01-13/18:59:38.23          0.73187172      0.69994747      -2.5148125
2018-01-13/18:59:38.26          0.75055636      0.69349667      -2.5044079
2018-01-13/18:59:38.30          0.77012408      0.69563504      -2.4933280
2018-01-13/18:59:38.33          0.78456401      0.69604711      -2.4779219
2018-01-13/18:59:38.36          0.79020883      0.70245232      -2.4700088
2018-01-13/18:59:38.39          0.79035750      0.70883910      -2.4802490
2018-01-13/18:59:38.42          0.78391962      0.69887295      -2.4909078
2018-01-13/18:59:38.45          0.79262936      0.68067625      -2.4930919
2018-01-13/18:59:38.48          0.79024585      0.67298358      -2.4951366
2018-01-13/18:59:38.51          0.80123444      0.65827764      -2.4893181
2018-01-13/18:59:38.55          0.80101633      0.64524841      -2.4988885
2018-01-13/18:59:38.58          0.79586262      0.64066611      -2.5013552
2018-01-13/18:59:38.61          0.80789054      0.63294562      -2.5019529
2018-01-13/18:59:38.64          0.81318126      0.62519329      -2.4961620
2018-01-13/18:59:38.67          0.83664978      0.61063352      -2.4870153
2018-01-13/18:59:38.70          0.86438531      0.60784385      -2.4751241
2018-01-13/18:59:38.73          0.88409694      0.60736481      -2.4608755
2018-01-13/18:59:38.76          0.89597267      0.61204897      -2.4484954
2018-01-13/18:59:38.80          0.90384515      0.62112062      -2.4464179
2018-01-13/18:59:38.83          0.90417742      0.64094992      -2.4384203
2018-01-13/18:59:38.86          0.89693540      0.64381666      -2.4375541
2018-01-13/18:59:38.89          0.89933830      0.63197087      -2.4470652
2018-01-13/18:59:38.92          0.90223657      0.61999023      -2.4492434
2018-01-13/18:59:38.95          0.89215106      0.60230782      -2.4542161
2018-01-13/18:59:38.98          0.87720795      0.59563557      -2.4613599
2018-01-13/18:59:39.01          0.87592302      0.58163791      -2.4645884
2018-01-13/18:59:39.05          0.88249601      0.57192786      -2.4691923
2018-01-13/18:59:39.08          0.87731126      0.55529802      -2.4612387
2018-01-13/18:59:39.11          0.88284704      0.55647326      -2.4525286
2018-01-13/18:59:39.14          0.89743087      0.55744723      -2.4526239
2018-01-13/18:59:39.17          0.89832351      0.56075776      -2.4537434
2018-01-13/18:59:39.20          0.89393096      0.56162508      -2.4591896
2018-01-13/18:59:39.23          0.89371165      0.58310025      -2.4616916
2018-01-13/18:59:39.26          0.91192298      0.58513002      -2.4636058
2018-01-13/18:59:39.30          0.91698645      0.59871726      -2.4705549
2018-01-13/18:59:39.33          0.91099041      0.60347281      -2.4784902
2018-01-13/18:59:39.36          0.89443290      0.62614700      -2.4886055
2018-01-13/18:59:39.39          0.88722724      0.61132643      -2.4998619
2018-01-13/18:59:39.42          0.89525957      0.59379095      -2.5013735
2018-01-13/18:59:39.45          0.89987111      0.59588967      -2.4983955
2018-01-13/18:59:39.48          0.91298124      0.58857238      -2.5002077
2018-01-13/18:59:39.51          0.93275607      0.57353854      -2.4964003
2018-01-13/18:59:39.55          0.93427408      0.56797991      -2.4904942
2018-01-13/18:59:39.58          0.93575082      0.56627057      -2.4829751
2018-01-13/18:59:39.61          0.95573088      0.56573071      -2.4712128
2018-01-13/18:59:39.64          0.97186744      0.54736850      -2.4587606
2018-01-13/18:59:39.67          0.98617576      0.54383189      -2.4521486
2018-01-13/18:59:39.70          0.98642718      0.54864291      -2.4573140
2018-01-13/18:59:39.73          0.98825427      0.54297056      -2.4583625
2018-01-13/18:59:39.76           1.0062997      0.54051330      -2.4544837
2018-01-13/18:59:39.80          0.99761971      0.55198016      -2.4576111
2018-01-13/18:59:39.83          0.99376419      0.55504746      -2.4604051
2018-01-13/18:59:39.86          0.99267050      0.55325105      -2.4610920
2018-01-13/18:59:39.89          0.98096115      0.55359541      -2.4675617
2018-01-13/18:59:39.92          0.98848244      0.55058871      -2.4814913
2018-01-13/18:59:39.95          0.98312519      0.54225351      -2.4876790
2018-01-13/18:59:39.98          0.98200870      0.53814427      -2.4815049
2018-01-13/18:59:40.01          0.98917386      0.53100278      -2.4763389
2018-01-13/18:59:40.05          0.98247096      0.53808305      -2.4739076
2018-01-13/18:59:40.08           1.0060722      0.53091636      -2.4619057
2018-01-13/18:59:40.11           1.0215440      0.53401965      -2.4536179
2018-01-13/18:59:40.14           1.0298169      0.53315121      -2.4538846
2018-01-13/18:59:40.17           1.0425294      0.51930167      -2.4538637
2018-01-13/18:59:40.20           1.0546996      0.51380396      -2.4488993
2018-01-13/18:59:40.23           1.0703312      0.51314105      -2.4431856
2018-01-13/18:59:40.26           1.0823545      0.51022471      -2.4391657
2018-01-13/18:59:40.30           1.0873065      0.52038577      -2.4357258
2018-01-13/18:59:40.33           1.0873927      0.51530441      -2.4398601
2018-01-13/18:59:40.36           1.0833283      0.49876340      -2.4416488
2018-01-13/18:59:40.39           1.0790881      0.48119833      -2.4409397
2018-01-13/18:59:40.42           1.0808782      0.47966921      -2.4347355
2018-01-13/18:59:40.45           1.0982885      0.47267258      -2.4256914
2018-01-13/18:59:40.48           1.1067197      0.46755604      -2.4234083
2018-01-13/18:59:40.51           1.1053768      0.47421431      -2.4204125
2018-01-13/18:59:40.55           1.1225416      0.46324665      -2.4175528
2018-01-13/18:59:40.58           1.1345767      0.45863329      -2.4119034
2018-01-13/18:59:40.61           1.1302905      0.46430935      -2.4085781
2018-01-13/18:59:40.64           1.1383010      0.46870274      -2.4108229
2018-01-13/18:59:40.67           1.1502939      0.46043433      -2.4225007
2018-01-13/18:59:40.70           1.1659326      0.44217437      -2.4325828
2018-01-13/18:59:40.73           1.1610216      0.44592311      -2.4399752
2018-01-13/18:59:40.76           1.1608205      0.44679139      -2.4374149
2018-01-13/18:59:40.80           1.1716611      0.43904084      -2.4436093
2018-01-13/18:59:40.83           1.1624119      0.43282913      -2.4392238
2018-01-13/18:59:40.86           1.1641050      0.41993282      -2.4324074
2018-01-13/18:59:40.89           1.1847950      0.40467359      -2.4272044
2018-01-13/18:59:40.92           1.1856335      0.40051928      -2.4233324
2018-01-13/18:59:40.95           1.1845909      0.39861670      -2.4151672
2018-01-13/18:59:40.98           1.1711527      0.40470481      -2.4109945
2018-01-13/18:59:41.01           1.1740174      0.40196329      -2.4066508
2018-01-13/18:59:41.05           1.1873951      0.39992718      -2.4025100
2018-01-13/18:59:41.08           1.1980140      0.39774923      -2.3857734
2018-01-13/18:59:41.11           1.2075519      0.39822004      -2.3842526
2018-01-13/18:59:41.14           1.2135054      0.39696813      -2.3896061
2018-01-13/18:59:41.17           1.2101998      0.39583561      -2.3897562
2018-01-13/18:59:41.20           1.2198430      0.38660545      -2.3804578
2018-01-13/18:59:41.23           1.2208752      0.38866279      -2.3759867
2018-01-13/18:59:41.26           1.2347509      0.37508958      -2.3647529
2018-01-13/18:59:41.30           1.2436969      0.36803279      -2.3566946
2018-01-13/18:59:41.33           1.2401025      0.36273731      -2.3492143
2018-01-13/18:59:41.36           1.2331664      0.37128081      -2.3510563
2018-01-13/18:59:41.39           1.2360441      0.37469829      -2.3552958
2018-01-13/18:59:41.42           1.2403062      0.37666008      -2.3537481
2018-01-13/18:59:41.45           1.2436846      0.38211658      -2.3551806
2018-01-13/18:59:41.48           1.2375501      0.38078424      -2.3644918
2018-01-13/18:59:41.51           1.2561325      0.38184414      -2.3632380
2018-01-13/18:59:41.55           1.2676879      0.39429228      -2.3687195
2018-01-13/18:59:41.58           1.2702695      0.40539473      -2.3679412
2018-01-13/18:59:41.61           1.2636479      0.40890636      -2.3679841
2018-01-13/18:59:41.64           1.2701842      0.38790042      -2.3697921
2018-01-13/18:59:41.67           1.2669207      0.38692465      -2.3700781
2018-01-13/18:59:41.70           1.2664673      0.37768370      -2.3690527
2018-01-13/18:59:41.73           1.2730542      0.36764882      -2.3673805
2018-01-13/18:59:41.76           1.2773663      0.36704067      -2.3580887
2018-01-13/18:59:41.80           1.2791844      0.36708645      -2.3551901
2018-01-13/18:59:41.83           1.2787318      0.36040644      -2.3472717
2018-01-13/18:59:41.86           1.2619386      0.35791842      -2.3451872
2018-01-13/18:59:41.89           1.2679263      0.35636175      -2.3455513
2018-01-13/18:59:41.92           1.2740705      0.36408990      -2.3476059
2018-01-13/18:59:41.95           1.2875847      0.35640124      -2.3514412
2018-01-13/18:59:41.98           1.2983227      0.34874315      -2.3574336
2018-01-13/18:59:42.01           1.3068211      0.34544582      -2.3482785
2018-01-13/18:59:42.05           1.3232966      0.35070864      -2.3534581
2018-01-13/18:59:42.08           1.3263353      0.34923885      -2.3543920
2018-01-13/18:59:42.11           1.3344098      0.34087270      -2.3538715
2018-01-13/18:59:42.14           1.3581998      0.32633425      -2.3582148
2018-01-13/18:59:42.17           1.3619613      0.31637478      -2.3528776
2018-01-13/18:59:42.20           1.3801657      0.30516203      -2.3459697
2018-01-13/18:59:42.23           1.3807481      0.31034605      -2.3350877
2018-01-13/18:59:42.26           1.3683940      0.31738403      -2.3224036
2018-01-13/18:59:42.30           1.3735526      0.32072969      -2.3233689
2018-01-13/18:59:42.33           1.3765557      0.32082611      -2.3070753
2018-01-13/18:59:42.36           1.3735541      0.32556968      -2.2996243
2018-01-13/18:59:42.39           1.3604690      0.33982794      -2.3003023
2018-01-13/18:59:42.42           1.3543617      0.34837420      -2.3039157
2018-01-13/18:59:42.45           1.3598954      0.34652584      -2.3133136
2018-01-13/18:59:42.48           1.3483756      0.34296554      -2.3167599
2018-01-13/18:59:42.51           1.3379536      0.33429577      -2.3119177
2018-01-13/18:59:42.55           1.3525932      0.33485688      -2.3051141
2018-01-13/18:59:42.58           1.3593496      0.32559530      -2.2914839
2018-01-13/18:59:42.61           1.3594312      0.31539268      -2.2939282
2018-01-13/18:59:42.64           1.3642184      0.30361813      -2.2829543
2018-01-13/18:59:42.67           1.3797544      0.28458092      -2.2757653
2018-01-13/18:59:42.70           1.3938867      0.27175780      -2.2665469
2018-01-13/18:59:42.73           1.3936966      0.27533629      -2.2604977
2018-01-13/18:59:42.76           1.3961455      0.28451772      -2.2515091
2018-01-13/18:59:42.80           1.4154610      0.29178100      -2.2564727
2018-01-13/18:59:42.83           1.4178847      0.28622285      -2.2613584
2018-01-13/18:59:42.86           1.4141702      0.29396934      -2.2725630
2018-01-13/18:59:42.89           1.4069669      0.29332552      -2.2810515
2018-01-13/18:59:42.92           1.4072483      0.28519551      -2.3000287
2018-01-13/18:59:42.95           1.4059286      0.28300796      -2.3058078
2018-01-13/18:59:42.98           1.4023263      0.28287452      -2.3109196
2018-01-13/18:59:43.01           1.4141367      0.27748258      -2.3064644
2018-01-13/18:59:43.05           1.4268098      0.27034446      -2.3092535
2018-01-13/18:59:43.08           1.4327705      0.26681294      -2.2977032
2018-01-13/18:59:43.11           1.4330646      0.27123652      -2.2965723
2018-01-13/18:59:43.14           1.4381669      0.26059566      -2.2845524
2018-01-13/18:59:43.17           1.4503583      0.25579017      -2.2850021
2018-01-13/18:59:43.20           1.4584977      0.25815587      -2.2802649
2018-01-13/18:59:43.23           1.4567159      0.27053350      -2.2810116
2018-01-13/18:59:43.26           1.4549064      0.27934784      -2.2783151
2018-01-13/18:59:43.30           1.4621024      0.28939635      -2.2785391
2018-01-13/18:59:43.33           1.4646555      0.28648305      -2.2729566
2018-01-13/18:59:43.36           1.4591766      0.28031528      -2.2736806
2018-01-13/18:59:43.39           1.4644711      0.26390041      -2.2763448
2018-01-13/18:59:43.42           1.4640467      0.25083705      -2.2870030
2018-01-13/18:59:43.45           1.4564361      0.24673868      -2.2792143
2018-01-13/18:59:43.48           1.4647177      0.24435137      -2.2667004
2018-01-13/18:59:43.51           1.4837769      0.23350745      -2.2578492
2018-01-13/18:59:43.55           1.5025006      0.22750963      -2.2432637
2018-01-13/18:59:43.58           1.4921213      0.22347140      -2.2376659
2018-01-13/18:59:43.61           1.4886761      0.22654117      -2.2375368
2018-01-13/18:59:43.64           1.4931116      0.22983426      -2.2407037
2018-01-13/18:59:43.67           1.4980009      0.23108446      -2.2438047
2018-01-13/18:59:43.70           1.5150603      0.23840602      -2.2420225
2018-01-13/18:59:43.73           1.5298544      0.24829831      -2.2447753
2018-01-13/18:59:43.76           1.5187164      0.24533547      -2.2560144
2018-01-13/18:59:43.80           1.5113141      0.24490980      -2.2553158
2018-01-13/18:59:43.83           1.4990129      0.23814990      -2.2662376
2018-01-13/18:59:43.86           1.5063672      0.23282465      -2.2698211
2018-01-13/18:59:43.89           1.5102531      0.22395979      -2.2706756
2018-01-13/18:59:43.92           1.5127655      0.20490725      -2.2748913
2018-01-13/18:59:43.95           1.5148644      0.20014803      -2.2722663
2018-01-13/18:59:43.98           1.5061805      0.19953457      -2.2711855
2018-01-13/18:59:44.01           1.5117982      0.20502754      -2.2652676
2018-01-13/18:59:44.05           1.5259575      0.21220015      -2.2509025
2018-01-13/18:59:44.08           1.5244125      0.21632440      -2.2505141
2018-01-13/18:59:44.11           1.5525021      0.22030238      -2.2407703
2018-01-13/18:59:44.14           1.5634907      0.21086712      -2.2371496
2018-01-13/18:59:44.17           1.5704556      0.21147078      -2.2382286
2018-01-13/18:59:44.20           1.5800658      0.21658080      -2.2396314
2018-01-13/18:59:44.23           1.5831589      0.22376316      -2.2475324
2018-01-13/18:59:44.26           1.5876887      0.22867243      -2.2435220
2018-01-13/18:59:44.30           1.5947872      0.22192164      -2.2436822
2018-01-13/18:59:44.33           1.6107266      0.21224989      -2.2482028
2018-01-13/18:59:44.36           1.6193475      0.21282255      -2.2500958
2018-01-13/18:59:44.39           1.6077794      0.20586746      -2.2535017
2018-01-13/18:59:44.42           1.6117078      0.21215290      -2.2638586
2018-01-13/18:59:44.45           1.6203018      0.20919142      -2.2623029
2018-01-13/18:59:44.48           1.6377524      0.21130617      -2.2497738
2018-01-13/18:59:44.51           1.6456456      0.20942956      -2.2243343
2018-01-13/18:59:44.55           1.6669725      0.20243566      -2.2118837
2018-01-13/18:59:44.58           1.6699226      0.18578935      -2.2059877
2018-01-13/18:59:44.61           1.6562903      0.18936849      -2.2043851
2018-01-13/18:59:44.64           1.6611166      0.18188970      -2.2054672
2018-01-13/18:59:44.67           1.6664724      0.17873692      -2.2106551
2018-01-13/18:59:44.70           1.6704285      0.16523351      -2.2079552
2018-01-13/18:59:44.73           1.6731258      0.15857104      -2.2039896
2018-01-13/18:59:44.76           1.6733667      0.15167882      -2.2002973
2018-01-13/18:59:44.80           1.6695751      0.15194055      -2.2028427
2018-01-13/18:59:44.83           1.6737798      0.14663040      -2.2096578
2018-01-13/18:59:44.86           1.6700297      0.15353016      -2.2139570
2018-01-13/18:59:44.89           1.6691649      0.15254462      -2.2099720
2018-01-13/18:59:44.92           1.6736840      0.14668423      -2.2095380
2018-01-13/18:59:44.95           1.6733271      0.15064899      -2.2012345
2018-01-13/18:59:44.98           1.6766205      0.15935151      -2.1980030
2018-01-13/18:59:45.01           1.6698060      0.17952205      -2.1967758
2018-01-13/18:59:45.05           1.6673649      0.18684631      -2.1999300
2018-01-13/18:59:45.08           1.6825808      0.18199074      -2.2098283
2018-01-13/18:59:45.11           1.6774848      0.18066772      -2.2176409
2018-01-13/18:59:45.14           1.6895674      0.17877201      -2.2166587
2018-01-13/18:59:45.17           1.7039532      0.17532504      -2.2215381
2018-01-13/18:59:45.20           1.7158850      0.17311491      -2.2174222
2018-01-13/18:59:45.23           1.7253622      0.16919908      -2.2228503
2018-01-13/18:59:45.26           1.7300793      0.16918800      -2.2157944
2018-01-13/18:59:45.30           1.7376015      0.17095770      -2.2083432
2018-01-13/18:59:45.33           1.7482203      0.16881066      -2.2014023
2018-01-13/18:59:45.36           1.7634045      0.16494395      -2.1947059
2018-01-13/18:59:45.39           1.7755081      0.16440808      -2.1903238
2018-01-13/18:59:45.42           1.7751516      0.15908879      -2.1916751
2018-01-13/18:59:45.45           1.7847853      0.15545923      -2.1834765
2018-01-13/18:59:45.48           1.7895207      0.15680550      -2.1730087
2018-01-13/18:59:45.51           1.7883849      0.16277938      -2.1635647
2018-01-13/18:59:45.55           1.8001320      0.15721391      -2.1558910
2018-01-13/18:59:45.58           1.8152831      0.13876959      -2.1571944
2018-01-13/18:59:45.61           1.8131512      0.13503288      -2.1620094
2018-01-13/18:59:45.64           1.8144300      0.12902239      -2.1591808
2018-01-13/18:59:45.67           1.8001857      0.12767841      -2.1609613
2018-01-13/18:59:45.70           1.8203255      0.12637465      -2.1497143
2018-01-13/18:59:45.73           1.8268963      0.12466765      -2.1531528
2018-01-13/18:59:45.76           1.8436042      0.12320834      -2.1484609
2018-01-13/18:59:45.80           1.8658346      0.11641414      -2.1342664
2018-01-13/18:59:45.83           1.8689707      0.11624318      -2.1291807
2018-01-13/18:59:45.86           1.8641048      0.12259224      -2.1224096
2018-01-13/18:59:45.89           1.8642196      0.11235952      -2.1140851
2018-01-13/18:59:45.92           1.8485670      0.12027596      -2.1157687
2018-01-13/18:59:45.95           1.8587190      0.11578572      -2.1065734
2018-01-13/18:59:45.98           1.8438769      0.12246083      -2.1052993
2018-01-13/18:59:46.01           1.8299003      0.12311103      -2.0989908
2018-01-13/18:59:46.05           1.8119796      0.12197389      -2.1000160
2018-01-13/18:59:46.08           1.8143586      0.11334039      -2.1022860
2018-01-13/18:59:46.11           1.8201660      0.10751201      -2.1001330
2018-01-13/18:59:46.14           1.8331022     0.091245829      -2.0894233
2018-01-13/18:59:46.17           1.8453483     0.093035817      -2.0886965
2018-01-13/18:59:46.20           1.8763794     0.085378470      -2.0734565
2018-01-13/18:59:46.23           1.8943432     0.088513559      -2.0571437
2018-01-13/18:59:46.26           1.9096610     0.086051254      -2.0437474
2018-01-13/18:59:46.30           1.9288237     0.096569966      -2.0312820
2018-01-13/18:59:46.33           1.9538886     0.098851900      -2.0301543
2018-01-13/18:59:46.36           1.9549718     0.093614329      -2.0310964
2018-01-13/18:59:46.39           1.9497941     0.080496479      -2.0365999
2018-01-13/18:59:46.42           1.9397650     0.077071470      -2.0478837
2018-01-13/18:59:46.45           1.9402982     0.084884251      -2.0477618
2018-01-13/18:59:46.48           1.9345281     0.081489335      -2.0519139
2018-01-13/18:59:46.51           1.9292379     0.077094516      -2.0549783
2018-01-13/18:59:46.55           1.9247700     0.071922901      -2.0602565
2018-01-13/18:59:46.58           1.9321828     0.052508584      -2.0524293
2018-01-13/18:59:46.61           1.9403094     0.048657460      -2.0406754
2018-01-13/18:59:46.64           1.9515528     0.043749614      -2.0335353
2018-01-13/18:59:46.67           1.9666277     0.050049062      -2.0255966
2018-01-13/18:59:46.70           1.9949463     0.048700097      -2.0091748
2018-01-13/18:59:46.73           2.0032139     0.040571124      -1.9947464
2018-01-13/18:59:46.76           2.0046588     0.042171766      -1.9818259
2018-01-13/18:59:46.80           2.0112057     0.047866334      -1.9640066
2018-01-13/18:59:46.83           2.0226123     0.035882806      -1.9579053
2018-01-13/18:59:46.86           2.0232427     0.030512778      -1.9634847
2018-01-13/18:59:46.89           2.0092108     0.010171266      -1.9730911
2018-01-13/18:59:46.92           2.0046375     0.012014237      -1.9742270
2018-01-13/18:59:46.95           2.0016543    0.0032188470      -1.9678903
2018-01-13/18:59:46.98           1.9786001    0.0087371136      -1.9732726
2018-01-13/18:59:47.01           1.9810907     0.013086816      -1.9699124
2018-01-13/18:59:47.05           1.9769239     0.014815000      -1.9577287
2018-01-13/18:59:47.08           1.9886590    0.0080638958      -1.9592058
2018-01-13/18:59:47.11           1.9870047     0.015839028      -1.9571845
2018-01-13/18:59:47.14           1.9832809     0.032822016      -1.9536220
2018-01-13/18:59:47.17           1.9809036     0.058526633      -1.9426097
2018-01-13/18:59:47.20           1.9812331     0.063395067      -1.9373678
2018-01-13/18:59:47.23           1.9879978     0.080059362      -1.9376362
2018-01-13/18:59:47.26           2.0059178     0.073513201      -1.9316649
2018-01-13/18:59:47.30           2.0035581     0.074279120      -1.9212837
2018-01-13/18:59:47.33           2.0169734     0.070864618      -1.9272527
2018-01-13/18:59:47.36           2.0199203     0.050081719      -1.9323716
2018-01-13/18:59:47.39           2.0346864     0.035430216      -1.9269197
2018-01-13/18:59:47.42           2.0488238     0.026952018      -1.9166482
2018-01-13/18:59:47.45           2.0727683    0.0065137673      -1.9115492
2018-01-13/18:59:47.48           2.0780025     0.013898490      -1.9029681
2018-01-13/18:59:47.51           2.0792001    0.0068629439      -1.8857134
2018-01-13/18:59:47.55           2.0829188    0.0097651518      -1.8682713
2018-01-13/18:59:47.58           2.0902731    0.0065019216      -1.8692941
2018-01-13/18:59:47.61           2.0823843     0.010437659      -1.8615537
2018-01-13/18:59:47.64           2.0712461     0.019303670      -1.8467137
2018-01-13/18:59:47.67           2.0496078     0.024620041      -1.8384088
2018-01-13/18:59:47.70           2.0598223    0.0060888813      -1.8379601
2018-01-13/18:59:47.73           2.0609301    0.0056677314      -1.8303732
2018-01-13/18:59:47.76           2.0652311   -0.0072098348      -1.8177210
2018-01-13/18:59:47.80           2.0711285   -0.0054242510      -1.8192186
2018-01-13/18:59:47.83           2.0719148    -0.014971061      -1.8232454
2018-01-13/18:59:47.86           2.0788066    -0.035801540      -1.8179742
2018-01-13/18:59:47.89           2.0925860    -0.057497776      -1.8199001
2018-01-13/18:59:47.92           2.1042016    -0.059053547      -1.8247940
2018-01-13/18:59:47.95           2.1172983    -0.062132962      -1.8137305
2018-01-13/18:59:47.98           2.1113129    -0.047676511      -1.8096405
2018-01-13/18:59:48.01           2.1001352    -0.042274064      -1.8029488
2018-01-13/18:59:48.05           2.0934270    -0.041932771      -1.8046925
2018-01-13/18:59:48.08           2.0973351    -0.050472938      -1.7922472
2018-01-13/18:59:48.11           2.0960073    -0.054181734      -1.7888755
2018-01-13/18:59:48.14           2.0898206    -0.052602105      -1.7964632
2018-01-13/18:59:48.17           2.0930820    -0.056033653      -1.7892601
2018-01-13/18:59:48.20           2.1069728    -0.070034744      -1.7851405
2018-01-13/18:59:48.23           2.1272298    -0.082817336      -1.7873054
2018-01-13/18:59:48.26           2.1404304    -0.094402523      -1.7763108
2018-01-13/18:59:48.30           2.1620441    -0.099750152      -1.7744976
2018-01-13/18:59:48.33           2.1692535     -0.11223270      -1.7795544
2018-01-13/18:59:48.36           2.1671284     -0.11723320      -1.7860962
2018-01-13/18:59:48.39           2.1712500     -0.11654409      -1.7811858
2018-01-13/18:59:48.42           2.1895493     -0.10031048      -1.7682242
2018-01-13/18:59:48.45           2.1859463    -0.085861411      -1.7673805
2018-01-13/18:59:48.48           2.1786815    -0.074386988      -1.7644109
2018-01-13/18:59:48.51           2.1720632    -0.064686427      -1.7611277
2018-01-13/18:59:48.55           2.1533135    -0.056959725      -1.7599543
2018-01-13/18:59:48.58           2.1453417    -0.061037391      -1.7574483
2018-01-13/18:59:48.61           2.1470118    -0.059674401      -1.7441974
2018-01-13/18:59:48.64           2.1546681    -0.072464228      -1.7409825
2018-01-13/18:59:48.67           2.1610482    -0.082533450      -1.7470451
2018-01-13/18:59:48.70           2.1577389     -0.10115630      -1.7465388
2018-01-13/18:59:48.73           2.1693792     -0.10788438      -1.7485114
2018-01-13/18:59:48.76           2.1846950     -0.10308260      -1.7437680
2018-01-13/18:59:48.80           2.1777494    -0.096141476      -1.7441146
2018-01-13/18:59:48.83           2.1919786     -0.11589337      -1.7467827
2018-01-13/18:59:48.86           2.1905446     -0.11815577      -1.7479336
2018-01-13/18:59:48.89           2.2010274     -0.12819820      -1.7547327
2018-01-13/18:59:48.92           2.2039304     -0.11894291      -1.7505976
2018-01-13/18:59:48.95           2.2120646     -0.11710955      -1.7442757
2018-01-13/18:59:48.98           2.2079106     -0.11142310      -1.7459499
2018-01-13/18:59:49.01           2.2093132     -0.10601948      -1.7417331
2018-01-13/18:59:49.05           2.2045925     -0.11009091      -1.7420058
2018-01-13/18:59:49.08           2.2235960     -0.12565405      -1.7384484
2018-01-13/18:59:49.11           2.2262980     -0.12282822      -1.7345462
2018-01-13/18:59:49.14           2.2457223     -0.14273220      -1.7252126
2018-01-13/18:59:49.17           2.2554819     -0.13893420      -1.7224067
2018-01-13/18:59:49.20           2.2672514     -0.13668244      -1.7285095
2018-01-13/18:59:49.23           2.2796510     -0.12945074      -1.7159078
2018-01-13/18:59:49.26           2.3049170     -0.13160586      -1.6929242
2018-01-13/18:59:49.30           2.3069271     -0.13576647      -1.6806236
2018-01-13/18:59:49.33           2.3116233     -0.13842078      -1.6769561
2018-01-13/18:59:49.36           2.3093145     -0.12994565      -1.6780828
2018-01-13/18:59:49.39           2.3229973     -0.13105615      -1.6838146
2018-01-13/18:59:49.42           2.3153583     -0.11322091      -1.6953265
2018-01-13/18:59:49.45           2.3122379     -0.10939699      -1.6901844
2018-01-13/18:59:49.48           2.3153639     -0.12069363      -1.6816129
2018-01-13/18:59:49.51           2.3082202     -0.12619385      -1.6856442
2018-01-13/18:59:49.55           2.2919250     -0.12959277      -1.6904691
2018-01-13/18:59:49.58           2.2965607     -0.14317416      -1.6901549
2018-01-13/18:59:49.61           2.2991027     -0.14559259      -1.6889288
2018-01-13/18:59:49.64           2.3087526     -0.16147616      -1.6807589
2018-01-13/18:59:49.67           2.3013138     -0.16011924      -1.6694784
2018-01-13/18:59:49.70           2.3140416     -0.16285366      -1.6561136
2018-01-13/18:59:49.73           2.3158303     -0.15387967      -1.6441824
2018-01-13/18:59:49.76           2.3171252     -0.14564715      -1.6316070
2018-01-13/18:59:49.80           2.3175474     -0.14804721      -1.6339700
2018-01-13/18:59:49.83           2.3259732     -0.16003902      -1.6328335
2018-01-13/18:59:49.86           2.3355956     -0.15967058      -1.6344785
2018-01-13/18:59:49.89           2.3401925     -0.17474865      -1.6312694
2018-01-13/18:59:49.92           2.3316971     -0.16567264      -1.6405320
2018-01-13/18:59:49.95           2.3321531     -0.17261478      -1.6492201
2018-01-13/18:59:49.98           2.3261623     -0.18078862      -1.6518779
2018-01-13/18:59:50.01           2.3302171     -0.18839515      -1.6499006
2018-01-13/18:59:50.05           2.3301556     -0.19008797      -1.6481717
2018-01-13/18:59:50.08           2.3388738     -0.18290313      -1.6420225
2018-01-13/18:59:50.11           2.3462409     -0.17681047      -1.6465207
2018-01-13/18:59:50.14           2.3417418     -0.17997216      -1.6442197
2018-01-13/18:59:50.17           2.3356982     -0.16875683      -1.6359493
2018-01-13/18:59:50.20           2.3409732     -0.16064078      -1.6219019
2018-01-13/18:59:50.23           2.3477969     -0.13644281      -1.6096792
2018-01-13/18:59:50.26           2.3486641     -0.12038668      -1.6000544
2018-01-13/18:59:50.30           2.3548579     -0.11849677      -1.5989951
2018-01-13/18:59:50.33           2.3598886     -0.12541955      -1.6064388
2018-01-13/18:59:50.36           2.3538960     -0.13210161      -1.6056524
2018-01-13/18:59:50.39           2.3437015     -0.13047019      -1.5965678
2018-01-13/18:59:50.42           2.3531557     -0.12998210      -1.5870733
2018-01-13/18:59:50.45           2.3683310     -0.13833307      -1.5846514
2018-01-13/18:59:50.48           2.3793533     -0.14911191      -1.5794449
2018-01-13/18:59:50.51           2.3916119     -0.16916476      -1.5631360
2018-01-13/18:59:50.55           2.3963092     -0.17122154      -1.5584080
2018-01-13/18:59:50.58           2.3985847     -0.17544540      -1.5611478
2018-01-13/18:59:50.61           2.4015252     -0.17158887      -1.5547404
2018-01-13/18:59:50.64           2.4206678     -0.17061902      -1.5468923
2018-01-13/18:59:50.67           2.4449085     -0.16773875      -1.5462531
2018-01-13/18:59:50.70           2.4535199     -0.15475231      -1.5394749
2018-01-13/18:59:50.73           2.4619006     -0.14743053      -1.5401579
2018-01-13/18:59:50.76           2.4599333     -0.14490206      -1.5429285
2018-01-13/18:59:50.80           2.4514565     -0.13728980      -1.5505224
2018-01-13/18:59:50.83           2.4608692     -0.15225033      -1.5394438
2018-01-13/18:59:50.86           2.4730848     -0.15911987      -1.5346670
2018-01-13/18:59:50.89           2.4640090     -0.16587157      -1.5327690
2018-01-13/18:59:50.92           2.4593443     -0.17463952      -1.5279465
2018-01-13/18:59:50.95           2.4542869     -0.17597325      -1.5350219
2018-01-13/18:59:50.98           2.4563589     -0.18354196      -1.5331900
2018-01-13/18:59:51.01           2.4592392     -0.18434314      -1.5170955
2018-01-13/18:59:51.05           2.4707271     -0.18118807      -1.5108632
2018-01-13/18:59:51.08           2.4788590     -0.19345304      -1.5036201
2018-01-13/18:59:51.11           2.4726680     -0.19010102      -1.5107087
2018-01-13/18:59:51.14           2.4566020     -0.19208431      -1.5049487
2018-01-13/18:59:51.17           2.4672610     -0.19117277      -1.4982034
2018-01-13/18:59:51.20           2.4676833     -0.18332060      -1.4983609
2018-01-13/18:59:51.23           2.4648711     -0.18826566      -1.4821525
2018-01-13/18:59:51.26           2.4538465     -0.19710220      -1.4748320
2018-01-13/18:59:51.30           2.4433652     -0.20080983      -1.4820693
2018-01-13/18:59:51.33           2.4351663     -0.20932625      -1.4755270
2018-01-13/18:59:51.36           2.4417911     -0.20304933      -1.4733680
2018-01-13/18:59:51.39           2.4478688     -0.20411307      -1.4687323
2018-01-13/18:59:51.42           2.4652885     -0.20019583      -1.4667645
2018-01-13/18:59:51.45           2.4820687     -0.19722585      -1.4507027
2018-01-13/18:59:51.48           2.4950437     -0.19696026      -1.4412073
2018-01-13/18:59:51.51           2.5008236     -0.19467586      -1.4367860
2018-01-13/18:59:51.55           2.5027303     -0.18476318      -1.4360314
2018-01-13/18:59:51.58           2.4975582     -0.18386141      -1.4334931
2018-01-13/18:59:51.61           2.4979117     -0.18454184      -1.4271906
2018-01-13/18:59:51.64           2.4969089     -0.19266251      -1.4248353
2018-01-13/18:59:51.67           2.5049819     -0.19240660      -1.4210708
2018-01-13/18:59:51.70           2.5144971     -0.20013285      -1.4116224
2018-01-13/18:59:51.73           2.5052328     -0.19816622      -1.4210590
2018-01-13/18:59:51.76           2.4994972     -0.20442733      -1.4183314
2018-01-13/18:59:51.80           2.4914926     -0.20770032      -1.4063364
2018-01-13/18:59:51.83           2.4998918     -0.21259929      -1.3983402
2018-01-13/18:59:51.86           2.5156189     -0.21880989      -1.3848904
2018-01-13/18:59:51.89           2.5089779     -0.21551865      -1.3775977
2018-01-13/18:59:51.92           2.5071270     -0.20745045      -1.3725306
2018-01-13/18:59:51.95           2.5064061     -0.20538122      -1.3654213
2018-01-13/18:59:51.98           2.4975609     -0.19031353      -1.3576660
2018-01-13/18:59:52.01           2.4935091     -0.18852699      -1.3367148
2018-01-13/18:59:52.05           2.5018884     -0.18685253      -1.3254185
2018-01-13/18:59:52.08           2.5220454     -0.19018461      -1.3313989
2018-01-13/18:59:52.11           2.5261153     -0.19609874      -1.3340320
2018-01-13/18:59:52.14           2.5408607     -0.19876109      -1.3361538
2018-01-13/18:59:52.17           2.5568970     -0.20322734      -1.3393759
2018-01-13/18:59:52.20           2.5685393     -0.20530820      -1.3371980
2018-01-13/18:59:52.23           2.5760746     -0.20719545      -1.3288232
2018-01-13/18:59:52.26           2.5773700     -0.21083238      -1.3215476
2018-01-13/18:59:52.30           2.5935614     -0.21646293      -1.3203531
2018-01-13/18:59:52.33           2.5975151     -0.21675001      -1.3087802
2018-01-13/18:59:52.36           2.6009843     -0.21413686      -1.2945887
2018-01-13/18:59:52.39           2.5980695     -0.21115563      -1.2772870
2018-01-13/18:59:52.42           2.5853468     -0.20562723      -1.2645497
2018-01-13/18:59:52.45           2.6034048     -0.20481846      -1.2448048
2018-01-13/18:59:52.48           2.6083340     -0.20518050      -1.2273009
2018-01-13/18:59:52.51           2.6006553     -0.20476298      -1.2147396
2018-01-13/18:59:52.55           2.6039213     -0.21016992      -1.2100061
2018-01-13/18:59:52.58           2.5960316     -0.21970237      -1.2106152
2018-01-13/18:59:52.61           2.5933534     -0.23242778      -1.2188275
2018-01-13/18:59:52.64           2.5848308     -0.23785519      -1.2212417
2018-01-13/18:59:52.67           2.5950038     -0.24108972      -1.2220343
2018-01-13/18:59:52.70           2.6061596     -0.24553772      -1.2174720
2018-01-13/18:59:52.73           2.6092771     -0.25011229      -1.2119736
2018-01-13/18:59:52.76           2.6006257     -0.25029631      -1.2085160
2018-01-13/18:59:52.80           2.6027912     -0.25202625      -1.2156324
2018-01-13/18:59:52.83           2.6088628     -0.25789411      -1.2090636
2018-01-13/18:59:52.86           2.6201919     -0.26077629      -1.2067552
2018-01-13/18:59:52.89           2.6143763     -0.25566000      -1.2064447
2018-01-13/18:59:52.92           2.6077069     -0.25497322      -1.1986516
2018-01-13/18:59:52.95           2.6093593     -0.26053829      -1.1932630
2018-01-13/18:59:52.98           2.6112330     -0.25798073      -1.1919759
2018-01-13/18:59:53.01           2.6005152     -0.25062521      -1.1925939
2018-01-13/18:59:53.05           2.6085662     -0.26064503      -1.1856447
2018-01-13/18:59:53.08           2.6169273     -0.27092572      -1.1710492
2018-01-13/18:59:53.11           2.6070600     -0.26821064      -1.1726274
2018-01-13/18:59:53.14           2.6083076     -0.26850138      -1.1672967
2018-01-13/18:59:53.17           2.6166805     -0.25897132      -1.1528804
2018-01-13/18:59:53.20           2.6372509     -0.25981834      -1.1484774
2018-01-13/18:59:53.23           2.6343067     -0.25266415      -1.1435278
2018-01-13/18:59:53.26           2.6266746     -0.25804447      -1.1300645
2018-01-13/18:59:53.30           2.6135171     -0.25955426      -1.1296179
2018-01-13/18:59:53.33           2.6152179     -0.26620804      -1.1311592
2018-01-13/18:59:53.36           2.6250011     -0.26728340      -1.1392072
2018-01-13/18:59:53.39           2.6407489     -0.28074537      -1.1399044
2018-01-13/18:59:53.42           2.6473916     -0.28551483      -1.1432589
2018-01-13/18:59:53.45           2.6588106     -0.30610506      -1.1382806
2018-01-13/18:59:53.48           2.6498975     -0.31054870      -1.1323641
2018-01-13/18:59:53.51           2.6568441     -0.31900689      -1.1303169
2018-01-13/18:59:53.55           2.6638070     -0.32570740      -1.1300314
2018-01-13/18:59:53.58           2.6851130     -0.34005664      -1.1293173
2018-01-13/18:59:53.61           2.6772268     -0.33853339      -1.1196143
2018-01-13/18:59:53.64           2.6667350     -0.33511863      -1.1059713
2018-01-13/18:59:53.67           2.6654850     -0.32370378      -1.0969303
2018-01-13/18:59:53.70           2.6654811     -0.31803030      -1.0744916
2018-01-13/18:59:53.73           2.6655149     -0.31110560      -1.0734031
2018-01-13/18:59:53.76           2.6660150     -0.30691898      -1.0694447
2018-01-13/18:59:53.80           2.6661859     -0.30291054      -1.0621742
2018-01-13/18:59:53.83           2.6561266     -0.30775506      -1.0726407
2018-01-13/18:59:53.86           2.6472308     -0.31170430      -1.0719334
2018-01-13/18:59:53.89           2.6531792     -0.32425981      -1.0754423
2018-01-13/18:59:53.92           2.6534381     -0.33123252      -1.0825720
2018-01-13/18:59:53.95           2.6477623     -0.34100389      -1.0727586
2018-01-13/18:59:53.98           2.6500255     -0.34362271      -1.0790805
2018-01-13/18:59:54.01           2.6528874     -0.33634654      -1.0751920
2018-01-13/18:59:54.05           2.6596114     -0.33656204      -1.0750293
2018-01-13/18:59:54.08           2.6625373     -0.33524516      -1.0760423
2018-01-13/18:59:54.11           2.6793215     -0.32637558      -1.0654402
2018-01-13/18:59:54.14           2.6820752     -0.33119253      -1.0566119
2018-01-13/18:59:54.17           2.6834716     -0.32157240      -1.0530957
2018-01-13/18:59:54.20           2.6974573     -0.33020616      -1.0401425
2018-01-13/18:59:54.23           2.7043251     -0.33289672      -1.0390029
2018-01-13/18:59:54.26           2.7054174     -0.34048249      -1.0308756
2018-01-13/18:59:54.30           2.7059223     -0.36063236      -1.0149212
2018-01-13/18:59:54.33           2.7114661     -0.38073414      -1.0064227
2018-01-13/18:59:54.36           2.7161869     -0.40710218      -1.0056683
2018-01-13/18:59:54.39           2.7175334     -0.42416285      -1.0006416
2018-01-13/18:59:54.42           2.7365175     -0.42831418     -0.99390842
2018-01-13/18:59:54.45           2.7608114     -0.43865635     -0.97705499
2018-01-13/18:59:54.48           2.7753713     -0.44292029     -0.96629745
2018-01-13/18:59:54.51           2.7963358     -0.44580633     -0.96042687
2018-01-13/18:59:54.55           2.8048360     -0.45084841     -0.95330563
2018-01-13/18:59:54.58           2.8121701     -0.45237136     -0.96003273
2018-01-13/18:59:54.61           2.8182930     -0.44717657     -0.96377714
2018-01-13/18:59:54.64           2.8219445     -0.44300048     -0.95738251
2018-01-13/18:59:54.67           2.8213222     -0.44243240     -0.95459827
2018-01-13/18:59:54.70           2.8232269     -0.44768653     -0.94902317
2018-01-13/18:59:54.73           2.8142731     -0.44408353     -0.95100467
2018-01-13/18:59:54.76           2.8096955     -0.44596528     -0.94651138
2018-01-13/18:59:54.80           2.7981792     -0.45537315     -0.95019194
2018-01-13/18:59:54.83           2.7806305     -0.45633360     -0.95452569
2018-01-13/18:59:54.86           2.7686684     -0.46027705     -0.95422832
2018-01-13/18:59:54.89           2.7715459     -0.47304550     -0.93392534
2018-01-13/18:59:54.92           2.7696957     -0.46304654     -0.92332085
2018-01-13/18:59:54.95           2.7686066     -0.45430708     -0.91172250
2018-01-13/18:59:54.98           2.7634611     -0.44680691     -0.90083245
2018-01-13/18:59:55.01           2.7580231     -0.43912987     -0.89702615
2018-01-13/18:59:55.05           2.7605402     -0.42791535     -0.89438724
2018-01-13/18:59:55.08           2.7612278     -0.43083304     -0.88117679
2018-01-13/18:59:55.11           2.7687841     -0.42475329     -0.87868168
2018-01-13/18:59:55.14           2.7748164     -0.42574563     -0.87409741
2018-01-13/18:59:55.17           2.7735224     -0.42009368     -0.88255698
2018-01-13/18:59:55.20           2.7721861     -0.43138702     -0.88042026
2018-01-13/18:59:55.23           2.7780188     -0.43777034     -0.87837515
2018-01-13/18:59:55.26           2.7845930     -0.43314528     -0.87456254
2018-01-13/18:59:55.30           2.7902958     -0.43601744     -0.86489510
2018-01-13/18:59:55.33           2.7837306     -0.44619831     -0.86172399
2018-01-13/18:59:55.36           2.7837820     -0.43826153     -0.86099147
2018-01-13/18:59:55.39           2.7879576     -0.44780688     -0.85442861
2018-01-13/18:59:55.42           2.8058302     -0.44517756     -0.84624549
2018-01-13/18:59:55.45           2.8068735     -0.42768246     -0.83604215
2018-01-13/18:59:55.48           2.8159199     -0.42276917     -0.83197203
2018-01-13/18:59:55.51           2.8218164     -0.42289069     -0.82661675
2018-01-13/18:59:55.55           2.8276743     -0.42746361     -0.82634080
2018-01-13/18:59:55.58           2.8362965     -0.44507430     -0.82205047
2018-01-13/18:59:55.61           2.8328751     -0.44327086     -0.82534590
2018-01-13/18:59:55.64           2.8403438     -0.45159855     -0.82249519
2018-01-13/18:59:55.67           2.8495110     -0.45188910     -0.82427970
2018-01-13/18:59:55.70           2.8444737     -0.45740842     -0.81102911
2018-01-13/18:59:55.73           2.8462976     -0.47583731     -0.80702737
2018-01-13/18:59:55.76           2.8438668     -0.47327070     -0.80125065
2018-01-13/18:59:55.80           2.8436867     -0.47625332     -0.79255170
2018-01-13/18:59:55.83           2.8433619     -0.48765556     -0.78994859
2018-01-13/18:59:55.86           2.8396416     -0.48248366     -0.79348006
2018-01-13/18:59:55.89           2.8566539     -0.48723662     -0.77944504
2018-01-13/18:59:55.92           2.8524180     -0.48628220     -0.77877400
2018-01-13/18:59:55.95           2.8529457     -0.49402757     -0.77328569
2018-01-13/18:59:55.98           2.8622839     -0.49541090     -0.77064085
2018-01-13/18:59:56.01           2.8815294     -0.50817030     -0.75779006
2018-01-13/18:59:56.05           2.8934261     -0.51257594     -0.75405008
2018-01-13/18:59:56.08           2.8983992     -0.52635846     -0.74213218
2018-01-13/18:59:56.11           2.9038946     -0.53209796     -0.73350454
2018-01-13/18:59:56.14           2.9018750     -0.53602975     -0.72664885
2018-01-13/18:59:56.17           2.8900724     -0.53433447     -0.72271831
2018-01-13/18:59:56.20           2.9076032     -0.53563418     -0.69850305
2018-01-13/18:59:56.23           2.9178848     -0.51893454     -0.67971584
2018-01-13/18:59:56.26           2.9104835     -0.50079916     -0.67081260
2018-01-13/18:59:56.30           2.8974951     -0.48445965     -0.66440853
2018-01-13/18:59:56.33           2.9041114     -0.49847530     -0.65346588
2018-01-13/18:59:56.36           2.9128016     -0.49451134     -0.66528436
2018-01-13/18:59:56.39           2.9040759     -0.49740733     -0.66240095
2018-01-13/18:59:56.42           2.9090341     -0.49061222     -0.64576050
2018-01-13/18:59:56.45           2.9240915     -0.49406709     -0.63904341
2018-01-13/18:59:56.48           2.9134679     -0.48948304     -0.64417977
2018-01-13/18:59:56.51           2.9101811     -0.50854377     -0.63486375
2018-01-13/18:59:56.55           2.9028167     -0.52580234     -0.62660875
2018-01-13/18:59:56.58           2.9096380     -0.53495578     -0.62695557
2018-01-13/18:59:56.61           2.8972443     -0.52653371     -0.62350730
2018-01-13/18:59:56.64           2.8887063     -0.52780047     -0.60934764
2018-01-13/18:59:56.67           2.8979703     -0.51694229     -0.59432172
2018-01-13/18:59:56.70           2.9112381     -0.52025246     -0.59448848
2018-01-13/18:59:56.73           2.9159648     -0.52327062     -0.58544721
2018-01-13/18:59:56.76           2.9128239     -0.52601356     -0.57828695
2018-01-13/18:59:56.80           2.9162957     -0.52124238     -0.58388810
2018-01-13/18:59:56.83           2.9327295     -0.53790081     -0.58737294
2018-01-13/18:59:56.86           2.9315775     -0.55780159     -0.58308473
2018-01-13/18:59:56.89           2.9419536     -0.57044885     -0.58065752
2018-01-13/18:59:56.92           2.9415700     -0.57722555     -0.58161554
2018-01-13/18:59:56.95           2.9364632     -0.58460165     -0.57969619
2018-01-13/18:59:56.98           2.9375277     -0.59507815     -0.56690557
2018-01-13/18:59:57.01           2.9297087     -0.59226728     -0.54705159
2018-01-13/18:59:57.05           2.9413991     -0.59120719     -0.53485452
2018-01-13/18:59:57.08           2.9486096     -0.59485763     -0.51688143
2018-01-13/18:59:57.11           2.9410328     -0.58623797     -0.50508724
2018-01-13/18:59:57.14           2.9453047     -0.57230665     -0.49148919
2018-01-13/18:59:57.17           2.9518557     -0.56045083     -0.47851195
2018-01-13/18:59:57.20           2.9559427     -0.54722389     -0.46076255
2018-01-13/18:59:57.23           2.9620872     -0.54446264     -0.45459773
2018-01-13/18:59:57.26           2.9626592     -0.54176497     -0.45271083
2018-01-13/18:59:57.30           2.9698748     -0.54688263     -0.46395544
2018-01-13/18:59:57.33           2.9718848     -0.56533783     -0.45910618
2018-01-13/18:59:57.36           2.9764446     -0.57583181     -0.45410145
2018-01-13/18:59:57.39           2.9819018     -0.57783189     -0.44636458
2018-01-13/18:59:57.42           2.9745881     -0.57794363     -0.44799203
2018-01-13/18:59:57.45           2.9692450     -0.57556868     -0.44026376
2018-01-13/18:59:57.48           2.9761669     -0.57879190     -0.43095305
2018-01-13/18:59:57.51           2.9690263     -0.57938285     -0.41433430
2018-01-13/18:59:57.55           2.9591449     -0.57516346     -0.39998932
2018-01-13/18:59:57.58           2.9559090     -0.57578390     -0.39032780
2018-01-13/18:59:57.61           2.9523417     -0.56075713     -0.38900190
2018-01-13/18:59:57.64           2.9302417     -0.54695732     -0.39179361
2018-01-13/18:59:57.67           2.9243731     -0.55208556     -0.38307709
2018-01-13/18:59:57.70           2.9448612     -0.55738048     -0.37017646
2018-01-13/18:59:57.73           2.9503489     -0.55757297     -0.36421721
2018-01-13/18:59:57.76           2.9532548     -0.57114689     -0.35466230
2018-01-13/18:59:57.80           2.9498248     -0.57839102     -0.35772961
2018-01-13/18:59:57.83           2.9564388     -0.59532804     -0.36462870
2018-01-13/18:59:57.86           2.9583273     -0.59433928     -0.36380029
2018-01-13/18:59:57.89           2.9618782     -0.60895423     -0.36428995
2018-01-13/18:59:57.92           2.9612551     -0.61441371     -0.36699529
2018-01-13/18:59:57.95           2.9747782     -0.60910770     -0.37923865
2018-01-13/18:59:57.98           2.9680090     -0.58683297     -0.37790037
2018-01-13/18:59:58.01           2.9576109     -0.58333942     -0.37712669
2018-01-13/18:59:58.05           2.9403570     -0.56836800     -0.38519341
2018-01-13/18:59:58.08           2.9533783     -0.56581927     -0.38507317
2018-01-13/18:59:58.11           2.9412845     -0.56059764     -0.38526086
2018-01-13/18:59:58.14           2.9322318     -0.56347926     -0.38292723
2018-01-13/18:59:58.17           2.9266186     -0.54794708     -0.37790689
2018-01-13/18:59:58.20           2.9342115     -0.54939472     -0.36025688
2018-01-13/18:59:58.23           2.9176854     -0.54668002     -0.34424536
2018-01-13/18:59:58.26           2.9110796     -0.56944456     -0.34185046
2018-01-13/18:59:58.30           2.9060676     -0.57962779     -0.32791073
2018-01-13/18:59:58.33           2.9319502     -0.58869663     -0.30508945
2018-01-13/18:59:58.36           2.9176982     -0.58732390     -0.30008697
2018-01-13/18:59:58.39           2.9388782     -0.58109147     -0.29286721
2018-01-13/18:59:58.42           2.9363304     -0.57188227     -0.28709978
2018-01-13/18:59:58.45           2.9366180     -0.58446230     -0.27067877
2018-01-13/18:59:58.48           2.9411938     -0.58513561     -0.26130873
2018-01-13/18:59:58.51           2.9416900     -0.58401327     -0.25300072
2018-01-13/18:59:58.55           2.9263020     -0.58120992     -0.25288080
2018-01-13/18:59:58.58           2.9245105     -0.58551992     -0.26794461
2018-01-13/18:59:58.61           2.8998915     -0.58784922     -0.28051625
2018-01-13/18:59:58.64           2.8932438     -0.59695540     -0.27597939
2018-01-13/18:59:58.67           2.8663254     -0.60171610     -0.26876228
2018-01-13/18:59:58.70           2.8716787     -0.61557811     -0.26119501
2018-01-13/18:59:58.73           2.8638177     -0.61418538     -0.26448954
2018-01-13/18:59:58.76           2.8515451     -0.61114673     -0.26553766
2018-01-13/18:59:58.80           2.8442776     -0.61636378     -0.26832539
2018-01-13/18:59:58.83           2.8486112     -0.61636853     -0.25910727
2018-01-13/18:59:58.86           2.8559413     -0.62211823     -0.24222512
2018-01-13/18:59:58.89           2.8523207     -0.62397296     -0.23481131
2018-01-13/18:59:58.92           2.8459730     -0.61894637     -0.23666534
2018-01-13/18:59:58.95           2.8572776     -0.62698695     -0.23866929
2018-01-13/18:59:58.98           2.8521797     -0.62896413     -0.23624896
2018-01-13/18:59:59.01           2.8625451     -0.62105299     -0.21957112
2018-01-13/18:59:59.05           2.8740665     -0.62814099     -0.21657481
2018-01-13/18:59:59.08           2.8788474     -0.63774560     -0.21480616
2018-01-13/18:59:59.11           2.8682720     -0.64386947     -0.21244885
2018-01-13/18:59:59.14           2.8635313     -0.63928560     -0.20866415
2018-01-13/18:59:59.17           2.8660073     -0.63491042     -0.20156803
2018-01-13/18:59:59.20           2.8915541     -0.63520547     -0.19063816
2018-01-13/18:59:59.23           2.8893805     -0.62102684     -0.18170348
2018-01-13/18:59:59.26           2.8949609     -0.61990028     -0.17220875
2018-01-13/18:59:59.30           2.8774377     -0.61826578     -0.17763120
2018-01-13/18:59:59.33           2.8634454     -0.60800948     -0.16787841
2018-01-13/18:59:59.36           2.8663545     -0.59377269     -0.16439618
2018-01-13/18:59:59.39           2.8828923     -0.59202001     -0.16458736
2018-01-13/18:59:59.42           2.8779908     -0.60433735     -0.17234017
2018-01-13/18:59:59.45           2.8795733     -0.60636054     -0.17573837
2018-01-13/18:59:59.48           2.8736170     -0.60863101     -0.17309456
2018-01-13/18:59:59.51           2.8719229     -0.61036309     -0.16852093
2018-01-13/18:59:59.55           2.8594327     -0.60968694     -0.16377562
2018-01-13/18:59:59.58           2.8689059     -0.62450157     -0.15874833
2018-01-13/18:59:59.61           2.8776588     -0.64512148     -0.15991250
2018-01-13/18:59:59.64           2.8829274     -0.65421098     -0.15272378
2018-01-13/18:59:59.67           2.8848900     -0.64876703     -0.14671272
2018-01-13/18:59:59.70           2.8941843     -0.63075849     -0.13691248
2018-01-13/18:59:59.73           2.8966215     -0.62801576     -0.12798850
2018-01-13/18:59:59.76           2.8822887     -0.63105095     -0.12132719
2018-01-13/18:59:59.80           2.8743094     -0.63761087     -0.11941244
2018-01-13/18:59:59.83           2.8806008     -0.64141667     -0.12313416
2018-01-13/18:59:59.86           2.8888628     -0.64569387     -0.12510924
2018-01-13/18:59:59.89           2.8730611     -0.64679693     -0.13041480
2018-01-13/18:59:59.92           2.8488635     -0.65387978     -0.12637425
2018-01-13/18:59:59.95           2.8403642     -0.66462496     -0.12103971
2018-01-13/18:59:59.98           2.8314485     -0.66846323     -0.10754011
2018-01-13/19:00:00.01           2.8287255     -0.66621497     -0.10016531
2018-01-13/19:00:00.05           2.8278479     -0.64706331    -0.090816158
2018-01-13/19:00:00.08           2.8326277     -0.64437511    -0.081595737
2018-01-13/19:00:00.11           2.8318683     -0.64755067    -0.076528126
2018-01-13/19:00:00.14           2.8217299     -0.63769225    -0.065863671
2018-01-13/19:00:00.17           2.8298506     -0.62155291    -0.053143916
2018-01-13/19:00:00.20           2.8525724     -0.61064363    -0.045530368
2018-01-13/19:00:00.23           2.8642280     -0.61822568    -0.039792760
2018-01-13/19:00:00.26           2.8637110     -0.63090757    -0.037700108
2018-01-13/19:00:00.30           2.8678689     -0.63495418    -0.035531215
2018-01-13/19:00:00.33           2.8902672     -0.65929183    -0.030176833
2018-01-13/19:00:00.36           2.9051904     -0.66951233    -0.019381901
2018-01-13/19:00:00.39           2.9157144     -0.67602366    -0.013323580
2018-01-13/19:00:00.42           2.9292235     -0.68015772   -0.0042717380
2018-01-13/19:00:00.45           2.9465035     -0.69263210     0.010407114
2018-01-13/19:00:00.48           2.9582147     -0.69532739     0.015998112
2018-01-13/19:00:00.51           2.9472279     -0.67407052     0.029309693
2018-01-13/19:00:00.55           2.9547777     -0.66621749     0.036057580
2018-01-13/19:00:00.58           2.9621928     -0.68069385     0.041140060
2018-01-13/19:00:00.61           2.9601998     -0.67676946     0.041956645
2018-01-13/19:00:00.64           2.9551868     -0.68005109     0.039944256
2018-01-13/19:00:00.67           2.9496330     -0.67253107     0.047641470
2018-01-13/19:00:00.70           2.9534671     -0.68445982     0.051003566
2018-01-13/19:00:00.73           2.9453742     -0.68479398     0.051801593
2018-01-13/19:00:00.76           2.9223278     -0.69127000     0.062427486
2018-01-13/19:00:00.80           2.9232454     -0.71026045     0.071531149
2018-01-13/19:00:00.83           2.9220174     -0.72217829     0.080364339
2018-01-13/19:00:00.86           2.9080762     -0.71821059     0.085243918
2018-01-13/19:00:00.89           2.9005922     -0.72374407     0.089997003
2018-01-13/19:00:00.92           2.8965025     -0.71675695     0.088891514
2018-01-13/19:00:00.95           2.8957681     -0.71055452     0.090330136
2018-01-13/19:00:00.98           2.8814644     -0.69482882      0.10236352
2018-01-13/19:00:01.01           2.8822003     -0.68682588      0.11644996
2018-01-13/19:00:01.05           2.8933157     -0.68078408      0.11991354
2018-01-13/19:00:01.08           2.9000802     -0.68244928      0.12536673
2018-01-13/19:00:01.11           2.8952049     -0.66944394      0.12643669
2018-01-13/19:00:01.14           2.9036601     -0.66767802      0.13059680
2018-01-13/19:00:01.17           2.9006877     -0.66172167      0.13455045
2018-01-13/19:00:01.20           2.8974599     -0.66386380      0.14497292
2018-01-13/19:00:01.23           2.9052940     -0.67594042      0.15372855
2018-01-13/19:00:01.26           2.9043058     -0.68373039      0.15137024
2018-01-13/19:00:01.30           2.9036793     -0.68858558      0.15251745
2018-01-13/19:00:01.33           2.9058991     -0.68604206      0.15920438
2018-01-13/19:00:01.36           2.8932859     -0.67664515      0.15604228
2018-01-13/19:00:01.39           2.8986429     -0.69033052      0.16115878
2018-01-13/19:00:01.42           2.9005169     -0.69213271      0.16939255
2018-01-13/19:00:01.45           2.9030364     -0.69287902      0.17636428
2018-01-13/19:00:01.48           2.9123906     -0.68427109      0.18500454
2018-01-13/19:00:01.51           2.8984221     -0.68193595      0.19708053
2018-01-13/19:00:01.55           2.9136411     -0.69323507      0.20662749
2018-01-13/19:00:01.58           2.9085783     -0.69840379      0.20860167
2018-01-13/19:00:01.61           2.9090300     -0.71049459      0.20625338
2018-01-13/19:00:01.64           2.9295357     -0.71600842      0.20761745
2018-01-13/19:00:01.67           2.9294673     -0.71555126      0.21317661
2018-01-13/19:00:01.70           2.9435158     -0.72779188      0.22159592
2018-01-13/19:00:01.73           2.9603115     -0.72857287      0.22540066
2018-01-13/19:00:01.76           2.9610080     -0.73411128      0.23414989
2018-01-13/19:00:01.80           2.9600176     -0.72682447      0.23728830
2018-01-13/19:00:01.83           2.9465356     -0.72195206      0.23849022
2018-01-13/19:00:01.86           2.9451403     -0.72242912      0.23831363
2018-01-13/19:00:01.89           2.9436375     -0.71726998      0.23872435
2018-01-13/19:00:01.92           2.9283339     -0.71754914      0.24688743
2018-01-13/19:00:01.95           2.9315182     -0.71826793      0.25248939
2018-01-13/19:00:01.98           2.9271335     -0.70578936      0.24955949
2018-01-13/19:00:02.01           2.9091904     -0.70554364      0.25584790
2018-01-13/19:00:02.05           2.9100851     -0.72071266      0.26899258
2018-01-13/19:00:02.08           2.9167239     -0.73777527      0.27391271
2018-01-13/19:00:02.11           2.9257818     -0.73947656      0.28764222
2018-01-13/19:00:02.14           2.9364517     -0.74320247      0.30220391
2018-01-13/19:00:02.17           2.9196315     -0.74406009      0.31791970
2018-01-13/19:00:02.20           2.9152000     -0.73695795      0.32457536
2018-01-13/19:00:02.23           2.9130823     -0.72354021      0.32999165
2018-01-13/19:00:02.26           2.9029089     -0.71453151      0.34488706
2018-01-13/19:00:02.30           2.9036742     -0.70840674      0.35366795
2018-01-13/19:00:02.33           2.8937627     -0.69171034      0.35570659
2018-01-13/19:00:02.36           2.8917808     -0.68047799      0.35697970
2018-01-13/19:00:02.39           2.8902727     -0.68693765      0.35576500
2018-01-13/19:00:02.42           2.8769086     -0.68338793      0.35303572
2018-01-13/19:00:02.45           2.8905351     -0.68933085      0.36248349
2018-01-13/19:00:02.48           2.8993603     -0.69611375      0.36860134
2018-01-13/19:00:02.51           2.8974152     -0.69907809      0.37828664
2018-01-13/19:00:02.55           2.8824884     -0.70629552      0.38655200
2018-01-13/19:00:02.58           2.8753197     -0.71138035      0.39252870
2018-01-13/19:00:02.61           2.8757279     -0.72314690      0.39244886
2018-01-13/19:00:02.64           2.8783731     -0.72511406      0.39556059
2018-01-13/19:00:02.67           2.8686996     -0.71265594      0.39243725
2018-01-13/19:00:02.70           2.8730595     -0.71254047      0.40347653
2018-01-13/19:00:02.73           2.8696119     -0.70173506      0.40499470
2018-01-13/19:00:02.76           2.8601107     -0.69067393      0.41152290
2018-01-13/19:00:02.80           2.8530401     -0.69749573      0.41129445
2018-01-13/19:00:02.83           2.8567151     -0.69808523      0.40996470
2018-01-13/19:00:02.86           2.8505275     -0.69779620      0.40897774
2018-01-13/19:00:02.89           2.8397286     -0.69957725      0.40598737
2018-01-13/19:00:02.92           2.8156754     -0.70120980      0.40990947
2018-01-13/19:00:02.95           2.8004845     -0.70751261      0.42703507
2018-01-13/19:00:02.98           2.7892659     -0.70407246      0.43314476
2018-01-13/19:00:03.01           2.7850648     -0.69569882      0.43478730
2018-01-13/19:00:03.05           2.7709618     -0.69708911      0.44298225
2018-01-13/19:00:03.08           2.7640922     -0.68814656      0.45184900
2018-01-13/19:00:03.11           2.7585603     -0.68298985      0.45330490
2018-01-13/19:00:03.14           2.7586604     -0.69020988      0.46565959
2018-01-13/19:00:03.17           2.7452849     -0.68337558      0.46865565
2018-01-13/19:00:03.20           2.7604023     -0.68646517      0.47513674
2018-01-13/19:00:03.23           2.7730229     -0.68438617      0.47379057
2018-01-13/19:00:03.26           2.7684226     -0.68459420      0.48111358
2018-01-13/19:00:03.30           2.7552492     -0.69102864      0.48998497
2018-01-13/19:00:03.33           2.7540981     -0.69713167      0.48659418
2018-01-13/19:00:03.36           2.7555525     -0.71259932      0.48354431
2018-01-13/19:00:03.39           2.7576991     -0.72530620      0.48587804
2018-01-13/19:00:03.42           2.7574433     -0.71637884      0.48615952
2018-01-13/19:00:03.45           2.7819012     -0.72121947      0.50133701
2018-01-13/19:00:03.48           2.7878834     -0.71253652      0.50966835
2018-01-13/19:00:03.51           2.7707250     -0.70747515      0.51711342
2018-01-13/19:00:03.55           2.7697894     -0.70159030      0.51723276
2018-01-13/19:00:03.58           2.7751778     -0.71121724      0.52221266
2018-01-13/19:00:03.61           2.7816702     -0.71709664      0.52971889
2018-01-13/19:00:03.64           2.7732948     -0.71676691      0.52930722
2018-01-13/19:00:03.67           2.7513830     -0.71095252      0.52852524
2018-01-13/19:00:03.70           2.7492595     -0.71706334      0.52994204
2018-01-13/19:00:03.73           2.7321585     -0.70712898      0.53722438
2018-01-13/19:00:03.76           2.7131371     -0.70657821      0.53281945
2018-01-13/19:00:03.80           2.7107474     -0.71504928      0.53642091
2018-01-13/19:00:03.83           2.7137114     -0.71974829      0.53579394
2018-01-13/19:00:03.86           2.7085760     -0.72343281      0.53707777
2018-01-13/19:00:03.89           2.6911055     -0.71642323      0.54089316
2018-01-13/19:00:03.92           2.6877159     -0.71103355      0.54602295
2018-01-13/19:00:03.95           2.7026822     -0.71322003      0.55337499
2018-01-13/19:00:03.98           2.6875493     -0.70174033      0.55460908
2018-01-13/19:00:04.01           2.6808439     -0.70264353      0.55207026
2018-01-13/19:00:04.05           2.6777455     -0.69778547      0.57026531
2018-01-13/19:00:04.08           2.6821737     -0.68625451      0.57050614
2018-01-13/19:00:04.11           2.6743261     -0.67865014      0.57345060
2018-01-13/19:00:04.14           2.6739892     -0.67253870      0.57298957
2018-01-13/19:00:04.17           2.6749711     -0.68216255      0.57472295
2018-01-13/19:00:04.20           2.6728670     -0.68639395      0.58050943
2018-01-13/19:00:04.23           2.6667304     -0.67483256      0.59271454
2018-01-13/19:00:04.26           2.6674713     -0.67829997      0.60097425
2018-01-13/19:00:04.30           2.6611666     -0.68066097      0.60338756
2018-01-13/19:00:04.33           2.6557010     -0.69191900      0.60453532
2018-01-13/19:00:04.36           2.6451315     -0.69511119      0.61023894
2018-01-13/19:00:04.39           2.6381372     -0.70052530      0.61249659
2018-01-13/19:00:04.42           2.6270017     -0.69538317      0.61583631
2018-01-13/19:00:04.45           2.6374848     -0.68608258      0.61813592
2018-01-13/19:00:04.48           2.6504156     -0.68239668      0.62303015
2018-01-13/19:00:04.51           2.6531666     -0.69450804      0.61969700
2018-01-13/19:00:04.55           2.6571722     -0.70056333      0.63307963
2018-01-13/19:00:04.58           2.6639586     -0.70011713      0.63585365
2018-01-13/19:00:04.61           2.6617404     -0.70222131      0.63239878
2018-01-13/19:00:04.64           2.6755474     -0.70814731      0.63298106
2018-01-13/19:00:04.67           2.6711635     -0.71608252      0.64179216
2018-01-13/19:00:04.70           2.6769621     -0.71737382      0.65113406
2018-01-13/19:00:04.73           2.6764290     -0.71722773      0.65873344
2018-01-13/19:00:04.76           2.6650999     -0.71636827      0.66829494
2018-01-13/19:00:04.80           2.6575667     -0.71227410      0.67685034
2018-01-13/19:00:04.83           2.6566600     -0.70863396      0.66823320
2018-01-13/19:00:04.86           2.6486057     -0.70668523      0.67407189
2018-01-13/19:00:04.89           2.6583629     -0.70966697      0.68222780
2018-01-13/19:00:04.92           2.6490603     -0.71605596      0.68359005
2018-01-13/19:00:04.95           2.6589329     -0.71881036      0.68886164
2018-01-13/19:00:04.98           2.6573356     -0.72436248      0.68765490
2018-01-13/19:00:05.01           2.6517149     -0.72447192      0.70222497
2018-01-13/19:00:05.05           2.6518306     -0.73161570      0.71238643
2018-01-13/19:00:05.08           2.6480116     -0.73657689      0.71869990
2018-01-13/19:00:05.11           2.6445845     -0.75338693      0.72859065
2018-01-13/19:00:05.14           2.6343444     -0.76164196      0.72805568
2018-01-13/19:00:05.17           2.6262189     -0.75587027      0.72781682
2018-01-13/19:00:05.20           2.6234800     -0.75139285      0.73419845
2018-01-13/19:00:05.23           2.6127412     -0.74505338      0.73447920
2018-01-13/19:00:05.26           2.6102390     -0.73601462      0.74011551
2018-01-13/19:00:05.30           2.6045881     -0.72827976      0.73833686
2018-01-13/19:00:05.33           2.5998199     -0.71224986      0.73374865
2018-01-13/19:00:05.36           2.6024695     -0.71058364      0.73520106
2018-01-13/19:00:05.39           2.6028970     -0.70396774      0.74404835
2018-01-13/19:00:05.42           2.6064424     -0.69746708      0.75692100
2018-01-13/19:00:05.45           2.6000846     -0.69357975      0.76000244
2018-01-13/19:00:05.48           2.5969522     -0.68302198      0.77050903
2018-01-13/19:00:05.51           2.5947722     -0.68944693      0.77796712
2018-01-13/19:00:05.55           2.5890065     -0.69534101      0.79068109
2018-01-13/19:00:05.58           2.5866567     -0.69948149      0.79167964
2018-01-13/19:00:05.61           2.5829808     -0.71007157      0.80818620
2018-01-13/19:00:05.64           2.5748855     -0.71842058      0.81652893
2018-01-13/19:00:05.67           2.5762085     -0.71602437      0.81049237
2018-01-13/19:00:05.70           2.5842615     -0.71390238      0.81681629
2018-01-13/19:00:05.73           2.5816884     -0.71135808      0.82456199
2018-01-13/19:00:05.76           2.5792323     -0.71273815      0.82996476
2018-01-13/19:00:05.80           2.5819231     -0.70789270      0.83309469
2018-01-13/19:00:05.83           2.5886702     -0.72092640      0.84219746
2018-01-13/19:00:05.86           2.5950601     -0.73613403      0.84283528
2018-01-13/19:00:05.89           2.5938412     -0.74022298      0.83341475
2018-01-13/19:00:05.92           2.5885814     -0.74137461      0.83152045
2018-01-13/19:00:05.95           2.5822090     -0.73913689      0.83650658
2018-01-13/19:00:05.98           2.5926392     -0.74393183      0.83676619
2018-01-13/19:00:06.01           2.5989279     -0.74888429      0.85226715
2018-01-13/19:00:06.05           2.5987693     -0.75490127      0.86276705
2018-01-13/19:00:06.08           2.5962345     -0.75181920      0.87250034
2018-01-13/19:00:06.11           2.5960545     -0.74196487      0.87270848
2018-01-13/19:00:06.14           2.6015375     -0.74130186      0.88547426
2018-01-13/19:00:06.17           2.5916753     -0.73546022      0.89617928
2018-01-13/19:00:06.20           2.5965585     -0.72653737      0.90125858
2018-01-13/19:00:06.23           2.6054573     -0.72730154      0.91134741
2018-01-13/19:00:06.26           2.5852476     -0.72313649      0.92175928
2018-01-13/19:00:06.30           2.5825892     -0.73079971      0.92867921
2018-01-13/19:00:06.33           2.5811938     -0.74037447      0.92926726
2018-01-13/19:00:06.36           2.5773744     -0.74841963      0.93310026
2018-01-13/19:00:06.39           2.5642852     -0.75042074      0.93846016
2018-01-13/19:00:06.42           2.5550404     -0.74408462      0.93737931
2018-01-13/19:00:06.45           2.5637312     -0.74551786      0.93958144
2018-01-13/19:00:06.48           2.5666596     -0.73771629      0.95089404
2018-01-13/19:00:06.51           2.5467600     -0.73342794      0.95804476
2018-01-13/19:00:06.55           2.5419694     -0.74147955      0.96666582
2018-01-13/19:00:06.58           2.5281201     -0.73610938      0.96693011
2018-01-13/19:00:06.61           2.5271808     -0.73608880      0.97432211
2018-01-13/19:00:06.64           2.5299249     -0.74421384      0.98294993
2018-01-13/19:00:06.67           2.5264232     -0.75213102      0.98354277
2018-01-13/19:00:06.70           2.5194877     -0.75894612      0.98674246
2018-01-13/19:00:06.73           2.5173859     -0.75930542      0.99105428
2018-01-13/19:00:06.76           2.5129990     -0.77458026      0.99769001
2018-01-13/19:00:06.80           2.5162111     -0.78536412       1.0092954
2018-01-13/19:00:06.83           2.5306239     -0.78912439       1.0169026
2018-01-13/19:00:06.86           2.5458250     -0.79486373       1.0190316
2018-01-13/19:00:06.89           2.5394657     -0.79602101       1.0266708
2018-01-13/19:00:06.92           2.5347779     -0.79239267       1.0279194
2018-01-13/19:00:06.95           2.5356863     -0.78752165       1.0367445
2018-01-13/19:00:06.98           2.5396109     -0.77821085       1.0468139
2018-01-13/19:00:07.01           2.5413952     -0.77229265       1.0629353
2018-01-13/19:00:07.05           2.5365315     -0.77371822       1.0708944
2018-01-13/19:00:07.08           2.5419522     -0.77647784       1.0723986
2018-01-13/19:00:07.11           2.5324330     -0.78115417       1.0697810
2018-01-13/19:00:07.14           2.5269108     -0.78419655       1.0810004
2018-01-13/19:00:07.17           2.5307249     -0.78477354       1.0816589
2018-01-13/19:00:07.20           2.5224407     -0.78293453       1.0853580
2018-01-13/19:00:07.23           2.5158039     -0.78125041       1.0880595
2018-01-13/19:00:07.26           2.5063404     -0.78500052       1.0992727
2018-01-13/19:00:07.30           2.4909941     -0.78727764       1.1077327
2018-01-13/19:00:07.33           2.4859285     -0.77754502       1.1168292
2018-01-13/19:00:07.36           2.4743260     -0.76585343       1.1193678
2018-01-13/19:00:07.39           2.4606231     -0.76674363       1.1250788
2018-01-13/19:00:07.42           2.4355114     -0.75977082       1.1217313
2018-01-13/19:00:07.45           2.4326154     -0.74452559       1.1237755
2018-01-13/19:00:07.48           2.4293334     -0.73744598       1.1329667
2018-01-13/19:00:07.51           2.4302288     -0.73974112       1.1497453
2018-01-13/19:00:07.55           2.4278117     -0.74231199       1.1546683
2018-01-13/19:00:07.58           2.4217739     -0.75758524       1.1526129
2018-01-13/19:00:07.61           2.4181666     -0.76393968       1.1580797
2018-01-13/19:00:07.64           2.4140008     -0.77585880       1.1644603
2018-01-13/19:00:07.67           2.4157090     -0.77536462       1.1702735
2018-01-13/19:00:07.70           2.4236121     -0.77639953       1.1755679
2018-01-13/19:00:07.73           2.4102649     -0.77794193       1.1936560
2018-01-13/19:00:07.76           2.4059757     -0.78760622       1.2042158
2018-01-13/19:00:07.80           2.3962067     -0.78382448       1.1960131
2018-01-13/19:00:07.83           2.3903515     -0.78508483       1.2037296
2018-01-13/19:00:07.86           2.3912150     -0.77126051       1.2050311
2018-01-13/19:00:07.89           2.3973916     -0.77951430       1.2047587
2018-01-13/19:00:07.92           2.3910813     -0.79156095       1.2076610
2018-01-13/19:00:07.95           2.3873718     -0.80432467       1.2100986
2018-01-13/19:00:07.98           2.3909210     -0.81371170       1.2121753
2018-01-13/19:00:08.01           2.3855916     -0.81792441       1.2064988
2018-01-13/19:00:08.05           2.3848364     -0.81327314       1.2038732
2018-01-13/19:00:08.08           2.3906562     -0.82282591       1.2146867
2018-01-13/19:00:08.11           2.3847304     -0.82777352       1.2180224
2018-01-13/19:00:08.14           2.3787736     -0.83611941       1.2249950
2018-01-13/19:00:08.17           2.3598697     -0.82831711       1.2252154
2018-01-13/19:00:08.20           2.3630086     -0.81295047       1.2335018
2018-01-13/19:00:08.23           2.3601161     -0.79508214       1.2344282
2018-01-13/19:00:08.26           2.3545771     -0.78199406       1.2465159
2018-01-13/19:00:08.30           2.3550132     -0.77575253       1.2556545
2018-01-13/19:00:08.33           2.3528674     -0.77770645       1.2633795
2018-01-13/19:00:08.36           2.3426672     -0.78151065       1.2630687
2018-01-13/19:00:08.39           2.3347303     -0.78740933       1.2621849
2018-01-13/19:00:08.42           2.3311086     -0.79155608       1.2718163
2018-01-13/19:00:08.45           2.3377272     -0.80028034       1.2787549
2018-01-13/19:00:08.48           2.3352544     -0.80182820       1.2792737
2018-01-13/19:00:08.51           2.3252550     -0.80548636       1.2920511
2018-01-13/19:00:08.55           2.3139311     -0.81042667       1.3043049
2018-01-13/19:00:08.58           2.3104656     -0.81195272       1.3097433
2018-01-13/19:00:08.61           2.3073562     -0.81560447       1.3239512
2018-01-13/19:00:08.64           2.3040526     -0.80602884       1.3321631
2018-01-13/19:00:08.67           2.3066917     -0.80475069       1.3340420
2018-01-13/19:00:08.70           2.3068224     -0.80513423       1.3324550
2018-01-13/19:00:08.73           2.2994528     -0.79013382       1.3307598
2018-01-13/19:00:08.76           2.2887865     -0.79150014       1.3328059
2018-01-13/19:00:08.80           2.2830431     -0.79238208       1.3353438
2018-01-13/19:00:08.83           2.2826137     -0.79831938       1.3347044
2018-01-13/19:00:08.86           2.2730566     -0.81579086       1.3312604
2018-01-13/19:00:08.89           2.2597860     -0.82462429       1.3161574
2018-01-13/19:00:08.92           2.2518255     -0.84580784       1.3154027
2018-01-13/19:00:08.95           2.2586418     -0.85046473       1.3214840
2018-01-13/19:00:08.98           2.2556512     -0.84077889       1.3264591
2018-01-13/19:00:09.01           2.2584259     -0.84763972       1.3368318
2018-01-13/19:00:09.05           2.2564298     -0.83617989       1.3480881
2018-01-13/19:00:09.08           2.2618268     -0.83258644       1.3582783
2018-01-13/19:00:09.11           2.2646669     -0.82498587       1.3598667
2018-01-13/19:00:09.14           2.2695769     -0.82376120       1.3670903
2018-01-13/19:00:09.17           2.2611611     -0.82662989       1.3710849
2018-01-13/19:00:09.20           2.2561614     -0.81204655       1.3690417
2018-01-13/19:00:09.23           2.2366169     -0.81207318       1.3660976
2018-01-13/19:00:09.26           2.2240754     -0.81436305       1.3604192
2018-01-13/19:00:09.30           2.2046539     -0.80689021       1.3692144
2018-01-13/19:00:09.33           2.1942008     -0.82413103       1.3673816
2018-01-13/19:00:09.36           2.1848847     -0.83213482       1.3652477
2018-01-13/19:00:09.39           2.1662854     -0.84940353       1.3646222
2018-01-13/19:00:09.42           2.1504677     -0.85273083       1.3627507
2018-01-13/19:00:09.45           2.1547795     -0.84322557       1.3730788
2018-01-13/19:00:09.48           2.1518656     -0.83858105       1.3800909
2018-01-13/19:00:09.51           2.1452261     -0.82893553       1.3842721
2018-01-13/19:00:09.55           2.1427373     -0.83395744       1.4067411
2018-01-13/19:00:09.58           2.1473905     -0.84822089       1.4065106
2018-01-13/19:00:09.61           2.1523348     -0.84188918       1.4083973
2018-01-13/19:00:09.64           2.1492821     -0.84473734       1.4037269
2018-01-13/19:00:09.67           2.1536016     -0.84855974       1.4016098
2018-01-13/19:00:09.70           2.1543798     -0.85894438       1.4063541
2018-01-13/19:00:09.73           2.1589459     -0.86921295       1.4030101
2018-01-13/19:00:09.76           2.1618441     -0.88447279       1.4113037
2018-01-13/19:00:09.80           2.1798875     -0.89724037       1.4315368
2018-01-13/19:00:09.83           2.1810786     -0.89762571       1.4272809
2018-01-13/19:00:09.86           2.1800024     -0.90118699       1.4288011
2018-01-13/19:00:09.89           2.1740380     -0.91570866       1.4296052
2018-01-13/19:00:09.92           2.1662957     -0.91547377       1.4339444
2018-01-13/19:00:09.95           2.1595754     -0.90898853       1.4421601
2018-01-13/19:00:09.98           2.1555276     -0.89964910       1.4407571
2018-01-13/19:00:10.01           2.1437909     -0.89107883       1.4464453
2018-01-13/19:00:10.05           2.1319930     -0.88365321       1.4485145
2018-01-13/19:00:10.08           2.1091530     -0.88576322       1.4396547
2018-01-13/19:00:10.11           2.1107553     -0.89327086       1.4374646
2018-01-13/19:00:10.14           2.0937172     -0.89833174       1.4387726
2018-01-13/19:00:10.17           2.0766951     -0.90362863       1.4453005
2018-01-13/19:00:10.20           2.0760788     -0.91477131       1.4540283
2018-01-13/19:00:10.23           2.0698091     -0.92395129       1.4570451
2018-01-13/19:00:10.26           2.0647169     -0.91741196       1.4631392
2018-01-13/19:00:10.30           2.0642420     -0.90877741       1.4712170
2018-01-13/19:00:10.33           2.0590372     -0.90500128       1.4761547
2018-01-13/19:00:10.36           2.0618658     -0.89194699       1.4768552
2018-01-13/19:00:10.39           2.0562460     -0.88758022       1.4802809
2018-01-13/19:00:10.42           2.0616455     -0.87823847       1.4789255
2018-01-13/19:00:10.45           2.0677555     -0.87110367       1.4776200
2018-01-13/19:00:10.48           2.0647439     -0.86538155       1.4735423
2018-01-13/19:00:10.51           2.0731908     -0.86264152       1.4783191
2018-01-13/19:00:10.55           2.0716535     -0.87390280       1.4863046
2018-01-13/19:00:10.58           2.0728691     -0.88132616       1.4931736
2018-01-13/19:00:10.61           2.0735885     -0.88082652       1.4971831
2018-01-13/19:00:10.64           2.0658109     -0.89216436       1.5023687
2018-01-13/19:00:10.67           2.0484894     -0.90607257       1.5051100
2018-01-13/19:00:10.70           2.0407697     -0.90758881       1.5153922
2018-01-13/19:00:10.73           2.0487644     -0.90433044       1.5295006
2018-01-13/19:00:10.76           2.0539358     -0.90452806       1.5451375
2018-01-13/19:00:10.80           2.0381478     -0.90116793       1.5510416
2018-01-13/19:00:10.83           2.0394194     -0.90206211       1.5559084
2018-01-13/19:00:10.86           2.0401662     -0.91011835       1.5527435
2018-01-13/19:00:10.89           2.0480689     -0.92317357       1.5531430
2018-01-13/19:00:10.92           2.0404133     -0.92313804       1.5560683
2018-01-13/19:00:10.95           2.0508689     -0.92275666       1.5581580
2018-01-13/19:00:10.98           2.0547845     -0.93967755       1.5570104
2018-01-13/19:00:11.01           2.0467791     -0.94738861       1.5579292
2018-01-13/19:00:11.05           2.0417744     -0.93787396       1.5607415
2018-01-13/19:00:11.08           2.0523765     -0.92999453       1.5696187
2018-01-13/19:00:11.11           2.0597611     -0.92852746       1.5820277
2018-01-13/19:00:11.14           2.0527048     -0.92865232       1.5948970
2018-01-13/19:00:11.17           2.0430546     -0.93846034       1.6028648
2018-01-13/19:00:11.20           2.0430743     -0.95160277       1.6125767
2018-01-13/19:00:11.23           2.0329142     -0.95019497       1.6248458
2018-01-13/19:00:11.26           2.0266765     -0.93589966       1.6355362
2018-01-13/19:00:11.30           2.0120322     -0.92522180       1.6434941
2018-01-13/19:00:11.33           2.0028149     -0.92892289       1.6510719
2018-01-13/19:00:11.36           1.9941732     -0.94753809       1.6523234
2018-01-13/19:00:11.39           1.9868777     -0.95958409       1.6434314
2018-01-13/19:00:11.42           1.9745244     -0.97152368       1.6400279
2018-01-13/19:00:11.45           1.9696481     -0.96622706       1.6404386
2018-01-13/19:00:11.48           1.9654012     -0.95906630       1.6378436
2018-01-13/19:00:11.51           1.9666703     -0.95825531       1.6416032
2018-01-13/19:00:11.55           1.9620644     -0.95621543       1.6478101
2018-01-13/19:00:11.58           1.9702116     -0.96072463       1.6582266
2018-01-13/19:00:11.61           1.9657141     -0.96454671       1.6691910
2018-01-13/19:00:11.64           1.9491432     -0.96407310       1.6813408
2018-01-13/19:00:11.67           1.9342178     -0.96034257       1.6836718
2018-01-13/19:00:11.70           1.9459949     -0.96061183       1.6886144
2018-01-13/19:00:11.73           1.9397396     -0.95992197       1.6976827
2018-01-13/19:00:11.76           1.9375893     -0.95954501       1.7112394
2018-01-13/19:00:11.80           1.9235075     -0.96740342       1.7164377
2018-01-13/19:00:11.83           1.9240270     -0.97810789       1.7238566
2018-01-13/19:00:11.86           1.9152151     -0.98395289       1.7296160
2018-01-13/19:00:11.89           1.9057220     -0.98926835       1.7263966
2018-01-13/19:00:11.92           1.9072146     -0.98105253       1.7256137
2018-01-13/19:00:11.95           1.9022547     -0.98416437       1.7353144
2018-01-13/19:00:11.98           1.8918618     -0.98294537       1.7347794
2018-01-13/19:00:12.01           1.8915209     -0.98279790       1.7452233
2018-01-13/19:00:12.05           1.8962867     -0.98265707       1.7518013
2018-01-13/19:00:12.08           1.9024647     -0.97333178       1.7600700
2018-01-13/19:00:12.11           1.8930055     -0.96717459       1.7572514
2018-01-13/19:00:12.14           1.8842127     -0.97136608       1.7476108
2018-01-13/19:00:12.17           1.8769372     -0.97193287       1.7393143
2018-01-13/19:00:12.20           1.8783940     -0.98106316       1.7319497
2018-01-13/19:00:12.23           1.8818008     -0.98200659       1.7328721
2018-01-13/19:00:12.26           1.8776613     -0.98643719       1.7427016
2018-01-13/19:00:12.30           1.8778788     -0.98019786       1.7434764
2018-01-13/19:00:12.33           1.8660528     -0.97855119       1.7432855
2018-01-13/19:00:12.36           1.8586345     -0.98209642       1.7498698
2018-01-13/19:00:12.39           1.8634776     -0.98949930       1.7631383
2018-01-13/19:00:12.42           1.8662596     -0.98888413       1.7689335
2018-01-13/19:00:12.45           1.8800531     -0.99914655       1.7803020
2018-01-13/19:00:12.48           1.8726609      -1.0012247       1.7903117
2018-01-13/19:00:12.51           1.8690360      -1.0015651       1.7958863
2018-01-13/19:00:12.55           1.8602309     -0.98376216       1.8005627
2018-01-13/19:00:12.58           1.8591399     -0.98959449       1.8058010
2018-01-13/19:00:12.61           1.8453063     -0.99220265       1.8051842
2018-01-13/19:00:12.64           1.8367794      -1.0016017       1.8031024
2018-01-13/19:00:12.67           1.8251290      -1.0109378       1.7970129
2018-01-13/19:00:12.70           1.8088401      -1.0124064       1.7994470
2018-01-13/19:00:12.73           1.7912236      -1.0029125       1.7998477
2018-01-13/19:00:12.76           1.7902266      -1.0004601       1.8013420
2018-01-13/19:00:12.80           1.7833766     -0.99508662       1.8034564
2018-01-13/19:00:12.83           1.7885438     -0.99935914       1.8149858
2018-01-13/19:00:12.86           1.7860893     -0.99569414       1.8148987
2018-01-13/19:00:12.89           1.7895892      -1.0008116       1.8189592
2018-01-13/19:00:12.92           1.7997911      -1.0047039       1.8147594
2018-01-13/19:00:12.95           1.8018202      -1.0051372       1.8082494
2018-01-13/19:00:12.98           1.8075982      -1.0106763       1.8099500
2018-01-13/19:00:13.01           1.8101863      -1.0092323       1.8143991
2018-01-13/19:00:13.05           1.8013195     -0.99825773       1.8094556
2018-01-13/19:00:13.08           1.7939863     -0.99110629       1.8124081
2018-01-13/19:00:13.11           1.7768106      -1.0015600       1.8059567
2018-01-13/19:00:13.14           1.7536194      -1.0101781       1.8079082
2018-01-13/19:00:13.17           1.7490682      -1.0093175       1.8099353
2018-01-13/19:00:13.20           1.7388201     -0.99996273       1.8149196
2018-01-13/19:00:13.23           1.7359578     -0.99648842       1.8227566
2018-01-13/19:00:13.26           1.7259499     -0.98634215       1.8251945
2018-01-13/19:00:13.30           1.7254058     -0.97825119       1.8251538
2018-01-13/19:00:13.33           1.7245023     -0.98438664       1.8423356
2018-01-13/19:00:13.36           1.7127636     -0.98377440       1.8515473
2018-01-13/19:00:13.39           1.6885649     -0.96614957       1.8479696
2018-01-13/19:00:13.42           1.6777980     -0.95845927       1.8347202
2018-01-13/19:00:13.45           1.6579925     -0.96008282       1.8249366
2018-01-13/19:00:13.48           1.6410630     -0.96169221       1.8173013
2018-01-13/19:00:13.51           1.6152102     -0.95925550       1.8200575
2018-01-13/19:00:13.55           1.5957292     -0.95733888       1.8196968
2018-01-13/19:00:13.58           1.5796924     -0.96266710       1.8214068
2018-01-13/19:00:13.61           1.5474528     -0.95950051       1.8221141
2018-01-13/19:00:13.64           1.5356761     -0.96709539       1.8138051
2018-01-13/19:00:13.67           1.5333817     -0.98238286       1.8241421
2018-01-13/19:00:13.70           1.5258596     -0.97797544       1.8369118
2018-01-13/19:00:13.73           1.5251555     -0.97095627       1.8448054
2018-01-13/19:00:13.76           1.5027995     -0.96368835       1.8480574
2018-01-13/19:00:13.80           1.4934700     -0.95888814       1.8383756
2018-01-13/19:00:13.83           1.4904154     -0.95809287       1.8344418
2018-01-13/19:00:13.86           1.4766503     -0.95848558       1.8395360
2018-01-13/19:00:13.89           1.4785725     -0.96904995       1.8273644
2018-01-13/19:00:13.92           1.4698598     -0.96958011       1.8270052
2018-01-13/19:00:13.95           1.4622935     -0.97317692       1.8170433
2018-01-13/19:00:13.98           1.4580177     -0.98422833       1.8124971
2018-01-13/19:00:14.01           1.4575629     -0.98514914       1.8102589
2018-01-13/19:00:14.05           1.4611117     -0.97980228       1.8119156
2018-01-13/19:00:14.08           1.4573373     -0.97465885       1.8260185
2018-01-13/19:00:14.11           1.4664979     -0.98315369       1.8406689
2018-01-13/19:00:14.14           1.4635244     -0.98488047       1.8338247
2018-01-13/19:00:14.17           1.4675660     -0.97882021       1.8348470
2018-01-13/19:00:14.20           1.4708607     -0.97954582       1.8335787
2018-01-13/19:00:14.23           1.4790338     -0.98051254       1.8248654
2018-01-13/19:00:14.26           1.4812114     -0.97794408       1.8227149
2018-01-13/19:00:14.30           1.4725061     -0.97250109       1.8318658
2018-01-13/19:00:14.33           1.4849262     -0.97868980       1.8351465
2018-01-13/19:00:14.36           1.4892229     -0.97740668       1.8332079
2018-01-13/19:00:14.39           1.4734107     -0.97056557       1.8261184
2018-01-13/19:00:14.42           1.4704051     -0.97565167       1.8230511
2018-01-13/19:00:14.45           1.4671504     -0.97838835       1.8294152
2018-01-13/19:00:14.48           1.4623500     -0.97017394       1.8263962
2018-01-13/19:00:14.51           1.4475989     -0.95052132       1.8371241
2018-01-13/19:00:14.55           1.4370101     -0.93641424       1.8414747
2018-01-13/19:00:14.58           1.4222898     -0.92426069       1.8425473
2018-01-13/19:00:14.61           1.4089395     -0.90522913       1.8392852
2018-01-13/19:00:14.64           1.4068793     -0.91390823       1.8404305
2018-01-13/19:00:14.67           1.4075338     -0.91330735       1.8352775
2018-01-13/19:00:14.70           1.4224238     -0.91591876       1.8352687
2018-01-13/19:00:14.73           1.4171700     -0.91555522       1.8292124
2018-01-13/19:00:14.76           1.4176215     -0.93300184       1.8338718
2018-01-13/19:00:14.80           1.4269185     -0.94906276       1.8338139
2018-01-13/19:00:14.83           1.4188290     -0.95811565       1.8446088
2018-01-13/19:00:14.86           1.4289157     -0.96479732       1.8477544
2018-01-13/19:00:14.89           1.4164485     -0.98371141       1.8631243
2018-01-13/19:00:14.92           1.4103273     -0.97345144       1.8560685
2018-01-13/19:00:14.95           1.4126493     -0.97246955       1.8579897
2018-01-13/19:00:14.98           1.3939822     -0.96233706       1.8668893
2018-01-13/19:00:15.01           1.3834300     -0.94953724       1.8753382
2018-01-13/19:00:15.05           1.3696459     -0.93249481       1.8750261
2018-01-13/19:00:15.08           1.3575814     -0.91553248       1.8758431
2018-01-13/19:00:15.11           1.3618099     -0.92000331       1.8661780
2018-01-13/19:00:15.14           1.3630253     -0.93211965       1.8643236
2018-01-13/19:00:15.17           1.3652196     -0.92879164       1.8523619
2018-01-13/19:00:15.20           1.3578815     -0.93968608       1.8581471
2018-01-13/19:00:15.23           1.3462678     -0.94509680       1.8630291
2018-01-13/19:00:15.26           1.3387342     -0.94874934       1.8601443
2018-01-13/19:00:15.30           1.3485732     -0.95322304       1.8600161
2018-01-13/19:00:15.33           1.3503318     -0.94526993       1.8669567
2018-01-13/19:00:15.36           1.3516429     -0.94263597       1.8806495
2018-01-13/19:00:15.39           1.3520142     -0.93474429       1.8883806
2018-01-13/19:00:15.42           1.3374026     -0.92877705       1.8868781
2018-01-13/19:00:15.45           1.3426923     -0.93863063       1.8958393
2018-01-13/19:00:15.48           1.3429422     -0.93873895       1.9023814
2018-01-13/19:00:15.51           1.3408651     -0.94157276       1.9097982
2018-01-13/19:00:15.55           1.3400202     -0.94943765       1.9146787
2018-01-13/19:00:15.58           1.3319543     -0.95125232       1.9188087
2018-01-13/19:00:15.61           1.3284169     -0.96504612       1.9263594
2018-01-13/19:00:15.64           1.3152029     -0.97726566       1.9285641
2018-01-13/19:00:15.67           1.3043662     -0.98359974       1.9314536
2018-01-13/19:00:15.70           1.2856136     -0.98694627       1.9334932
2018-01-13/19:00:15.73           1.2606864     -0.98301275       1.9422751
2018-01-13/19:00:15.76           1.2607633     -0.98046226       1.9426199
2018-01-13/19:00:15.80           1.2672438     -0.97695859       1.9432187
2018-01-13/19:00:15.83           1.2608207     -0.96547560       1.9481372
2018-01-13/19:00:15.86           1.2689943     -0.95748149       1.9474818
2018-01-13/19:00:15.89           1.2687263     -0.95479946       1.9459828
2018-01-13/19:00:15.92           1.2610776     -0.95282562       1.9437907
2018-01-13/19:00:15.95           1.2587061     -0.95323868       1.9393230
2018-01-13/19:00:15.98           1.2680279     -0.95678248       1.9383208
2018-01-13/19:00:16.01           1.2734651     -0.95301595       1.9242011
2018-01-13/19:00:16.05           1.2617257     -0.94679615       1.9271042
2018-01-13/19:00:16.08           1.2515030     -0.94682688       1.9281797
2018-01-13/19:00:16.11           1.2502716     -0.95024118       1.9304950
2018-01-13/19:00:16.14           1.2165366     -0.94900935       1.9428334
2018-01-13/19:00:16.17           1.1953277     -0.93720744       1.9393680
2018-01-13/19:00:16.20           1.2012365     -0.93302396       1.9457702
2018-01-13/19:00:16.23           1.1934391     -0.93658045       1.9486276
2018-01-13/19:00:16.26           1.1894264     -0.92830856       1.9575632
2018-01-13/19:00:16.30           1.1841139     -0.91798964       1.9623145
2018-01-13/19:00:16.33           1.1786169     -0.92007730       1.9683671
2018-01-13/19:00:16.36           1.1637878     -0.91084433       1.9740990
2018-01-13/19:00:16.39           1.1621745     -0.91580902       1.9764674
2018-01-13/19:00:16.42           1.1590658     -0.92106802       1.9738637
2018-01-13/19:00:16.45           1.1711284     -0.92163666       1.9834931
2018-01-13/19:00:16.48           1.1713591     -0.92972636       1.9696701
2018-01-13/19:00:16.51           1.1666123     -0.92434993       1.9733945
2018-01-13/19:00:16.55           1.1619780     -0.92128599       1.9730219
2018-01-13/19:00:16.58           1.1560949     -0.92660679       1.9809950
2018-01-13/19:00:16.61           1.1428223     -0.90873962       1.9825926
2018-01-13/19:00:16.64           1.1412955     -0.90904212       1.9899522
2018-01-13/19:00:16.67           1.1211920     -0.90015997       1.9934474
2018-01-13/19:00:16.70           1.1232601     -0.90642960       1.9847424
2018-01-13/19:00:16.73           1.1191089     -0.92471715       1.9823941
2018-01-13/19:00:16.76           1.0986196     -0.92071081       1.9895600
2018-01-13/19:00:16.80           1.0906631     -0.92014352       1.9896947
2018-01-13/19:00:16.83           1.0803161     -0.92712823       1.9910253
2018-01-13/19:00:16.86           1.0771943     -0.93032418       1.9889535
2018-01-13/19:00:16.89           1.0743749     -0.94772848       1.9849593
2018-01-13/19:00:16.92           1.0680120     -0.95765002       1.9736571
2018-01-13/19:00:16.95           1.0682113     -0.95711996       1.9671777
2018-01-13/19:00:16.98           1.0674437     -0.95960566       1.9765495
2018-01-13/19:00:17.01           1.0462476     -0.94443074       1.9735456
2018-01-13/19:00:17.05           1.0550549     -0.94221776       1.9806420
2018-01-13/19:00:17.08           1.0526688     -0.94041616       1.9792551
2018-01-13/19:00:17.11           1.0490123     -0.92817079       1.9823841
2018-01-13/19:00:17.14           1.0513209     -0.92126740       1.9896986
2018-01-13/19:00:17.17           1.0404250     -0.91746342       1.9860839
2018-01-13/19:00:17.20           1.0283828     -0.92642408       1.9863521
2018-01-13/19:00:17.23           1.0253355     -0.94008658       1.9882307
2018-01-13/19:00:17.26           1.0120943     -0.93718084       1.9784772
2018-01-13/19:00:17.30           1.0205070     -0.93635347       1.9804164
2018-01-13/19:00:17.33           1.0066796     -0.92851823       1.9717892
2018-01-13/19:00:17.36           1.0018903     -0.92571975       1.9751960
2018-01-13/19:00:17.39           1.0029155     -0.92560471       1.9764720
2018-01-13/19:00:17.42           1.0005362     -0.93613528       1.9821855
2018-01-13/19:00:17.45           1.0087220     -0.94282479       1.9941469
2018-01-13/19:00:17.48           1.0096428     -0.92832940       1.9941585
2018-01-13/19:00:17.51           1.0090083     -0.91740352       1.9965510
2018-01-13/19:00:17.55           1.0173921     -0.91825673       2.0004390
2018-01-13/19:00:17.58           1.0103814     -0.91710439       2.0006811
2018-01-13/19:00:17.61           1.0092950     -0.91928431       2.0070984
2018-01-13/19:00:17.64           1.0024931     -0.92443476       2.0010086
2018-01-13/19:00:17.67          0.99647803     -0.94615098       2.0034202
2018-01-13/19:00:17.70          0.97212197     -0.94951064       1.9901523
2018-01-13/19:00:17.73          0.95483283     -0.95559527       1.9809442
2018-01-13/19:00:17.76          0.95030633     -0.96303090       1.9795669
2018-01-13/19:00:17.80          0.93107282     -0.96705820       1.9764814
2018-01-13/19:00:17.83          0.91082084     -0.96203933       1.9748773
2018-01-13/19:00:17.86          0.90765894     -0.95976886       1.9827326
2018-01-13/19:00:17.89          0.90190670     -0.96399236       1.9909903
2018-01-13/19:00:17.92          0.89888362     -0.96080086       1.9999498
2018-01-13/19:00:17.95          0.88160108     -0.94968568       1.9871967
2018-01-13/19:00:17.98          0.89181085     -0.95730052       1.9802957
2018-01-13/19:00:18.01          0.89483367     -0.95904852       1.9745979
2018-01-13/19:00:18.05          0.88680839     -0.95696915       1.9704323
2018-01-13/19:00:18.08          0.89346179     -0.96162167       1.9716906
2018-01-13/19:00:18.11          0.89785414     -0.95942046       1.9748169
2018-01-13/19:00:18.14          0.89900712     -0.97175076       1.9785025
2018-01-13/19:00:18.17          0.88475925     -0.98025183       1.9714901
2018-01-13/19:00:18.20          0.87155109     -0.98764633       1.9735240
2018-01-13/19:00:18.23          0.87146065     -0.99185788       1.9829336
2018-01-13/19:00:18.26          0.85676718     -0.97892509       1.9905918
2018-01-13/19:00:18.30          0.85542142     -0.97054134       1.9942722
2018-01-13/19:00:18.33          0.84529891     -0.97081359       2.0041469
2018-01-13/19:00:18.36          0.83853683     -0.95721689       2.0075409
2018-01-13/19:00:18.39          0.82852046     -0.95981663       2.0133403
2018-01-13/19:00:18.42          0.81217782     -0.95339834       2.0078388
2018-01-13/19:00:18.45          0.81142688     -0.95530828       1.9996631
2018-01-13/19:00:18.48          0.81655316     -0.95556104       1.9974282
2018-01-13/19:00:18.51          0.82197366     -0.96567240       2.0013314
2018-01-13/19:00:18.55          0.82376126     -0.96433457       2.0001498
2018-01-13/19:00:18.58          0.80576773     -0.96271899       2.0064295
2018-01-13/19:00:18.61          0.81753256     -0.96164434       2.0175270
2018-01-13/19:00:18.64          0.81397072     -0.95847832       2.0233317
2018-01-13/19:00:18.67          0.80843228     -0.95302640       2.0211697
2018-01-13/19:00:18.70          0.81328123     -0.95654699       2.0243992
2018-01-13/19:00:18.73          0.81314311     -0.95030933       2.0340962
2018-01-13/19:00:18.76          0.79732368     -0.94168855       2.0314074
2018-01-13/19:00:18.80          0.79570793     -0.93372435       2.0222466
2018-01-13/19:00:18.83          0.79307962     -0.94099054       2.0181115
2018-01-13/19:00:18.86          0.80188160     -0.93228612       2.0101124
2018-01-13/19:00:18.89          0.79299514     -0.92570903       1.9943459
2018-01-13/19:00:18.92          0.78323347     -0.92469881       1.9829369
2018-01-13/19:00:18.95          0.78459322     -0.94023190       1.9821556
2018-01-13/19:00:18.98          0.77490526     -0.94013946       1.9716882
2018-01-13/19:00:19.01          0.76543222     -0.94104420       1.9643712
2018-01-13/19:00:19.05          0.76780676     -0.94579534       1.9565351
2018-01-13/19:00:19.08          0.76535903     -0.94814839       1.9601865
2018-01-13/19:00:19.11          0.77352012     -0.94092681       1.9688734
2018-01-13/19:00:19.14          0.77453684     -0.95557830       1.9802436
2018-01-13/19:00:19.17          0.77408735     -0.95344076       1.9793106
2018-01-13/19:00:19.20          0.77579578     -0.97371308       1.9836764
2018-01-13/19:00:19.23          0.77416353     -0.96783437       1.9751332
2018-01-13/19:00:19.26          0.77728576     -0.97867987       1.9759993
2018-01-13/19:00:19.30          0.77908416     -0.97867434       1.9745855
2018-01-13/19:00:19.33          0.78145400     -0.98707819       1.9810042
2018-01-13/19:00:19.36          0.77785880     -0.98254748       1.9786541
2018-01-13/19:00:19.39          0.76419842     -0.98718179       1.9810225
2018-01-13/19:00:19.42          0.76453142     -0.97566754       1.9833062
2018-01-13/19:00:19.45          0.75054207     -0.98198560       1.9908703
2018-01-13/19:00:19.48          0.75605788     -0.97943769       1.9842079
2018-01-13/19:00:19.51          0.75537359     -0.98315270       1.9915671
2018-01-13/19:00:19.55          0.74595803     -0.97493461       1.9888906
2018-01-13/19:00:19.58          0.74107173     -0.97275359       1.9921960
2018-01-13/19:00:19.61          0.74448558     -0.96203920       1.9995666
2018-01-13/19:00:19.64          0.73962315     -0.95999966       2.0081076
2018-01-13/19:00:19.67          0.73075447     -0.95135952       2.0152063
2018-01-13/19:00:19.70          0.71713027     -0.96152208       2.0121098
2018-01-13/19:00:19.73          0.72690077     -0.96006509       2.0092944
2018-01-13/19:00:19.76          0.72067017     -0.95919086       2.0121820
2018-01-13/19:00:19.80          0.71856515     -0.96214318       2.0016887
2018-01-13/19:00:19.83          0.72301428     -0.96842669       1.9996154
2018-01-13/19:00:19.86          0.72417664     -0.96444027       2.0057334
2018-01-13/19:00:19.89          0.71844934     -0.96120638       2.0061254
2018-01-13/19:00:19.92          0.71084201     -0.95101211       2.0034099
2018-01-13/19:00:19.95          0.71150101     -0.95372077       1.9898908
2018-01-13/19:00:19.98          0.71803603     -0.94662668       1.9835622
2018-01-13/19:00:20.01          0.71695622     -0.94963019       1.9868731
2018-01-13/19:00:20.05          0.71672219     -0.94110472       1.9886653
2018-01-13/19:00:20.08          0.70696777     -0.93366188       1.9914405
2018-01-13/19:00:20.11          0.69507541     -0.91424244       1.9925625
2018-01-13/19:00:20.14          0.69816360     -0.91207538       1.9920686
2018-01-13/19:00:20.17          0.69671685     -0.91601890       1.9874224
2018-01-13/19:00:20.20          0.70516406     -0.92453712       1.9781139
2018-01-13/19:00:20.23          0.71333014     -0.93479886       1.9829015
2018-01-13/19:00:20.26          0.70159901     -0.93902532       1.9866376
2018-01-13/19:00:20.30          0.70695061     -0.94946021       1.9856364
2018-01-13/19:00:20.33          0.70645927     -0.95875886       1.9922904
2018-01-13/19:00:20.36          0.72248728     -0.95008976       2.0061133
2018-01-13/19:00:20.39          0.74150917     -0.95295100       2.0280201
2018-01-13/19:00:20.42          0.74030415     -0.95138954       2.0257593
2018-01-13/19:00:20.45          0.73956369     -0.95243406       2.0265250
2018-01-13/19:00:20.48          0.73592175     -0.95283802       2.0348243
2018-01-13/19:00:20.51          0.73158803     -0.95306357       2.0356647
2018-01-13/19:00:20.55          0.72470057     -0.95657664       2.0295732
2018-01-13/19:00:20.58          0.71471861     -0.95856436       2.0228460
2018-01-13/19:00:20.61          0.70468534     -0.95317651       2.0183572
2018-01-13/19:00:20.64          0.69027418     -0.95836976       2.0194110
2018-01-13/19:00:20.67          0.67114827     -0.96872409       2.0118428
2018-01-13/19:00:20.70          0.66015148     -0.97723211       2.0173245
2018-01-13/19:00:20.73          0.66914533     -0.98363870       2.0198336
2018-01-13/19:00:20.76          0.66120179     -0.98650471       2.0297398
2018-01-13/19:00:20.80          0.65544997     -0.98074820       2.0287309
2018-01-13/19:00:20.83          0.65245886     -0.97983776       2.0354156
2018-01-13/19:00:20.86          0.65653427     -0.96932959       2.0517088
2018-01-13/19:00:20.89          0.65694477     -0.96124922       2.0628498
2018-01-13/19:00:20.92          0.66450286     -0.96338282       2.0616224
2018-01-13/19:00:20.95          0.65852494     -0.96164487       2.0617679
2018-01-13/19:00:20.98          0.65738415     -0.96406796       2.0612301
2018-01-13/19:00:21.01          0.64450066     -0.96448012       2.0638485
2018-01-13/19:00:21.05          0.64008229     -0.97027404       2.0532583
2018-01-13/19:00:21.08          0.63067518     -0.97610942       2.0585853
2018-01-13/19:00:21.11          0.63031217     -0.97007726       2.0648546
2018-01-13/19:00:21.14          0.60977899     -0.96284839       2.0684606
2018-01-13/19:00:21.17          0.60987422     -0.96762684       2.0728527
2018-01-13/19:00:21.20          0.59623732     -0.95875429       2.0760096
2018-01-13/19:00:21.23          0.59691910     -0.95862569       2.0824201
2018-01-13/19:00:21.26          0.59737758     -0.97071322       2.0850225
2018-01-13/19:00:21.30          0.58618966     -0.97031650       2.0813739
2018-01-13/19:00:21.33          0.58185156     -0.96617655       2.0917732
2018-01-13/19:00:21.36          0.58948089     -0.95780155       2.0903496
2018-01-13/19:00:21.39          0.59658026     -0.96164640       2.0884309
2018-01-13/19:00:21.42          0.58934860     -0.95725130       2.0811173
2018-01-13/19:00:21.45          0.57505567     -0.95533379       2.0768788
2018-01-13/19:00:21.48          0.57110825     -0.96618253       2.0796148
2018-01-13/19:00:21.51          0.56691108     -0.96993035       2.0804291
2018-01-13/19:00:21.55          0.55427443     -0.95637246       2.0786421
2018-01-13/19:00:21.58          0.54399725     -0.95071450       2.0811660
2018-01-13/19:00:21.61          0.54474904     -0.93906562       2.0747574
2018-01-13/19:00:21.64          0.54254528     -0.93471662       2.0888431
2018-01-13/19:00:21.67          0.54755504     -0.93919820       2.0991388
2018-01-13/19:00:21.70          0.55143654     -0.93919120       2.1007893
2018-01-13/19:00:21.73          0.55476445     -0.94192926       2.0976370
2018-01-13/19:00:21.76          0.54098754     -0.94487704       2.0872673
2018-01-13/19:00:21.80          0.54525498     -0.94546225       2.0744981
2018-01-13/19:00:21.83          0.54421352     -0.95478268       2.0738885
2018-01-13/19:00:21.86          0.55937615     -0.95718261       2.0778463
2018-01-13/19:00:21.89          0.55681374     -0.97192557       2.0830741
2018-01-13/19:00:21.92          0.55736806     -0.98147896       2.0763335
2018-01-13/19:00:21.95          0.54076249     -0.97915048       2.0747207
2018-01-13/19:00:21.98          0.54808057     -0.99193072       2.0820946
2018-01-13/19:00:22.01          0.54492097     -0.99254947       2.0843815
2018-01-13/19:00:22.05          0.55792197     -0.99286669       2.0971996
2018-01-13/19:00:22.08          0.54302020     -0.99308191       2.1026106
2018-01-13/19:00:22.11          0.55161275     -0.99107348       2.1077631
2018-01-13/19:00:22.14          0.54737961     -0.98798793       2.1082441
2018-01-13/19:00:22.17          0.54090240     -0.98113675       2.1074205
2018-01-13/19:00:22.20          0.52008590     -0.96769499       2.1030511
2018-01-13/19:00:22.23          0.52228882     -0.97205502       2.0972588
2018-01-13/19:00:22.26          0.50350084     -0.98393663       2.0864188
2018-01-13/19:00:22.30          0.49599923     -0.98886972       2.0818444
2018-01-13/19:00:22.33          0.47343601     -0.99193021       2.0755207
2018-01-13/19:00:22.36          0.47236076     -0.99018025       2.0825078
2018-01-13/19:00:22.39          0.47300124     -0.98817202       2.0802205
2018-01-13/19:00:22.42          0.46332041     -0.98452194       2.0740135
2018-01-13/19:00:22.45          0.46297623     -0.98228237       2.0712893
2018-01-13/19:00:22.48          0.46513505     -0.98289647       2.0782589
2018-01-13/19:00:22.51          0.46460644     -0.97265461       2.0800076
2018-01-13/19:00:22.55          0.46771158     -0.95829607       2.0761602
2018-01-13/19:00:22.58          0.45012768     -0.95608753       2.0700444
2018-01-13/19:00:22.61          0.46044965     -0.95354320       2.0666765
2018-01-13/19:00:22.64          0.45617447     -0.94873990       2.0603301
2018-01-13/19:00:22.67          0.43772189     -0.93993914       2.0567746
2018-01-13/19:00:22.70          0.42781623     -0.94209005       2.0588647
2018-01-13/19:00:22.73          0.42737056     -0.94933676       2.0627474
2018-01-13/19:00:22.76          0.43534220     -0.96751619       2.0561240
2018-01-13/19:00:22.80          0.42602750     -0.97840639       2.0445651
2018-01-13/19:00:22.83          0.42664990     -0.97821173       2.0495493
2018-01-13/19:00:22.86          0.44856718     -0.97050221       2.0562897
2018-01-13/19:00:22.89          0.45103337     -0.96325610       2.0503089
2018-01-13/19:00:22.92          0.45455142     -0.96531104       2.0533771
2018-01-13/19:00:22.95          0.45612019     -0.96865430       2.0626016
2018-01-13/19:00:22.98          0.46920094     -0.97816407       2.0633998
2018-01-13/19:00:23.01          0.45096507     -0.97826653       2.0592057
2018-01-13/19:00:23.05          0.43107964     -0.97204905       2.0448474
2018-01-13/19:00:23.08          0.41751057     -0.97477544       2.0418836
2018-01-13/19:00:23.11          0.40794270     -0.97389101       2.0350576
2018-01-13/19:00:23.14          0.38589288     -0.98522036       2.0350704
2018-01-13/19:00:23.17          0.36932695     -0.98511235       2.0452535
2018-01-13/19:00:23.20          0.36873451     -0.98689887       2.0472606
2018-01-13/19:00:23.23          0.35885935     -0.98438050       2.0419461
2018-01-13/19:00:23.26          0.33312947     -0.97876662       2.0423940
2018-01-13/19:00:23.30          0.33523897     -0.97643613       2.0487806
2018-01-13/19:00:23.33          0.33249034     -0.96976393       2.0543511
2018-01-13/19:00:23.36          0.33695730     -0.96512580       2.0597225
2018-01-13/19:00:23.39          0.33744176     -0.96789610       2.0563412
2018-01-13/19:00:23.42          0.34422580     -0.96396613       2.0483382
2018-01-13/19:00:23.45          0.34457301     -0.96427095       2.0438527
2018-01-13/19:00:23.48          0.33728428     -0.96237622       2.0381563
2018-01-13/19:00:23.51          0.33579619     -0.97516938       2.0339352
2018-01-13/19:00:23.55          0.34219408     -0.98655177       2.0297094
2018-01-13/19:00:23.58          0.32971121     -0.99585003       2.0159432
2018-01-13/19:00:23.61          0.33691789      -1.0031356       2.0202240
2018-01-13/19:00:23.64          0.33344559     -0.99955176       2.0258828
2018-01-13/19:00:23.67          0.32627580     -0.99278483       2.0356717
2018-01-13/19:00:23.70          0.30743319     -0.98732435       2.0429124
2018-01-13/19:00:23.73          0.29690849     -0.98824293       2.0534132
2018-01-13/19:00:23.76          0.28653398     -0.98467907       2.0577503
2018-01-13/19:00:23.80          0.27898376     -0.98819007       2.0605277
2018-01-13/19:00:23.83          0.26178088     -0.98690261       2.0542349
2018-01-13/19:00:23.86          0.27498676     -0.98422415       2.0535945
2018-01-13/19:00:23.89          0.26938764     -0.98482864       2.0484069
2018-01-13/19:00:23.92          0.26940254     -0.99402586       2.0456374
2018-01-13/19:00:23.95          0.26613803      -1.0057940       2.0485353
2018-01-13/19:00:23.98          0.27966510      -1.0048731       2.0516992
2018-01-13/19:00:24.01          0.28158502      -1.0016693       2.0444388
2018-01-13/19:00:24.05          0.29095315      -1.0116017       2.0456949
2018-01-13/19:00:24.08          0.30223950      -1.0130652       2.0445151
2018-01-13/19:00:24.11          0.31840112      -1.0024216       2.0522363
2018-01-13/19:00:24.14          0.31311918     -0.99528902       2.0532430
2018-01-13/19:00:24.17          0.31696842     -0.98143998       2.0569366
2018-01-13/19:00:24.20          0.31437601     -0.96843420       2.0552183
2018-01-13/19:00:24.23          0.31639096     -0.95595314       2.0512618
2018-01-13/19:00:24.26          0.32010751     -0.96944476       2.0521065
2018-01-13/19:00:24.30          0.32750681     -0.97728858       2.0506801
2018-01-13/19:00:24.33          0.31494112     -0.98045341       2.0433248
2018-01-13/19:00:24.36          0.30551005     -0.97751326       2.0428749
2018-01-13/19:00:24.39          0.31285878     -0.99029724       2.0470928
2018-01-13/19:00:24.42          0.31551837     -0.99081697       2.0567951
2018-01-13/19:00:24.45          0.31482092     -0.99873663       2.0725519
2018-01-13/19:00:24.48          0.32705689     -0.99777055       2.0838301
2018-01-13/19:00:24.51          0.32686094     -0.99996710       2.0881125
2018-01-13/19:00:24.55          0.31475409     -0.99525349       2.0838530
2018-01-13/19:00:24.58          0.31407712     -0.99489121       2.0851393
2018-01-13/19:00:24.61          0.33185700     -0.99185119       2.0884322
2018-01-13/19:00:24.64          0.34446405     -0.99218365       2.0932135
2018-01-13/19:00:24.67          0.34327943     -0.98915355       2.0863078
2018-01-13/19:00:24.70          0.32767959     -0.98437503       2.0762200
2018-01-13/19:00:24.73          0.33804859     -0.98916656       2.0699969
2018-01-13/19:00:24.76          0.33684439     -0.98778744       2.0649941
2018-01-13/19:00:24.80          0.33555236     -0.99287648       2.0622628
2018-01-13/19:00:24.83          0.34526525     -0.99818872       2.0653985
2018-01-13/19:00:24.86          0.34950370      -1.0001284       2.0683326
2018-01-13/19:00:24.89          0.34559420     -0.99416232       2.0661012
2018-01-13/19:00:24.92          0.33645623     -0.97816892       2.0667014
2018-01-13/19:00:24.95          0.32980335     -0.97252582       2.0728043
2018-01-13/19:00:24.98          0.35012915     -0.97341224       2.0795049
2018-01-13/19:00:25.01          0.32765010     -0.96187549       2.0778781
2018-01-13/19:00:25.05          0.32210047     -0.96970433       2.0800493
2018-01-13/19:00:25.08          0.33232477     -0.98019636       2.0714339
2018-01-13/19:00:25.11          0.32957586     -0.97589296       2.0652781
2018-01-13/19:00:25.14          0.31990238     -0.97304022       2.0629822
2018-01-13/19:00:25.17          0.31154290     -0.98101978       2.0631140
2018-01-13/19:00:25.20          0.30464344     -0.98679838       2.0559431
2018-01-13/19:00:25.23          0.29629434     -0.97565635       2.0545111
2018-01-13/19:00:25.26          0.28619577     -0.97206583       2.0615383
2018-01-13/19:00:25.30          0.29459856     -0.97583732       2.0602802
2018-01-13/19:00:25.33          0.28270976     -0.97818322       2.0601451
2018-01-13/19:00:25.36          0.27420012     -0.96075578       2.0702613
2018-01-13/19:00:25.39          0.26820768     -0.95402864       2.0728789
2018-01-13/19:00:25.42          0.26011830     -0.94437032       2.0734428
2018-01-13/19:00:25.45          0.24194148     -0.93081463       2.0760479
2018-01-13/19:00:25.48          0.25909146     -0.92405800       2.0797139
2018-01-13/19:00:25.51          0.26892790     -0.93066737       2.0820625
2018-01-13/19:00:25.55          0.27441792     -0.94106317       2.0810768
2018-01-13/19:00:25.58          0.26659070     -0.94856671       2.0911411
2018-01-13/19:00:25.61          0.27859763     -0.95512558       2.0937374
2018-01-13/19:00:25.64          0.28306740     -0.96858051       2.0960743
2018-01-13/19:00:25.67          0.28553564     -0.97599929       2.1030412
2018-01-13/19:00:25.70          0.29925655     -0.98684183       2.1110751
2018-01-13/19:00:25.73          0.31979213     -0.98501971       2.1211547
2018-01-13/19:00:25.76          0.31096068     -0.97797566       2.1433989
2018-01-13/19:00:25.80          0.31193503     -0.98588243       2.1506680
2018-01-13/19:00:25.83          0.32041429     -0.98334946       2.1526216
2018-01-13/19:00:25.86          0.33029469     -0.98365124       2.1443235
2018-01-13/19:00:25.89          0.33534300     -0.98833948       2.1419548
2018-01-13/19:00:25.92          0.33707068     -0.98665020       2.1418559
2018-01-13/19:00:25.95          0.33238416     -0.98591068       2.1415629
2018-01-13/19:00:25.98          0.32925916     -0.98171159       2.1391677
2018-01-13/19:00:26.01          0.32790853     -0.99183742       2.1351159
2018-01-13/19:00:26.05          0.32543107      -1.0049854       2.1226404
2018-01-13/19:00:26.08          0.31612925     -0.99897801       2.1209568
2018-01-13/19:00:26.11          0.29871115     -0.99932349       2.1164089
2018-01-13/19:00:26.14          0.28889201     -0.99566474       2.1173273
2018-01-13/19:00:26.17          0.28265537     -0.98398926       2.1200251
2018-01-13/19:00:26.20          0.27474726     -0.98235723       2.1185594
2018-01-13/19:00:26.23          0.27591785     -0.97262850       2.1249987
2018-01-13/19:00:26.26          0.26905040     -0.96804433       2.1254931
2018-01-13/19:00:26.30          0.26450168     -0.96239385       2.1269531
2018-01-13/19:00:26.33          0.25107639     -0.96342129       2.1172499
2018-01-13/19:00:26.36          0.24851813     -0.96476377       2.1101017
2018-01-13/19:00:26.39          0.25069976     -0.96877201       2.1137867
2018-01-13/19:00:26.42          0.24348671     -0.97295136       2.1106757
2018-01-13/19:00:26.45          0.23120211     -0.97677215       2.1078582
2018-01-13/19:00:26.48          0.22281561     -0.96641104       2.1083330
2018-01-13/19:00:26.51          0.21925067     -0.96823621       2.1066979
2018-01-13/19:00:26.55          0.21991915     -0.97102148       2.1036144
2018-01-13/19:00:26.58          0.21354710     -0.97298760       2.0998957
2018-01-13/19:00:26.61          0.21853307     -0.96572045       2.0998206
2018-01-13/19:00:26.64          0.21315698     -0.96964121       2.1036843
2018-01-13/19:00:26.67          0.21276487     -0.97540721       2.0987387
2018-01-13/19:00:26.70          0.21257398     -0.96997003       2.0963378
2018-01-13/19:00:26.73          0.20545176     -0.95990175       2.0940800
2018-01-13/19:00:26.76          0.21195399     -0.96901438       2.0995056
2018-01-13/19:00:26.80          0.21569760     -0.98220747       2.0954323
2018-01-13/19:00:26.83          0.21072816     -0.99027333       2.0990882
2018-01-13/19:00:26.86          0.20905004     -0.99845824       2.1001479
2018-01-13/19:00:26.89          0.20636401      -1.0087362       2.1085275
2018-01-13/19:00:26.92          0.21374401      -1.0107420       2.1077353
2018-01-13/19:00:26.95          0.21264881      -1.0019883       2.1116703
2018-01-13/19:00:26.98          0.22421577      -1.0052972       2.1217738
2018-01-13/19:00:27.01          0.23153643      -1.0031806       2.1263683
2018-01-13/19:00:27.05          0.22781705     -0.99627664       2.1233712
2018-01-13/19:00:27.08          0.21640009     -0.98455367       2.1337781
2018-01-13/19:00:27.11          0.20899418     -0.98506111       2.1336248
2018-01-13/19:00:27.14          0.20046827     -0.98996890       2.1296024
2018-01-13/19:00:27.17          0.18503054     -0.99652273       2.1260966
2018-01-13/19:00:27.20          0.17970273      -1.0070712       2.1258001
2018-01-13/19:00:27.23          0.16855770      -1.0043173       2.1246003
2018-01-13/19:00:27.26          0.14983945      -1.0029468       2.1267224
2018-01-13/19:00:27.30          0.14569510      -1.0113812       2.1276782
2018-01-13/19:00:27.33          0.12266107      -1.0138862       2.1317013
2018-01-13/19:00:27.36          0.11566090      -1.0119766       2.1186802
2018-01-13/19:00:27.39          0.11708793      -1.0096038       2.1186087
2018-01-13/19:00:27.42          0.11024895     -0.99410542       2.1239984
2018-01-13/19:00:27.45          0.10711022     -0.98905049       2.1216571
2018-01-13/19:00:27.48          0.10135667     -0.95861731       2.1256539
2018-01-13/19:00:27.51          0.10441767     -0.95833066       2.1317630
2018-01-13/19:00:27.55          0.10281528     -0.94962818       2.1306831
2018-01-13/19:00:27.58         0.086676117     -0.94889928       2.1324634
2018-01-13/19:00:27.61         0.095951235     -0.95407770       2.1241037
2018-01-13/19:00:27.64         0.095894447     -0.96827940       2.1189739
2018-01-13/19:00:27.67         0.082427659     -0.96885759       2.1091574
2018-01-13/19:00:27.70         0.088413034     -0.97481719       2.1060185
2018-01-13/19:00:27.73          0.10189166     -0.96985552       2.1125105
2018-01-13/19:00:27.76         0.091675915     -0.97450590       2.1097678
2018-01-13/19:00:27.80         0.089880441     -0.96826983       2.1132819
2018-01-13/19:00:27.83         0.087260509     -0.97871181       2.1102093
2018-01-13/19:00:27.86         0.091674414     -0.97404517       2.1118494
2018-01-13/19:00:27.89         0.093184946     -0.97421144       2.1131770
2018-01-13/19:00:27.92         0.087431304     -0.96870144       2.1167793
2018-01-13/19:00:27.95         0.088906442     -0.97214105       2.1218881
2018-01-13/19:00:27.98         0.077257455     -0.96700749       2.1232363
2018-01-13/19:00:28.01         0.068189297     -0.96628222       2.1158889
2018-01-13/19:00:28.05         0.063790382     -0.97675367       2.1154849
2018-01-13/19:00:28.08         0.036627994     -0.98269088       2.1070177
2018-01-13/19:00:28.11         0.028762098     -0.98520988       2.1056567
2018-01-13/19:00:28.14         0.026973254     -0.99465978       2.1029220
2018-01-13/19:00:28.17        0.0069679612     -0.97734126       2.1015988
2018-01-13/19:00:28.20        0.0070320764     -0.97763698       2.1075160
2018-01-13/19:00:28.23         0.010855592     -0.94904960       2.1102833
2018-01-13/19:00:28.26         0.015655461     -0.93914234       2.1139413
2018-01-13/19:00:28.30        0.0089738647     -0.92981386       2.1176915
2018-01-13/19:00:28.33        0.0085255556     -0.92197527       2.1261323
2018-01-13/19:00:28.36         0.024655488     -0.90993344       2.1265403
2018-01-13/19:00:28.39         0.019185777     -0.90408062       2.1260262
2018-01-13/19:00:28.42        0.0045657324     -0.89611095       2.1246707
2018-01-13/19:00:28.45        0.0052089267     -0.90537482       2.1223049
2018-01-13/19:00:28.48         0.022621011     -0.90579475       2.1271278
2018-01-13/19:00:28.51         0.032209754     -0.92286111       2.1338772
2018-01-13/19:00:28.55         0.033727193     -0.93158753       2.1379576
2018-01-13/19:00:28.58         0.035496010     -0.93639244       2.1461237
2018-01-13/19:00:28.61         0.044371006     -0.93315265       2.1416311
2018-01-13/19:00:28.64         0.044446917     -0.94079564       2.1493366
2018-01-13/19:00:28.67         0.067270017     -0.93586985       2.1470846
2018-01-13/19:00:28.70         0.082335958     -0.93480375       2.1460470
2018-01-13/19:00:28.73         0.096112557     -0.92882776       2.1565386
2018-01-13/19:00:28.76         0.082972528     -0.91718614       2.1513520
2018-01-13/19:00:28.80         0.082995858     -0.91593818       2.1556801
2018-01-13/19:00:28.83         0.080748893     -0.91811183       2.1498186
2018-01-13/19:00:28.86         0.085018590     -0.91547373       2.1469017
2018-01-13/19:00:28.89         0.087723368     -0.91393380       2.1377574
2018-01-13/19:00:28.92         0.070218181     -0.91497388       2.1275658
2018-01-13/19:00:28.95         0.051440992     -0.91019826       2.1309629
2018-01-13/19:00:28.98         0.050531118     -0.90482062       2.1324403
2018-01-13/19:00:29.01         0.050862072     -0.89738607       2.1341548
2018-01-13/19:00:29.05         0.045394224     -0.88666117       2.1375508
2018-01-13/19:00:29.08         0.027791142     -0.88192578       2.1317584
2018-01-13/19:00:29.11         0.030561077     -0.86998575       2.1376213
2018-01-13/19:00:29.14         0.022571726     -0.86993727       2.1357857
2018-01-13/19:00:29.17        0.0045756792     -0.87162512       2.1356884
2018-01-13/19:00:29.20         0.018168611     -0.87661701       2.1389063
2018-01-13/19:00:29.23         0.034329737     -0.87501219       2.1406296
2018-01-13/19:00:29.26         0.034231909     -0.88243051       2.1371002
2018-01-13/19:00:29.30         0.026248392     -0.89124553       2.1336298
2018-01-13/19:00:29.33         0.024164172     -0.90475718       2.1419266
2018-01-13/19:00:29.36         0.013057017     -0.90653708       2.1438829
2018-01-13/19:00:29.39       -0.0037675215     -0.91497037       2.1433550
2018-01-13/19:00:29.42        -0.013461043     -0.90892913       2.1429242
2018-01-13/19:00:29.45        -0.020572480     -0.91004596       2.1547312
2018-01-13/19:00:29.48        -0.024657438     -0.89495792       2.1608587
2018-01-13/19:00:29.51        -0.036440074     -0.88768784       2.1654469
2018-01-13/19:00:29.55        -0.040689639     -0.87169455       2.1717340
2018-01-13/19:00:29.58        -0.042632753     -0.86350063       2.1772233
2018-01-13/19:00:29.61        -0.036654823     -0.85467709       2.1669024
2018-01-13/19:00:29.64        -0.022241531     -0.85917955       2.1766810
2018-01-13/19:00:29.67        -0.025787820     -0.85131474       2.1668264
2018-01-13/19:00:29.70        -0.013134777     -0.85693637       2.1638448
2018-01-13/19:00:29.73        0.0012835367     -0.84776239       2.1651336
2018-01-13/19:00:29.76       -0.0046504583     -0.84748093       2.1619044
2018-01-13/19:00:29.80       -0.0087119717     -0.84525475       2.1636664
2018-01-13/19:00:29.83       -0.0056058247     -0.83746047       2.1689927
2018-01-13/19:00:29.86       -0.0050090557     -0.83156168       2.1713616
2018-01-13/19:00:29.89       -0.0065872883     -0.83078432       2.1804870
2018-01-13/19:00:29.92        -0.011498935     -0.83311684       2.1685459
2018-01-13/19:00:29.95       -0.0032603763     -0.83466026       2.1823438
2018-01-13/19:00:29.98        0.0012717544     -0.81923058       2.1864900
2018-01-13/19:00:30.01       -0.0042968132     -0.82025801       2.1873211
2018-01-13/19:00:30.05         0.012074388     -0.82127239       2.1852478
2018-01-13/19:00:30.08        0.0033734347     -0.83098347       2.1814072
2018-01-13/19:00:30.11       -0.0039435642     -0.84429368       2.1757633
2018-01-13/19:00:30.14        -0.016164385     -0.85721830       2.1698285
2018-01-13/19:00:30.17        -0.019359800     -0.85934310       2.1634618
2018-01-13/19:00:30.20        -0.022621991     -0.86072677       2.1682577
2018-01-13/19:00:30.23        -0.019806958     -0.86593786       2.1638665
2018-01-13/19:00:30.26        -0.033564600     -0.88027353       2.1764813
2018-01-13/19:00:30.30        -0.036887258     -0.87439937       2.1797247
2018-01-13/19:00:30.33        -0.051158548     -0.86119767       2.1911781
2018-01-13/19:00:30.36        -0.038800416     -0.85659016       2.1927816
2018-01-13/19:00:30.39        -0.041193179     -0.85977615       2.1895979
2018-01-13/19:00:30.42        -0.037783701     -0.85703402       2.1824059
2018-01-13/19:00:30.45        -0.050477220     -0.86027282       2.1824114
2018-01-13/19:00:30.48        -0.046033209     -0.85379911       2.1751547
2018-01-13/19:00:30.51        -0.049695640     -0.85348446       2.1711264
2018-01-13/19:00:30.55        -0.048380491     -0.85507576       2.1582949
2018-01-13/19:00:30.58        -0.053699766     -0.86649046       2.1572936
2018-01-13/19:00:30.61        -0.053701177     -0.87357543       2.1580768
2018-01-13/19:00:30.64        -0.061077731     -0.87816692       2.1728142
2018-01-13/19:00:30.67        -0.070669477     -0.87576980       2.1824313
2018-01-13/19:00:30.70        -0.068972500     -0.88079767       2.1857587
2018-01-13/19:00:30.73        -0.049497364     -0.88115712       2.1912529
2018-01-13/19:00:30.76        -0.041763597     -0.88445195       2.2092685
2018-01-13/19:00:30.80        -0.036125055     -0.87993404       2.2143421
2018-01-13/19:00:30.83        -0.032402571     -0.87338125       2.2218288
2018-01-13/19:00:30.86        -0.028252428     -0.86695778       2.2232890
2018-01-13/19:00:30.89        -0.033895846     -0.86950638       2.2274957
2018-01-13/19:00:30.92        -0.038131576     -0.86990682       2.2191702
2018-01-13/19:00:30.95        -0.029712126     -0.86923711       2.2138495
2018-01-13/19:00:30.98        -0.025493908     -0.86291059       2.2257961
2018-01-13/19:00:31.01        -0.047553921     -0.86295865       2.2207758
2018-01-13/19:00:31.05        -0.058108901     -0.85905134       2.2128862
2018-01-13/19:00:31.08        -0.057490208     -0.85943441       2.2191056
2018-01-13/19:00:31.11        -0.038551330     -0.85926646       2.2239013
2018-01-13/19:00:31.14        -0.030177303     -0.85579974       2.2289311
2018-01-13/19:00:31.17        -0.021012418     -0.85566570       2.2173646
2018-01-13/19:00:31.20        -0.011549075     -0.86773217       2.2097616
2018-01-13/19:00:31.23      -0.00014629249     -0.87469120       2.2110840
2018-01-13/19:00:31.26        0.0056754550     -0.87865554       2.2019347
2018-01-13/19:00:31.30         0.019052041     -0.87716615       2.2034384
2018-01-13/19:00:31.33         0.027971311     -0.87868798       2.2075790
2018-01-13/19:00:31.36         0.028819319     -0.87917675       2.2079058
2018-01-13/19:00:31.39         0.020136232     -0.89112152       2.2069409
2018-01-13/19:00:31.42         0.021238915     -0.90533657       2.2054243
2018-01-13/19:00:31.45         0.014049709     -0.91123846       2.2149394
2018-01-13/19:00:31.48        0.0074275199     -0.89954902       2.2185463
2018-01-13/19:00:31.51        0.0029471582     -0.89800624       2.2233847
2018-01-13/19:00:31.55         0.014393423     -0.89450602       2.2274103
2018-01-13/19:00:31.58         0.019853471     -0.89934120       2.2399797
2018-01-13/19:00:31.61         0.023429768     -0.89245674       2.2409315
2018-01-13/19:00:31.64         0.025437893     -0.89241919       2.2419791
2018-01-13/19:00:31.67         0.027589285     -0.88833945       2.2314595
2018-01-13/19:00:31.70         0.034882109     -0.90080548       2.2257952
2018-01-13/19:00:31.73         0.046681389     -0.91598338       2.2197513
2018-01-13/19:00:31.76         0.062926788     -0.92735458       2.2249500
2018-01-13/19:00:31.80         0.077304211     -0.93182631       2.2269043
2018-01-13/19:00:31.83         0.079964128     -0.93361423       2.2337146
2018-01-13/19:00:31.86         0.088279688     -0.92380966       2.2288493
2018-01-13/19:00:31.89         0.085099200     -0.92987761       2.2326387
2018-01-13/19:00:31.92         0.091559204     -0.93738358       2.2365971
2018-01-13/19:00:31.95         0.098576579     -0.94100805       2.2412983
2018-01-13/19:00:31.98         0.097074020     -0.92333446       2.2425427
2018-01-13/19:00:32.01          0.10093773     -0.91236199       2.2451645
2018-01-13/19:00:32.05         0.089600037     -0.89534131       2.2386668
2018-01-13/19:00:32.08         0.085496200     -0.88565393       2.2318486
2018-01-13/19:00:32.11         0.079289613     -0.88278308       2.2282339
2018-01-13/19:00:32.14         0.072298250     -0.89019502       2.2270679
2018-01-13/19:00:32.17         0.080643404     -0.88904645       2.2189677
2018-01-13/19:00:32.20         0.075554772     -0.89364256       2.2045702
2018-01-13/19:00:32.23         0.073146254     -0.88039935       2.2034090
2018-01-13/19:00:32.26         0.074598702     -0.88253995       2.2029754
2018-01-13/19:00:32.30         0.075780696     -0.88138899       2.2021028
2018-01-13/19:00:32.33         0.083157301     -0.88167794       2.2007094
2018-01-13/19:00:32.36         0.080065678     -0.87154359       2.2048115
2018-01-13/19:00:32.39         0.086131094     -0.86592639       2.2117809
2018-01-13/19:00:32.42         0.095071722     -0.85208552       2.2114371
2018-01-13/19:00:32.45         0.091321095     -0.84981665       2.2083167
2018-01-13/19:00:32.48         0.095065181     -0.83241915       2.2122226
2018-01-13/19:00:32.51         0.096684603     -0.84996316       2.2092426
2018-01-13/19:00:32.55         0.097143087     -0.85030422       2.2066003
2018-01-13/19:00:32.58         0.096112084     -0.84386410       2.2078039
2018-01-13/19:00:32.61          0.10618770     -0.84088473       2.2178124
2018-01-13/19:00:32.64         0.097452195     -0.83670181       2.2235970
2018-01-13/19:00:32.67         0.095336574     -0.83647450       2.2267228
2018-01-13/19:00:32.70         0.086452138     -0.84597177       2.2260907
2018-01-13/19:00:32.73         0.094081715     -0.84000899       2.2321700
2018-01-13/19:00:32.76         0.099813907     -0.84164487       2.2390648
2018-01-13/19:00:32.80          0.10652405     -0.82414020       2.2427271
2018-01-13/19:00:32.83          0.10830458     -0.81436205       2.2423854
2018-01-13/19:00:32.86          0.11384150     -0.80389600       2.2445338
2018-01-13/19:00:32.89          0.10930780     -0.79587468       2.2381050
2018-01-13/19:00:32.92          0.11720784     -0.79801093       2.2322631
2018-01-13/19:00:32.95          0.11912235     -0.80359852       2.2241035
2018-01-13/19:00:32.98          0.12107264     -0.79795960       2.2208787
2018-01-13/19:00:33.01          0.11160983     -0.80983154       2.2175927
2018-01-13/19:00:33.05          0.11558850     -0.82162429       2.2159899
2018-01-13/19:00:33.08          0.11479016     -0.82346782       2.2293991
2018-01-13/19:00:33.11          0.12541625     -0.81591753       2.2435966
2018-01-13/19:00:33.14          0.12267553     -0.81408068       2.2523252
2018-01-13/19:00:33.17          0.11771294     -0.81899887       2.2650951
2018-01-13/19:00:33.20          0.12512214     -0.83567164       2.2751406
2018-01-13/19:00:33.23          0.12570951     -0.83385892       2.2785782
2018-01-13/19:00:33.26          0.12247172     -0.83838103       2.2826277
2018-01-13/19:00:33.30          0.12935793     -0.83800641       2.2916018
2018-01-13/19:00:33.33          0.11571346     -0.82478456       2.2865844
2018-01-13/19:00:33.36          0.10602053     -0.82704645       2.2858972
2018-01-13/19:00:33.39         0.094438061     -0.82722141       2.2832181
2018-01-13/19:00:33.42         0.099648397     -0.84098278       2.2808526
2018-01-13/19:00:33.45          0.11415249     -0.84885152       2.2803364
2018-01-13/19:00:33.48          0.10652238     -0.83629879       2.2799746
2018-01-13/19:00:33.51          0.10593473     -0.83826132       2.2850836
2018-01-13/19:00:33.55          0.10570575     -0.83142923       2.2937836
2018-01-13/19:00:33.58         0.094704691     -0.81725084       2.2917111
2018-01-13/19:00:33.61         0.093619822     -0.80221770       2.3053355
2018-01-13/19:00:33.64         0.089077968     -0.77827054       2.3103635
2018-01-13/19:00:33.67         0.096444731     -0.78290272       2.3133440
2018-01-13/19:00:33.70         0.090488674     -0.77072559       2.3129399
2018-01-13/19:00:33.73         0.077910614     -0.75867570       2.3122650
2018-01-13/19:00:33.76         0.077587601     -0.75750135       2.3051870
2018-01-13/19:00:33.80         0.078244946     -0.75655905       2.2985906
2018-01-13/19:00:33.83         0.088399392     -0.75621797       2.2928728
2018-01-13/19:00:33.86         0.093325218     -0.74584749       2.2942374
2018-01-13/19:00:33.89         0.087837826     -0.74187752       2.2915295
2018-01-13/19:00:33.92         0.095835742     -0.74508027       2.2913133
2018-01-13/19:00:33.95         0.087004838     -0.73793523       2.2945959
2018-01-13/19:00:33.98         0.086818882     -0.73769617       2.2965199
2018-01-13/19:00:34.01         0.071878217     -0.73173198       2.2907930
2018-01-13/19:00:34.05         0.067426530     -0.72104591       2.2926426
2018-01-13/19:00:34.08         0.048931490     -0.69821841       2.2929859
2018-01-13/19:00:34.11         0.040399137     -0.67293674       2.2933797
2018-01-13/19:00:34.14         0.038862004     -0.66132191       2.2895577
2018-01-13/19:00:34.17         0.044013701     -0.66256403       2.2918345
2018-01-13/19:00:34.20         0.023286087     -0.66100991       2.2891408
2018-01-13/19:00:34.23        0.0082642057     -0.64713205       2.2844187
2018-01-13/19:00:34.26        -0.016643937     -0.63816446       2.2756464
2018-01-13/19:00:34.30        -0.012126444     -0.64491515       2.2739582
2018-01-13/19:00:34.33        -0.015272187     -0.63456125       2.2782924
2018-01-13/19:00:34.36        -0.013796663     -0.62535254       2.2789301
2018-01-13/19:00:34.39        -0.028171969     -0.62046272       2.2857496
2018-01-13/19:00:34.42        -0.034273006     -0.60943877       2.2887305
2018-01-13/19:00:34.45        -0.049567262     -0.59628604       2.2856517
2018-01-13/19:00:34.48        -0.045790823     -0.58845901       2.2728279
2018-01-13/19:00:34.51        -0.048491425     -0.59035543       2.2623131
2018-01-13/19:00:34.55        -0.038736851     -0.57901109       2.2611953
2018-01-13/19:00:34.58        -0.035610697     -0.56371488       2.2627594
2018-01-13/19:00:34.61        -0.026614830     -0.56034224       2.2580016
2018-01-13/19:00:34.64        -0.025463337     -0.56395100       2.2624366
2018-01-13/19:00:34.67        -0.023501224     -0.56533353       2.2609592
2018-01-13/19:00:34.70        -0.033367132     -0.57929359       2.2650417
2018-01-13/19:00:34.73        -0.028021818     -0.57426748       2.2715115
2018-01-13/19:00:34.76        -0.028015610     -0.57116867       2.2817105
2018-01-13/19:00:34.80        -0.026532595     -0.56761640       2.2916773
2018-01-13/19:00:34.83        -0.029188685     -0.57118373       2.2936362
2018-01-13/19:00:34.86        -0.038484354     -0.55955229       2.2998257
2018-01-13/19:00:34.89        -0.063130728     -0.54671235       2.3005895
2018-01-13/19:00:34.92        -0.074992817     -0.54250024       2.3019685
2018-01-13/19:00:34.95        -0.076873469     -0.53980807       2.3054051
2018-01-13/19:00:34.98        -0.079563896     -0.52733721       2.2980980
2018-01-13/19:00:35.01        -0.090465305     -0.53418607       2.2945723
2018-01-13/19:00:35.05         -0.10119386     -0.53479636       2.2946103
2018-01-13/19:00:35.08         -0.11253925     -0.53205073       2.2922986
2018-01-13/19:00:35.11         -0.11715640     -0.51964677       2.2999953
2018-01-13/19:00:35.14         -0.12709395     -0.51239243       2.2995902
2018-01-13/19:00:35.17         -0.12369966     -0.50581549       2.3078453
2018-01-13/19:00:35.20         -0.12846053     -0.49092335       2.3029190
2018-01-13/19:00:35.23         -0.13485955     -0.47250196       2.3014393
2018-01-13/19:00:35.26         -0.13692350     -0.46389129       2.3010195
2018-01-13/19:00:35.30         -0.13839232     -0.44817253       2.2975280
2018-01-13/19:00:35.33         -0.13098847     -0.44423387       2.2854520
2018-01-13/19:00:35.36         -0.12545611     -0.43507842       2.2834618
2018-01-13/19:00:35.39         -0.13816186     -0.43208659       2.2789363
2018-01-13/19:00:35.42         -0.13576417     -0.43665906       2.2759543
2018-01-13/19:00:35.45         -0.15080080     -0.43475780       2.2705295
2018-01-13/19:00:35.48         -0.14875675     -0.44091768       2.2790620
2018-01-13/19:00:35.51         -0.14067593     -0.45490531       2.2727677
2018-01-13/19:00:35.55         -0.13899066     -0.46095429       2.2679609
2018-01-13/19:00:35.58         -0.14018656     -0.47037789       2.2596473
2018-01-13/19:00:35.61         -0.14716199     -0.45752991       2.2647550
2018-01-13/19:00:35.64         -0.14783350     -0.44285892       2.2644967
2018-01-13/19:00:35.67         -0.13583814     -0.43277213       2.2617754
2018-01-13/19:00:35.70         -0.14903909     -0.42004357       2.2578688
2018-01-13/19:00:35.73         -0.13319160     -0.41659991       2.2526539
2018-01-13/19:00:35.76         -0.13075605     -0.41320153       2.2403607
2018-01-13/19:00:35.80         -0.13344724     -0.40377466       2.2285931
2018-01-13/19:00:35.83         -0.12484482     -0.39777661       2.2231423
2018-01-13/19:00:35.86         -0.10641416     -0.38930448       2.2229405
2018-01-13/19:00:35.89         -0.10896867     -0.38554254       2.2214120
2018-01-13/19:00:35.92         -0.10349573     -0.39331804       2.2264744
2018-01-13/19:00:35.95         -0.10362748     -0.39981631       2.2254436
2018-01-13/19:00:35.98        -0.078353203     -0.39615914       2.2323484
2018-01-13/19:00:36.01        -0.071530982     -0.40070660       2.2413949
2018-01-13/19:00:36.05        -0.075743465     -0.38767297       2.2381423
2018-01-13/19:00:36.08        -0.079771913     -0.38754494       2.2467702
2018-01-13/19:00:36.11        -0.098638189     -0.36874894       2.2539398
2018-01-13/19:00:36.14         -0.12033601     -0.36613101       2.2613337
2018-01-13/19:00:36.17         -0.11048277     -0.35957340       2.2703419
2018-01-13/19:00:36.20         -0.11021310     -0.35084128       2.2661802
2018-01-13/19:00:36.23         -0.10744604     -0.34113576       2.2763132
2018-01-13/19:00:36.26         -0.12783976     -0.35905558       2.2736134
2018-01-13/19:00:36.30         -0.14733138     -0.36268119       2.2680489
2018-01-13/19:00:36.33         -0.14546415     -0.37282464       2.2831640
2018-01-13/19:00:36.36         -0.14458237     -0.36354000       2.2865025
2018-01-13/19:00:36.39         -0.12834564     -0.36904922       2.2868173
2018-01-13/19:00:36.42         -0.12514021     -0.35376302       2.2876931
2018-01-13/19:00:36.45         -0.12485286     -0.35713155       2.2962337
2018-01-13/19:00:36.48         -0.13365310     -0.34963109       2.3032778
2018-01-13/19:00:36.51         -0.12761726     -0.34872743       2.3044451
2018-01-13/19:00:36.55         -0.11192287     -0.34040234       2.3074213
2018-01-13/19:00:36.58        -0.097648532     -0.33660413       2.3085389
2018-01-13/19:00:36.61        -0.094897829     -0.33102290       2.3115204
2018-01-13/19:00:36.64        -0.089120822     -0.33572490       2.3158454
2018-01-13/19:00:36.67        -0.087229258     -0.33950795       2.3235363
2018-01-13/19:00:36.70        -0.072512595     -0.35191489       2.3370714
2018-01-13/19:00:36.73        -0.073013540     -0.35126109       2.3366047
2018-01-13/19:00:36.76        -0.058060048     -0.37015768       2.3544572
2018-01-13/19:00:36.80        -0.062660413     -0.37171692       2.3478133
2018-01-13/19:00:36.83        -0.059969373     -0.36604798       2.3531803
2018-01-13/19:00:36.86        -0.054133724     -0.34748029       2.3640305
2018-01-13/19:00:36.89        -0.040015159     -0.34128622       2.3641064
2018-01-13/19:00:36.92        -0.035224113     -0.33692785       2.3697396
2018-01-13/19:00:36.95        -0.032264781     -0.32728252       2.3791731
2018-01-13/19:00:36.98        -0.029411172     -0.31691929       2.3870612
2018-01-13/19:00:37.01        -0.034106145     -0.30607789       2.3973667
2018-01-13/19:00:37.05        -0.044451043     -0.29275681       2.3846379
2018-01-13/19:00:37.08        -0.037300277     -0.28909116       2.3886156
2018-01-13/19:00:37.11        -0.036775209     -0.28400608       2.3941527
2018-01-13/19:00:37.14        -0.037424397     -0.28258558       2.3923224
2018-01-13/19:00:37.17        -0.032102409     -0.27931415       2.3947134
2018-01-13/19:00:37.20        -0.032789911     -0.26973470       2.4075750
2018-01-13/19:00:37.23        -0.027204161     -0.25935890       2.4183255
2018-01-13/19:00:37.26        -0.017086139     -0.25318581       2.4200031
2018-01-13/19:00:37.30        -0.025786359     -0.24754679       2.4081325
2018-01-13/19:00:37.33        -0.028101862     -0.24328002       2.4165997
2018-01-13/19:00:37.36        -0.034070082     -0.23508749       2.4242176
2018-01-13/19:00:37.39        -0.030042077     -0.23721071       2.4241563
2018-01-13/19:00:37.42        -0.033849958     -0.25115756       2.4348886
2018-01-13/19:00:37.45        -0.042706455     -0.25584908       2.4475401
2018-01-13/19:00:37.48        -0.042894195     -0.25635648       2.4440648
2018-01-13/19:00:37.51        -0.052679796     -0.26011506       2.4432471
2018-01-13/19:00:37.55        -0.072529482     -0.26558357       2.4389970
2018-01-13/19:00:37.58        -0.070284498     -0.27286641       2.4535154
2018-01-13/19:00:37.61        -0.063529242     -0.26607440       2.4601958
2018-01-13/19:00:37.64        -0.067368944     -0.26390825       2.4709700
2018-01-13/19:00:37.67        -0.062923062     -0.24835718       2.4813839
2018-01-13/19:00:37.70        -0.065654620     -0.23112470       2.4918730
2018-01-13/19:00:37.73        -0.069758834     -0.21459356       2.4918007
2018-01-13/19:00:37.76        -0.084958145     -0.20337475       2.4965389
2018-01-13/19:00:37.80        -0.088424837     -0.20218845       2.4981483
2018-01-13/19:00:37.83        -0.089624031     -0.19427488       2.5009067
2018-01-13/19:00:37.86        -0.065410842     -0.18761269       2.5025677
2018-01-13/19:00:37.89        -0.060698435     -0.19083589       2.4954043
2018-01-13/19:00:37.92        -0.054383453     -0.19036570       2.4946177
2018-01-13/19:00:37.95        -0.068797680     -0.18903232       2.5009072
2018-01-13/19:00:37.98        -0.068055029     -0.17846946       2.5089868
2018-01-13/19:00:38.01        -0.079384000     -0.17615757       2.5199709
2018-01-13/19:00:38.05        -0.067653077     -0.18048350       2.5277639
2018-01-13/19:00:38.08        -0.071431515     -0.18358171       2.5397396
2018-01-13/19:00:38.11        -0.064731067     -0.18045329       2.5509195
2018-01-13/19:00:38.14        -0.085316903     -0.17249334       2.5480940
2018-01-13/19:00:38.17        -0.091215244     -0.16228849       2.5524742
2018-01-13/19:00:38.20        -0.099686360     -0.15872786       2.5590581
2018-01-13/19:00:38.23        -0.092493667     -0.15904564       2.5622434
2018-01-13/19:00:38.26        -0.081143823     -0.16905810       2.5628115
2018-01-13/19:00:38.30        -0.075507253     -0.17853950       2.5651052
2018-01-13/19:00:38.33        -0.083131891     -0.18893098       2.5711013
2018-01-13/19:00:38.36        -0.078217499     -0.18872692       2.5767334
2018-01-13/19:00:38.39        -0.077403448     -0.19702371       2.5871710
2018-01-13/19:00:38.42        -0.077718622     -0.19857073       2.6032778
2018-01-13/19:00:38.45        -0.074459480     -0.19685777       2.6266907
2018-01-13/19:00:38.48        -0.070457295     -0.18183248       2.6441460
2018-01-13/19:00:38.51        -0.072182787     -0.18061900       2.6619567
2018-01-13/19:00:38.55        -0.087893044     -0.17862118       2.6725666
2018-01-13/19:00:38.58        -0.091445970     -0.17146354       2.6759372
2018-01-13/19:00:38.61        -0.095218064     -0.16531514       2.6710810
2018-01-13/19:00:38.64         -0.10526446     -0.16230652       2.6729119
2018-01-13/19:00:38.67         -0.10972180     -0.15582386       2.6699463
2018-01-13/19:00:38.70         -0.12251702     -0.15136317       2.6730057
2018-01-13/19:00:38.73         -0.12920562     -0.15086892       2.6848510
2018-01-13/19:00:38.76         -0.13287061     -0.16058960       2.6962349
2018-01-13/19:00:38.80         -0.13863920     -0.15697455       2.6999895
2018-01-13/19:00:38.83         -0.13520741     -0.15387630       2.7079384
2018-01-13/19:00:38.86         -0.14309725     -0.15396015       2.7167847
2018-01-13/19:00:38.89         -0.13818031     -0.15515943       2.7354418
2018-01-13/19:00:38.92         -0.14068045     -0.15389963       2.7444564
2018-01-13/19:00:38.95         -0.14776711     -0.14747189       2.7603635
2018-01-13/19:00:38.98         -0.13632274     -0.14884065       2.7728801
2018-01-13/19:00:39.01         -0.13968408     -0.15314081       2.7759478
2018-01-13/19:00:39.05         -0.13982756     -0.16105282       2.7821234
2018-01-13/19:00:39.08         -0.13861347     -0.17651654       2.7923835
2018-01-13/19:00:39.11         -0.13989971     -0.18759014       2.8014699
2018-01-13/19:00:39.14         -0.14579141     -0.18770951       2.8076980
2018-01-13/19:00:39.17         -0.14796815     -0.18540942       2.8205217
2018-01-13/19:00:39.20         -0.15269274     -0.18657358       2.8317514
2018-01-13/19:00:39.23         -0.14858674     -0.19399975       2.8498283
2018-01-13/19:00:39.26         -0.14586837     -0.19442839       2.8669326
2018-01-13/19:00:39.30         -0.14370118     -0.19557763       2.8795635
2018-01-13/19:00:39.33         -0.14845872     -0.19360178       2.8818302
2018-01-13/19:00:39.36         -0.16462786     -0.18113866       2.8808343
2018-01-13/19:00:39.39         -0.17712975     -0.17980313       2.8806091
2018-01-13/19:00:39.42         -0.16570559     -0.18553770       2.8953776
2018-01-13/19:00:39.45         -0.17214886     -0.18323581       2.8934528
2018-01-13/19:00:39.48         -0.16629646     -0.17988867       2.9025543
2018-01-13/19:00:39.51         -0.16430063     -0.17548508       2.9050646
2018-01-13/19:00:39.55         -0.16208629     -0.18484805       2.9084033
2018-01-13/19:00:39.58         -0.16577297     -0.19285739       2.9089617
2018-01-13/19:00:39.61         -0.15665193     -0.19186383       2.9233235
2018-01-13/19:00:39.64         -0.14511071     -0.19847850       2.9374952
2018-01-13/19:00:39.67         -0.13360847     -0.20354449       2.9445654
2018-01-13/19:00:39.70         -0.13813652     -0.20491339       2.9475116
2018-01-13/19:00:39.73         -0.13308801     -0.20629705       2.9534661
2018-01-13/19:00:39.76         -0.12987946     -0.20703428       2.9589667
2018-01-13/19:00:39.80         -0.13335095     -0.20540585       2.9638168
2018-01-13/19:00:39.83         -0.14146078     -0.20435091       2.9649428
2018-01-13/19:00:39.86         -0.14856364     -0.19727603       2.9688783
2018-01-13/19:00:39.89         -0.17048982     -0.20354645       2.9638372
2018-01-13/19:00:39.92         -0.17950517     -0.20317174       2.9586291
2018-01-13/19:00:39.95         -0.18167482     -0.19712874       2.9549802
2018-01-13/19:00:39.98         -0.17832475     -0.18205905       2.9566678
2018-01-13/19:00:40.01         -0.18205448     -0.17408413       2.9656243
2018-01-13/19:00:40.05         -0.18110265     -0.16626285       2.9631475
2018-01-13/19:00:40.08         -0.19086273     -0.15587287       2.9659829
2018-01-13/19:00:40.11         -0.19120483     -0.13350252       2.9643362
2018-01-13/19:00:40.14         -0.19572932     -0.12530793       2.9550940
2018-01-13/19:00:40.17         -0.19500427     -0.11357342       2.9391510
2018-01-13/19:00:40.20         -0.19980265     -0.10780799       2.9240425
2018-01-13/19:00:40.23         -0.20789328    -0.086098502       2.9199383
2018-01-13/19:00:40.26         -0.21360423    -0.083207949       2.9186345
2018-01-13/19:00:40.30         -0.22569289    -0.082178447       2.9060572
2018-01-13/19:00:40.33         -0.23108213    -0.086649246       2.9031895
2018-01-13/19:00:40.36         -0.22249491    -0.091628858       2.8854769
2018-01-13/19:00:40.39         -0.23399875     -0.11169139       2.8773941
2018-01-13/19:00:40.42         -0.22308704     -0.10956861       2.8698453
2018-01-13/19:00:40.45         -0.22362841     -0.10540851       2.8768594
2018-01-13/19:00:40.48         -0.21549780    -0.095509595       2.8832435
2018-01-13/19:00:40.51         -0.22852453    -0.093256825       2.8918475
2018-01-13/19:00:40.55         -0.23118631    -0.093514008       2.8932815
2018-01-13/19:00:40.58         -0.22881110    -0.097346901       2.8982684
2018-01-13/19:00:40.61         -0.22965038    -0.091244538       2.8846968
2018-01-13/19:00:40.64         -0.23464644    -0.092599875       2.8852649
2018-01-13/19:00:40.67         -0.23069570    -0.095297535       2.8822198
2018-01-13/19:00:40.70         -0.25455608     -0.10673356       2.8859489
2018-01-13/19:00:40.73         -0.25006201     -0.10903908       2.8836024
2018-01-13/19:00:40.76         -0.24953566     -0.10287122       2.8814909
2018-01-13/19:00:40.80         -0.23447480     -0.10658042       2.8783959
2018-01-13/19:00:40.83         -0.23156668     -0.10341157       2.8751346
2018-01-13/19:00:40.86         -0.23133330    -0.091755098       2.8779633
2018-01-13/19:00:40.89         -0.23276540    -0.084150777       2.8913141
2018-01-13/19:00:40.92         -0.23645148    -0.073826512       2.8869074
2018-01-13/19:00:40.95         -0.23441262    -0.056756228       2.8842864
2018-01-13/19:00:40.98         -0.21601283    -0.033363543       2.8783399
2018-01-13/19:00:41.01         -0.21845019    -0.028405544       2.8798975
2018-01-13/19:00:41.05         -0.22206932    -0.028646317       2.8800377
2018-01-13/19:00:41.08         -0.22718763    -0.024649997       2.8694993
2018-01-13/19:00:41.11         -0.22250797    -0.019399424       2.8481253
2018-01-13/19:00:41.14         -0.22487656    -0.015294741       2.8345072
2018-01-13/19:00:41.17         -0.23474920    -0.018286369       2.8227153
2018-01-13/19:00:41.20         -0.23323510    -0.015711686       2.8240297
2018-01-13/19:00:41.23         -0.22496350   -0.0061741795       2.8263236
2018-01-13/19:00:41.26         -0.21680689   -0.0091487452       2.8321585
2018-01-13/19:00:41.30         -0.21128693    0.0020286296       2.8239066
2018-01-13/19:00:41.33         -0.21471313    0.0041263347       2.8248595
2018-01-13/19:00:41.36         -0.20879241     0.015126037       2.8355105
2018-01-13/19:00:41.39         -0.21459272     0.015520182       2.8486213
2018-01-13/19:00:41.42         -0.21235644     0.012312014       2.8536504
2018-01-13/19:00:41.45         -0.20648034    0.0041728815       2.8565784
2018-01-13/19:00:41.48         -0.19564343   -0.0046519759       2.8605872
2018-01-13/19:00:41.51         -0.20319379    -0.015994241       2.8717708
2018-01-13/19:00:41.55         -0.20317954    -0.014470214       2.8917533
2018-01-13/19:00:41.58         -0.20545191    -0.015547853       2.9179606
2018-01-13/19:00:41.61         -0.19754345    -0.016966056       2.9423525
2018-01-13/19:00:41.64         -0.18961258    -0.031739193       2.9695824
2018-01-13/19:00:41.67         -0.18254767    -0.038318525       2.9920074
2018-01-13/19:00:41.70         -0.18855310    -0.036154600       3.0170840
2018-01-13/19:00:41.73         -0.19180518    -0.023634028       3.0452743
2018-01-13/19:00:41.76         -0.19561991    -0.013828098       3.0773743
2018-01-13/19:00:41.80         -0.17917286   -0.0050258031       3.0901001
2018-01-13/19:00:41.83         -0.17855387   -0.0078638389       3.1014745
2018-01-13/19:00:41.86         -0.16363067   -0.0085934314       3.1246986
2018-01-13/19:00:41.89         -0.15942213   -0.0065664816       3.1414555
2018-01-13/19:00:41.92         -0.15823045   -0.0096560186       3.1462363
2018-01-13/19:00:41.95         -0.15403771    -0.013362171       3.1576403
2018-01-13/19:00:41.98         -0.13995361    -0.017291870       3.1705461
2018-01-13/19:00:42.01         -0.13642304    -0.011499939       3.1834257
2018-01-13/19:00:42.05         -0.14858293   0.00046983687       3.1887241
2018-01-13/19:00:42.08         -0.16269742     0.016498655       3.2186473
2018-01-13/19:00:42.11         -0.17388701     0.052188296       3.2316141
2018-01-13/19:00:42.14         -0.18107804     0.073530146       3.2389245
2018-01-13/19:00:42.17         -0.19434665     0.092331141       3.2498993
2018-01-13/19:00:42.20         -0.21591574      0.11388569       3.2611786
2018-01-13/19:00:42.23         -0.23245745      0.14751926       3.2685962
2018-01-13/19:00:42.26         -0.24115131      0.17723687       3.2725615
2018-01-13/19:00:42.30         -0.23744609      0.19104836       3.2718656
2018-01-13/19:00:42.33         -0.23507682      0.20927145       3.2761102
2018-01-13/19:00:42.36         -0.23128400      0.22426370       3.2767102
2018-01-13/19:00:42.39         -0.22526643      0.22870672       3.2825235
2018-01-13/19:00:42.42         -0.23318553      0.24022931       3.2734839
2018-01-13/19:00:42.45         -0.24549950      0.26085686       3.2648626
2018-01-13/19:00:42.48         -0.23108302      0.28613825       3.2586418
2018-01-13/19:00:42.51         -0.22552396      0.31076750       3.2592839
2018-01-13/19:00:42.55         -0.21201915      0.34308987       3.2521716
2018-01-13/19:00:42.58         -0.21885290      0.39560137       3.2499983
2018-01-13/19:00:42.61         -0.20619691      0.43823331       3.2452677
2018-01-13/19:00:42.64         -0.21581479      0.48957588       3.2298948
2018-01-13/19:00:42.67         -0.22000753      0.54205183       3.2142198
2018-01-13/19:00:42.70         -0.22247146      0.60467100       3.2024339
2018-01-13/19:00:42.73         -0.21245421      0.66556978       3.1909058
2018-01-13/19:00:42.76         -0.22041878      0.71082987       3.1744570
2018-01-13/19:00:42.80         -0.22083530      0.74085291       3.1744908
2018-01-13/19:00:42.83         -0.23694409      0.76253566       3.1797864
2018-01-13/19:00:42.86         -0.24019628      0.77520709       3.1889876
2018-01-13/19:00:42.89         -0.25792648      0.76817498       3.1918704
2018-01-13/19:00:42.92         -0.26884437      0.74750726       3.2003241
2018-01-13/19:00:42.95         -0.27472353      0.70872754       3.2106456
2018-01-13/19:00:42.98         -0.27450608      0.66422155       3.2301176
2018-01-13/19:00:43.01         -0.27692330      0.60491854       3.2507400
2018-01-13/19:00:43.05         -0.27167034      0.54592648       3.2965180
2018-01-13/19:00:43.08         -0.27452245      0.49517194       3.3342303
2018-01-13/19:00:43.11         -0.27405764      0.44028202       3.3926668
2018-01-13/19:00:43.14         -0.26785426      0.37166902       3.4556828
2018-01-13/19:00:43.17         -0.26752879      0.31586325       3.5266635
2018-01-13/19:00:43.20         -0.26883862      0.25472906       3.5932558
2018-01-13/19:00:43.23         -0.28136115      0.20559316       3.6686567
2018-01-13/19:00:43.26         -0.29830006      0.14193387       3.7511305
2018-01-13/19:00:43.30         -0.30586683     0.094652923       3.8349516
2018-01-13/19:00:43.33         -0.32670308     0.047033940       3.9042511
2018-01-13/19:00:43.36         -0.33615099    0.0067760837       3.9748309
2018-01-13/19:00:43.39         -0.35572024    -0.041188480       4.0413130
2018-01-13/19:00:43.42         -0.36457811    -0.094344716       4.0933220
2018-01-13/19:00:43.45         -0.36877142     -0.14791596       4.1379626
2018-01-13/19:00:43.48         -0.36491023     -0.18981858       4.2009179
2018-01-13/19:00:43.51         -0.36258539     -0.24232730       4.2561725
2018-01-13/19:00:43.55         -0.35601084     -0.28853293       4.3134463
2018-01-13/19:00:43.58         -0.35637864     -0.34988098       4.3807437
2018-01-13/19:00:43.61         -0.35636469     -0.40270122       4.4598535
2018-01-13/19:00:43.64         -0.36740144     -0.47333250       4.5452083
2018-01-13/19:00:43.67         -0.35484113     -0.54932195       4.6417834
2018-01-13/19:00:43.70         -0.35780910     -0.62716845       4.7463920
2018-01-13/19:00:43.73         -0.36906384     -0.69682939       4.8650379
2018-01-13/19:00:43.76         -0.37858850     -0.78096584       4.9831142
2018-01-13/19:00:43.80         -0.38026082     -0.85390760       5.1085395
2018-01-13/19:00:43.83         -0.38450044     -0.93188559       5.2343216
2018-01-13/19:00:43.86         -0.38341625      -1.0076152       5.3558406
2018-01-13/19:00:43.89         -0.39016948      -1.0843091       5.4743246
2018-01-13/19:00:43.92         -0.38241092      -1.1620719       5.5881892
2018-01-13/19:00:43.95         -0.39022362      -1.2339469       5.6900725
2018-01-13/19:00:43.98         -0.39544038      -1.2963706       5.7942527
2018-01-13/19:00:44.01         -0.39844400      -1.3632954       5.9055472
2018-01-13/19:00:44.05         -0.39412314      -1.4248186       6.0056365
2018-01-13/19:00:44.08         -0.39316982      -1.4935025       6.1120551
2018-01-13/19:00:44.11         -0.39660816      -1.5334841       6.2152738
2018-01-13/19:00:44.14         -0.39648227      -1.5824775       6.3276060
2018-01-13/19:00:44.17         -0.38077848      -1.6295294       6.4371535
2018-01-13/19:00:44.20         -0.39480992      -1.6800527       6.5468669
2018-01-13/19:00:44.23         -0.40015585      -1.7324474       6.6508720
2018-01-13/19:00:44.26         -0.40661992      -1.7929451       6.7531269
2018-01-13/19:00:44.30         -0.41159260      -1.8555709       6.8459406
2018-01-13/19:00:44.33         -0.41567928      -1.9190584       6.9470679
2018-01-13/19:00:44.36         -0.41420642      -1.9730654       7.0492060
2018-01-13/19:00:44.39         -0.41178082      -2.0479632       7.1391028
2018-01-13/19:00:44.42         -0.41947876      -2.1101036       7.2220581
2018-01-13/19:00:44.45         -0.45334303      -2.1719211       7.2941791
2018-01-13/19:00:44.48         -0.45907276      -2.2175133       7.3652977
2018-01-13/19:00:44.51         -0.45431044      -2.2481815       7.4317973
2018-01-13/19:00:44.55         -0.45181340      -2.2652765       7.5042827
2018-01-13/19:00:44.58         -0.45147386      -2.2941430       7.5677591
2018-01-13/19:00:44.61         -0.46413208      -2.3117192       7.6246003
2018-01-13/19:00:44.64         -0.47009928      -2.3288895       7.6725880
2018-01-13/19:00:44.67         -0.47610763      -2.3466213       7.7336331
2018-01-13/19:00:44.70         -0.48640084      -2.3737951       7.7965597
2018-01-13/19:00:44.73         -0.47249838      -2.3984263       7.8549554
2018-01-13/19:00:44.76         -0.47147484      -2.4299895       7.9131270
2018-01-13/19:00:44.80         -0.47707705      -2.4736566       7.9741950
2018-01-13/19:00:44.83         -0.48150664      -2.5224886       8.0329877
2018-01-13/19:00:44.86         -0.46500982      -2.5539595       8.1038651
2018-01-13/19:00:44.89         -0.44945183      -2.5855011       8.1737949
2018-01-13/19:00:44.92         -0.45173087      -2.6121722       8.2360363
2018-01-13/19:00:44.95         -0.44592703      -2.6424152       8.2954235
2018-01-13/19:00:44.98         -0.42743486      -2.6633905       8.3486329
2018-01-13/19:00:45.01         -0.41367740      -2.6898763       8.3998397
2018-01-13/19:00:45.05         -0.40193098      -2.7232453       8.4458155
2018-01-13/19:00:45.08         -0.38619244      -2.7470276       8.4932689
2018-01-13/19:00:45.11         -0.38184250      -2.7520163       8.5286610
2018-01-13/19:00:45.14         -0.39792986      -2.7556274       8.5628808
2018-01-13/19:00:45.17         -0.38882142      -2.7749149       8.5947304
2018-01-13/19:00:45.20         -0.39638804      -2.7981017       8.6386878
2018-01-13/19:00:45.23         -0.39748818      -2.8187858       8.6727907
2018-01-13/19:00:45.26         -0.40855210      -2.8301184       8.7033380
2018-01-13/19:00:45.30         -0.41260668      -2.8412522       8.7456554
2018-01-13/19:00:45.33         -0.40245638      -2.8445470       8.7829443
2018-01-13/19:00:45.36         -0.40169896      -2.8429299       8.8237738
2018-01-13/19:00:45.39         -0.40884025      -2.8509767       8.8634718
2018-01-13/19:00:45.42         -0.40025269      -2.8563905       8.8977440
2018-01-13/19:00:45.45         -0.40960612      -2.8617517       8.9248897
2018-01-13/19:00:45.48         -0.39449220      -2.8775666       8.9509802
2018-01-13/19:00:45.51         -0.39234602      -2.8896534       8.9798101
2018-01-13/19:00:45.55         -0.38143133      -2.9095940       9.0022932
2018-01-13/19:00:45.58         -0.38481536      -2.9172366       9.0263910
2018-01-13/19:00:45.61         -0.39089097      -2.9191999       9.0508739
2018-01-13/19:00:45.64         -0.39209922      -2.9291098       9.0693340
2018-01-13/19:00:45.67         -0.37781275      -2.9335381       9.1000996
2018-01-13/19:00:45.70         -0.37872484      -2.9393963       9.1225504
2018-01-13/19:00:45.73         -0.38348534      -2.9390291       9.1586692
2018-01-13/19:00:45.76         -0.38911041      -2.9429701       9.1814296
2018-01-13/19:00:45.80         -0.39137238      -2.9397669       9.1978760
2018-01-13/19:00:45.83         -0.40011276      -2.9349589       9.2181803
2018-01-13/19:00:45.86         -0.39299970      -2.9346585       9.2319802
2018-01-13/19:00:45.89         -0.39571418      -2.9362392       9.2471615
2018-01-13/19:00:45.92         -0.39338442      -2.9309708       9.2602767
2018-01-13/19:00:45.95         -0.40005934      -2.9374305       9.2682702
2018-01-13/19:00:45.98         -0.40429829      -2.9385029       9.2815684
2018-01-13/19:00:46.01         -0.40739662      -2.9417024       9.2880136
2018-01-13/19:00:46.05         -0.42192225      -2.9366761       9.2899642
2018-01-13/19:00:46.08         -0.42693999      -2.9410693       9.2964868
2018-01-13/19:00:46.11         -0.42312735      -2.9328395       9.3059002
2018-01-13/19:00:46.14         -0.43757648      -2.9115868       9.3127714
2018-01-13/19:00:46.17         -0.44171024      -2.8934580       9.3255169
2018-01-13/19:00:46.20         -0.45234159      -2.8821098       9.3275768
2018-01-13/19:00:46.23         -0.45381064      -2.8639248       9.3290941
2018-01-13/19:00:46.26         -0.45690826      -2.8553690       9.3219074
2018-01-13/19:00:46.30         -0.46371510      -2.8435352       9.3135370
2018-01-13/19:00:46.33         -0.46631672      -2.8343126       9.3056720
2018-01-13/19:00:46.36         -0.46904837      -2.8168494       9.2990088
2018-01-13/19:00:46.39         -0.49296612      -2.8059295       9.2866607
2018-01-13/19:00:46.42         -0.49701693      -2.8028344       9.2789817
2018-01-13/19:00:46.45         -0.51560935      -2.7825958       9.2704380
2018-01-13/19:00:46.48         -0.51646913      -2.7688382       9.2634059
2018-01-13/19:00:46.51         -0.52939359      -2.7653291       9.2534923
2018-01-13/19:00:46.55         -0.53117716      -2.7570767       9.2488203
2018-01-13/19:00:46.58         -0.53129548      -2.7533286       9.2411506
2018-01-13/19:00:46.61         -0.52659885      -2.7425016       9.2399337
2018-01-13/19:00:46.64         -0.53126045      -2.7245410       9.2376604
2018-01-13/19:00:46.67         -0.50847454      -2.7156735       9.2317852
2018-01-13/19:00:46.70         -0.50895914      -2.7030912       9.2185249
2018-01-13/19:00:46.73         -0.49051260      -2.7152100       9.2038831
2018-01-13/19:00:46.76         -0.50377992      -2.7088938       9.2036243
2018-01-13/19:00:46.80         -0.50552386      -2.7031806       9.1950418
2018-01-13/19:00:46.83         -0.51630976      -2.7035228       9.1814787
2018-01-13/19:00:46.86         -0.52729340      -2.6901141       9.1669409
2018-01-13/19:00:46.89         -0.53660459      -2.6711879       9.1590706
2018-01-13/19:00:46.92         -0.53803648      -2.6556645       9.1598011
2018-01-13/19:00:46.95         -0.54899914      -2.6426679       9.1635463
2018-01-13/19:00:46.98         -0.56780475      -2.6247657       9.1597093
2018-01-13/19:00:47.01         -0.59579466      -2.5998279       9.1511971
2018-01-13/19:00:47.05         -0.60424577      -2.5888507       9.1317182
2018-01-13/19:00:47.08         -0.60970566      -2.5800207       9.1207942
2018-01-13/19:00:47.11         -0.61873126      -2.5645851       9.1152350
2018-01-13/19:00:47.14         -0.62406548      -2.5532869       9.1072136
2018-01-13/19:00:47.17         -0.62547737      -2.5477929       9.0994262
2018-01-13/19:00:47.20         -0.62473944      -2.5476996       9.0898434
2018-01-13/19:00:47.23         -0.63779571      -2.5346456       9.0811203
2018-01-13/19:00:47.26         -0.62686613      -2.5319076       9.0797862
2018-01-13/19:00:47.30         -0.61590338      -2.5381864       9.0747709
2018-01-13/19:00:47.33         -0.61517878      -2.5293074       9.0615231
2018-01-13/19:00:47.36         -0.62135998      -2.5116446       9.0432188
2018-01-13/19:00:47.39         -0.62137003      -2.4936692       9.0299227
2018-01-13/19:00:47.42         -0.61708590      -2.4757706       9.0240805
2018-01-13/19:00:47.45         -0.61811838      -2.4552752       9.0068822
2018-01-13/19:00:47.48         -0.62866536      -2.4357313       8.9907713
2018-01-13/19:00:47.51         -0.62554938      -2.4260394       8.9669955
2018-01-13/19:00:47.55         -0.64473498      -2.4151315       8.9438440
2018-01-13/19:00:47.58         -0.65605435      -2.4060005       8.9244480
2018-01-13/19:00:47.61         -0.66498195      -2.4018397       8.9240972
2018-01-13/19:00:47.64         -0.67768794      -2.3938255       8.9117227
2018-01-13/19:00:47.67         -0.67390528      -2.3865211       8.8993234
2018-01-13/19:00:47.70         -0.68834092      -2.3774664       8.8811826
2018-01-13/19:00:47.73         -0.70261499      -2.3634994       8.8676809
2018-01-13/19:00:47.76         -0.70988198      -2.3424576       8.8474196
2018-01-13/19:00:47.80         -0.73375800      -2.3223381       8.8279982
2018-01-13/19:00:47.83         -0.73488115      -2.3134791       8.8002676
2018-01-13/19:00:47.86         -0.74244236      -2.3009568       8.7614146
2018-01-13/19:00:47.89         -0.75694245      -2.2794319       8.7249203
2018-01-13/19:00:47.92         -0.75734990      -2.2648825       8.7063381
2018-01-13/19:00:47.95         -0.77570378      -2.2503104       8.6806281
2018-01-13/19:00:47.98         -0.78448252      -2.2373263       8.6498764
2018-01-13/19:00:48.01         -0.78696885      -2.2280462       8.6269724
2018-01-13/19:00:48.05         -0.80733813      -2.2202913       8.6042253
2018-01-13/19:00:48.08         -0.80975415      -2.2110026       8.5866813
2018-01-13/19:00:48.11         -0.81673050      -2.1990813       8.5667629
2018-01-13/19:00:48.14         -0.82890147      -2.1720279       8.5561056
2018-01-13/19:00:48.17         -0.83698829      -2.1574762       8.5345132
2018-01-13/19:00:48.20         -0.84568549      -2.1396156       8.5104976
2018-01-13/19:00:48.23         -0.85736231      -2.1242220       8.4889533
2018-01-13/19:00:48.26         -0.87260901      -2.1028860       8.4794542
2018-01-13/19:00:48.30         -0.88477082      -2.0954081       8.4604928
2018-01-13/19:00:48.33         -0.88545151      -2.0874384       8.4414151
2018-01-13/19:00:48.36         -0.89348820      -2.0869319       8.4105332
2018-01-13/19:00:48.39         -0.90180740      -2.0827574       8.3969376
2018-01-13/19:00:48.42         -0.89880439      -2.0796636       8.3810640
2018-01-13/19:00:48.45         -0.89720734      -2.0726869       8.3779339
2018-01-13/19:00:48.48         -0.89946520      -2.0554577       8.3613526
2018-01-13/19:00:48.51         -0.88716608      -2.0399283       8.3520357
2018-01-13/19:00:48.55         -0.87512863      -2.0307963       8.3411765
2018-01-13/19:00:48.58         -0.87731006      -2.0180262       8.3408466
2018-01-13/19:00:48.61         -0.89105315      -2.0101031       8.3282180
2018-01-13/19:00:48.64         -0.89049871      -1.9979542       8.3314911
2018-01-13/19:00:48.67         -0.89016378      -1.9875031       8.3274315
2018-01-13/19:00:48.70         -0.90029201      -1.9807900       8.3330748
2018-01-13/19:00:48.73         -0.89937292      -1.9664295       8.3296486
2018-01-13/19:00:48.76         -0.90727542      -1.9625524       8.3415481
2018-01-13/19:00:48.80         -0.92063450      -1.9534624       8.3472020
2018-01-13/19:00:48.83         -0.92787770      -1.9563192       8.3528378
2018-01-13/19:00:48.86         -0.93010974      -1.9493507       8.3473007
2018-01-13/19:00:48.89         -0.92207337      -1.9317249       8.3506790
2018-01-13/19:00:48.92         -0.92939562      -1.9144796       8.3528005
2018-01-13/19:00:48.95         -0.93314545      -1.8969899       8.3660257
2018-01-13/19:00:48.98         -0.93012179      -1.8770599       8.3793575
2018-01-13/19:00:49.01         -0.92447392      -1.8629301       8.3861194
2018-01-13/19:00:49.05         -0.92450426      -1.8543817       8.3790750
2018-01-13/19:00:49.08         -0.92808947      -1.8506503       8.3719527
2018-01-13/19:00:49.11         -0.93280471      -1.8370641       8.3613058
2018-01-13/19:00:49.14         -0.95009477      -1.8229449       8.3550435
2018-01-13/19:00:49.17         -0.95099428      -1.8253952       8.3525606
2018-01-13/19:00:49.20         -0.94487509      -1.8302523       8.3526702
2018-01-13/19:00:49.23         -0.94788844      -1.8226185       8.3461964
2018-01-13/19:00:49.26         -0.95534390      -1.8118242       8.3335264
2018-01-13/19:00:49.30         -0.97668691      -1.7984841       8.3181502
2018-01-13/19:00:49.33         -0.98237712      -1.7865766       8.3272761
2018-01-13/19:00:49.36         -0.98348710      -1.7741823       8.3349221
2018-01-13/19:00:49.39         -0.99009391      -1.7574087       8.3418130
2018-01-13/19:00:49.42         -0.98745573      -1.7523880       8.3486704
2018-01-13/19:00:49.45         -0.99793790      -1.7402477       8.3548171
2018-01-13/19:00:49.48          -1.0080149      -1.7306861       8.3589042
2018-01-13/19:00:49.51         -0.99408568      -1.7260411       8.3670775
2018-01-13/19:00:49.55         -0.99357679      -1.7125113       8.3719035
2018-01-13/19:00:49.58         -0.99194291      -1.7176310       8.3840533
2018-01-13/19:00:49.61         -0.99391886      -1.7173528       8.3852289
2018-01-13/19:00:49.64         -0.99845931      -1.7149299       8.3889885
2018-01-13/19:00:49.67         -0.98898740      -1.7172876       8.3939117
2018-01-13/19:00:49.70         -0.97557792      -1.7178497       8.4099015
2018-01-13/19:00:49.73         -0.96743168      -1.6981679       8.4121903
2018-01-13/19:00:49.76         -0.96184360      -1.6736556       8.4262415
2018-01-13/19:00:49.80         -0.97049617      -1.6492530       8.4265166
2018-01-13/19:00:49.83         -0.96735891      -1.6492964       8.4327189
2018-01-13/19:00:49.86         -0.96352495      -1.6379450       8.4481275
2018-01-13/19:00:49.89         -0.96868848      -1.6208047       8.4549711
2018-01-13/19:00:49.92         -0.96445585      -1.6147197       8.4591589
2018-01-13/19:00:49.95         -0.97640000      -1.6056512       8.4618204
2018-01-13/19:00:49.98         -0.98652320      -1.5900633       8.4531718
2018-01-13/19:00:50.01         -0.99125911      -1.5827665       8.4628211
2018-01-13/19:00:50.05          -1.0063584      -1.5668900       8.4598577
2018-01-13/19:00:50.08          -1.0262973      -1.5569945       8.4616142
2018-01-13/19:00:50.11          -1.0308671      -1.5433664       8.4671292
2018-01-13/19:00:50.14          -1.0403807      -1.5251874       8.4573580
2018-01-13/19:00:50.17          -1.0305277      -1.5144033       8.4549683
2018-01-13/19:00:50.20          -1.0386876      -1.4999168       8.4605495
2018-01-13/19:00:50.23          -1.0334372      -1.4823914       8.4578393
2018-01-13/19:00:50.26          -1.0340733      -1.4604013       8.4576260
2018-01-13/19:00:50.30          -1.0290879      -1.4510737       8.4489871
2018-01-13/19:00:50.33          -1.0177822      -1.4528849       8.4429418
2018-01-13/19:00:50.36          -1.0132042      -1.4383204       8.4455769
2018-01-13/19:00:50.39          -1.0179127      -1.4245428       8.4369087
2018-01-13/19:00:50.42          -1.0181576      -1.4155534       8.4312429
2018-01-13/19:00:50.45          -1.0422736      -1.4056589       8.4287023
2018-01-13/19:00:50.48          -1.0397102      -1.3877072       8.4213664
2018-01-13/19:00:50.51          -1.0425548      -1.3650433       8.4288417
2018-01-13/19:00:50.55          -1.0440712      -1.3442253       8.4314580
2018-01-13/19:00:50.58          -1.0539864      -1.3254287       8.4349539
2018-01-13/19:00:50.61          -1.0523532      -1.2983584       8.4286195
2018-01-13/19:00:50.64          -1.0590747      -1.2872877       8.4229697
2018-01-13/19:00:50.67          -1.0607601      -1.2698736       8.4190697
2018-01-13/19:00:50.70          -1.0644171      -1.2520269       8.4142379
2018-01-13/19:00:50.73          -1.0533035      -1.2370575       8.4033799
2018-01-13/19:00:50.76          -1.0685039      -1.2106116       8.3858386
2018-01-13/19:00:50.80          -1.0629559      -1.1970588       8.3648962
2018-01-13/19:00:50.83          -1.0692362      -1.1725122       8.3476019
2018-01-13/19:00:50.86          -1.0780545      -1.1472005       8.3360130
2018-01-13/19:00:50.89          -1.1022316      -1.1224701       8.3259850
2018-01-13/19:00:50.92          -1.0958255      -1.1040488       8.3134590
2018-01-13/19:00:50.95          -1.0967421      -1.0846271       8.3036126
2018-01-13/19:00:50.98          -1.0888367      -1.0615214       8.2980727
2018-01-13/19:00:51.01          -1.0895547      -1.0312802       8.2868713
2018-01-13/19:00:51.05          -1.0849867      -1.0163435       8.2905745
2018-01-13/19:00:51.08          -1.1007171     -0.98533516       8.2917492
2018-01-13/19:00:51.11          -1.1031799     -0.97946844       8.2875204
2018-01-13/19:00:51.14          -1.1018256     -0.96842605       8.2813277
2018-01-13/19:00:51.17          -1.0974724     -0.96424863       8.2751960
2018-01-13/19:00:51.20          -1.1060505     -0.94643725       8.2710058
2018-01-13/19:00:51.23          -1.1109027     -0.93148325       8.2550171
2018-01-13/19:00:51.26          -1.1241372     -0.91221442       8.2464804
2018-01-13/19:00:51.30          -1.1272734     -0.89173240       8.2400599
2018-01-13/19:00:51.33          -1.1316243     -0.86464425       8.2287490
2018-01-13/19:00:51.36          -1.1383729     -0.84756978       8.2151378
2018-01-13/19:00:51.39          -1.1382095     -0.82414025       8.2094477
2018-01-13/19:00:51.42          -1.1410434     -0.80951166       8.1996698
2018-01-13/19:00:51.45          -1.1376845     -0.78489463       8.1947661
2018-01-13/19:00:51.48          -1.1395343     -0.77163619       8.1743727
2018-01-13/19:00:51.51          -1.1418759     -0.74279420       8.1685998
2018-01-13/19:00:51.55          -1.1397587     -0.72460896       8.1553922
2018-01-13/19:00:51.58          -1.1433865     -0.71049942       8.1497219
2018-01-13/19:00:51.61          -1.1530385     -0.69265472       8.1399965
2018-01-13/19:00:51.64          -1.1428540     -0.67217107       8.1435735
2018-01-13/19:00:51.67          -1.1565311     -0.63529952       8.1433424
2018-01-13/19:00:51.70          -1.1687535     -0.60224598       8.1356353
2018-01-13/19:00:51.73          -1.1805826     -0.58325750       8.1205038
2018-01-13/19:00:51.76          -1.1878738     -0.55373516       8.1255224
2018-01-13/19:00:51.80          -1.1984308     -0.53127339       8.1278359
2018-01-13/19:00:51.83          -1.2064040     -0.50223818       8.1278066
2018-01-13/19:00:51.86          -1.2112801     -0.47316779       8.1265586
2018-01-13/19:00:51.89          -1.2098584     -0.45468625       8.1292044
2018-01-13/19:00:51.92          -1.2302590     -0.44872619       8.1233778
2018-01-13/19:00:51.95          -1.2283429     -0.45307293       8.1133043
2018-01-13/19:00:51.98          -1.2333069     -0.44325052       8.1164302
2018-01-13/19:00:52.01          -1.2421778     -0.42426233       8.1156329
2018-01-13/19:00:52.05          -1.2520220     -0.40815476       8.1148613
2018-01-13/19:00:52.08          -1.2618037     -0.39191892       8.1192979
2018-01-13/19:00:52.11          -1.2693107     -0.38197622       8.1212798
2018-01-13/19:00:52.14          -1.2722673     -0.36939626       8.1262718
2018-01-13/19:00:52.17          -1.2794674     -0.34659668       8.1283748
2018-01-13/19:00:52.20          -1.2836521     -0.32547263       8.1259963
2018-01-13/19:00:52.23          -1.2933638     -0.30872822       8.1226374
2018-01-13/19:00:52.26          -1.2820846     -0.30399244       8.1151533
2018-01-13/19:00:52.30          -1.2747401     -0.29371589       8.1125013
2018-01-13/19:00:52.33          -1.2674768     -0.28513436       8.1065862
2018-01-13/19:00:52.36          -1.2725042     -0.28179475       8.0976809
2018-01-13/19:00:52.39          -1.2846519     -0.26410225       8.0927812
2018-01-13/19:00:52.42          -1.2804245     -0.25654710       8.0822330
2018-01-13/19:00:52.45          -1.2790564     -0.26261426       8.0792452
2018-01-13/19:00:52.48          -1.2713170     -0.25491356       8.0745976
2018-01-13/19:00:52.51          -1.2596897     -0.24747405       8.0782701
2018-01-13/19:00:52.55          -1.2623306     -0.22420232       8.0790124
2018-01-13/19:00:52.58          -1.2537390     -0.22191957       8.0885275
2018-01-13/19:00:52.61          -1.2609544     -0.20634567       8.0926528
2018-01-13/19:00:52.64          -1.2476779     -0.19351858       8.1006890
2018-01-13/19:00:52.67          -1.2456927     -0.18112034       8.0998254
2018-01-13/19:00:52.70          -1.2500190     -0.18235690       8.1058643
2018-01-13/19:00:52.73          -1.2464530     -0.18342663       8.1006615
2018-01-13/19:00:52.76          -1.2399953     -0.18608746       8.1052590
2018-01-13/19:00:52.80          -1.2416766     -0.18177916       8.1030643
2018-01-13/19:00:52.83          -1.2465129     -0.18370087       8.1098817
2018-01-13/19:00:52.86          -1.2540832     -0.16659655       8.1102584
2018-01-13/19:00:52.89          -1.2496688     -0.15906034       8.1160356
2018-01-13/19:00:52.92          -1.2472188     -0.14758880       8.1164641
2018-01-13/19:00:52.95          -1.2408245     -0.14421511       8.1206456
2018-01-13/19:00:52.98          -1.2403205     -0.12921530       8.1162757
2018-01-13/19:00:53.01          -1.2464387     -0.10675703       8.1130128
2018-01-13/19:00:53.05          -1.2564966     -0.10135347       8.0965622
2018-01-13/19:00:53.08          -1.2659742    -0.093568035       8.0826514
2018-01-13/19:00:53.11          -1.2704970    -0.090984855       8.0690728
2018-01-13/19:00:53.14          -1.2730731    -0.083502842       8.0621926
2018-01-13/19:00:53.17          -1.2658102    -0.095037183       8.0489187
2018-01-13/19:00:53.20          -1.2709102     -0.11081172       8.0385508
2018-01-13/19:00:53.23          -1.2796212     -0.12006730       8.0282822
2018-01-13/19:00:53.26          -1.2861030     -0.12460186       8.0214089
2018-01-13/19:00:53.30          -1.2738747     -0.12988759       8.0138585
2018-01-13/19:00:53.33          -1.2776413     -0.11729813       8.0166551
2018-01-13/19:00:53.36          -1.2701493     -0.12260443       8.0243744
2018-01-13/19:00:53.39          -1.2724977     -0.11008365       8.0274241
2018-01-13/19:00:53.42          -1.2709659     -0.11270673       8.0252166
2018-01-13/19:00:53.45          -1.2807552     -0.10365383       8.0258799
2018-01-13/19:00:53.48          -1.2876626    -0.095416195       8.0227520
2018-01-13/19:00:53.51          -1.2853560     -0.10783231       8.0149451
2018-01-13/19:00:53.55          -1.2850532     -0.12140127       8.0155073
2018-01-13/19:00:53.58          -1.2964929     -0.13338530       8.0045653
2018-01-13/19:00:53.61          -1.3004652     -0.14452449       7.9994365
2018-01-13/19:00:53.64          -1.3116107     -0.13829538       7.9943454
2018-01-13/19:00:53.67          -1.3119465     -0.14290458       7.9925391
2018-01-13/19:00:53.70          -1.3218952     -0.15169986       7.9905255
2018-01-13/19:00:53.73          -1.3294966     -0.14909421       7.9836401
2018-01-13/19:00:53.76          -1.3340324     -0.14265918       7.9832332
2018-01-13/19:00:53.80          -1.3311507     -0.13095407       7.9849439
2018-01-13/19:00:53.83          -1.3346885     -0.12133145       7.9754415
2018-01-13/19:00:53.86          -1.3498044     -0.11426834       7.9758941
2018-01-13/19:00:53.89          -1.3550483    -0.099039429       7.9679122
2018-01-13/19:00:53.92          -1.3568784    -0.086574495       7.9588007
2018-01-13/19:00:53.95          -1.3609134    -0.084836656       7.9519551
2018-01-13/19:00:53.98          -1.3774642    -0.072031916       7.9449439
2018-01-13/19:00:54.01          -1.3877070    -0.067112979       7.9390776
2018-01-13/19:00:54.05          -1.4039165    -0.068149309       7.9219562
2018-01-13/19:00:54.08          -1.4143374    -0.058138522       7.9136869
2018-01-13/19:00:54.11          -1.4177339    -0.040588505       7.9152816
2018-01-13/19:00:54.14          -1.4164306    -0.017645375       7.9125628
2018-01-13/19:00:54.17          -1.4114137    -0.012517927       7.9170648
2018-01-13/19:00:54.20          -1.4138017   -0.0092818831       7.9098862
2018-01-13/19:00:54.23          -1.4170762    0.0061845619       7.8997294
2018-01-13/19:00:54.26          -1.3980184     0.014184736       7.8923007
2018-01-13/19:00:54.30          -1.3892711     0.019452764       7.8811370
2018-01-13/19:00:54.33          -1.3859832     0.029265790       7.8703782
2018-01-13/19:00:54.36          -1.3935223     0.041475337       7.8544430
2018-01-13/19:00:54.39          -1.3985157     0.054207143       7.8417379
2018-01-13/19:00:54.42          -1.3850362     0.054608690       7.8394434
2018-01-13/19:00:54.45          -1.4032079     0.075730935       7.8210269
2018-01-13/19:00:54.48          -1.4201136     0.097643794       7.8108615
2018-01-13/19:00:54.51          -1.4328491      0.11244466       7.8048543
2018-01-13/19:00:54.55          -1.4470368      0.13130321       7.7954941
2018-01-13/19:00:54.58          -1.4484157      0.14165297       7.7921617
2018-01-13/19:00:54.61          -1.4431009      0.15270765       7.7856460
2018-01-13/19:00:54.64          -1.4318412      0.16686835       7.7869766
2018-01-13/19:00:54.67          -1.4422749      0.17265729       7.7768437
2018-01-13/19:00:54.70          -1.4534827      0.19547442       7.7630840
2018-01-13/19:00:54.73          -1.4434634      0.19736893       7.7582759
2018-01-13/19:00:54.76          -1.4443496      0.19973656       7.7559308
2018-01-13/19:00:54.80          -1.4436586      0.20601436       7.7437831
2018-01-13/19:00:54.83          -1.4505753      0.21230120       7.7265267
2018-01-13/19:00:54.86          -1.4564961      0.21990850       7.7078174
2018-01-13/19:00:54.89          -1.4575839      0.23291432       7.7082618
2018-01-13/19:00:54.92          -1.4713246      0.24930307       7.7021813
2018-01-13/19:00:54.95          -1.4694074      0.26922920       7.6964837
2018-01-13/19:00:54.98          -1.4753155      0.27956099       7.6869632
2018-01-13/19:00:55.01          -1.4850618      0.28823458       7.6740200
2018-01-13/19:00:55.05          -1.4943343      0.30118394       7.6598991
2018-01-13/19:00:55.08          -1.4945152      0.30734889       7.6525219
2018-01-13/19:00:55.11          -1.4979029      0.31743474       7.6431742
2018-01-13/19:00:55.14          -1.5182987      0.33883909       7.6302675
2018-01-13/19:00:55.17          -1.5218821      0.35116211       7.6144684
2018-01-13/19:00:55.20          -1.5248525      0.35298976       7.6030525
2018-01-13/19:00:55.23          -1.5366369      0.36983226       7.5908004
2018-01-13/19:00:55.26          -1.5420273      0.38469907       7.5855308
2018-01-13/19:00:55.30          -1.5510707      0.40999095       7.5793756
2018-01-13/19:00:55.33          -1.5414080      0.41584304       7.5617730
2018-01-13/19:00:55.36          -1.5453382      0.42972235       7.5422096
2018-01-13/19:00:55.39          -1.5421853      0.45601856       7.5296259
2018-01-13/19:00:55.42          -1.5502512      0.47266944       7.5147838
2018-01-13/19:00:55.45          -1.5750653      0.49868500       7.4920397
2018-01-13/19:00:55.48          -1.5890542      0.53104656       7.4706027
2018-01-13/19:00:55.51          -1.6012581      0.54946852       7.4523538
2018-01-13/19:00:55.55          -1.6188409      0.56551404       7.4256064
2018-01-13/19:00:55.58          -1.6281055      0.58306141       7.4058117
2018-01-13/19:00:55.61          -1.6592056      0.60851569       7.3934084
2018-01-13/19:00:55.64          -1.6829702      0.63468220       7.3793601
2018-01-13/19:00:55.67          -1.6941467      0.64406216       7.3677105
2018-01-13/19:00:55.70          -1.7018541      0.67217017       7.3601169
2018-01-13/19:00:55.73          -1.6869990      0.68787365       7.3599944
2018-01-13/19:00:55.76          -1.6971340      0.71183859       7.3531847
2018-01-13/19:00:55.80          -1.6966611      0.73386512       7.3440400
2018-01-13/19:00:55.83          -1.7041057      0.75300071       7.3370015
2018-01-13/19:00:55.86          -1.7027266      0.75023671       7.3197057
2018-01-13/19:00:55.89          -1.6962122      0.77060966       7.3026282
2018-01-13/19:00:55.92          -1.6848446      0.78350845       7.2927261
2018-01-13/19:00:55.95          -1.6895080      0.79133467       7.2825149
2018-01-13/19:00:55.98          -1.6884805      0.78979657       7.2744671
2018-01-13/19:00:56.01          -1.7083262      0.79860359       7.2623458
2018-01-13/19:00:56.05          -1.7008594      0.78935784       7.2538112
2018-01-13/19:00:56.08          -1.7069065      0.79706595       7.2446496
2018-01-13/19:00:56.11          -1.7168422      0.80305276       7.2296896
2018-01-13/19:00:56.14          -1.7384151      0.82981219       7.2199461
2018-01-13/19:00:56.17          -1.7324609      0.82577849       7.2117885
2018-01-13/19:00:56.20          -1.7412930      0.83787665       7.1947451
2018-01-13/19:00:56.23          -1.7516918      0.85624188       7.1839257
2018-01-13/19:00:56.26          -1.7542433      0.88482271       7.1720043
2018-01-13/19:00:56.30          -1.7709730      0.90430524       7.1512862
2018-01-13/19:00:56.33          -1.7904962      0.92664638       7.1245877
2018-01-13/19:00:56.36          -1.7877844      0.92372469       7.1053334
2018-01-13/19:00:56.39          -1.7856038      0.93900039       7.0931362
2018-01-13/19:00:56.42          -1.7627208      0.94832592       7.0767398
2018-01-13/19:00:56.45          -1.7615701      0.96883435       7.0690305
2018-01-13/19:00:56.48          -1.7685596      0.97687602       7.0647306
2018-01-13/19:00:56.51          -1.7658903      0.99278853       7.0518163
2018-01-13/19:00:56.55          -1.7758067       1.0045513       7.0422233
2018-01-13/19:00:56.58          -1.7743497       1.0207320       7.0292451
2018-01-13/19:00:56.61          -1.7710430       1.0157253       7.0236438
2018-01-13/19:00:56.64          -1.7867453       1.0254630       7.0095959
2018-01-13/19:00:56.67          -1.7933597       1.0296454       6.9922076
2018-01-13/19:00:56.70          -1.8141537       1.0232364       6.9891730
2018-01-13/19:00:56.73          -1.8357846       1.0336507       6.9772468
2018-01-13/19:00:56.76          -1.8383634       1.0393154       6.9601153
2018-01-13/19:00:56.80          -1.8560904       1.0457941       6.9539872
2018-01-13/19:00:56.83          -1.8516799       1.0396986       6.9482570
2018-01-13/19:00:56.86          -1.8569812       1.0346173       6.9502082
2018-01-13/19:00:56.89          -1.8578551       1.0428194       6.9465039
2018-01-13/19:00:56.92          -1.8607909       1.0506481       6.9415814
2018-01-13/19:00:56.95          -1.8626716       1.0584381       6.9423525
2018-01-13/19:00:56.98          -1.8682619       1.0769773       6.9269099
2018-01-13/19:00:57.01          -1.8605979       1.0866656       6.9166295
2018-01-13/19:00:57.05          -1.8679751       1.1067969       6.9017434
2018-01-13/19:00:57.08          -1.8719643       1.1123416       6.8861762
2018-01-13/19:00:57.11          -1.8690420       1.1194326       6.8699907
2018-01-13/19:00:57.14          -1.8640116       1.1231553       6.8451889
2018-01-13/19:00:57.17          -1.8635936       1.1344138       6.8177730
2018-01-13/19:00:57.20          -1.8482857       1.1415370       6.7967009
2018-01-13/19:00:57.23          -1.8406459       1.1497075       6.7764053
2018-01-13/19:00:57.26          -1.8355467       1.1620396       6.7660046
2018-01-13/19:00:57.30          -1.8456221       1.1738219       6.7503548
2018-01-13/19:00:57.33          -1.8348475       1.1631884       6.7437893
2018-01-13/19:00:57.36          -1.8316098       1.1758840       6.7295921
2018-01-13/19:00:57.39          -1.8483471       1.1807903       6.7062882
2018-01-13/19:00:57.42          -1.8581891       1.1805655       6.6951414
2018-01-13/19:00:57.45          -1.8715115       1.1772521       6.6872420
2018-01-13/19:00:57.48          -1.8703847       1.1680931       6.6805537
2018-01-13/19:00:57.51          -1.8775823       1.1620098       6.6822104
2018-01-13/19:00:57.55          -1.8840060       1.1515050       6.6775909
2018-01-13/19:00:57.58          -1.8848157       1.1311706       6.6829854
2018-01-13/19:00:57.61          -1.8953877       1.1219212       6.6850291
2018-01-13/19:00:57.64          -1.9176680       1.1074714       6.6908080
2018-01-13/19:00:57.67          -1.9242184       1.0990880       6.6980170
2018-01-13/19:00:57.70          -1.9243284       1.0946556       6.7014327
2018-01-13/19:00:57.73          -1.9201699       1.0950213       6.7086640
2018-01-13/19:00:57.76          -1.9330766       1.1051976       6.7193737
2018-01-13/19:00:57.80          -1.9399313       1.1029421       6.7169444
2018-01-13/19:00:57.83          -1.9404870       1.0965088       6.7283306
2018-01-13/19:00:57.86          -1.9358200       1.0921310       6.7218082
2018-01-13/19:00:57.89          -1.9525742       1.0910468       6.7117300
2018-01-13/19:00:57.92          -1.9473584       1.0703275       6.7044152
2018-01-13/19:00:57.95          -1.9489868       1.0482501       6.7029521
2018-01-13/19:00:57.98          -1.9532913       1.0266192       6.6967861
2018-01-13/19:00:58.01          -1.9566297       1.0164842       6.6890546
2018-01-13/19:00:58.05          -1.9678016       1.0062447       6.6754436
2018-01-13/19:00:58.08          -1.9750014      0.99974046       6.6578291
2018-01-13/19:00:58.11          -1.9867010       1.0019894       6.6300004
2018-01-13/19:00:58.14          -2.0099467       1.0070030       6.6064929
2018-01-13/19:00:58.17          -2.0241352       1.0144146       6.5915462
2018-01-13/19:00:58.20          -2.0275039       1.0197047       6.5687236
2018-01-13/19:00:58.23          -2.0277883       1.0396518       6.5277443
2018-01-13/19:00:58.26          -2.0385469       1.0638946       6.4948193
2018-01-13/19:00:58.30          -2.0467865       1.0691777       6.4637724
2018-01-13/19:00:58.33          -2.0692338       1.0914133       6.4282467
2018-01-13/19:00:58.36          -2.0785735       1.1152063       6.3896237
2018-01-13/19:00:58.39          -2.0936991       1.1328583       6.3496824
2018-01-13/19:00:58.42          -2.1031851       1.1487688       6.3156692
2018-01-13/19:00:58.45          -2.1054935       1.1575391       6.2685472
2018-01-13/19:00:58.48          -2.1174319       1.1837290       6.2154364
2018-01-13/19:00:58.51          -2.1171365       1.2024980       6.1752642
2018-01-13/19:00:58.55          -2.1211322       1.2271407       6.1311270
2018-01-13/19:00:58.58          -2.1331199       1.2559132       6.0819749
2018-01-13/19:00:58.61          -2.1312403       1.2620512       6.0354046
2018-01-13/19:00:58.64          -2.1333989       1.2677098       5.9969996
2018-01-13/19:00:58.67          -2.1378813       1.2788247       5.9555770
2018-01-13/19:00:58.70          -2.1540099       1.2803314       5.9078264
2018-01-13/19:00:58.73          -2.1600822       1.2877331       5.8654349
2018-01-13/19:00:58.76          -2.1677136       1.2964078       5.8294252
2018-01-13/19:00:58.80          -2.1836409       1.3041840       5.7973567
2018-01-13/19:00:58.83          -2.1818585       1.3011252       5.7626479
2018-01-13/19:00:58.86          -2.1871755       1.3143815       5.7292912
2018-01-13/19:00:58.89          -2.1941575       1.3258954       5.6879870
2018-01-13/19:00:58.92          -2.1997422       1.3267377       5.6468512
2018-01-13/19:00:58.95          -2.2004955       1.3175643       5.6067720
2018-01-13/19:00:58.98          -2.1823557       1.3110601       5.5651455
2018-01-13/19:00:59.01          -2.1779636       1.3089371       5.5207978
2018-01-13/19:00:59.05          -2.1730506       1.3065576       5.4743366
2018-01-13/19:00:59.08          -2.1712631       1.3010951       5.4330648
2018-01-13/19:00:59.11          -2.1677134       1.2956140       5.4012526
2018-01-13/19:00:59.14          -2.1593505       1.2780617       5.3667356
2018-01-13/19:00:59.17          -2.1574222       1.2729917       5.3358764
2018-01-13/19:00:59.20          -2.1774772       1.2667565       5.3058773
2018-01-13/19:00:59.23          -2.1867635       1.2681787       5.2699344
2018-01-13/19:00:59.26          -2.1960249       1.2718849       5.2374359
2018-01-13/19:00:59.30          -2.2023065       1.2785046       5.2081209
2018-01-13/19:00:59.33          -2.2057682       1.2709491       5.1847596
2018-01-13/19:00:59.36          -2.2076987       1.2629866       5.1421763
2018-01-13/19:00:59.39          -2.2157213       1.2523141       5.0845680
2018-01-13/19:00:59.42          -2.2380907       1.2371160       5.0236030
2018-01-13/19:00:59.45          -2.2500080       1.2110416       4.9567814
2018-01-13/19:00:59.48          -2.2403183       1.1917828       4.8872279
2018-01-13/19:00:59.51          -2.2365971       1.1743648       4.8150689
2018-01-13/19:00:59.55          -2.2375098       1.1652813       4.7540818
2018-01-13/19:00:59.58          -2.2340231       1.1459771       4.6870254
2018-01-13/19:00:59.61          -2.2489251       1.1477608       4.6130122
2018-01-13/19:00:59.64          -2.2489613       1.1485789       4.5677333
2018-01-13/19:00:59.67          -2.2596147       1.1660206       4.5236427
2018-01-13/19:00:59.70          -2.2585635       1.1776051       4.4839140
2018-01-13/19:00:59.73          -2.2695314       1.1924327       4.4340476
2018-01-13/19:00:59.76          -2.2868133       1.2016870       4.3947064
2018-01-13/19:00:59.80          -2.2916526       1.2086631       4.3652629
2018-01-13/19:00:59.83          -2.3000423       1.2141188       4.3188626
2018-01-13/19:00:59.86          -2.3011146       1.2182662       4.2828950
2018-01-13/19:00:59.89          -2.2929630       1.2068645       4.2623499
2018-01-13/19:00:59.92          -2.3058877       1.2090254       4.2266530
2018-01-13/19:00:59.95          -2.3125888       1.1854815       4.1923971
2018-01-13/19:00:59.98          -2.3223031       1.1708569       4.1606692
2018-01-13/19:01:00.01          -2.3161853       1.1525387       4.1422983
2018-01-13/19:01:00.05          -2.3180184       1.1429801       4.1123760
2018-01-13/19:01:00.08          -2.3209396       1.1231778       4.0826876
2018-01-13/19:01:00.11          -2.3287502       1.1072848       4.0597818
2018-01-13/19:01:00.14          -2.3399793       1.0979637       4.0467527
2018-01-13/19:01:00.17          -2.3590521       1.0914121       4.0096099
2018-01-13/19:01:00.20          -2.3747257       1.0661203       3.9698711
2018-01-13/19:01:00.23          -2.3908646       1.0501784       3.9380929
2018-01-13/19:01:00.26          -2.3969353       1.0312434       3.9019495
2018-01-13/19:01:00.30          -2.4115434       1.0074435       3.8659709
2018-01-13/19:01:00.33          -2.4115864      0.97537403       3.8325001
2018-01-13/19:01:00.36          -2.4283750      0.95785325       3.8171571
2018-01-13/19:01:00.39          -2.4331404      0.93537740       3.8003590
2018-01-13/19:01:00.42          -2.4396347      0.91369799       3.7668271
2018-01-13/19:01:00.45          -2.4396454      0.89139562       3.7536085
2018-01-13/19:01:00.48          -2.4492491      0.87516864       3.7343649
2018-01-13/19:01:00.51          -2.4457297      0.85855781       3.7134737
2018-01-13/19:01:00.55          -2.4571351      0.83926661       3.6887077
2018-01-13/19:01:00.58          -2.4526660      0.82282143       3.6688291
2018-01-13/19:01:00.61          -2.4458145      0.81183106       3.6570068
2018-01-13/19:01:00.64          -2.4371187      0.79956961       3.6352038
2018-01-13/19:01:00.67          -2.4267143      0.79186257       3.6253443
2018-01-13/19:01:00.70          -2.4286874      0.77127015       3.6223993
2018-01-13/19:01:00.73          -2.4257647      0.74827211       3.6107316
2018-01-13/19:01:00.76          -2.4072843      0.72753599       3.6145673
2018-01-13/19:01:00.80          -2.3905118      0.71613493       3.6107529
2018-01-13/19:01:00.83          -2.3779443      0.72715849       3.6155592
2018-01-13/19:01:00.86          -2.3773204      0.73445758       3.6173738
2018-01-13/19:01:00.89          -2.3796219      0.74919865       3.6152894
2018-01-13/19:01:00.92          -2.3768250      0.76261183       3.6206156
2018-01-13/19:01:00.95          -2.3868722      0.76725814       3.6146702
2018-01-13/19:01:00.98          -2.3923429      0.77954912       3.6052329
2018-01-13/19:01:01.01          -2.4028054      0.78452204       3.5987560
2018-01-13/19:01:01.05          -2.4186654      0.78260981       3.5869052
2018-01-13/19:01:01.08          -2.4416973      0.77521862       3.5770367
2018-01-13/19:01:01.11          -2.4449948      0.74804693       3.5746051
2018-01-13/19:01:01.14          -2.4472538      0.73872472       3.5883577
2018-01-13/19:01:01.17          -2.4534686      0.72942388       3.5897080
2018-01-13/19:01:01.20          -2.4536743      0.71664622       3.5821192
2018-01-13/19:01:01.23          -2.4454701      0.70017111       3.5736364
2018-01-13/19:01:01.26          -2.4449498      0.69713973       3.5634054
2018-01-13/19:01:01.30          -2.4350019      0.70092378       3.5473921
2018-01-13/19:01:01.33          -2.4382589      0.70861383       3.5292714
2018-01-13/19:01:01.36          -2.4320018      0.71718349       3.5100689
2018-01-13/19:01:01.39          -2.4267464      0.73834704       3.4878666
2018-01-13/19:01:01.42          -2.4071439      0.74540245       3.4531284
2018-01-13/19:01:01.45          -2.4063861      0.76134149       3.4251824
2018-01-13/19:01:01.48          -2.4099573      0.78247554       3.3823688
2018-01-13/19:01:01.51          -2.4252703      0.80593729       3.3385751
2018-01-13/19:01:01.55          -2.4198073      0.82316666       3.2934200
2018-01-13/19:01:01.58          -2.4141480      0.84539690       3.2528183
2018-01-13/19:01:01.61          -2.3947627      0.87461779       3.2076770
2018-01-13/19:01:01.64          -2.3891537      0.89897635       3.1704421
2018-01-13/19:01:01.67          -2.3824921      0.91683241       3.1283691
2018-01-13/19:01:01.70          -2.3855676      0.94010455       3.0828895
2018-01-13/19:01:01.73          -2.3731113      0.95339175       3.0423619
2018-01-13/19:01:01.76          -2.3762021      0.96179503       3.0003015
2018-01-13/19:01:01.80          -2.3717591      0.96876910       2.9737110
2018-01-13/19:01:01.83          -2.3757465      0.95803457       2.9409468
2018-01-13/19:01:01.86          -2.3781240      0.93969128       2.9091925
2018-01-13/19:01:01.89          -2.3845633      0.92409423       2.8737502
2018-01-13/19:01:01.92          -2.3798091      0.90816523       2.8439291
2018-01-13/19:01:01.95          -2.3897414      0.88850116       2.8142621
2018-01-13/19:01:01.98          -2.4039412      0.86552021       2.7789065
2018-01-13/19:01:02.01          -2.4091528      0.83450778       2.7354612
2018-01-13/19:01:02.05          -2.3999184      0.79980435       2.6993219
2018-01-13/19:01:02.08          -2.4097493      0.77653592       2.6373461
2018-01-13/19:01:02.11          -2.4139672      0.75786562       2.5814721
2018-01-13/19:01:02.14          -2.4248105      0.74293683       2.5145095
2018-01-13/19:01:02.17          -2.4280936      0.71399828       2.4519782
2018-01-13/19:01:02.20          -2.4459285      0.69482563       2.3849780
2018-01-13/19:01:02.23          -2.4450772      0.67891854       2.3118796
2018-01-13/19:01:02.26          -2.4474936      0.66330841       2.2401210
2018-01-13/19:01:02.30          -2.4658501      0.64193308       2.1758861
2018-01-13/19:01:02.33          -2.4824266      0.61661907       2.1061363
2018-01-13/19:01:02.36          -2.4705702      0.58899660       2.0467523
2018-01-13/19:01:02.39          -2.4796975      0.58387172       1.9913161
2018-01-13/19:01:02.42          -2.4788545      0.58610831       1.9424108
2018-01-13/19:01:02.45          -2.4894679      0.59810906       1.8877890
2018-01-13/19:01:02.48          -2.4958795      0.61465909       1.8317370
2018-01-13/19:01:02.51          -2.5110209      0.62908281       1.7662864
2018-01-13/19:01:02.55          -2.5339133      0.64035361       1.7028944
2018-01-13/19:01:02.58          -2.5392104      0.65184566       1.6316439
2018-01-13/19:01:02.61          -2.5635101      0.67178134       1.5567490
2018-01-13/19:01:02.64          -2.5769569      0.68916741       1.4786081
2018-01-13/19:01:02.67          -2.5738954      0.69407208       1.3973395
2018-01-13/19:01:02.70          -2.5720844      0.69372101       1.3189542
2018-01-13/19:01:02.73          -2.5686191      0.69578644       1.2487379
2018-01-13/19:01:02.76          -2.5548063      0.70751992       1.1740105
2018-01-13/19:01:02.80          -2.5427768      0.70634059       1.1133138
2018-01-13/19:01:02.83          -2.5295421      0.70582615       1.0556497
2018-01-13/19:01:02.86          -2.5117134      0.71441442      0.99253467
2018-01-13/19:01:02.89          -2.4705579      0.73341850      0.93746273
2018-01-13/19:01:02.92          -2.4688397      0.75658697      0.87796703
2018-01-13/19:01:02.95          -2.4660869      0.77672045      0.82809955
2018-01-13/19:01:02.98          -2.4719870      0.79097626      0.78052478
2018-01-13/19:01:03.01          -2.4712668      0.80389800      0.73583538
2018-01-13/19:01:03.05          -2.4800036      0.80251226      0.69131227
2018-01-13/19:01:03.08          -2.4982846      0.79719845      0.65189212
2018-01-13/19:01:03.11          -2.5118666      0.79710832      0.61028568
2018-01-13/19:01:03.14          -2.5384250      0.79267465      0.57770875
2018-01-13/19:01:03.17          -2.5775498      0.78648836      0.55006997
2018-01-13/19:01:03.20          -2.5777956      0.77260184      0.53997067
2018-01-13/19:01:03.23          -2.5885909      0.76802484      0.51940066
2018-01-13/19:01:03.26          -2.6091211      0.77977697      0.49998546
2018-01-13/19:01:03.30          -2.6258798      0.77039601      0.48449607
2018-01-13/19:01:03.33          -2.6587978      0.75835731      0.46747849
2018-01-13/19:01:03.36          -2.6856493      0.75436756      0.44667101
2018-01-13/19:01:03.39          -2.7015425      0.74520735      0.43693074
2018-01-13/19:01:03.42          -2.7140117      0.72928310      0.42524510
2018-01-13/19:01:03.45          -2.7348887      0.71702912      0.41447499
2018-01-13/19:01:03.48          -2.7620636      0.70868555      0.40292169
2018-01-13/19:01:03.51          -2.7783587      0.70614045      0.41022201
2018-01-13/19:01:03.55          -2.7732063      0.69175813      0.40177838
2018-01-13/19:01:03.58          -2.7781041      0.69850679      0.39511758
2018-01-13/19:01:03.61          -2.7546044      0.70725181      0.38769570
2018-01-13/19:01:03.64          -2.7339303      0.71552193      0.36976476
2018-01-13/19:01:03.67          -2.7199364      0.73376482      0.34450986
2018-01-13/19:01:03.70          -2.7044166      0.75532174      0.32809259
2018-01-13/19:01:03.73          -2.6611334      0.77191636      0.31433674
2018-01-13/19:01:03.76          -2.6319471      0.79977656      0.29277533
2018-01-13/19:01:03.80          -2.6149378      0.80486145      0.26316563
2018-01-13/19:01:03.83          -2.6152068      0.81240796      0.24723143
2018-01-13/19:01:03.86          -2.6011903      0.82077609      0.22013229
2018-01-13/19:01:03.89          -2.6142885      0.82061601      0.19561890
2018-01-13/19:01:03.92          -2.6078698      0.82876563      0.17650168
2018-01-13/19:01:03.95          -2.6050126      0.83362414      0.15546738
2018-01-13/19:01:03.98          -2.5928847      0.84980779      0.13067436
2018-01-13/19:01:04.01          -2.5955549      0.86413142      0.10894618
2018-01-13/19:01:04.05          -2.5998504      0.87211812     0.087922928
2018-01-13/19:01:04.08          -2.5867949      0.87793166     0.058424002
2018-01-13/19:01:04.11          -2.5701324      0.88589903     0.024969471
2018-01-13/19:01:04.14          -2.5651363      0.88373887    -0.010118839
2018-01-13/19:01:04.17          -2.5478559      0.88429722    -0.042980041
2018-01-13/19:01:04.20          -2.5358489      0.88425454    -0.065054944
2018-01-13/19:01:04.23          -2.5156835      0.88378001    -0.088657587
2018-01-13/19:01:04.26          -2.5092344      0.87733325     -0.10502770
2018-01-13/19:01:04.30          -2.5192327      0.86745813     -0.12223036
2018-01-13/19:01:04.33          -2.5121230      0.84979252     -0.13148703
2018-01-13/19:01:04.36          -2.5080592      0.84218595     -0.13238594
2018-01-13/19:01:04.39          -2.4951372      0.82815791     -0.13944124
2018-01-13/19:01:04.42          -2.4853143      0.81459476     -0.14984430
2018-01-13/19:01:04.45          -2.4783518      0.80343669     -0.15840929
2018-01-13/19:01:04.48          -2.4615408      0.78045750     -0.17722664
2018-01-13/19:01:04.51          -2.4512116      0.75572099     -0.18368212
2018-01-13/19:01:04.55          -2.4411864      0.73751063     -0.20450822
2018-01-13/19:01:04.58          -2.4083250      0.70822690     -0.22300754
2018-01-13/19:01:04.61          -2.3852675      0.68561508     -0.25210886
2018-01-13/19:01:04.64          -2.3645624      0.65586238     -0.29046425
2018-01-13/19:01:04.67          -2.3405248      0.62016326     -0.31701549
2018-01-13/19:01:04.70          -2.3279003      0.58995859     -0.33819796
2018-01-13/19:01:04.73          -2.3057552      0.56778493     -0.36251408
2018-01-13/19:01:04.76          -2.2971250      0.55756093     -0.37714965
2018-01-13/19:01:04.80          -2.2962682      0.55847309     -0.39891174
2018-01-13/19:01:04.83          -2.2972328      0.54597169     -0.40717618
2018-01-13/19:01:04.86          -2.3122584      0.54236861     -0.41872708
2018-01-13/19:01:04.89          -2.3179751      0.53408102     -0.43129126
2018-01-13/19:01:04.92          -2.3313311      0.52160592     -0.43458730
2018-01-13/19:01:04.95          -2.3494349      0.50819139     -0.44676572
2018-01-13/19:01:04.98          -2.3638402      0.50432708     -0.45969269
2018-01-13/19:01:05.01          -2.3712188      0.49864250     -0.45984756
2018-01-13/19:01:05.05          -2.3862678      0.49007302     -0.46851863
2018-01-13/19:01:05.08          -2.3799043      0.46155397     -0.46539238
2018-01-13/19:01:05.11          -2.3687921      0.43710878     -0.47036110
2018-01-13/19:01:05.14          -2.3566212      0.40963073     -0.48201301
2018-01-13/19:01:05.17          -2.3437186      0.38111997     -0.47944945
2018-01-13/19:01:05.20          -2.3482740      0.36753533     -0.48871512
2018-01-13/19:01:05.23          -2.3550521      0.36328703     -0.49958644
2018-01-13/19:01:05.26          -2.3571141      0.34824332     -0.50994892
2018-01-13/19:01:05.30          -2.3511248      0.32852714     -0.52571915
2018-01-13/19:01:05.33          -2.3362963      0.30541216     -0.53529720
2018-01-13/19:01:05.36          -2.3451304      0.29572633     -0.55226840
2018-01-13/19:01:05.39          -2.3602667      0.29093759     -0.56742668
2018-01-13/19:01:05.42          -2.3588406      0.28669813     -0.58766643
2018-01-13/19:01:05.45          -2.3652877      0.27852410     -0.61161391
2018-01-13/19:01:05.48          -2.3497497      0.26576984     -0.63639048
2018-01-13/19:01:05.51          -2.3485084      0.26448967     -0.64744883
2018-01-13/19:01:05.55          -2.3185626      0.25255227     -0.65207474
2018-01-13/19:01:05.58          -2.3067183      0.24141231     -0.66308889
2018-01-13/19:01:05.61          -2.3080864      0.23264068     -0.67423285
2018-01-13/19:01:05.64          -2.2971858      0.22152450     -0.68894449
2018-01-13/19:01:05.67          -2.2851302      0.20001595     -0.71030681
2018-01-13/19:01:05.70          -2.2798282      0.17749087     -0.72058307
2018-01-13/19:01:05.73          -2.2815053      0.16184843     -0.73937976
2018-01-13/19:01:05.76          -2.2921004      0.14302703     -0.75186497
2018-01-13/19:01:05.80          -2.2717487      0.12166392     -0.77733632
2018-01-13/19:01:05.83          -2.2742618      0.11400482     -0.80121897
2018-01-13/19:01:05.86          -2.2875808      0.10857424     -0.81719658
2018-01-13/19:01:05.89          -2.2859531      0.10604295     -0.83205992
2018-01-13/19:01:05.92          -2.2851996     0.096311802     -0.86367717
2018-01-13/19:01:05.95          -2.2838225     0.096091545     -0.88178427
2018-01-13/19:01:05.98          -2.2846896      0.10532486     -0.91455838
2018-01-13/19:01:06.01          -2.2740051      0.10840995     -0.94831445
2018-01-13/19:01:06.05          -2.2527540      0.11234231     -0.97700993
2018-01-13/19:01:06.08          -2.2469816      0.11067828     -0.99948314
2018-01-13/19:01:06.11          -2.2406796      0.10699581      -1.0266023
2018-01-13/19:01:06.14          -2.2313485      0.10127273      -1.0614452
2018-01-13/19:01:06.17          -2.2230074     0.093393918      -1.0973987
2018-01-13/19:01:06.20          -2.2213211     0.086287465      -1.1190479
2018-01-13/19:01:06.23          -2.2361996     0.086450121      -1.1552669
2018-01-13/19:01:06.26          -2.2468375     0.076459713      -1.1791281
2018-01-13/19:01:06.30          -2.2452404     0.063423778      -1.2059224
2018-01-13/19:01:06.33          -2.2640223     0.060184119      -1.2328842
2018-01-13/19:01:06.36          -2.2964924     0.067337104      -1.2632390
2018-01-13/19:01:06.39          -2.3325856     0.073216958      -1.2870054
2018-01-13/19:01:06.42          -2.3622760     0.076083747      -1.3093429
2018-01-13/19:01:06.45          -2.3911258     0.078102548      -1.3285608
2018-01-13/19:01:06.48          -2.4212923     0.083331291      -1.3540796
2018-01-13/19:01:06.51          -2.4304198     0.069470630      -1.3670379
2018-01-13/19:01:06.55          -2.4434597     0.057094402      -1.3864540
2018-01-13/19:01:06.58          -2.4733382     0.043466415      -1.4000710
2018-01-13/19:01:06.61          -2.4764441     0.030749977      -1.4115538
2018-01-13/19:01:06.64          -2.4764297     0.010550872      -1.4254927
2018-01-13/19:01:06.67          -2.4768857    0.0031942624      -1.4453566
2018-01-13/19:01:06.70          -2.4653563    -0.014410778      -1.4660671
2018-01-13/19:01:06.73          -2.4521425    -0.036257664      -1.4974917
2018-01-13/19:01:06.76          -2.4244511    -0.054517281      -1.5159923
2018-01-13/19:01:06.80          -2.4030065    -0.059568725      -1.5438960
2018-01-13/19:01:06.83          -2.3810402    -0.055313839      -1.5765566
2018-01-13/19:01:06.86          -2.3654216    -0.053195789      -1.6021161
2018-01-13/19:01:06.89          -2.3418536    -0.054215512      -1.6330435
2018-01-13/19:01:06.92          -2.3115711    -0.062722144      -1.6547238
2018-01-13/19:01:06.95          -2.2767597    -0.082507776      -1.6699539
2018-01-13/19:01:06.98          -2.2579345    -0.088466903      -1.6953599
2018-01-13/19:01:07.01          -2.2466522    -0.095884625      -1.7056888
2018-01-13/19:01:07.05          -2.2393936     -0.11135665      -1.7184920
2018-01-13/19:01:07.08          -2.2414999     -0.11422941      -1.7348683
2018-01-13/19:01:07.11          -2.2431074     -0.12519896      -1.7349237
2018-01-13/19:01:07.14          -2.2416313     -0.12256908      -1.7356754
2018-01-13/19:01:07.17          -2.2615320     -0.12657685      -1.7336348
2018-01-13/19:01:07.20          -2.2793400     -0.12621695      -1.7313700
2018-01-13/19:01:07.23          -2.3029219     -0.13679241      -1.7324574
2018-01-13/19:01:07.26          -2.3241266     -0.15387173      -1.7208456
2018-01-13/19:01:07.30          -2.3479084     -0.16801609      -1.7283642
2018-01-13/19:01:07.33          -2.3754263     -0.18909601      -1.7311795
2018-01-13/19:01:07.36          -2.3841833     -0.21953070      -1.7328636
2018-01-13/19:01:07.39          -2.3922093     -0.24462172      -1.7340728
2018-01-13/19:01:07.42          -2.3966378     -0.27135951      -1.7379117
2018-01-13/19:01:07.45          -2.3956375     -0.28566886      -1.7422473
2018-01-13/19:01:07.48          -2.3859776     -0.29980097      -1.7488672
2018-01-13/19:01:07.51          -2.3767719     -0.30626833      -1.7619933
2018-01-13/19:01:07.55          -2.3588756     -0.31183779      -1.7819905
2018-01-13/19:01:07.58          -2.3442890     -0.32553790      -1.7882055
2018-01-13/19:01:07.61          -2.3141344     -0.32051670      -1.7975628
2018-01-13/19:01:07.64          -2.2857716     -0.31638112      -1.7987216
2018-01-13/19:01:07.67          -2.2635067     -0.31683951      -1.8097828
2018-01-13/19:01:07.70          -2.2317695     -0.32660955      -1.8159871
2018-01-13/19:01:07.73          -2.2194194     -0.33811969      -1.8217774
2018-01-13/19:01:07.76          -2.2163663     -0.34727289      -1.8232105
2018-01-13/19:01:07.80          -2.2031199     -0.36234548      -1.8167078
2018-01-13/19:01:07.83          -2.1942125     -0.38109825      -1.8080324
2018-01-13/19:01:07.86          -2.1933327     -0.37044053      -1.8007834
2018-01-13/19:01:07.89          -2.2036692     -0.37517468      -1.7957910
2018-01-13/19:01:07.92          -2.2047104     -0.38533401      -1.7781324
2018-01-13/19:01:07.95          -2.2092082     -0.38981755      -1.7611878
2018-01-13/19:01:07.98          -2.2258655     -0.38460431      -1.7538066
2018-01-13/19:01:08.01          -2.2212250     -0.39700483      -1.7488916
2018-01-13/19:01:08.05          -2.2101445     -0.42835066      -1.7521462
2018-01-13/19:01:08.08          -2.1978569     -0.44768110      -1.7525031
2018-01-13/19:01:08.11          -2.1928460     -0.46290499      -1.7541390
2018-01-13/19:01:08.14          -2.1867590     -0.49133930      -1.7512348
2018-01-13/19:01:08.17          -2.1655142     -0.51082369      -1.7441227
2018-01-13/19:01:08.20          -2.1516742     -0.53096499      -1.7375581
2018-01-13/19:01:08.23          -2.1512887     -0.55112839      -1.7317144
2018-01-13/19:01:08.26          -2.1520409     -0.56383582      -1.7231194
2018-01-13/19:01:08.30          -2.1489505     -0.58137647      -1.7165010
2018-01-13/19:01:08.33          -2.1607316     -0.58619162      -1.7202770
2018-01-13/19:01:08.36          -2.1829990     -0.59579428      -1.7252719
2018-01-13/19:01:08.39          -2.1798988     -0.61375904      -1.7218694
2018-01-13/19:01:08.42          -2.1636820     -0.63244492      -1.7222519
2018-01-13/19:01:08.45          -2.1565555     -0.64447224      -1.7294853
2018-01-13/19:01:08.48          -2.1617152     -0.65159622      -1.7455509
2018-01-13/19:01:08.51          -2.1411078     -0.66821869      -1.7571995
2018-01-13/19:01:08.55          -2.1286231     -0.68927918      -1.7718386
2018-01-13/19:01:08.58          -2.1212725     -0.70608920      -1.7764084
2018-01-13/19:01:08.61          -2.0960918     -0.72341923      -1.7712766
2018-01-13/19:01:08.64          -2.0701275     -0.73515419      -1.7735170
2018-01-13/19:01:08.67          -2.0752408     -0.73367928      -1.7805110
2018-01-13/19:01:08.70          -2.0674160     -0.72868114      -1.7841093
2018-01-13/19:01:08.73          -2.0555533     -0.73973878      -1.7823804
2018-01-13/19:01:08.76          -2.0524341     -0.73622430      -1.7850411
2018-01-13/19:01:08.80          -2.0527317     -0.74327120      -1.7927982
2018-01-13/19:01:08.83          -2.0510616     -0.76207141      -1.7994625
2018-01-13/19:01:08.86          -2.0491258     -0.76980020      -1.8095742
2018-01-13/19:01:08.89          -2.0557334     -0.78203454      -1.8173319
2018-01-13/19:01:08.92          -2.0564237     -0.79777057      -1.8229118
2018-01-13/19:01:08.95          -2.0514653     -0.80736339      -1.8244067
2018-01-13/19:01:08.98          -2.0444177     -0.82086430      -1.8425686
2018-01-13/19:01:09.01          -2.0563511     -0.81658042      -1.8546245
2018-01-13/19:01:09.05          -2.0633624     -0.83756129      -1.8665827
2018-01-13/19:01:09.08          -2.0732819     -0.84514090      -1.8690338
2018-01-13/19:01:09.11          -2.0720786     -0.85231117      -1.8735891
2018-01-13/19:01:09.14          -2.0590532     -0.85951643      -1.8927524
2018-01-13/19:01:09.17          -2.0548305     -0.86551829      -1.9057126
2018-01-13/19:01:09.20          -2.0471970     -0.87033838      -1.9121446
2018-01-13/19:01:09.23          -2.0310636     -0.89408804      -1.9160034
2018-01-13/19:01:09.26          -2.0274627     -0.90493957      -1.9117594
2018-01-13/19:01:09.30          -2.0245120     -0.92898814      -1.9196320
2018-01-13/19:01:09.33          -2.0095099     -0.95315534      -1.9212685
2018-01-13/19:01:09.36          -1.9942408     -0.98324924      -1.9261156
2018-01-13/19:01:09.39          -1.9856604     -0.99898834      -1.9292009
2018-01-13/19:01:09.42          -1.9973647      -1.0139380      -1.9258711
2018-01-13/19:01:09.45          -1.9981199      -1.0290754      -1.9350461
2018-01-13/19:01:09.48          -2.0020584      -1.0331600      -1.9483404
2018-01-13/19:01:09.51          -2.0001045      -1.0306961      -1.9582347
2018-01-13/19:01:09.55          -2.0032200      -1.0484328      -1.9662569
2018-01-13/19:01:09.58          -2.0067948      -1.0566531      -1.9795425
2018-01-13/19:01:09.61          -2.0114032      -1.0661459      -2.0043565
2018-01-13/19:01:09.64          -2.0211773      -1.0676802      -2.0334943
2018-01-13/19:01:09.67          -2.0219050      -1.0783448      -2.0485688
2018-01-13/19:01:09.70          -2.0112815      -1.0933577      -2.0631186
2018-01-13/19:01:09.73          -2.0069152      -1.1045005      -2.0654339
2018-01-13/19:01:09.76          -2.0028475      -1.1203808      -2.0617204
2018-01-13/19:01:09.80          -2.0058206      -1.1246942      -2.0744950
2018-01-13/19:01:09.83          -2.0029660      -1.1347323      -2.0915494
2018-01-13/19:01:09.86          -1.9942599      -1.1463640      -2.0979327
2018-01-13/19:01:09.89          -1.9916405      -1.1468624      -2.1000288
2018-01-13/19:01:09.92          -1.9890155      -1.1608353      -2.1026020
2018-01-13/19:01:09.95          -1.9920032      -1.1764775      -2.1151845
2018-01-13/19:01:09.98          -1.9932653      -1.1836288      -2.1275554
2018-01-13/19:01:10.01          -1.9905561      -1.1894289      -2.1391371
2018-01-13/19:01:10.05          -1.9850633      -1.2024129      -2.1562689
2018-01-13/19:01:10.08          -1.9800006      -1.2285676      -2.1652882
2018-01-13/19:01:10.11          -1.9878400      -1.2412864      -2.1648777
2018-01-13/19:01:10.14          -1.9996316      -1.2567527      -2.1655901
2018-01-13/19:01:10.17          -2.0049686      -1.2704321      -2.1708482
2018-01-13/19:01:10.20          -1.9999592      -1.2742537      -2.1723200
2018-01-13/19:01:10.23          -1.9896656      -1.2677875      -2.1697149
2018-01-13/19:01:10.26          -1.9838096      -1.2632191      -2.1694608
2018-01-13/19:01:10.30          -1.9830992      -1.2662396      -2.1746740
2018-01-13/19:01:10.33          -1.9912553      -1.2730162      -2.1840174
2018-01-13/19:01:10.36          -1.9983994      -1.2713513      -2.1969266
2018-01-13/19:01:10.39          -1.9996109      -1.2757375      -2.2121224
2018-01-13/19:01:10.42          -1.9883310      -1.2804941      -2.2297090
2018-01-13/19:01:10.45          -1.9822387      -1.2994271      -2.2480455
2018-01-13/19:01:10.48          -1.9833044      -1.3052872      -2.2665333
2018-01-13/19:01:10.51          -1.9818923      -1.3171970      -2.2879603
2018-01-13/19:01:10.55          -1.9758291      -1.3277921      -2.3024907
2018-01-13/19:01:10.58          -1.9734952      -1.3282980      -2.3125449
2018-01-13/19:01:10.61          -1.9744300      -1.3180617      -2.3319375
2018-01-13/19:01:10.64          -1.9687097      -1.3179811      -2.3517375
2018-01-13/19:01:10.67          -1.9500139      -1.3191103      -2.3726977
2018-01-13/19:01:10.70          -1.9451239      -1.3301195      -2.3980697
2018-01-13/19:01:10.73          -1.9218894      -1.3240085      -2.4147716
2018-01-13/19:01:10.76          -1.8994128      -1.3245392      -2.4305285
2018-01-13/19:01:10.80          -1.8935911      -1.3304119      -2.4476571
2018-01-13/19:01:10.83          -1.8973743      -1.3374394      -2.4688222
2018-01-13/19:01:10.86          -1.8872106      -1.3495031      -2.4899325
2018-01-13/19:01:10.89          -1.8830223      -1.3641930      -2.5052539
2018-01-13/19:01:10.92          -1.8787458      -1.3764901      -2.5141301
2018-01-13/19:01:10.95          -1.8783855      -1.3906231      -2.5287609
2018-01-13/19:01:10.98          -1.8695948      -1.3941612      -2.5484146
2018-01-13/19:01:11.01          -1.8765961      -1.4026281      -2.5626649
2018-01-13/19:01:11.05          -1.8712463      -1.4158117      -2.5725002
2018-01-13/19:01:11.08          -1.8614227      -1.4190266      -2.5872582
2018-01-13/19:01:11.11          -1.8407329      -1.4257487      -2.6027067
2018-01-13/19:01:11.14          -1.8263678      -1.4450270      -2.6160347
2018-01-13/19:01:11.17          -1.8039548      -1.4700834      -2.6328044
2018-01-13/19:01:11.20          -1.7862060      -1.4902086      -2.6533347
2018-01-13/19:01:11.23          -1.7760019      -1.5059346      -2.6718502
2018-01-13/19:01:11.26          -1.7800655      -1.5188445      -2.6804585
2018-01-13/19:01:11.30          -1.7693880      -1.5312607      -2.6958405
2018-01-13/19:01:11.33          -1.7727513      -1.5446637      -2.7163748
2018-01-13/19:01:11.36          -1.7665259      -1.5640919      -2.7307823
2018-01-13/19:01:11.39          -1.7645140      -1.5804213      -2.7430727
2018-01-13/19:01:11.42          -1.7767390      -1.5764708      -2.7661175
2018-01-13/19:01:11.45          -1.7793947      -1.5800218      -2.7810464
2018-01-13/19:01:11.48          -1.7753777      -1.5844683      -2.7972189
2018-01-13/19:01:11.51          -1.7727776      -1.5885330      -2.8052217
2018-01-13/19:01:11.55          -1.7595158      -1.5918790      -2.8192371
2018-01-13/19:01:11.58          -1.7593580      -1.6008478      -2.8319696
2018-01-13/19:01:11.61          -1.7522187      -1.6109823      -2.8362054
2018-01-13/19:01:11.64          -1.7601225      -1.6156988      -2.8434976
2018-01-13/19:01:11.67          -1.7575905      -1.6292382      -2.8422276
2018-01-13/19:01:11.70          -1.7471036      -1.6554755      -2.8317912
2018-01-13/19:01:11.73          -1.7317930      -1.6789105      -2.8223137
2018-01-13/19:01:11.76          -1.7241042      -1.7033858      -2.8002044
2018-01-13/19:01:11.80          -1.7227907      -1.7164242      -2.7830230
2018-01-13/19:01:11.83          -1.7125956      -1.7385052      -2.7464624
2018-01-13/19:01:11.86          -1.6917950      -1.7581684      -2.7073817
2018-01-13/19:01:11.89          -1.6702242      -1.7739719      -2.6736692
2018-01-13/19:01:11.92          -1.6444207      -1.8000232      -2.6269225
2018-01-13/19:01:11.95          -1.6424628      -1.8302921      -2.5977729
2018-01-13/19:01:11.98          -1.6242518      -1.8633003      -2.5618551
2018-01-13/19:01:12.01          -1.6060445      -1.8905690      -2.5092204
2018-01-13/19:01:12.05          -1.5910363      -1.9196926      -2.4681748
2018-01-13/19:01:12.08          -1.5651099      -1.9409852      -2.4149638
2018-01-13/19:01:12.11          -1.5407921      -1.9716533      -2.3625712
2018-01-13/19:01:12.14          -1.5270775      -1.9971501      -2.3120808
2018-01-13/19:01:12.17          -1.5190999      -2.0241757      -2.2527075
2018-01-13/19:01:12.20          -1.5023209      -2.0447674      -2.1983689
2018-01-13/19:01:12.23          -1.4728924      -2.0743460      -2.1351473
2018-01-13/19:01:12.26          -1.4567701      -2.0900457      -2.0747738
2018-01-13/19:01:12.30          -1.4468464      -2.1145131      -2.0314242
2018-01-13/19:01:12.33          -1.4287391      -2.1409148      -1.9745628
2018-01-13/19:01:12.36          -1.4112532      -2.1867380      -1.9198382
2018-01-13/19:01:12.39          -1.4005071      -2.2115488      -1.8706578
2018-01-13/19:01:12.42          -1.3901523      -2.2469665      -1.8199788
2018-01-13/19:01:12.45          -1.3717542      -2.2804778      -1.7721585
2018-01-13/19:01:12.48          -1.3595418      -2.3237765      -1.7236282
2018-01-13/19:01:12.51          -1.3535077      -2.3382659      -1.6704439
2018-01-13/19:01:12.55          -1.3429855      -2.3644279      -1.6264641
2018-01-13/19:01:12.58          -1.3252078      -2.3863526      -1.5774010
2018-01-13/19:01:12.61          -1.3205770      -2.3942567      -1.5365488
2018-01-13/19:01:12.64          -1.3106240      -2.4066261      -1.4984922
2018-01-13/19:01:12.67          -1.2994456      -2.4243947      -1.4600028
2018-01-13/19:01:12.70          -1.2933303      -2.4318775      -1.4194365
2018-01-13/19:01:12.73          -1.2966267      -2.4438053      -1.3952848
2018-01-13/19:01:12.76          -1.2867016      -2.4588931      -1.3741489
2018-01-13/19:01:12.80          -1.2781305      -2.4870701      -1.3558629
2018-01-13/19:01:12.83          -1.2740176      -2.5025298      -1.3330495
2018-01-13/19:01:12.86          -1.2753633      -2.5163834      -1.3059637
2018-01-13/19:01:12.89          -1.2701081      -2.5366309      -1.2694728
2018-01-13/19:01:12.92          -1.2621182      -2.5490238      -1.2350389
2018-01-13/19:01:12.95          -1.2619901      -2.5680909      -1.2081172
2018-01-13/19:01:12.98          -1.2605428      -2.5944792      -1.1767321
2018-01-13/19:01:13.01          -1.2493401      -2.6202834      -1.1459459
2018-01-13/19:01:13.05          -1.2583414      -2.6442655      -1.1104889
2018-01-13/19:01:13.08          -1.2557239      -2.6630725      -1.0760114
2018-01-13/19:01:13.11          -1.2481369      -2.6924912      -1.0487940
2018-01-13/19:01:13.14          -1.2388663      -2.7174741      -1.0127233
2018-01-13/19:01:13.17          -1.2276746      -2.7447837     -0.98948687
2018-01-13/19:01:13.20          -1.2364660      -2.7747508     -0.97023787
2018-01-13/19:01:13.23          -1.2340142      -2.8010530     -0.95188638
2018-01-13/19:01:13.26          -1.2300300      -2.8247690     -0.94093866
2018-01-13/19:01:13.30          -1.2364654      -2.8464794     -0.92294019
2018-01-13/19:01:13.33          -1.2235813      -2.8539689     -0.91281180
2018-01-13/19:01:13.36          -1.2034117      -2.8682524     -0.90524674
2018-01-13/19:01:13.39          -1.1991045      -2.8793527     -0.88678499
2018-01-13/19:01:13.42          -1.1906280      -2.9018444     -0.88728098
2018-01-13/19:01:13.45          -1.1809152      -2.9164749     -0.88685875
2018-01-13/19:01:13.48          -1.1696209      -2.9345357     -0.88339541
2018-01-13/19:01:13.51          -1.1608015      -2.9467634     -0.87750061
2018-01-13/19:01:13.55          -1.1433831      -2.9664178     -0.88756344
2018-01-13/19:01:13.58          -1.1341846      -2.9873559     -0.88623474
2018-01-13/19:01:13.61          -1.1201158      -3.0054505     -0.87282057
2018-01-13/19:01:13.64          -1.1171225      -3.0217903     -0.86439558
2018-01-13/19:01:13.67          -1.1079296      -3.0287251     -0.85939208
2018-01-13/19:01:13.70          -1.1118423      -3.0272797     -0.84944046
2018-01-13/19:01:13.73          -1.0993638      -3.0378025     -0.83712395
2018-01-13/19:01:13.76          -1.0865503      -3.0493988     -0.81818626
2018-01-13/19:01:13.80          -1.0680116      -3.0591049     -0.80765667
2018-01-13/19:01:13.83          -1.0554731      -3.0722852     -0.78610484
2018-01-13/19:01:13.86          -1.0345748      -3.0836061     -0.77857132
2018-01-13/19:01:13.89          -1.0260331      -3.1054731     -0.77096045
2018-01-13/19:01:13.92          -1.0170066      -3.1202274     -0.76108069
2018-01-13/19:01:13.95         -0.99576901      -3.1428444     -0.75139685
2018-01-13/19:01:13.98         -0.97541488      -3.1592589     -0.73709557
2018-01-13/19:01:14.01         -0.97662951      -3.1721828     -0.72196569
2018-01-13/19:01:14.05         -0.97097105      -3.1850437     -0.72818090
2018-01-13/19:01:14.08         -0.97511839      -3.2055946     -0.72781761
2018-01-13/19:01:14.11         -0.96868573      -3.2168356     -0.71921961
2018-01-13/19:01:14.14         -0.95518784      -3.2101387     -0.70957986
2018-01-13/19:01:14.17         -0.93888900      -3.2062686     -0.71753559
2018-01-13/19:01:14.20         -0.91878988      -3.2080052     -0.72283051
2018-01-13/19:01:14.23         -0.90251223      -3.2154624     -0.73054496
2018-01-13/19:01:14.26         -0.89125498      -3.2260370     -0.74492975
2018-01-13/19:01:14.30         -0.88198175      -3.2338321     -0.75912928
2018-01-13/19:01:14.33         -0.86521342      -3.2406397     -0.76756937
2018-01-13/19:01:14.36         -0.83636262      -3.2502687     -0.77365221
2018-01-13/19:01:14.39         -0.82951072      -3.2520519     -0.79318184
2018-01-13/19:01:14.42         -0.81964542      -3.2630813     -0.80474553
2018-01-13/19:01:14.45         -0.81509243      -3.2620478     -0.81293652
2018-01-13/19:01:14.48         -0.80359490      -3.2665958     -0.80665174
2018-01-13/19:01:14.51         -0.79859047      -3.2550260     -0.80323870
2018-01-13/19:01:14.55         -0.79925187      -3.2457872     -0.80472081
2018-01-13/19:01:14.58         -0.78795777      -3.2566588     -0.80869208
2018-01-13/19:01:14.61         -0.78529392      -3.2647384     -0.81434108
2018-01-13/19:01:14.64         -0.77794432      -3.2744741     -0.81743297
2018-01-13/19:01:14.67         -0.76505976      -3.2873113     -0.82035367
2018-01-13/19:01:14.70         -0.76009269      -3.3029306     -0.82105745
2018-01-13/19:01:14.73         -0.74689828      -3.3258557     -0.81598414
2018-01-13/19:01:14.76         -0.74956918      -3.3329003     -0.81527474
2018-01-13/19:01:14.80         -0.74671685      -3.3445215     -0.81239849
2018-01-13/19:01:14.83         -0.71745228      -3.3651706     -0.81108575
2018-01-13/19:01:14.86         -0.70482588      -3.3721029     -0.81082103
2018-01-13/19:01:14.89         -0.69703644      -3.3731497     -0.80308273
2018-01-13/19:01:14.92         -0.70313765      -3.3635443     -0.80613847
2018-01-13/19:01:14.95         -0.69177819      -3.3574297     -0.79741429
2018-01-13/19:01:14.98         -0.67637711      -3.3501561     -0.80450420
2018-01-13/19:01:15.01         -0.67629778      -3.3492226     -0.80182560
2018-01-13/19:01:15.05         -0.67888741      -3.3561628     -0.81716602
2018-01-13/19:01:15.08         -0.67744668      -3.3776500     -0.82902435
2018-01-13/19:01:15.11         -0.69555534      -3.3945606     -0.83202184
2018-01-13/19:01:15.14         -0.68757772      -3.4032722     -0.83605625
2018-01-13/19:01:15.17         -0.67663483      -3.4155798     -0.84532367
2018-01-13/19:01:15.20         -0.66528006      -3.4277876     -0.83964329
2018-01-13/19:01:15.23         -0.65953250      -3.4304075     -0.84420594
2018-01-13/19:01:15.26         -0.64964062      -3.4314444     -0.83569125
2018-01-13/19:01:15.30         -0.64179175      -3.4296980     -0.84008692
2018-01-13/19:01:15.33         -0.62353268      -3.4320291     -0.83134958
2018-01-13/19:01:15.36         -0.60794000      -3.4310479     -0.83132494
2018-01-13/19:01:15.39         -0.60158182      -3.4294315     -0.83263290
2018-01-13/19:01:15.42         -0.61254816      -3.4382315     -0.83385494
2018-01-13/19:01:15.45         -0.60601812      -3.4418794     -0.82741632
2018-01-13/19:01:15.48         -0.59249430      -3.4450010     -0.83538257
2018-01-13/19:01:15.51         -0.59186173      -3.4596800     -0.83456566
2018-01-13/19:01:15.55         -0.58413043      -3.4864834     -0.83042937
2018-01-13/19:01:15.58         -0.56434839      -3.5148736     -0.81809587
2018-01-13/19:01:15.61         -0.55226986      -3.5323739     -0.81629725
2018-01-13/19:01:15.64         -0.55018498      -3.5313796     -0.80629275
2018-01-13/19:01:15.67         -0.54298545      -3.5335512     -0.81108462
2018-01-13/19:01:15.70         -0.53262959      -3.5341878     -0.80605454
2018-01-13/19:01:15.73         -0.51788556      -3.5393030     -0.81481800
2018-01-13/19:01:15.76         -0.51183659      -3.5487268     -0.81249312
2018-01-13/19:01:15.80         -0.49690967      -3.5489684     -0.80898605
2018-01-13/19:01:15.83         -0.50119336      -3.5416960     -0.81178367
2018-01-13/19:01:15.86         -0.51184553      -3.5377199     -0.82634795
2018-01-13/19:01:15.89         -0.50826062      -3.5500446     -0.82803436
2018-01-13/19:01:15.92         -0.50600803      -3.5651880     -0.83873056
2018-01-13/19:01:15.95         -0.48813218      -3.5744207     -0.83750996
2018-01-13/19:01:15.98         -0.47485150      -3.5713266     -0.85006708
2018-01-13/19:01:16.01         -0.46660881      -3.5750186     -0.83508766
2018-01-13/19:01:16.05         -0.46169684      -3.5709753     -0.82726441
2018-01-13/19:01:16.08         -0.45950304      -3.5653759     -0.81830210
2018-01-13/19:01:16.11         -0.45037312      -3.5693557     -0.81762235
2018-01-13/19:01:16.14         -0.43073245      -3.5725191     -0.81481328
2018-01-13/19:01:16.17         -0.42708080      -3.5678526     -0.82502945
2018-01-13/19:01:16.20         -0.41165194      -3.5784976     -0.82732300
2018-01-13/19:01:16.23         -0.39726435      -3.5906642     -0.82023256
2018-01-13/19:01:16.26         -0.38405788      -3.5962133     -0.81545611
2018-01-13/19:01:16.30         -0.37254429      -3.5905368     -0.81802673
2018-01-13/19:01:16.33         -0.35728258      -3.6047546     -0.81364105
2018-01-13/19:01:16.36         -0.32730229      -3.6305816     -0.81896422
2018-01-13/19:01:16.39         -0.31787011      -3.6359631     -0.82454170
2018-01-13/19:01:16.42         -0.31094807      -3.6363756     -0.82540148
2018-01-13/19:01:16.45         -0.30447185      -3.6456889     -0.81616033
2018-01-13/19:01:16.48         -0.29204941      -3.6518180     -0.81008245
2018-01-13/19:01:16.51         -0.28388496      -3.6540025     -0.80893813
2018-01-13/19:01:16.55         -0.26532094      -3.6562725     -0.79563092
2018-01-13/19:01:16.58         -0.26463494      -3.6694036     -0.79171028
2018-01-13/19:01:16.61         -0.25329631      -3.6756869     -0.79128613
[truncated: 320,133 more chars]
